# Supplementary material for: Candidate pathogenicity islands in the genome of ‘Candidatus Rickettsiella isopodorum’, an intracellular bacterium infecting terrestrial isopod crustaceans
Source: PeerJ. 2016 Dec 21;4:e2806. doi: 10.7717/peerj.2806 (PMC5181103; doi:10.7717/peerj.2806)
Supplement: Supplemental Information 2 [file peerj-04-2806-s002.zip]

Archive with 230 entries (199 files):
- Supplement/
- Supplement/.DS_Store
- __MACOSX/
- __MACOSX/Supplement/
- __MACOSX/Supplement/._.DS_Store
- Supplement/assemblies/
- Supplement/assemblies/Rickettsiella_grylli_rathkei_formatted.fasta
- __MACOSX/Supplement/assemblies/
- __MACOSX/Supplement/assemblies/._Rickettsiella_grylli_rathkei_formatted.fasta
- Supplement/assemblies/Rickettsiella_isopodorum_formatted.fasta
- __MACOSX/Supplement/assemblies/._Rickettsiella_isopodorum_formatted.fasta
- __MACOSX/Supplement/._assemblies
- Supplement/assembly_eval/
- Supplement/assembly_eval/.DS_Store
- __MACOSX/Supplement/assembly_eval/
- __MACOSX/Supplement/assembly_eval/._.DS_Store
- Supplement/assembly_eval/get_R_grylli_reads.sh
- __MACOSX/Supplement/assembly_eval/._get_R_grylli_reads.sh
- Supplement/assembly_eval/get_R_isopodorum_reads.sh
- __MACOSX/Supplement/assembly_eval/._get_R_isopodorum_reads.sh
- Supplement/assembly_eval/reapr_grylli.sh
- __MACOSX/Supplement/assembly_eval/._reapr_grylli.sh
- Supplement/assembly_eval/reapr_grylli_rathkei/
- Supplement/assembly_eval/reapr_grylli_rathkei/.DS_Store
- __MACOSX/Supplement/assembly_eval/reapr_grylli_rathkei/
- __MACOSX/Supplement/assembly_eval/reapr_grylli_rathkei/._.DS_Store
- Supplement/assembly_eval/reapr_grylli_rathkei/03.score.errors.gff
- __MACOSX/Supplement/assembly_eval/reapr_grylli_rathkei/._03.score.errors.gff
- Supplement/assembly_eval/reapr_grylli_rathkei/contig_828.tiff
- __MACOSX/Supplement/assembly_eval/reapr_grylli_rathkei/._contig_828.tiff
- Supplement/assembly_eval/reapr_grylli_rathkei/contig_828_error.fasta
- __MACOSX/Supplement/assembly_eval/reapr_grylli_rathkei/._contig_828_error.fasta
- Supplement/assembly_eval/reapr_grylli_rathkei/contig_828_error_blast_results.txt
- __MACOSX/Supplement/assembly_eval/reapr_grylli_rathkei/._contig_828_error_blast_results.txt
- Supplement/assembly_eval/reapr_grylli_rathkei/contig_844.tiff
- __MACOSX/Supplement/assembly_eval/reapr_grylli_rathkei/._contig_844.tiff
- Supplement/assembly_eval/reapr_grylli_rathkei/contig_844_error.fasta
- __MACOSX/Supplement/assembly_eval/reapr_grylli_rathkei/._contig_844_error.fasta
- Supplement/assembly_eval/reapr_grylli_rathkei/contig_844_error_blast_results.txt
- __MACOSX/Supplement/assembly_eval/reapr_grylli_rathkei/._contig_844_error_blast_results.txt
- Supplement/assembly_eval/reapr_grylli_rathkei/contig_847.tiff
- __MACOSX/Supplement/assembly_eval/reapr_grylli_rathkei/._contig_847.tiff
- Supplement/assembly_eval/reapr_grylli_rathkei/contig_847_error.fasta
- __MACOSX/Supplement/assembly_eval/reapr_grylli_rathkei/._contig_847_error.fasta
- Supplement/assembly_eval/reapr_grylli_rathkei/contig_847_error_blast_results.txt
- __MACOSX/Supplement/assembly_eval/reapr_grylli_rathkei/._contig_847_error_blast_results.txt
- __MACOSX/Supplement/assembly_eval/._reapr_grylli_rathkei
- Supplement/assembly_eval/reapr_isopodorum/
- Supplement/assembly_eval/reapr_isopodorum/.DS_Store
- __MACOSX/Supplement/assembly_eval/reapr_isopodorum/
- __MACOSX/Supplement/assembly_eval/reapr_isopodorum/._.DS_Store
- Supplement/assembly_eval/reapr_isopodorum/03.score.errors.gff
- __MACOSX/Supplement/assembly_eval/reapr_isopodorum/._03.score.errors.gff
- Supplement/assembly_eval/reapr_isopodorum/contig_191.tiff
- __MACOSX/Supplement/assembly_eval/reapr_isopodorum/._contig_191.tiff
- Supplement/assembly_eval/reapr_isopodorum/contig_193.tiff
- __MACOSX/Supplement/assembly_eval/reapr_isopodorum/._contig_193.tiff
- Supplement/assembly_eval/reapr_isopodorum/contig_196_error.fa
- __MACOSX/Supplement/assembly_eval/reapr_isopodorum/._contig_196_error.fa
- Supplement/assembly_eval/reapr_isopodorum/contig_196_error_blast_results.txt
- __MACOSX/Supplement/assembly_eval/reapr_isopodorum/._contig_196_error_blast_results.txt
- Supplement/assembly_eval/reapr_isopodorum/contig_197.tiff
- __MACOSX/Supplement/assembly_eval/reapr_isopodorum/._contig_197.tiff
- Supplement/assembly_eval/reapr_isopodorum/contig_197_error.fa
- __MACOSX/Supplement/assembly_eval/reapr_isopodorum/._contig_197_error.fa
- Supplement/assembly_eval/reapr_isopodorum/contig_197_error_blast_results.txt
- __MACOSX/Supplement/assembly_eval/reapr_isopodorum/._contig_197_error_blast_results.txt
- Supplement/assembly_eval/reapr_isopodorum/contig_197b.tiff
- __MACOSX/Supplement/assembly_eval/reapr_isopodorum/._contig_197b.tiff
- Supplement/assembly_eval/reapr_isopodorum/contig_197c.tiff
- __MACOSX/Supplement/assembly_eval/reapr_isopodorum/._contig_197c.tiff
- Supplement/assembly_eval/reapr_isopodorum/contig_198_error.fa
- __MACOSX/Supplement/assembly_eval/reapr_isopodorum/._contig_198_error.fa
- Supplement/assembly_eval/reapr_isopodorum/contig_198_error_blast_results.txt
- __MACOSX/Supplement/assembly_eval/reapr_isopodorum/._contig_198_error_blast_results.txt
- Supplement/assembly_eval/reapr_isopodorum/islands.gff
- __MACOSX/Supplement/assembly_eval/reapr_isopodorum/._islands.gff
- __MACOSX/Supplement/assembly_eval/._reapr_isopodorum
- Supplement/assembly_eval/reapr_isopodorum.sh
- __MACOSX/Supplement/assembly_eval/._reapr_isopodorum.sh
- __MACOSX/Supplement/._assembly_eval
- Supplement/assembly_scripts/
- Supplement/assembly_scripts/.DS_Store
- __MACOSX/Supplement/assembly_scripts/
- __MACOSX/Supplement/assembly_scripts/._.DS_Store
- Supplement/assembly_scripts/.Rapp.history
- __MACOSX/Supplement/assembly_scripts/._.Rapp.history
- Supplement/assembly_scripts/generate_rickettsiella_seed_contigs.sh
- __MACOSX/Supplement/assembly_scripts/._generate_rickettsiella_seed_contigs.sh
- Supplement/assembly_scripts/generate_seed_contigs.R
- __MACOSX/Supplement/assembly_scripts/._generate_seed_contigs.R
- Supplement/assembly_scripts/get_average_contig_coverage.py
- __MACOSX/Supplement/assembly_scripts/._get_average_contig_coverage.py
- Supplement/assembly_scripts/initial_wgs_assembly.sh
- __MACOSX/Supplement/assembly_scripts/._initial_wgs_assembly.sh
- Supplement/assembly_scripts/iterative_rickettsiella_assembly.sh
- __MACOSX/Supplement/assembly_scripts/._iterative_rickettsiella_assembly.sh
- Supplement/assembly_scripts/per_contig_coverage_data.txt
- __MACOSX/Supplement/assembly_scripts/._per_contig_coverage_data.txt
- Supplement/assembly_scripts/plot_rickettsiella_matches.R
- __MACOSX/Supplement/assembly_scripts/._plot_rickettsiella_matches.R
- Supplement/assembly_scripts/rickettsiella_grylli.fasta
- __MACOSX/Supplement/assembly_scripts/._rickettsiella_grylli.fasta
- Supplement/assembly_scripts/Rickettsiella_matches.pdf
- __MACOSX/Supplement/assembly_scripts/._Rickettsiella_matches.pdf
- Supplement/assembly_scripts/seed_contigs_blast_results.txt
- __MACOSX/Supplement/assembly_scripts/._seed_contigs_blast_results.txt
- __MACOSX/Supplement/._assembly_scripts
- Supplement/blastkoala_results/
- Supplement/blastkoala_results/BlastKOALA_Result_MODULE.pdf
- __MACOSX/Supplement/blastkoala_results/
- __MACOSX/Supplement/blastkoala_results/._BlastKOALA_Result_MODULE.pdf
- Supplement/blastkoala_results/BlastKOALA_Result_Summary.pdf
- __MACOSX/Supplement/blastkoala_results/._BlastKOALA_Result_Summary.pdf
- Supplement/blastkoala_results/user_ko_definition.txt
- __MACOSX/Supplement/blastkoala_results/._user_ko_definition.txt
- __MACOSX/Supplement/._blastkoala_results
- Supplement/comparative_genomics/
- Supplement/comparative_genomics/.DS_Store
- __MACOSX/Supplement/comparative_genomics/
- __MACOSX/Supplement/comparative_genomics/._.DS_Store
- Supplement/comparative_genomics/Diplorickettsiea_massiliensis.fasta
- __MACOSX/Supplement/comparative_genomics/._Diplorickettsiea_massiliensis.fasta
- Supplement/comparative_genomics/dot_plot_isopodorum_diplorickettsia_200/
- Supplement/comparative_genomics/dot_plot_isopodorum_diplorickettsia_200/blastn_results_200.txt
- __MACOSX/Supplement/comparative_genomics/dot_plot_isopodorum_diplorickettsia_200/
- __MACOSX/Supplement/comparative_genomics/dot_plot_isopodorum_diplorickettsia_200/._blastn_results_200.txt
- Supplement/comparative_genomics/dot_plot_isopodorum_diplorickettsia_200/contig_lengths.txt
- __MACOSX/Supplement/comparative_genomics/dot_plot_isopodorum_diplorickettsia_200/._contig_lengths.txt
- Supplement/comparative_genomics/dot_plot_isopodorum_diplorickettsia_200/Diplorickettsiea_massiliensis.fasta.single_line
- __MACOSX/Supplement/comparative_genomics/dot_plot_isopodorum_diplorickettsia_200/._Diplorickettsiea_massiliensis.fasta.single_line
- Supplement/comparative_genomics/dot_plot_isopodorum_diplorickettsia_200/dot_plot_200.pdf
- __MACOSX/Supplement/comparative_genomics/dot_plot_isopodorum_diplorickettsia_200/._dot_plot_200.pdf
- Supplement/comparative_genomics/dot_plot_isopodorum_diplorickettsia_200/islands_200.csv
- __MACOSX/Supplement/comparative_genomics/dot_plot_isopodorum_diplorickettsia_200/._islands_200.csv
- Supplement/comparative_genomics/dot_plot_isopodorum_diplorickettsia_200/reference_contig_lengths.txt
- __MACOSX/Supplement/comparative_genomics/dot_plot_isopodorum_diplorickettsia_200/._reference_contig_lengths.txt
- Supplement/comparative_genomics/dot_plot_isopodorum_diplorickettsia_200/Rickettsiella_isopodorum_formatted.fasta.chunks_200
- __MACOSX/Supplement/comparative_genomics/dot_plot_isopodorum_diplorickettsia_200/._Rickettsiella_isopodorum_formatted.fasta.chunks_200
- Supplement/comparative_genomics/dot_plot_isopodorum_diplorickettsia_200/Rickettsiella_isopodorum_formatted.fasta.single_line
- __MACOSX/Supplement/comparative_genomics/dot_plot_isopodorum_diplorickettsia_200/._Rickettsiella_isopodorum_formatted.fasta.single_line
- Supplement/comparative_genomics/dot_plot_isopodorum_diplorickettsia_200/tblastx_results_200.txt
- __MACOSX/Supplement/comparative_genomics/dot_plot_isopodorum_diplorickettsia_200/._tblastx_results_200.txt
- __MACOSX/Supplement/comparative_genomics/._dot_plot_isopodorum_diplorickettsia_200
- Supplement/comparative_genomics/dot_plot_isopodorum_grylli_200/
- Supplement/comparative_genomics/dot_plot_isopodorum_grylli_200/blastn_results_200.txt
- __MACOSX/Supplement/comparative_genomics/dot_plot_isopodorum_grylli_200/
- __MACOSX/Supplement/comparative_genomics/dot_plot_isopodorum_grylli_200/._blastn_results_200.txt
- Supplement/comparative_genomics/dot_plot_isopodorum_grylli_200/contig_lengths.txt
- __MACOSX/Supplement/comparative_genomics/dot_plot_isopodorum_grylli_200/._contig_lengths.txt
- Supplement/comparative_genomics/dot_plot_isopodorum_grylli_200/dot_plot_200.pdf
- __MACOSX/Supplement/comparative_genomics/dot_plot_isopodorum_grylli_200/._dot_plot_200.pdf
- Supplement/comparative_genomics/dot_plot_isopodorum_grylli_200/island_coords_200.csv
- __MACOSX/Supplement/comparative_genomics/dot_plot_isopodorum_grylli_200/._island_coords_200.csv
- Supplement/comparative_genomics/dot_plot_isopodorum_grylli_200/islands_200.csv
- __MACOSX/Supplement/comparative_genomics/dot_plot_isopodorum_grylli_200/._islands_200.csv
- Supplement/comparative_genomics/dot_plot_isopodorum_grylli_200/reference_contig_lengths.txt
- __MACOSX/Supplement/comparative_genomics/dot_plot_isopodorum_grylli_200/._reference_contig_lengths.txt
- Supplement/comparative_genomics/dot_plot_isopodorum_grylli_200/Rickettsiella_grylli.fasta.single_line
- __MACOSX/Supplement/comparative_genomics/dot_plot_isopodorum_grylli_200/._Rickettsiella_grylli.fasta.single_line
- Supplement/comparative_genomics/dot_plot_isopodorum_grylli_200/Rickettsiella_isopodorum_formatted.fasta.chunks_200
- __MACOSX/Supplement/comparative_genomics/dot_plot_isopodorum_grylli_200/._Rickettsiella_isopodorum_formatted.fasta.chunks_200
- Supplement/comparative_genomics/dot_plot_isopodorum_grylli_200/Rickettsiella_isopodorum_formatted.fasta.single_line
- __MACOSX/Supplement/comparative_genomics/dot_plot_isopodorum_grylli_200/._Rickettsiella_isopodorum_formatted.fasta.single_line
- Supplement/comparative_genomics/dot_plot_isopodorum_grylli_200/tblastx_results_200.txt
- __MACOSX/Supplement/comparative_genomics/dot_plot_isopodorum_grylli_200/._tblastx_results_200.txt
- __MACOSX/Supplement/comparative_genomics/._dot_plot_isopodorum_grylli_200
- Supplement/comparative_genomics/isopodorum_diplorickettsia_dotplot.sh
- __MACOSX/Supplement/comparative_genomics/._isopodorum_diplorickettsia_dotplot.sh
- Supplement/comparative_genomics/isopodorum_grylli_dotplot.sh
- __MACOSX/Supplement/comparative_genomics/._isopodorum_grylli_dotplot.sh
- Supplement/comparative_genomics/make_dot_plot.R
- __MACOSX/Supplement/comparative_genomics/._make_dot_plot.R
- Supplement/comparative_genomics/Rickettsiella_grylli.fasta
- __MACOSX/Supplement/comparative_genomics/._Rickettsiella_grylli.fasta
- Supplement/comparative_genomics/Rickettsiella_grylli_rathkei_formatted.fasta
- __MACOSX/Supplement/comparative_genomics/._Rickettsiella_grylli_rathkei_formatted.fasta
- Supplement/comparative_genomics/Rickettsiella_isopodorum_formatted.fasta
- __MACOSX/Supplement/comparative_genomics/._Rickettsiella_isopodorum_formatted.fasta
- __MACOSX/Supplement/._comparative_genomics
- Supplement/gidA_phylogeny/
- Supplement/gidA_phylogeny/all_aligned.fasta
- __MACOSX/Supplement/gidA_phylogeny/
- __MACOSX/Supplement/gidA_phylogeny/._all_aligned.fasta
- Supplement/gidA_phylogeny/all_aligned_gblocksfiltered.fasta
- __MACOSX/Supplement/gidA_phylogeny/._all_aligned_gblocksfiltered.fasta
- __MACOSX/Supplement/._gidA_phylogeny
- Supplement/Mcf_phylogeny/
- Supplement/Mcf_phylogeny/.DS_Store
- __MACOSX/Supplement/Mcf_phylogeny/
- __MACOSX/Supplement/Mcf_phylogeny/._.DS_Store
- Supplement/Mcf_phylogeny/all_seqs_alignment_filtered.fasta
- __MACOSX/Supplement/Mcf_phylogeny/._all_seqs_alignment_filtered.fasta
- Supplement/Mcf_phylogeny/all_seqs_initial_alignment.txt
- __MACOSX/Supplement/Mcf_phylogeny/._all_seqs_initial_alignment.txt
- __MACOSX/Supplement/._Mcf_phylogeny
- Supplement/mlst_phylogeny/
- Supplement/mlst_phylogeny/concatenated_alignment.fasta
- __MACOSX/Supplement/mlst_phylogeny/
- __MACOSX/Supplement/mlst_phylogeny/._concatenated_alignment.fasta
- Supplement/mlst_phylogeny/concatenated_alignment_filtered.fasta
- __MACOSX/Supplement/mlst_phylogeny/._concatenated_alignment_filtered.fasta
- Supplement/mlst_phylogeny/ftsY_final_alignment.fasta
- __MACOSX/Supplement/mlst_phylogeny/._ftsY_final_alignment.fasta
- Supplement/mlst_phylogeny/gidA_final_alignment.fasta
- __MACOSX/Supplement/mlst_phylogeny/._gidA_final_alignment.fasta
- Supplement/mlst_phylogeny/rpsA_final_alignment.fasta
- __MACOSX/Supplement/mlst_phylogeny/._rpsA_final_alignment.fasta
- Supplement/mlst_phylogeny/sucB_final_alignment.fasta
- __MACOSX/Supplement/mlst_phylogeny/._sucB_final_alignment.fasta
- __MACOSX/Supplement/._mlst_phylogeny
- Supplement/r_grylli_annotation/
- Supplement/r_grylli_annotation/Rickettsiella_grylli_rathkei_genbank.bgpipe.output.gb
- __MACOSX/Supplement/r_grylli_annotation/
- __MACOSX/Supplement/r_grylli_annotation/._Rickettsiella_grylli_rathkei_genbank.bgpipe.output.gb
- __MACOSX/Supplement/._r_grylli_annotation
- Supplement/r_isopodorum_annotation/
- Supplement/r_isopodorum_annotation/features.fasta
- __MACOSX/Supplement/r_isopodorum_annotation/
- __MACOSX/Supplement/r_isopodorum_annotation/._features.fasta
- Supplement/r_isopodorum_annotation/rickettsiella_isopodorum_filtered.bgpipe.output.gb
- __MACOSX/Supplement/r_isopodorum_annotation/._rickettsiella_isopodorum_filtered.bgpipe.output.gb
- Supplement/r_isopodorum_annotation/rickettsiella_isopodorum_filtered.bgpipe.output.gb.gff
- __MACOSX/Supplement/r_isopodorum_annotation/._rickettsiella_isopodorum_filtered.bgpipe.output.gb.gff
- Supplement/r_isopodorum_annotation/Rickettsiella_isopodorum_filtered.fasta
- __MACOSX/Supplement/r_isopodorum_annotation/._Rickettsiella_isopodorum_filtered.fasta
- __MACOSX/Supplement/._r_isopodorum_annotation
- Supplement/raw_data_links.txt
- __MACOSX/Supplement/._raw_data_links.txt
- __MACOSX/._Supplement
