# Supplementary material for: Candidate pathogenicity islands in the genome of ‘Candidatus Rickettsiella isopodorum’, an intracellular bacterium infecting terrestrial isopod crustaceans
Source: PeerJ. 2016 Dec 21;4:e2806. doi: 10.7717/peerj.2806 (PMC5181103; doi:10.7717/peerj.2806)
Supplement: Supplemental Information 2 [file peerj-04-2806-s002.zip › Supplement/assemblies/Rickettsiella_grylli_rathkei_formatted.fasta]

>contig_1
AACTCTATTTAATGGTTGGGGTATTTTACGGGAGGGTTACCT
>contig_2
AAGAGAGTGTTCACAAAACTGTGTCATTAATAATTTTATCGT
>contig_3
AAGGGAGTATTCAATTAACTGTGTCAACGCTAAACTAAATCA
>contig_4
ACGATAAAATTATTAATGACACAGTTTTGTGAACACTCTCAT
>contig_5
ACGATAAAATTATTAATGACACAGTTTTGTGAACACTCTCAA
>contig_6
ATGGGAGTATTCAATTAACTGTGTCAACGCTAAACTAAATCA
>contig_7
AGAGAGTGTTCACAAAACTGTGTCATTAATAATTTTATCGTA
>contig_8
AGGTCGGCAAGAAGGTCTGTACGAAGGTCGGCAAGAAGGTCG
>contig_9
AGGGAGTATTCAATTAACTGTGTCAACGCTAAACTAAATCAA
>contig_10
CGGGAGTATTCAATTAACTGTGTCAACGCTAAACTAAATCAA
>contig_11
TAAGATAGGAAATATTAAGCTGTTTGATTATATTTTGCACAA
>contig_12
TACGATAAAATTATTAATGACACAGTTTTGTGAACACTCTCA
>contig_13
TACGATAAAATTATTAATGACACAGTTTTGTGAACACTCTCC
>contig_14
TTAAAAGCCGGTCACTGTACGATCAAGTTTGAGCTAATACAC
>contig_15
TTGATTTAGTTTAGCGTTGACACAGTTAATTGAATACTCCCA
>contig_16
TTGGGAGTATTCAATTAACTGTGTCAACGCTAAACTAAATCA
>contig_17
TGATTTAGTTTAGCGTTGACACAGTTAATTGAATACTCCCGC
>contig_18
AATTTATCTGAAAATGAAGTGTTAAGTTTAGTTGAAGAAAAAG
>contig_19
AAGGTCTACAGCAAGGTCTACAGAAGGGTTTGCAAGAAGGTCG
>contig_20
ACTAACATATAATATACCAATTGATTGAACAAATCATGATCAG
>contig_21
ACGACTCCGCGTGGAAAGATATTTTAGATGCTTATTTTAAAGA
>contig_22
AGCTTCTCAATCACCTGGTTCACATTGGCGGTCTCACCTTTGA
>contig_23
CTCAATCACAATAAGGAAAATAACAACGTGTCGATTCAAATTC
>contig_24
AAAAAGAGAGTGTTCACAAAACTGTGTCATTAATAATTTTATCG
>contig_25
CTTCACTTATCAAAGAAATAACGGGTCTATCCGATCAGGATTTA
>contig_26
TATGAGGAAGATATTATGAATGCAGCACAGCAATTAAAACAGCA
>contig_27
AGACACCACATTCTGCAGCACCCTGTAAAGAAAATCCTTGGGCTA
>contig_28
CACTTATCAAAGAAATAACGGGTCTATCCGATCAGGATTTACTGA
>contig_29
CCCCCTCATCTTCCGTTAGAATTCTTTACTCAATCACAATAAGGA
>contig_30
CTAACTCGAAACGATTTGTAGAGATAGCAGAGATTTATTTTGATA
>contig_31
CTGTAGACCTTCTTGCCGACCTTGCTGTTTTAATTGCTGTGCTGC
>contig_32
AAAACTCCATGAACTCTTTAAAATAAACATCTAAAATATCTTTCCA
>contig_33
AGAATTCTAACGGAAGATGAGGGGGAAAGAAATCTTAAATTTCCCC
>contig_34
CAGCTTGCTTTCTTAGAAATTGTTCAAAAACATATTTTTACGAGAGA
>contig_35
TAACATATAATATACCAATTGATTGAACAAATCATGATCAGGCTTCA
>contig_36
CAATCACAATAAGGAAAATAACAACGTGTCGATTCAAATTCATAATGC
>contig_37
CAATTAATATTGCTAAAAAAATGTTAGCTAAACGAATTAATCCTTCAC
>contig_38
CTACTCTTCTAGAATCAGTAAATCCTGATCGGATAGACCCGTTATTTC
>contig_39
TATCAAAGAAATAACGGGTCTATCCGATCAGGATTTACTGATTCTAGA
>contig_40
AAGGTCTACAGAAAGGAGAGTACCGTAAAGCGATAACTATTGCTAAAAA
>contig_41
AGTGCTAGGGGAGATACTAATATTACTGCATTTTCCAAAACAAGTGCTG
>contig_42
CAAGAAGGTCGATATGAAGAAGCGATAACTATTGCTAAAAAGCTTATCA
>contig_43
TCTGGTGGCCGAAGGTGGAATCGAACCACCGACACAAAGATTTTCAGTC
>contig_44
CGCAATTAGAATAAGGAAAATAACAACGTGTCGATTCAAATTCATAATGC
>contig_45
CGGTCTATTTCGCCATTCCGTTATAACCGGCATTAATTTATCGCTTATCA
>contig_46
AAAAAAATGGCTACTCTTCTAGAATCAGTAAATCCTGATCGGATAGACCCG
>contig_47
AAAAACGTCTTAAAAATGGCATCGTGCGCATTATGAATCTGAATCGACACG
>contig_48
ATATATATCTGTTTAATGACAAATAAGGAAGAATAACAATGTCAGAAAAAA
>contig_49
CGAGCAAACCACGACTCCGCGTGGAAAGATATTTTAGATGCTTATTTTAAA
>contig_50
TTCTCGTACGCAATCACAATAAGGAAAATAACAACGTGTCGATTCAAATTC
>contig_51
CAATAAAAAAGGGGGAAATTTAAGATTTCTTTCCCCCTCATCTTCCGTTAGA
>contig_52
GATGTTATTGAGAGACCTTGCTGCGCCGGCTGTCGATATGTTTCCTTTCAGC
>contig_53
AAAGGTGAGACCGCCAATGTGAACCAGGTGATTGAGAAGCTTAAAACCATCGA
>contig_54
CACAGCAATTAAAACAGCAAGGTCGGCAAGAAGGTCTACAGCAAGGTCTACAG
>contig_55
GATCATGATTTGTTCAATCAATTGGTATATTATATGTTAGTCAAAGGTGAGAC
>contig_56
ATAACTCATATTTTTCTCCTCCTCTAATTCATGGAGTTTCTCTTTATATTCTAA
>contig_57
TAATTTACCAAAAAACTCTATTTAATGGTTGGGGTATTTTACGGGAGGGTTACC
>contig_58
AGGCGGACGCGCTTTGAGAAGCGGAGTGTACTGGAAAGTACATGAGCATTCGAAAA
>contig_59
GATTAAATTTACAGTTACGATAAAATTATTAATGACACAGTTTTGTGAACACTCTC
>contig_60
GATTAAATTTACAGTTACGATAAAATTATTAATGACACAGTCTTGTGAACACTCTC
>contig_61
AATTTAAGATTTCTTTCCCCCTCATCTTCCGTTAGAATTCTTTACTCAATCACAATA
>contig_62
ATCCTATTGGGGTATACACCGAGGGAGAGGGAAGTTACACAGCTAGAAATCCTAAAA
>contig_63
AGCCTGTAAATAAAATTGTGTAAGTGCTTCATTAACTAAGCTGTCGCTTTCGAGCGA
>contig_64
AAACATAACCGTGCATTCCATTGACTTTCAACGAGTACAAAATATCAGAATGATGTTG
>contig_65
ATCAATTTTATCGTGCGCATCCTTCGTATCGGGGCGTGTATACAGGGTATGGCGTGGG
>contig_66
ATCCACTAGTGATATCACGTTGGCGGATAACTTTTCAGTGGATGCAACAGGAGGTGAA
>contig_67
CTAATTGTCTAATAGAATTACGCATTAGCTACCTCCTGGTTTTCTAATTTTTCTAAAG
>contig_68
CGTTATTTCTTTGATAAGTGAAGGATTAATTCGTTTAGCTAACATTTTTTTAGCAATA
>contig_69
AACAGCAAGGTCGGCAAGAAGGTCTACAGCAAGGTCTACAGAAGGGTTTGCAAGAAGGT
>contig_70
GAGGAAGATATTATGAATGCAGCACAGCAATTAAAACAGCAAGGTCGGCAAGAAGGTCT
>contig_71
ATCCTGATCGGATAGACCCGTTATTTCTTTGATAAGTGAAGGATTAATTCGTTTAGCTA
>contig_72
CACCGAGGGAGAGGGAAGTTACACAGCTAGAAATCCTAAAATTGAAGTGATCGGTGGTA
>contig_73
CAGATTCATAATGCGCACGATGCCATTTTTAAGACGTTTTTCACGGATATTGACGTTGC
>contig_74
ATCCTCACGGTAATCTTCTATAGTTAAAAGGATTTCAATGACCTTTTCGACGTTGGCCGC
>contig_75
ACTGCCCGTCGCATCCACATTAATTGAACTTGCTCCACTGACAGTCACTTCGCCCTCTCCA
>contig_76
CATTGGCGGTCTCACCTTTTACTAACATATAATATACCAATTGATTGAACAAATCATGATC
>contig_77
GTGAATGGCAGTTCGATCCAAAATTACCGGCCATTACGAGCGATTACATGAAGCTCAAGCGA
>contig_78
ATTGGTATATTATATGTTAGTAAAAGGTGAGACCGCCAATGTGAACCAGGTGATTGAGAAGCT
>contig_79
CCATTGACTTTCAACGAGTACAAAATATCAGAATGATGTTGTTTCAGATCCGCATCGACAAAA
>contig_80
GACCTTCTTGCCGACCTTCGTACAGACCTTCTTGCCGACCTTGCTGTTTTAATTGCTGTGCTGC
>contig_81
ATTTGAATCGACACGTTGTTATTTTCCTTATTGTGATTGAGTAAAGAATTCTAACGGAAGATGAG
>contig_82
ATACACGCCCCGATACGAAGGATGCGCACGATAAAATTGATCAAATATTTTTTCATGTTGATCGCT
>contig_83
GTGCTTTGATGTTCGAGATTGAGATAAACATAACCGTGCATTCCATTGACTTTCAACGAGTACAAA
>contig_84
CATCATTTATGATATGCTGTGATAAGCTTCTCGTACGCAATCACAATAAGGAAAATAACAACGTGTCG
>contig_85
CTTCTCAATCACCTGGTTCACATTGGCGGTCTCACCTTTGACTAACATATAATATACCAATTGATTGAA
>contig_86
GCTTGTTTCATGTCAACTCCTAAAATTGTTGATTTAGTTTAGCGTTGACACAGTTAATTGAATACTCCC
>contig_87
AGTGTAATAAATCTTGATCAGAAAGCCCTAGAAGATCTTTAATAGCGCCATACTCATAGCCCCGAGCTAA
>contig_88
TCTTAGCAATCTTTAAATCTTCTTCGTATCGACCTTCTTGCAAACCCTTCTGTAGACCTTGCTGTAGACC
>contig_89
AACAGCAAGGTCGGCAAGAAGGTCTACAGCAAGGTCTACAGCAAGGTCTACAGAAGGGTTTGCAAGAAGGT
>contig_90
TTTTTAGCAATAGTTATCGCTTCTTCATATCGACCTTCTTGCCGACCTTCGTACAGACCTTCTTGCCGACC
>contig_91
CACCTTAATGCTATTACAATCGCTAAAAAGCTTATTGCTCAAGGCCGATCCATTCAATATATTCACGATCTAA
>contig_92
ATAATTTCCCAAATCCGTAGGTTGGATACTCAGCAGAATAATTTTTTAATAACGACTCAATCATTTGGTCACCT
>contig_93
AGAGGCCTACAGCAGGGCCTACAGCAAGGTCGACAAGAAGGTCGATATGAAGAAGCGATAACTATTGCTAAAAA
>contig_94
GTTTTGGAAAATGCAGTAATATTAGTATCTCCCCTAGCACTTATAATATTTTCGTCACCCAGTGTAAAAGTTCC
>contig_95
AATAGTTATCGCTTTACGGTACTCTCCTTTCTGTAGACCTTCTTGCCGACCTTCGTACAGACCTTCTTGCCGACCT
>contig_96
ATTTGAATCGACACGTTGTTATTTTCCTTATTCTAATTGCGTACGAGAAGCTTATCACAGCATATCATAAATGATG
>contig_97
ATGATAAATCTTACAGAAATCTACTAGGGAAACTTAAAAAACGTATTAAATATGTTTGATTACAAAATGATTGTAC
>contig_98
ATGATAAATCTTACAGAAATCTACTAGGGAAACTTAAAAAAACGTATTAAATATGTTTGATTACAAAATGATTGTAC
>contig_99
CCTGCTGTGATTAAGTCTTGGCAAACTCAATGGGAGCGTTTGTCTCAGTATTTTAAGTACCCAGAAGAGCTACGACG
>contig_100
AAATTCCAGAAGAACCAACTGCATTTACTGTGATTGAACCCGCACCTGTTAGTTCAATAGGTCCACTTCCTCCGACGT
>contig_101
AATTTAAGATTTCTTTCCCCCTCATCTTCCGTTAGAATTCTCGTACGCAATCACAATAAGGAAAATAACAACGTGTCG
>contig_102
AGTTTAATCTTTAGCATTACGTAATGACTTTAAAAAATCTTCACTCTCTTTGTCACTTATTAATCCCTCTATTTCTGA
>contig_103
CAAATCATTTAAAACGTGTAGCCAGAAACGAGAACCTTCATTTTCAGAAAGATACAGCCCTAAAATTTCTTTACGACC
>contig_104
AAACATAACCGTGCATTCCATTGACTTTCAACGAGTACAAATATCAGAATGATGTTGTTTCAGATCCGCATCGACAAAA
>contig_105
AATTGGATTAGTTTAGATGAGATCGTACAAATAGCTTGAAAAAGCGAGAGTTTCCGGTTTTGATAGAAGTGCAAAAACTT
>contig_106
ACCTTAATTTGTGTTCCATCCAACATTACAGGACCAACACTGCTTGTAAGCGTATGAATTCCTATGGCTTGACCGCCAGT
>contig_107
ATAATTTCCCAAATCCGTAGGTTGGATACTCAGCAGAATAAGGGAGTATTCAATTAACTGTGTCAACGCTAAACTAAATC
>contig_108
CATTGGCGGTCTCACCTTTTACTAACATATAATATACCAATAATATACCAATTGATTGAACAAATCATGATCAGGCTTCA
>contig_109
CGATAAAATTATTAATGACACAGTTTTGTGAACACTCTCAATCAATGAGAAATCAGGCTACCTTTTTTTCCTAGTAGAGC
>contig_110
TTATGACCGCAAACGTCAGTTTAGAGCAATTCGTCCATTTAAAACAACCCGCAAGTGATTATCTATCACAGGTTTATCAA
>contig_111
GTTTTGGAAAATGCAGTAATATTAGTATCTCCCCTAGCACTAGCACTTATAATATTTTCGTCACCCAGTGTAAAAGTTCC
>contig_112
ACGATAAAATTATTAATGACACAGTTTTGTGAACACTCTCCAGAATAATTTTTTAATAACGACTCAATCATTTGGTCACCT
>contig_113
TCATCTTGAGTCGTTGATAACACATAGTTTAGCATATCACTAAGATAGGAAATATTAAGCTGTTTGATTATATTTTGCACA
>contig_114
ATGAATTTCTTTTAGTTCTGGGACAATAAAGCTTTTTTCAGGGGAGTATTCAATTAACTGTGTCAACGCTAAACTAAATCAA
>contig_115
CAGTCAACTTTAGTGGAGGCAGTGCAATTGATGTGAAATCGACTGGCGGTCAAGCCATAGGAATTCATACGCTTACAAGCAG
>contig_116
TCTTAGCAATCTTTAAATCTTCTTCGTATCGACCTTCTTGCCGACCTTCTTGCCGACCTTCGTACAGACCTTCTTGCCGACC
>contig_117
AACGTAATGAATATTTAAAACAACAGCCTGCCATTGATGCAGTTTATCAATTTAAGCAAAGACTTTATCGAGTATTGATGAAG
>contig_118
AACGTAATGAATATTTAAAACAACAGCCTGCCATTGATGCAATTTATCAATTTAAGCAAAGACTTTATCGAGTATTGATGAAG
>contig_119
AATAGTTATCGCTTTACGGTACTCTCCTTTCTGTAGACCTTTCTGTAGACCTTCTTGCCGACCTTGCTGTTTTAATTGCTGTG
>contig_120
ACCGAACTTATCGTGAAGCTGTTTTAGATAGGTATTTATTTAAGCCTGTAAATAAAATTGTGTAAGTGCTTCATTAACTAAGC
>contig_121
ACTTTATAGCGGTGCATGCGAAAAGGCATCAGTTCTTCTGCTGTGCTTTGATGTTCGAGATTAAGATAAACATAACCGTGCAT
>contig_122
ACTTTATAGCGGTGCATGCGAAAAGGCATCAGTTCTTCTGCGGTGCTTTGATGTTCGAGATTGAGATAAACATAACCGTGCAT
>contig_123
ATAATATACCAATTGATTGAACAAATCATGATCAGGCTTCACCCGTTTAATCAGCTTTATAATATGATCGGCGATATCCTCTA
>contig_124
ATCCTGATCGGATAGACCCGTTATTTCTTTGATAAGTGAAGAATTAATTCGTTTAGCTAACATTTTTTTAGCAATATTAATTG
>contig_125
AGTGATCAACATGAAAAAATATTTGATCAATTTTATCGTGCACATCCTTCGTATCGGGGCGTGTATACAGGGTATGGCGTGGG
>contig_126
CAACATCATTCTGATATTTTGTACTCGTTGAAAGTCAATGGGATGCACGGTTATGTTTATCTTAATCTCGAACATCAAAGCAC
>contig_127
CTTCTCAATCACCTGGTTCACATTGGCGGTCTCACCTTTGATTAACATATAATATACCAATTGATTGAACAAATCATGATCAG
>contig_128
TCGATGGTTTTAAGCTTCTCAATCACCTGGTTCACATTGGCAGTCTCACCTTTGACTAACATATAATATACCAATTGATTGAA
>contig_129
CCGTTTAATCAGCTTTATAATATGATCGGCGATATCCTCTAGATCTCTCGTAAAAATATGTTTTTGAACAATTTCTAAGAAAGC
>contig_130
CTTGTTTCATGTGTTTGGGCAAATAAATCGTGATGAAGTTGGTGGCAACGTCAATATCCGTGAAAAACGTCTTAAAAATGGCATC
>contig_131
GCAACGTCAATATCCGTGAAAAACGTCTTAAAAATGGCATCATGCGCATTATGAATTTGAATCGACACGTTGTTATTTTCCTTATT
>contig_132
GCCAATGTGAACCAGGTGATTGAGAAGCTTAAAACCATCGAAGACTATGAGGAAGATATTATGAATGCAGCACAGCAATTAAAACA
>contig_133
GCATCTAAAATATCTTTCCACGCGGAGTCGTGGTTTGCTCGCTGCTTTTTTCTGACATTGTTATTCTTCCTTATTTGTCATTAAAC
>contig_134
AGAAGATCTTTAATAGCGCCATACTCATAGCCCCGAGCTAACATCTTCTTAGCAATCTTTAAATCTTCTTCGTATCGACCTTCTTGC
>contig_135
AGAAACTCCATGAATTAGAGGAGGAGAAAAATATGAGTTATATAACAAGTTTTGAACGTTTAAGCCGAGAAGAAGGCCTACAGCAAGG
>contig_136
CAATATGGCCGTTGGATCATGGAGGCCGGCAATCAGCTTTTAGAACTATTGAATGCGGTTATGGATGTGATGGCGCTCGAAGACAGGGA
>contig_137
TCTTTCATTAAATGCGATAACTCTATTCGATTCTGACCGCAGGTATCCTCCCTGTCTTCGAGCGCCATCACATCCATAACCGCATTCAA
>contig_138
CAGCTTGCTTTCTTAGAAATTGTTCAAAAACATATTTTTACCCGTGATTTAGAGGATATCGCCGATCATATTATAAAGCTGATTAAACGG
>contig_139
CTCATCTTCCGTTAGAATTCTTTACTCAATCACAATAAGGATAACAAAACCGTGTCGATTCAGATTCATAATGCGCACGATGCCATTTTTA
>contig_140
CCTGATTTTAGCCGTGCTATCGCTTCAGCTTCAAATTCTTTGCTTAGTATCGCTTGTTTCATGTCAACTCCTAAAATTGTTGATTTAGTTTA
>contig_141
CCTGATTTTAGCCGTGCTATCGCTTCAGCTTCAAATTCTTTACTGAGTATGGCTTGTTTCATGTCAACTCCTAAAATTGTTGATTTAGTTTA
>contig_142
AATTACCGGCCATTACGAGCGATTACATGAAGCTCAAGCGAATTTTACTGAATCTTATATCGAACGCGATAAAGTTTACCGAAAAAGGAACAGT
>contig_143
ATTAATTCGTTTAGCTAACATTTTTTTAGCAATATTAATTGCTTTACGGTACTCTCCTTCTTGTCGACCTTGCTGTAGGCCCTGCTGTAGGCCTCT
>contig_144
AGTGTTGGTCCTGTAATGTTGGATGGAACACAAATTAAGGTCAATGGCCAAACCAATCCTATTGGGGTATACACCGAGGGAGAGGGAAGTTACACA
>contig_145
AGTTTTGAACGTTTAAGCCGAGAAGAAGGCCTACAGCAAGGCCGGCAAGAAGGCATGCACCTTAATGCTATTACAATCGCTAAAAAGCTTATTGCTCA
>contig_146
AGTTTTGAACGTTTAAGCCGAGAAGAAGGCCTACAGCAAGGTCCGTGAAGAAGGCATACACCTTAATGCTATTACAATCGCTAAAAAGCTTATTGCTCA
>contig_147
AAAAGCTGATTGCCGGCCTCCATGATCCAACGGCCATATTGTTGTTGATCATCGAGACATTTTTTCTCGTTTGCTTGGATACTTGCAATCCCAATAATCC
C
>contig_148
ATTAACGATCAACACGCACGACTAAACATACAGATTAAAGACACAGGCATTGGAATCCCGAGCGATCAACATGAAAAAATATTTGATCAATTTTATCGTG
C
>contig_149
ATTTGAATCGACACGTTGTTATTTTCCTTATTGTGATTGAGCACAAGAATTCTAACGGAAAATGAGGGGGAAAGAAATCTTAAATTTCCCCCTTTTTTAT
TG
>contig_150
AGATATTTTAGATGTTTATTTTAAAGAGTTCATGGAGTTTTCCTATCCAGAAATCGCAGAGAAAATGGATTGGGGAGTCTCGTATGAAACGTTAGATAAT
GAA
>contig_151
CAGATTCATAATGCGCACGATGCCATTTTTAAGACGTTTTTTACGGATATTGACGTCGCCATCAACTTCATCACGATTTATTTGCCCAAACACATGAAAC
AAG
>contig_152
AAGATAGGAAATATTAAGCTGTTTGATTATATTTTGCACAAGCTGAGTTTTGAGTATTTTCCTCATGATTGATAGAAAATTCTTATCCCTATGGTGTTTA
AATA
>contig_153
CAACAAGGGCATAAAAAACTACCCATTATTTTGCCATTATGTATTTATCATGGCGAAGTGTCGCCTTATCCACATTCCACAGACCTTTATGACAACTTTG
AAGA
>contig_154
CAACAAGGGCATAAAAAACTACCCATTATTTTGCCATTATGCATTTATCACGGCGAAGTGTCACCTTATCCACATTCCACAGACCTTTATGACAACTTTG
AAGA
>contig_155
CCACTGAAAAGTTATCCGCCAACGTGATATCACTAGTGGATTCAATGTTTCTTGACATTCCCAAAATTCCAGAAGAACCAACTGCATTTACTGTGATTGA
ACCC
>contig_156
CCACTGAAAAGTTATCCGCCAACGTGATATCACTAGTGGATCCACTGTTTCTTGAAATTCCCGAAATTCCAGAAGAACCAACTGCATTTACTGTGATTGA
ACCC
>contig_157
ATCAGTGGTGCTCCAAACGGTAACGTGTTGATTAATGGCAGTGAGATTGGAAGTGCAGAAGGTTCATACGTGACCGGAGTAGAGCTGACAGGCAGTGCAC
AAACA
>contig_158
ATCAGTGGTGCTCCAAACGGTAACGTGTTGATTAATGGCAGCGAGATTGGAAGTGCAGAAGCTCCATACGTGACCGGAGTAGAGCTGACAGGCAGTGCAC
AAACA
>contig_159
CTGAAAAAAGCTTTATTGTCCCAGAACTAAAAGAAATTCATAGTGATATTATCTATAAATGCGAAATCAATGAGAAATCAGGCTACCTTTTTTTCCTAGT
AGAGC
>contig_160
CTTATATCGAACGCGATAAAGTTTACCGAAAAAGGAACAGTGGGTGTAGCAATCCATCTTTTAGGAATTAACGATCAACACGCACGACTAAACATACAGA
TTAAAGA
>contig_161
CTTATATCGAACGCGATAAAGTTTACCGAAAAAGGAACAGTAAGTGTAGCAATCCATTTTTTAGGGATTAACGATCAACACGCACGACTAAACATACAGA
TTAAAGA
>contig_162
ATGAATTTCTTTTAGTTCTGGGACAATAAAGCTTTTTTCAGTTAATTGAAGCGTATTAATATCTATAATTTTGAGAGTGTTCACAAAACTGTGTCATTAA
TAATTTTATCG
>contig_163
AGCTATGAGGCGATCCAAGAACATCTGGCGGATATGTATGGTCTTGAGGTTTCAGCCGCTAAAATTAGCTTGATAAGCGATAAATTAATGCCGGTTATAA
CGGAATGGCGA
>contig_164
AGCTATGAGGCGATCCAAGAACATCTGGCGGATATGTATGGGCTAGAAGTTTCAGCCGCTAAAATAAGCCTGATAAGCGATAAATTAATGCCGGTTATAA
CGGAATGGCGA
>contig_165
AGTGTTGGTCCTGTAATGTTGGATGGAACACAAATTAAGGTTGATGGCCAAACCAATCCTATTGGGGTACTCACCGAGGGAGAGGGAAGTTACACAGCTA
GAAATCCTAAAA
>contig_166
CTAGCACTTATAATATTTTCGTCACCCAGTGTAAAAGTTCCTGTTCCTTCATCAGAAATTCCTATTGTACCTTCACCTCCTGTTGCATCCACTGAAAAGT
TATCCGCCAACG
>contig_167
CGATTTCACATCAATTGCACTGCCTCCACTAAAGTTGACTGTACCGCTACCACCACTTGAATAACCAACCGCACTGCCCGTCGCATCCACATTAATTGAA
CTTGCTCCACTGA
>contig_168
CGATTTCACATTAATTGCACTGCCTCCACTAAAGTTGACTGCACCGCTACCACCATTAGAGTAACCAATCGTACTGCCCGTCGCATCCACATTAATTGAA
CTTGCTCCACTGA
>contig_169
CATCTCCTACTAAAGGCAGCATCGCATCAGCCTGACCCACAACATATTTCGTACTACCATAAACGTTTCCCGAAAAACGAGCCGGTATAGGTAGAACTTC
TGCATTCGCTTTTA
>contig_170
TGATTTTGACAATTCATCCAGTAATTTTGGATCAATAGTAATTGTTGTTCCATTGCTTATTCCTTATTTATCAGCATCGCTCGAAAGCGACAGCTTAGTT
AATGAAGCACTTACACA
>contig_171
TTCATTATCTAACGTTTCATACGAGACTCCCCAATCCATTTCCTTTGCAATTTCTGGATAGAAAAACTCCCATGAATTCTTTAAAATAAGCATCTAAAAT
ATCTTTCCACGCGGAGTC
>contig_172
TGATTTTGACAATTCATCCAGTAATTTTGGATCAATAGTAAATTGTTGTTCCATTGCTTAGTCCTTATTTATCAGCTTCGCTCGAAAGCGACAGCTTAGT
TAATGAAGCACTTACACA
>contig_173
AAAACGAGCCGGTATAGGTAGAACTTCTGCATTCGCTTTTAAAAGTATTGAACTAAATCCTATTGCAAGGGTAATAAAACAACATTTGTTTATACCTTTA
CTTTTCATTCGTAGCTCCT
>contig_174
CAACTTCATCACGATTTATTTGCCCAAACACATGAAACAAGCCTGTGATTTTTCGACGTTAAAGATTGAGCCCGGGTCTTTTGTCGATGCGGATCTGAAA
CAACATCATTCTGATATTT
>contig_175
TCGATATGAAGAAGCGATAACTATTGCTAAAAAGCTTATCATTCAAGGTCGATCGATTCAATATATACAAGACTTAACTAATTTATCTGAAAATGAAGTG
TTAAGTTTAGTTGAAGAAAA
>contig_176
CAAAAACAGTTTTATTGTAATAATCTAATCCTCTCACTAAACGAGGATTAATCGTAAAATTAATATCTGCGTTTTTAAGTATTTCTTGTAAATTATTAAA
ATCCCGTTGAGATTCTGCATCAAG
>contig_177
CAACTTGCAAAGTAACGTGTTGAATATGAAATTTTTCAGCTAAAACTTGATTAATTTTGAAATATTCTTCATCCGATAAATTAGTTTCGGGCATTATTAA
ATGTGCAGTTAATGCTGTTTCTTG
>contig_178
CTTTCGTTTATAGTGATCAATTGAATCGTTTTTATGTAAGTTCAAAACATACAGAACTGTCTCAAGCGTTTAAGTATCCTCCTAATATTTTCGATAGTTT
TGTAATTTATAATCAAATAAAACC
>contig_179
TTTAAAGCGAGCATAAAGGATGCGGGATAAAATAAGACAATCATGAAAGGGGGTAAAAAAGTCAGTAGAGAGACAATACATTTATTTTTTTCAGTAGGAT
TTAAATTTAAGCCATCCATTAAAA
>contig_180
TGTTATTTCATTCAGGTTAGACGCATCCGCACAAATGAATTCTACATTTTCAAAGTTAGCGTACCGTAACCGATTATCCTGGATGACAGCGCTATTATTA
TCAATTCCTACATAATGAATTTTC
>contig_181
ATGTCCAAATCGGTACAGTCCCGTTTAAAATGCCGGCTAATCCGGCTGAAATATGTTGTTCACCATAAAATAAGAAGAAAAAAGGAAGTCCTTGTGAGAA
AAGTCCCATGATCCAAATGCGCCAG
>contig_182
TGCTGGCTTATTGCACCGTATTGCCGATCAAACACTGTCGAGTAATATTGCCAAAAATGTATTTGAAGCTTTATGGAATAGCGATAAAACAAGCGATCAA
ATTATTAAAGAAAAAAATTTACGTC
>contig_183
GCAAACTTTTAATGACAGAAAATTTTTCAATCACTTCCCATGTTTTTGATTTTCTACGTATTCCTGCCGTATCAATAAAGATATAATGCTTACCTCGATA
TTCAATATCATTCGCAATACTATCC
>contig_184
TCGAATATTATGTCGATTTGAATCATATTAGTTCGCGATCGAGTGTTCGGTCACAATTTTTATTTAGTTTATGGGAACGTTTTGTTGATGAGGGCATTTT
GCCGCCAGAAGCTCCTCACGATGTCC
>contig_185
TCGGCGTCGAACGTCGTTTATTAACCGCTGGCGATCATAAAGGTTTTTTAGATCCATTTTCACCAGAAAAATTAGATGAAAAACGGATTGCCGAACGTAT
GCTTGCCAATGTTCATCAGCAATTCA
>contig_186
TTAACAAAAAATTCAATTTCAAGTTGCTCAAATTCTCGGACTCTAAAAATGAAATTACGAGGGGTAATTTCATTTCGAAATGCTTTACCTATTTGAGCTA
TACCAAAAGGAAATCTTGGTGACATC
>contig_187
TTAAGCTTCTTATTGATCTAACTAAAGAAACATGACCATTTTGCCTATACACGACGCCGTTTGGGCGGTCGGCAACCATTATGAGGCACGCCTGTAATAT
TCAAGATTTGAGTAACCTCAATATCC
>contig_188
AAAGTGATTCAAAATGATTTGAAGCATTTATTGATACCCACGAAAAAAGAATTACTGACTATTCGAAACGAATTGGAAAAGTGGAACTCATTTTTTCAAA
AAAATACGATACATGATGATCGTTGCG
>contig_189
AATTCTTTATAGGAATATCGTTGATTTCTATAACTTAATGCGGGGCGTTCTGAATACAATAAACATTGATTCTTAAATAGATTTAACATTGTTTTTTATT
TTAATATTTTTTTGTTAAAAAAATTAA
>contig_190
CCATGACGCTCAGCACCATAACTAATGAAAGCCGCTTCTAAACTTTGTTCAATACGACTAATTTTTCCTTTATAAATATTTGATTTTTTTTGTTCCTGGC
CCGTATACTCCATATCCAAGTCAGATA
>contig_191
CGCCCTTTGCAAAAGCACATTTCTTCGATGACCCGCTGCTTATCGATCTCAACGTACTGCCGGATGAGGAGATCTATCGACACAAACAGCTTGCTTTCTT
AGAAATTGTTCAAAAACATATTTTTAC
>contig_192
TTATATTTGGGGGCATCCAGGGGCAGGGTGTACTCATTTATTACAGGCCTGCTGTCATACGGCGCAACAATACGGATTTTCGGTCGCTTATTTACCGTTA
AGCACGTTAAAAAAAAATAATAGTAGC
>contig_193
AACTCGCGCATTCTTGTTTAAAGGGTTATTTGGTTATTTTTTTATTGTTGTTATTTTTTCTTATAGTAAAAATAATTGATCTATGGTCTAGGCAAGATCG
CATTGTTTTAGTTTTTTTCGTAAAGTAC
>contig_194
AATGGGTGCACGATCAAAATAGATAATACTTTTAAACCGATGATGAGAATAAGCGGTGAAAAGTCAAATCTTGAAAGAGGAGGTAAAATACCACGAATAG
GTTTCATTAAGGGTTCACTGATGCGTAC
>contig_195
ATGAACCGCCATACCACTCGGTTTATTCAGGACTAATAAATGCTTATCTTCAAAAATAATGGTTTTTTCAAGAAATTTTGCTTGTTTTTCATTCAAAACC
TTTTTTTTTGTGGGAAGGCTACTCAGTG
>contig_196
CAATGATAGGATTCAATGCCGTCACTAACATTAATGAGTTTTCAAGAAATTGTTTAATTTTAGTCTGATTCGCTTTTAAATCCTTCACGCAATAACGCGT
AAATGAAATACACGCAGAACTTAACAGA
>contig_197
CAGAAAGGAGAGTACCGTAAAGCGATAACTATTGCTAAAAAGCTTATCGCTGAAGGTCGATCGATTCAATATATTCAAGATCTAACGAATTTATCTGAAA
ATGAAGTGTTAAGTTTAGTTGAAGAAAA
>contig_198
AATGATAATATAGACATATCTGTTTAACGACAAATAAGGAAGAATAATAATGTCAGAAAAAAAGCAGCGAGCAAACCACGACTCTGCATGGAAAGATATT
TTAGATGTTTATTTTAAAGAGTTCATGGA
>contig_199
CTCCTTTCTTTTTTATGTAAATGAATTGCTTCTAATCTTTTTATCAGACCATCGGTATAATCGGGAAATACCTGTTCTCTTAGAAATTTTAAATCTCTGT
TTGTAATAGATTTTGATAAGATATCGACA
>contig_200
CGAGTCAATTAGACGTTCAAGGTGTTTTTATTGCAATTGGTCATAACCCCAATACCACGATATTTAAAGATCAATTAGACATGGAAAATAACTATATTTT
GGTGCGTGGAGGCAATAAAGGTTTTGCAA
>contig_201
TGCGGTCAGAATCGAATAGAGTTATCGCATTTAATGAAAGAGCTCACTGAACTGATGCAGCCTTCGATCGTTGCGAAAGGTTTACACAGTGAATGGCAGT
TCGATCCAAAATTACCGGCCATTACGAGC
>contig_202
TGCGGTCAGAATCGAATAGAGTTATCGCATTTAATGAAAGAACTCACTGATCTCATGCAACCTTCGATCATCGCGAAAGGTTTACACGGTGAATGGCAGT
TCGATCCAAAATTACCGGCCATTACGAGC
>contig_203
AAAATCATCCCAAAGCGGTTTATTTTTATTATTCATATAAGTCTTAGCATTACCAGTATAAGGCGTGTTGCCAAGTGCTTTATATGGTGCTAATTGTCTA
ATAGAATTACGCATTAGCTACCTCCTGGTT
>contig_204
CTTTGGTAGCAAGTCTAAATCATTGGGACTTAGAAAAAAATTTGAATTGAATTGATAATCGAAATTTATCTCATTATTGCTTGTATTGCTTTTAGCAAGC
GTAATTGTTTTGAGTGCACGAAAAAGTTTA
>contig_205
TGCATCAATGGCAGGCTGTTGTTTTAAATATTCATTACGTTTATTAAGCTGTTTTGCACTTAAGTTATTCGGCTTAGTCCGTAAAGCCGACAATAAGCCA
CGTTGATATTTCATCGCAGGATCAACTTCC
>contig_206
AAAAATTAAAACAACCTACCTTTATTACTCAATACCCCATTGTTGTATCGCCGTTGGCGAGACGTAATAGTGAAAATCCGGATTTTGCAGATCGTTTTGA
ACTTTATATTGGAGGGCGCGAGTTAGCCAAT
>contig_207
AAAATAGTTGCGTTAGGTTTATCTGGTTTAAAAAAATATATAAAAACAATCGGCTTATATAATACCAAAGCAAAAAATATATTAAAAACCTGTAAAATTT
TGCTGGCCAATTATCAAGGGCACGTTCCTCA
>contig_208
ATTCAGCACGGCAATAAAAAACATCAGAAAAATTGCGGCCAAATAACCTATCGGAGATAATTTAAAATAAGTCGATTCTTTCATTAAAAACACAGGAAAA
AAGTGACTGCTATATTGTAAAATAGCCTGAA
>contig_209
AGCTAGCCTCCTTTTGCTGCCGTTTGAACAGAATGTACCAATTTTGTACCAGATACTCGCTCGGCAGCCTTCATAAGTTGATCACTATTTAAATGCGCAT
AGCGTAATACAATGTCAAAAGATGACCATCC
>contig_210
AAAAAATATACGATTCATCTAACGGACTAATATAGAGATAATATCTTATTCAAAATATAGATTGATTATTACCATTTTAGACAATGTTGCAATAAACTTC
TTTTACTAAATCACAATAAGGATAACAAGAAG
>contig_211
AAAATCCATGCCTTAAAAATTGAAATAATGACTTAAAGTCATTTTTTTAAAGAGCAGGCTAACGTTTCTTCAGGAGTCGTTCTCTCTGAATTTAAAATAA
TGCTAAATCGATCAGGATGATTTACAACGGTC
>contig_212
TACCATTGATCTCACTCGCATTACTGATCAAGCTAGTAGCCTCAGAAAGTCTTACTCCTGTAACAGCAAAAACCTTACTTTTGTCTAACGTTGTTTGTGC
ACTGCCTGTCAGCTCTACTCCGGTCACGTATG
>contig_213
TCATAAAAAAATAAACTGGCATCAGCATAGTTAGGGCTTGCATAAATCACCGGTTGCGAATATTTTTGTATTAAAAGTGCATTGATAGCTTTATGATGAA
AAAAATAAATAACTTTATTCGTGTTTAAATTC
>contig_214
AATTAATTTTTTAAAAAATTTTTTATACGTTATAAAAATAATTTTTTCAGAACGTTCATGATACCACTTCCAAATACGTTCAAACATTTTTTAAAGAAAG
ATTGCCCACTAGGACTTCAATTCGTTTACGCGT
>contig_215
ATCTTCTTATTCAGTGCATTTAATTTTAACGTAATGGCTCCTTCTGCTGCTGTATTATAAATTTTAGCACCTAAACGCTGATAACGATTTAATACGATTT
GGTGAGGAAAATGAAAACGATTATGAAAACCTG
>contig_216
CGCCCTTTGCAAAAGCACATTTCTTCGATGACCCGCTGCTTGTCGATCTCAATGTACTGCCAGATGAGGAGATCTATCGACACAAACAGTTGGCTTTCTT
AGAAATTGTTCAAAAACATATTTTTACGAGAGA
>contig_217
AAGCAGCCAAATCCCGAAATTGACGCGGCATAAAATGAGGTTTAACCAATAATCCTTCTTCAAATAAATGCGCTAATAAGCGTTGATCTTCTAAACTCGT
TTTACCGACAAATAATAAATCAACTCTCTCAACG
>contig_218
CGATAAAATTATTAATGACACAGTTTTGTGAACACTCTCATTTTACAGTAAGCTTCACTTCCCCTATCTGCGTAAATTTTAATGCATTAGTCACTAATTC
CAAGATAATGCGTTGCACCCGTATTGGATCACCA
>contig_219
TATAGAAAAAGAATTAAATTTTAACGTTATTAAATTGTCTGCAAAAACAGGAGAAGGTTTTTCGTTGCTTTATAACTATTTAAAAAACTATGCGGGTTAT
ACGAATTCCTCTGAAAGTAATTTTAGCGCAAGGC
>contig_220
AAACTAAGTAAGAAGGGTGATATGCCATTACATTTTTATAAAACATTTAAAGAAAACTGTCTAAAATTAGTTAGACGTTTAAAAATAATTGGAATGGATG
TGCATGCCACTGATGCGAATGGATACACCCCGTTA
>contig_221
ACTGGCGGTCAAGCCATAGGAATTCATACGCTTACAAGCAGCGTTGCCCCTGTAATGTTGGATGAAACACAAATTAAGGTCAATGGCCAAAACTATCCTA
TTGGGGTATACACCGAGGGAGAGGGAAGTTACACA
>contig_222
ATCCTTCTGTACAGTGAGCGCATCCCTTCGCAGCAAATGTTTTAATTTTAGAATCGGTTATTAAATTCAACTTACGAATAAATTCTTTAGGTAATGGCGT
TTCAATTTTACATCGGTCACATAAACGCCTTACTA
>contig_223
GATTGACGCCGCGCGCGATTTAGGTGCAAATTCATTGAACATTTTAAGTCGAATTATTTTGCCGATCACATTACCCGGGATTATAGGCGGAATTATTTTA
GTTTTTTTGCCTGCAATGAGTCTGTTTTATATTCC
>contig_224
ACAATATTTAACTTTAATTGATCCCTTGTAAGCCTTTTATCTTGACCTGCCTAAAAGCCCCCCGTAAGATCTCCTTATGACTAATAAAACGATTAAAATT
TATACATTACTACTTTCTGTGCTGATTGTTTTAGCA
>contig_225
ATTCAGATTGTATATTATCCTTTTAGACATTTAATGATAATATATATCTCTTTAATGACAAATAAGGAAGAATAACAATGTCTAAAAAGAAACAACGAGC
AAACCACGACTCCGCGTGGAAAGATATTTTAGATGC
>contig_226
GAAATGGTGAACCACAATAGTCCACAAAGTGATTATTTCTTAAATGATTTTTACGAGAAAAATTCACAGAATGGCTTAGTGGTGTGCAAATGGTTAGCAC
TTCAGGCACGTGCGCCATTATCCGATGCACTGCAGC
>contig_227
GTCATTCAAGGCGACTTACCGAAAGAAAAAGGACAAAAAATCTTTGAATTTAACTATGCAAACGAACTCATTAGCGCTATTCGAAAAATAACCGGCAATT
ATTTCCATATCATTGTGGCCGCCTATCCGGAATTCC
>contig_228
AAAGAAAAAAATTTACGTCAAGTCACGGATCAGACGGCTATCTCGAAAATGATTGATGAAATTTTAGAAAAACATCCCCAGCAATTAGCCGAATATAAAG
CTGGAAAAGATAAACTATTTGGCTTTTTTGTCGGCCA
>contig_229
AACCAGGCCATACTTGCTGAGGGTGAACCATTGGATGATCCTGCCGGATTCGTAAAAACGTTAAATAATATATTAATGATAAATAAACAATAATATTATT
TTTGTTTTACTAACCGCTATAAGCCTCTTTTAAAGAG
>contig_230
ACAAAAGAGGGAGCCGCTACCATCTTCTTTCCATTCGGACCGAATACAATAAGGTTCTATATTTTCATAAATTCTATCCGAAAAATTGGCTGTTAATGTT
AATCGATTTCCAAACTGGGTTTGTTGAACTAAATGAT
>contig_231
CTGGATATAAAATAACAGGGATATTCACTAAACCAAAGGTGATATATCCTTTCCAAATAGGCCTTGCCATTCAAGCCCTCTCTTCAATGTGAATCCTTTT
ATTAATCTAGCACATATTGAATAATTTAAATTTTTCAA
>contig_232
TATAAGTTAGGATTTAAATTATGGAGCCTATAAAAGCACGTTTTGGAATTGGAGAAATTGTCCAGCATAGTTTATTTGGCTATCGAGGGGTAGTGGTTGA
TGTTGATGCCGGTTTTCAAGGCGATGATGCTTGGTATA
>contig_233
TCTACTGAGTAATGCCGATGTGTGGGAGTATGTTGAATTTAAAGATGAAATAAAAGCCCCGTTGGCGTACCGACGAGCGGTGCTTAATGCCTGTTAGAGA
GATCAATAATATATAAAAAATTTTTACGCATTTTAAAA
>contig_234
AAACACAATGACCTCGAAAATGTAGGTTATACCGCGAGACATCATACCTTTTTTGAGATGTTAGGGAATTTCAGTTTTGGGGATTACTTTAAACGTGAAG
CTATTTTATTGAGTTGGAAATTTATGACAGAGGAGTTAG
>contig_235
AAGGTCGTTATAATAACGGAAATAGAGAACGATTTGGGTCGCATACTCGATTTTTAGAAGTAGATTATCATTTCATTAAAAGAAATAAAAATTTTAAAGT
ATAATGAATCCGGCGTTAATCACAAGCATGCATAACGTG
>contig_236
ATAAGCAAAAAGCTTAAAAAAATCAAAAAAAGTAAAAATTTAAAAAAAATGTTCCATCGTCTTTTACGTCGTTGTTCTTTTAAGGCCTCAAAAAGTAATT
TTTCCAGGGTTTTACGTTGCCACGTTGGATCACTTAATA
>contig_237
AGACGAGTTAAACAGAATATCGGTTAATGTTGAACAACCTTACAATCACTCGGTAATAGCGGGTAAAAATGTTCTATTTCCTTTCGGTTACGCTCAAGTA
TTAACTCCTTTTTTAAAAAAACCAAAAATTTTACTCTCT
>contig_238
CCCGGCGTAACAGGCTTTTAAGAAGGCATAAACAAGCCAAAAGAATAATAAAAGTAATACAACAAAGATAATTAATTTAGTTGCAATTTCGGGTGGTAAT
TGCTGAGAGGCTTGGCCTAAAAGGATGCCGGGCAGCATA
>contig_239
TAAAGATCTTCTAGGGCTTTCTGATCAAGATTTATTACACTTAGAGGATTAATATTTAAAAGATATACTCGCGTAGAGTTCCTTCAGAATTCGAAGAGTA
TGAGGAAGATATTATGAACGCAGCACAGCAATTAAAACA
>contig_240
ACGACGTTACGATATTATTATGAGTAACCCTCCTTATGTTGATGCAGAAGATTTTATGTGTTTACCTTTAGAATATCGGCATGAACCGAGAGCCGCGTTA
GCGGCAGGGAAAGACGGTTTGGACGGTGTTATTCAAATTC
>contig_241
TTAAGTTTTTCCGGATTATGGGTTATTTATCCCTATACTATCCCTGCCATATTCGCTTTTTTCCTTTCAGGCGTTATTGAAGGGAAAGTTTTTGGAGTGA
GTATTTTTAAAGGTTTAGCACGATTAAAATTATTGACATC
>contig_242
TTGGCAAAACCCGTCGTTAATACAGAAACGGGTGAGATTTTAGTGGATGCCAACGCAGAACTGACCGCGGACATTATAAAAAAATTAATAGAAGCGCGAG
TAGAAAAAATAGAAACCTTATACACGAATGATTTAGATTC
>contig_243
AACTATTTCAGCATGGTTTGCTATTTTATATGGACTTTTCCGTTTTGGACTTGAGTTTTTTCGAGAACCTGATTCACAACTAGGTTTCATTGCTTGGAAT
TGGTTAACTATGGGGCAATTACTTTCTATTCCAATGATCCT
>contig_244
AATCAACAAATCGATGTCAATCACGTTGTTAATTTAATAAAGAAGTTTAATAGTTCTATTAATGATAGATTTAATGTATTGATTCAACAGCTTGCTGCTG
AATTAGAAAGAATGCAGCATGCTATCGAAAAGAAAAAACCA
>contig_245
ATTTGAATCGACACGTTGTTATTTTCCTTATTCTAATTGCGCAAAAGAATTCTAACGGAAGATGTTTGCGTAAGTTCTTCTACAAAGGAATCTGATTCAC
GCTTTTTCTTCAACTAAACTTAACACTTCATTTTCAGATAAA
>contig_246
AGCATTTAGCAATCACATTTTTACGCAAGGCTTTCACGGTTTCCCTGGCGATAATATGGTTGCCTATTGCGGCTTGCAAAGCAACTTCAAACATTTGTCG
TGGAATAAGATCTTTCAATCTTGCCACTAACTGTCGGCCTCG
>contig_247
AATTAATTTACTGTGCCTGTCAAAAAATACTAGAAAAGTGGTACCAGCCCCTGCATAATTGGGCCTTAATTGCCTCTCAACTACAGATATTTTTTGATGG
CAGATTAAATTTACAGTTACGATAAAATTATTAATGACACAGT
>contig_248
CTTAAGTTCATTAATAATTTGAGGTGCTTCAGGGCCCAAATCAATATCTGAATGATTATCATCCACTGTTATATTTTTTTCGGCCAAGTATTCTTTGTTT
AAAGTACAAAGTTCTTCATATAAGTCACGTTTTAATATCGGCA
>contig_249
CTGGTAACCCTCCTGATGCACTTAATAATGGAATAGCTAAAGATGGTGAGGGTACTAGTACCGTTGTAGCAAAAGATTTAACTATAAATGTAGTGACTAA
ACCTACTGGTGTAGCTCACGGAGTGAGTACAATTCAGCGCGCA
>contig_250
TACCTGAACTACGATTGGATAAATACCGTACTGGATCAATAGGCTCTTGAGTAGGTCCTGCAGTAATTAAAACTTTTTGGTCTTTTAAATAGGGCCTCAC
CCACATTTTTGATACCGTATCCACTATCTCTAAAGGTTCCAGC
>contig_251
TCCGTGGTGTGGACATCGGGCAGAGAAGGAAAATAATTAATAGTTATTATTTATTTCATCTAATGTTAAATGTTTAGATAATTAATATTAAAATCTGTAT
TTTCAATAAATTTATTTCATTTATTGAGTTAAATTTTCAAAAA
>contig_252
ACATTAACTAACGCGTCTGTCAAGATATAAAAAATTTATCTTTATTTTGATCGATGTCTTCCTTTTGTTTTTTCTTGTGAAAAAAACGCTAATAATCCTT
TATTTTAACATAAATTTATCTATAAATTAATCTTACTTAACGCT
>contig_253
ATTGCCAACAATGGGCTGACGACCCGTTCATTCTACTTCAATGCATGAGTAAAAAACAATTCATAAATAATAGCTTAATAGCCATTTTTGGTAAATGACT
CATTTAAATGCAAAAAAAATATTTTAAGCTGAGCCAGCGCAATA
>contig_254
AAATTTTTTCGAGCAATTCCATAACCGGCACTATACCACTATGATAGCTTAAAGTTTGCCAGTCTTCAGAATTCCATACTGCACTAATATAAGGTAAAAC
AACGACATCAACTTGTCCTGTAGCTAGTAATAATAGGATATTATT
>contig_255
ATCCCCTCTTCCACAGCGACCACATTTTTACGTGAAAAAATTTGACCTCGTTGTAGGGGACGCAAAAGTTTTTGTAATTGAGTTTGCGAAACAAGAACAT
TCCCGGTGAGTTGATAGCCGTTCAGTTTGTAAATAGGACCTTCGG
>contig_256
AGAGAATTACTGTGGACTTTGCCGATAGCCAGTTGGGCATGTTGGTTATTAGATTTTCCATTTATGCATCGATATAGTAAAACCAAACTGGCTCAATATC
CTGAATTAAAAAATAAGGATATTGAAACTGCGAAAAAAGCGAGTG
>contig_257
TACCCATCATTCTTTCTTTAATTTCCAAATAAGAGCCTTTTGTTATTAAAAATTTTACGATAGGGGAATAACCATAATAAACGGCAAGGTGTAAGGGAGT
CATTCCCCGAAAATTTCTAACATTTACCGAAACACCCGCTTCTAC
>contig_258
TATTTAAACACCATAGGGATAAGAATTTTCTATCAATCATGCGGAAAATGCTCAAAACTCAGCTTGTGCAAAATGTAATCAAACAACTTAATATTTCCTA
TCTGAGTGATATGCTAAACTATGTGTTATCAACGACTCAAGATGA
>contig_259
CAAAATAAATTCAATGGATTTACTGAAAATATTCCAAGCGCAAGAGAGGTTAAAAAAATTTTAAATGCAGGTTATTTAAAGAAGGAGGATCAATAAACCA
TGTCAATAGGATATCGATTTTTATCATTTATCATTCATTATTTTTC
>contig_260
CAGAAATCAAAATGTACAGTTAACCGAAGATGATATAAGAATGATCTTAGAATTCTTAGAGACTAAAGATCTAAAAACAATGACTCAAGCGGTTAATATG
CCTTATTCTTTCAATAACTCATAATACTAACCCTAACTATCTTTTC
>contig_261
TATCTGACGCTGAGTTACTTGCACTTTTTATTCGCACTGGGGTTCGAGGAAAAACAGCTCTGGATATTAGCCGAGAACTTCTTTCGCAATTTGGTAGCTT
ACGCCATATTGTTGCCGCCGGTTTGGAACAGTTTACGAAATCCCTC
>contig_262
AATTCCCATGATTAAGATTATCGGAGGAAAACCAAGATTTATTGGAGCGAACGCTGTAATAATCGTGGTTATAGAAGTCCATAAAATCAACCGAAAAAAT
AAACTTCCAGTCCCCGAGCGTTTAAAACACACCATAAACCGATTTAA
>contig_263
ATTATCTGAATCGAATACGCTTGAAAAAAATATAATCCAATTTTTGCTCATACTAAAAAAATTAACCCTCAATCAATCTTCATTAGATTTTATTACTCTT
TTTTTCATTGAAAAAATTTTTGAAAATTATCGTTCGTTATTAAATTA
>contig_264
CAATTATCCATTGTATTTGGTTTAAGTTGGCATGCAATGAATCAGCGATAGATGGCAAGGATAAATTAACAACAGTTAAATCAATGTTGTTTAACATAAT
CATCAAACCACAACATGTGAAAACCAACCAACGATGTGTGTTTTTTA
>contig_265
CACAATTTTGGATTTGAGTGGTTAATTCACTGGTTTGGTGTAAAGGCCGTGTTATAAGAACGCGTAAATTATATAAAGCCACCATCGTTATAAAATAATA
GTATTTGTAGAGAGAATCAATGCTGATTTTAATCTCATGATTTAAAG
>contig_266
CTTTTAAAATTTTATCTCAGGGGATTTTAATGGAAATACAAAATCTTGAACGTTTAAAAAAAAAGCTAGCAGAAACTACATTAGCGTACATTAGCCCCGG
ATCCATTTTAGGTCTAGGCAGTGGTAGCACCATCAATCATCTGATTA
>contig_267
CACCGTCGCAACTCCCGCGTGCTCGATAGTGGATCCGGATTGCGAATCTTGTCAATAAACAATCCTAAAATACAGAGCTGAATAATTAAGCGTAATATAA
TGTAGGAATACGGGAATACATCCTGTTATTCATTAACGATAGAGGATC
>contig_268
AATTAAATCTTAATGCGTTTTCAAAGTCTATTTTAGCGATTCAAAAAAATTTTGATCCCATTTATTGCCCGTCCTTTAGCATAGAACAGTCTACACTTTT
CCGATACTTATTTGAAGTATATCCGAAAACACAGTTTGTGGCTTCGTTA
>contig_269
ATATAAGGTGATTTATTTTTAAACGCTAATAAAAAAAGACCGGAAGTTGCTGCCAATGAAAAAAGAGTAGACTGTTTAGTAAAAAACTGACTGTAAATTA
TTTTAATGCTGAAATAGTATAATATTATCATTATCCAGCTTACAATCAA
>contig_270
TTTTATTTTACTTTAATTAAATACTTATAATTAATAAGCTAATTTTATGCCTTTACGGCAGTTTATATCCTATGGACATTAAAGTGAGGTGTCAAGTTAT
TGAAATAATCCACTTAATTTTTTTATTTTTAAAAAATAAAGTGGATGAC
>contig_271
ACCGTAAAGCATACGATTACTTTAGATCCAAAATCGATGGAAATTAATATAAAAAAATTATCTGAAGAAGATGTAAGCTTTAAAATACAATCTCAATTTC
ATGATTTGCATCCGAAATCATCAAAACTCACATTTTCTAAATTATTGTCT
>contig_272
ATCCCTTGCTTGTTCTGGCTATCTTAAATTTTATTACGCGTTATAAAACCATTATTAGCGAACATAACGCCTCTATCATTAAATATATTTTTTTAATGAA
AAATAATTACAATCAAAATGCATTGATGATAGCTACTACTTATCATGCTG
>contig_273
ATCCGCTTGAACATCAGGAAATTCAAAATGCTCCGTGTCCTATCGTACTCGATATCGACGAGCATTTCTTTAGTAAAAAGCAAGGTTATGCGACGACATT
CTGTGATTTAAGAAAACATAAAATCTTTGATGTGGTAAAAGGCTGTTCAA
>contig_274
AAAAGATTTAACCCTAAACTACAGACCGCATGAGCACGTTCGACTGAATTTGGATTTTTAATGAGTAGCCACGGTTTTTCAGCATCAATCATTTGATTTG
CTTTGTCCGCTAATTCCATAATAAGTTTCATCGCGCGATTGTAATTCAGTG
>contig_275
CTTTTGGATCGATGATACTAGACCTACATTCTATATGGAATGATTTATTTGATACTTTATTAATGTATATGCTAGAAGATTCTGTAAGTTAAAACAATCT
TTTCCCTCTTTCTTAAAAAAAGATATTGAAATTATATGCGAAAAAAATGCC
>contig_276
CTGTAGCCTCGCACCGATATTCTGTTGTCTTGTATCTTTCAGAAGATTCAGCGACGGGAGAAGAAATCTTAGATTATGAAAAATTTAAAGCGCAAATAAC
GGATGCAGAAGCTCAGGTATTGAATCAAGCGGATCATGTTTTAGCTTATTC
>contig_277
TTTTGTTCCTGGCCCGTATACTCCATATCCAAGTCAGATAATTTATTCGCTTCAAGCAGCGCAACTCGAATTTCCCCGGGTTGGTTTGCGTTGATTAAAA
TTCGGTTTTTTTCATTATGCATTGTTGAATCCTAATTTAATAAAGGCTCAA
>contig_278
AAATTTCAAGAAGGAAAGACGCGCAATGAAGTGATCAATCAAATTATAACGGATCTCAGAAAACGATATTTAGAAAAAACAGGACAATTTACAGGTCTTG
AAGAATTAGATCGGGAAATTCTAGCGTATTTGAATCAGGATGATTTAGCGTC
>contig_279
AACTCAATAATCAACTCGCTGATTTCTTGAAACATTACATCAACATCTGTTTTGTCGTCATAATGCCACCATTTATCATCCCCATTTAACCATTTTTTGT
CTTTTTTTCGATAAACATTTTCTTTAGGAACCAAATCACCAACTCTTGTTTG
>contig_280
AACGACAGGTCTATGAGGAGGAGGATGACGACGATGATGATGATATAATCGGAAACAATGAGGATTTCGATGTTTTTAATAATCAAATTGCTGACAATAC
AGAGCCTCTAAAATTAGATGATTATGCACTGAATCAACATGAAAAAAATAAT
>contig_281
ACTAAACAGAACAAGGTGTTCAGTACGATTTTAGTCGTTCCTCATCATGGCAGTAAAACGTCTTCAAGTATAACGTTTTTAAATCAAGTACAACCGGCTT
ATGCTTTATTTTCTACAGGTTTTCATAATCGTTTTCATTTTCCTCACCAAAT
>contig_282
AGCTAACAGTAAATATTTTTTGATTTTTAGTAGGGCTGTTAAAAAGCTAGTAATTACCTTATCGCCATTTAAAAAACCAATTCCAATATTAGTATCTCTA
ATAATAAACTAGGATTGCCATTCATCACGTAATTTTTTCTGTAAAGTTAAAG
>contig_283
TAAATAATTTTTTGAAAAATGTAGTTTTCTTCGTATCCACTTTTTTCAAGGACGTTCTCACATGGCTAAAAAAATTCAACGGAAAAAAATGAAAGCAACC
GTTCAGAAAAAACGAAATCGCGCAAAAACGCATCAACACGCACGCGATCACA
>contig_284
AAAGGTGATTCAAATAGCACGGTAAGTTTTATCATAATATAATCCCATGTAAGTGCAGCCAGTTAAAAGGCCATACACAGCTCCTCTTAGATTGCCGCTT
AATCACATAATAATTATGAATTTTTTTAAACGTCTTGATCCAACTTCGATAAA
>contig_285
AAGATCTATCTTCGAAAATAATTGGAACGTTTAATCTTTAAAAACAGGTAATCGTTGCGGTTTTATGGCTTAAATTCCCCGATAGCTCAGTTGGTAGAGC
AAATGACTGTTAATCGTTGGGTCACAGGTTCGAGCCCTGTTCGGGGAGCCAAT
>contig_286
CAGCACTTGTTTTGGAAAATGCAGTAATATTAGTATCTCCCGTAGCACTTATAATATTTTCGTCACCCAGTGTGAAAGTTCCTGTTCCTTCATCAGAAAT
TCCTATTGTACTTTCACCTCCTGTTGCATCCACTGAAAAGTTATCCGCCAACG
>contig_287
TCTGTTCAAACGGCAGCAAAAGGAGGCTAGCTGAATAAAGGATAAACTGTTAGAATGCCAGGCTCTTTCGAATCATGCGCCCGTAGCTCAGCTGGATAGA
GTACCAGGCTACGAACTTGGTGGTCGGGAGTTCGAATCTCTCCGGGCGCGCCA
>contig_288
AAGCAGGTAAAGAAAGTAAAACTGATTTTTGCTTTAAAATTGATGGAAATTCTTTTTACGTAGAAAATATATGTGTTAATCCCTCAAAAAAACCACTTTA
TAAGATAAAAAATACTAATGGAATAAATTTTAAAATTAATCTTTCAAATAATCT
>contig_289
CTACAGGATATGCAGTGTCGTCGATATAATACTGCATTTCTTGATCTATTTTACAGTTTGTTTATTGAGAAACTTTAATTTAAAATGTCTGTTTTAATTC
GATCGACTGCATTAAAAAAATAAAAATTTAATGTTTGATTTAATGGTTTATAAA
>contig_290
TTAATGATCTAAGATTGTCTTTTCCACAAAAATCTTGTTTTGCCAATTTTAATGCCCAAATCAGATTTGGCAATCGCATTGCGATTATTGGTAACAATCG
CAGTGGAAAATCCACACTGCTTAAAATACTGCAAGGAAAACAAGAGCCCTCTCA
>contig_291
TGGTTAGCCACTTTTTCTGCTAATGGCCGATTAGCGTTACCCGTAAAGAGCATCATTTCAGACACAAAGAAACCTCATTGTATAAATTAAAAAGGTAGAT
AAAAAATTGGCTGGGGTGCTAGGATTCGAACCTAGGAATGCCGAGATCAAAACC
>contig_292
AAGCTAGTCTTAATGCGATTTCAAACCTAGCGGTGAATATTCTTAGAAAAAGGACGGAAAGGTTTAATTTTTCCGAGCTTGATAAGCTTGAAGACATTAT
TGAAAATGATATGTTTATTTTGAAAAAACATCGAGGTTTTATAAAGTTCCATAAA
>contig_293
AAGGTATCCCGTTACTAATGGTGCTAAAAAGAGCCATGTAAAATCAGGTGTCGCGCAAAAGTCGCGCAGACAAATTTTTTGGATATTTTAAAAGTGAAGT
AAGTGTTTGATTTATCTGGTGGCCGAAGGTGGAATCGAACCACCGACACAAAGAT
>contig_294
ATTCAATAATTGGACTGCATTTACTTTAACATTAAACAACGATTCTACCGCGTGTTTAATTTCCGACTTACTCGCATTTTTTGACACCTTAAAAACAAAT
TGACGATATCTATCAGCAATCTTTGTTGATTTTTCTGATAAATGCGGCCTTACGA
>contig_295
CAACGCCTATTGCTTCTGATTTTATTACGATTCCTTTTACTCGTTATCCTATTGGTTACAATTTTGCTATGAATGATTTTGCCATTCATGAATATGTTGG
GATTTTTCGTTTTTATCTCTATGATTTTTTTAGAAATAGAATTCCTCTCTATGCA
>contig_296
CTTTAAACAGCCAATAATAGGCTCGCCGAAATCATGATATAACTTTTCACAAAGACGTCGCTGGGATTCAACATTACTCATAAAAATAAGTGGGGCAAGT
TAATGGAAACCTAGGGGCTACGACTAAAAAACCATTATTCCAGTCAAGGAAATCG
>contig_297
TAAACCAACCAGTAAGCCTCGCGCAACCCCGCCTGCAACAAATCCAGACAATAATAAATAATTCGGCAATGGAGCGACCATCAACTCTTCAATACTGCGT
TGAAACCGCATACCAAAAAAAGAGGTCACAACGTTCGTATACGCTGCAGTAATAA
>contig_298
AATTGCAAATCAAGAAGGTTTGGCGATCATTATGGAATTGTTTCATTTCGTTTCCTCACCGATACGAATTAAAAAATTAATCGATCGGGTCAGCGGTATC
GCGATGGCTGAAGAAGGCGCTGATTTTTTGCAAATCTTTAATTTTTTTCGTGAACA
>contig_299
AATGAAACCCTAGAAAAGCAATTAAAAAGCTCCCCCATACTCCTCTTTGCGTGATAACCTCGGTATCAATATTATGAATAAAATAATAAAATTGTGAAAT
TAAAAAAACAAAAGCGAAAAAAATCGTTAAATTTAAACTGAAACGACAGTGCGTAT
>contig_300
ACATAATCATAATGATCGGTTTCACCACGGATAATTGCGCCCAAACAAATAATGGCTAAACAATTTTCATCGGAAATAGCGATTTGTTGTGCGGTAAGGC
CTATTTCTATTGCACCAGGAACTCTAACAATCGTAATACAGGAATCTGGGAAATTA
>contig_301
ATAATAAAACAACTAAAACAAAAATTACAATGTAAATCACAGCTTGAAATTGTAAGTCGCGCGATTATCGAAGGTTGGATTTATTTACTGGAAGAAGATC
TAGAAATAGACGTTTAAACGAATAGCACTAAAAAATAATGAGACGATGAACAAAAA
>contig_302
ATTACCTATAAAAAAAATTATTATTATTCCTAAAAATGTAACGAATTTTCCTGATCTAAAAAATTTACCTCTATCTAATCATCGTGCTATTTCTGTCGAT
CAAAACACTCGTCTTATCTATGGCTTAGAACATATTGAAGCTGCACAACTACGAAG
>contig_303
ACACGGTAAAAAATCATTCAGTTTGATTTGATCCCCTTGACGTTGAATCGGCTCTAACTTGATGACATTGCCTGATTTTAATGTCATTTCTTGAGGAGAT
TGAATCTCCTTTAATAAAGAACCGATTCTCACTTCAAAACCCGCTTTCGTTAAAATAT
>contig_304
ATTCCGTTCGTCGATCCAGTCATTAAAATAACTTTATTTTTCAACATCATTTAAAATCTCTCATATTTTTCTGATTTAGAAAAAAGCAACGGTTTTTTTT
AGTTTTTCAAATAAAGAAGAAAGGCGTAGCGCTGCACCTAATTCACGACTAGGACGTC
>contig_305
AGTAGTAACATAGCACTCACGAGGGAAGTAAAGCCCCCTGCCGTAATATGCGTTAAATGTGAAATGGCTAAATAAATCGTTACAACAGCAATGGCACCTG
CTATCAATTGCACTCCTGAACTGGCCAGAGAATTCGTCACCACTACTTTAAGCTCACG
>contig_306
TTACTTTTTCATCTATCGCTTTACTTATCCAGCCAATGGTCGCAGCAATAGCTGGCTTTTTCTTTTTTAAAGAAACACTCAATGTGATACAGATCATCGG
CATCTTCATTGCTTTAGTGGGGATCTTCTTAGCAAAACAGGCGATTTAGACGCCAACC
>contig_307
TTCTTCTGCCATATAAACCCCTGCTGAAACGTTAAATAGGTAAATTCGCTTAGTTTACCTCTTTTTTATGACAGGGGACATATTGATCTAAAAATGAATC
ATTGACTTTCTATTCATCGACTTGTGCAATGGTATTGGGTATTGATGTTTTATTCGAA
>contig_308
TGTATTTCTTAATACTTCTTACCAAAGCTATTTATTAGGCGATAATAATTTTGACTTAATTCAATTATACAAATATTTACAAAAAGAAGGACAATTTTTT
ATTGACTATTGTCGGTTTTTTTTTAAAAAAGAATTTAATACCGCTGATGAGTTTTATC
>contig_309
AATCAATGAGAAATCAGGCTACCTTTTTTTCCTAGTAGAGCATGAGTCAACGGCTAAAGATGAGTTAATGGCTTTTCGTTTACTTCACTATATTGTTTCT
CTCAGCCACGAACACCTTCAACAAGGGCATAAAAAACTACCCATTATTTTGCCATTATG
>contig_310
TAAAGACGTACTCCGCAAATTCAATCCTAAGGTCACGCGTTGTTTACCGTTGATTACATGTAATAAACGCATAATTTTGAGTGATTGTCCGGGAGATATA
TGATCGATAACAACCCCATTTTTAATGGCTGAAACGGAACGCGTTTTGATCATGTTTTC
>contig_311
AAAAAGATTCTTTTAGGCAATGATTTATTAAGTAAGACAGATAGTCAATCTCAAATTTCAAAATTACAAAAAAAAATGCGGAAAATGAAACGAAAAAAAA
AGAATTGACTATCGTCATCGAGAGTGTTCACAAGACTGTGTCATTAATAATTTTATCGTA
>contig_312
AACAAATTGTTAGGTTCAGAAGATACGTATTATACAGATGCCGCAAAATATTTTTTATTTTCAGGAGGAATTAAAAATGCTAACGAAGAAAAGGTTTTAA
AGACCAAAAAATCTCTTTTTAATCGTTATTTTGGTTTTTCTTTGATTCTGGGAATCAATC
>contig_313
AGATTGTCAACGCTAAAGGAGCAATTAATTGACTCGATCCATGAAAAGATTCTTTTACGGTTTTATCGACAAATTCAACGAGAATTTCAACAAAATTTTG
TATTTTACCCGGAATCTCTTTGCTGGCAGTCATCGCTACCCAGCGAAATAATACTAAAAA
>contig_314
AATAACAGAGGTAAATATTTTTCTGCATCAGCCCAACAACTATCTGGGGTAAAGAAATCAATGGTTTTACCATGGGTTATAAGTAAGCCCCTGACTTTTT
TCCCTAAAATTGCACGAATAAGAATATTTGCATCTAATACTAAAATACGAGAAGACATTAT
>contig_315
ACTCGGAATGAATTGATAAAATTGGTGTGGTAAAAGCGCTTGATGGGTTCGGCTTTCTTTATTCAAAGAGAGTGCATAACCTAATTCAGCTAATAATTTT
TTTTCAAATAAACGTAAAGCAAACATGGGATTGTCAAATAGACGATATAATGTGGTTTGATA
>contig_316
ATGCTCCACCCGATCCTATTTTAATAGGTGATGTTAAACGCGCATTGACGGTATATACCAACGGCACTAAACAATTATCTATTCTCCCATTAACACTTTC
ACAAGCGACTCAGCAGTTTTCGCAATTGCAGATTGATACGGATACGTCTGAAGAAGAAGAAG
>contig_317
AGGGTTTGTAATATGGCGATAGACGGCTAAAACCAAATTGTTGGCAACCAGCGAATCGGCTGTTGAGAAAAAACCTAAACTGCGCTCGACAATGAGTCGT
TCATCCTCGCGGAGTCCTTTTGCGTCGCGCCATAAAGCGATATCTGCGGACATATTGATCTC
>contig_318
TTTTTTCGTTTAAATTTTTTATACACCTCGTTATCATTGCGCTTTCCAATAAAAGCAATGATTACTATTTTCCCTTCTGAATCGACTCTATAGATGACCC
TATATTCCCCTATATCAACTCGATGATAATCAGAAGTGCCTTTTAACTTTTTTGAATCCTGT
>contig_319
CACTAATTTTTCATGAGGAAGCTGTAATAACGCTTGCTTTTGCCAATACAATAATTGTGCTTCATCGAAACGTGCCGGCGATTTACCAAGCCGTTTCAAT
GAAAATTGTTCTGCTAAAGCAGAAATATCAAGAAAGTTTGGATTCGTATAGGTGTGACCTAAA
>contig_320
CCAATAACAACGGTATAAAATAATGTTGCGTCCACGCGTAATTTTTAGTGAGATCATCAATCTTGCTGGCATACTGTTCAAACCAATTAAAACGGGCTAA
AAAATTGCCTCGATGTAGGAAACGTTCCAATCCAAGGCATAGTAACAAGGTAATAAATGTCATA
>contig_321
CCGAGTTTGCGCTGTGAGTTCAAACGAATGATTTGTTGTTGACATGGATTTCCTCAAAAATTCAAAAAATAAACTGTCCCGCGACCAAGATAGGCCGTAG
TTTACGGAAATTTTTAAAAAAACACCAGTATTTTTCGGTTTTCAAGTTCCTCTATTTCTTTAAA
>contig_322
CTACTATTTAGTATTGTTATTCAACTTGCCCATATTTTATTACTTGAAAATACCACGGATGAAAGTGGTCACGATGTTAGGCTTTATTATCGTTTACGAA
CGACACTATTGATTGGCGGCATAGTGACGCTCGCTGCAATTTTAGTGAATCAATTGCCAGTCAA
>contig_323
AGATGATCATGCATGCCCATGTCAAAGCAGGCTGTGCTTTTGCGCATCCGGGGCTTTACAAAATTACGGTTGTAAAAAAACCAGCAACAAAAGCACGAAA
AGGGATTAATCCTTTTACAGGAGAGCCCACGACGTTTAAAGCAAAACCTGCTCGAAAAGTGGTGA
>contig_324
TGTACGATGGAAGGACAGTCACTTGCTTGTCATTTATTTTATTTAAAAATTTTTTGTTTTCTTTTATATACATTAAAAAAATGACACACTTTCAAATAAA
AAGTAGAACGTTTAACATTGAACGATTCATTGTGGTGGAGCTAAGCGGGATCGAACCGCTGACCTC
>contig_325
AAGAAAAATATAATGCAGCAAACGCGGAACTTGCTCATTTGAATACACAATGTGGTTTAGCGAAAGTTGTTAAGACGAATATAGAGGATATGACTAAGTA
TAGCAATAAAATAGGACCACAAATTGGATTTTTATCCAACTCATGGAATACAATAGGGAATAATTATG
>contig_326
ACCCGAACGCGGGCCCGAACCTAACCAACGAATGTCGTTTGCAAGTTTCATTAACGCACAGGCTAAGGTTTTAAGTGCCCCACTTGAAAAAACTAAACCA
TCATGGGCGGCTAACGCAGAAAATTTATTTTTGGCTGAAACGAACGGTAATTTCGTTTCTTGAGCAAT
>contig_327
ACCGAACTTATCGTGAAGCTGTTTTAGATAGGTATTTATTTCGAAATATACAAGAAATACAGAACATAACTGATAACTGGCTTAAACATTACAACGAGGA
AAGACCCCATGAAGCTTTAAATAATCAAACACCCATATACTATTTTCAATCCCTAAACAAAAATTACTC
>contig_328
AGTCAATCGTTAAATCTTTATATGGCGCACGCATCGGGCAAAAAGCTGGATGAACTTTATAAACAGGTTTGGTTAAAGGGGTTAAAAACAAGCTACTACT
TACGGACAATGGGTGCAACACATACTGAAAAGGCGACGTTGGCGAAAAGTCATCTCAATTCAGTACACA
>contig_329
CGTGCAGCAGGTGTAAGCTTCGAAGACCGCCAAGATTTATTAGGACATAAAAGTAGTCGTATGACTACCCACTACTCACAAGCGGAATTAAGTAATTTAA
TTCATGCTGCAAATAAAGTTTGCGGAGTAGGTCAAGGTATCCCGTTACTAATGGTGCTAAAAAGAGCCA
>contig_330
ATGATTCTAACTGTGATTCTAATAAGGCACCCACTTTTGTTTCTACGGCTTTTCCATCTTTAAAAAGAATTAATGTAGGAATGCCACGCACCCCGTATTT
TGCCGGTGTTTTAGGGTTTTCGTCAACATTTAATTTTCCAATCTTTATTTTCCCACGATATTTTTCAGAA
>contig_331
CATTTAAAATGATCATCAATTTTTTAACCACGCATATTGCGCATTTCGCTACGGAGACATTATATAAACTCGTTACACAACAGCAAAAAAATAGCTATAC
TGCGGTTACTTTAATTACTCATTTTTTTCCTGATTATACGAAAATAATTTTATCTTTTATAGCACAGCATA
>contig_332
AAATGTCTAAAAGGATAATATACAATCTGAATTTTGAATAAGCTATTATTTCTTTTATGAATTTAAATATTATTGGGATTAATGCTCAATAATGCTGGAG
TGCTTTTTATCAATTGTTCATCACAAGTGATTAGCTTAAGTTGATGTACAAGAGCTGTTGCTACAATAATAGC
>contig_333
ATTACTTAAGGTTAAGATTAAATCATTTCCAGAGGGAAATACATCTGAAGAGATAACAGCGTTTGAATACCTTTGTTTATATTTCTTTATTATTTCCCGT
AAATCTAACGTATCTATTCGTTCGACCAACTCATTTGAATCTTCATTTGAGGTTTCATAGAGAACGACGTTAG
>contig_334
AACTTGATTCTATGATACCCTATTATACGAAGTAGTACTGTGTCGAACCCTGTTTTCGATTGCACACCTTTATATTTGTCATTAAAAAATTCAGATTGTG
TATTATCATTTTAGACATTTAATGATAATATAGATATATATCTGTTTAATGACAAATAAGGAAGAATAACAATG
>contig_335
AATTGTTAATCTGTATTCAGCGTCATGGTGCAGCATGGTCTTTCCCGAGTCAGACTGTTTATCTAAATAAAGAAGAATCAAAATGGGCTCAAACCCAAAA
TGATAAAGAATTCGAATAAATTTTTATTTCAATGAAGTTAAAGCTGAACATCATCGGTTGCGGTCGTTTAGGAAA
>contig_336
ATACGTTTTTATTTTTTTTACATTCTGATAGGTAAAGTGACTACCAAAACCTAATCGATGTGCAATCAATTGACGTAAAGAGAGTCCTTTTTTCTGGCGT
ACTTGTGCATCTTTATTCATAAGTTGAATCAATTGATCACTTTTTTGGATATTTCTTTTTTTATTTTCAACTTTA
>contig_337
ATGCGGAAGTACGCCGTCAACGGGCTGCCAATCTATTAGCAAGACAGCAACGCTTAAATGCGTCGACGACGCCACAAATGACAGCAAGCGACGTAGAACA
AGCGCTGAGTCAGGCGCTCTCTGAACCGAAAGAAGATAAGAAATCATAATTGTTTTGGCGTTCGTCAATAATAATAA
>contig_338
AAGATTTTTTAAAGTCATTACGTAATGCTAAAGATTAAACTTTCTAAAAACGCTTTAAAGTTTTTAAAACAAGTCCCCATTAAACATGGAAGACAGTTAG
CGATGACTCTCGAGTTCTTAAGAGAAAATCCATTTCTACAGGATTCAAAAAAGTTAAAAGGCACTTCTGATTATCATC
>contig_339
AAGATTTTTTAAAGTCATTACGTAATGCTAAAGATTAAACTCTCTAAAAACGCTTTAAAGTTTTTAAAACAAGTCCCAATTAAACATGGAAGACAGTTAG
CGATGACTCTCGAGTCCTTAAGAGAAAATCCATTTCCACAGGATTCAAAAAAGTTAAAAGGCACTTCTGATTATCATC
>contig_340
AAGTTTTTAATTGACCGTCTAGTTCTTTAATCCTTTGAACCAATTTTTTGTCACGATCAATTTTCTTTTGTCGTTTCAAGGAAGGCAACATAACATTTAC
AGGTTGAAAATTTCATCTCGAAGATAATAAAACAAACCGATTCGATTGTTTTTATTTTTTTACACTTTTTCAAAACCG
>contig_341
CAAGGACATTTCTTACGGCGCCAGGCGATATTTTAATTCCATGATAACGTTGTAAATACCAACTGATACGTAGCTGGCCTAAAGAATAATTTTTTCTCAC
ATAGAGAATTTTTTCCTCAATTTCAACGGGAGTCCTTAATTTAGGATTTTCTGGGCAAGGCTTACTATTAATTAAAGC
>contig_342
AAATTCAGCACGAGAGCCCTTTCGTAAGGGATCAATGCAGCCAGATACTCCCGTGTATGGATAATCACTTTAGAAATCCCCACTTTTTTTGTTTCTTTCA
AGATTTCGCGCAACAAAACGTACGCTTTTTCACCTTTTTTATCGGGTACTAAATAATAGGGCTTTTCGAAATTCATCGTA
>contig_343
AAGTGCTGGAGGAATGGTGGCACCTTATGGGTTAGCGGCTTCACAATTACAACGATTAAAAAACAAACATATTCCTCTCACCATCACCATTGATAAAATT
GCAGCGAGTGGAGGTTATTTAATGGCCTGTGTCGCTGATAAACTTTTGGCCGCTCCATTTGCAATTATTGGCTCGATTGG
>contig_344
AGTATATATACGGTATGAATACTTAATACGGTTTTTTGAATGTAGAAAGTAGGCGGCCGATGATTAGAAAAAATAGTAAACTTAGGTAAGAAATTTATGA
GCGATATTATGGATATCCAAGAAATACTCACTTATTTACCCCAGCGCTATCCTATTTTAATGATTGATAAAGTGATAAAA
>contig_345
CCACTTTTCTAGTATTTTTTGACAGGCACAGTAAATTAATTTAAGTAAGGCATTTTCACTAGTAAAAGCGCCTTTATTTTTGGTATATTTACGCACTTGC
CGATGAAACCCCTCCACTATATTCGTTGTGTAAACAATACGTCGTAGCTCTTCTGGGTACTTAAAATACTGAGACAAACG
>contig_346
CCACTTTTCTAGTATTTTTTGACAGGCACAGTAAATTAATTGAAGTAAGGCATTCTCACTGGTAAAAGCGCCTTTATTTTTGGTATATTTACGCACCTGG
CGATGAAACCCCTCCACTATATTAGTGGTGTAAACAATGCGTCGTAGCTCTTCTGGGTACTTAAAATACTGAGACAAACG
>contig_347
TTAGATGTTCAAGATACAAGTCAGATTACGGTTACTGGAGGTCATTTCAGTGTAGACGGGAATAGATCAAATGTGGTTACTTCTGGTCCAGGATCGAGTA
CTATTAGGATAGTTAAAACCTTACTCGAAGCTACTGGGTCTGGTAACCCTCCTGATGCACTTAATAATGGAATAGCTAAA
>contig_348
TTAGATGTTCAAGATACAAGTCAGATTACGGTTACTGGAGGCCATTTCAGTGTAAACGGGAATAGATCAAATGCGGTTACTTCTGGTCTAGGATCGAGTA
CTATTAATATAACTGGGACCTTACTCGAAGCTACTGGGCCTGGTAACCCTCCTGATGCACTTAATAATGGAATAGCTAAA
>contig_349
CGTGTCGTTTGTATACGCGAATAATTCTGCATAACGACCCCAATCTATCACGGTGCGAAGGACGCGCTCAGCTTCTTTTTCACTTAAATAATCTTCTAAT
TCATTCAGAAAACGTTCTTTTGAAGCGCGTTGACCTGTTGTTCGTCTTTCTTCTAGAACTTGTCGTATGTGTTTTGCTAAA
>contig_350
ATTAGATTTAATTTTACATAACGTAATAAGCCATGTTGTAAAAACAGTTTCTAAATAAGGATCGTTAGAATATTTTTTAAAGTCAAAATTTAATAATTCT
TTCTTTTTTTCTCTATATAGTTCAATATAATCTTTAAATGAAAAAAGACTATCAGAAACTCTTTGTAATTTAATATAAGCCA
>contig_351
ATTTTATAGGTTACAGACTATTTTAGGAAATTGATGAATTAAAATAGGTTCGATTATTAAGTTTAACTTTTTTCATTATAGCTTTTTTTATGTTTTTGTT
TAATTTTTTGTCCAAAGAAAAGGGTACAATGGGATTTCTTAAAGATTTTCTAACAAGAAAATCTAAAAAAATAAGTGTATTG
>contig_352
CCTTCTTGTCGACCTTGCTGTAGGCCCTGCTGTAGGCCTCTTTGTTCAAGCTGTTGTGCGAATGTCATAATTACCTCAGTTTGTTGGGGGAAGGCTCCTA
CTAACTCCTTAATTAATACCCTATCTGCTTGTGGTTCAGTTTCATCTTGAGTCGTTGATAACACATAGTTTAGCATATCACT
>contig_353
CCTTGGCGCTGAAAATTAAATTTTTTATTACACTTATAAAAGATAATAATCCAGGTAATGTACTATTACCTATCGTTATCCCAACTACTTTCTTTTTCAT
ATTAATATTAGCTTAATAATTAACGATTAAACTTTTTCTATTCGTTATTTACTTTAAGGTTAAAAATGTCAAAAAATAATAA
>contig_354
ACATCCCCCTAATACTTTTAATTGTCCCGATTCCAATAGCTGCTGAATTTTATACGCATTATCAAGCGGAAAAGCAGCTAAATAAGTCATCAATGTACTA
TAATACTTTAGCAGAAATTCTTTTTTATCCTCCAAGCTTAGCTTGGACCATATTAAAGAGAAACTTGGGTATATTGAAAAAAAA
>contig_355
ATTTTATAATAAAGTAAATGTAAACAGCCTTCTCAATGAACAATAACTGAATAGCTTAATAATAATAAGGATTATCACTATGACGAGCGCTATTATGAAA
TTTGACACATTAGCTTGGGCAAAAAGCTTGAAAAAGCGGGAATACCTTCTGAACAAGCCGAAGCACAAGTTGAAATGTTTTCGG
>contig_356
CTTCGTAGCCCGGTTAATAGCTCTAATAACGTTGTTTTACCGGCGCCATTGGAACCCACAATATGGAGCACTTGACCCTGAAAAAGTTGAAGGTTAAGTT
GCTTAAAGAGGGTTTTGTTATGACGCCTATAAGAAAGTCCTTTTGCTGTTAACATTTTTCAGTCCCTGAGTAATAAGCATTTAC
>contig_357
TGGGCAGCTCTAATTGTTTAATTCTCGCTTTTTCTATTTCACGAATTTGTCGAACGGCAATCCGTCGACCTTGTTCAACAATCACTTTGCCCGCTGCATT
TTTAATATCAAAACTCGCAATTTCTCCCCGTAAGCGCTCGGGGACTAAATCTAAAACAGCATTTTCACCTTTTAAGTAAAAAAC
>contig_358
TAATTGAACTTGCTCCACTGACAGTCACTTCGCCCTCTCCAGTAGAACTCACTCCAACCAAACCATCTTCTCCTGTTACATTAACTGAGCTTTGATTAGT
AAGATTAATAAGTCCACTACTCGTTGACTCAATACCTGAAACAGTACCATTGATCTCACTCGCATTACTGATCAAGCTAGTAGCC
>contig_359
ATACCTGATTTATTTTCTTTAAATGAGCTTGAAGCTGTTGTTTTTTAATTTCTTTAAATTTTTTTTGAGTCTCAAACGAACAAATACTTCGTTTTAAAGT
ATGCACAGGGCAATTCAATTTCCAAACATTTTCCACTATTGTTTCCTGAAATCGAGAGAATAAACTTTTTGCGTAAAGTTGATCCG
>contig_360
TCTAATCAAATTGAATTTATTCCTCAATTACCTGATTGGAAAAAATATTCCATTTTTAACCTGGGTTTTAATGCGTTCAATAAAGTTTATTTAATTTTTA
ACCACGTGTTTTGGGATAAAGATAAAGAATGGATTGCCTATATGCCCGACGATGAAGATATCAATAAATCATTTGAAATAATGAAC
>contig_361
CAAGGTAGCCGTAGGGGAACCTGCGGCTGGATCACCTCCTTATGAAAATAAGATAATAATAAACCCTAGCCCAGCGCCCACACACATTGCTTACTCAAAA
CAGGGAGTAAACTGAATTAGCAGGCCAAGTATTTTGTTTTAGTTCAAGGCGGACGCGCTTTGAGAAGCGGAGTGTACTGGAAAGTAC
>contig_362
CCCTGTTGATATCTACATCGTGTGATTTTTTTCATCTCGATTCCATAACCTCGTCCATTCTGACTTATTATATTAATAATAAAATTATTATGCAATAAAT
CATTAATTGTTACGGATTTAAGATTTTATCATCACTCACTGTTATTATTCTTACAACGATTTAATAAAAATTGAACGATTAAAGAAA
>contig_363
AGGAACTCTAACAATCGTAATACAGGAATCTGGGAAATTAAATTCTTTTAAACGCTGTAAAGCGCCCATTAATAATTTTTCAGTAATGTTGGAATTAAAT
TGACTGACGATGAGCGCAATATTAAATTTATCTGCCTCCTGGGTGAAATCTAAAGGTTGAGCAGTAATCTCTTTTATTTTTTTTTGCA
>contig_364
ATAAACTTTCTTTTGGCCATAAATTTGATTTTATTTTATCGCTCGGTTTAGCCTGAGTAAAAAAGAGATTATTTTTTAATCGTTTTTGGGTTGCTACGTT
GAATTTATCATTTTGTATATTAAGGTCTATCCCAAGCCGATTATAACGCATATGCTGCAATGAATGACAGCCCGAGCAATAATTCATAAA
>contig_365
TTTTCATCAACACCTCATCATTAACTTCGTATTTCGCTTCTCAATTCCTTGAAAAATGAATCAATTAACGCTTGAAGTTTAAAGATTTTCCGTATTTAGG
TTTTACGTTTCGTTTTTAATTGTTCAAAAATTTTTCAACATTCACTATTTCATTCTCTACTACGCTTTTTTAAAGATGAAATGACAGTCA
>contig_366
CAGGATGGGTTTTTGGGGTGTCTGCCCTGCAGGCCACTGTATTAATAGCTATGATTCGATCAATGCATTAACAGATAAAAATTTAAGAGCGTTCCTCAAG
GTCTGATACACCTTGAGGACATTTAACACAACCAACTACGTAGGAGTTAGTTATGACCGCAAACGTCAGTTTAGAGCAATTCGTCCATTTA
>contig_367
AAAAAGTAAATTTTTCCGGCCTGAGGAAATTCTATTGGACAAGCTTATGGCAAAAGTTAACGCTAAAAAAATATCGTTAATGTTTGACACTGAAATCGAT
AAAATTTTGGGGGATGAAAAGGGAGTCAATGGGATAAAGCTTGTTAATAATAAAACAAAAGCGACGAGTCAATTAGACGTTCAAGGTGTTTT
>contig_368
CCTTATCCACATTCCACAGACCTTTATGACAACTTTGAAGACTCTGAATTAGCACGTAAAGTCGCTTTCAAGCCATTTAAGCTGATAGACCTTACTGTCC
TATCAGATGAGGAAATTAGCCAGCATGGCCTTCTTTCCCTCATGGAAATGTTATTTAAACACCATAGGGATAAGAATTTTCTATCAATCATG
>contig_369
AAAGGCGTTGCAATAGTTTCATCTAAAGAACTCAGTGAAGTTTCGAGAATTTTATTTTTTACTTTAGGATTTATTAACCACGCAGGATTCTTTCTTAATA
AGGATTTTTCTCCTTCGGAACTAAGATTCAAAATGTTTGTTTTATCATTTGACCCGGTATCTTCAACTGTTATTTTTTCGACTTGATCCGGTT
>contig_370
ATAAATTAATGCCGGTTATAACGGAATGGCGAAATAGACCGTTAGAATCTGTGTATCCCATCGTATTTCTCGATGCCATGCATTTTAAGGTGCGTATTGA
AGGAAAAGTCAGTAGTCGTGCTTTTTATTCGGTTTTGGGTGTTAACAATCAGGGTCGTAAAGAAATTTTAGGGCTGTATCTTTCTGAAAATGA
>contig_371
ATAAATTAATGCCGGTTATAACGGAATGGCGAAATAGACCGCTAGAATCTGTGTACCCGATCCTATTTCTCGATGCCATGCATTTTAAGGTACGTATTGA
AGGTAAAGTCAGTAGCCGTGCTTTTTATTCGGTTTTAGGGGTTAACAAGCATGGTCGTAAAGAAATTTTAGGGCTGTATCTTTCTGAAAATGA
>contig_372
ATTGCACTTAACAACGCTGCCTCACTATGCACCACACGGATCCCTCGCCCCCCTCCTCCACCGGCGGCTTTAATCAATACCGGATAACCAATTTTTTGTG
CAATTTTCAAATTTTTTTTATCATCATTCTCTAATTCACCTTCCGAGCCCGGTACACACGGGATTTTTGCTTTTCGCATCGCGGCAATCGCTG
>contig_373
CCCGCCGGCAAATAACCTGAAAGTAAAGGGTGCGGAAATGTTTTATGGTTAAACTCTGCAATCAGATTAGCCAATGCTTCAAGAAAGCTAAATTCTAATA
TTTGTATTTCATGGCAAGTAAACTCCCCATTTTTTTCAACAAATACCAAACCGGGTTGATTAATGCAAACTTCCGTTACACCTGCTGTTTGTA
>contig_374
TTGCTCATGGTGAAGCATACATTGCGCTCCAAATTTTTTAACTCAGGTTCAACCCCGGTGTTGATTTAAATGCCAGTTTTTCAATTTTATTCGCCATGGT
TGTTAAACAATCCGCAGCAGGAAAAAGCTGTGGGTTTGAATGCTGTATTTTATCAGAAAAAGCGCGTGCTCTTTGATTCAAATAATCCAAGCC
>contig_375
ACAAATACCTTCTGCGTCTTTCCAATAAAAATGGCCAGGTGCTTCCGATATGATATTCATAAAAAGATCATAATCTTTTTTTTTGTTCTCGTTTCTCATA
AAATATTCTCGGTGATCTATAAACCTAAAGACAAAGTTTTTGAAGGAAGAAAACTTTCATTTTTACTTTCATCGATTTCAATGGATAATTTTCT
>contig_376
CAATCGTTCTGGAAAGGCTAATGCATAAGAAATAGGAATACGCATATCCGGATGACCTAGTTGAGCTAATAATGATCCATCTAAAAACTCTACAAAAGAA
TGCACAATACTTTGTGGATGCAAAACCACTTCAATTTTATCCGGTGATAACCCAAATAAAAAATAAGCTTCGATGACTTCGAAACCCTTATTCA
>contig_377
AATAAATCCCTTAAACTACACGCTATGTGATAGATTTCATTATGAGCATAGCCGCGTTTTCATGTAAAAAGTGTAGATGTTTTATAAAGCTATTCTTCAA
ACTCCCATTGGCAAACTAGGCATACTGACAAGAAATCAATTTCTTACGAAAATTGATTTTTTAATGCCTGAAAGCCCGTTAATTGAACCTCAGGAT
>contig_378
AATGCTAATTTCAATATTCGAGTTTCTTAGATTAAAAAAATTCGTGCGGGACTTTTGCGGGAGGGAACTATACTCTTATGTGCTTTTGCGTGATAAATGT
AATGGACGCCATAAATAAAAATATTGTTTTTTCAATTACTTATAATTTAAGTGCTTGACTGAAAATCTTTGTGTCGGTGGTTCGATTCCACCTTCGG
>contig_379
TCGCTTGAGCTTCATGTAATCGCTCGTAATGGCCGGTAATTCGGGATCGAACCGCCATTCACTGTGTAAACCTTTCGCAATGATCGAAGGCTGCATCAGG
TCAGCAAGTTCTTTCATTAAATGCGATAACTCTATTCGATCCTGACCGCGAGTATCTTCCCTGTCTTCGAGCGCCATCACATCCATAACCGCATTCAA
>contig_380
AAAAAGGCTAATTTGAAGGGTTTAGGTGGTGGATCGTCGTCTGGTCTTTATTAAAAATAGAGGATTATGCGGTGGGCTTCATTTTTTTGAAAACGGGTGA
GTAGACGTAGACGCTTAAATTTTAGAGGTTATTATGAAGGTTAGAGCATCGATTAAAAAAATTTGTCGAAATTGTAAGATTATTAAACGAAAAGGAAAA
>contig_381
ATGGTAAATTGAACAATAAAAAATTTTTGAAAATTAAGTGATTTTTCGGCTGAGAATGTCATGAATATGCACGACGCCAAGGGGCTTTTTTTCCTTATCT
GCGATAATTAATGTTGTAATTTTGCTTGTTTCCATGAGGTGTAAGGCTTCCGTTGCGAGCTTGTCTTTATTAATCGTTTTACAATGAGGCGTCATGACG
>contig_382
CAAGCTACTGTTTTAGTAACCTTAATTCGATCCATGCATTAATGGTAAAAATTTAAGAGCGTTCCCTTAAGTCTACTACCACCTAAGGGACATTTAACAC
AACCAACTACAAAGGAGTTGATTATGACCGCAAACGTCAGTTTAGAGCAATTCGTCCATCTAAAACAACCCGCAAGTGATTATCTATCACAGGTTTATCA
A
>contig_383
CAGTTGCCATCGGCGTCTTTTTGAAAATGGCCCATCTGAGGAGTCCAACGGGCGCTTGTGGCTAATTCAGAAATACGTAAATACAGGCCATATAAGGCTT
TCATAATAAATAAAGTTCGATGATGCACGTCCGGTTTTTTTTTGGAAAGTATTTCTGCAGTTTCAATGACATAGGACCATTGTAATTCACTTAAACGGCG
TA
>contig_384
TATTCTTACCTTCGCATAAAAAAGTGATTGATTAAATTTTTAAAGCGTTCACTAAAAAAATGTTTATCTTATTTAAACGATAAGATAAACATTAAAAAAA
ACGATAACTTTTTGAGGGTTAAACAAGCCTGTGTTAACTCATTACACAACACGCGAATGAATTTGTTTCATTATTATTTTCTGGGTTTCTCGTTTCTTTA
AA
>contig_385
CAAGGTAGCCGTAGGGGAACCTGCGGCTGGATCACCTCCTTTCTAAGGAAGCTTTTAGCATGACAGCTTGCTGTTATCGTAAAGCGACTTAGCAGATCAT
CAGATCAGATGGTCACAATGTCAGCAGACCGTCCTCATATCTCTTCAGAAACATAGATGTCACAGGCCCGTTTTATCACGATAAAGTGGCCGGTCGGTAA
TGG
>contig_386
CTACCTTTAAATAAGGTTGAATACGCCAAAACAAGTCATCAAGTTTTCAAACATCGTGTAAAAAGTGCGTGGAATGAAATGCATCCCGTGCTAAGAATTC
CACCGTCATTTCAATGATTCGCGCATAGAAAAAAGCTACTTATCAATTTTATTAATAACATATTTTATTTATATTCATTATTCAATGATTAAATACCTGA
ACTC
>contig_387
AAGCAAAGATGACCATTATGAGCTCATTTATAAAAATAAACTATTAACCATAAAAGAAGTCCCTTTTTATCCAGGAAATTTGAGCGTTATTTTTCATACG
CAAGATGATAAGGTCATTCAGCCTTTTCTGTTTTACATTATAAATCATTTAAAAAAAATAGTTTCTTTTGAAGAAATTTACTTACTGGTGTCAAAGTGTG
CGAATA
>contig_388
AAGCAGCGGGTCATCGAAGAAATGTGCTTTTGCAAAGGGCGTATCCTCAACGCAATCGATGAGCTTTAAGCGATAAGGGTACTGACCTTTCCCATGGTAG
AACAGCATCGAAATAACCACCGGTAATTTTTTGTTTCCTTGGTTTAGATGCTGCTGCATAATGGCCACTTTATAGCGGTGCATGCGAAAAGGCATCAGTT
CTTCTGC
>contig_389
GATAATTAAGTCGTGAAAAAATACCCAATATTTTTAAATGTCGTTGAAGACTCGTGAGATCAAACCAGCGAATGAATTTTTCTTTAGAAAATTGATGTTT
TATGTTGAGGGTAGTGTAAAATTTTAAAGCCCATTGATAAACATGACAAGTCGGCCAATCAACATAAGCATCACGCAATAATGAAGCCACATCATAAGTA
ATGGGTCC
>contig_390
AATTAAATCTATTAAACGATTAAAGCGTAAAAAACAATATAGGTGTTATTCGGGCAGATCCCAGGCTCAGTGCAATCACATAGAACCTCCTTGTTATTTT
TAACGTGAGAAACGCTATCATTTAGTGCATATCAACTAAGTCCATCACTTCATTTTCAGATAAATGGATTAGATCGTGAATATATTGAATGGATCGGCCT
TGAGCAATA
>contig_391
TATCTGTGAGCGTTTCGGATCATTCATTTATCACGAATATTCTTTATTATCTATACTTTTTACCTCGGCGGATTATGAAATGATTTCTGGCTTCACGTTT
TGAATTGTTGGAAACCGAACACGATAAGTGCGGTTCATCCACTGGAAATATTTTTATTTTATACGGATAACGAAAGCAAGCACTCTTTAGGGTTTTTATG
TATTTTACA
>contig_392
AAATTGATCGTAAAACCATTCATAAACTTTTTTTTACCGGAAGTTCGAATGAAACATGCGCCGCGTTAATGTTAGCAGCACAAAACCAAGTTGAAGCAAC
CCAGTCCATTCTAAAATTCATTTCCGCCAATATTGATCATTTTGGTCCTTACCTTTTAAATAAAATGTTTTTAGAAAAAAATGAAGAGGGTAATTCTATT
ATCATGTTAG
>contig_393
ACGATAAAATTATTAATGACACAGTTTTGTGAACACTCTCTATCGCAACTAACATTGAAATTTTGGAGGAAATATCACACGCTGTAGGTCGTGAAAAATT
AATCTCAAATTGTCTGTTATGTTATAGCTTTGATTTTTCTGCGCAGCCATATCTTGATGAGATACTTTCAGGATTCTCCATCAAAGAGCTAGTTAATGTA
TATAAAAAATTG
>contig_394
ACGGTGAATGGTCTGTGCTTGATACATTAAATCGTTGAAAGGAGACTGGAAAAGGATATGAATTTGATCAGAGGTCCAATCATGGCGGATTACAAAATTC
GACATAATAATTTCTTACATCATAAAATTTCCAACATAAAGTGAATAGCCATTATTGTCAACTTTTCCCTAAACGCCCTTAATGAGGGAAATGAAACCCC
GTGGCTAATATGG
>contig_395
AAAAAAGGGTGAAAAAACGTTTGTCAATCCACGTAATGCAGCCGCAGGAAGTCTACGTCAATTAAACCCCAAAATGACAGCAGAAAGGCCTTTAGCTTTT
TTCACCCACAGTATTGGAATCATTAAAAATGGAAAATTAGCCTCTACGCACACCGCTATTTTAAATCAATTTCAACAGTGGGGCCTCCCCCGTTGCCCCC
AAACGCAATTAGCTA
>contig_396
CCTTCTGAACAAGCCGAAGCACAAGTTGAAATGTTTTCGGAAATTATTGAAAACAATGTTTGTACTAAGCAAGATTTAGCAGAAGTAAGGAAGGACATCA
TTATAGAAATTGAAAGAATTAAAGGCAGTATTAATGTGCAGATACCTAAATGGGTACTAGGAGTTTCTGCTATCCAAGCTACTGTTTTAGTAACCTTAAT
TCGATCCATGCATTA
>contig_397
CGGGATGGTTTCTGTATTCATGCGAAAAGTTTTGCTGCAAAAAAAGATCCGCATTGCACTGAACCTTATTGTGTTGCACACTTACAAAAGTTTCCTCGCT
TATATCACCAAATTATTGATGCCTGGTCGATGCGGAATTTCCGACCCGGTAAAGAAACAGGACATGATCATTTTTTTGCAACATTTGAAAAATTTCTACC
GATTTTAATTCAACA
>contig_398
AAGTTTTTGCACTTCTATCAAAACCGGAAACTCTCGCTTTTCAAGCTATTTGTACGATCTCATCTAAACTAATCCAGATTATTGCAATATAAAATATGTC
GTTGTGTTTCAGTATATTTATCAAGATTATTATCTTCTATCAAAGAAATTCTATTCGGCATGCATAATCCCTCCTTATTAACTATGACATTGAACGTTCC
CGTATCATGTATCACA
>contig_399
ACATGATAAGAAAACGCATACTGATTATGATCGTCTCGTTTGAGATCTTCATTTGTGCTTTTCGCCTTTACAAAAAGTATTCCTTGCGAAATTGAAACTT
TAATTTTGTGCGGATCAACACCCGGCATATCGAATGAAATTAAATATTGTTTAGGCTTTTCCTGCATCATCAACCGATTAAAATACAGAGGATTCGAAAA
AAACGGTTGCGCGAATGC
>contig_400
ATTAAATTGCATAAGTTGTGAAAAAGCACTTGAAAACTTGTGGATAATGCAATACTTTGCTAAAGTAATTATACGTGATTGAATAAAACGATGTAAGTAA
AAAAGATGAATACTAAATATAGTTGTTTGAAAAAAAATATCCACTATATCTAGTAATGTTCATTTATTTATTTATGCATCAAAATTTAAAAAAACGAATA
CTTTAAAAATCGTATAAA
>contig_401
AAAAAGATTTGTCGAAAACGGGATGCCCGTTCAATATAATGATTCTTTATTTATCATTGAATAATTGCGTGGGTTAAAATGAGTAGGTAAAAATAATGCT
AAATAAAGTGGTTATTGCAAATCGTGGTGAAATTGCTTTACGTATTTTACGGGCGTGTAAAGAACTAGGTATTCAAACGGTCGCTTTGCATTCAACCGCG
GATGATAATTTAAAACATG
>contig_402
CAGCTTGATAAGAAATAACTAAACTGACCCAATGATTATTATTTAAATTAATAATGAGAGTCAGTCGAGCGCTGGGATAATGAGTTGCCGTAATTTTTTC
TATAAATGCTTCTAAAGCACGCGAAAAATGGGTAAGGGACCCGATGACTTCAAATTGAAAGGGAGTCTCTGGAACTCCGCCAAAATAGTTATATTCTATT
TGGGCAATGTCCACAATATC
>contig_403
CTACAATATACTAATATATATTATGATAGTATATATTATGATAATATATACTTACCCCTCATCTTCTTCCATATGTAATACCAGCTTAGCATCACCTATC
AAAGCTTTAAGACCGCGTTCCAGCAGGTAATTGACTACTAGGGTTTTGTTTCCGTGTAATGCTCACGTTAGCTTATTTGGTATCAAAATAAATCTCTGCT
ATCTCTACAAATCGTTTCGAG
>contig_404
AATCCTGCCGCAACAATATTTTTTGCCACATAGCGGGCTGCATAAGCTGCTGAGCGATCAACTTTACTCGGATCTTTTCCGGAAAAACAACCTCCGCCGT
GACGGGCCATGCCTCCATACGTATCGACAATAATTTTACGCCCGGTTAAACCGGTATCGCTTAAAGGCCCTCCAATAACAAAACGACCGGTGGGGTTAAT
ATAATATTTTGTGGTTTGCGTTA
>contig_405
AATTTAAAAAAATCAGGTGCTTTTATTCCTGGGATAAGACCGGGTGAGCAAAGTGCTCGTTACATCGACACAACGATGACGAGGCTTACATTAATAGGGA
GTCTTTATTTAGTTTTGGTTGCTTTATTACCTGAATTTATGATATTCACTTGGCACGTCCCTTTTTATTTTGGCGGGACTTCCCTATTAATTATAGTTGT
TGTTATCATGGATTTTATGACGCA
>contig_406
TTTATCTGAAAATGAAGTGTTAAGTTTAGTTGAAGAAAAAGTGTGATCTTCTTTATCAACTCGATTTTGCGCAAAAGTATGCGATCTTCAATCGAGATAT
CCAAGATGGGATAAAGAATATCGTCGAAGCGCTTAAAAAGGGGTATCTGACCCGCGAACAGTGCCAAACGTTACTGTATTTGGAATCGTTCAGACTTGAA
CGTTGTCAGGCCCGCACCGGTCGAGC
>contig_407
CATCTCCTACTAAAGGCAGCATCGCATCAGCCTGACCCACAGCATATTCCGTACTACTATAAACGTTTCCCGAAAAACGAGCTGGTAAACGAGCTGGTAA
ACGAGCTGGTATAGGAAGAGAAAGAACTTTTGCATTCGCTTTAGCCTGACTCGTAGCATATTTGCTACTGCCATAAACATTTTCCGGAAAACGAGCCGGT
ATAGGTAGAACTTCTGCATTCGCTTTTA
>contig_408
TTTCAAGCTATTTGTACGATCTCATCTAAACTAATCCAATTTACGACTACTTCTAAGCTTCCATTTTTTTGGGCATTGATGGCTAATTGCTTCAAATCAT
CAAAATTTTTTTGTGCGGCTTTAAGTTTATTGACGAGCATAAAACGTCTTTCAGGGTTAATAATATTCACTAAATTTTCTAGCTCCTGAAAGTTGTTATT
CAGTGTAATCCACGTTTTCCGCATACCTTC
>contig_409
CTAAATAATAGGGCTTTTCGAAATTCATCGTATTGATGCTATTTTTATTGACAAAAGTAACGATATCTATCGTCTTCGAATGTTCTCCTGAAATAGCGTT
TATATCCGATTGTTTTAATTCCAAATAGTTATTATCATCATACTCATAGCCCTTAGCGATCTCTGTCCAAGGAACTTCTTCTCCCGTTTGCTCATTAATA
CGCATATACCGAATTCTCGCTTTATCGCGAC
>contig_410
GCTTACAGCGGCTCAAAATCGCGCAAAAGAACTTGCTCAAACTTTTTAATAATGAACCAAAAATTCTTCTTTATTCTTTATAGGGAGTCGGTCCGGCATT
TCGAATCGTTAAACTGACATCAAACTGTTTAAAATTATTAACAAATTTATTGATGAGCTCATGCGCTTTATGATCATATTCTGCGGGATCTTTCCATGTC
TTTTTAGGATTTAATAGATTGCTCGCTATAC
>contig_411
ACAATAAGCCACGTTGATATTTCATCGCAGGATCAACTTCCTGATAGGTTTTCAAACAAAAGTGTTGCATCAAACGGATGGCATGAAAGCGGTCAGCTAC
AATTTTAGCCTGTGGAAAGTAGCGCCGAACCAGCGAACGGTAACGACTACTTAAATCAATACAAATCACTTTAACGCGCTCTTTTCCTGGCTCTAAGTAA
GTTTTTAAGTCGTTCGTTGAACAGCCTTTTAC
>contig_412
CTTATTTTATTAACCGTTTAGCGTGGTGGGAACTAAAACATTCGTTTGAAGTTGATGATTCATTGGAAAATCGAAATTCAATTCGTTTATTTTGGTTGAA
GGGTGAAGGCATTCCTCTGAATGATGTGTCATTGATTCAACAAGCAAATCTCATAAGAAGTTTTATCGATTCAACGCGTTTTGTCTTCTCGAATGTAGGC
GCTGCAATCATGGCGGCTTTATTATTTCATGA
>contig_413
AAGCCTGATAAATATCCCCATTCCAGGCCATACCAATCGTTAAATCCTCATCAATAAAAAGTGATTTCACGCCATCATTATTGAACAAACGTACATTTGG
CATTAATTGTTTTAACTTGAGATAAGCTAAACGTATATGTTCAGGATTTGTGTCGTTCGGCGAATAACCTAATACCATTAACGCCATTGAAAAAACTTCA
TGAACGTCGTCAAGTAAAAGGACTTGATTACGG
>contig_414
ATACGAAGTTAATGATGAGGTGTTGATGAAAAAGAAGTTTCTAAATTAATTTCAGTATCCGGGTTGCCGTCTGTTGTGCCGAAAAAAGAGTAGGAGGACG
TAGAGGGTTCTGAAAAAGAATGATAGTTTTGACTTGTGCTGGGTATTGCTGCTGATAATCTTTGTGTTTCTGAAGGGAACGGCAGGGTTGTTTCATGTTT
TAAAATAACGTGGGTTTCTTCGATCGTTCTTAA
>contig_415
ATTTATTCATTGTTTGAAGACTGAGCGTTGAAAAGGCCTGTAAAAAACCTTCTTGATGAAAAGCGTATAAAACTAGGATCTCATAATATTTTTTTAGTGT
CTCTTCTTGTATTTCTTGAAGTAAATGAATTCCAATAAATCGAGATAAATCATTTTCGTTTTCAAAGGGTTGATGTTTTCGTAGTGTTGCCACACTTTTT
CCATTGATAAAATAGTGCGTCCAATTTTGATTC
>contig_416
AAATCCCAAGACCAAACCAAATAAAAATAGCGAAACTACCATAATGATTAAGCCAAGGTAAAAATTGATCCAACAACGTGGGTAAAGACATAATTAAATG
CGTCTAATTCAATAAAAAAGGTGCCTGTCCACACCGCTCAAAGATGGGGCCTATGTTATAAAATTTTTGAAGTCTATTCGTTTCATGTTTATCCTGCTTG
TTTTTTCTTTTTATTGTCTCATCACAAAGGGAATT
>contig_417
AGAAACTCCATGAATTAGAGGAGGAGAAAAATATGAGTTATGTGACAAGCTTTGAACGTTTAAGCCGAGAAGAAGGTCTACAGCAAGGCCTACAGCAAGG
CCTACAGCAAGGTCGGCAAGAAGGTCGGTACGAAGAAGATTTAATTATTGCTAGGAGAATGCTGGCTAAACGAATTAATCCTTCACTTATCAAGGAAATA
ACGGGTCTATCCGATCAGGATTTACTGATTCTAGA
>contig_418
AAAAAATAGCTTAGCAAGCGGTTTATTATTGATGAGTTTTTTTGCTCTGTGGATGGCTATGGGACCTTCCTTAAAAATAAATTCCAAAAAAAAACCTTAT
TCTATGCCTCTTTGGGGGATGACTTCTAAATATGCGGTTATGCCCACAGGGAATGCACTACTTTCCAAATACCTTCCAGGATTCCAGGAAATGCGAGAGT
CTTACCGTTGGATGGCGTTGAGTCTAGTGGGCTTATG
>contig_419
CGCTTATTGAAAGAAATACCACTATTCCTACCAAGAAAAGCCAAGTATTTTCAACGGCAGAAGATAATCAGCCCGCAGTAACCATACATGTATTGCAAGG
TGAAAGAGAACAAGCGAAAGACAATAGAACCTTGGGACGTTTTGACTTGACAGATATTCCGCCAGGTCCACGCGGTACACCACAGATCGAAGTCACCTTT
GATATCGATGCAAACGGTATTATTAATGTATCTGCTAAAA
>contig_420
AATGAATTTCAGAAATTCATTCTTCCTTGTTATTTTCAGTTTCCTAAAAATTCAATAATTAATCGCTATTTTTAGATCCGGCAGTCTTCATTCTTTGTTA
ATGGTTTTATGTTTTACTAAACTCCAATGAAGTCTTGATGATTCTTTCTGTATGCAAAATAGAAATTTCAGCGTTTACAAAAATTTTAATCTCCGAGGTG
CTTCGTATAAATCGGGAATGTTACTGCTCGTCAATTATTTAACG
>contig_421
AATGATGTTCCCATTGAGTCAATCAAAATTTAGGATTCACTTGACTCAACTTTAACGAAACGCTTTAATACGCAACCGGTTCCCGTTTAAGAAAGACGAT
TAGCATAAAATTTTACACGGAACCTATGTTGTTCAATACGTTTAATTGAAAAAATATAATCTACACAAAAACGCAACAGGCCGAATAGCTCAGTCGGTAG
AGCAGAAGACTGAAAATCTTTGTGTCGGTGGTTCGATTCCACCTTCGG
>contig_422
GATGGCCTTTTTCTGTTTTAGTAAGAAATAAAGTTTTTAAATGTTCAGAAAAAAATTCAATTTTTTCATTGATAAAATCAAGAAGAATTTTTAACGATTC
ATGCTGACGATCGGCAGCAAGCATCAGACAATTAAAATTATTGAGATTGCATAATAGAAAAAATTCAGGAATTTTTTCTAGAAAGAAATGATGAGTATGC
GTATTAATAAAATGAAGAATAGCGCTTAATGCATTTGGTCTATAAAGCGAGGC
>contig_423
TAGTAAAATAATTTTCAATATCCTTAAATTACGCCATGAATTAAGCCAATTATTAGGCTTCAAAAATTATGCTCAAAAAAGTTTAGCCGCGAATAAAATG
GCAAAAAATCCTGAAGAAGTGCTCGAATTTCTAGAAAATCTACTGGCTTATTCACAACCCAAAGCGAAAAAAGAATGGGAAGCGCTTTCGACTTTTGCCA
AATACCGCGATCAAATTGATAACTTAGAAGCCTGGGATATTTTGTATTATCGCGA
>contig_424
TTAAGAAAATTCCGACAACTGTTGCGAATTTTGTTGAAGGCACACGTTTTTCAAAGGAAAAACATGATTTACAAAAATCACCTTATCATTATTTATTACG
ACCCAAGGCAGCAGGTATTGCCTCTAGTCTTGCTATTTTAGGTGATTTTTTTCATAAAATTCTGAATGTAACGATTATTTACCCTCCGGGTAAAGTCAGT
TTATTCGATTTTTTATCAGGGAGTATAAAAAAAATAATTATTGATGTGGAAACAA
>contig_425
ATAGCTTCGGCCTGTTTGTTGCCAACACCTTCAATTTGTGCCTTCGCTTTATTAAAATTCTGATTAAAAGGGAGATCATAATCTTGAATAGCTTTTATAA
CAGGCTTTATAATTAAATCGGCTTCATTAGTTTTGGTATAGATTACGGAAATTTTTAATAAATCATTGTAGTTTATTGGATAGTTATTGATTTGTTGTTC
GAATAATTGTTTTGTAAAGTTTTGATAAATTTTAACCACATTTTCATTACGTTCTAAC
>contig_426
TCAATAAACGGGTTTCTGTTATGTTGACACAGGGTTTTATTGCATTCATTTCTAGTCTATTGATTATTTATATCAATCAGTTTCCGCTTTGGTTATTGGG
CGTTTTATTATTTATATTTGGGTTTAGTACCAGTGCATTTATGTTAGGTTTCACATTAGGCAGAGAATTAAATAAAATAACCGTTGCAGCAACGATCATC
GCTTTAATTAATACAGGTGATATTATCTTTAGTGCGCTCACCCAACCTTTAATAGGGA
>contig_427
TTAGTGCGCTCACCCAACCTTTAATAGGGAAGTTATTAGATGCCAATTGGCGCGGTGGCGTGATATCCGGCGTACCCGGTTTTTCTTCCGTGGAATACCA
TCATGCCTTGAGCATTTTGCCCATCTATATTGTATTGTCTTTAGTGTTATTATTTTTTATGCGTGATCGAGACCCAAACAAATAGAAAATTAAATTTATT
TTTTTCAAGATTTACGGGATTAAATTGGCGATAACATTCGTTTTATAATCTGATTGCA
>contig_428
AGGAATTTTGCACGCTCATAATGAAAAAGATAGTTTTATATGGAATATTAAGATATCGAGAGAAAATAAAAAACAATTGCCTAGATCACATAAAGATTAT
GAATTTCACTTTCATACTGATTGTTCCTATGAAGAAAATGTACCTGATTATTTTGCACTATATGTATTACATGCAGATCAAAAAATGGGAGGTAGCAATT
TAATTGTTGATAGTAAAATATTACTTAATTCGTTATCTAAAGAAACTCTCAAAGTATTAC
>contig_429
TTCCTTATTTGTCGTTAAACAGATATGTCTATATTATCATTCATTATCTAAAATGATAATAGGAAATCTCAATTGTTAACAAGCGTTCCATATCGAATCG
TCCACGCACCATACTACTCATACCAGTGACGGCAAAAACAGCTACAGTTATTGGCCTATTTAAAGAAAATGAGACCAGTTAAATTCAGGATCAATATCCT
CCAAAAGCCACATGAATGCCCCCGCTGTTTGCAATGGCTTTTTATCCAATTTTTTATATAC
>contig_430
ACCCGCACCTGTTAGTTCAATAGGTCCACTTCCTCCGACGTGAAATCCTTCGGCATCCTCGGCTCCCGATACATTAATCTTTGTTCCCTTGAGTTCGACG
TTGCCGCTACTCGTTTCCGCGGTTGAAAACCCTGTTGCGGCTTGTCCATTTCCATCTACCGTGATTGTGCCTGCATCTATTTTAATAGCACCACTTCCTG
AGCAAAGAACTCCTTGAGCTAAAATACCACCGATCACTTCAATTTTAGGATTTCTAGCTGTGTAA
>contig_431
ACCCGCACCTGTTAGTTCAATAGGTCCACTTCCTCCGACGTCAAGTCCTCGCGTTCTATCACCCCCCGACACATTAATCTTTGTTCCCTTGAGTTCGACG
TTGCTGCTACTCGTGCTCGTGGTTGAAAACCCTGTGGCCGCGGCTTGTCCATTTCCATCTACCGTGATTGTGCCTGCCTCTGTTTTAATAGCACCACTTC
CTGAGGAAAGAACTCCTTGAGCTGAAGTACCACCGATCACTTCAATTTTAGGATTTCTAGCTGTGTAA
>contig_432
CGGTGTAAAGACCACGCCCCACACCCGCTTGATTTGTTGCCACAACAACCGTATAACCTGTCTGGCTCAATAACCCAATAGCCTCTAAACTACCTGGAAG
TGGCAACCATTCTTCAGGTGTTTTAATGTAATTTTTCGATTCAACATTGATGACACCATCCCGATCCAGAATAATAAATGCTCTATTTTTAGCCATTTTT
TATCTCCTTTTAAGTCTTTCTTAATCTAGAAGACTTATACTTTCATTTTTTTCACCCATTTTACAGTATA
>contig_433
CCATATCTTTCATAAGCACGTTTCCAACGATAGAACGCTTCCCTAGAAATACCAAAATATCGGCACGTCTTGCTGACATTACCTGACTCCTGAGCATGCT
GAAGTACTTTGCATTTACGGTTTATATCTCTTTTCGCTTTATTATTCATGAATATCTCCTAGGCTTTGACAACAGTTTAACAAAAACTGTCAACCCTAGT
TATGACATCCACAATTTTATTTACAGGCTCTTTTTTCGTTTAAATTTTTTATACACCTCGTTATCATTGCG
>contig_434
TAATTGAACTTGCTCCACTGACAGTCACTTCGCCCTCTCCATTAGTTTGTAAACCCACCACATCATCGTCTCCGTTCACATTAATCACACTGCCATCATT
GAGTGCAAAAGCCCCACCCCCAATAGAACTCACTCCAACCAAACCATCTCCTGTTACATTGATTACATTAACTGAGCTTTGATTAGTAAGGTTAATTGGA
CCACTACTCGTTGAATTAATACCTGTACTAATACCATTGATCTCACTCGCATTACTGATCAAGCTAGTAGCC
>contig_435
CCTCCAGTAACCGTAATCTGACTTGTATCTTGAACATCTAATGCTCGGTTTGGCGCTGTGATTATGGTATTGATTAAGTCACCCTTACTCGATTGTTTAA
ACCAAGCGCCTCTCCCACCTGCACCGTCGTTTTCCACTTCTATTTGTGTTCCATTCATTTTAATAACAGCAGGGCCATCTGCTGATAACCCAGTTGCTTG
TCCTGTTGCATTTGCCATCAGTTTGCTACTGCCTATGTTAACCTCTCCAGCACTTGTTTTGGAAAATGCAGTAATATTAGTATCTCCC
>contig_436
TAGCAAGCGATAATTCACCTTCATGTCGGCCTTGTTGTAGACCCTTTTGTAGGCCCTTTTGTTCTAATTGCTGTGCTATTGTTCCCATGAATTCTTGTTT
GTACTCTTCTTTTAACTGTTGGGCAAAAGTCATAATTGTTTTCCTCGCTGGTTCTTCTGGAAAGGCTTTAATTAGCTCTTCAATTAAGTGCTGAGCAGCC
TTCGGTTCACTGTCATCCTGACTCGTATTTACTATATAGTTTAACATATCCATAAGATAGGAAATATTAAGCTGTTTGATTATATTTTGCACA
>contig_437
AAATAATTGGATTAATCTTAATGAAAACTGCAAAGCAAAAGAGTCATAAATTGGCTAGAGTAGCTTGTGAATTACCTGAAGAGATGGCTAAAGCTTTTAA
AGCTAAAGTGGCATCTCAAGGTCTGAAAATTAGGGATGTAATGGTTAGTCTAATTAGTGAGTATCTAAAGAAAAATAACAGCAATTAAATATATAATTAT
AAGGAAGAATAACAATGTCTGAAAAGAAACAACGAGCAAACCACGATTCCGCGTGGAAAGATATTTTAGATGTTTATTTTAAAGAGTTCATGGA
>contig_438
CCATTACGTTAAAATTAAATGCACTGAATAAGAAGATAGAAGTAGAAACTTATTATGAAAAAAATCATCGCTTTTGGTGGGATTAAAATAATCAGTCCTA
TTCTTTCCAAAAATAAAATTAAAAAGGGCCGTAAAACGGCCCAAGGGGGTATATCCGTGTTGAGTAACGTCCTTGTAGCATCCCTGCTTATACTACATCC
ATGTAGTGCAGATATCCTTATCTATTCCATATAACATAAGGATAAACTAATTAACTTTCAAATAAAAAATCCTAACAAGACCATTATCGAAAATTAATA
>contig_439
TAAAACAACCCGCAAGTGATTATCTATCACAGGTTTATCAAATTTCTTACCAACTCAATGATTTAATAGAAGCATTAAAAGATCTTCTATCCCTTATTCA
AGAGTATACGAAGTCCTCACATACACTGCTTGATAAGGGACATATACCTGTTAAAGATCTTGAAGATCTATACATTTGCCAAGTTCAAGGAATTAAGCAC
CTTCGACAAGCCGCTAAAGCTATTGAAGCTTTTAATGGCTTTGAGATCTATTCAAAAGCTTTAGAAAAATTAGAAAACCAGGAGGTAGCTAATGCGTAA
>contig_440
ACAAAAAAGGGATCAACAGATTCTGGCTTGAAACGCTGCATTATACTCGGCCAATACTGACGCGCCTCAGCAAGATTTTTATCTCCAGAAATATTATAAG
CGTATATTTGTAATTTAGCAGCCAGATAATTAATTAAAAAATCATTACGATAAGGTAAAAAAGCAACTTTAGTTCCTTTACTCAAATCTGATGACATTAA
AGGAAGTAATACGTGATCGAGTTGGTAAAAATTTTTCCAATACTGCAAGTAATTATGCCAAATGGGGCGTAGATGGGGTAAGTTGGCTAAAATGAGCATG
>contig_441
TAAAATTATTAATGACACAGTTTTGTGAACACTCTCTTTTTCAGTTAATTGAAGCGTATTAATATCTATAACTTTATAAATTTCCTGAGGTAAATAAGCC
TTTAAGAAATCGATAGCTATCTTTTTTTCCTTTAAATTACGTTTAAAAAATTTGTCGTGGGGATGGTGAATCGTAGTTTTCACTTGTTATTAGTTCCTTT
CAGCGATTTGATTTTTATGCGTTTATCAACAAACGTTTTCCCTATCATTGACTCCGTTGTAATCGATTGTAGTTCATTATCTAACGTTTCATACGAGACT
CCCCAATCCATTT
>contig_442
AGATTAAGCACATAAAACTTTAACGCTTAAGCGGTAATTTTCAAAATTTTTAAAGCCATAAGCGCGACGTTGAATCAATTTCATTTTACGATGAAACCCT
TCCGTTATTCCATTACTTTTACTCAATCGCCACATCCGTACGACTTCATCACGCCATTGATACAGTGTTTTTCCTAGCTTCATTAAGGAGTGAAAAGGAC
TTTGCTTAAGTTCTTTTATCATGTTTAAAAATAAGGGAATAATTCGTTGGCAGCGTTTAGCCGTCATGGTTTTCTTCATCAATACTCGATAAAGTCTTTG
CTTAAATTGATAAA
>contig_443
AAAAAGATAATACGTAATCTATTAATTGAATAATAACATGCGCTGTAATAAATTATTTAGTGTTTTTTCACTCGGCGACATCATTCAAATGTCCACTTCA
TAAAACGCTTCTGAAGTAAATTTACACTTTAAGGAAAAAAACGTATGAATTAAAAAAGGCAACTTTTTACAACAACGCTAAAATTAAATCATTTAAAATT
TTTTAGTATAGAAATGACAATACGGTTGTTTTTTTGTTTTTTCATAATAATTTTGGTGGTAATCTTCGGCCTTCCAAAATTTGGTTGCGGGTGTAAGCGT
GGTAACAACCTGAAA
>contig_444
ACTTAATTTAAAATTCAATAACCCGAGAGACAAATATTTTCTTCATAGAAGCAATAAGGATTTTAACAATTTTTTATGGAGATACATTTATGTTAGCGCT
ACCCCAACCAATACGTTATCAAATCGTCGCGCAATATCGAGATAATATGATGTTAATTAATATTCTCGATCAAGGCTTGTATTTTATACGTTCCGCTTAT
CAAATATTTACCATTCCAACACTGATGAATGGGTTTTCACAAGAAGATGCGGCTATAATAAAATATATTGTGAATTCGGAAAATCATAATTTGAAATAAC
CCTCTATTAATTAAAA
>contig_445
CTTTTAAAAGCACTACGAGTGACTAATAAATCGGCAACTAATTGATTAAAATGATCGTATTCTGCATCGAGAATCTCCGTTTTATTTTCACGAAGAGCAG
TAACCGCTAGAGCCCATTTCATTTCTTCATTCAGATCACTATAAAGAGAGGCTTTTTGATGAACCACGGCTTGTTCAATTAACGAATGAAAATCATCCCA
AAGCGGTTTATTTTTATTATTCATATAAGGCTTAGGATCACTGGAATAAGTCGTGTTGCCAAGTGCTTTATATGGTACTAATTGTCTAATAGAATTACGC
ATTAGCTACCTCCTGGTT
>contig_446
TTTTTTAATGAAGGCAATAAATGGGCTGACAAAAATGAAGTGTCATGTTGAGATAAATAAAGTAAGCGCGAATAATTTTCATCAAACCAATTGTGTAAGC
GACTTGATTCACATGGAGTGGCTGGATTAATTTGGGCTAAAGTATCACTGACAGTTGAAGATGTCGCCGAAATAAAAGAAATAGGTTGATTATGCGACGC
CACAGTTTCTGAAGTCAAATTATAGTCATTCGAATTAAAAACCGAATGCGTTGATTTAATGCAACCTTCTAATGGCTTAGGGTTAGATTCAGTGGATGTA
TTTAAGATTGTTTCTGTCATTCA
>contig_447
AAGTTGGATCAATTTTTTTCTCAAAAAGAAATGTTTTTTAGGGAAAGGGCTTGCGCCCAACAATTTTTTCACGTGCAGCCGCAAAATGTTATCGCCCCTA
CAGGATATGCTGCCTATGCACCAGGAGGTATCGGTTTATCCTCTCCTTAACGTAGTTTATCGTTAACCTCGATAATTCTTTTTAATGTCGCAATGGGAAA
ACCTATAAGGCGAAGGTAAACTCGGTGAGACACACGATATAAGCCTAAATTTAGAGTCGTTTATCCCATTGTAATTATCACACTGAATAGAGTATACTCG
TGCCGCTATCGCGGGGTGGAGCAGTCT
>contig_448
TCATTGTTGCTTTAGTTTTAATGAAAAGCTGGGAAGTTGTTCCCACATTACTGGAGCCTTATATAGAAAATAAACACGCTTATTTAAAACGAGTTATCCG
CTGGTTGAGTTTTTTAATTCCCTTTAGCTTACTCACTAATGCGTTAATAGGGCTTGTGGGTTATGTCGAACTCGCGTGGGCTATTGCACATTACCAAGGT
TTGTTCTTGGTTGCGTTAACGGCGTATTTACTGCTTCGAGGACTTTTAGATGAGTTAATTCGTTGGGTCTCTGAATTATGTATTCGTCATTTTAGGAATG
GTTGGTTATGGAGTCAAGCGTTATTAA
>contig_449
TAATTCTCATCTTTGAATATAAAATTTTTCACAAAGGCTTGACGTCGTTTAGCCAAATACGGTGTGGAATTTTCTAAAAACCAGCCTCATTGATAGAGGG
AATAAGTGAATGGGTGTAATCATTAAACATAACCAATTACGTTAACATATGATATGAATTGTGATTTTAACATAAATCATCTAAAATGATAGATAGTAAT
TTATAAATTTGACTTTATATTCATAATTGACGATGTGAAAGTCATCAGATGGTAGCCTAAATAAAAGATGAGGGGGAAATTTAAGATTTCTTCCCCCCTC
ATCTTCCGTTAGAATTCTTTACTCAATCACAATA
>contig_450
AAACGCTCCCATTGAGTTTGCCAAGACTTAATCACAGCAGGGTATTTTTTACCCCATTTTTCATCAAGCTCCAATAGGCGATGCTCGGCTAAATCCTTGG
AGCTCGCACGATAAACCAATTTTAAATCAGCCATAAAGGATTTTTGATCTTTGCTGGTCACGTACTTTAATGAGTTACGGATTTGATGAATCACACAAAG
CTGAATTTCTGTCTGGGGGAAAACCTCAGCAATGGCTTCAGGAAAACCCTTTAATCCGTCAATGCTAGCAATGAGAATATCCTCAACTCCGCGAGCGCAC
AAATCATTTAAAACGTGTAGCCAGAAACGAGAACCTTCAT
>contig_451
AAACGCTCCCATTGAGTTTGCCAAGACTTAATCACAGCAGGATATTTTTTACCCCATTTTTCATCAAGCTCCAATAGACGACGCTCGGCTAAATCCTTGG
AGCTCGCACGATAAACCAACTTTAAATCGGCCATAAAGGACTTTTGATCTTTGCTGGTCACGTACTTTAATGAGTGACGGATTTGATGAATCACACAAAG
CTGAATTTCTGTCTGGAGAAAAACCTCAGCAATGGCTTCAGGAAAACCCTTTAATCCATCGATACTGGCAATGCGAATATCCTCAACTCCGCGAGCACGC
AAATCATTTAAAACGTGTAGCCAGAAACGAGAACCTTCAT
>contig_452
TTACTTTCTAATCTTAGAAGTATAATTCAAATTGCAGATGAAGAAATTTATAAGATATATAGTAAGGAAGCTCAAAAAAGGATGGAAAATCGTGATATCG
AAGACTGGCCTATTGCTGCAACAGCATTAGCTTTAGATTGTGCAATTTGGACTGAGGATAAAGATTTTTTTGGCTCTGGATTTTCGACGTGGACAACAGA
CAAAGTTCATATTTTTTTTGAAAAGACAAAAGAAACTAAGTCTAACATTACTTAAATAACGCTTTTATCGACTCAACTCTTTATCACTTGAACTTGTTTT
GCGAAGCTGAAAGGAAACATATCGACAGCCGGCGCAGCAAGGTCTC
>contig_453
AACTCTATTTAATGGTTGGGGTATTTTACGGGAGGGTTACCATATAAGATAAAATAAAATTTCAATTTTTTAGGTAAATATTTGCTTTCACATTTTCTTT
AATTAGAAGCTAATTTTTTATCCATTTCTTTCTTAAGCTGATCATAATGCCTTTTTAACCCCATAAGCTCTGGACGCCATTCTAAGTATTCTGCTAATTT
ATTCATAACTATCTTTAATTTTTCTTTTTCGTCATTAAATAAAAGCAAAACTGAAAGTTCTTTGAAAAGATGTTTTTTACCCTGTCTTACTAGAGGAAAC
CATAGCTCTATTAACTGCTGATCCGTGATATGGCTATCTATATATGGAATA
>contig_454
CATGGACATTATTCGGATATAAGGATCAGACATTTGAAAGTCATCAAAAAAATTTTGAGCATGGCTTTTAAAATAACCTTGATACGTTTCAAAATTTAAC
GCCGCTAATACTTTAGAAAAACAATCGCCATCGATAAATTCTCGATATAAATCTTCTTCTTCAGCTAATAAATTATTGATTAATGGTATAGAAACATTTT
CATTTTCGTTTTTAAAATTTTTTTTTAGAATAGCTAACGTATAAATCGTCTGATGAAGATAAAAAATAGCGTAAAATCTTTAATAGAATTAATGATCAAC
TCTAATTTTTTGATGACGAGGGAGTATTCAATTAACTGTGTCAACGCTAAACTAAATCA
>contig_455
CATAGTGAGGCAGCGTTGTTAAGTGCAATTTCACTGACGCGATCGGAAGCAGAAGCTAACTTTAAAAATGCCAGTGTTTATTTGGAAAAATTTTTAATTA
ATCCAAGACATATTGAAATCCAAGTATTAGGTGATGGTCAAGGTCATGCGGTGCATCTCGGTGAACGAGATTGTTCTATGCAACGCCGCCATCAAAAAGT
CATTGAAGAAGCGCCGGCTGTCGGAATTACTGAAAAACAACGTCAACAGATGGGTGAACTCTGTGTTAAAGCGTGTCGTGATATGAATTATCGAGGTGCA
GGGACGTTTGAATTTCTCTACGAAAACGGTCATTTTTATTTCATTGAAATGAATACACGGATTCAAG
>contig_456
ACTCTACACGCAGAACCTCCACAATTTTCTTTAAAAATTGAACATTGGTTTACAAAAAATGGGGTTCCTGTTTATTTCGTAGCTAAAAAAGAAATACCGA
TTGTCGATATCGGACTATTATTCCACGGTGGCTCTGCCCAGGATAAAAATTTCCCAGGAATTGCTCTATTTACAGCAGAAATGTTAGATCAAGGCACCCA
AAATTTAAATGCCAATCAAATTGCACACCGGTTTGAAGCTGTCGGAGCACGTTATACTGCTCAAGTCAATCAAGATATGACTATCTTAAATTTACGGTCA
CTCAGCGCTCAACCCTATCTCAATTCCGCTTTAAACACGTTGGCGGCTTTACTCAATAAAGCCACTTTCCCA
>contig_457
AAAGAATTTGAAGCTGAAGCGATAGCACGGCTAAAATCAGGAGAATCGTTAACAGGAAAAGACGGAATATTAACGCCGTTAATAAAACAAATTATCGAAG
CATCGTTAGAGGGGGAAATAGACGCTCATTTATCAGAATCTAAAGCAACGGATATCTCAAATCGACGCAATGGAAAAACCAGTAAGTTATTAAAAACGGG
GACAGAAAGTTTTGAGCTAGAAACACCCCGAGACCGTTTAGGAACGTTTGAACCACAAATGGTTAAGAAACGTCAAACGGTTTTAAACGAGTCCTTAGAT
AACAAAATACTGTCATTGTATGCACTTGGGATGAGCTATGAGGCGATCCAAGAACATCTGGCGGATATGTATGG
>contig_458
ACCCATATACTATTTTCAATCCCTAAACAAAAATTACTCTATTTAAAAACTGGGGGAAGTTTGGGAGGTTTACAGGGAGACTTACCTAGAACTGTGTGTC
AGATGCAGAGGGATGGTTGCAGCCTAAATAAGTCGCGTGATGTGAACATTTCGGGCACATGATGGCTGAAATTTTTGAGCATAGACTCGCATGTTCTGAA
AAAGCGGAATATTTGAGTAGATATTAAGTTGCTTTTTTTTCTCTATAAAATTTGTATTGAATAAACCGTTGTAATTTTATCTTATGATAGGAAAAGAAGA
ATCACTATAATAAATGAAGGTCGTTATTAGAGAGGGCATGATAAATCTTACAGAAATCTACTAGGGAAACTTAAAAAA
>contig_459
AAGGAGGTGATCCAGCCGCAGGTTCCCCTACGGCTACCTTGTTACGACTTCACCCCAGTCATGAATCTTACCGTGGTCGGCGATCCCCTCCGAAAAGGTT
AATCTACCGCCTTCTGGTAAAACCCACTCCCATGGTGTGACGGGCGGTGTGTACAAGGCCCGAGAACGTATTCACCGCGACTTGCTGATTCGCGATTACT
AGCGATTCCAACTTCATGGAGTCGAGTTGCAGACTCCAATCCGGACTACGAGACATTTTAAAGGATTGGCTCCCCCTCGCGGGTTGGCTTCCCTCTGTAT
GTCCCATTGTAGCACGTGTGTAGCCCTACCCATAAAGGCCATGATGACTTGACGTCGTCCCCACCTTCCTCCGGTTTATCACCG
>contig_460
CTATCGATAAATTTTCTGCTTTATTTACTGAGTAATCCGCTACAAAAGAACTTTTTGCAAAAAAATTAAGAAAAAATTGTAAACTAGAAAATCCTAAACT
TAACGCCGCAAAGCTTAAGTTATAATTATGTATAAAATAATGAATGGTCGATAGTTTATGGTTTTTTGGATTAAAATTATGCGCTAACGATACTTGATCA
AAAAATTTATCGCCTAAATAAACTATTAATTCTGATTGCGTGTTTGTTTCAAAATGACCTAACGTTATTTTTTCTTGCCAAAGATTAGATTTTGCGATAA
ACAGTTGTAATTTTTTTCTTGAAGAAAATCCATAGCACCGCATAAAATGCTTAGTCGAGAGTGTTCACAAAACTGTGTCATTAATAATTTTATCGTA
>contig_461
AAAATTTCTCTGTTATAAATCCCTACAACCGTATAATGTTCTACGCCTAAATAATCACCTATTTTTACTTTACATACCTGATTGTCTACTAATTTAACAA
GCGCGAATTTATTATTATTTTTTGATAAAAATCCGATTAACTTTATCTTTTCTAAAGGAAATTTTATTAATCTATTTTCGGAGGGGGAATTATTTTTATG
AACGGGTTTATATTTTTTATCCAAAATTGTTAACGCTTTGTTAAAATAAGGAACATAACCGGAAATAAAAAAATGAATATCGTGATTGTTCGCGTTTGGT
TTTTCGCTAGAAAAAACCCATTTAAAATTTTTCAGAATCAGAGGGGAATTTGATTTTGAAATCTTATTTAAAAATCTCATGATGTTATTGAAATGACTTG
>contig_462
TAATGCATGGATCGAATTAAGGTTACTAAAACAGTAGCTTGAATGGCAGAGACGCCAAGAACCCATTTAGCTATCTGAGCATTAATACTACCTTTAATCC
TTTCAATTTCTATAATGATATCCTTCCTTACTTCTGCCAAATCTTGCTTAGTACAAACATTGTTTTCAATAATTTCTGAAAACATTTCAACTTGAGCTTC
AGCATGCTCGGAAGGAATCCCTGCTTTTTCTAGTTTTTTGGCCCACGCTAAAGTATCAAATTTCATAACTATACTCGTCATTGTGTGTTTCCTTATTATA
TATTATTTGTTTGTTCTTCATTCTTTGACTAACAATGGTAGTATATATTAGCACTACAATTGAAGTCAATTACTATTACCACACTTCTTTAATTGCCTTT
AATA
>contig_463
AAACACACCATAAACCGATTTAAAATTTTTTTAACTGTAGTCCATAGAGGTCGTTCATCAGCAAAGCGACGGAGTAATCTATCGTAGTCACATAATGACT
TATTCAGTACTTTTCTATTTGGCACTTCATCACATAAAACTTTAACTTTGTTCCTGATGTTATTAAATTTTAGTTCATAGTCTTGCTTTGCTTTATAGAT
CGAATAAATACCATAAATGATGCCTATTAAAAGACTGACTCCAATGATGATCGCTGTTGCTACTGACCCGATAGGAGTAAAACTGGTTAAGGCCATACCT
GCAGGGCATAATAGATAAGTTAAAATAATTTTGATTCCGTCTACAAATAACCATCCCGCAAAAAAAGGAAAAAAACAGCCCTCTATAAAACTAATAGATA
ATGTAA
>contig_464
AACAGTAACCCCATTCCCTTCGGTGATCCTGTAAACCGATTTGTGTAAGTGCGCTTTTTTAAGCGAATCGGCCATTCGACAGCATGCATCGGGTACTCAT
TTGTGTCACATCCAGTCTGAACTATTCCATCTAGACCAACCGGTAATATTTTTTATTTTCTCAGGAGATAAGCCTTTATTGACTAGACAGAGGGAAATCA
AAATCAATTTTTGAAACGGATTCTGGCGTTCTACCTTCCGCTAGAAGAATTTTGGCCGCGGTGCTCGCCTTGCTTAAGGCTCTGTTTTAGGCCTTTCTAG
TGGCTGCGCAAGGGCCATAATACCCATAATAGTGAGAAGAAAAAAATAGCTACTCTTCTAGAATCAATAAATCCTGATCGGATAGACCCGTTATTTCTTT
GATAAGTG
>contig_465
ACAACATTTGTTTATACCTTTACTTTTCATTCGTAGCTCCTTTACATAAGGGACAAGTCCTCGCAGGACTAATATACCAAAGACTCACTGATTCTTCTAA
TATTAATTAATAGTAGCTCTGAAAGAAATTATCAACTATTAGCTGATTTGTCCTAGTTATAAAGAAGACTGCAAAACATAAATTTGTTTCTGACTATTCT
GTTTAAACTTAAGAGTTACAATTTACTGATCGTCCATTTAGCGTACAGGTGTTATTAATGGATATTATAGGTGCACCCCGCTTATCAACTGGTATGGTAC
CCCCTTCACTAGTTGAACTACCGCCAGTCACATTGATGATTGAATTCTCTATGTTAATGGAACCACCTGATGCGCGCTGAATTGTACTCACTCCGTGAGC
TACACCAGTAG
>contig_466
AGATTTAACTGTTTGAAAATAGCGGGAAGAATCATCAATAAAAGAAATCGCTGTTTCAGTGTTTCTTTTAAAATTACATTGAGAATAATGGAGTTTTTTA
ACTAAATGCGCTAACGAGATAAGTTTAGAAGGGCTTTTGAAGTCAATTGCAGAAAAAGATTGATAGCTTGGAATCAATTCGGTAACAAGCAGATTGTATT
TTGAATAATAGGCTACCATTTTTAAAGAAGTTAAATTCAATAAATGTGCTTGCACCAGGTTTTTTATTTCTATTAACAGCTTGGGATATAAAGGCTTATA
GGTTTTAGGAATGCGCAATACCAGTTTTTCGTCGATATAATGATAGGTTGTATTCGAATGTCCTCCTCTAATTTGGGAGTATTCAATTAACTGTGTCAAC
GCTAAACTAAATC
>contig_467
ATTTTCATGTTCATACTGGCCAGTTTCCAATACTTTTTCCAATTCATTGACACACCAATGTGCATTATCGGATAAAAGAGAAATCTCACCTAAGAGTTCT
TTTACGTTTTCATGACTGTTTAATCTATCGATTATTTCTTGACGCGATTGGGGAAGATCAAGCAAACGTAAACTCATTGATGTATTTTCCATCTCTATTT
TTGAAGATTTAAGTCGTGCTTGAATAGAAAACAAAGCATCTAGAACGTGAATATGCGGCGTTTTTTCGATGCGTCGAAATTCTTCCTCAATTAAGTTCAA
AAATAATTTTTTCGCTAAACGTTCTCTAAATCCTCGTTTAAAAACGGGATAAGGATTCATACCCGCTACTATAAAATGCCACCATTTTAGTTTAAAAATC
TCATTTTCGATTTGCTTTAAATCA
>contig_468
AAAAATTTTCCAATCAATGGAGAACACTTTAAATACCCAGCACCAAGAAAAAACCTATTTTATAGATGATATTTTACAAGATGATTTTAAGTGCTACTTT
CCAGAATGTATTGACAATGAAAAGATATTTACTAAGCTTTACGAAGCTAATCGTGACTGTACTAAAGAAAAAGAATCACAAAAAAATGTTATTCAAACAT
ATAATAATGATTTAAATTTTTATTTTAAGTTACTCACCAAAAAAACAAGTAAGGTTAATTTGATTAAGTCAACTGCAAAATTGCTCGCCTCTCATGTCGA
AAAAAAATTAAACGAGTTTACAGAAATAAATTCAGCACAACCTTCACAACTTATTCAAAAAAAATTTGAATCTTCCCCAAAAAAAGAAAACAAGAAAGTG
ATTCAAAATGATTTGAAGCATTTAT
>contig_469
CATGTTATTATTCAATTAATAGATTACGTATTATCTTTTTAGACAAATTCAGGTAAACTATATTTTACCTAATTCGTTACACACTAAAAAAATGAACGGG
TATTCATCGGTATAAAAAGTTTTTCGTCGTTGAACTATTTTCATGAGACACATCCATAATGGAGAGAAAAATAATATGCGAATCGATATTGAAAATAATA
AGAAAAATGAAGCCATAAAGGAATTTTTAGCGACGCTTTTAGAAAAATTGAAAGAAGAAAAAAACAGTATACAGTATAAAAAGAACATATTTGAAAAACA
AAATAGATATCATCGCATCAGTCAGGCCTATCTTTATCTCGAATTGATCGACCTGGGAATGAAACACCTTAAAAATATTCAATTTGAATCGATCGATAAT
ATTGATTCAGTTAGAAAATTAAAAG
>contig_470
CCCGCCACATTGATAAAAGGGCCAAAGTTAGTGCCCAGTTCATACGCTAAAACGACTCCTGAAACAACCCCCATCCCGAACGTCAGTGCAAAAATTTTGG
TCCAAAATTGACAAATTCTTAAATAAACGGGATTTCCTGTCTTTAGCCAAACCCCCTCCATAATGGATAAAAAAATAGCTAAACCAATATTGAGTGTGGG
GAACAAAATATGAAAACCAATCGTAAATCCGAACTGAACTCGAGAAAGCAATGTAGTATCGATCATCATAATGCACTTAAAAATGTAAAAATTATTAGCT
AGTATACTCCAATTTTACAAAAACCAAATCTCATAATTAATTGGCGTATTAAAAATTTATCTTTCAAACAATATCATGGTAAAGTAGATAAAATAAATTC
ATTTGCTGAAAAATAAAATTTAGGATTAAG
>contig_471
TAATTGCTGATAAAAAATTAATTATAGAAGAACTTACTTAATACCATATGGTGCGATATAGGTTTAGAAAACCTAATTAAGGCTCAAAAAAACGTCCCCC
AAAGTCTGATCACCTTGAGGACAAACACAACCAACTAAATCTGCTCATAATTGAGTGGATCTTATGGTCCATTAGAGCTATTATATACTTAATAAACATT
ATAGGTGAATTATGTTACACTTGGAGCCAGAGAAGCAAAAAATGAGTTGGTCGTATGCTTGATGCAGCCCAACGTGAAAACGTGCTTATTGAAAAAAAAG
GGCGTCCAGTAGCCGTTGTATTGTCCATAGAAGAGTATCAATTATTAGAAAATGCTCACGATAAGCTGTGGGAAATGTTAGCAAAGACCTCAGAAATAGA
GGGATTAATAAGTGACAAAGAGAGTGAAGA
>contig_472
ACTCTATTTAATGGTTGGGGTATTTTACGGGAGGGTTACCTCCTGACGACATACGGAAAATTATTTATACTACCAATGCCATTGAATCACTCAATCGTGT
GATTAGAAAATCGATTAATAATCGTAAAATTTTTCCTAATGACCGATCGGCATTAAAAGTTGTATATTTAGCTGTACAGAAGGCATCACAAAAGTGGACT
ATGTCTTTACATGATTGGAGAGCCGCTATGAATCGATTCGCTATCGAATTCGAGGGCAGATTCTCCTAAAACAGCGCGCTTACACAAATCGGTTTACAGG
CTCTTCTCTTTTGGATTATTTTTTAATAATAATTATTTTACCTGTTGTTTAAATGCGCTTCTAGCATCAACAAAGTCTTCTAAACTTTTAAGTAAATTTA
TCACAATCTGATTACTTGTTGTTTTATGGAA
>contig_473
AGTAAGTTCTTCTATAATTAATTTTTTATCAGCAATTAAAGAATCCAAACCCTTTCTTAACAAGCTATTAACTATTCCTATTTGACTTTCAGAACAGTAT
TTTTCCATATCTTGATATACATCTTTTCTAAATGGAATGTTAGTTGGATTTGTAAAGTTTTTACGATTCGCCTTACCAGAAATAATTAACAATTTCTTTG
TTTCTTTACTCACTGCTATTTTCCTAATTTAGAAATATCTGCTTAATAAATTCTTACTTGATTCTATGATCCCCTATTATACGAAGTAGTATTTTGTCGC
ACCCTGTCTTAGATTGCACACCTGTATATTTGTTATTGAAAAATTCAGATTGCATATTATCCTTTTAGACATTTAATGATAATATAGATATATATCTGTT
TAACGACAAATAAGGAAAAATAACAATGCCAGAAAAAAAGCA
>contig_474
AAAAAAATAATGAAACCGGCAGTTGATGTTCCAAAATGGATAGACTATCCGCGATGGGTTAAAAGAAATCGGTTTTTTTTCAGGTTTATTAAAAAGTCCT
TTATTCCTCATCACGCTAAAATGCAGGAATCCTTTGAGGAAGCGCTGTTACGACTTAAATTGACTCCCGCTGATTTAGTTCAACGCACTAAAGCATTTAC
GCGCTTATTGTGGATATGGATTTTCCTTTTTTTAGTAACCATTTTTTATAGTATTTATCTTTTCTCTATTCATGCTTATCGAGGGTTTTATCCTTGTCTT
GGTATAAGCCTCATTATTTTAACCCAAGTTTTCCGCTATCATTTTTGGCTCTTTCAAATTAAACAGCGGCGTTTAGGTTGTTGCTTTCGTGACTGGTTAA
ACGGTCAATTTTTTACGAGGAACAAAAAATAATGAAAAAGTTTT
>contig_475
AGTGAATTCGGAGAGGAAACGGGTGTAAACCAAACTAAATATATAATAATAACTAAACTCAATGAATTCTTCTAATGCTGTATTTTCAAGTAAAGAAACG
CTATCACGACCATAACCCTTAATCACTTCTTTCATAAATGCGCTATGCGGTGTATAATGATCACCTCTACAAATAGCATGAAATAAATAATTTAATGCTT
CTCGGTTTGTTTCGATGTAAATAAACGTTTTTACATTATCTAAATTAACACTATTACCTATTTTTTCATAAAATAATTGTAAAAATTTTGGAAGATGCGC
GTCATCATCAAGCATTGCCAATAAATGACGCATTTTTATTTCATTATTATATTTATCCTGAATTAAATGAATATTTTTTTCATGAATGATCTTAAATTCG
ATTTCTAGTTTATTGTAAAATATTAATGCTTTACAGATGTTTTTTTC
>contig_476
CCAGCGGTTAATAAACGACGTTCGACGCCGACTTTTTTCATCGTCTCTACAAAACCAAATCCATCCATTAAAACACCAATTGATCCGACGAGACTTGAGG
GATTCGCATAAATACGATCACTTGCAGAGGCGATGTAATAAGCCGCCGATGCACACAGATCATCACAGACCGCATAGAGCTTGGTTTTGGGATATTGATG
ACGTAAATAACGGATTTCATGATAGATCTGTGCGGCTTGCACTGGACTTCCACCGGGACTATTAATGCGAAGAATAACAGTACGGGTATTTTTGTCCTCA
AAGGCATTTTGTAGACCTTCTATAACATTGTCCGCATTAGCCGCTGAGTTATCGTTAATGATCCCTTTGAGATCAACAAGTCCAATGTGTGCTTTGGCTT
TAGAAGTCGTTGGAAGGTTAGGCGTTGATGGCCATAAAATAAGCAAA
>contig_477
AACTACATTTTTCAAAAAATTATTTAGAGTATAGAAGATTAGAGTATAGAAGAAATGAGAGACGATACGAATAGGAATTAAAATTTGTAAGGGGAAGTAT
AAAAAATAAACATGCGCGCAATCGGAAAATTTTTATGAATAAAAAAATAAATGCACTTGCGAAGATAAAATTTATTTTTTATTATGGATTAAGAAATAAG
AAAAATGTAAACCAACACGAAAAATAAAAAGGACAAAATGAACACACAGGAATTTTTGCAAGAAGAGGATTTTGATCCATTTCTACTTGCCGATGAATTG
AATGATCAAAATAACGAGCGCTCCGAAGAAGACGAGCGCGAATCCAATGAATCGAATACGGATTTAAGCCAAACGTTAAGCCAAACAATTTCCTCGCTCG
CCGTCTTCACGCGATATTGGCATTCGCCTTATTTTATTAACCGTTTAGCGTGGTGGGAA
>contig_478
AAAATTACCGCTTAAGCGTTAAAGTTTTATGTGCTTAATCTGCCCCTTAAGTGGGAAAGACCCAAGTCCCGCAATCGAATTTATAAGAACATTTAAAAAC
AGCTGAAGTGTTTGATTATACTGGTGGGCCCACTAGGACTTGAACCTAGGACCAACGGATTATGAGTCCGCTGCTCTAACCAACTGAGCTATGGGCCCTT
CATAAGGAGGTAGATTGTAATCAATCTCGAGAAACTTAGCAATTTTATCTATTTTCTCTCATTTTTCATTTTTTCTCATTCCGTTATTGGAAGCCTGTAT
TAGAAGTGTGGTTTCGTTTTATATCACTCAATGCTTAAATGATTTTCAACCTCATTACATAAACTTCTTATGACTTTTTTGAAAACTGTCTTTATTCGTT
TTTCTTAAAAAGAATTAAATAAGCTCGAATTTTTTGATTCTATATAATGGAGTTTTATAAA
>contig_479
CCGCCTATCCGGAATTCCATCCCCGAGCTTTTAGTCCCCGAAAAGATATTGAAAATTTTAAACGAAAAATCGAAGCCGGCGCCAATAGTGCTATTACACA
ATTTTTTTTTAATAGTGACGCTTATTTTCGCTTCATTGAAGCGTGTGAAAAAGCTTCAATTCACATTCCGATTGTTCCAGGCATTACGCCCATTATAAAC
TATCAAAAACTTATTCAGTTTTCAACGGCGTGTGGCGCAGAAATCCCTTTGTGGTTGCGTAAGCACCTGGCTATGCTTAGCAACGATCCACAGTCTTTAC
AAGAAGTTGGTATTGAATTTGTGACGAAGCTCTGCCAACACTTGTTACAAAATGGAATTAAAGAATTCCATTTCTATACTTTAAATCGCGCTAACCCCAC
CTATCGTATTATAGAAAATCTACACCGCTATGGATAAAATCAAAAAGAATTTTTATGTCAAGCAATTTC
>contig_480
CGATAAAATTATTAATGACACAGTTTTGTGAACACTCTCTTCGGCCATCGCTTGCCGGCCATCAGGTGAAAAAAGATATTTCATGCTGTAGCATTCATGT
AAAGGGATTTTAAAATATTGTTCGCGGGTAATAATCCTTCGGCCATCGCTTGTTTTTCATCGGGTGTTAAAAGAGATTCTATCCTATGGCGTCCGTCCCA
TATATTGATATTGCGTTCGTGTAATGGAATTTGCAGATATTGCTCGAGTGTAATAGTACCGTTAGCAATCGCTTGTCGCCCGTCGGGCGAAAAAAGAGCT
TCCATGCTATCGCGTTCATTCCACGGGATTTGTAGATATTGTTCGGGTGTAATAACTCCGTCAGTCACTGCTTGATCTATTAATTTTTGATATTTTATGG
CCATAATGAATATATAGTAAAATACTAAATTAATTTAATATATCATAATAATTTAACGAAAGAGTAAATTATAAATAA
>contig_481
AACTGGTTAATTCTTTCCCAAATAGAAACTGTGGAATAAATTCTAACTAAATCTTCTTTCTGTAAAAAAAAACCGGGTATTTTTTTAGAATTATCCTTGA
AATATTTTTTTATTTTCTTTTGCGTAGCCGCATCATTGAGATCAAGTGCGTTCAATATTATAAATTGGTTATAAAATGTATTCCAATCTAAATGGGCTAT
CGCTTCTTCATTCCATTTATCAACCCCTTCTTGTTTTAATAAGGTTGTCAATAATTGAGCCAGTCTTTTTTTTTCCGCGCGAATAGCTTTTTTCGTTAAT
TTTTTAATGACACGTTTCTTTTCTAATTCTTTGGTAATGATAGTATTTAATTTTTTTTCGAGGTCCAGATATATTTTCTTATGGAGGATAAGACGGCTAT
TTTCTCTATCATCAACAACCCATGGATTCGTTTTATTCTTGGAAAACATGAATAGGCGTTTGTTATATTTTTTTATTAAATA
>contig_482
TCAAGTTTATTGAAGGGTAGCGATAAAAAATTAAATTTTATTGATCTTGAAATTTAATGGCAGGAGGTAATTCACCACATTTTTTCTTAAAATAAAGTGT
ACGCAGCCAATTATCACGTAGTTGATAGGATTGGATTTCAATGCGTTCCGCATCAGAAAAATCCATGAAAAACCAAGGTACAATAACAAACGCACCCGCA
ACACCGAGTAGAACATTTTTTTCTATTTAATTTTGTTGAGGAATAAGATTTTTTATTTTCGTTTGATTATTCATTAATTCGAGTTTCAGTGCATTACAAG
TCAGATCGCCATCTCCAGGTTGATGCAAAGGAACAGGATTAGGTGTTCTTCCGGCACACGCAGAAAGTAAAACACTACACGCTAATAAACTAACTAATTT
TTTCTTCATCATTTATAATCCTTTTGTTATTGTTATTAAAAATAATAAACGCGCGAATACTACTCTATTATGACAATAAATTAAAGC
>contig_483
TAAAATACCCCAACCATTAAATAGAGTTTTTTGGTAAATTAGTGACCAGGAGAGTTAACAAATGAAGAAGAAAAAGTTTAGTGAATCACAAATTAACACC
GTGCTGAAAGAGTATGGAGCGGGAGTTCCAGCGGTTGAATTAGCCCGTAAATATGGAATTGGAGAAAGCACAATTTATACGCGGCAAACAAAATACGGGG
ATATGGAGCTATCGGAATTGAAGCGCCTACGTCAGCTAGAAGATGAAAATACCCATTTAAAAAAAATGTATGCGACCTTGAGTATGGATCATGAGTTACT
TAAGGAGGTGCTTGAAAAAAAGTACCACGTGGATCTGAGCGGCGTGAAATCGTAGATGAGTTGATAGTTAACTATAGCGTGAGCATCAGTCAAGCGTGTC
GCGTTATCACGATGGATCGTAAAACTTATCGTTATAAACCTAAGAAAAAATCAGGTGACCAAATGATTGAGTCGTTATTAAAAAATTATTCTG
>contig_484
CGATAAAATTATTAATGACACAGTTTTGTGAACACTCTCATGAAAACTGACCAATTTTTTAAAAGAACGACGATAAGTATGGTATGGGTGTGGTTGTCAT
TATTTGCTTTACTCCCGACACTCTTAGTTCTCATTATCAGTATGCTTGAACGTGATCCGGTTCGGCTCGTACAGTGGAGGTTTTCCTTACAAAATTATCA
CGCATTATTAAATCCTATTTATTTTAAAGTATTTTGGCATTCTTTTCTTATTGCTGGGCTTTGTAGCCTCATTTGTCTCGTGTTAGGTTTTCCTTTTGCC
TATTTTTTAGCGCGGCTTCATTCCAAATATAAAAGTTTATTATTGTTTTTAGTGATTATTCCTTTCTGGACCAGTTCATTAATTCGTACGTATGCCATTA
TCTCCTTGTTAAAAACGAAAGGGTTGTTAAATACAGTCCTTTTATCACTCGGTATTATTCGCCATCCCTTAACTATTTTGTATACGAATACAGCA
>contig_485
CTAATATGATTCAAATCGACATAATATTCGACTTTAAATTCTAATAAAACTTTATCAATTTCTTTGAAATAAACTTCAGGTTTTGGATTGGTTAAAATTT
TTGGTATTGTGGCTAATACTTCTAAAATAATATCTTTAATTCGTTGCGGGTTATCCTTGCGATTTGTTTTGATAGTAACTAAAGCACCGCGTACTACGCT
ATCTCGATGCGTCCAATTAATGAAATTTTTACTAAAAATATCGGCATTCGGAACTAATAATTCTTGGCGATCATCCGTCGTTACTGTAATGGATCGCGCG
CCAATATGTGAAACTTGCCCATCATAATTACCCACAGTAACCCAATCCCCAACCTTTACAGGTCTTTCTAATAATAAAAAAATCCCTGTAAAAAAATTGT
TAAAGAGATCACGCAGGCCTAATCCCACACCTAATGAAAAAAGTCCTAAAATAACTGATATATTTCCCCAATTTAAACCTAAAATATTTAGTCCAATCG
>contig_486
CTTTAGAAAAATTAGAAAACCAGGAGGTAGCTAATGCGTAAGGTTGCAGACACTGAAAAAGTGTATGCCCAAATGGGAATTAGATTTGGACAGAATTCGA
AAAGAAGCGGAAGAGTTTCGAGCATGGTTTGAACAAAAGCATGCTGAGATAAAAGCAGAGCTGGCAGAGATAAGAGCAGAGCTTACCTGGATGGCACAAC
AACATAATAAGCAACTAAATCAACGATTGGATCCAAACGCTCAAGAGAGCCTAGAAGCGAGCCCAAGTTTTTCACCTAGACCGTAACCCACCCTAGCTAA
AAAGTTAAGCTTTCTCTAGTTCAGTTAAATCCAAATCAGGTAATTTGGTTACTTTTTTTACTATGTCTAAAGGAAAACCTTCATCTAAAAGGCTTTTGGC
CATTTCATATCGCTCTTCTTGGCGGCCTTTTTGTTCTAATTGCTGTGCTAGGGTCATAATATCCTCACGGTAATCTTCTATAGTTAAAAGGATTTCAATG
A
>contig_487
AATAAAAATAAAAGAAAGTCAACGTTTAATATTAATGCTCAAAGTTCTAACGGAAATACCGCATTGCATTGGGCGTGTTGTAAGGCAATAGAAAAAGAAA
AGGGTTATACTTCAGACTATAGTAAAATAATTCGATTATTAATCGAGCACAAAGCGGATTATCTTATAAAAAATAAGTGCGGGAAAATTCCCTATGATTT
TTTAAAGCACATGCCGCTTGATGAGCATAGAGGTCAAACAAAACGATCGGGTATTTTAAATGAAAATGTTTCTTGTTATTTTGCCTTAATTAATTCATTG
TTAAAAATAGAATGTATGAAAACGATGTTTTCCTCTGAGTTTGAAAACGCTTTATCATTGACCACTTTTTTCCATGTTATTTTAGATTCATTAGAATTAT
TTCGTTTTTTTCCCGATGAAAGCAAAGAGCAAGAAACCTTTCGCATTTTGAGCCTTGCGTGTGGTGTTTCTACGGAGGTTCTTCCCCTTATTATCTATTT
TCAAT
>contig_488
CTACTGGTGTAGCTCACGGAGTGAGTACAATTCAGCGCGCAACAGGTGGTTCCATTAACATAGAGAGATCAGTCATCAATGTGACTGGCGGTAGTTCAAC
TAGTGAAGGGGCTACCATACCAGTTGATGAGCGGGGTGCACCTATAATATCCACTAATAACACCTGTACGCTAAATGGACGATCAACAACTTGTGATCAG
TAACTTGTTAAAAGAGAGCAGAATAAAAACAGAATAAATAAAACCTCTTCTTCATGTTTAGAGGGCTTTTTATTGTAGAAGAGGTCTGACCTTCTAACTA
TAGCGGTAGCGGTGGGTAATACGTTGGGATAGACAAATGATTATAGGTTCTAGAGATATTAATTGCTTCAGCACAAAGAAAAAAGATTTCATTTATTTAC
TACAACTTTATAATCATTGCTTTGTTTCTTACTTAACAGAAAGTAAACAATTGCTCTATACACATTTATTTCGATAAAAACATTGATGATTATTGCCATT
GAAGA
>contig_489
TCTAACGGAAGATGAGGGGGAAAGAAATCTTAAATTTCCCCTTTTTTTTATTGAGGATCGCGCGTCAAATAACATTGAGTTGATCTAAAGAAATCCAAGA
AAGCCTATTCAAGCGCATGGATATAGCCGCTATTGCTATAATATAGCGAATCGATTTATAACCGTTCTCCAATCATGCGATATGGTCCACTTTGGGGATG
CCTTCTAGTGAGGGTTTTCTCATGTTCTATAAAGGGATTGAATGATTTTTCTATGAGCATATAAGAGGCTTGTTCCGCTTTATTCATTCGATGAACAACA
GAATGCCTACCAAACATACCAAATAACCACTTCGTAAAATAAACGTGACTGACCCAGTGACCCGGATACTCAAATTCAACGTCATTTTTTAAAGAACTTC
TGAAGCTGTTCACATCTTCTAAGGTTGGCATTTCGTGAAAATGGGGAGGGCGTATTTCAGTTTTTTCTTGACCGAATGGCATCAATAATGTGGATATCCA
TGCAGCAC
>contig_490
ATTTGTAGCTTAGTTTCCCTTCCTACGAAAACAATAATATTAAAACCATCTACGATTTTGTTGAGCTGAAAATCATGGGATACAAGTATACCTTCTTTAA
TATTCTTAATTTTTCGAAAAGGAAAATGAGTATGTATGAACGAGTCGGACGTTGATACTATATAAATATCTGCCTCAGATACATTGCTTGCCGAACCGAA
TAATATCAAGCGATAAAGGCCTTTTTCCATGACCATATAAGGACCTTGTAGCAAAACACCAGCTCGACCAGTTGAGTAAACTTGTCCTTTTTTAATCAAT
CCTACTTGAGTCATTGTTTTTTCTGGAAAAAAATTTTCCTTTAATCTGACATGTAAGGAAATGGGATGTTTCTGAAGAGAACAAAGCAACTTCTTTTTAT
CCAGAAAAAAAAAACGAGGTGTTAATTTCGCAATAGCGTAATATTTTCTTTTCTGCACAGTAATCCAAGAAATTTTTTCGAGCAATTCCATAACCGGCAC
TATACCACT
>contig_491
TTAATAATAATAGAAATACGAAAAAAGTTGACATATTCAGTCTTTCAGTTAGTGAGCAATCGTGTAAAGCAGAGATTAAACAGAAAAAATACTTTATTGA
GAATTCTTGACTCAATTCTAAAACCATGAATAAATAGCTACCTTAATATATCATTGAAATATTTAGTAGCTCAATGCTACTCATAAGTTGATTTGAATTA
TAAGGAAAGAATTATGCATGTCATAGATAGAGTAGCCACTCAAGAGATGCGCTTCGGCGAACAACATAATTATTTAAATTCTCTTCATTTTTCAATAAAT
GAATGTATTTCTGAGGTTAACAAACATTCCTTAAAACAGTTGCTATTAGCGTTTTTACGTGAAGATATTTTACCTTATCACTATCAAAACGCCACTGTCA
TTTTTGATCTTCAACGATCTAATTATTTTATGTATGTTACTCGCGTGAAATTATTTTCGTTGTTAAGATTTACTCATTTTGACAGCTTAATTTTGAAACA
TAAATTGAC
>contig_492
ATAGTTAAAAGGATTTCAATGACCTTTTCGACGTTGGCCGCTAGAGGTTAGGCTTTTTCTAATTCAACTAAGTTGATTATTTCATTTTCAGGTAAATTGG
TAAGATCTTGAATGTATTGAATTGATCTACCTTGAGCTATAAGCTTTTTAGCTATAGTAGTAGCTTTAAGGTATTCACCTTCTTCACGACCTTGCTGTAG
ACCTTGTTGAAGGCCTTGTTCTATGCCTGACTTTTCAAAACTTGTCACATAACTCATAATCTGTAAGGTTTAGTGTGCCTCAACTAAATCCATGACTTCT
TTTTCAGGTAAGCCGGTTAATTTTTGAACAGCGCCGGGTGATCTGCCTTCAGCTAGAAGCTGTTTGGCAATAGCTGCAATAGCAATAGCCTTGCGGTGCT
CGCCTTCTTCAAGACCTTTTTTCAGACCCTGTTCTAGGCCCTTTTGTAGGCCCTTTTGTTCTAATTGTTGCGCTGCGTTCATAACATCCTCACGGTAATC
TTCTATAGTTAAAAGGATTTCAATGA
>contig_493
AAATAAATACCTATCTAAAACAGCTTCACGATAAGTTCGGTTAAATCTTTCGATAAATGCATTCTGAGCGGGATTTCCAGGTTGGATATATTGAATTTCA
ATCCCCTGTATTTTCGCCCATTGTTGGAAGTGATGTGAAATATTTTCTGGGCCGTTATCCACTCGAATACGCTGAGGGTAGCCCTATTTCATGGCGAGTT
GATCCAACCATCGGGTAATCCGCTTGGAAGGTAAACCATAAGCCTCTAATATTCCTAATCCACCGCGATGATAATCATCAATGATATTTGCTGTACGAAT
GCGTCGCCCATTGACTAAAGCGTCGCTCATGTCGTCTAACGACCAGCATTGATTGATACCCTCAGGTTGCTGTAATTTAATAGCGGTTCGAGGGGCTAAA
CGCTTTTTTGGTTTTATCTTTAAATTAAGCTTTAATTCACAGTAAATTCGATAAACTCGTTTATGATTAAAGGGATAATTTTTAAGCCGAATTAAATTAA
ATAATTTCCCAAATCCGTAGGTTGGATACTCAGCAGAATAA
>contig_494
ATGCCGTCTTGTTTAATGATTGCTTCAAAGGCTGTGACCATTCTTTCAATGTCATTATTACAGATTATAGCGAGAAGATAGAATGTGAGTAAGGCAAGGA
GAGCAACAGCAGGACTTCGACATTGAAATCCAATTTCTCCGATTTGTCTCGTGATTCCATTTCTATCAGGCACAGTCACGATAATATGAAATGTTTCGTC
TGCTTTTTGATTTGCCAATTTATACAGTAATCTTTCTTTAAGATTCGGAATGTCGATTTTCCAACCGTGAGTTGGTTCAGGTGCAACTCCTATCGAGAGT
TTATCAAGATCGATTTCATTCACTGCAAAGCTTGTAGCAGAATTTTTTGAGCGAAGTTTTTTTTCCTCATTTCGGATATGCAATTTAAGCGCAGCTAATT
TAGACCAGATTAAATTTATTTTTCTTACGTTATTATTATATTTTTTGCTTATTATATTCCAGTAATCACTAAAAGCCGCGCTTAATTCTTTTTCGTCAGC
AGGGTTATTAAACACCTGATTTTGAATTCTTAATGTGTCGATTAATGTC
>contig_495
TAAAAGATTGTATATTTTTAAAAATAAACGCTAACGATTTTGGGCATACTTCATGATCAAAATAAATAACCGTGTTGGGTGCAAACGCACTAAACCCAAT
TAAATCGTTCCAATGCTGATGCCGATTCGATAAACGAAAAAGATGATCTAACGTAAAAAAAGAACAATGCTCAAAATCACATTGTATTTGAGTTCCGCTA
TAGGAAAAAATGATAGGCTTTAAGTTTACCGACGCTTTTTTTATAAGTTCTGTACTTCTATGAAGTCCTGCAGCATCAATAACAAGTAGATAAACTTGCT
TATTTTTAATATAGGCATCGACACTAAACCAATGGTTTTGATTTTCTATTGCGAGCTGGAAACGACTTGGTATTTGAGAGGTATTCATATTTTTAGATAA
TAAATTAAAGAAAGTATCGAGTTCGCTATTATATTTATATTTTTCTTCTTGGTAACCGTGGCTAGAAAGAATAAAAATATTTAAATCCCATCTACGATTT
TTTTTCTCTTCAATCAAATCATGCATTTCTTCCACATACAAAATAGAAGACTTC
>contig_496
AAATTTTAAATAAATTTTTTAAAAATAATAATTACTATGTTCTTAAAGATTTGAATTCAAATTATATTACATGTAGTGAATCAGTAGCAGAAGAGGCAGG
ACTAGATTCGCCTAAAAGCATTAAAGGGAAGAACGATCATGAAATGATATGGAGAGCTCTAGCAGAATCTTTCATTAAATCAGATAATGAACTTATTTTG
AATAGGAAAATAAAAATCAACACCGTAGAAATGATACAAGGCACATCGGGGATGCATAGAGTGCTCGTGAGTAAAACCGGATTACGGAAAGATAACGGCG
ATTTAGTGGCCATTATATCAACCAATATTATTATTGATGATATTGATGTAGATATTCGAAAAAAAGCAGGTAAATTGAGCAGCGATGAGCAAAGATTTTA
TTTAGGCTTTGCTTGGGGCGAAAAATATATTACAAAACGTGAAGTACAAGTATTGAAATGCATTCTTCACGGGTTTTCATCCACAAAAATGGCATCCCTA
TTAAATCTTTCTAAAAAAAGAATAGAATCGATAATAAAACAACTAAAACAAAAATTACAAT
>contig_497
TTAAATTTATTTTTCTCATTAAAAATTTAAACGCTATTTAAATAATTTATAAGATACATTTTTTTGATTTCTACAAAATCATCAATTAAATTTTCGAGCA
TAGTAGTAGTTAATTCTAAACTATCACTTCCCATAAGTAGTAATGGATAATGTTAGTATCATAATCCAGAAAATCATCACTGAGCGTGATGCAAGCTTGT
GCTTTGGCCTTTTTGAGGGAATTCTAATAGTAGTGTTTGTCGTTCTATGTAATCCTCCACTTGAAAAGATTGATTTGATACAGTTGGTACCATTTTACAA
TGTATTTTATCTGTAGAGGTATTAGGCATGAGATACCTCCTGCACAATGTTACCAATCAATAAAGATTTTTGATTCCTTAACTTTTCGCTGCGCTGACAT
AGGACGCCAGCGCAGTAAGTGAATTTATCCAGGAATTGCCTCAAATCTACCGCCTAAACCTAGTCATTCAAATTTGTTATCTCTTGCTGGAAAACTGAAA
AAATCTATAAATTTCTCAGGTAATCCTTTAACTTTACAGAAAAAATTACGTGATGAATGGCA
>contig_498
ACATATCGACAGCCGGCGCAGCAAGGTCTCTCAATAACATCCTCTATCCTATTTTTGTCGTTTTTCATAATCACAGGAGTTTGAAAAGAAACATCACGTA
CCCATGAACCAACGTTTAATTGTTTTTTAAGGAGGTTCGAGTAATGCCGTGCATACGTTACGTAAAACAGGAAGGATGATTGTCTGAAAACCATGGATTT
TTTTTAACCAGCGATTGTTACGAGGCGGGTTAGATTTAAAATTTGACTTATAATTTTAAAGCAGGTTATATGTGTACATATGGGTACACAATTGAAAGGC
CGTTAATTATGAAGACTTCAAATGTAATGAAAGTAGGAGTGAGAGAGTTTCGTTCTCATTTAAATCAATATCTATTAACCTCTAGACCTGTTGCGATCAC
TCGCCATGGTGAAACGGTCGGTTATTATATTCCAACACGGCATCATGCAGAAAAGTCCGAGTTAGATGAGTTAAAACAGGCTGCGCTTCAATTTGAAAAA
TTACTCAAATCTCATGGAATAACGGAGAATGAGTTACTAACTGAATTTAGAGCATTACGAAAAAGA
>contig_499
TAAACCGAGCATGACGGATGTTTTCATCGAAGCACGTTGTTTTTCGACACCACGCATCATCATGCAGAGATGTTTCGCTTCAATAATAATAGCAACTCCT
TTCGCATCCAGTATTTTTATTAAACTTTCCGCAATTTGTCGGGTTAAATTTTCTTGGATTTGTAATCGCCTTGCATAAAAATTAATAATACGTGGTATTT
TTGAAAGACCAATGATTTTTCCGTTTGGAATATAGGCGATATGACAGACACCTATGAAAGGTAACAAATGATGTTCGCAAAGCGAATATAATTCAATATC
TTTAACGACGATCATTTCTTCCATCGCTGAACAAAACACCGCACCATTTAAAATCTCATCTAACGATTCATGCAGACCACCGGTTAAATAACGTAAGGAT
TGAGAAACACGCAGAGGGGTGTTTTTTAAACCTTCTCGTTCAGGGTTTTCTCCAAGGGCGGTTAAAATAGCTTTAATGTGCTTTTCCATAATTTTTTATG
TTATTAAAATGAATAAAGATCAGTTATTCTGAGCTGAATGGATATAATAGATTAACAGTTCTCGGCATTAAA
>contig_500
ATTAAAAGCGCGTGTAATAAAGATTATAGTTTTTTTGATAAAATTAATAAAAGTAAATATGCCGCTTATGTTGATGCTTCGTTGACTATCTTAGGTTTAT
TTACAGTGTTGATTGGAATTTATGGTGTTGAATACTGTAAATTACGTGAAGAAGAACGAAAAAGTAATTTTTTTTATTTTACTCGATTGTTAAAAACAAA
AAACGCTACAGTTATTGAAGAAAAAATGGGAAACATTAATCAGGAAGATTTTAACTTTGATAGATATATAAATTATGAACATTTGTTCGCGGCGGCTTAT
TTTTATTCACCAGACATATCAAAAATTGCATGTTGGCGTCGTCGGGTTTTTTCCTCTGGAAAAAAAAGAAAACATTTAAAAGACCTGAAATTACTTTTTG
AAAACTATTCAAAAGAAGAGGTTCTTGGGAAATTACATAAAAAAATTTTAGAAAAAACGTGTTTATATTTAAATAAAAAAAGTAAATTTAAAAAATTTGA
GCTTAAAAAATCAGTTAAAAAAGAATGGATTATTGATTTGACTGATCGGTATGCAGAAAAAATTTTCTATAGATTTCAAAATG
>contig_501
TTAGAGCTATTAACCGGGCTACGAAGACCTTTAACCGGAGAGGTGATGTGGAAGGGGGTTTCAATTAAAGAAAATAATGTCAACTTTACTGAAGAATTAC
TCTATATTAACCACCGGCTGGGTATGAAATCGGCACTGACTCCGATTGAAAATCTTTACTTAGAGGTGATTCGACGAAATTTAATCCCCACCCAACCTAA
ACAAAAGGTATTTCAAGTGATTTATTCTCTATTAGAACAAGTCAATTTAAAACAGTGTGCGAAAAGAGTATTAGCACAACTTTCTCTCGGTCAACAACGA
CGGTTGAGTTTAGCACGTTTGTTATTGATTAAAGCCGATTGCTGGATTTTAGATGAACCGTTTACATCGCTGGATAAGCAAGGGACTCAATTACTGATTT
CGTTAATGGAAAATCAAAGTAAGCGAGGAGGGATCATTATTTTTACAAGCCATCCTATTGCGCATTCATTCAATAGAAAAATAAAAAAAATTTTTTTAGA
TCAATGATACGCAGTACTCGTTTTTTTTTAAAATTATACAGGAATATAGGGTATGAATTAATGGCCCTTTTTCGCTGCTATCA
>contig_502
ACCTCCCCCGGAATTCCGGGAATTGTGCAGAATATCAATAATAGTCACACTATAAAAAAATAACACTTTTCAGGAGAAATTTTATGAACCATGACTTTGC
AAACTCTTCCCTTACCCCTCGTATCTTGGTTGTTGAAGACGACCCCATTATTCGAACCATCCATCAACAAGTTCTTGCAAGCTTGGGCTGTCAGGTTGAT
TGTATTAGCCGAGGACAAGCTGCAATCCGTCAGCTTTATTACGATATGGTTTTGCTTGATATGGGCTTACCGGACATTCCTGGGGGAAATGTCATAAAAG
CAGCGCGCACGAGAGAAATACAACGAAAACCGCTTCCTTTCATCGTAGTAACCGCCCATGACAAAGAAAACGAAGCAACTTATTTAGCACTCGGTGCCGA
TCGTGTTTTTCGAAAACCATTAGCAAGAGGACAATTACACTCCCTTTTAGTAGAGTATGGCTTACTGAAAAATAAATAATAACCTTATTTAATAAATTGA
AATAGCAGAAACTTTAGTAAAATTATGGATTGGACACCTAGCCTAACCACTATCAAAATAAATCTCTGCTATCTCTACAAATCGTTTCGAG
>contig_503
ACTTTTTCCTTTATGAGTAAGAATATCTTTTATTAATTCTCCCATTTCTCCACCAATAACTTCGAATCCCTGTCTGCTTGATGCAATTTTTCTATAATTA
ACTGGTTTAAAGAAATTAGCGCCTCGTTTCATATATTTTTTTTCTTTCAATATAATCCCAGCGTTCAGCTTATTTTCAATGCCTAAAAAATTTCTTGTTC
GGCTATTTTTCGTAATAAGTTGCTCCAGGGTTTGATTCTCGTTAATAAAGCTATTTTTCAATGAATCGGGTAATTTAGCTAATCCCTTAAATGATTGCAT
GTTTTTAAAAATAAAGGCTAAAGAACTAGGAGATGATGTATGATCAAAATAAATAATATTCTCTCGTGCAGGAGAGTTAAAGTTGAGCAAATCATCCCAA
TGTTGGTTTCTATTAGATAAGCGAAAAAGATGATCTAAAGTAAAAAATGAGCAATGCTCAAAATCATATTGTATTTGAACTCCTCTATAAGCAAAAATTA
TAGGGTTTAAGTCTAAAGCTGCTTCTTTTATTATCTCAGCACTAGTATCATTTACTGAAGCATCAAGAACGAGTAAATAAAGCTGATTATTTTTAATATA
AC
>contig_504
AATCGGAAAAAGAAAAGACACGCATGGAAAAAGCATGTCAATTATATAATAAAAAATTACAAGAATTTTCCAATGAGTATCAATATATTGATTTTAGTTT
ATGTACACTTTATAAGTACGCTAATATTAATTGTTTAAATTTAGAAGCGATAAAAAAAATAGAAAAAGGTATTGTGGTTGTTGGAGAAGGTAGAAAAAGA
ACCCTTCTTTTTATTAAAGATGGAAAATTTGTAACCTGCACATCCAATGACGAACTGAAAAAAATAACGATTAATCTTTCTAAAAATAGAATGGATCTTT
TTTCCAAGGAAGGCGAAATTGTAAGAACCAAGACTAATGAAGCTCAATTAGATGAATTTATTGACGAGATCGTTAAAAAAGCGAAGTTAAATCTCAGTAT
AAACGTGATCGATATTAGTATTTTTTTAGATGCCATTTTGAAAAATCCAGAAATTTATGGCTTTACTGCGGGTTGTGCTGTTTATTTCATCCCGAATAAC
AGAGAACACAATACGGATGAAACCTTAATTTCACAGCACATTTCAGGAAATGCTATTCTTTTTAAAGAAACTGAAGATGGTTTTTTGAGTTATCTTATAA
AAGAAGGAGCAGTC
>contig_505
ATTATGATAAAACTTACCGTGCTATTTGAATCACCTTTTTGGATAGGAATATTTGAGAAAGAACAGGATGGACAGTACTTCGTAGCAAGAACGGTATTTG
GTGCTGAACCACGTGATTATGAGGTCTTTGAATTCATTATAAACAAAATGGATCAGCTTAAATTTTCAAGTCCTCAAGAAGGTGAAATTGTTAAAAAAAA
GGTCAATCCAAAGCGCGTACATCGTGAAGTGAAACTGGAACTTTCTAAAAAAAATATTGTTTCAAAAGCACAGGATGTATTACGTTTGGAAATAGAAAAA
AACAAAAAGGAAAGGCGATTTTATAACAGTAAGTTAAAAGAAGCAATTAAGCAGGAACGTTTTGAACTTAAGCAACAAAAGAAAAAGGAGAAAAAGCGTG
GACATTAATTTTTTGGAACGAGAGATATGCTCTCTAGTTAATTTTTATGAATTAAATAGATAGAAGACATTAATAATTGCGATCTGCGTTATTTTTTTAT
TAAGATATGAATTCGACTTTATGGAAAGGCGGCCCGTCAACTTATCGATTTCTCGGAATCACATATTTGGCCGAGCCGATCGAGCCTGTAAATAAAATTG
TGTAAGTGCTTCATTAACTAAGC
>contig_506
ACAGATTGGCTCAAAAGCGTTTAAATGGAACTGAATTTTCGGTCGCCGCATTGACTAATTTGACGCGTGATCACTTAGACTATCATAAAACAATGGATGC
TTATGCAAAGGCCAAGCGCTCTTTTTTTGAATTACCCGGTGTCCAACACATTGTTTTAAATGCCGATGATCCTTACGCACAATTATGGTTAACTGAGTTT
GAGAAACAACTCCCTATCTCTACTTATTCGTTAAAACGTCCTCAAGCGCGTTGGTCACATATTCCACAGGTCACGGTAAAAAAATTTGATTTTAATCAAC
AGGGACTACAGGCAGAAATTGATACGCCCTGGGGAGACGTATTTATTGAAAATCAGTTTTTAATGGGCGCGTTTAATTTAAGTAATTTGTTGTTAGTATT
AACAGTGCTGAAAAGCTTACATTTTTCTTTAGCCGAAATTTCGCAAGTTTTATCGCGATTAAAAAGCGCTAAAGGACGCATGCAAACTTTTCGAGTGAAA
GGAAAAGCAATCGTTGTTGTGGATTACGCGCATACACCCGATGCGCTACAGCAGGTTTTGCAGGCGTTAAGGTCGCATTGTCGAGGGCAACTCTATTGTT
TATTTGGTTGTGGCGGCGATCGCGAT
>contig_507
GAGAAGCGGAGTGTACTGGAAAGTACATGAGCATTCGAAAAGCAAGTCTAACGAAGAAATAAAACAAAAGAGGAAGGCCTTAACAAGATTGAGGGTCTGT
AGCTCAGTGGGTTAGAGCACACGCTTGATAAGCGTGGGGTCGGTGGTTCAAGTCCACCCAGACCCACCAGCTTAAGATTAAATTAGGAAAGTCTTTTGGG
TGTAGAAATCGAGTAAAAGAAAAGCTTTCTAAAGTATGAGGGGCCATAGCTCAGCTGGGAGAGCATCGGCTTTGCAAGCCGAGGGTCGTCGGTTCGATCC
CGACTGGCTCCACCACGATACAGGCCCGAAAAGAATTGAGAGATAGAAGGAAGATTATAACCGTCTTAGGCGTTTATAAAAGAAGTTCATTAACAAAACA
GAAATCTGTAAGAAGGCGCGAAGATATAAAAGAATGTAAATTCTTTTATGATCTTCCAAGAATGAAGAAATTGTTTTGACTAAAACAATTTCGGGTATGT
TGCATTCAGCGAAAAGAACCAGAAAATCCAACGCGTGAACGTTTGCAAACGTTCAACTTAAAGGTGTAATTAAAAAATCAAGTATTTTGGTTTAGTTCGA
GGCGGACGCGCTTTGAGAAGCGGAGTGTACTGGAAAGTAC
>contig_508
CACCAATACCTGCCGCTAAACTCCCGTTGCCACCGCCTATTTGGGACCCTGCAATCGCACCGAGTGCTCCACCGGTTATGGCGCCGATACCGAGATCATC
ATTATTTCCCGTTACGTTTACAATTCGACGGTTTGTTATTACACCTTTTTCAATACGATGAATGTGCCCCGCACTACGGGTTGTATACACATCGGGTGAT
AATGAAGTTGTGCACCCTGCGCACCCTGTTAAGAGCGATAATGTGCATATAACGTATAGATAATGGGTAGAGGACTTCTTCATAATGAATCTCATGGATT
ATCTGAGTGAGCGCATCTTTCGAGCCGCGTTGTGTTTCTTCATTGATAATGACAAATAGTAATAGGGTGAATGAATTCCGTCAATCTATTCTATACACCT
TTAAAAATTGACCCGATTGGTTTGTATTGAGGTCAATCTTTTTATTAGGAGGGGATGAATAATTCGCGGCTGCGAATTGTTTTACCTTCAAGCAGGTAAT
TTAATGCGAGACGGAATAAACGTTTTGCGTCTAATAAATGGCTGGGTGTATCCCAGGACTCATGATGCATTGCTAAAAGGGATTCGCCAGAGAAAATGAA
TTGCTGAGGTATGGATTGATTGAAGCAGTTAACCAAACCCTGACTCGG
>contig_509
AAGATAGGAAATATTAAGCTGTTTGATTATATTTTGCACAAATTGACTTTCAAGTAATCTCCTCATTATAGATAAGAAATTTTTATCTCTTTGATGCTTA
AAAAGCATCTCCATAAGACCCACTAAGCCATGTGATTTAATTTCCTCATCCGATAGAATAGTCAGATCAATCAATTTAAAGGGTTTAAAAGCTATTTCTC
TTGCAAAATCTGGCTGCTCAAAACAGTCATAAAGGCAAGTAGAGTAAGGGTAAGGAGACTTTTCTCCATGATACATACAAAAGGGTAAAATAATGGGTAA
TTTGGTATGTCCTTGTTTGAGATGTTCATAGCTTAGAGAAACAATGGCATGAAGGAAACGAAAAGCCATTAAAGGATCATCAGTAGATTGATGTTCTAGC
AAGAAAAATAAATAACCTGGTACTTTATTAATAAGACATTTATAAATAACGTCACTATGAATTTCACGAAGCTGTGGGACAATAAAACTTTTGTCTGTTA
ATTGGAGAGAATTAATATCAATCTTATTGTAAAGCTGCGGTGCTAAATATGATTTTAAAAAATCAATAGCTACTCTTTTATCCTTAAGGTTCCGTTTAAA
AAATTTATCATGCGGCTGATGAATAGTAGTTTTCACTTCTTGTTATCCTTATTGTGATTTAGTAAA
>contig_510
AGATATTTTAGATGTTTATTTTAAAGAGTTCATGGAGTTTTTCTATCCAGAAATTGCAAAAGAAATGGATTGGGGAGTCCCGTATGAAACGTTAGATAAT
GAACTGCAGTCGATTACAACGAAGTCAATGATAGGGAAAACGTTTGTTGATAAGCTCATAAAAATCAAATCGCTCAAAGGAAAAGAAGAAGTTGTTTTAA
TTCACATTGAGATCCAAGGGAAAAAAGAAGAGGATTTCGCTAAACGACTATTCCAGTATTATTGCAAACTATTTACAAAGTACGATCAATCTATTTTAAC
CTTAGCTATTCTGACAGATAGCAATCGAACTTGGCATCCTCAAAATTATCAAAGAGATGTCTTTGATTTTTCAGTGTTAACGTTTAACTTTAAAACGCAT
AAATTGATTAATTATTGCACTAAAAAACGAGAACTAGAGACCTCGAATAATCCCTTTGCAATCGTCGTGCTCGTTCACCTTATCTTTCTAGAAACAAAGA
AAGATCCTAAAGCGCGATTTATTATGAAGCTCCGATTAACGCAGTTGCTCTACGAGAGAGGCTATGGGCGAGATTATGTAATAAATTTGCTCAAGGTGAT
AGACTGGGCACTCGTTATACCCAAGGATTTAGAATTAGAATATAAAGAGAAACTCCATGAATTAGAGGAGGAGAA
>contig_511
AATAGAATTCCTCTCTATGCAACCCATTAGTTTTTTTTAAATTCTAAACAGCTATATTCATAAGCTCTACGTAAACCTTGTAAGACTAAATCTGGAATAA
TAGTATCAAATAGGTGGGTCTTTTCATAAAGCTGAGAGAATCCCCCTGTACCAATGACTTTCACTATTTGATGAGGAAAAACTTCTCGCTTAAATCCTGA
AATAATCTCTTTCAATGCACCTAAATGACCATAATAAAGTCCACTTTGAATACTTTCACGCGTTGTTCTGCCCATAACAGTGCTGGGGATTTCTATATCG
ACCGCCATCAATTTAGCGGTATTATTTTTCAAGGTCTCCATGCAAAGCCGTAACCCGGGCAAAATGGCGCCCCCCAAATAATTTCGATCGGCACTAATCG
CGCATAAAGTTGTCGCTGTACCCATATCAACAAGAATTAAAGCTATTTTTGGAAAAGCCGCGATTGCACCAATCGCGTTGGCAATTCTATCCGCACCGAC
TTCATTGGGACTTTTACAACGAATATTTAAGCCCGTTTTAACACCGGGCTGTAACATAAAATAATCAGCATTTTTAAAATACTGAAAAAAGGTATGTCGT
AATGTATAATCATAATTGGGAACAACCGAGGCGATGGAAATGGCATTAATTTTTAATGGATCTAACCTATTGAACT
>contig_512
AATTGAGGTGATATTGCGTTTGTTTTAATGGTCGGTGTAAAGTTTTCTGGAGCGCTTAAATATTTTTGTGTGGTAGATATTTTTTCTTTTTTTAATGAAG
TGATTTTAAAGAAACTTTCTTTTTTAAGTTTAGATAAATTTGAATGAGTCGGTAACTTATGCGGTGGATTATTTACTTTTTTTAATTCCAATGTATTTTT
TTTATTACGATTAAAATTATTATTTTCCGATCGAGTCAAATGATGGTTATTTTGTTTTATAACCGTCACATTTTTTTCTTGAATAGCCTTAAAATAACCT
GTTTTCTGTTGTTTAATTTTTTTTCGGTTTATATTGATTTTTGACTTATTGTAATAGGCTGTGCGTTTAGAGTCAGCGTAATCATATTTTTTGAAATAAT
TGTCCGCAATCGCTAAAATGCGATCTTCCTCATTAATTTGCGATTGCAAATAATCATTATTTTTAGTAGGTATTTTCTGAGCATTAATTGCTTTTTTATA
GGTATTTACGGGTATTTTTTCTTCACGAATAAGATGTCGTTTATGGCGTAATAGAGCGTGTCGTTGTGTTTGTTGATTTTCTTGAAAAGAGGGACTTACT
TGAATGGATTTGAAATAGTCAAGCGTTTCTATTTCGTTTTTATTATTTAAAAATAATTCAGATGAATTTTGAAATG
>contig_513
ACAACATTTGTTTATACCTTTACTTTTCATTCGTAGCTCCTCTACATAGAAACAAAGCTAACTGATTACTAAATATAAAACTGTTTTTAATTTAGTTGCC
AATTAAAAATTACAATAGAACTATTTATTAACGATTAATTCATTATTGAATTTCTTAGAGAAATATATTGAGGGAATATTAAGAGATAAAATGAAAGCTT
ATAAAATAAACCGCAAAATTACAGAAAAAATAAACTTAGACTTAATAGGGTCGATGCTAATTGAAAAAATTTAGCAACACAAAGCAAACACTACCCAAAG
CACCGTTGAACGTCATGGATGTTGAATTACACGACATTTTGGGTACCGAAAATGTAATATTCTCACGCGCTGTAATCTAATTGTATCGTACATCTTATTC
TTAATTCCATTATGTTACTATAAAAAATGAGAAACAAAATCACTATCAAAAACGATTGAATCAACTTAACGCTATTTCTCTTATTAAGCATCGTCCTAAC
TCCACATTTAAATATTACTGTATGCTAAGATTCAATTTATTTAAACTTTGTGCATAACTATAGGATTCTATTTTTTAGCAGTAATTTCTGTAGCTAAAAA
TGCTACAGAAAAATCATTATAAAATTTTACATAAAAAAATGTAATAGAAATTATAACGCGATATGTTAGGATATAATTTAAATTA
>contig_514
TTCTCCTCCTCTAATTCATGGAGTTTCTCTTTATATTCTAACTCTAAATCTTTTGGTATAACGAGTGCCCAGTCTATCATCTTGAGCAAATTTATTCATA
ATCTCGCCCATAGCCCCTCTCGTATAAACGACGTGTTAGCTCCCATTTCATTTGAAATCGACCTTTAGGGTCTTTCTTGGTTTCTAAGAAGATTAAATGG
ACCAAAACTACTATTGAAAAAGGATTATTAGAAATCTCTAATTCTTTCTTTTTATCACTATAATCAAGGAGTTTATGTGTCCAGAAATTGAAATGAATCA
CAGGGAAACTTAATACCTTTTTTTCATAGTGTTTCGGATGCCAGGTACGATTCCCATCAGTAAGAATCGCTAAGGTAAGAATAGACTGATCATATTTAGA
GAAGAGCTTACAGTAATAGTGAAATAAACGCTTGGAAAAATTTTCTTCTTTTTGACCTTGGATTTCAATATGGATCAGGATAACTTCTTCTTGACCCGAT
AAAGCGTTTACTTTGACTAATTTATCGACATAGGTTTTACCTATCATCGCATTCGTGGTAATCGACTGCAGCTCTTTATCTAGAGAAATATATCGATGGC
GCCAATCCATTTCTTTTGCAATTTTTGGATAGAAAAACTCCATAAACTCTTTAAAATAAGCATCTAAAATATCTTTCCACGCGGAGTC
>contig_515
GTTGATAAATTATTTAAGGTGAAAACATTACAAGGGCATGAAGAAGTCATCTTAATACATGTTGAAATTCAGGGGAAAAAAGAGGATGAATTCTCTTTAC
GTTTGTTCCAGTATTATTACCGACTTTTCGAAAAACGCGGTCATTCTATTTTAACGCTTGCAATCCTCACTGACGGAAATAGTAATTGGCATCCTAAACG
TTATCAAAAACAAGTTCTAGATCTTCCTATACTTAGTTTTAATTTTCAAACTAACAAACTACTTGATTATCAAGCTCGTAAAAAAGAATTAGAAGAAACC
CTCAATCCATTTGGGATCGTCGTTTTGGTACAATTAGCCGCTATAGAAAATAAAAGAAATCCTAAAGGTCGCTATGAGATGAAGTCTAAAATCACTCGAC
TTTTATTAAAAAAAGGATATAAAAAAGATTATATACTTAATCTATTCAAGGTAATTGATTGGGGCCTTGTTTTGCCACCTGACCTAAAAATTCAGTATAA
TAACGAGATAGAACAGTTAAAAGGTGAAAAAGGTATGAGTTATGTACTAAGTGCCGTCCGAGAAGAAGTCGAGAAAAATCATCAAGCATGGCTACAACAA
GGCCTACAACAAGGCCTAGAACAGGGCCGAAGAGAAGAAGATTTTGTTATTGCTAAAAAAATGTTAGCTAAACGAATTAATCCTTCAC
>contig_516
AGCGGATCATGTTTTAGCTTATTCCAAAACGGTTTATCGAAAAATAGCATTTAAACTTAATAGTTGTCTTGATAAGAAAGGTATTACCTTATGTTCGATA
GTCTGCTACCAAACTGCTGTTAAAAAAATAGAATCGATATTATATAAATTAAATTGTATTTTTGCATAGCAATAAAAATTGGTCTCTAGTAGCCCCATTC
AAACCTGCATTACAGAAAAATAGACTTAATAGATACAAGATTGCCTTAATTTGTACTAGTTAATATTTAATTTAGACAAATAATTTGAACCAGTAAGTTT
TCTGCGCTCTTTTTCTTGAAAACTTTATTGTGTATAGAGATTAGGCTTTTTTAAGCAATTAAATCCATCACTTCATTTTCAGATAAATGGGTTAGATCTT
GAATATAACGTTTGGCATTGTTCACGGGTCAGATACCTTTTTTAAGCGCTTCGATGATATGTTCTATCCCATCTTGGATATCTCGATTGAAGGCCGTTTT
GAGCAAAATCGAGAATCGCACTATTTCCGTGGCCTTGTATCTCATCGTCTGACAGCGAGATGGCTACTCTTCTAGAGTCAGTAAATCCTGATCAGATAGA
CCCGTTATTTCTTTGATAAGTGGAAGATTAATTCGTTTAGCTAACATTTTTTTAGCAATAGTTATCGCTTTACGGTACTCTCCTTTCTG
>contig_517
TATCAAAGAAATAACGGGTCTATCCGATCAGGATTTACTGACTCTAGAAGAGTAGCCATTTTTTTCACATCACTCTAATCCGATTAAAAAATCATCTTCA
TGGCAGATAAGTAGCATAGCGCCCGGATATTCTTGTAATACTTGAATGACATGCTCTTTAATTTCTAAATCCAAATTATTCGTTTTGTGCCAGACACAAC
CTTACTTTTTCTCCACTTTGCAAAACGGAAAGTTTTTCAATCAAATTTATTGATACACGACCTGCGATTGTCGATGAAAAACGACGATTAGGATTAGGGG
ACTGGGAAATTGATACGATTATAGGTAAGAATCACAAACAGGCCATTGTCACGTTAGTTGAACGGGTGAGTAAAAAAACTATTCGAGAATACAAAAATAC
AAACGGCTTAATCCGGTGATTTGGATCCGCCCTTACAGTTAAGCTGGTACAGCCGATAATCGGAATTATCGGCTGTTAGTTTTAGCCCTGAAAAATTAAG
CCTCTTTGTTCAAGTTGTTGTGCGAATGTCATAATATCTTCCTCATACTCTTCGATGGTTTTTCTTTTGCAAGTTCATTTCGAGAGAGTGTCAGTTTAGT
TTCGACTTGCTCTTCGTTGAATTGTTCAAACGCTGCAATCCGCTGGGCAAAATGAGAAGAACCATTGGTACTTTCAGCGCTACTGGAGCTGTCA
>contig_518
AAAATAAATCTCTGCTATCTCTACAAATCGTTTCGAGTTAGCACTACGTTTTAACTGAATAATGATTGGAATAATAGATTGAATATAAGTCCGTAATTTT
TCTTCAGTCGAATTTGAACCTGCTTGTTGCATCATAAATACGAGTTGGTCAAAACAACCTGCTGGTGTATCAGCATGCACCGTACTGATGCTACCGGGAT
GACCGCTGTTTGCTGCCCTCAGAAATGACCATGCTTCCGCACCGCGTAATTCAGACAGCAAAATCCGATCCGGTCTTAAACGTAAACATGCCTTGAATAA
TTTCGCTGCGGTCATATTTTTATCGTCTTCATTAAAAAGTAAATGGACTTTGTTTGCCTGCGCTACCTTAACCTCTCGCGTATCTTCTACCGTGATCAAA
CGGTCCGTATCTGGAATAAGTTTTAAACACGCATTGAGAAAGGTTGTCTTACCGGTACCCGTCCCACCACTAATGATCATGTTTTTTTTAGCACTTATTG
CTAACTTCAGAAATTCAGCAATATTTTTTTGCGCGTGTAACTCTTTTAAAGAACTTGCTGTTTCTTTAGTCGCATCTTTGTTTACGACAGCAAACTCATC
AAAAACTCCTGTTTTTTGATAATCCTCTAGACTCATTTCATGACGTGAGTGGCAACGAATAGAATAAACCGCATTACTTTTCTCACAAGCAGGTGGCATA
ATACATTGTACGC
>contig_519
ATAGAATTCATTCCTTAATTACCCTATTTTAAACTTTAGTTACTTTTGAAATAACTTAAGTCCTTTCTGATATCGAGATATTTTATCAAGATAATGCTGT
GAATAGTTCTTTAAATCCTCTATTTGATTTTCGGTCAATTTTGACTTAATTCTACCGGTACCAATTATAAGGGATCCATCAGGAATTTTTTGATTTTCAA
GGACTAATGCATTGGCTCCTACTATACAGTTTCTACCGATCACTGCATTGGATAGCACAGCAGCGCCTATCGCAATGACAGAATTGTCGCCAATGCTTTT
TCCATGAAATACAGCATTGTGTCCAATCGTAACCCCTTTACCAATCTTCATGGGACAATCTGGATCAGTATGCAACACAGCCCCATCCTGAACATTTGTA
TTGTCACCAATCTCAATAACCGCATTATCAGCGCGGATAACAGTATTAGGAAGAATAATAACATTGTTGTGAATAATCACTGCCCCAATAACAATAGCAC
TTTCAGCAATAAAATAATGATTACCTAATAGTTTTGGTATTTTATCTTCGAAGGAATAAAGCATTTTAAGAATCCTCCTATGTATAGGTGATACTACAAA
TTTTTACAGAAAGTAAATTCGGCTAATTATTATATCAATCACCATGAGGATTTAATAATTTCAAATTCAGTCCCTCATTAAACATTCTTATCAATGCGTC
TCTAGACCGCCTTGTATTTTCTAA
>contig_520
GAACTATATAAATACCTCCCGCCATTGATAGACCTAACAAGTCTAAACAAATTCTCCAATGCGATAATGTATTAAAAAAATTAGAAAAATTAATTAATTT
TTCTGTATGCGTGGCAGCCTGGCTCGATGCAAAATAAAGATCAAATATAAAAAAACTCATTAACCAAAGACTAAGCGGTATCCATTTCATACTTATTCTA
TGCTTTAACAAACGATTACAAACTAATGCACCACTTGCTACCCCTACCGTAAAAATAATTAAAAAAAGAGTCACTACACTTGCATCAGCATGCAGAATAT
TTTTAGAAAAATTAGGAAATTGTGTTAAGAATGTTGCGCCTATTAACCAAAACCAGGATATGGCAAGTATCCCTAAGAAAACTTTTTTTTCAATCTTCAC
TTGCTGGATGATTTGTAGCGTAACTTGAATAAAATGAAAATTTAATTTTAAATTTGGGTTTGCTTTACGCGTCGTTGGAACATAAAAACTAGCCCCTAAC
CCCAGACTGGCAATCGACATAATTATTGTTGAAACCCATCTTAAATCAATATGGTTCGCTATTAATAATCCGCCGAGAAGTGTTCCTATCAAAATAGCCA
TAAATGTGGTGGCTTCTATTAATGCATTTCCTGCAATTAAAGCATCTTTCCTTAATAAATCAGGTAAAATAGCATATTTAATAGGCCCAAAAAAACTGGA
ATGCGTGCCCATCAAAAATAAAACGAAC
>contig_521
CTATTTCACTCCCCTCTCCGGGGTTCTTTTCGCCTTTCCCTCACGGTACTGGTTCACTATCGGTCAGTCGAGAGTATTTAGCCTTGGAGGATGGTCCCCC
CATCTTCAGACAGGATTTCTCGTGTCCCGCCCTACTTGATTTCACGCTTAGTCTCATTAACACATTTTCGCCGACGGGGCTTTCACCCTCTAGGGCAGTC
CTTTCCAGAACTTTTGGCTAATCTGTTAACTAGCTCGTGAAGGCTTTTCCACGTTCGCTCGCCGCTACTTGCAGAATCTCAATTGATTTCTTTTCCTCGA
GGTACTTAGATGTTTCAGTTCCCTCGGTTCGCTTTGTTAACCTATGAATTCAGTTAACAATGACCTATATGAAATAGGCCGGGTTTCCCCATTCAGATAT
CTCCGGATCAATGCTTGTTTGCCAGCTCCCCGAAGCTTTTCGCAGGCTTCCACGTCTTTCTTCGCCTTCGACTGCCTAGGCATCCACCTTCTGCGCTTAT
TCACTTAATTTGAGAACCCAACTCGTTACTCTTCACTTCGCTTTGTCTTTTTGTTGATTTCTTCGTTAAAAGCTTGACTCTGGTACTCATGCACTCACAG
TGCACTCCGTTCCTCATCAATCTTTCGCCTCGAACTCAACAAAAATACTTTGCTCGCTACTCTATTGGTGAATAATCTTCGTCTTTTAATTTGTTTCTTC
GTTGGACTTGTTTTTCGAATGCTCATGTACTTTCCAGTACACTCCGCTTCTC
>contig_522
TAATCGCATTGATTATATTCATTGTTCCCATTTTTATAGCCTTTATATAAATCATTAAAAAACATAGAATAAATATAAAAAATTAAGCTAATATTAGCGC
AAATCATACCAAAGGGTAAAACTCATTTCGAGGGGTTAGACAGTAGGATTTTTAGTGTTTGATACGTTTAGTGGTAAAATTCGTTAGGATAAACAGAATG
AACCATGCTATTCGGGACTGGAATCGCTTTAGCTCGTTTTACTATCGAATGTGACGGCAAAATTTAAATAGATCTATAGCTCATTTACACCCGCTATTCT
TGCAGACTTCATCATTAAAAACTTCTTTATCGTAATTATCATCACTCGGATTCGCTTTATTCATTTTATCGTTTTATTTTACAATCGATAAATTTCGATT
CTTTTTCCGTTTTTTTCCTTTAATATCACAGTAAAGTGAAAAAATTTCCATAATGTCATTCCAGATTTCTTCATTGGTTTTTTTTCTTTTATTTGAAAAA
AAATAGTACGTGGATTCAATAGGAGGCAATATATTTTCAAATGGTGTTTCAAACCCATTTGATTGGGTTGTATCCACAAATTTTTCACAATTATTATCTT
TAAAGCGCCCGCGAAATATTTCCTGTAATCGCTCGGTAAAGGATCTTGTTTTACACGGATAATCATAACGTGAAGGTTGCTTAAATCGATTGACTAAATC
CTGTGCCCACGGCCATAAACAAACATCCGCTTTATTCGCACACTTTGACACCAGTAAGTAAATTTCTTCA
>contig_523
ATATGACCTTCCTCACAGGATAAATAAAGGGGCGTACGTTGATGAATATCTGTTATCATGACATGAGCGCCATTTTCTATCAGTAATTTTGCGAGTTCCG
TATACCCTTTTTTACACGTCAAAGAAAGTGGTGTATACCCATTAACACTAGTGAGGTTAATATGAGCGCCGTTTTCTATCAGCAATTTTGCTAATTCAAC
ATAACCATTTCCACAGAGCCAAAATAATGGTGTGAACCCATTGGTATTCGTGGCATTAACCTGGGCACCGTTTCTTATGAGCAGTTTTGCTATTTCAACA
TGACCATTTTCACAGGGCCAAAATAGTGGCGTGAATCCATTGATATCAGTGGTATTAATATGAGCACCGTGTTCTATTAACATTTTTGCCATTTTAAGAT
GGCCTACATAACAGGCTCTATCTAAAGATGTGTACCCATTAATGTCGGTGCTATTCACATCGGCACCTTTTTCTATTAATAGTTTTGCGAGTTCAATATA
ACCTCTGCTACAGGCTAAATGAAATGCGGTCGCCCCATTATGGGCTGTGATATTAATGTCGGCTCCATTTTCTATCAGTAATTTTGCGAATTCAATATAG
TCTTTTTTACAAGCCCAAAATAACGGGGTATGTCCATAAACATTAATGGCATTCACATGAGCGCCGTTTTTTATCAGCAGTTGCGCTAGTTCAATATGAC
TCTTTTCACTGACCCAAAATAAGGGGGTGATTCCATAAATGTTGGCGGTGTTAACGTCGGCGCCGTTTTCTATC
>contig_524
TAAATGGACGAATTGCTCTAAACTGACGTTTGCGGTCATAATTAACTCCTTGCATGCTGATATTCTTTTCTGTAAAAGGTTTATGCAGAACATGATCAAT
ACCCACTTCTTTACATTTCTCCTTTACTTTTTCTTCAGCATGAGCAGTAAAAGCAAAGATTGGAAGATAGGGCTTATTATTTTCTTGCTCCCATTGACGA
TGAAGTCTTTGCTGAATTAGAAGTATTTCCCGAAAAAGAAAATAAAAAAGAAGTGTTTATCGATTATTTCATGAAAAAATCACTTTCTCTAAATGAAAAA
GTTGACAGTCTTAACTTCAACTGACAGTAAGCACGACTGAAAAAACGGGTAACTGTCACATTAAGTTTGAACCACTACAGATAAGTTTCCTGATTTACTC
CCGTTAATGCACGGCCCTATCCAGACTCATCGTCTTCATACGTTATGCTCTCCGTGTCTCGTCGATTGAGAGGTTAGACTAAATTTACAATTACGATAAA
TTATTAATAATGCAATTTAGTGAACACTCTCAATCAGTGGCCTCCAGACTGAGATAAAGATACAGAACATGTGGGCTGATTAGCATCTTCTGATTCCGAA
GTAATCGCTTTAAATAAGCTTTTATCTGGTAAGATAAAAGCTTGATTATTATTTATATTAGGATTCTTCCATAATAGTTTAAACCATTCAGGCTCCAGCT
CAGACTTGAGCTTATTTTTAAGTTGTAGCAGCGATTCATCAATCTCTAGATAAAATTCCTTAACTTTATGACTTCGC
>contig_525
AAAAAACGTATTAAATATGTTTGATTACAAAATGATTGTACAGAATGGTTTAGTTCATTAATAGCGTTCTTACTGGATTCTAGAAATACTTTGCTAGAAG
CTAATAATAAGCGAATTATTGCTAGTGGTGAATTAAATCCATTACTTTACCTAGCAGAGCAAACATTGTTTAAACAGATGGGGGGTATAACTTCCATTGA
ACGGCTTTACCTAAGGGGGATTACAGAAATGGATCTTAAAATAGGAGAGAATATAATGCGAAAGAGTAAAATGACTGTTTCTTTAACAAATAATTTAGAC
CAGCCCTTGGCGGTTATTAATGTGACGGATTCTGAGCAATTGCCTTATAGTGGTATATTAAGCTACCTTTCAACAACAGAAGATAAACAAATCATCGCAA
ACAGAGAAACAAAATCAGTCATTTTACCCTCGGGAACTCAAACAGAACCCATAACACTTTGGTTACTGATTATAGTAGATCCAAAGTTCTTAAACCCATA
TAAGTACGTGGTTATACAATTTCCTTTGAGAGATGGGGAGATTCCACCGATTACTGTATTAGAGGCTGATGCTGAAGAGATGTCATCTGCTTTTGAATTT
ATACAATTTTTGCAAGTAAATAGCCTTTCAACGACCACAGAAAACTTTTATAAGTGTTTACAAGCGATTCAGATAGCATCAGAAGATAAAGTATTAGACA
TATCTGCTTTAGATCAATGTATTCATACTGCTTCAGGAAATAATAACTTAAGCTTTTTCGCAGTTGTTTTTTATTTTAGTTATATAGTTACGTATCC
>contig_526
ATTCAAGTGCCTCAGTCATTTTTTCAGGGTAAAGTATATACTGGGAATGTTCTTGTTTATATAGCGGCCACATTTTCATGATAATCGCGCATTCCTCTAG
TAAATAATCACGGCAACTTTTTTGTAAAACGTCGTCATTGATAGGAGCGCTAATGCCTAGTTCTTGATATCGCTTATTAAACCGAGATGAGAAAACCTGA
ATGGAATTGTCCATCGTTTTTTGAAAAGCATAATCCTGAGCAAGCAAATTAGAAATTTCTAAAAAAGCTTCGCGGTATCGTTTTTCATCCTTTAACCACG
TATCCCATCGAACTATCGTATAATCAACATTTAAATGCTTTAGTGTTTCAATGTTGGCTTCTATCCACTCAGCACCCGCCTTCTTTGACATAGAAAGCGC
TTTTTCTTCATCCGTTTTCCCATCAATTCTGTAATTATGTCTTTGTAAACTATCACAAACAGCAATGTACAGTTTGTTATTCTTACCGATTTATGTAATC
TGTTTATAGCCTCTACAAGCGCTGCTAAAGCTTCCCCATCATGTTTTTTTGAACCTACACTAACACCAATAATTAAAGAAGCCTCTTGCACGAATGGAGT
TTTAAAATATTTTTTAATAGTATTAAGTCCGCTGATTTTATGATGTTTCATTGAATGCATATAATTTCCTCTAATAAGTTTTTTTGTTTTAATATAATTA
GTCATTTACTACCGCAGCTCATCATCAATCAATAAAAAACTATTGAGCGATAAGTTAAGCTCTTCTGCTATTTCAGCTATATTAACCGCTTTTAATGG
>contig_527
AATGATCGAATACCTTACAAAAAGATGAGAAAAGACCTTGGCTTGGACGGGTACAAAATTGGTACATCCGGCATGAATAGTTCAAAGACTAAATTGCTAA
TTTAACTTAAACCGTTTACAATTTGGCACTTCTATTCATCGCTGGAATAGCTCAGCTGGTAGAGCAACTGATTTGTAATCAGTAGGTCCCGGGTTCGACT
CCTGGTTCCAGCACCAGAGATGGCCTATTTACTATCAAAAATATCTAAAATGACACTATGTTATCTATTATCAATATCGCTGCTTATCGTTTTGTGAGAT
TACCTAAACATCTATTAACTCAACTGCAGACTTCTTTTAAATTAAAAGTAACGGAATTGGATTTAAAAGGAACCCTATTATTAAGTGAAGAAGGAATTAA
TTTATTTATCTCCGGTAAACAGGACGCTATTACCTCTTTTCAAAACTTTCTAAATACGTACCCCTATTTTATCAATTTAGAGATCAAAAAAAGTTTTTCT
AATTTTCAACCGTTTAAAAAAATGTTAGTTAAGTTAAAAAAAGAAATCATATCGTTTGGTATTGATCGTATTCAACCTGATTTATTGACTGCTCCTTACG
TTACACCTGAAAAACTTAACCTTTGGTTAGAAAAAAAATCCGATTTAGTCCTTCTGGATACACGAAATTCTTTTGAAGTTAAAATGGGTAGTTTTAAAAA
CGCTTTAGACTTGAACCTTAAAAAGTTTAGAGATTTTCCTAATGCAATTAAAAAATTACCTAAAAAACTAAAAAAATTACCCATTGTTACTTTTTGTACC
>contig_528
AGGCTGATAATGCTTTTCTTTTCATTGCCTTGTCCTGATAGAACTGATAATAGATTATTGTCCAACAATCAATAGAGGACGTAAAAATATTCGTTAAGAT
AAGGTCTGTCGCATGACGAAAAAAAGAAAAGTCTCCACTGTTTTTCAATACATAAACAATCGTTTCGTCTTCTAGATCAAAATGGGTAAGGAAAATAATT
TTTTTATCATCACTAAAAACAAGCGGTGATGGAGTTAACGCCCAAAAATTATTTTCAAGAGGGACTATATTTTTGGGGTTATTATCTAAGAAAACATGGA
TTCTCTGATACCAATTCGTATCATTAAGTAATGTATTTTTTAGTTGAATGGTTATCCAAGGCAGAAAAGAGGTTGTATCATTAGGATATGCAACGGTATT
AAAATAGACCGCATTACTTAATGTTAAAATAAGGTCATTTTCAGAAGCAACGACATGAGAAGTAATGACTGCATCAGGGTAAATTTGTTTATATTTCTTT
ATAATTTCGCGTAGATCTAAACTATTGATAAGTTCAATGAATTCATTTGAATCTTTTTCTGAAGTATCATACACAGTCATTTTAGGCAGTGGAAATCGTG
TGTTGTTGTTAGCTAAAAGGGTATAAACGTTTTCACCGCCATTTCCTACGAGATGATTTTCATAGGCACTGTTGATATAAAAAATTTCATGTTTATTTTT
TTGTCCAATAGATAACGTTGTATTATTTATTAATTGAATGGAAAAAGATTTTTCTAAACGCGTGGCCAATGTGCTATATAAGCTAATTTTTTCATCTAAC
G
>contig_529
AAACCGGCTAACAAACCAAATTTTTCTGCGGGAAACCACACCGCAGCTACTTTTAAAGCGCTCACGAAGGCAAAGGCAGCTGCAAAACCCATCATTAAAC
GGGATAGTGCAGCTATTTCAAGATGCGTTGTTGTTGCAAAAATAAGACAGGATACACCACAAAGAAAAATCATGCTGGTAAGTAACCAGCGTAAGCTAAA
ACGATCAACGAGGATACCCACGGGAATTTGCATACCCACATAGGTATAATAGAAAAAAGCCGATAAGCTCCCTAACGCTAAGGCCTGCACATTAAAATCG
TGCATTAATGAGTCAATCATTACGCCCGGCGATACCCTGGCAAAATATTCGATAAAAAAAGCACTCGCCGCCAAGCCCCACATTAACCATGGATAATAGG
TTCGCGTAATCGTGTTTCCAATAAAGCGGTCATTCAACATTTAATTCATCTCAAACATAAGTTAACTGACAATAAGCCAAGCATTCCCTGGTTATTGATC
GCGCTTTATAGTAAACACTGTAAAAAATTTTGTCTATCCACGGAACGTGTGTTTTTTATTTCGGAAGTTTCGCGCGTCTATTTTATTGTTACTGCACAAT
GAGTTTTCAATTTTTAGTGATAGAAGATTTTATAATGAACCAATCCTGTTGATAGAAATAAATTTCACGCATTCAACTTGCTCTCGAGTGAAGTTATCAT
GATTGGTCGCGACATAATCTTAGCGCTTGTCAACTAAGTCCATCACTTCATTTTCAGATAAATGGGTTAGATCGTGAATATATTGAATGGATCGGCCTTG
AGCAATA
>contig_530
ATAGTTAAAAGGATTTCAATGACCTTTTCGACGTTGGCCGCCTTTCCTTGTTTAAGCATATAATACACTAAGCCGTTAAACAATTCATGGGCTGGATGGG
TCTGGCTATCCTCCATTAATTGAGCCAAGGAGCCAGCAATACTTTCTAGATCTGTAGTAAAAATATACTTTTGTACAATCTCTAAGGGGCCTAACGTTTT
ATGGCTAATAAACTGATCATCAGAAACTTGGCTAATATCTACTAATAGCGGCGGATTAAAAAAATGGTTTTTAGCAAATTCCTTGTCTTCAAAGCAATCA
ATAAGCTCTAAACTGTAGGGATAGGGTCGCTTTCTTCCATGATAAAAAAGCATGGGAATCACTGCGGGTAGCTTTTTATGTCCTTGGTCGAGATGCTGTT
TCATAACTGCTAGTTTGTAGCGTAACATGCGAAAAGGCATCAGTTCATTGGGTGTACTTTGATGTTCAACGTTAATATAAACATATCCTTTGACTCCATC
GATTTTCAAAGAGTAAAGAATGTCAGAATATTGTTGGCGTAAATCTTCATCAATAAAAGAACCAGGTTCAATTTTAAGGGTAGAAAAATCACACTTCTGT
TTAAGTTCTTTTTTTAAATAAGCTTTAATAAAACTATTAGCTACTTCAATATCACTAAAAAATTTCTTAAAAATAGCATCGTGGGGATTATGAATTTTAA
TAGTCACTTCTTATTATCCTTCTTGTGATTTAGTAGAAGAAATTTATCGCAACATGTCTAAAACGGTAATGATCAATCTAAACTTTGAATAACGAATTAC
TTCTTTATA
>contig_531
ATGGTGTCTATTTAGGTTGTAATTTAGCGATGTTGAAGATGATAGGAGTTTCTTTTTTTGAAGAAATCATTGGGAAAACCGATTACGATTTATCTTGGAA
CGAATCAGCCGATACACTACGAAAAAACGACCAAAAAGTAATTCAATCTGGGAAACTACATCACTTTGAGGAAACTGGAAAGTTAAGTGATGGTGCTATT
CAAACGATGATTACTAATAAAATGCCGTTAGTCAATAAGGAAGACAAGATAATCGGTATTATTGGCTCGTCAATTGATATTACTCCATTGAAAAAAAGTA
CAATGGATTTAATTCTTGCGAAGGAGAAAGCAGAAGTCGCGAATCAGGCGAAAACCGAGTTTTTAGAAAACATGCGGCATGACATCAGGACTCCGTTATC
AGGAATTGTTGGGTGTGCGCATTTAATTCAAATGCAATCAAATAATCCAAAAAAAGTAAAGGAATATACGAGCGACTTGATTCAATCCAGCAATGCATTA
TTGGAGTTTTTAAATAAAATATTAGAAAGTCTGAAAGTAGCGTCGGGCGAAATGCCATTGTTGAAGAAGCGATTTAGTTTAAAAGCAGCATTAGAGCAAA
TTGTACGACTGAATAAATCTATTGTAAAAGGATTGGTATTAAGTTTAAGTTATGATGAGGCAATTCCGACTTATTTACTGGGTGATCTCGTAAGGCTACA
ACGTATTATATTAGAATTGGTTACCAATGCGTTAAAGTATACAGATAAAGGTGAAATTAAAGTCAGTGCACGTTTAATTAAAAAGAGAGTGTTCACAAAA
CTGTGTCATTAATAATTTTA
>contig_532
TAAGTCACGTTTTAATATCGGCATAATAACCTCGAATAGTTAAGAAAATTTTATAGATTAATCTTGTCGTTAATAATAAGCATAAAGGAAAGTTGAATAA
GATCCTCCTTTGACAGGTAACATCCAAACGCAAAAGATATTATAGTAATCAAATTTTTAGATCAATCGATCCTTTAAAAAATAGAAAGAAAATTATTCAT
TTGTTATTTAAAAAATTTATAATAGGATAGCTATGAAAAAACTATATTCACCTCAGCCGAATTTTAACGAGCACAATCTAAACGCCGTTACCTTATTTAA
ACCCATCGCAAAACGTCCAAGCCTACCAACGCCGCTTTACATTTTATCTTATATAGCCACTTTAAAATTAAAGGACATTGAAAAAGAAAAAAATTTAAAT
TTGATCACTATAAAAAAAAGTGTTTTAAAAAATTAAAAACATAAATTCAAAAATCATGGGATTGGTGAAAAAAAGGACTCCATTCATGGACCGCATTAAT
CATGACGTTTACATTTTCAGGCGGAGTGTATTGTGAAATTCCGTGACCCAGATTAAAAATATGACCTGAACCATTCCCATAAGATTGAAGAATATGCTTC
ACTTCACGCCGAATAGTTTTGGCGTTTCCCAATAGGACTGCGGGATCCATATTTCCTTGTAACGCTATTTTTTTATCCTTCACTCTTTGTCGAGCCGCAC
CTATCTCCATCGTCCAATCCAAACCTATTGCATCGCAACCTGATGTCGCTATTTTTTCTAACCACAAATTTCCACCTTTCGTAAATAAAATAATAGGGAT
TTTTTCCTCAAAATTATTCTTTAA
>contig_533
CGATCAGGATTTACTGATTCTAGAAGAGTAGCCATTTTTTTCTTCTCACTATATTTAATAGGGTATTATGGCCCTCGCGCAGCCACTAGAACAAAAAAAA
GGCCTAAAAAATGGCCTTAAAAAGGCATACACCCAAGCCTGTTGCTTTTTGCCAAAAATCTACTAAATAATGATAGTTCAAAAGCTAATCGACTTACCTG
AAAAAGAAATCATGACTTTAGTGATAAGCACTCAATGATAGAATTTATATCGTGGCGTTGTAGTGCTTATCAATTAAATCATGCCTTGAAACAAGCTCTC
AATGCTTCGTCTGAGCCAAAGATTCAGCGTTTTGGTTGGACTTTTTCGCCTGGCGATAAAGTGATACAAACGATTAACAATTATGACAAAGAAGTCTTTA
ATGGTGATATTGGATTTATCAATAAAATAGATTTAGAAGAGACAACCGTACGGATTAATTTTGAAGAATGCCTAGTGGATTATGATTTTAATGAACTGGA
TGAGATTGCCTTGGCTTATGCGACCAGTATTCATAAAAGTCAAGGATCCGAATATAAAGCAATCGTCATTCCAATCGCCATGCAACATTATCGCTTGTTA
GCACGTAACCTGCTTTACACCGGTATTACTACTCGAGGAAAAAAACTGGTTATTTTGTGATTGGGCAGTATAAGGGTCTAGCGATTGCGGTGCATCAACA
ACCTTCACAGCAACGTTTAACTCAATTAATCCAACGTATGGCTGAAATTTTTTGAATAATTATTTTATAAATAATTATTCTAGGTTATCTGAAATACACC
GAAAGTATTGCTAGAAAATTGTGTACCAGAATTGCCA
>contig_534
TAAGGAGTTTATAGCGTGAATACTGCTGGATTTACTTTATTTGAATTACTGATCGTCTTAGTGATAATCGGCATCTTAACGACTTTCTCCACCCCTATTT
ACAGACATTTGGTAAAAAAAACGCGTCGTAGCGAAGCAAAAATTGCCTTAATTAATCTTGCTCAACATATGGAAATTTACTATTTTGAAAATAATAATAG
TTATGAAAAAGCCAGTTTTAGCAAACTCCATTTAAAGAACATGACTGAAAAAAAATTTTATCAACTCACTTTAAAAAGTACCTCTAATACGTATCAACTA
TCCGCCAAAGCACAATTTAATGATCCAGAATGCTATCTTTTTATGCTGAATCAATTAGGTGAAAAAACCAATAAAGGCAGTGGCTCAAGTCAATGCTGGT
CAGCTTAAATTTCCGCACATTTCATTTACTCATTTACTACGAATATGCGTTTAGCTGCTATATTTTACTAGAAATCCTTGGGAATTAAGGCCAATGCTGG
CTATTATTTTTAGGTTAAAAAATAATCTTTACCTTAGTAAAAATAATTTGTTATTTAATTAACGCATTTTACCATTAAAATACAACTAATTTAACCCCTC
ATCGCATTTTGAGTTAGAATTTCAGAAAATTTCAAATGATAAAAAATAAGTGTTTTATGATTGAAACTCTTGAACTGCTATTATATTTTCTGTGAATATA
TCTCATCCAGATTAACAAAAAAATGTAATATTCAATTATTGTAATTTAAATAAAATGGTATAAAAATAGTAGTATCACCTTGTGCGATATTTATAATTGA
TTTAGAAGAACCTCTTAAAAGACCTGGTCCTAAAAAAATA
>contig_535
AAAAAACTAGTTTATGGCTTAGAAACTTTTTTATAAAAAAGTTAATTTTATACAAAACCCAAACACGATGATCGATTTTAAATCCTTACATACTCAACTT
TTGAAACTACTCAGCGGAAATCGGTTCGAGGTTTCTAAAAAAACAAGTCAACAGCTCGTTGATTATGTCTTATTACTGCATAAATGGAATCAAATTCATA
ATTTAACGAGCATACGTAATCCTTTGCAGATGCTTTCCAAACATATTATGGATAGCCTTGCTATTAGTCCCTATTTGCAAGGTCCTCATATTCTCGATGT
GGGAACCGGGGCAGGCCTACCGGGCTTACCTTTAGCACTGACCCATCCCCATTATCATTTCACATTATTAGACAGTAATGGAAAAAAAACGCGCTTTTTA
ACCTACATTTTACAAACGCTCATGATATCTAACGTTGATATCATCTCACTACGCGTCGAAAAATATGACGTTAAAAAATGTTTTAATAGCATTGTCAGTC
GTGCCTTTAGCCAACTCAATAATTTTTTACATAAAACGCAACATTTATGTTGTAAAGATGGTGTATTTTTAGCGATGAAAGGACGATATCCTATTGAAGA
AATTAATAACCTTGACAATCAGTTTCAATTAATAGATACCCCCGCTTTACGCATCACAGGGCTTGATGAAAAAAGACACTTACTCATCATTGGTTTTAAT
CGCTCGTTATAAAATTTAGAACTTATTTTTTTATTCATTCCTTGTTAATTTCAAAAAGATTAACTATTCTAGTTATTTTAAAAAATCGGATGGGATACCT
TTTGTCTAAGGATAATAAAATGCTTGATAATACAGAAAATT
>contig_536
CAATTTCAAATTTTTTGAATATTTCATCTGATAAGCATTGAGAAAGAACAAATGCATTCAAAGGAAATCTAGCATTTATTTCACATATTTTAATTTGATA
GTTCTTATCTAAAACAAAATCAGGACGAATAAACCCTATTTCATACGGCTTATCTTCTAATGAGTGTAATAAATCAAGTGTTTTATCATCTAATGCAATA
ATCTGCTGTAGAGAGGGATCTATAAAAAAATTACTTACTATTTTTGGTATTACTTCTATAAGTAATGAATGACAATCCTTTAATTGAGAAAATAATTGTT
TATCCAATAATAACGGATAAGGATTGATATTTAAGGAATCAAAACATATAGGAGTATAAAGTTTGTTCAAATTCTTTATTAAAGTATGTTTGTCTCTTTG
AAGATGACAACAATTTATTGAAGGATTAGGCATAAAATGATGTATAGATAACATAGATATATACTTTCTTTTAATAAAAAACTCTAATTTACTTACTATA
ATTAGGCACGAAAAAAACGAATACGTTGCAAGTGCCTCCTCGAATCTTTTACATGGGTTCTTGCATGCAGAAATCTTTTATTATTTAGTATAAGTATTTG
ATCATTTTTCAATGTAAGTTTCCGGCTATATTGTGGCAAATAAATTAAATTTTCTAATTCTTCTATTGCCTTTAATTGTTTAAAAGTGAGGCTATCTAAA
TCAATAATTTCACGGCGAAATCGTATATTACAATTAGCATCGATAATACATGCTTCTATACAACTTTTTCCCTTAAAAAACTCGTGCGGCACCTTTATTG
TTACAGGAAAATTTTGTAATACTTTGAGAGTTTCTTTAGATAACGAA
>contig_537
ACAAAGTTTGTTGCTATTGCTTATTTGTTTTACACAAGCCGCACGTTGGATGTCGACCCCGTTTTTTTCTTTATATATTGTAGAGCAACTCCATTCCAAT
ACTATAACAGTAGGTATTATTTATGCATTAATGGCTTTAATGATGTCAATAACAGCACCTGCCCTTGGCCAAGTGCTTGATAAAAAGACTAATTATTTTT
TATTGGGTAAAGAAATTCTCGTTGTTGTTTTGTTGGTGAGTGGCTTCGTTTACTGGTGTTATGCATTTATTTCTAAAGTTTATTTAGCACTTATACTCAG
TTTATTTTTAGGGATAAGTTTTGGTGCTATTCCGTTGATACTTTTTACCTTTTTACTAAAAGGGATAAAAGAGGATAGCCGTTCACAAATAGTGGGTATA
AGTAATACTTCATTAAAATTAGGTAATTTATTAGGTATTCTTATTGGAACTATCGTTCAAGCAGAAGGTCGATTTATGACAAGTTTTATTTTTATTGGAA
TTTTTTATTTTTCCTTAGCCTTCGTTTCTTTGCATTACAAACAAATTGATTATTGAAAAAATAAAGCGGTTAATGTTGTGTTAACCTTGTTGATTTTATG
AAAGCGATAACGAAACAATTTTCTCGTTTTTTTTTAGTGGGCGCTATTTCAGCCTTCGTTCAATTTTCAATTTTAATTAGCTTGGTTGAATTTCTTCGGC
TTAATCCTATTGGGTCCTCCACCGTTGGCTATATTGTTGCGGCTATCCTCAATTATAGTTTGAATCATTATTTTGCGTTTAAAAGTAATTTATCACATAA
AAAAAGTTTAGTCCGGTTTTCAGTCAATGCAGTGTTTGGACTTTCTCT
>contig_538
GATTTAATAGATTGCTCTCTAAGTTCTTTGAACTTATGTCGATCCGATTCAGATAATAAACAAATACTTCTCTTTAAACTATGAAATGAGCAGCTACCAT
ATTTAAAAAACATATTCCCAAATATTTTATAATTAAATTCATAAAAAAGTAAAACCGCTTTTTTTTGCACTTCTTTTTTTATAGGATTTGTCGAAAATCG
TTTTAATTTTAATTTAGAATTCATATTATTAACATATTCAGTAATATATTTAATATTTTCCTTAGAAAAACTATTTGTAGACCATTTTTTTTCGAGATAA
TTGAGCATTTCCGATAAAGAGAAAAATAAACCACATTTGATATAGTAGGCTATTGCGTCTCCTGCAAAGTTAAGAAATTTTTCCTTTGGAAATTTCAGGT
AGGCTAAATCAACGAAATAATGACGCTCTTTTTCACTTTTAAGGATTAAATTATCAAAAAGTATTTTTTCCGGATGACCCAACAACAAGCTGCTAATGAG
ATCCTTATGTTCTACCATATAGATTAAAAAATGCATGTAGTGGAAAAATACTTCTGGATCCTTTTTAAATGAAAATTGCCAATGCCAAAAAAGTAGTTGT
GTTTTTTCGACTAATGCTTTAAATTTTTCCTGATTCTCTTCGAGATTAATCCGTATGACCTGTTGAACTAATCGATGAATGGCATATACATTTTCTTTGC
TGTGCGAATTAATCATAGAGTAACTGCTTAATAAAAAGGTAATACGAGGGAGATCGAATAATTTTGGAAAATAAATCTTATTTAAATAATCAAATTTTTT
AATTGAAATACTATCTGGATTTAAATAAGCCATAATATTTAAAATTTCTATTGC
>contig_539
AAATTTTTCGCGACGAAAGCTCACACAGCCTGCCCCGCCTTTTCCTGCTTCTACCCGTATTTCAACTTCATCTAAAAACTTCATAAAAAAACCCCGCCGA
GCGGGGTAAGCCTCAATAGATTATAAAATTCCTTGGTTTTTACACCGTATTCGATGATTCCGCTGTCGAAACGACATTCACATAGTACCGTAATGGAGCA
CCCTTACGCGTAAATTTAACTTCACCTTGCACGAGCGCATAGAGGGTATGATCTTTGCCAAGACCTACATTTTTACCTGGATGAAAATGCGTCCCCCGTT
GCCGGATAATAATATTTCCGGCCTTTACAGATTCTCCACCAAAGTGTTTTACACCCAGCCGTTTTGAATGGGAATCGCGGCCATTGCGTGTACTACCGCC
TGCTTTCTTATGTGCCATGCGTGATAACCCTCTATAAAATCTCAGTAATCTTTACTGCTGTATATGATTGTCGGTGACCCATCTGTTTTTTATGGTGCTT
ACGACGACGGAATTTAATAATCTTTATTTTATCGCTGCGACCATGTTCAATAATAGATGCCTTCACTTTTGACGTTTCCACATAGGGAGTTCCTATTTTT
ACATCGGTTTTACCCGTTTCCCCCTCTTTTTTAGCCACTACCATGACTGGAAATTCAACCATTTCGCCAATTTCTGCTGAAAGCTTCTCAAGTTTAATAA
TCTCGCCCTCAGTGACTTTATATTGTTTACCACCCGAGGAAATAACTGCGTACATATATTCTCTCCAAAAGGGACCTTACTACAGCGCCATGCTTCGCTT
TAATTCGATATCACTTTTCTATTATAAAAACTATTCATTTATATTTATTGGCTCCC
>contig_540
CAACCTCATGACAGCGAATTATTCGCTAACTCTCAAATGAATTTATGTCAAAAATTAAGCTATTATTTTTTAAATAGTACTATTGCTTTATTCAGTATTC
CGCAATTGAGTGCTTATTTATTGATTAGTTATTTTGGAATGCGCGATTTAGTAGAACAAAAATTATCCACTTCCCAATCTATCAGTTGTTTATTCGGTGT
CTTCGCTGCACTAGGTAATGGAATACCCGGCGCAGGGTTTTCAATAAAAGGGGTAAATAGCATCAGTAAAAAGCTTATACGCTTTAAACGACCTTCTTTA
TTGACGGTATTGATGCTCATCCCCGCTTTATTTTCAGGTTTTACTACACACAAAGCCATGGCAGATAGTTTAAAAAAAATGGGCTATTCGGGAGACATTG
CTGAAGCATTAAAATGGATAGCCAATCTCGGCGCGGCATTGATTTATAATTTACCTCAAATGCTTGCTTTAACAAATGTGGATACGCCTCAATTAAGTCC
TGAACTTACTGTTCTTAAGCAAACACTCGAAGATCATGTTCAACATTTAGATACGTCCACGTTAGAGGATTTTAAAACTAACTTATCAAGCAAATTTAGT
CATTTTTTTAACACGTCTATTGAAGAAAATAACTTATCCGATCATTTGTCATTGCACACGGATAGTATTGATTTAAAACTTTAAACTTGTCATAAAAAAT
TCTAAGAACTCGTTTTGGATAATTTTAGAGATCAATGAATACTATCCGTTCAGAAAACGAGCGTTAAAAAATAAGGTGTTTTCCAAATGCTTACAAATTC
CTAACTTTGCAAACTTAATAACCTACTAAAAACCACGATAGTTTACGTAGATTAAATCTCA
>contig_541
CAGTCGATTAATTAAGGTTGATAAATTAACATCATTAAAATTGTTTTTCTCCTCAGAAAAAAGCTCAAATAAACCGCGAGCATCATTTAATAAAATTTTT
TTATTAATCGCGATATTTTTTTTCATAAAGTTAATAGAGGATTGACTGTTAAATTATTTCGGTGTAATCGCTTAACTATATATTAAAAAACTAATAACTA
CAAAGCGTCACTATTAATTAGATAATAAACTTATCCAGTTAAAATATTAAGAAAACTTACACAAATTATTTGTCTTATAAGTTAAGTAGCAGCAAAGGTT
GTCGATGTATCACCCTGTACAATGACTTTATCCGGCATACAATCTCGTAAAATAATTTTGAGTTTATTAAGCACATGGACGATTATATCGGTGAGACTTT
GATTATTTTTCACTCAATCTAAATCATAGTTTGGCTTTATCTGAAAAAGATCTAACACTTGATCGAGCATACTCCGATGCTGCGCCGTTACACAAGTCAT
GGAGTTACTTCCAAACTCCGCGGCTAAAGCTTTAACAACAGGAACCATTAACTCTACATGGCTATAATCCATATCCGCTTCAGCCATGGTTTTTTGTTTT
TTCTATAGCCGTTAATAACTCAAAATCGGTCTTATTCATTTTCAGTGAAAATCTTCTTAAGAAACGGTTGCTCTTCTAGAAAACCGATTTATTTCCAACA
CTCGAGATAGCCATTTTGGTTCTCAAACTAGGAAATAAATCAAAATTATCCAGCTCTGTGATTAGTCGCTGGGATAATTTACCTTCGGAATTATATCTGA
CCAATAGAGCATATGTAAGTTGCACTGAATACCTTTCACTTTAGTTATACGATGAAGAATCCTTGGCG
>contig_542
TTTAAAACCAGCTTTTGTAAGCATGATTTCTAGTTCACCTTTAGAAAACTGCTGTCCTTCAGTCCATAACAACATATTTAAATTATATGCAACCACATTT
TGTGGCCCTGTTTTATCTTCATTTAACAGCATTTCGTGAATAATTATTTTTCCATTTTTTGACAAAGAAAAAAAACTTTTTTCTAATAAAAAATAGCAGC
GTTCTATTGACCAATCGTGCAAGATGTCTGAATAAAAATGAAGGTCAGCTTCAGGATAAGCATCTAGCCACATATCACCTGGGTGAATAGATATCTTCTC
ATCCAGCTTATATTTTTGGATATAACGTTGGCTCAATTGACAAACGGAGGGCATGTCATACACGATACCCTGTAAATTATTTGATTGTAAACAAGCGTAA
ATAGCATGGGTACCGGCACCTCCCCCAATATCCAATAAAATTTTATGATCACTAAAAGAAAACTTATTTACCCAAGCTTGAGCAGGCCCTTTACTTTTAG
CATGCATAGCCTTAGTAAAAACTTCAAGTAAAGTAGGATCGCTGCGATGCTTCTCAAATAAAGCTTGTCCCGCATAGATTTGTGGTTTTCCTTTAAGAAG
GGCTTGCTTTATCGCTGAGGTAGAGCGAACCTCTTCTTGTCGAATGAGCAGATCAAACACTGCGCCAAAATAATAAGCGCCGTCTTCTAATAAGTAGTCT
TTCCCATAGGGAGTTAAACTATAAAGATCATCTTCTTTAATAATCAACTTAATAGAAACACATACTGACAATATAGCCTGAGCAGATCGATAAGGCAGAG
AAAGCGTTTCAGAAATAGAGACTATACTTTTTTTTTATGACCTATAGCCTCAAAAAATCCAATATCATAGGCC
>contig_543
AAAAACATGAAAAGCAGGCCCTGGACCGACTTTGAAATCCCGACCCAAGAAGATTTCATATTGGTTTTTTGTTTTATAGACGGAAACGGAGCCTTGGCCA
TAATGAAGTCTATCTTTTGGATTGGGGTGAATAAACATCCCCTGGGCAACCTTTGTTTTCGTTTCAATATGAGAAATTTCCTCATTCAATACAGGCGGAG
GAAAAATAAAGGGATAAATAATGAGCATCGTGACGAATCCAGCGACGAGACCGATGCTACCTGCGATTAACGTTTGAATCAGAGTTCGTTTTTTCACGTT
CGTTTCCCAGTGATGACAACGAGGTTTTGGAAATGATATAATATCTACAGTATAGTTGTTATGGGACAATCGTCTAGGATTTTCTAAACGTTTTAAAACG
AAAAAGCGCGATTTAAATCATTGCTTAGGGCTACTATTGAAAGGTCAATAGATAAGAAGATGAGGGTGTTCATCACTCCATTTGAAAGCAAATTTTTGGA
TCGGGCTTATCAAGAAGCGATCGACAATGCTTGCTACACCGTATACAACGCTGTCGCCCTGTTATATGCGCGCAGGCGCCGTTATGACCAAAACGCGGTT
AACTAAGTTATTTTTAGAGATTACTTTCTAAGTCTGGCAAGTCCGAATGAAATCTTTTAATATAATAAAAAATTATTGAGGAGAAAAGCAATGTTAGATT
CAGTAATAAAAACGTCGGTTATTCTGGTTGGTTTTATGCTTTCCAATTCAGTACTAGCGCTCACTCAATCGACAACGGGGCCAACGGTTAATCATACGGC
TTCTGAAATGAAAGCGACGCCGATAGAACCCTCTATTCCGGTAGAAAGTTGGCCCCATTTCCAGCCAGGATTTAATCCATTT
>contig_544
CGTTATTTCTTTGATAAGTGAAGGATTAATTCGTTTAGCTAGCATCTTCTTAGCAATCTTTAAATCTTCTTCTCTTCGGCCCTCTTCTCGGCCTCGTTCG
AGTCCTTGCTGTAGACCTTCTTCGATGCCTAATCTTTCAATACTCGTTATGTAACTCACTTTTTTTGCCTCCTCTAGATCGTGTATTTTAGACCTAAATT
CAAGCGCGAGCGCTTTAGGTAATACGAGCGCACCCAGTCTATCATTTTGTACAAATTAATGACATAGTCCCGACTGTAACCTTTCTCAAGTAAACGGCGG
GTTAAAGCAAACTTTATCTTATAGCGAGCTTTCGAGTCATTTTTAGTCTCTATAGCGGCTAAATGTGCTAAAACTACTATACCGAAGGGATTATCGACGT
TTTCTAAGTCTTCCTTATTATTTTGATAATGCAGTAATTTACAGGCCTGGAAATTGAAACTTAAAACAGGAAAATCCCATACTTTCGTTTGATAATTTTC
AGGATTCCAAGACGTATTATTGTCGGTTAAAATGGTTAAGGTTAGAATGGGTTTCTTGTAACGATCAAATAACCGGTAATAATATTGGAATAAACGTAAA
GGAAATCCATCTTCTTTTTGGCCCTGTATCTCTATGTGTAGTAGAACAACTTGTTCTGTACCATCAATGGACTTCACTTTAATGAGCTTATCGACAAATC
GTTTACCTATCATGGCCTCGGTCGTGATAGATTGTAGCTCTTTATCAAGAATTTCGTAACCAACATCCAATCTATTTTTTTATTGATTTTAGGATAAAAA
AACTCCATGCATTCTTTAATATAAACATCAAGGATATCTTTCCAGGCAGAGTCATGATTTGCTCGCTGCTTTTTTTCTGACATTGTTATTCTTCCTTATT
TGTCATTAAAC
>contig_545
AGTTTTTCGTTTTGATAATGAGGATGAACAAAAATTTTCGTTAATTTTAATAAATAATGATAGCTGATCTTCGGTTGACTCGTGAATGCAAAAAGAGGAA
TAGGGCTTTCAAAATCGCACCACGTCTCATCAATAATACATGCTGTTTTACGGAGCGTTGTGAAATCTCGTCGCGTTAACAAACCAAAACCAAGATTAAA
GGCATCCCAATTACAATGGTTCTCATCAAGATCTCGTAAAGCATCATAGTAATCCAAGGCTAATTTTTGGGGGTAACCCTGATCCAGTAAGCTTTTTACA
ACCGTCGTTTGGGGCCTTATTTCGCTTTTCCCGATGACCACGTTGATTAAACTCGATGAGTAGTGCATGAGGCTAAAGGGATCATAGAATTCTAAAAAAT
TTTCAGAAGATAATCGGTTTTTAGGAAAATTTTGAATAAGGATGGGGGAATCGGTTTGCCGGTGCTCGTGAAATCGCCCAAGCGTATGAAAAAGCTCATG
AATAATGGAATCGACATTATGTGTTTTCCAATAGCCTCGCCATCCACCACCAATAAAACAGGAAAGATATCCATATTTATTTCCATGATGATGTTGAGCA
CCTAATTGCGCATTACATCCTTCATCATGAACGCGAATATGGCGTATTTTTTGAATAGAAGCCGTTTTTAGGTTTACTTTGAATTGAAAGTGTGGAAAAA
GAAGTTGATTTAAACGATTCGCCGCTTGACGCACTGCATGTTCAAGAGAAGGGTTTTTTTTAGCACGCTCTGTGAAATCGATATAGAAATCAATCGGCAC
ACGTGAAGTGGTTTCACTCGCAAAAGACCAGCTTCGAATAGTCGCATAATGCATTTTTATTATTTTTTGTTAAAATAAATACTATAAAAAATAAAACTTA
ACGCAATATGAACAAAGGA
>contig_546
TTAATGATGTTAATTTATCAACCTTAATTAATCGACTGAGTAAAATTATCCCGCCAAAATATTTTTTTTCTTGTAGAAAAAATATTTCAGAAATAGTTTA
TTTAATTCCGCGTTATGATTTTGAACCTAACAATATTTCTAGCCTATTAAACGTTTTTTCTAAATGGCCTATTTCAATACAAGAAGCCCCTTATTCAGAA
ACGATTAAATATTTATTGCAAAAAATTTCGTATCACGCGCAGAATTTTAATGCGCAGGATATTTCAGTGACACTTAATGCATTGAGTAAATGGTCTGGAT
AGTGTCTTCGAGAATGTCCCACTTATTTAAAATCAGTCGATGTGTTGATTAATTGTATTTCTGAAAAAATGGATACCTTTACTATACAGCAGATTTCTGT
TTTAACATTAGCGTGGTGTTTTTTTCAATTTCTGAATGATTCAAATTTTCAATGGATTAATAATGAAGAAATGATTAAAAAATTGATAAAAAATAATGAA
ACATCCATTATAGAAGAATTAAATATCATATCAGCGAAGCAGTTTTATCAAATTTATTTATATCAACCGGATCTCATTCCGTATAGTCTTAGCGAAACAA
TTAAGAATCGCCAATTTAAATCAGAAGAAATTACAACTTCTCGATTACAAAACGAGGTATTTCAACATCTTTTGGCTTGTTTCCCAGAATTTAAATTTGT
AGAAGAGCATTTTTTAGAATTTACCTATGTTGATATCGCGTGTCCAGAAAAAAATCCTCATGCAAGTCAATGGTCCGAGTCATTATGTAGGAAAAAAATT
GAATGTATCCAGTCAATTTAATAATCATCTATTCGAAAAACTAGGTTGATCTGTCGTTATTATTCCGTATTTCGATTGGGAAGCGCTTATAAAAGAGAGT
GCTCGAAAAAAATATCTTAAAAGAAA
>contig_547
AATATTATTCCTGTCATAAGACCTTAGGAGTGACCTATGCTTTAAACAGAACAGGAAATGTGACATTATTCGATTTAGGAGAAGGAGAGGACCAAGCCAT
TGCCTTCTCTCATTCACCCACATTATTTATCGTGAAAAACGGTAAAAAACAGTACATAGGGGGGGATAATGGGAATGTATTTGATTTGCAAGGAAATTCA
ATTACAGGTCGGCTTGAAGGTGGTAAGAAGACTGATATCTTGCTCCTGAATAAATTTAATCCGATAGACAATGATTATGTGTTGCTTGATGCGGATAGGT
TTTTATGCGGAAAAAACAAACATGCTATGCAATCGATTCCGCCCATGTGTGATCCTAATGAAAGTAGAGTTCGAATCGATCTCATCGATCACATTTATGG
ACGAAAAAATGAAGCTGATATTTTATATCTCGATCAGGATGTTTGTTTTATTGATGGCTATGGGGGAAAAAATCAAACACATCCCGATAATTTTTTTATC
ACGCATCGTTCTTCTAATAATTTAGAATTGGTATTAAGAAATAATACATTAATCACATTTTTACCAAATCCAACAATCGATTCGATTAGTTATCGAATTC
CCTTCGGCGAGGCTGGTAAATCATGGATACATTGTTCTTCGGAAGACGACGACATTATTCAACAACGGTTCTTTTTTGAATATCCTTTTCAGAATATTGA
TAGTCTTGCGATTAAAAAAAATACGGTAGAAATTTCTATATTCGTTCATAGGGAAATCAATCATAAAACGTTTTCGCTCAGCATTTCAGACGCTTCAAGA
ACCTTGTCCAACCAAACCCACCCTATTATAGTACTGCGTTCCAAAAACCTCTATTATTTGTTTAAAGATATTGAAATAAAGTTAATCGATAATGAACACG
TATATGGAAAAGAAATCACCGCTAACAATC
>contig_548
ATGCAGAATTATTCGCGTATACAAACGACACGGGTATGCTCAGTTTAGAAAATCCGAATTAAACTGCATTACCACATTAATTGATTCACTCACTATTCCT
CGTCTAATTTTAGGATTAAAAATGAATGAATACTAAAAAATTTTCTGATTCAGCGCGCAACGTTATAGAAATAGAAGCGAACGCCATTTTGAATTTGTTA
CCACAACTTGATTCGAAATTCGAACGAGCCTGTGAATTATTTTTAAATTGCCAAGGTCATATTGTTGTCATTGGAATTGGGAAATCGGGACATATTGGCA
ATAAAATTGCAGCAACTTTAGCAAGCACCGGAAGTCCTGCTTTTTTTATTCATGCCGCAGAAGCTAATCATGGTGATCTAGGTATGATCAATTCTAAAGA
TGTCGTTCTTGCCATTTCTCATTCGGGTGAAACAGACGAGCTTATCAGCATCCTTCCTACACTCAAATTTCTTAATATTCCTTTTATACTCATGACAGGA
AATCCAGATTCTACGCTCGCACAGCAAGCCACTGTTACGCTTCATATCCCTATAGAACAAGAAGCCTGTTCCCTAGGATTAGCACCCACCTCAAGCAGCA
CAGCAACTTTAGTCATGGGTGATGCCATCGCTATCGCATTGCTTAATCGACGAGGTTTTAGCAGTAATGACTTTGCGAAAGTCCACCCAAGAGGCCATTT
AGGACGTCGTCTACTATTAAAAGTAGCCGATATTATGCATACGGGCCCTGCGCTGCCTAATGTAAGGTCGGGAACTCCTTTAATTCAAGCTTTATTTGAA
ATATCACAAAAAAGACTGGGTATGACCATTATTACGGATGAAAATCAGCGCTTACTTGGAATTTTTACAGATGGTGATCTGAGACGTGCCATCGACCAAG
GTTTAAATCTACAGACCACTTTAGTGGATCACGTCATGACGCCTCATTGTAAAACGATTAA
>contig_549
TAATAGGGATTTTTTCCTCAAAATTATTCTTTAAATTAGTCACAATTTGTGTCATATATTCTAAAGAAAATTCTTGATAGGTGGCCGGCGTCAATAATCC
ACCCCAGGTATCGAAAATCATGATGGTTTGCACGCCCGCTTTAATTTGTGCACGTAAATATAAAATAATGGCTTGAGTCAGACTATTCAATAAATAATGC
AAGGTTTTAACCTCTTGATATAACAGTGATCTAATTTTTATAAAATCGCGACTACTCCCGCCTTCTACCATGTAGCAAGCCAATGTCCATGGACTTCCTG
CAAATCCAATTAAAGGAACTTTTCCTTTTAATTCTTGACGAGTCAATCGAATCGCATCCATGACATAATTTAAATCAGTCGGATCAGGGATAGATAAGGC
TTTAATATCGCTTATCGTTTGCAAAGATTTGCGAAATTGAGGTCCCTCTCCTTCCACGAAATAAAGTCCTAAACCCATCGCATCAGGAATCGTTAAAATA
TCTGAAAAAATAATCGCCGCATCGAGGTTAAATCGTTGCAACGGTTGTAAAGTGACTTCACACGCCAGCTCAGGCGTTTTGCATAACGTTAAAAAATCAC
CTGCTTTACGTCGCACAGTACGATATTCAGGTAAATAACGTCCTGCTTGTCGCATGATCCAAATCGGTGTGCGATCAACGGGTTGTTTTAAAAGCGCGCG
TATAAAACGATACGGAGAATTTTTCATAAATTTTACATTTTTTTTATTAAACGAAGCAATGTATAGAGCTGAACCAATAATCGATCCGCACTAAAAATAA
ATAAATCAATAGCAAATTGATCGGATTGATTTATTTCCAATAATTGAAAATGTGATCTTACTTTTTGTTTCAAATCTTTTAAATTCAAAAAATTTTCTTC
TTCGGTAAATTGTTTATTCTCCCTTCCTTGAAGCCTATCAATATTTTCTTTAAAAAAATCTTGAATGA
>contig_550
TTTAATCGTCCTGAAGCGTTGCGCCTTGTATTATTAGCGTTAACCCATCAAACCCAGTTACCTTCTGAAGTCATTGTCGCTGATGATGGATCAACATTCG
CCACACGACTATTAATTAATCAATTAAAAAATCACGTTAATTATCCGCTCAAACAGATTTGGCAAAAAGATGAAGGATTTCAAGCCGCTAAAATCCGCAA
TAAAGCCAGTTTTTACACAAACGCTGATTATCTTATTTTTCTTGATGGCGACTGTATCCCTTTTCCCGATTTTATTGAAAAACATCGCTTATTGGCAGAG
CCACAGTGGTTTGTTTCAGGCCATCGTTTACTTCTTGAAAAAAAAGGAACAGAAACCATTCTAAAAACCTCGTACCCTGTCTATAAAGACAGTGCGCAAC
AATGGATATTACGTTATTTTCATCGCCAATCGAATCGATTATTTCCTTTATTACGTGTACCTTTTAATAAACTACGAAAATTACACGCGAAACGATGGCA
AGGTGCAAAAAGTTGTAATTTAGGCTTATGGAAAAAAGACTTTTTGACCGTTAATGGTTTCGATGAACGTTTCGTAGGGTGGGGCTATGAAGATTCTGAT
TTAGTCATCCGCTTAATTCGTGCCGGCGTTTATCGCAAATCAGGAAAATTTGCCATTCCTGTCATTCATTTATGGCATCCGCTCAACGGTCGCGCACAAC
AGGGGGAAAATTTGAGTTTACTCAAACAAATCACCCAAAATAAACAAATTCGTGCCAAAGTGGGTTTCGATAGATTCATTTAATCTGAATTTTTAGTGGG
CGCAAGCGGTAAAGAAGCGAAACAGAGTGCGGTAAAAATAACGTAAAAACAGCCTTGTGTGACGTCCATGAGCCACGAATTAAATAAGGATCCGACTGCA
ATCGAGAGGAGAACGGCTTGTGCAAAATATTGGCGGTTCCCTGTTAAACGAAAACTTGTTATACCATGAAC
>contig_551
TGTAGTTTAACCACTCTTTAATTAATTCAATTCATTCAATCTATAAACGCATCCGTTTATCATAAAATTTAAATCCATTTAGTGAGAAAAAATCACAGTT
GCGGGTCAAGCCCATGACTTTAACAAGCTCCCCCATTTCACTCGGCGACGTGAGTAAATGCACCTGTCGATTGACATCCAACGAGGGGAGTCCATCATAA
CATTTTTCTACGAGTGGTAACAAATCATTATTCAGTAAAAAAGCAGCTTGGGGGATATAGCCCGCCACTTTAAATTGGGCGTGCACTGCAGCGTGGGCTA
AACGATTAAAATCCACTGACGCTGTGATGTCTTGTAACCCAATTAATGTTAACGGATCCTGATGGACTCGATGTTGGTAATAACACCGAAGCGTTCCGTT
CGCCCTATCGGCGTGATAATACTCTTTCGCGGTGTAACCGTAATCCATAATGAATGCGACCCCTTGTTCTAAAGCGTCACTGAGTTTATTCACCCACTGT
TCCAATTGCTGGCATACTTCCGATTGATAAATCGGCGTCGTCAGAAAATAATTTTTTTTTAATTGGGTTAACTGATTCAATAAAGATCCGTTCCTAACGG
GACTCAACTGATAACAAAAGCGACCTTTTTTATAACTGACACGCTTCTCATAAATACATTCGCCATGCCAAACAAACCGATCCACAGGCAATGCATCCAC
CACCTCATTCACTAAAACAACCCCTTTTATCGGCTTCTTCGGCCAATCATCCAGCCATTGAATGAATGAAAATAGATGAGGAATATCTTGTTTTAAACGT
TCTTGTTGACGTTGCTTCAGTGTTGGGCTCATTTCAAAAATCATGTACGTGTCGGGCAAACTGTGTTGTTGTTCTAAAAAGAGCAATAAATCAACCGCCA
TTTTCCCCGTTCCCGCACCTATTTCCAAAATGTTACTTTGGCCTAAATGCATAACGATTTGTTGATATTGCCGACCCA
>contig_552
ATTCCTGCTGCTAATAGGTTTTTGATCACATCGAGATTATGGTGTTCACTAAAAAATTTTTTGATATGGGTGGCGACAACAGGACCTATATCGGGAATGG
TTTGTAGCAATGCAGAATCAGCGTCCATGATAGGCTTCAACGCTTGAAAATGTTGAGCCAGATTGAGTGCTGTGCTGATGCCGACATCACGTATCCCGAG
ACTATATAAGAAACGAGTTAACGTTGTTTTTTTACTGGCCTGGATTGCGCGGTGTAATTTTTGGGCTGATTTTTCACCAAAATGGTCCAGTGCAGCGAGT
TGTTTGATGGTTAAATGATAGAGATTAGAAACATCCTGAATGAGGCCCGTATCGACAAGCTGATAGGCGATCTTCGTTCCTAAACCTTCGATATTCATTG
CTTGACGTGATGCAAAATGCTTAATGGCCTCTTTGCGTTGCAGAGGACAAAAAAGGGCACCACTACAACGTGCGATAGCTTCTGTTTCTACTTTAATGAT
GGCAGAACCACAGATAGGACACTGTTTTGGCAACGTGAGTGGCCGTGTATTGGCAGGACGTTTTGTTTTAATAACCTGGACCACTTCCGGAATCACATCG
CCGGCTCTGCGGATGATCACAGTATCACCTTCGCGTATGTCTTTACGTTTAACTTCATCCATGTTATGTAACGTGGCGTTACTAAGGGTTGCCCCACCCA
CAAAAACAGGCTGTAAACGCGCAACGGGCGTTAAAGCGCCGGTACGACCGACTTGAAATTCAATGCTTAGAATTTTTGTTGATGCTTCTTCTGCAGGAAA
TTTATAGGCCAATGCCCAACGCGGCGCACGGGATATAAACCCCAATTGTTTTTGTAACGCGAGCGCATTGACTTTGTAAACAACACCGTCTATTTCATAG
GGTAGCGAAGTGCGTTCCTTTTGTATTTTATGATAATATGCCAAAGCGGCCGTTATATTTTTAGCTAATTGCGTTTGGGGG
>contig_553
CCCAAGGGTATGGCTGTTCGCCATTTAAAGTGGTACGCGAGCTGGGTTCAGAACGTCGTGAGACAGTTCGGTCCCTATCTGCCGTGGGCGCTGGAGATTT
GAGAGGAGCTACGCCTAGTACGAGAGGACCGGCGTGGAGGTACCGCTGGTGGTCCGGTTGTTTCGCCAGAAGCATAGCCGGGTAGCTACGTACCGACAGG
ATAACCGCTGAAAGCATCTAAGCGGGAAACCTCCCTCAAGATAAGATCTCCCGAGGATTTAATCCTCCTCAAGGTCCGTTGAAGACGACGACGTAGATAG
GTGGGGTGTGTAAGTACAGTAATGTATTGAGCTAACCCATACTAATTGACCGTGTGGCTTAATTTGAGAATCCTACTGGTTATTCTTTAGGATGACTTCA
GTTGAATAAAGCATATCTACAAACTACTTTTTACAGATTTTTTTTTGTTAAAGATTTCCGCTAATGTAAAGATTAGCGAAAGTTAAAAGATTAACGGATT
CGCGCCACTGATAAAGAAGGGATTTGACTGAAGAGCAAGGCGTCGTCTTTTTTAGGAACGGAGTTTACTCATGAGTAAATGAGTACCGCAAAAAAGACGA
CAACGCAGCTGTTCATCAAATACTTAATTTAGCAGTGGCGCAAAATGAATGCCTGGCGACCTTAGCGAATAGGCACCACCTGATCCCATTCCGAACTCAG
TCGTGAAACTATTCTGCGCCAATGATACTTTGGGGTTCCCCCATGGGAAAGTAGGGCATTGCCAGGCTACTTGATACACAAAAACCCGCTCTACGCGGGT
TTTTTCTTTATAATCAGCGTCTGTTGCTTTATTTCGTTGTTAAATTGTTTTTTCCGTTGCTCATGTACTCTAGTACACTCCACTACTCAAAAACAATTTG
CCTCGAACTAAAGCAACATACTTGATTATTACAATAATTTCACTTTTGCTTTATTTCCACTTTATGTTACAAACTCAATATAAA
>contig_554
AAACTCCTATTAGCGTGGTTTATTCCGCTTACCGCCGATGAAGCTTATTATGCCATATGGGGTACTTATCTGAGTGGTGGTGGCTACGACCACCCGCCGA
TGATTGGATTTGTTTTATATCCATTTTTGCAATGGAGCCATGCAATTTGGACACTGCGTTTACCTGCTATTTTTACAAGCCTTATCCTCGGTGTCGTGTC
TTATCTGTATCTTAAAAAAGAAAGCCCAGAACGCGCGGCTATCACGAGTTTTTTATTAATCATTTCGCCGATAAGTTTGTTCAACATTATTATTACAACG
GATACGCCGTTGTTTATTTTTTCGTTTTTATCCTTTATTTGTGTATTAGAGGCTTTAAAAAAAGGGGATGATTGGCGCTGGTTTGCTTTAGGCGGTTTGT
TTTTAGGGCTCGCTTTTTTTTCAAAATATTTTGCTTGTTTATTAGGGTTAGCTTATGCCGTATATTTTATAGGTATTGCGCCGAATCGTGCACGGCTCAT
TGGTTTAGGTTTATTGGTTGTATTCACATTGCCTTTTGTAGCGCAGAATATTTATTGGAATTATCAACATGATTGGTCAAATATTTTATTTAATATATAC
AACCGAAACCATGATATGGGCTTTCGTTTCAAAACGTTGCTGGGCTATATTCTCATCTTACTCTATCTCATCACGCCCCCTTTGGTATGGGCGATCCTAA
AGTTTCCTAAAGAAGAATTGAAACAACACGCTGCATTTTATTTCTTTTTTATCCCGTTATTATCATTTTTTATACTGAGTAGCTTTAAATCCATAGGACT
TCATTGGCCATTGGCATTTATCCCTTTTATTTATATGTGGGCAGGTTTGTGTTTGAGCACAGAAAAACTGAAAAAATTATTAAAATTTACGATTTATTGG
AGTGGTATCCAATTGTTGCTTATTGTCAGCTTACTCATTATTCCAATTAAATGGATACAGCACAACACTATTCTGAATTTAAACACGAATAAAGT
>contig_555
AAAATAAATAAAAACTAAATATAAAACCATAAACAATAACTAATAAGATCAATGAAAAAACAACTTGATGAAAAGGAACGATCGATGCTCCTTCTGTAGT
AGTCATCCAGTTATAAACTATCCAAGGTTGTCTTCCAGATTCTGCTGTAACCCAGCCAGCAATTGTGCTTAAAAACCCTAAAGGGGCTATTAATATACAG
AGCCGGTAGAATCCATTGGAGTGATAAAGTTGTCCACGCCATCTCTTCCACAGTGCGTAAAGCGCGACAAAAAAGAATAAAAAGCCTATCCCGACCATAA
CCCGAAACATCCAAAATGTGGCACCGACGACTGGCCTATCTGCGCGCGGGACGCTTTTTAATCCGATTAATTGACCCTCCCAATGATGTGTATTAATTAA
GCTTGCCAGTTTCGGTATACTTATTTCATAATCATTTTTTTCTTGTTGACTATTTGGAATAGCAAATAGTACTAAAGGGGCGCCATTCTGTGTGTTCCAG
TTACCTTCTATTGCGGCCGTTTTTAAGGGTTGATATTTAAAAACGTTTAAACCAACCATATCACCGAGCACTATTTGAATTGGCGTTATTATCATCGCGG
CGCCTAAAACAAATGAAAAACAAGGTTTTGCTATATCGACGTGTTTTTTCTTTAATAAATACCAAGCTGAAACACCCGCAATAACAAAACACGTCGTCAA
CAATGAAGCCATAACCATATGCAGAAAACGAGGAATAGCCGAAGGATTAAATACGACTGCCCACCAGCTATCGACAACGTATTTTCCTGCATCACTATGA
AAACCGGCGGGCGTTTGCATCCAAGAATTAGCGGATAAAATCCCTAAAGCAGAAAATAGTGTTCCTAACGTAACCAGTATCGTTGCTAAGTAATGTAGTT
TCGGACCAACCTTATCCCAACCAAACAGCATTACGCCTAAAAAACCAGCTTCTAGAAAAAAAGCAGCAAGCACCTCATAAACAAAAAGTGCACCAATAAC
GCC
>contig_556
ATTTTTAAAATGACGAAATCACGATTTAAGCGTAAATTGAATTTCATTTTGGTCAGGCTCTTTGTCTATTTTGGGAACATTTTTTGAGAAAAAAGTCCCG
ATAGAATTGCTTGCTGTTACGATGTCTTTCTTAATGTTTCTCACGATTGCGCCAATAGGCGTATGAGAAATCAATGTCAAAAAAGTCAAGCTACTGATTA
AGAGATGATTCAAATCAATTTTATTTGCCTGTGATAATTTATGTGACGCTAGTGAAAGCGTTCCATGGATTATGTTAAAATTATCCTCCCTAACACCAGT
CAGCACTTTTAGTGTCGTTGTATTCCCCCGCTCTAAATCGTCTTTTAATATATTCCTTAAATCCTGTTTATAATCCCTATTTCTTTTTGGACGATTACTC
CGATTACTCCTAAAAACCCTATCATTCCAGCCTAACCCAGAAAATTTTAATACATTAACACACGTTGCATCTAATGAATTCGTCTGCACCAATGCATCGA
TATGATCTGATGCAATTCGAAGCTTACCTTGATAATCCGCCATTAAACTCCCGGTCATTTTTCCGATTGTTTTAAAAGGTAACATGACGTTGAGATCCTT
AGAAAAAAAAGCGTAACTCAGTAAAGCTAAATTAACCTCCGAAGGAGAAACTAAACGTTTTCTAACGAATTCTAAATTTGATAGTCCTAACTCTAGCCCG
GAAACTGAAAAGCTAGTTATTTTTTCGTTAATTTCCATAGCGCTCTCAAGAAATTCTTTTTTTATAATCGCGTCATTATCATCATTTAACGCTTGACATA
ACGTTGAACTGAATAAATCAGGCCGAGAGGAATATAAAATAAACAAGCCCAAAAATTCATTCAGTGAGAATTTTTTTTCTTGTAAATGAGGATAAAGCAG
CTGATCTGTTTTTTTATTTTTTTTACGCCATCTTTTATTTACTTTTTTTGCTTTCTCTAATAGCGACAATGTCTTCATTAAAGATTTCAAATAATTGACA
TCTATCT
>contig_557
ATAACCGCCACTTCTGTGAGCGTTGTGTCTTTTATGGCCATCGGCGGTTATGCCGTGTTCCAACCTTTCTTTGGCTGGTTAATGGACGCTAACTTTCAAG
GAATGCTATTCAATCAAATCAGAGTGTATTCTCCGAGTGATTATCATCGTGCCTTGCTCATCATCCCTATTGGATTTTCGCTTGCGTTTATGGCGACGTT
TTTAATGCAAGAACCCACGTCGTAACGCGTAAAATGCTCTAAAATAGTGCAATTACGCTTTAAATTGGCTATTTTAAAAGAGATTCGATAGTATATACTT
TTTTAAATTTAACATCGTTAAATCTTCTTTCTTTTTTTAAAGTTTGAGAATAAAAAATGGATAATTATACTACCTTTACTTCAGAATCAGTGTCAGAAGG
TCATCCGGATAAGGTGGCTGATCAAATTTCTGATGCGGTCTTAGATGCAATTTTACGTCAGGATATGAACGCGAGAGTGGCCTGTGAAGCGATCGTTAAA
ACAGGAATGGTTTTGGTGGCTGGAGAGATTACGACAACCGCTTGGGTTGACGTAGAACAAATTGTTCGAGAAACCGTTAAAGAAATTGGGTACAACAGTT
CGTCAATGGGGTTTGACTGGGAATCTTGTGCAGTGATGACGGCGATTGGTAAACAATCTCCCGATATTGCCCAGGGAGTTGATAAACTGAATAAGCTTGA
TCAAGGTGCGGGTGATCAGGGTTTAATGTTTGGTTATGCCAGTAATGAAACCGAAGTATTCATGCCCGCGGCGATTACTTATGCGCATCGATTAATGGAA
CGTCAAGCAAAACTACGTAAAAATAATAGTTTAAATTGGTTGCGTCCTGATGCAAAGAGCCAGGTTACTTTACGTTATCAAAATGGAAAGCCGACTGAGG
TTGAAGCCATTGTTCTTTCGACTCAACATGATCCTGATATTGCCTATGATGACCTAAAAGAATCGGTTATGGAGGAAATTATTAAGCCGATTTTCCCCCC
AGCCTGGTTAACG
>contig_558
ACGATAAAATTATTAATGACACAGTTTTGTGAACACTCTCAGAAAGTGTAGTAAAAATTGAGATGCCAGCTGCTAAAAATAAAAATTTGGTTTTCACTTC
TCATTTATCTTCTGATCTGCCAAAAATTGTTGTCGGTGACCGCTACCGCTTGTGTAGATTACTTATCAATCTGGTAAGTAACGCAATTAAATTTACTAAG
GTAGGGCAAGTTTCTATTCACGTAGAGCTGCTTGATAAAACAGACGACACCTACCTGATTCGTTTTATTATCAAAGATACAGGAGAAGGAATATCACTCG
AACAACAAAATGTCATTTTTGAAAAATTTTCTCGTTTATCCCCTTCCAACAAGGGTTTATATAAAGGCTCTGGTTTAGGTTTAATTATCGTGAAGCAATT
TATAGAGGAGATGAAGGGTGAGATCGATTTACAGAGCACATTAGGGGAAGACACTGACTTTATTTGTACTATACCCTTTAAACTTCCATTAACGGATGAT
TTTGTATAATCTACTAAGAGATAATAAAAATGACAAATATTAAATTATTAGTGGTTGAAGATACAGCGATCGCTAGAAAAATAATCCAGGTTACACTTGC
ACCGTTAGGTTGTTCCATTGATATGGCAGTTGATGGTAAAGAGGCTATTAAATTATTCACAGAAAATAGCTATGATTTCGTTTTTATGGATTTAGGACTG
CCTGATATGAATGGTATTGAAGTGACTAAGAAATTACGAAAACTAGAAAAAGAACGTGGAAGTTCAATAATTCCTATTGTCGCACTTACTGCGCATCATA
CTGAGGAAGATAAAGATCGCGGATTAGCGGTTGGTATGCAAGAATTTATACTGAAACCTTTAAGCAAAGAAGTGGCGCAAGCAACTATAAATAAATATGT
AAATAAAGAATAATAATGAACTTAAATATTTCTAACGATGACCATTTAATAAGACAATTGATTAATCATACCCTAATTTCACAAACGCTATTAGCGGCCT
ATGATATTGGATTTTTTGAGGCTATAG
>contig_559
TATTCTTAGCCAGTTAACCGAAGATATTAAGCTCTGTACGGATGGCTTTCATAATCGTGTCAATATTATTGTAAATTCGTTTTATCGACCTCGTAATTTA
ACTGAACTACTCTATGTCGTGCGAAAAGAAATTGTAGATAATGTCGCTTCGACACTCGCGAATGAAATCCACGCATGGAATTATTTTAGTATTGTTGCAG
CGAATGACGGTTTAGGCATAAAAGCCAACTTTTCAGGTGATCACTATACAAACAGTTTTCCAGAAGATCCGATTCGATGTGCTTTACAAACCAGTTTTTG
TAAAAAATTTACTCCTTTTAATTTACCGAATTTACTGATTCATGAGTTTATAAAACTTATTCCTGAATTAGAACCCGAAAAAAAAAGCGAAAACGGCTTA
TCGTTACAATTGGTCACTAAAATTGAAGATTTAATCCAAAACTTTTTGCCGAATTATATTAATAAAGTAGACGATGATCCGAATAATTGGATTAATTATT
TTATACTCGATTATGATAAAGACGATTCCCTCATTTTCAGTTTTGTTAACATTAATTTTGAAAAGTTGTATCAATCTTTTTTTAATGCCTTACTCGATCA
AGGATTTATTGAAACTCCGATAATAAACACATTGACTGAAAGCGCTTATTATAATTTCGTTTTAAAAAAAAATCCATTGCACGATACCGAACAATTGATT
TCTGAACTGATTAGCGAGAGAAGATTGACGATATTACTCGATCAATTAGTTGAATTAAATGAAAAATTTCCAACGCAATATTCACAGCTAAGTCAAAGTA
ACCTTTTTATGACCCATGCCTCAACTTTAATAGACTATTTGAATGATCAATTAGCCACGAATATGGGTTATTCTGCAGAAATTATCCTTGCTTATCAGTT
AGTATTTGACTTAAATTTACCGCTCACAGATTGTCATGTTAAAAAAATAGCCGACGCTTTACTTTTAGAAAATCAACTTGGTTCAAATCTGCTCATGATA
GGATCGCGATATAATCCCTTGCTTGTTCTGGCTA
>contig_560
CATCCTTCGTATCGGGGCGTGTATACAGGGTATGGCGTGGGGTTATATTTAGTGAAAAAAGCCGTGGATCTTTTAGGTGGAAAAATAACCGTCTCGAGTG
AAGAAGGGAAAGGAAGTTGCTTTACTTTAGCTTTCAATTTCCCTTTAGCAGAAGAAGATGCCAAAGAAATCGGTAAACCAATGGATTGTATATCTGAAAA
TGCGACGACAAAAATAAAAGAAGTGGTGCTGGTTGTTGAAGATAATGATTTGGTACGTCATGCGATAAAGATACGGCTTATTCATTTAGGGTATGACGTT
ATGACGGTCGCTGAAGGAAAGGCCGCCTTACAGGCGTTAAAAACACAACCGTTTTCGTGGGTATTACTTGATATTGGTTTGCCTGACCTATCAGGGACAG
AAGTGGCCCAACAGTATCGTCAATGGGAGAGGAAAAATAATAAAGCTTATCTTCCCTTTTTTGCGTTAACCGCCCATGCGGGAGAAAAAGTAGAAGAAAA
ATGTTATGAAGCGGGTATCGATTATTTCCTTAAAAAACCCTTGACTGAAAAAGATATAAAAATCATTAAACAAGTCATTAAAAAAATAAAAAACGATTCT
GAGTCACTGATTAACCGTAAATAAGTGAGGTGTGTCAGCGACTAAGCTTTCTAATCAATTCATTTTATTATAAAACTAATTATTAATTTTTTAATTCTTT
ATACTGAAAAGACACGTAAAAATAAGCCGAATAAAAGGAGAGAGGGATGATTATTGAGACGTTAACCGCCTTTACTGTAGTTCAAGTCATATGGGAGTCA
CTTGAAATTCTGCATTTAGCGCATGTCGGTCATATGGCAGGAAAGGTCGGTTATCAAGGAGGACATTCCATTATACAAGCCATTCAACAACAGCGACAGA
ACTGGCACGATCAAAAAAATCCAGCACAACAGCTCGAGCGAGAAGCAAAAACACTGTACGATTTTGACGCGACAGGCGATATGCACCACGCTATTTTATG
GGAGTATTCAATTAACTGTGTCAACGCTAAACTAAATC
>contig_561
TAGTATTTAATTAAATTATTATTTTATAATAATAAATTGTACTGTATTGGTTATAACAACCATGGATAGATCAACGTCACACAAGGAAGGGACTTATGAC
TGCACTCAATAGAACAATTATTTATTCAAATTCAGAATTTTATCAACCCATGCTACGTTCCTATGCTGAAGCGGATGAGGATGTCATTGCTTCCGCTCTC
ATAAAGGAAAATATGGGGAATGTTCATACCAATTCTTCGTTAGTACAAACCTATATTGCGGCTTGTCTAACACAAAAAAATATTAAGCTCGATAAAATTA
AATCGATAGAAAAAACTCAAGAAGAAACCCGTGAACATGCTCGATACTGGCTCAATTCGCTGGTCCCCAAGATTAATGCAACCTATACCGATGTTTCTGG
ATTTTGTAATCTATCCAGTTCGTATTGGGAAGACTTAATTAAATTAGCTGCGGAGATACAAAACGCCCACGATGAAAATGCAGAAAATTTTAAATTGGGT
ATTTCCGAACTCAAAGACAACATTCAAGATAAAGAGAATAAAACGCAATCACTTATCAATAAGCTCGCTTTATTTAGAACTGATTTGGAATCCGATAATC
GTAACTTTCAAGCCATCGTCACTGATGCGGATCGCATCTATGCGGGTAGCGAAGGTGAACTCCAAATGACTCGAAAAAATATTGATGCGCTATCCAGTGC
GATTGATAAAGATATAGGGATTATTGCAGGCGGTGCCGTTGCCACGGTAGGGGGGATCGTCATGATAGGTGCGGTGCTATCGGAACTGTCGTCACGGGCG
GAGCCGCAGCAAAATTAATTGTAGCGGGTGTCTTTACTACGTTAACCGGCGTCGCCATGGTAACAGCAGCCAGTATCGATCTGAAAAACAAACAACGCGA
CTATGGTGAAGCTTTACAAAAAATAAAACAACTTGAAGATGAAATGGCGGCACTCGAAAATGCTAAAAATCAATTTACTTCACTCAAAAATAATAACGAC
AATGCGGGAGTATTCAATTAACTGTGTCAACGCTAAACTAAATC
>contig_562
AAGTCATTCATCGATTAAGACGCGTTAATCCATTGGGGCGAGAGCCAATTTTTATTTATCCATGAAATGTAAAAAAATTTATTTTATTGGGATAAATTCT
ATTTAAAAAACAAAAATTTTGAGCAAAAAAATTAATAGTAATAAAAACAGTAAAATAAGCGCCTGTTTCAAAGCGATAAGGCCCTATCATGCCACAAAAA
ATGGTTTATTATTTATTCCTCTTCTGGTAGGGCAGCAATATTTTAATACGATTGCGATAGGAAATATATTTTTAGGGAGTATCGTTTTTTGTTTATTTGC
TTCAAGTGCTTATTTAATCAATGATCTAGCCGATTTAAAAACGGATCAGCAGGATATAAAAAAACAAAAAAGACCTTTTGCTTCCGGTACATTACCACTT
AACGTAGGCTATATTTTTTCACCTTTATTCGCTTTAATCGCATTGAGTTTTTCAATTTTTTTACCTTATCGTTTTTTAATGATTGCTTTAAGTTATTATA
GTTTGACATTAATCTATACTTTTTTTATTAAAAAAATAAAATGGATAGATGCTTTTTTATTGGCGAGTTTATATTCATTACGTGTATTTGCAGGGATGAC
GTTGATTAAAAATGGATTTTCATTGTGGCTGATTTTTTTTGTTTTATCTTTATTTTTCAGTTTAGCGTTACTGAAGCGTTATGCAGAGCTTGCTCTTTTA
GGACTAAAAAATAAATTTTCAATACCAGGACGTGCTTACCAATTAAACGATAAAACCCGTTTGGCTGTGTTGGGACGGAGTAGCGGAATTTTATCTATTT
TGATTTTTATTTTTTATATTTATTCACCAAAAGCACAGTTTTTTTATTCGAGCCCATTATTATTGTGGTTCATTTGTCCTTGTCTTTTTATGTGGCTTCA
TCATATGTGGCAATTAGCACGAGAAGGAAAAATAGATGATGATCCCGTTGTGATTACAATAAAGGATCGTTTGAGTTGGATTTTTTTAATCATCATTGTA
TTCATAACCATATTAGCCACGGGGTTTCATTTCCCTCATTAAGGGC
>contig_563
AATAAAACGATCTGAAAAACCCGCTTGTTTTAGCTGGCGAAAAAGATTTTTATCTAATTTATTCACATTTAATTTTTTTTCTAATTCTGTCAATTGATGA
ATTTGAGCCAAAAACCAAAAATTAATCTGTGATAAACGCTCCGCTTGAGAAATCGAACCTCCCCTTTTAAAAAATTGATACAAGGCAAATAAACGCCTAT
CTGTCGCACATTGGATTTCTTTACGGGGATTATCAATTTTTTCTGGATAATCCATTAAACACGTAACGCCTTTATTCAACATACCCACTGCTTTTTGTAG
CGCTTCAGAAAAAGAACGACCGATTGCCATTACTTCACCAACACTTTTCATTTCAGTTCCAATGGTTCGCTCAGCGGCTTTTAATTTATGCGTATCCCAT
CGTGGAATTTTTACGACAATATAATCTAAGGCCGGTTCAAAAAAAGCACTGGTCACCTGTGTGACACTATTTTTTATTTCACACAAACGGTATCCCAATG
CCAATTTAGTGGCAATAAAGGCGAGAGGATAACCTGTTGCTTTAGAGGCTAATGCGCTCGAACGAGATAAGCGTGCATTCATTTCTATAACACGGTAATC
TCCATTTTTTGGGTTAATCGCAAATTGAATATTACACTCGCCAATAATATTAAAGTGTTCAGCAACTTGCAAAGCCATCGTCCGTAAGTGCTGATGTTGA
TCATTATTTAAGGTTTGTGCAGGGGCTACAACAATACTTTCCCCGGTATGAATACCCATCGGATCCATATTTTCCATATTACAAATAGTTAATGCATTCC
CTTCTTGATCGCGAACAATTTCATATTCAAATTCTTTCCATCCGAATAAATATTCTTCTATTAAAATTTGGGGGGCCGACGCTAAGCTTTCTTGAGCACG
ATGTTCAAGCATTTCTCGATGAGTAATTTTTCCAGAACCTAACCCTCCCAAAGAAAAACCTGAACGTAACATAATCGGATAACCGATCTTTTCGGCTGCT
TGCAATGCCTCAGAGACTGTTCGGACTGCAAAACTCAGCGGAGTTTTAA
>contig_564
CATCAATAATAAACCGCTTGCTAAGCTATTTTTTTTTCTAATTTTCCACCAAGCTATCCCCCCCAACACCAGAAAAGGTAAACTAAATGTTGTTGTCCAT
ATTATTTGACTGCCAAAAAATTGAATCTGAGATCGGCAAACACTGAAATGTAAGCGATCCAAGAGCCAATAAACCCCTCGTGTTGGTTGCAGTAAAAAGC
TAAGATCAATTCCATACGCTCGAAAATAGTCTAATGGAGACAAAACATAGCTAGTTCTTCCAATAAACAGTGTATATAAGAAAACGGCTAACCCAAACGA
AAAGAAATGAAGAGGAAATGCAAATTTTAAAAAATAGGTACGTTTTTCTTTAAGACAACAAAAAAGATAAATCGCTAACAACGAAGAACCGACGGCAAAC
ATCATAAAGCTGTAACCATCCATAAATACAGCAATTAAACAGGTAAAACTATATCCCAGAAACGTCCATAACAGTTTAGCTTCTGCAAAATAAAAAAGTC
GGATCGACACCCAAAAATAAAAAGGTAATAACGCAATACCAAGAGCCAACATCGAGTAGGTGACATGCAAGTAGACAATAGGTAAACTTAGCCACAGTGT
TGCAGTTAAGAGCGACACCATTTCTGTTAGCCTTAAATCCAGCCCTAAGCGATAAGCACCGTAAAAAGCGAGCGCTAACCAAATAACAAACATCATGGAA
TACGCATCTGCTGCGTGTAGGCCTATCGCCATCAATACAGCACTGGTGTATGCACCCGTTAAACCAAACGCAATAGCTGCAGGATGTGGAAATCCGAAAT
TAATAGCGTAAACGCTCAATAAAGATTGATTTAAAAAAGACTGAGAAAAACCTAATGTCCAAAGTGCTGTTGATAATGTGGGCATCATGAGAAAAGGAAT
TGCGCCATACAAAAAAAGAATGAATACAAAAAAAAACCATCCATTCACTATAATTAACCAATTCGGTTTAGATGCCGCTTTTTGAGGACTGGTTATTTGT
AAATTAATTTGTATTAGCTCAAACTTGATCGTACAGTGACCGGCTTTTAA
>contig_565
CTTACTGTTAGAGTAAAATAAACGTTGAGTAACGATTAAGCCATAGTGTACGCGATAACGATTTTTCCCCAATGCGTGTGTAATTTGACGTAAATGATAT
AAATTTTTCTGGCATAAATGACGACAAGCGGTGTGCGTTAAGAAAAATAAAAACCAAGATGGTTTTTGTAAATACGGGTTTTGCTGACTGGATATTAATT
TTAATTGCGATAAATGGATAGGGGTCAAAATGAGATAGCCCTTATTCACTGTTTTATGATGTAACCACTGGGGTTTTCGACTATAGAGAATGACGGCAGC
AACGAGAGGTGTTAAAAATAGCACGAATAGTAACGCGAGAACAAAAAAAGAATGACATGATTGTTTTTTTTTCATAAACGGCGAATCTGTGTACTAAAAA
AAGCAATAAGCAACGTTATACTTAACCCAAACCATTGAAATGCATACGCATAATGGCGCGCAGGTTGTAATAGGATAGGGTGCCAAAGCGGCCTAAAGCT
ATACGGTTTTTTCGTTTGAATAACCAATAAAAAAGGCTGAAAATTATTTTTTTTTAAAAAATCAGGATGAATGGATTGAATTTTTTTAGGCCAGCCTTTT
TCATTGATCGGATTGAAAAAGCGAAACGTTTTATGAGGAAAAACAATCAGTCCCTCGAGTTTAAGCGGCTTGTCCAAAGCCGAAATTTTTGGAATTTGTT
TTCTATTCATGCCTTGCGGGATCCATCCTCTATTGACCAATATAGCTTTGGGTTGGTTATTTAAAAAAAAAGGAGTCAGTACTTCATAACCAATTCTATG
CAAATAAATTCTGTTTTCGAGTAAAAAAGTATGTTGATTGTCAAAGTGACCGTGCATGATTCCAGGGAAGTAGTTCTTTTCTAAATCTATATTTTTAATT
TGATTTAAATGAATGGGTCTGGAGGAAGCGCGTTGATTCACCATTTTTTGAAAGTGACGTTTACTATTGCCACGGTCGATTTGCCAAAAGCCGAGATACA
CCAGTAGAGAAAATAAAAAAAATAGCGTTAACATTGGGAATAATGTAAACGTCA
>contig_566
CACGCCTGTAATATTCAAGATTTGAGTAACCTCAATATCCTTATTTTTTAAAGCCATTATCGCTTGCTCAGACCCTTGACCTGGCCCTTTAATTCTCACT
TCAACGCGTCCTAAATTATGTTTATATTTTGATTTATACTTATCGACTGCTTTTTCAATCGCTTTTTCGAAAGCGACTCGAGCCGCAAAGGCCGTGCCTT
TTTTGGTCCCTTTAAAATCACACGCTCCCGCTGAGGATATCCCTAAAGTATCCCCTCCTTTACGGATACAAATAATCGTATTATTAAAAGAGGTGCTCAA
ATGAACGATTGCATCGGGAACAATCTCTTTACGCTTACGATGCGACCCCGCCCTCTCAGCCATCGTTAATTGCTGCGATGCATGTAAATTGTAATCTGCC
ATATTAGTAAATACCCACAAGTATGCCTTTCTCTGTTAAAACGCGGTTCAATCTTTACGAATCATTTTACGAGGACCTTTCCGTGTACGCGCATTCGTGC
GGGTACGTTGACCACGAACAGGCAAGCCCCGACGGTGCCGAATGCCTCTATAACAGCCCAAATCCATTAAACGCTTGATGCTAATAGAAACTTCGCGACG
TAAGTCACCCTCTATTCTGTACGTAATAATCTTCTGTCGTATGGCATCTAATTGTTTCTCTAAAAGGTCCTTCACTTTCGTCTCCGGTGAAATATTGAGA
CCCTTACATATTTTTAAGGCACGAGAACGACCTACGCCATAAATGGCGGTTAACCCTATGACGACATGTTTATTTATTGGTATATTGACACCGGCTATTC
GAGCCATTTTTCACTCCAAACCCTTAAATTTAAGATACTTCAGAAGGCGCAGTAGGGTATCCCACTCTTGAAAAAAAATCAATAACATTTACAGAAAATT
GTCTAAATTAGTATTTCGCATCCGCATTCATAATGTAAGCGATTATGACAGGCATAACACAAACAGGGTGGAGGCGCACTTTAAGCATTCTATTAACCTT
GTCGTTGCTTATGACGTGCTTCAGCAGAACAAATCACCCTTAGTTTTCCTTTTCGTTTA
>contig_567
TACATTGAGATCAATAATTTTTATACGATGACCGTGTATGAAAAAGGTGCTGAAATTATTCGGATGATGAAAGTCTTAGTGGGGCCAGAGGGTTTTCGAA
AAGGGATGGATCATTATTTTACGACGCATGATGGGCAAGCCGTGACGATTGAAGATTTTGTTCAATCCATTGAGAAAGGAAGTGGTTATGATCTACAGCA
ATTTCGTCGTTGGTATCAACAATCCGGCACACCGGAATTGCAGGTTGATTATCATTATTCACACGAGGAAAAAACGTTTCATTTGAGGGTGAAACAACAA
TGCCCTGCGACGCCGGGGCAACCCATTAAAAAGCCTTTCTATATTCCTTTTGTGATGGCCTTGTTACAGCCTGAAGACGGCCGACCTATTGAATTACAAC
AGGTAGGAGATGCCAAACCCAGGGGTAAGCAATGTACATTAAAAATAAGAGAAACGGAGCATGTTTTTCAATTTATTCAGGTCAAATCTAAACCTATTCC
TTCTTTATTACGACACTTTTCAGCACCTGTAAAACTGAAAGTGAATTATTCTGACGATGATTTAGCCTTTTTAATGCAAACCGATGCCGATGGTTTTAAT
CGCTGGGATGCCGCACAAGAATTGGCGAGTCGAATTGTATTACGCCGTATTCAATCTTCAGCGGCTCACGATGATCCTGTGGTTAATCAACTCGTTAAAG
GGTGTAAAATTTTATTTGCGGAAAATAAACAAGCGAGTAAAGATTTATTGGTCGAAATACTAAGTTTGCCCAGCGAAACGTCGTTCGCAGAAAAAATGTC
CATGATTGATATCGATGGTATTCATGAAGGAAGAGAATGGTTACGGGTTCAATGTGCTCAGAAACTAAAAGACCATTTTTTAGCCTGTTATCAACGGTGT
CATGATTTAGAACCTTATTGTTTTGACAAAGCATCAGTAGTCCGTCGAGGTTTAGCGAATATCAGTTTAATCTATCTGATGCTGTTGCAGGATCCTAACA
CAAATCATCTTTGTCTGGAGCATTATAAAAAGGCGGATAATTTAACAGACAGAATGGTCGCTTTAAGCGAA
>contig_568
CGTAATAAATTCCAACTACCCCACGTAATAATACCAACAATCAGTAATCCTACTATAGGGTCTATCCATAACCACTTCGTAAAATAAATAACAGCACCTG
CTAATACAACACCTAAAGCAATAAGTGCATCATAAGTTAAATGTAAAAAAGCACTTTTAATATTTAGATCAGAACGATTTTCTCTTAAAAATAACAACGC
CGTACTTCCATTAAGCACCATTCCAATAAAAGCCACGATCATAATGATCATTTCATTTATTTCTTTAGGATTATAAAGCCTATTTACTGATTCATAAACA
ATTAATGCAGAAGTTAATACCAGCAGTAAAGCGTTGGCTAAAGCCGCCAAAATTGTTAATTTTTTATAGCCATAACTATAACGCTGCGTCGCCCGTCTTT
TAATTAAAACGCTCGCTCCCCAGGACATCAATAAACCTAAAACATCCGCAAAATTATGTACTGCATCGGATAGTAAACTGACTGAATGTGCAATAAATCC
ATAGATAACTTCAGTGAATACAAAACCAAAATTTAATAAGACAGCAAGCGCAAAACTCACATTTAAGCGAAGTATGTGATGCTGATGATTATGTGACATA
ACATTAAATGATAATGTTGGAAAACGAGATCAATCATCCTTGTTCAGACGATTAAGGCCACTTACTGATTTAATAATAGTCAAGGAAAACATTTTCTGCT
CTAATTAAATTCTTACATGTATTCAAATCTCTTGATAGCCGGTTAAGCTTTCTTATCTTAATTGTTGTGCAAATGTCATCATCGTGTTTTTTTCCTCTGG
GAAGGCAGTACTCAACGTTTGGACAAGCTGCTCAACCGCATTGGGTGACTCATCCTGCGTTTCGTTTATTATATATTTTACCACAAACCAACGATATTCT
TTTCCAAATCGGTTTAAAAGACTTTGGATAAATTCTATTCTTCGGTGAAGGATAGATAAAAAATTTTTAGCTCGACTATGTTTAAGCAGCATTTCCATCA
GGTATGCTGGACCGTCTTTAGCAAGTTCCTCATCTGATAAAACAGTCAAATCTATTAATGTAAAAGGTTTAAATA
>contig_569
AGATAAATTTTTTATATCTTGACAGACGCGTTAGTTAATGTAGAATTCGCGAGCTCTTGAGTTTTGGGCTTGAGGGTGTCAGAAGAAAGAACGCTGAATG
AGAAGAGGAAGCGTTATTATTGTTCTGAAAAGGTTCATTAAAAAAGCAAGCAGTAAGCAAAGTGTGTGGGCGCTTGGCAATAGCCGATATGAGGGCTATA
AGAAGAGATTCTTGTAGTTATAAGTATTAGCAAACCGAGCGCTGAGATTGTGAGAGATCATAATTTGAGTGAGAGGGATTAAACAAAGAAGTGAAGAGTT
TGATCCTGGCTCAGATTGAACGCTGGCGGCATGCCTAACACATGCAAGTCGAACGGCAGCACAGTAAAGATTTCGGTCTTTATGGGTGGCGAGTGGCGGA
CGGGTGAGTAACGCGTAGGAATCTATCTTGAAGAATAGGATAACCCGAGGAAACTCGGGCTAATACTGTATGAAGTCGAGAGACCAAAAGCAGGGGACCG
CAAGGCCTTGCGCTTTGGGGTGAGCCTACGTCGGATTAGCTAGTTGGTGGGGTAAAGGCCTACCAAGGCGACGATCCGTAGCTGGTCTGAGAGGATGACC
AGCCACACTGGGACTGAGACACGGCCCAGACTCCTACGGGAGGCAGCAGTGGGGAATATTGGACAATGGGGGAAACCCTGATCCAGCGATGCCGCGTGTG
TGAAGAAGGCCTTCGGGTTGTAAAGCACTTTAGGTGGGGAAGAAAGGTAACTCGTGAATAACGGATTACTATGACGGTACCCACAGAATAAGCACCGGCT
AACTCTGTGCCAGCAGCCGCGGTAATACAGAGGGTGCAAGCGTTAATCAGAATGACTGGGCGTAAAGGGCGTGTAGGTGGTTGACTAGGTTTGATGTGAA
ATCCCCGGGCTTAACCTGGGAATTGCGTCGAAAACGGGTTGACTGGAGTGAGACAGAGGGTTGTGGAATTTCCGGTGTAGCGGTGAAATGCGTAGATATC
GGAAAGAACATCAGTGGCGAAGGCGACAACCTGGGTCTTAACTGACACTGAGGCGCGAAGGCGTGGGGAGCAAACAGGA
>contig_570
ATCCGTGGTGAAACCGATCATTATGATTATGTTTGCCAACAAGTGAGTTATGCGTGTCAAAAAATTGCTTTACAAGAATCTATCCCTGTTATTTTTGGCA
TTTTAACCACGGACAATGAAGAACTTGCTTTAGCGCGCGTTGATGAAAAACGTTGTCATAAAGGCCGCGATGCAGTCGATACGGCCCTGGCAATGATTTC
CTTATTAGAACAAATCGGATCGGAATAAATAAATCTTATAGCGCTACTTTATTATTAATTAGAGGAAATATATTTTTCGCGTCGAATAATATCGGTAGGA
AAACCGTAATTTTTAACGAGCAACGTAAAAACCTCATCAACCATATTGGGGTTGCCACACAAATAAACAATATCCTGCTTAGCATTCGGTTGAATTTCAC
CAAACGCATTCAAAACATAACCCATATGTTCATAACTTAATGCCTTATTCAATTTAACTCGGCTATAATAGGCGTGAAATTCAAACCAAGCATTTTTTTC
AGAAAACGCAATAAATTCATCTCGATATAATAGATCTTCTGGTCTGCGGACACCAAATAACAAAACAACTTTAAAACAGGGACGTAATTTAAACCGATGT
TCTAACTCGGCTAACATCGTCCGATAGGGCGTAACACCGGTTCCCGTCGCTACCAAGATATAGCGTTCTGGCATCTCCTCTCGTAATGTAAGTCTGCCAA
AGGGACCGGTCGCCATAATCTTATCACCTGGTTTTAATGTAAATAAAAGTTGACTCGCAACCCCAGAAGGGACATAAGACGCGGCAAATTCAATTTTATT
GGTCGCTGGATACGTTTTATTCGCAATACTGTAACTACGACGCAGAATCTTTTCATCTGTCGGAATATGCAAGGTAATAAACTGGCCTGGAACAAATTGA
AAACACCCACCTTCTTCATAATAAAAAGTGAAATGCTTAACGTCTGGAGCAATTTGTTCACTCTTTTCGAGTGTTAGATAAAATTCTTTTCGTGACATAA
CTTGCGTAGTCTAATCAGCTGGATAGCTTTCGTCAAAACATTTATAGTCAATTCAGTCTGACCCTATCCTGTACCTCACTATTCTTTATAAGCAAAGCAG
ATTCA
>contig_571
AAACAAGAGCCCTCTCATGGTGAAGTCATTATTCCGTCCGATGTAATTTTTGCTATGCTCCTCAAGTCATTGAAGATTTTAATTCATTAAGCGGCGGTGA
GCGATTACAAAAGTCCCTGACAAAAGCATTATCGCTTGTGCCTAATGTATTGATACTGGATGAACCAACCAATCATTTAGACCGAAATAGCCGTAAAAAC
CTAATGCGTATGCTGCAAGGATATACAGGCACTTTAATCATTGTATCGCACGACGCTGAGTTGCTACGCCATTGTATTAATACCTTATGGCATATTAATA
AGGGAGAAATTCACAGCTTTTCAGGAAATTATGATGATTATTTCGATGAATTAGAGCATCAACGTAGAAACATTGAACGGGAATTATCCAGGATTTCCCG
GAAAAAATATGCAGTACAACAATCCTATGCAAATTCATCATCAGATGAATATCATCAAAGCCAAAGAGCGAGCCGTGGTGAAGGACACATTACGCAAACT
ACAATAGAACAACAATGGGAATCACAATTAATTAACGATGCAGAATTCACTGCGAATACGTCGTTACCGTCGGTTACTTTTGATGTCAATAATTCTTACG
TAGCCGAACAACGTGGACAACGTGTTGGCGAAGAAGTCAGTCATTTTTATCATCTTAGAAGCCTTTGTTAAATTCAAAAATCGTCAGAAAGAAATTGGAA
GAGATTTTTATTAAAAAAATAAGATTATCATTAGGGAGTTATGCCAAATAAAAATATAGATTTATTTGAAAAAAAATTGTCAGTAAATACACAATGTTAT
AATTGCCTTGATACAACTATAAAACATATTAGTCCATATTGTTTTAAATGTTTTGATAAAAAAACATATATGGATTTTAGAAATGAGAATGTCAATTATG
CTTTTGAAGCAAAAAAATATTGGCAATGATATATGATGAAAACGCTGTCTATCTGGATAAAAATTTCTCTACTGAATTTCCAGAAGCATTTTATAGCCGG
GTTTGGGAGCTGACTATACTTAAATATTTACGCAGCTATAACAGCAAAGGGATCAAGTTAATAGTCAAAGCAGGTAAAGAAAGTAAAACTGATTTTTGCT
TTAAAAT
>contig_572
ACATTAACTAACGCGTCTGTCAAGATATAAAAAATTTATCTCAAATAAAATTTGACCTTCTGTCATTTTTCTATTTAAATTTCGACTGATCTCAACTCCA
TCTTTATAAACGCTTTTTTTCGATAATGCGCGATTGGTAATTTTAATGCGTTGCATTCTATTGCGATCGACTTTATCTTATGTATTTAAGATTAATTTTT
TGAATACAGAAACTATATTGAATCATGCTAACCCAATCTATGCTTGCAAAAATGATTTCCTCGTCGCACACTATTGACCGTTCCACTGAATAAATTGTTG
TCTACGAGTTGCTCATCTCTTTAACCATTTAAATATTTTACTCCACTATCAGGATATAAACATGTTAATTCCACGTTCTATACAAGAAGTCGAAAAAAAA
GCAACGCGTCTGTTTACGAAAGAAGACATTGAACAAGGCTTAGATAATATGGCTCGGGCAATCAGCGATAAACTCAGTGAAAGCAATCCAGTCGTTTTAT
GTGTGATGATTGGCGGGCTTATCCCCGCAGGGAATTTACTGCCGCGTCTCGACTTCCCTTTAGAGCTTGACTATGTGCATGCGACCCGTTACTCCCATGA
AACCGTGGGACACGCTGAAATTCTTTGGGTCGCTAAGCCTCGTCTTTCGCTTAAAAATCGTAATGTTTTGATTATAGAGGATATCCTAGATGGCGGCTTG
ACATTAGCCGCCATCGTTGATTATTGTCATGAGCAGGGTGCTCAAGCAGTCTATACGGCTGTCCTACTGAATAAGAAAAATGCGAAGCGTTTACCCGGGG
GATCTGTTTCAGCCGATTTTACCGCGATGACGATGAATCAGGGCTTTGTATTTGGGTATGGGATGGACTATAACGGTTACTTAAGAAATGCCCCGGGTAT
TTATGTCGTCTCGCCAGAGCATGAATAATATGCAACTATTTTTTTAAGATCAAATTAGGTTACTACCATGAATAATTCATCTATCGTGACGCTGAATGAT
GCGTCTTTTGAATCAGAAGTATTACAATTTAACGCAACACCGATACTCGTTGATTTTTGGGCAGAATGGTGTGCCCCCTGCAAAGCCATTTCACCTATTT
TAGATAAACTTTCTGAAAAATATCGTGGGAAAA
>contig_573
AATTTTCTGTCATTAAAAGTTTGCAGGCTATTGAAGCAAGTCATGTTGTTTTATTGCTTATCGATGCCCAAGAAGGGATTAGTGAGCAAGATTTACATCT
TTTAGGGTTTATTTTAGAAAGTGGTAAAGCAGTGATTATTGCAGTAAACAAGTGGGATGGTCTTTCTAAAGATCAACGGAATCAAATAAAAAAAGATTTG
GATCGACGTTTACAATTTATTTCATTTGCTCAAGTTATTTTTATTTCAGCACTTCATGGAACGGGCGTTGGTAATTTATTTACATTAATTCGACAGGCTT
ATCAGTCTGCAACGCGTAATTTATCGACTTCGCAATTAACACGTTTATTAGAACAAGCCGTTAATACGCATCAACCACCATTGAGCCATGGTCGTCAGGT
TAAGTTACGTTATGCCCATCCGGGTGGTTATAACCCGCCAATAATCCTTATTCATGGACAGTATGCGAGCTTTTTACCAGAATCTTACCGCCGATATCTT
GAAAATTTTTATCGCAAAGCGCTGAAGATTGTTGGCAGTCCTATTCGGATTGAATTTAGAGATAAATGAAAAGTATGCAATGTTTTTTATGAAAAGATGG
CTAAAATTTCTTTCGTTTTTTTTCGAGTTACGCTTTTGCTACTGATGTTACGTTGTACACTGAATGAAATAAGCCTGGCTTCTCGATAAATGTAACGTGT
AAATTCAGTGTCATGATTGGAAATGATGACGCGAATACCATTTGAAGCCAAATATTTTGCAGTTTTTGCCAAACTGAGCTGTTGTGATCGACTAAACCCT
TGAGAGGTATATTGAGTAAAATTTGCAGTGTTAGATAAACCTACATAAGGTGGATCGCAATAGACAATGTCACCTTGTTTTACAGATGCCAAGGTAGACA
AAAAATCTCCATGGATAAAGGTTGCTTTCTTTGCATGTTTGTAAAAATACTGCATCTCTTTTTCAGGGAAATAAGGATTTTTGTAAGGACTAAAAGGTGT
ATTGAATTCACCTTTTTGGTTAAATCGCGCGAGTCCATTGAAACAATGCTTATTTAAATAGAGCAATAAAGCAGCACGTTGACGACATTTTTTCGTATTG
TTAAATACACGTCTTAATCGATAAAACTCATCAGCGGTATTAAAT
>contig_574
AATTTAATTTTTTATCGCTACCCTTCAATAAACTTGAGATGTTAATCCATCTCAAGTTTTAAATAATAATAAAATAGTCCGATGTTAAAAAAATCTGTTT
TTTTAAGCTATTTAAACGTCTACTTGCGTTAAATATTTGTTTTTTCTTGGGGGGTTGTGTCTCAACAATAATCATGACACCTGAAGAAGCAAAATCGATT
AAAACGATAGAAGTCAGTCAAAAAGTTACGCCTGCTAAAAGAATGACTTATTTGGATCAAAGAAAATTATGGGCCAGTGCTTGTATAGGCCTGTTAGCGT
GTGCAATTCCTTTTAATGATGAGAAAGCTATTCAAGAAGCGGCCCTTAAAGAAAAAATTCAAATTACTGAAATTGTCAGAAATGAATTTATTAACCAGTT
GAAACAAGGTTCTCGTTTTAAACTGGCTAATAAAGAATATCCTGACGCGAGGGTAACGCTTGAGATTCGCGGATATGGATTTGTTGCTTCAGGATTTTCA
AGCAAATTAAAGCCTATTTTGATCGTTGTGGGTAGACTTACTCATCATACGGGTAAAGTTTTATGGCAAGACAGCGAGAGTATTCGATTCTTCGAAAATT
TACCTCGTTTTGAAGCGGCAGAATTATTACAAGATCCACATAATTTGTTTTTAGCTTGGAATGCTGCAGCAAAAGTTGTTTCTAAAAAACTAATTAAGTC
ATTCACTTCATAGTCTTGAAGAATAAATGATATTTAAATCATTTATAAGCACCTTTTTTATTTTCGTAAGTTAAAGACGAAATCAAATGACTTCACTTGA
TTTCGTTTCCTGGGATATAACTCAATTAAGCAGTCAATTCAAATAGTGATTCGATCGATTTTCTACAGGGACATACAGTAGTTCTTCATAGCATGCAATT
GATCCAATAGGGTGATAATTTTTTAATAATAAATCGAGGGGAATGGCGACCTCACGACTTTTTAATGATTGATAATGGCTATCCGTTTTTTGAAGTCCAA
AGTTAGCCGAAAAAACCCGTTCTCCTTTTTGAGTATCGTCAATTCCTTGTGTGCGATAGTTCCAATTTTGAGAACCTATCCCAGTTAATTAATTTCCAAT
GGGGCATATTTATTTCTCCTTTTATTTAATTAAAACAAAATATAAATTAA
>contig_575
ACCGCTCTAAAAAAATTCTAATTATTAGTCCCGCATGGATAGGCGATATTATCCTCGCCCAGTCTCTCTTTAAATATCTAAAACATCGCAACTCAAAGAC
AATAATCGATGTATTAGCGCCCAGTTGGAGCCAAGAACTCTATTCTTGCATGCCAGAAATGAATCACTTCTTTGTCATGCCTTTAGGGCATGCTCAATTT
CAATTCATAAAACGTTGGCAACTCGGGAAAGAACTGCGAGAAAAAAAATACGATCAAGCCATTATTCTTCCCAATTCTTGGAAATCTGCCATTATTCCTC
TCGCCGCTCATATTCCTGTAAGAACGGGTTGGCTCGGTGAAATGCGTGTTCAATTACTCAATGATTGGCGCGTTTTAAATAAAAAAACGTATCCGATGAT
GGTTCAACGTTTTATAGCATTAGGGGATGCTCAATCCTTCATTAAAAATAAGGTTGACTGGTTCAATTTTAAGCCACATCTAACCATTCCCTCTGAACAT
AAACATTTAAAAGACAAAAAATTATCTTCGATGACAAACAAGCCTTATCTGATCGTTTGTCCTGGTGCGGCGTATGGGCCAGCAAAACGTTGGCCTACAA
ACTATTTTGCAGATATTATAAACAGTAAAAAATCCAACGACGGATCCATTGTATTGCTGGGTGCTACTGCTGATATCCCGATAGGGATCGAAATACAAAA
GTTGACTAAAAATGCCTGCATCAATCTCATTGGAAAAACATCTTTAATGGAAGCAATCGCTCTTTTATCGTTTGCGACTTTGGTGATTAGTAACGATTCT
GGACTGATGCATATTGCTGCAGCTTTAGATAGACCCTTAATTGCAATCTATGGTTCAACGAACCCAAAATTCACACCCCCTTTATCAGAAAGGGCTAAAA
TAGTTTATTTAAATCTTCATTGCAGTCCGTGCTTCAAAAGAAAATGTCCCTTCACCCATTTAAACTGTTTAAAACAATTAACACCACAAATGGTTTTAAA
AACCATTGATGATTTAACAAAAAATTGAATTATTTATCTTTATTTACCAATACAAAAATTTGAAAAAATTTTCCCTAATAAATCATGTGTTGTAAAATGG
CCAGTAATTTCACCTAAAAAATTTTGTGCCATCGCTAAATCCTCAGCAATTAA
>contig_576
AAAAAGACAACATTAACCAATTTTCCTATCGCCTCGATTTTATTACATGGGAGTCGTATTCTCATTGAATTTTCGAGTGAAATCGCACACGACATCGCAG
ATTGGTTGATTGTCGATCAAAATAGCTGGCGGTATCTCGCAACGCATCATATTAGTCCTTTAAAAAATGTTGAAGTGATTGATTCTAAAAACAACACGTC
AGCACTTCCTTTTTATAAGTTTTTAAAAGAAGAAAAAGTCAACGGAGCAGAAGAGGTGTTTCATTTTATCTCCGATACCTTGTCATCCAAATTGACAACC
TATTTAAAGTTTCCTGCTGAAGGTACGGACGCATTCGGACATTGCGATCGGAAGGGGCATTATGGATTTGATTTAGCGTTAGGTGGTGTGGGTAATCTAC
ATTTTGCCTCCAAAAAAACAATTCAAAATAATGGCGAGCATGGTCATTTATACATCAATTTTTATCTAGGTGAACCAAAAAAGCATGCTGGTTTATTATT
AGGGATTGAACAATCCGCTCCCGGTCAATGGGATCAATTCGGTTCTTGGCATGATTTTAATATCAATGAAAAAAAATATAGTGCATCAGGAGGTGATTTT
TTTTGTAAAAGGCCTGATGTATTAGAAGTTTACCAACACGATTATCAAGGTTTAACTATTCTTCCTTTTGCCAGTTATTATGACAGTCTTTGGAGCTTTA
TATCACCGGATATATTGAATTTAATTAAAACATCGTTTGAAAAATGTAAAGCAGCGTTGAGTTTATTAAGTAGAGAAAAAAAATTGTCTTTTGTTCGAGA
TATTTTGACGTCATCGGGTGGCGTGAACAACGATGATTTTACTCGTTGGTTTGGTGCGTATTCTCAAGAGATTTTGCAAGATGATTTACTCATTCAGTCT
GAAAAACAATCAAGTGAAGTAAAGCACATTCAGCTTCAAAATCAACTTCAAGAGTTAGCATTTAAAAATGAGCAATTTAATAAAAAATTAATCGAATTAC
AGCAACACATGACGGATATTCAAACAATAAACAACCTATTATTATATAATCTTGCAAAATGCTTTATGTTATCCGTTATTCGGCAGATGGGGTGGCGTGC
GAATAATCATACTATCCGAAAAAAAATTTTAAAGAGTGTACAAGAAGTTTATTTTGAAATAA
>contig_577
TTTTCCTTGTGAATTAAATAATGTTTGAGAATTAAATTTATTCGTTAAACATTGAGACGAATAAACAGTCGGGCTTGTTTTTATATTGAAGTCGTTTGCA
ATTTTTGCAATAGGATTATTTTGAATGCCATGGATCCATGAAGCGCCTAAATCAAGCGCATACTCAAAATACGGTAAAGATAAAATTCTACCGCCTATTC
GGTTTGTCGCTTCTAAAAGAAGCACGCGTTTTCCATGCGTGATGAGATAATCAGCGGCCGCTAAGCCAGAGATACCGCCGCCAACAATAATCACATCATA
AAGAGAACGATCATGAATCCTAATCGCGTGTGACATAAAAACGTCCATTATCCTATCGTTTTTTTGAACATAAAAATACAATATATTAACTAACTTAACA
AAAATGAGGCATCTTGTAAAATTGAAAAAACGGAGTATAACGACGGAGATTTTGTTGAGTGCTCCTTGAAAAGAGTGAGGAATGTCAGTGATATAAAGCG
GGGTTTATAATGCCAATAGAGAACAATGTGCCGAACGGAGTGAATCATTGCGAAAATAAATCGACATCATTACATCATGCGTGTAAAAAAGGGGACATCC
TATTCGTGAAATTTCTGATAAAAAAGGGAGTTAACCTTAATGCACAGGATCGTTATGGAGTTACCCCTTTGAGTATTGCCTGTATAAATGGCTCTACGGC
AATAGTTAATCTACTGATAGAAAATAATGCGGATCTTAATATTGTTGACCATTTTAAAATATCACCCTTGCTGCTCGCAGTCGCCCATCGCAGAACAACG
ATAATCGAGTTGCTAAAAAAAAGAGGAGCTCAATTATTTTCTCCGGGCGATAATGAAGGAATATGGGCTTATTTAGTAGAAAAAAGTGATAGAAACGAAT
TTGCCAAACGAATTATTGATGAAGCATTCGTACAAAACCGAGGGGAAATAAAACCAGCGAGTATACAACAACACGAAGCATTATCCGCCTATTGGGATGA
CTGTAAAAATAGACTTCAGGAAATGGAATCGTTAAGAAAAATGGTTTTTGGTCAAGTGAGTTTGTTTAATTTCTGCACTTTAAAGAATACCCATCAATTA
GCGACAATGTCTCGTCATGAAGCGATACAAAAAATCGTTAATCAAGTCGATTTTATTAATCACTATCCA
>contig_578
AAAAGCGAGAGTTTCCGGTTTTGATAGAAGTGCAAAAACTTTGACTCAAAACTTAAAAATAGAGGAAACTCTCATGTTACATACTACGGATAAAATTATT
AAACATAAAGTGGGACTGCTTAATTTGGCAGAAGAACTAGGTAACGTATCAAAAGCCTGCCAGGTAATGGGACTCTCTCGAGATACCTTTTATCGTTATA
AGTCTGCAGTTGAAGAAGGCGGTGTGGAAGCTTTGTTTGAAAAGAGTCGCCGGCAACCTAATTTAAAAAACCGGGTGGACGATAAAACGGAAATTGCTGT
TGTGAACTACGCTATTGCTTATCCAGCGCATGGCCAACACAGAGCCAGTAATGAATTACGCAGGGAAGGTATTTTTGTCTCGGGAAGTGGCGTACGAAGT
ATCTGGGTCCGCCACTCATTGGAAAATTTTAAAGCACGTTTGAAGGCCCTGGAAGCCAAGGTAGCTGAAGAAGGTATCCTTTTAACAGAAGCACAAATTG
TTGCGCTTGAACGGAAAAAACATGACGATGAAGTGTCTGGAGAAATTGAGACAGCTCATCCAGGTTATCTAGGTTCACAAGATACTTTTTATGTCGGTAC
GCTAAAAGGAGTGGGTCGTGTCTATCAACAAACCTTTGTTGATACCTATAGTAAAGTTGCTTTTGCTAAACTTTATACGACGAAAACCCCGATTACAGGG
GCTGACTTATTAAACGATGAGGTATTGCCTTTTTTTGAGGCACATCATTTGCCTTTATTAAGAATTCTAACGGATAGAGGTACAGAATATTGCGGTAAAA
CTGAACATCATGATTACCAGCTTTATTTAGCGCTTAACGATATTGATCACACAAAAACCAAAGTTCGATCACCTCAATCCAATGGCATCTGCGAACGTTT
TCATAAGACGATTCTACAGGAGTTTTATCAAGTAACTTTTCGGAAAAAACTTTATTCCAGTCTAGAAATGTTAAAAAATGATCTAGACGAGTGGCTTGAT
TTTTATAATAATAAACGCACTCATCAAGGTAAAATGTGTTGTGGGAGAACACCCGTAGAAACACTTGTTGATGGGAAACAAATCTGGAAGGAAAAGTTTA
TTCACTAAACTTCACCTGACAGTCACTTCTTAAAAGCCGGTCACTGTACGATCAAGTTTGAGCTAATACA
>contig_579
CGACTGCGTTCTCTCTAATTTTAAATTTTCATGAGATAAAAATTTATTTGTTTGCGTAAAATTCTTATTTTTATAAAAATAAGAATCTTTAAAGAAATTA
TCTTTTGTACTGGTTGATTCTAATTTAAAAATAGGTAGCCGAGGCTGCTTTTCTGTTTGCAATTTAGGTAATGCTTTTAGTGTTTTAGAAACAAAGTAGT
TTTGAGTCATTGGTTGTAAATAATTATTATTATTTTTTTGATTAAATAATGAATGCTTTACTCTATTGGATTTGGATTTATCTTTTTCCTGCGTAGGTGA
AAATAAACCTTTACTTTTATTTTTTTTCTGATGCTGTTTTTTAGTGGCCTGATACGCGTTCTTTCGTAAGGAATTATCATATTTTTCGAGATAATCATCC
GCCATCGCTAAGATGCGATCTTCCTTCTCAATTCTAGTCGATTGAGAAGAATGATTCCTATCATGAAAAAATATTTGAGTGGCTTGTTTAGAATTTTTCT
TTGTGCGCGTCGAACTTTGAATGGTATTGGCTACTATTTTTTCTTCTCGATGAGTTTGACGTTTACGGCGCACGAGTGGTTGAGATAACTCCTCCTGATG
ACGCTTCATCCCTACTGAATTTAAGTAAGTGTGGGTAAGTATACTACTCAAATTACTCGTAGTCATTATTTGAGATAAATGTTGAAAATGCGCAGCATGC
TCGATTTGTTCTTGATAGTCCTTAGGATGAATTTCTTGGTCATAAAATTTAAAAATGACTGATAATACTTTTTTTCTCATTTCTGATTCTTGATAAAAAT
TGTGACAGATAATCGTGCAGTAATCATTTGAAACTTCGAAGGCATTCGTCAGTATAAGATGGGTTTCATCACGAAAAAAGGCATAGTTTCCAATGTTTTT
CAATATCTGAATTTCAGTATCCACTTCTATATCTTGAGAAGTGATGACAATAATCTTTTTATCGGCAGTAAAAAGTAAAGGTGCCGCGACTAAACACCAA
CCTTCATTCTCTAGTGGAACTATATTTTTAGGCAAAATATCAAAAAAAACATCCAGTCTTTGATACCAATGACTATTATCAAACAGTGCGTTTTTTAATT
CTATCGTCAGCCATGGCTTAAAACAGTTTACATCATAAAAATCAGGATAAATCGGCGCATAAATCGCATTA
>contig_580
ATCAATTTTATCGTGCGCATCCTTCGTATCGGGGCGTGTATTCAGGATATGGCGTGGGATTATATTTAGTGAAAAAAGCCGTGGATCTTTTAGATGGAAA
AATAACGGTCTCGAGCCAAGAAGGGAAAGGAAGTTGTTTTACTTTAGCATTCAATTTCCCTTTAGCGAAAGAAGATGCCAAAGAAATCGGTAAACCAATG
GATTTTTTTGGAGGAACTAAGGTCTATTAATCATGTCTTTTTTATTTAAAACGAGTTTCCCAAGCAACGGAAATAATTTTTTTGTACGAACGTTAACCTT
CTGGGAATTTAAAAAGGTAACGAAAGAATGGACAGGGAGAGAAGGATGGAATTCTGGCGCCCATGAATATGTGCCATTTTATAGTATCTGTCCGAATGGA
CATAAAGGATTATTTACCAACAATAATCAATTAATTGCATCGTTATCAGCCGTACGTTATGCCAAAGATTTTTCTTTTTTAGGCATTTTTATTGTTGACC
CCACGTATAGACAATTAGGGATAGGAGAAATTTTAGCGAAGACTGTCTTAACTGAATTGAAAGATTGTGCTTTATTGGGGGTTAATGGTGTAAAACAGCA
AGTAGGAAATTATCAAAGAAAATATGGCTTTATGCCTTATCATAATAATTTTCGCTTTTCTGGCAGAGTAAAGTCACAGACCTTTAAAAATGATTTTTGC
AAACCTGAAAAAGAACTAAAAATAAGGGGTCAAGAAAATGTAGATGTCAATCAATTAATTGATTATGACGCCAATGTATTTTTATATCATCGTGAAGATT
TTTTGAAAAAATGGATAAAAATGCCAGAATCTTATTTATTAGTTGCCGTGGAAAAAGAAAAAATCTGCGGGTATGGTGTTGTTAGCCAATGTCTTAGTGG
GAATAAAATAGCGCCGTTGTTTGCTAAAAATGAACGCATAGCAAAAAAATTGTATGAATCATTCGCTTATAAGTTTAACGGTAAATTAATGCAAATGGAT
ATCCCTGAAACAAATTTATCTGCCGTAAAATTAGCGACACAATGTGGTTTGTATAAAACATTTGAAACAACAAGAATGTATAAAGGCGCAGCGCATTTAG
TGAAGGAAAAAAATAAAGAAGCGCATCAAGTTTACGCATTAACCTCTTTAGAAATAGGTTAATTTTTTTAACA
>contig_581
TGTGGGTCAGGCTGATGCGATGCTGCCTTTAGTAGGAGATGCTCAGCATAACTTTTATATTGATCCTGCATTAACTTCAGGAAGTAATTGGGAAGGGCAT
GGAGATTTAGGATTAGGGTATCGCTGGATTCAAAATGGTTCAGCGATATTAGGTGGTTATCTTTTTGGTGAATATAATCGAATGGATAATAATGTCCGCA
TATGGACAATGAATCCAGGGATAGAAGCCTTAGGTTCTCGTTGGGATGCCCATCTTAATGGGTATTTTGTTATGGATAATCGGAGTAAAGTTGTTGGAAC
TGATTTAGAGTTTGTTAGATTCCGTGGCCATTCGGCAGTTTATAACCTATTTGATGTAACCCAAAATGTGGGAAATGGTGGTGATGTGAAACTGGGTTAC
CAACTCTTTCCTAAAACACCTTTAAAAGCTTTTGTAGGTAGTTATTTTTTTAGTCCAGCAGAAACAAAAAATATTTTAGGTGGAGCAGTGGGCTTAGAAT
ATTGGGCGAACCGAAATGTGAAAGTTTTTGCTAGTTATACGTACGATAAGTTACGGCGTAGTGTGGGTTCTTTAGGGTTAGGGGTTGAATTGGGAGGTAC
GCACGTCCATCGTAGCGATCCTTCCATAGAAGAACGAATCACTGATCCATTAGAGCGCAATTTAGCTGAATTAGGGGGTTCGGCGGCGTTTCCGAGTCAA
ATGAAAAGAAAGCTAGTACGTACGATAGGTGATGGGGGCGATGGAGATGGAGGCGACGGTGATAATGGAGGTCCTGGTGGAGAAATTCCAGGAATTAATG
CTTTTTTTAGCCAAACCGGTACGCCTAATAATGGCGGGGTGGGTTTGACCTTGGGTAATTGTACCTATGAGAATCCTTGTGGCCCCACTGATCTAACTAA
CGAAGCTACGCAAACCTTATCCGGTTATCTTCCAAACACGAAGATGTACTTTTTGGGAGGGGCATACACGGCGTTAGATGTTCCTGGAGGAAGCAACCCG
GTCACGATCAGGGCCGGACAAAGTCTTACTTCGTATCCAGGGACTGGGATTTCTACGCTGAGTGGAGGACTTATCATGGAAGGCAATAATAGTGTAAATA
ATATGAAACTTGACCCGACGGCTAGTACCCCCATCGGCATCAGTGGTGCTCCAAACGGTAACGTGTTGATTAATGGCAG
>contig_582
AAAGTCTGGTGAGATTATAGGCGTTCTAGGGGTTTCAATTGATATTACAGAACTTAAAAAAACTCAAAAAAAATTGAAGAAATCAAAATTATTAGCCGAA
ACCGCTAATCAAGCAAAAACTAAGTTTCTTGCGAGTATGAGTCATGATATACGCACACCTTTAGCGGGGATTATTGGTTTATCAAAAATACTTCAACAAC
GTTTAAACGTACTTGAGGACAAAAATGATTTACTGATGATAGGTAATGCCAGTAATCAGTTATTAAGGTTACTGACGAATATACTGGATGTTGCTTCATT
AGAAAACGCGAGTGATTTACAACTTAAAATTGATAATTTTTCTATTCAAGAATTAGCAGAATCGTTACAAAAATTATTATTGCCATCAATAAAAAGTAAA
GGACTGACATTGCAGCTCAATGTAGATGTTTCTTTTACAGGGAATATTGCAAGCGATCAAAGTAAATTAGAGCGAATTCTACTCAATTTGGCAACCAATG
CGATTAAATTTACTGAAAAAGGAAAAGTAACGATTAGCATTAAAGAATTGAACTTGCCGCGGCAATTAGAGGGAACCTATATAGAATTCATGGTGACTGA
TACGGGCATAGGCATCCCCCCAGAGCAATTGACATCAATTTTTGATCCTTTTTTTCGGATAGAGCCGAGTCACAAAAAAAGCACTGAATCCAGTGGTTAT
GGTATAGGCCTTTATACGGTAAAAAAATTTGTTAGATTATTGGGTGGTGAAATACACGTTAAAAGTCAAATGGGCGCGGGTACAAGTTTTTTCTTTACTT
TATTGATGAAATTAGCTCCTCACAACCAACGTTTAAAAGTTAAAAATAAAACTAAAAATGTACAACCTTTTGTTTTTTTAGATAATAAAAAGTTATTTGA
AATTAAAAAGTTTAAGGAAACAGAAAAGGAAATTAAAAAAAATATTTTACTGATTGAAGACGATCATTTAACCATTAAATTTTCCAAAGAATTGTTTGCT
CAGGCGGCGTATAACTTAACGGTCATCTCTACGCTGCAAGAAACCATCGCTTTCGCAAAAAACCACGCGTTTGATTTGATTATTACGGATTTGGGATTGC
CGGGTCTTCGTGGAAATGAAATTGCTGTTTTATATCGCTATTGGGAACGAATCAATAAAAAGCCAATGGTACCCATTATTTCTTTAACGGCGTA
>contig_583
CCCTACTTTCTGGTGCCGATTTTATTGCTACGGGCCATTACGCCCATAAATCTTTTCAAAATAATACGTATCAATTACTTCAGTGCGCTGATAAAAATAA
GGACCAAACCTATTTCTTATATACTTTAGGTCAACACCCTTTAGCACATACGTTGTTTCCACTGGCCCGCCTGACTAAATCTGAAGTCCGTGCGATTGCT
CAATCGAAGGGATTTGTGAATGCAACAAAAAAAGATAGTACGGGCATCTGTTTCATCGGAGAACGTAAATTTAAACGTTTTTTACAAACTTATTTACCTC
TTCAACCGGGACCGATAGAAACGCTAGAAGGCGAAACCGTAGGACAGCATGATGGTCTTATGTATTACACCATCGGTCAACGACAAGGATTAGGGATTGG
GGGTCAACGAGAAAAATTAGGCGTGCCCTGGTATGTCGTGGATAAAAAGCTTAACCACAATGTGTTAATTGTGGCACAAGGAAAAGAACATCCCGCACTT
TTTGCATCCCACTTGATCTGCACTGACTTACATTGGGTGAATGAATGCCCACTGACCCTGCCTTTAAATTGCGCAGCAAAAATACGTTATCGGCAGTTGG
AAACCCCTTGTTTAATCCAACCGTGTGCCAACGACGCCTACCACGTTCGCTTTAAAATACCACAACGCGCAATAACAATCGGTCAATCCATTGTTTTTTA
TCAAGGACCCGTTTGTTTGGGAGGCGGAATTATTGATGCCATACACTAATTCTTCGTGCCTTTATATGATTCTCGGGTTAGGTAAAACCGGTCTTTCCTG
TGCGCGTCATCTTAAACGATTCAATTTACCCTTTATTATTTTCGACAATCGTTTAAATCCTCCTAAACTATCTCATTTTAAAAAAGAATTTCCTGATGTT
GGCTGTTATTTGGGCTCATTGAAACCTAACCTTTTTAAACGTTGCACGAAATTAATAGTCAGTCCGGGTATTGATCTGAACGAGACAACGATACGAACAA
TTATTGAACAGCATACACTGAAACCGCTCGGTGATATTGAATTATTTGCTCAACACGCGCGCGCCCCTATTATTGCCATTACAGGCAGCAATGCGAAAGG
GACCGTCACCAGCTTAATCGGTAAAATGATTCAACGCGCGCACTTAAACGTTGCTGTAGGGGGAAATATCGGCAAACCTGCACTCGATTTGCTGA
>contig_584
AAAAATTTTAACCTTACTCTATTTAACGACGCTGTCGATGTTTGGTTTCGGCTTTGCCATGATTCCACTTTATAATGTTCTGTGCAAAAATTTAGGGATC
AATGGTAAAACGGACCAGTTCAGTTATCTGGCTTCGAATCAAATTGATCTATCCCGTAGTGTTCGTGTGGAATTTATGACGCATAACAACAATAATCTTT
CTTGGAATTTTTATCCCCGATTACAACATATTCAATTACATCCCGGGGAAAATATTTTAATTTATTTTTTTGCTCAAAATAATTCAGATCATCCGATGAC
TGTACAAGCGATTCCTAGCGTTTCTCCCGGCTTAGCTGCCCGTTACCTAAAAAAAACAGAGTGTTTTTGTTTTACGCAACAAACGTTTAAGGCGGGCCAA
CATCGAGATATGCCTGTTCTATTTCACATTGATCCTCATTTACCTCAGTCCATTAATACCATCACGTTAGCCTATACCTTATTTGATGCAACCGCAATGA
AACCCTCTAAACTGATCCAGCACTCTCTAGGGCACATTCCTCGTTAATCGTTTCCTATAAAATTTTTTCTTGTGAACGCCATTGACTTTTGCTAAGGTAA
TTCTCACGTTAAAGGACAAACGCGAGTGAAAAAAAAAGACGCTTTATACTACGTCCCTGAACACAGTAAGTGGCCTATTATTGGTGCGCTCGCATTGCTT
TTTTTAGCTTTTGGCTTGCTGAATATAGAAAAGAAATGGGGCTTTATTGCATTCATAATCGGTGTAGTTGTTCTTGTATTCATGTTAACAGGTTGGTTTT
GGAATGTCGCACAAGAACGTCAAGCGGGATTATACAGCCCTCAAATGGACAAAACGTTCCGCTGGGGGATGGTATGGTTTTTAATCGCTGAACTCTTTTT
ATTCGGCTTATTATTAGGTTCGATCGTCCATATCCGATTTTCAATTACACCCTGGCTTGCAGGTCAAGGCGGCGATGCATCGCAATTAACCCATTATTTA
CTCTGGCCCGATTTTGCTAAACGGTGGCCTTTATTTATTCCCCCCGACGCTCCCACGAATCAAGTGAATCCAGTGAATTCTCTTTTAAATTATCTTCCAT
TGATCAATCTTATCATTCTACTCGCGAGTGCATTCTGTTTATCCTATACCCGTTATCATTTTAAAAAAATCAATGATACGCACTGTCGTTTCAGTTT
>contig_585
ATGATCATGATCATCTTCCGCATGTTCAGTGTGTTCCTCATCTTCTGTTAAGAAACTAAAATCCTGTAATCCTTCTGATACTGCACATACGCCGGCCACT
AGAGGGGGCGGAACATTTAAAAAACGATCCGTTGTTAAACCAATACTGACCAAATGCGCTAAAAAAATGAACGATTGTATGGGTGATATAATTAATTGAG
CGAGAATACGAAAAGGATTTAAAAATTGTATCCAAGTCTCTTCTTGTTTAGTCTTTTTTAAATTATTTTTTATATTCACGCAACTTGATATAATCGTTTT
AATAGGATGTTTTACGCATTCAACCATCGAAAAAAATATTTTTTTACACGTATCAATGGTTTGAAAAGTGGTACTAAAGGCATAAATTAAATCCGTTGCA
AAACTAATAGGGATTAAAATTGCACTCGCACAATAAGCTACAAAAGTAGGTAATTTGGGCACTAATAATTTTACTCCTTTCTGCATCGCTATCCAACACG
TGCCACCGGAAGCTGCGGTTGCAAACACCGTTAAACCAATAACCCCTATTACCACGATAGATAGGCTTGCTAAACGTAATAAATAAGCGCTTATCGGTTC
TTTGTCTTTTCTTTTAAATAATCGAAATGTTTTAATACAGGCTTCGCTAATCAAATCATTTTTTACAATATCAGTCATAACATAATAAAGTAAAAACGTT
GCGCCTATTGCTGCAAATAAAGCAACCGGCCATATAATAGCGGAAAGCGCCATTGCCGATAATGACCATGCTAAACCCACTGTTATGGCTTCTTGTACTG
CAAAAGCAGTTACAAATCCTGAAACAATACCAACTATAATACTGATTGCCCAAAAAAAACGTAGAAATGCTACGCTTTTTTTAGCTGATTTTAATTCATG
TAAACTGACTTCTCTCAATTCTTTGCTAATATAGGATCTTACGGTATGTTCAGGCTCTTTTAATTGTTGATAAAAAAATGTCTTCAGCTCTTCCAATCTT
TTTTTAGCTTCTTTTACATCCTCCCCGTCTACATTCGATTTATTTTTTAATGCTTTATATTTTTTTCTTTGAGCGCAATAATCCTTTAAAAAATCACATG
TGTATTTATTTTGAAAAGAAGAGATTTCTACACATTTATTTAACTCCCAAAATAACAAATGTTTATCAGCACTCGATGTCAATAATTTTAATCGTGCTAA
ACCTTTAAAA
>contig_586
CAATTATCAAGGGCACGTTCCTCATCATCGTGAAGCGTTAGAGAGTTTACCGGGCGTTGGACGTAAAACCGCTAATGTCATCCTGAATACTATTTTTCAT
CAGCCCACCGTTGCAGTCGATACGCATATTTTCAGAGTGTGTAATAGAACGGGTCTGGCCACTGGAAAAACACCACTTGCCGTTGAAAAAAAGTTATTAC
AAGTCGTTCCTCAAAAATACTTAAAAAATGCACACCATTGGCTCGTGCTCCACGGACGTTATATTTGTTTGGCGCGCAAACCCAAATGTCCTATCTGTAT
CATCTGCGATCTGTGTGAATATCCCCATAAAACGTTATTGGTTAAATAGGAATGTCTATTTTTCAACTTATTTAATTCTTTTAAATTTATTTAAAATTTC
TTCAACACCAAGCGCACGTAAATCCTGAGCCGCTAAAAATCCAATTTTTTCCGCTTCCACTCTCGACCCTTGTTTCTCTACTTTAATTTGTGTCGTGCCA
TCGGAACTTCCAACGAAAGCCTGTAGGCGAATGAAGTCTTGACCTAAAGAAGCCGCATAAGCTGCCAAAGGCACTTGACAACCGCCTCCCAATTCCCGAC
TTAACGCACGCTCTGCTAATACACAGGAATGCGTGATTGGATGAATCAACGCAGAAATATACGTTAAACTTTCCTCATCATTTTCATGACATTCAATTCC
TAATGCGCCTTGACCGGGTGCTGGAAGAAAATGATCTATTTCAAAATATTCACTAATACACTCTGTTTTTTTTAAACGAATAAGACCTGCCGCTGCTAAA
ATGATTGCATCAAATTCACCTGCAGCCAATTTATTTAAACGCGTTCCAATATTTCCCCTTAATACACCGATCTTTAAATCTGGACGTAACGCTAGCAGTT
GTGACTGACGACGTAAACTGGAGGTACCTACATAAGATCCGAGCGGCAATTGCGTGAATAATCGATCCGATCTTGAAATAAGCACATCACGAGGATCGCA
ACGTTTGCAAATAGCCCCTAATACCAACCCTTTTTCTAACGTCATAGGAAGATCCTTTAAAGAATGAACCGCTATGTCTGCTTGACCATGAAGTAAAGCA
GCTTCTAATTCTTTAACAAAAAGACCTTTACCGCCCCATTGATTTAAAGAATGAGAGGGTCTGTCTCCTTCTGTAACAAATGGAAGTAACGTAATTTTCA
AAAACGGAAAAA
>contig_587
ATTACTACCGCAGAAAATTTATTAAAGCAAGAAAAAATGAATGCAGATATTCAAAAAGAAAAAAATAACTTATGTCCATTAATATTTAAAGTGATTCCCA
TTCATTACAGGAAAGCATCTGATTTTATTAAATTATTAAAGGATAAAACCAATACGCTTTTATCAGCACAAGCGATTGTTAATGCAGATAATTTAACGAA
TAGTTTATGGATTAAAGATTCTCCGATAAAAATGAATAGAATTATTCGTTTAATTAAAGAATTAGATAAACCTATTGGGCAAATTTTGATAGAGGCACGA
GTAGTCAGCATTGATCAAAATAAAGAAAATGAATTAGGTGCGCAATTTAATTTAGGAAAAATGCGTCCTGTTAATGATCTTTTAAAGTCTACGCTTAGAA
ATGAGGTCAGTAACCAGAATACTTATCTATTACAACATTTAACGATGGATTTACCTCTTTTTTCAGCAAATTCTTTAGGTCTAGCTTCCTTAGGGTTACG
TTTGCTGAACTTAGGAAAAAATTCTTTTTTAGATCTAGAACTCTCAGCACTAGAAAAAGAAGGAGCGGCGGAGGTTATTTCTACTCCTCATTTAATAACG
GCGGATCAACAACCCGCATTTATAGAGGCAGGTGATGAAATACCTTATCAAGAAAAAGCATCGGGCGGGGGAACGAGTCTTATTTTTAAAAAAGCAGTAT
TGTCCTTGAAAGTGACACCTCAAATTATGCCTCAAGAGCGTATAATCTTAGATTTAGAGGTTAACCAAGATCAACCCAATTCGGTTATGGTTGATGCGCC
AACAATAAAAGCACGAGGAATTAAAACCCAAATTATCGTAAAAAGTGGTGAAACCATTGTATTAGGCGGAGTCTATGAGTATTCTCAAGGTAAACTAGAG
CAGCGCGTTCCTTTTTTAGGCAGCTTACCTTTAATTGGGCGGTTATTTCGTTTAACTAAGGTTTATAATAGACGAAGTGAGCTTTTGATATTTTTAACAC
CATTGCTTTTAAGAGGCTAATGGGCTTAGACCATGTAACCGAGTTAATCTTTGTTTATTATGAATGATCCCTATGCCATTTAAATCACCGTTTCAGCTTT
ATAAATTAGATCATGATCGCGTTATTCATAGCTTAAAAACAGCTATCGCCCTTTTATTTGGCTTATTGATTTCCTATTTATTTAAACTTCCCCTTCAAGG
AAGATGGGTCATTATCACCATTTTAG
>contig_588
ATTATGAAAAAATTAAAAACGCTATTAGTTCCGGTTTAAGTGCCAATAACAAATTTTTACTTAAAAAGCGTTTAAAACAGGCTCTCAAAACTTCTGTAAG
TTTAGTACCTATCGTCAATCAATGTGAAATAAATCAATTGTTACCTGTCAAAGTAGATAAAAATTTAGCTGACGTGTTAAGGTTACCTTCAATATGGGTA
GATAAAGCGATTGATTCGAATATTTTTTTCGACTACTTAGATCTCAGAAGAAAAGCCTAACAAAAAGCTATTAAACTCAAGCACGCAGGCGTTATTCCGG
CGTGCTTTTTTAACACGTGTTAAGCAAAAAGCAGCACATTAGCGATTTCTGATCTAATGCGTTTCTAAATAGCGATATATCGCTGCAGCCGTATGAAAAG
AACCAAAAATTAAGAGTCGATCATTTTTTCGCAATTGACTGAAAGCGCGTTGAAACGCGAATTCGGGTGAAGAAAATTCTAAAATGGATTGTTTGACTTT
CAAATCGAGTAAAGACTGTTTTAATTGAGTTGCTTTAGCACCGCGGTGTTCAGTTAAATCACAAAGATACCAATAATCTACATGATTACTCAACGGACGA
AAGGTGTTGGTAATATCCTTATCAGCCATCATACCTGCTAAGGCATAAGTCTCTCCTAAACAGGGTGTGTTCGCTAAACGTTTTGATAAACAAACACCAC
CTGCAGGGTTATGAGCCACATCAACAATAATTTGACGGGCATTTTTTTCAATGATGTGAAATCGACCAGGAACAAAAACACGTTTTAAACCTTCTTGTAT
AGCAAACGATGCAATCGTAAACCGTTCACTCAGAAGCTCAACGGCTTGTAAAACTGTTGCGGCATTTTGCAAATCAATCGTTGGCAACGGTAAATGATGA
AGCGAGCGTTTCCGACTTTGCCAAGACCAGGATGAATGTTGCATTTTGTAATCAAATTCGACGCCAAGCCGGTATAAAGGGCTACTTAATGATTTTGCCG
TATTAAGTACCGATGTTGGCGGTGAAAAATCACCACAAACACAAGGTCGATAAGCGCGCATAATCGCTGCTTTTTCTAAACCAATTTTTTCACGCGTTTT
TCCTAACCATTGGGTATGATCAATGGCAATAGTACTAATAATTGATAAATCGGCGTCCACGCAATTCACTGCGTCCAAACGTCCCCCTAAACCCACTTCT
AAAATAATTAGATCTAACGGGACTTGTTTGAAATA
>contig_589
TAAAATATAAAAATAAGAGGTTTGTTTTGAGATATAAAAAAATGAAAAAAGCAAAATTTCAAGGTAATGTTGATATCATTAAAAATGCTCAGTGTCTTCT
TATGGGAATTAGTATGAATCAAACCCATCAATCGGGTGAAGAACTTTATGCGTTTATTAATGAAATAAAGAAATATACGAATATTAAAAAGGTTATTTTT
GTTATCACAGATTATTTACATCGCCATTATGTGCAATTAGAGACTGGATTACCATTAGAAGAAGCTGGAAAAGAAGCAGAAAAAATGGGTGAAAGTTGGC
TACAATTAAATGAGGCTAGTTTAAATAGTTTATCTCCGGTTGAATTACAGTTAGTTCAGTGGAAAAGTTTAGTTGAAGGTTCTAATCAAATTGAAGATAC
ATCGTATAGCGATTGTTTATCGAAAACTGAAAATTGCTATAGAGACGATCCCTTTTTTCAACAAATGGTTGATATCTATTCAAATGAATTTGGTCAAAAA
TACTATAATCGATTAAAAAATAGAGTAGAAATTACATTAGAAGCATGTCAACAAGCGGCTAAGAATTATTTTCTTGAAGAAAGTAGAATTATTCTAAAAT
TTATATCACTTAATTTTGATGTAATAACTTATCCTGGGAAATGTAACCAAGGAATAAATTATATCTATAATAAATATATAGGAAAACCATTGAATTTCAT
ATCTTATCGCTTTAGAAATGAAAATGTAAAGAATAGCTTATTTCCTTTTAGTAAAAAAACAGAAAAGAGTATAAATGATACCCACCAATTTCGAAGAAAT
ATTTAAAGCCTCACAAGAAACTTTAAATCAATTTTTAATTACAGAATTACCTATTAATATTTTTTTAGTCAGCGCAGAAGGTTATATTTGTTGGGCTAAT
AACAATTTATTGAATTTAGTCAATGTAAATTCCTTACAAGAAGTGATAGGGATGCATATAAGTCATTGGGATGAATGTCGATGGGACGCTATTCAGGAAG
TTATTAGGACGAAGCAGGAAACTATTGTAGAAGAATTTTATAATGAAATTTTTTTTTCAACGGTACGCAAACCGGTTATTCAAAATAATAAGCTTATTGG
CATATTAGGTTTATCTATTAATATTACTGGTAAAAAACAAGCCGAACTTGCAAAACAACAGTTCATGATGAATATGGCGCATGATCTCAGAACGCCATTA
GCAGGGATTATTGGGATTGCAAGTATCCAAGCAAACGAGAAAAA
>contig_590
AAATTCAGCTCTATTATCTGCAAAAGAACCCAACAATTGACAAGATTCATGATGAAAATCGTTCTTACTTTGTAATAGTAATGCTCTGGAAAAATCAATA
CGTTGAAAACACTCATCAAACCATTGTTGATGTTGATTCAAATAATTTTTCATTAAATTCGAGTTTGCCGAATCCTGAAAATAAAAAAACAATTGGGCTT
CATAATATTTTAGTTCGTTATTTTTAGTTAAAAGTTCATTTTGATATAATGATAGGTATTTCAAAAATGCATGGTGACTTGTTTTCAAGATGATGCTCGA
ACACGTTTCAATAATATAAAAAAGTTTATTTATGTGGATTTGTTTTTCATTTTTCCATTTTTCAAACTCAAGGCTCCAGATTTCATACACTTTCAGTAAA
TTATCATTTAAATGAAAATTATCCTCACATTCCCTCCCCTGTAAAACTGGATTTGAATTACTTTTAGGTCTTTTTTTCTTTTTTTGATTTTTATTTGGCT
TCTCATTGGACGTTAACGGCTCATCCGTTTCATTTTCAGTTCTTGCCTGATGTATTTCATTTCCAGTAAATTCAACGCATGGATTTTCAGAAATTGTATT
TTCAAAAACGGAGGTTAAGTGTGTTGCAGGACGATTTTCTGTTTTATGTTTGTGACCACTACTTTTATTTTTAGCACGATTCAATGTCAGACTTGTTTTT
TTAAAAAAAGACATTTTTTCTTTTAAAACGTGATGTAATACTTTATCATAGTTTTCGGATTCGAGAATAATCGCATACAGCTTTGCTAAGCGATCTTCGG
AATCACACTTTATGGATTCAATTAATTTTTCTAAACAATGCGATTGTTCTTTTAAAAAGGAATAATTTTCTGATAATTTTTTATCCATTTGAAACTCATC
TTTGTGAGTCGTTGTCTTATAAAAAAAAGAAGCGTTCATTGATTCGTCTCTAAAAGAATCAGAAAGAGACGTTAACGTCTCTTTCATCTCCACATTAAAA
TTTTCATACTTATCAATGATCACTTGAATTTGTTTCATGATTAAATCGATCGTTAAATAAATACTACTAATCAATTCATGACAATTCGTTATTTTTTCTT
TATCGATCTTTTTTTCAATTAAACACGTTTTAAGTAAGTATTCATTAATTATTTCTAATAATTGGGGTAAACTTAAATCGGACAATGGTAACGACGTATT
CAAATCCTTTCGATCACTGAGACTCGATAATAGCTTTACTATTGAT
>contig_591
ATGACATCATGATAGGCATCAAATATTAATAAAGTATGCGCCAATTGCTCGGCTGCTGTCTGCGCTAATTCATCCGATTTATTATCAAGTAATTCAATAA
GAACAGGCACATTGTATCCACCTAACATGGTTCCGAGGAGTTTTGTCGCGAAAAGAGGCGTTATAAAAGGTGAATTGATTTCACCTTTTGCTAAAGCGGC
AAGAAATCCGGCTTTTACATACGCTGCGGGGTCGACTCCTGGTCCAACTCGTTCAGCTAATAATTGGACTAGAAATTCTGCTTCTTGTGAAAAAGCAGGA
TTTTTAATGAGTTCAATACAGGCAGTAACCTGCATTGCATCCAGAGGAAGCGGAGGGAGTCCTTGAAGCGCACGTTGCTGGCTATGGGCTCGATAAGTCG
TTAAAAAATTGGAATGAGATGAAGACACAATGTCCCTCGTTTATTGTTTAATAATAGCGCTATTATACGCGTTTACCGTAAGATAAGTAAGTAATTGCAC
TTATTACGTCAGAATTACGTCAGAAATAGAATCAACAATTAATAAGAAAAGTAGTTTTTTATATAATTTTCAAGTTCAGATAAATGAATACGTGTTTGTT
CCATACTATCCCGATAACGGACCGTGACGGTGTCATGATTTTCAACATTTTTGCTTTTACCTATCGTGTCAAAATCAATCGTAATGCACAACGGAGTTCC
TATTTCGTCATGGCGACGGTAACTTTTTCCAATATTTCCAGTATCTTCAAAGGCAATGCGGCCTAAACCTAAAACCTGTATAGCGTGTTTCAGTACGTTT
GCTTTTTCGACTAAGCCACTATCATTTTTTTTCAACGGGATAATAGCGATTTTGACGGGAGCGAGATGAGGTTTTATTTTTAATACGAAACGTTTTTTTC
CGTCTTTCAATGTTTCCTCTTCGTAAGCCTCGGTCAGTAGTGCGAGCACGCCTCTGTCTAATCCTGCCGAGGGTTCAATCACGTAAGGTATGAAATGGGA
ACCTGGCGGATCCTGCACAGATAATTTTGCGATACTTTCCTTATTAACGGAGATGTTAGCATGGATATTTAATCCATTTTGGCCTTGTGTGTGCGAACCT
AAATCATAGTCCGTACGATTAGAAATTCCTTCCAACTCTTCAAATCCATGTGGGAATTTATAAAGGATATCCGTGGTTGCTTTTGCATAATGTGCCAATT
CAGAAGCGTTTTGATTTAATAATTTTAATCTTTGAGGATTTAACCCTTGATTTTTCCA
>contig_592
ACCGAATGGCATCAATAATGTGGATATCCATGCAGCACTTTTTATTTTTAACGCATTCACGAACGTATTGATGAGAGAAGAGAGACCGGTTGCTGAACTC
ATCACCGGTACTTCGTGCGTTTTATGAACAATGCGAGAGGCGGAATGACGCTTTGTTTTAACGTGTTTTAAGCGTGAAAAATGCGTTGGTCTCGGGGTGA
AAAAAAGAAAAGGATGCGTGTGATCCCTATTCATAGACATGAACAGGGAAGCTTCTTTTTTTACCAATGATTTGACGAGAGAACGACGTTGTTTGGTTAC
ATTGGACGTTGTCCGTTCACGCTTTTTTTGAGTGGATTGAGTGGGTTGAATGGATTGAGAACGTAAAATAGCACGAGATTCTTTTTCTAAGATGTCGTCT
TGTTTTCGTTTAGCCTGTTCAAAATTTTCAACACGATTCAAATCGGTTAATTTTTTAGAGAGAACTATTTTTTTATTTGAAAAGGTAAAGGATAACGTTT
CTAATTGAGGCTCGTTATAAAAATTTTCTAAAACAATCGTGAACGGTTTTATTGTGTTTGAAGTCGTTAATGTATTCGTAAAGATTAAATTCGTTTTCTT
GTGCTGATAAAAGGTATTAAAATCACTTTCTCTTGGGATAATAATTTCTGTATTTTCTTCGACATTCTCAATGCTTAAGGTGATAAAATCATCGATCTCA
TCGACGATGAAAGGAAGGGGTTGTAGAGTGAGATTCGGGAGATTGCCAACGATTTTTAGTGGCGCCACATTTAAAATAATCTGTAAATAATTTTCGTACC
AATGCGTTAATAAAGCGTCTTTTAAAACGACAGTAATATAATCGATAACCATATAGTAGTCTACACGGGTCGCTAAGAGTAAAAGTAAATCATTCTCGAG
TGTTCTTTCCTGTTTTCGAGTGAGAAATTGAAATTCATGGATATTATTTTGCGATAAAATGATAAGGGTGATGGCATTAGCCGGGATGCCATTACCCGTT
TCAATTTTAGTTTTTAGTTGCCGAAAATCTAATGTATCGATAGCACGATTGAAGGGATCACGATGAAGAATCACGTCGTTCAATGTTGAGAACAATGGAG
GCAATGAGGGCTGAAGAACAAAAAGTCCTTGACCACTACTATAAAGATGGGTTTCAAACGCATATTTATCATTATAGACCACTTGTCGACCATGATGACC
GATAATAACTCTTTGGTTTTGGAACGTTTTTATATTGCAAAGCATATTCAGGCGACGCGCAATCGGTGAATAG
>contig_593
GCCAATGGGTTTTCCGAACTAAATGACCCAGAAGATCAAAGAGCGCGTTTCAAGCAACAATTATTAGCGAAATCAAAAGGTGATTCAGAAGCGATGCCCT
ATGATGAAGAGTATATTCAAGCGCTAGAATATGGTTTGCCCCCCACCGCGGGCGAAGGAATGGGTATTGATCGTTTAACCATGTTATTTACGGATTCAGT
ATCCATTCGCGATGTTATTTTATTTCCATTGATGCGGCCAGAGTCAGATTAAGAAACAATAGCCACTAAATCAATAAAAAGCCTGCTTGAGCAGGCTTTA
GGTGAGTGGGCTACTTGATCTTGTCTTCTTCAAAAAGTTCATGTTTTCGGGTGATAGGGTCGTATTTTTTTAGCTTTAATTTATGAGGCGTTGTTTTCTT
GTTTTTATTTGTCGTATAGTAATAAGCACTAGCCGTTGATTTTAATTTAATTTTATCACGCATGATTGATTTCCTATTTAAACTTTTTCACCGCGCCGAC
GTAACGTCGCAAGTACATTATCAATACCTAACTTTTCGATAATACGCAAGCCTTGTGAGGTTATTCTTAATTTTACAAAACGCTTTTCACTGGCAACCCA
TAAACGACGGATATGCAAATTAATTTGAAAGCGACGTTTCGTTTTTCGGTTAGAGTGAGACACATTGTGTCCCACCATGGGTTTTTTACCCGTTACTTGA
CAGACCCTAGCCATAATAGTCCCCAATACAGATTATTTGGTACAGAATGTCCGCTTTATACCAAAAACACAAGGGGCTGTCAAAAGAATTTACAGTAAAC
CTTGTGCCGCAAAAGAGGTTATGCAACCTGACCCGATAATGATATGGTCTAATAAGCGTACATCAATGGCTGTTAAAATAGTTTTTATTTCTTGCGTAAG
CCTTTTATCTGCATCACTCGGTTTGGCATTACCCGAAGGGTGATTGTGAGCTAAAATGACCGCTGCAGCATTATGTTGATAGACTTGACGGATAAGCTCT
CGAGGGTAGACCGTCGCTTCGTTAATGCTTCCGTGAAAGAGTTCTTTAAAAAAAATAAAGCGATGTGTATTATCTAAAAATAAACAGCTAAAAACTTCGT
AGGGGTAACAGCGCAATTTGTGTGATAAGTATGCATGAACATCTCGTGGATTTTCAAACGTGTTATGTTCTTCAAGATTTTCTTGTAAGCAACGCGTAGC
TAACTCTTTCGCAGCTTGAATTTGGACATATTTCGCTAAGCCTAAACCGAGGGATTTCGTAAACTGTTCCAAACCGGC
>contig_594
TAGGTGTCCTCATGATTCTGAGCGTGAGTTTATCTCCTTTTATCATTAGTAAACTATTACGGTCGGGTATTGTGTTTTCATAGCTCTCTTTTTTCTGATT
GTTCTGATTTTAAAGGAGTACTCACATGGAAAAAATAAAAAAAAGGAAAAAGCTTTCTCAATTTATAGCCGCAAAACATTTTTATCGATTGTCCAACTAT
TTAGTGCCATTTTTTGTAGTCACGTTATTGCTTTGTGGTTTTTATGGTGTAATGGGTGGTTTATTTTTAGCACCAGCGGATTACCAGCAAGGCGATGCGT
TCCGTATTTTATATATTCACGTACCGAGTGCGTTTTTGTCTTTATTTATCTATTTCATCATGGCTATTTTTTCAGGAATTAGTTTAATTTTTCGTATAAA
ATTAGCCGAATGGATTGTCTCTGGTAGCGTTTTTTTAGGGATGTGGCTTACTTTTTTAGCCCTATTTACAGGAAGTGTTTGGGCCAAGCCCATGTGGGGA
GCATGGTGGGTTTGGGACGCGCGTTTAACTTCAGAACTTATTTTATTATTTTTATATGTAGGCGTTATTGCGTTATATGTTGCCATTCCTGAACGTCATA
TGGCGGTGCAAACCACAGCGGTATTGATCTTATTAGGGTTAGCGAATCTACCCATTATTCATTATTCGGTGTATTGGTGGAATACGCTCCATCAGGGTGC
GACGATCCACTTTTTAAGTCCTTCGTTAATAGAGCATTCTATGCTTTATCCTTTGTTAGCGATGATAATGGCTTTTATGAGCTTTTATGTGGTTATTCTA
TTGCTCAATATACGTTGCAAAATATTAGAACAGCATTTAAGCGATATTAATCAATGAGCAGCTCCGAAAAAGGCTTCGAATTTTCCAATAGCGGTGGACG
AATTTTGTTTTTCCAAAAATGATTGATGTTGTTCGATGTGATCGTCGGCAACTCAGTTATTTTTTTCATATCGAATTTTTTAATATCAAAAACAGGTGCA
GTGTTTGGCTTTACGTTGGATAAGTCCGGATAAAAGGGGAAAAAAGTGATCTCGTTTTTTTGTTGATGCGGTTTGAGCGTATTCTCTATCTTCAATGGAT
GAGGCAGGGTTACCGAATGACCCACTGTGGTTAATTCGAATAAACAAAAACAATAGGCCCATATTTTCTCGATTCTATCCGCTGAAAAAAAATCCTTTGT
TGAAGAAGCTTCAGCGTGTTCTTGCAAAATTTTCCAAAAAATTGAAAAATTTTTCTTGACAAAAAGATCTAACGCCCCCTC
>contig_595
CCATGTCTTTTTAGGATTTAATAGATTGCTCGCTATACCTGGCAACGCGTTAGGAATAGCCAAATCAAACCCTGGCAATCGTTCGGATTCTGACTTGGAA
ATCTCATCATTTAAAATAGCCTTTATAACAGCACGGGTGACAGGAATAGAAAAGCGTTGTCCTCCGCTCACCCCATAAGCCCCTCCCGTCCAACCTGTAT
TGACTAAATAAACTTTCGCATGACTCTCTTTTAGCCGTTTAATTAATAGTTCAGCGTAGACTTTTGCAGGTCGTGGAAAAAAAGGTGCACCAAAACAGGT
GCTAAATGTTGTTTTGATAGGTTCAGTTTGACCCACTTCCGTACTCCCAACTAATGCCGTGTAACCGCTTAGAAAATAATAGGCTGCCTGTTCATGATTC
AAATAAGCAACAGGGGGCAATACACCATACAAATCACAACACAAAAAAATGATAGCGTCTGGCGCGCGATCAACTCGGTTGGGAAAAACCCGTGAGTCAA
TAAAATCTAAAGGATAAGCGACGCGTGTATTTTGAGTCCGTGTTGAATCGTTATAATTGGGTTCTAACGTTTTAGGGTTAAGCACCACGTTTTCCATGAC
GGCCCCATGACGAATCGCTTTCCAGATTAAAGGTTCGCGTTCCTTGGATAAATCAATGCATTTGGCATAACAACCGCCCTCAAAATTAAACACACCTGTT
TTACTCCAGCCGTGTTCATCATCACCAATCAAAAAACGGCTGGGATCAGCAGACAACGTGGTTTTCCCCGTTCCCGATAAACCAAAAAATAAAGCCACAT
CCCCTTTTTCGCCCACATTAGCAGAGCAATGCATCGGTAAAACATCAACGTCAGGCAGTAAATAATTCATAACCGAAAACATCGCCTTTTTGATTTCGCC
CGCATAACGATGTCCACATAATAAAACCCTACGCTGCGCTAAATGGATGATTAAAGCGGCGTCACTATTAACGCCATCTCGTTCTGGGTCTGTTTTCAAC
CCTGGAAGACTTAAAATCGTCCACTCCGGATGAGCAACTTTTCCATAAAAATGAGCTGGACGAATAAAAAGCTGTCGTGCAAATAAGTTATGCCACGCGT
ATTCTGTTATTACTTTAACGGGTAAAAAATAAGTAGGATCAGCACCCACTTGTAAATTAGAAATAAACAAATCGATTTTTTTCGCATATTGTTCGGCACG
TTGCCACAAAACATGGAAACGATCTTCTGAAAAAGCTTGGTTAATAGAATCCCAATCAATATTATTTTCACTTGTGGGTTCTGTGACA
>contig_596
TAATTCGGTATTATTTTTTATTTATTCCAACTAAAATAAAAACTATAAAATTAAAAATAATAATTTTTAGTTTAGCGAAAATAAAAATACTTTAAAATTA
TGTACGGAGGAAAAACAGTAATTAAAATAAATCCGCCGTACATTTTTTTGTTTTCGATGCGCTTAGTCAATAAGCTTCATTTCTTTTACTTCATTTTTTT
CAGCACGTAATTCATTTAAACTTAATTTAATTTTTTCTTCACCAAATAAATTATGTTGAATATCGGTTACTACTTTCAATTGATTATTTTCAACGCGACT
AGGAAAAGAAAATATTAAACCTTCGTCAACTCCATATTGACCCATTGAACAAGAGGCCACTGAAAAAAAATCATCTTTTTGAGTATCATGTGTTAAGTGG
TAAATACTGTCCACAACTGCATTCGCTGCCGAAGCGGCTGAAGAAGCGCCTCTGGCTTTAATCACGGCGGCACCGCGTTTTTGTACCCGGTGAATAAAAT
CATTTTCTAACCAATTTTTATCCGGAATAACATCAATCACCGCTTGATGAGCAATTTTAGCATGATAAAAATCGGGATATTGAGTTGACGAATGGTTTCC
CCACACAGCCATTTGAGTCACTTCACTCACTGAAACCGCAGCCTTTTTTGCCAATTGTGCACGTGCACGATTTTCATCTAACAACGTCATCGCAAAAAAA
CGACTTTTAGGAATATCCGGTGCATGGTGCATGGTAATCAGACAATTGGTATTACAAGGATTTCCGACGACAAAAATTTTTACATCGGAGGCCGCATACG
CATTCATTGCTTTTCCTTGAGGAGCAAAAATACATCCATTTATTTTTAATAAATCAGCACGTTCCATGCCTGCTTTCCGCGGCATAGAACCCACTAAAAT
AGCCCAATTAATATCTTTCATCGATTCTTTCAATTCACTCGTACAAATAATATTTTTTAATAAGGGAAAAGCACAATCCTCCAGTTCCATAGCCACGCCA
TTGAGCATGGGTAGACTTTTTTCTAATTCCAATAGGTGAAGTATAATCGGTTGATCCGCACCAAACATTTGACCTGAAGCAATACGAAATAATAAAGCAT
AACCGATTTGACCGGCTGCTCCGGTTATGGCTATTTTTATGGGTTTTTTGTTCATCATTCGATTCCTATAAAATGCATCAATTTTTAATATGTTTAAGAT
AATTTAACCACGCATATTGTTTATCCGCTACCGCTAAAAAACCAGGTCGTTGTAAAACGAATGGATTATATTCCAACGCTTTCCCGATATCATCTATAAT
GA
>contig_597
ATTCCTATTTCTTATGCATTAGCCTTTCCAGAACGATTGAGTAACGCGGCGTTTTCGTTAAATTTATTAAAGGTAGGTCGTTTAGATTTCTTACCCATGG
ATGAAAATCGTTATCCTTGTTTAGGTTTGGCTTATCGTGCATTACAAATAGGCGGAACCGCGACGACAATTTTAAATGCAGCCAATGAAATTGCTGTACA
GGCTTTTTTAGAGGGGAAAATTTATTTCACAGATATTGCGAAACTGAATCAAGAGGTATTAGAAAAAATTCATTCTCGTCCGATTTCAGACCTTCATGTG
ATATTAGAGGATGATAATTTAGCGCGTGAGATTGCTAAAGAGATCATTTTAAAGCATTATAGCCTGAATGCAAAAAATACCGTAAAATCAGTCACCCATT
AACGCAAAATATCACTTTTTAGTTTATTAAACGATAGACGAAACCGAAACCGACAAAAACTGAATGCGAAGGGTGTCAATATATCAATGAGATGGGCTAA
AAAATAACGACTATGTTCCGATTTTTATTCAGAATCTTTTTAATTGGATCGTTATCGATCCTTTTCTTCTTATCCTTACCTGCAGAAGCTTTTCCACTCC
ATAAAATAGAGATTCAAGGTCTACAAGGGATTAGTCGCGATACCGTATTAAGTTATTTGCCTGTTCAATTAGGGCAAGATTTTCAATCGGATCAATCGCC
CGCGGTCATTAACGCGTTATATGCAACCGGGTTTTTTAGTAATGTTACCGTCGAAGAACAACAGGATACCTTAATCATTCAGGTTGTTGAAAGACCCATT
ATTAGTGAGATTGATATTACCGGTAATAAAGAGATTCCTGGGGATAAATTAAAACAAGTGATGAAACAGAAAGGTTTAATTTGTGGCCATTTGTTTGATA
AAGCTGCCTTAGATCGGTTCGTATCACAATTACGTTTGCAATACGATAATATGGGTAAATATTCGGCGCGTATAACCCCTTTGATTACACATTTATCGAG
TAATAGCGTCTCTTTGAAAATTGTTATTTCTGAAGGACTGACCGTCGAAGTTGCTGATATTGCTATTGTGGGAAATCATGTTTTTAGTGAAAGGACATTA
CGTTCTGCCCTACCACTCGGGTCGCATCATTTTTGGTCGTTTTTTACCAATAGCGATCAATATAGTCAAGATCGGTTATCAGCCTCCCTCGATGCCTTGC
AATCCTATTATATGGATCGAGGTTATCTTCAATTTAAAATTGAATCTACACAGGCCACATTAACTCCAGATAGAAAACAAGTTTATTTAATTATTCGTGT
CACCG
>contig_598
AAAAAGTGTATTAAGGTTTGAGAAGCAATAAAGTTAAGCTTCTATTTCTTGTGGAAGAAAATGAAGATTGAACCTATATATCTGTATATATTATAATATA
TTAGGTTAGTATATATTTTGATTTACTATAAATTCAGGTTAAAAAATACGCTTTCACCATTAAATATATTAATAAGTACACTAATTGTTCTTATTTTGTT
CTTTCTTCAAAGACATCAGCTAAGCTTCTAGCTTCTAAAATGGTTTCACTCCATCGGAGTAAAGCTTCAGAATCAGCTTGTTGTAGTTTATCCAGATAGC
GTTGAGGTATCTGCTTAAATTTACGTTGCAATTGACGTTGCAGCATGACACACTCTCCTTGCTGCATTCCTTGCTGCATTCCTTGTTTGATGCCTTGACG
TTCAATGCTGGTCACATAGCGCATATTGTATTCCTCTTCAAATTGCTTAATTTGCTCATTATAACTAATTTCTAGGGCTTCCGGCAAAGGAAGAATTCGG
TCACTAAAGGTATACAGCTCAATAATCGCCTTACGCGGATAACTTCGATCATAGAGAAGACACATCAATCTATATTTTTGATGGAAGCGTTTATCAGGAT
TCTGATGGGTTTCTGTTGCTGTTAGTTGCACTAATATCATCCAGGCAACGGGATTCTTACTCTCTATTAACAGCTGTTTTTTGTTACGATAATCGAGCAG
CTTCACTGGATAAAAGCGAAAATCAACGATGAGTTGATCCCACATTGTGTTTCGATAGTGTTCTGGTCTCCATTTTGAATTATCATCAGTCAAAATCACT
AATACGATAATCGGCTGTTTGTAATGTAAACGGAGTCGACTGTAGTAGTCATAGACTCGTTCAGGGAAATCGGCTTGACGAGATCCTTGAATTTCCAGAT
GAACTAAACTCTGGCCCATACAAGAATGAACTTGCATTAATTTATCAACTAGTTGCTTACCAACGGCAGCTTTAGCAGTAATTGCTTGCAACTCATTCTC
TAAGGCGTGGTAACCAAAAGACCAATCAATTTTTTCATGTAAATGTGGATACAAAAACGCCATGGCATGTTGGAAGTAAGGGTCCAAAATACTCTTCCAG
GCGGCATCACTCTCACTGGGTGGTGAGCCTGTTTCGTTTTCAGTTTTTGTCTTGGTTTTAATTTCACATTCAGTGTCAACAAAAGACATGGTGGTTCCTT
ATTGTTATCTACTTGCCCAAAACAGATAATATTATATCTGTTATTTTGTTTGTCAGTCTAGTAAATAATTTTTAAATTTATTTTTCTCATTAAAAATTTA
AACGCTATTTA
>contig_599
AGAGAAACTTGGGTATATTGAAAAAAAAACTTGTTGCCATGGTTTCTCTCCTTTTTCAGCTTCATTAATTTCTTTATTCAACCAAGCCAATGCAGTCATA
TCCTGATAGGATTTTACGATAGAATTAAAGCTACATTGTTTACCTTGTGCAGTACTCACTTCTTTAAAAAATAATTTAATTAATGTATTGAGTGTCATTG
TTTTTGAAATAGCGGTAGGTTTTAAATATTGCAGTGGATAGGAAGGAATGCTTTTGGCTAGTACGGCAGGTAGTAAGCCATTTCGTGATGTCATTATAAT
TGGACCACGATGCTTTTGATTTAAAAGTCTAATAACAATATCAATAGCAGTTAACCGTGTGCCTATAATACCCACAGATTCATTATTTTTTAGCGTAGAA
AATGCTAAATTATCCCATGGATTATGCCAATAACCAGGCTGGCCGATATGTTGACTATAATTTTCTGAAGGCATATGTCCTGTACATAATATGACATAGT
TCGCTTGCCACGTTCCTCTATTGGTTTCAACTGAAAAATGATCAGCGCCTAATTTACTAATATTTAACACGCTATTTTGCGTTAAGTAATTTACTTTAAT
ATTATATTTTTCAGACTCCTCTTGAAGTTTTTCAGCACGATGTTGCAAATACTGACCAAAAAAATAACGCGGAGAAAAAAAAGAAGCATTATTAGGATAT
TTTGTTATTAACCAAGTAGAAAATCTTCTCTTATCTTCAGGAATAACTTCCATTTTATCTTTAGGTAAATTCAGGATATATGAAGATTCTTTTTCGGCAT
AGGGCAAGCCAGCGCCAATGGTATTAGTTTTCTCAAATACCATGATCTCTAATGGATTCTTTATAGCGCGAAACTTTAGTTGATTAAATAACTGTAAGCA
TAAAGAAACTCCAGCAGGACCTCCTCCAATAATGGCAATACGAGAAATAAATAGTTTTTCTTTTGATACGGTAGGCGTAGCATCATCATAAGACATAATT
ATTATTTTAGTCAAAATTAAAAGAGGAAACTTTAGCACAAAAACCATAATAAAACAGTTTTGAATTTATATGCAAACAACAGCTTCCTTTTAATAAATTA
AAACTATATGTTTTAATTTTTCCGTTAATTTTTTGAGAATAATTGGTTTGTAAAAAACATTAGTCCCCCAAATTGAGGTATTTTTTTCTTCATTAGCATG
CAGTACAAACAATCGTTGAGTTAATTCATTCACGAAATTAGTCTGCGCAGTGGATCCGCTGGTATAATCAAATACTTACACTACTTTTAATTTATATTAT
ATAAAACTTGCG
>contig_600
TAATTATAAAATTGGAATGGTTTTAGCTTTATTTTTTTATTATTGCCATATTAATGAATAGTTTTTTATCTATTTTTATACTGACGAGTATTCTGATTAA
TATAATGAGTTTATTTTTTTTGGTGGTGGTATTTCCTATGTCGTTAAGAGATATTTTATAACTTTTTATTATTTTTTTTACCGTTGTCTTGCGTTAAACA
TTATTTTTTTCTTAGTAAAACGATGATAAGCCTATCTTTTTTAGTATTTTTTTATTTTTTAATGAGTTTGTATTCTTTATTTCATAAAGCAGAGTTTAAG
GTGCACATGAGTTATTATCCTAAAGAAATTCGTTGCATTGATCAATTATTAAAAGGACATGGTCATTATGGGATTGCTCAGTATTGAAATGCGAACGTCA
TTACTTCCTTGAGTAAAGCGCACTTACAAGTTGTTCCTTTTAATCCAAATTTAACCCCTTTTTATTGGTCAATTAATATAAAAAAATTTGAAAAACCTAT
CAGTTTTATCATTGTGGATAAGAGAGATATTCGATCATTGCATAAGAATGAGATTTATGCAAAATACAGCGTCCCTCAAAAAGAGGTTACCTGTTATTCA
AGGAAGGTTTTGATCTATCCTAGAGAAAGTATCAAAGGAACTTCTCCTCCGCCTAATTTTAAAATATTTTCATAAAAAATAGTGAGCCATGGCGTATAAT
TATTATTGAAAATAACGAAATAGACAAGTAATCACTTAACAAGGAAAAAAATTATTTAATGTGATAGATTTTGTAGATTGTTCAGTAATTCTGTGTGATT
AAATCCTGCAATTAGATTTAAATATTTAAATTTAGTAAGATGCTCATGCGCAATAACATGAAAGCTTTTTGGACAATTAAAATTTAGAAAAGTATCGCCC
TCAATCGCAAAAACATGGGGGAAAATATCCAATAGACGTTCTCTAAATTCAGGTAGAGTGATTCGTTGCATAACATTGAGGCACCAATGGTTCATTTCTA
AATACACAGTGGGCTTGAATTGATTTAAAATTTTTTTGGCCCCTTCGAGCAAGAATAGTTCGTAACCTTCGACGTCAATCTTTATAAAGTCTATGTTATC
TATTTTGAAAGAATCAAATATATTATCTAAAATTTTAACAGGGACTTAAACTTCAAACTCTTGATCAGAGGACGAATAGGAATCTGCAATAAAAGATCTT
GCTAAAAATCTATTTAGTCCTTGCATGATCGAAGTGGATTCTTTGTTTCCTAGAGCAAAATTATATTTCTGAATAATTAGTCATACCAGAACGATGTATA
TTTTTTTCAAGA
>contig_601
TATCAGTATATTTTTTCTAGTTTAAACGCATCTGGAAAGAAATGGGGAGAAAGTATTCAATTTCACGTTTATCAAGGTTCTACACTAAACCAACAAGACA
GTATGATAATAGCTGGTAAAAAGTTAGGTATTATTAAAATGGAGCCTAATTCTGATGTACCGGGAAGCCATCTGGCTGATTTAAATGATTATAACGGAGG
TTATAAATTTACTTATTTGGATTATTCACAAACAGTTTCACTTTCCTATTCGAATATGCAATTGTCAAATAATTTTTCGATCGGTAATAACCCGTTGATT
ACTGTCCTTTTTTCATATCAGTTTGAAAGATTTATTACCAAAGATATCTCTGATAACCGCTTAACGGTACTTTTATTAGGGGCAATAACAAACCTAAATG
TATTTTCTACATTTCTAGAGCCAGCTAAATTTCCTATAAACAGTGATGAATCTCCTGAAACTTTTTGTTATGTCGATGTGATCGTTGGATTGATTCTCAG
AATTGCTGTATCAACCTTAACAATTGGAGAATCAATCTATACTTGGTTCTTTGTTAAGAAAAAAAAGGAAATCGAGTTGAAAAATATAAGTGACCAAGCT
ACACAAATTTGTACCGAGCCCACTACTGAAGATGTTGCAACAGCAACAAACAGCGCTAATGATGCAGGAGCAGCGATAGAAGAAATAATACGCAGAGAGA
GAGAAGTCTTACTGGATGGAGTCAAAAGCAAAGATGAGGTGACCTCTATTCCGGACACAGCCTCAAAAGGTATCGAATCTTTGTCAGCGATTAGAGCAAA
TGCGTCTGCTGAAATTACAGTAGCTTCGCTTATAAAAGGCGAAATAGCTTTATCACAAAATTATAATTCTATTGCAACAGAAGTCAAAATTGGTGGTGTG
ACGCCAGAGTTGTCTGAAGCAAATGCAGCTATCAATAACGAATATAGAAGTTCGCGAATGGTAAGGAAAGAACTCGGTAACCTTATAAAGGCAAGAAATG
TATCACTTTCTATTATACGAGATTCAATACAAAACGCTAATGTTACTTCAGTCAATAATGTAAAAACAGTACAAGGCACTCAAACGACTATAAATACACG
AGGGATTCAATTAAAAAATATAATGAACCGAGCGACAGAAGTTCAGATTAATAATGCACGAAAAGTCAGCAAAGCCTTTTCAGCTCAAGCGAAAGCTATG
ACTAAAGATTCTCAGTCAAAAAGTGAAGGAATAGAAGAAGAATTTATACCAGAAAAGATTCCAAAGAAATAGAATGAATTGGATTAGTTTAGATGAGATC
GTACAAATAGCTTGAAA
>contig_602
TAAAAGCCGGTCACTGTACGATCAAGTTTGAGCTAATACACATGAATACATGAATTTAACCGAGTTATGTTCTGTATTTCTTGTATATTTCGAAATAAAT
GAGCCTGTAAACGGATTTGTGTAAACGCGCTGTTTTAGGAGAACCTGCCCTCGAATTCGATAGCGAATCGATTCATAGCCACTCTCCAATCATGCAAAGA
CATAGTCCACTTTTGGGATGCCTTCTGTATCGCTAAATAGACTACTTTTAATGCGGATCGGTCACTAGGAAACGGTTATTAATCGATTTTCTAATAACAC
GATTGAGTGATTCAATGGCATTTGTCGTATAGATAATTTTACGTATTTCATCAGGATAAGCAAATAAAGTTACAATATTATCCCAGTTTTTATGCCATGA
ACGGCTAATGGCTGGATATTTTTTATCCCATTTCTCACTAAAAGTGAGAAGGGCTTCTTCTGCTTGCTCAATTGAAATAGCACGATAAATAATTTTAAGG
TCAGCGGCAACGGCTTTCATGTCTTTATAGGGCACATAGCGTAACGAATTACGAATAAGATGCACAATACATAATTGAATTTTAGTATTGGGAAATACCG
CATTAATGGCATCTGGAAAGCCGGTTAATCCGTCAACACACGCAATAAAAACATCCTTCACACCACGATTATTTAACTCGGTTAATACCGATAGCCAAAA
TTTAGAGCCTTCCGTTTCGGCTATCCACAAGCCAAGTAATTCCTTCTGGCCACGGCAATTAATCGCTAATGCCAAATAAATCGATTTATTGATAACACGT
TTATCTTGATGACACTTAATAACGATGCAATCTAAGTAAAGTATCGGATACACCGTTTCTAATGGACGATTCTGCCAAGCGTTAACCTCGTCAATAACCG
CTTCAGTGACCTTGGAAATTAAACTGTGCGATACTTCTGCGCCATACATTTCTTTAAAACGTAGCCGCAATATCGCGGGTGGTCATACCTCTGGCATAAA
GAGCCAAAATTTGTTCGTCAAATTCAGTGATGCGCGTTTGCCCTTTGCGAATAATTTGAGGGTCGAACGTGCTATTTCGGTCACGTGGCGTACTAATTTC
AACTTCACCGAAATTACCCTTTAGGCTCTTAGAAGAATAGCCATTACGACTATTTCCTGTATTCTTTCCTTCAACAGCATGCTTTTGATAACCAAGATGC
TCATCTAATTCAGCATCCATCGCACGTTCTACGGTGAGTTTTAGCAAGTGCTTGCTTAGCGCCGCTAGATCTTTTTCAGTTTTGATTGATTTTGACAATT
CATCCAGTAATTTTGGATCAATAGTAA
>contig_603
ATTTAATACTGACTTAAGCGAGGTAAGCCCATCTCTCCTTCTTGAGAAGAGTGTGGATCATTATCACAGGTTTTTTCATTGTGAAGTTGGGCTAGTTTTT
GACACGCCATAAATAAAGCATTTAACGTCAATTTAGATCGAAGCAACCGATAATACTTTTTATTAAATTGTTGTAAATATTCATTTTTATCCTCTTCTCG
GTTAAAAAAATTGCTTAATTCGATGACTGCTTTCAGCTCATATTCCGTTGATGAAAATAATCTAAAAAAATAATACTGATTGAGTTCATTGGCTTTTTTT
AGTTCTAAGTTATCCATGAGAGAATGCAGGAAAAGTTTAGTTAAAATTTTTAAATTATCAAAACGCGAATTAAAATGATCTAAATTAAAATCATTTAATA
AAAAGGTGGAACAATCTTTTGCTATTTTTAAAAATAATGCTTCATCCTGAGCGGAATGAGGCCATCGTGTTAATTGGTTAAAAACAAAATCAACCAGTAA
GTGGTGAACCGGCTTAAAGACGTTCGGATCTTCTAACGAAGTAATAAACTTTAAAACATTTTTTAGAATAAAGGGGTATCGGGAATAAGCCACTTGAAAA
GAATAATTATTTTGCTCATTTTTTTCGGTGAGTATTTCTAAAAAAATCGTAATACCTATTTTATCAATATGATGATCAATAAAATTGAGCAGTGCATCAG
AACCTATTTGCCTTTTAAGTTGAGAAGTCACTGACAAAATCGTTTTTCTAGCTTTATAATTCCCCGTCAAAAAAGCTGAGATGTAATATTTTTCATCATG
AACTTTTTTGAAAACAAAATCATAGATCTCCTCATTTTTAAAATAGTGAATATAGTCACTAAAAAACGCTAATAACGGTTGAACGGCTTCAATTTGATGA
ATTGCCGCTATCAATAATGCATTCGTATTAAATCTATCGTAGGTTAATAAGAATTCTTTAATAAATTCAGAAAGATTAGCTTGCGTTTGACTATACTGAA
GCAAAAGTGTGACGGCCTCAGGTTGATATTTTGCTGCTAGCATTAACGTACTATGCATAAGATTATTTTTTGTTAATAACAGCTGTTTAATAAATAAAGA
GGAAAAAATTTTGGGATGCAATTGAATAAAATTGAGAATAATGGCAACATTTTCAGGGTGATTACGCACCGCTAACATGAAACTATTATAATCGTGATCA
TTTTTTTGAGCGATTAATTGAGGCCACTTTTCTGCTGGAAGAAGATCGGTATGTTCCTCAAGAAAGTTAAGCGTAGGTTTTAAAGTCGGTGTATCATCCT
TGGCTAATATCATCAAAAGCGTCATATCAAAATTATA
>contig_604
TCTTTTTTAAAAAAAATGGGGGATGAGATTAATCAAGTGTTGTCAAAAGGAGGTCTCTATATTCAATATACCTATAATTTGTGGGGAAAACCTTTATTTC
CTTCTACGCAATTAAAGCTGGTTCACCAGCGGCGTGTGTGGAAAAATTTACCCCCGGCTCGCATTGATGTATTTCGTCACGAATGAATACCTTTTTCTCT
GTCGCTATAACAAGCAACGAAACGAATCTATTGTCTCAGGCTCGCATTTTATCTCGAAAAAATTTACTCCCTTATGTCAATTACTTTGATAGGGATCGGT
TTGATTATGTTTTTGTTTTAACTTCTTCCGGTTTATATCTAGAAGCTATCAAAAATAAACAAGGAAAATTAAAAATTGACTTTCTACATGGGAAACTAGC
CTATAGAATACGTCATTTACAAAATCAAAAGCAGTTATTAGCGAAAGCTATTGGACTAAAACCAAATTTTAAACCCATCGTCTTAGATGTGACAGCGGGG
CTCGGACGTGACGGTTTTATCTTAGCCAAGCTAGGTTGCGCAGTTACTTTACTCGAACGTTCACCATTCATTTTTATTTTATTAGAAGATGGCTTAAAAC
GCGCTTTAAAATTTTCAGATGCTAGAACTCTATCAATAACCTTAATAAATATCGACGCCCATATTTATTTAGAAAAAATAAAGAGGCGCATCTATTCCGC
ACCTGATGTCATCTATCTTGATCCGATGTATCCTCATTCGAACAAAACAGCATTCGCTAAACGAGAGATGCGCTTACTTCGCTTTTTGGTAGGCAATGAT
AGCGATGCGTTTCATTTGTTAAAATTAGCAATTAATTATGCGAAAAAACGCGTTGTAGTAAAAAGACCACGTTCATCAACCTATTTAGCGGAAGTAAAAC
CCCACTATAGTCTATTCGGCAAACAGCATCGTTTAGATGTTTACCTAACCTGCTCTTTTAATAATGAGCGTTAACAATAGCTTGGTGGCTAGTTCCTGTT
TGTTCATCACGACCACTTGACTGATGTTTCGTTGTAACAAATAAACCTCTACGCAACGTTGAACGATTATTAATTTTTTCTGTATCTGATTTATTTTGAA
CTTTATCCATTTCTGCATGAAAAGAATTTCCTCTGTGCTCTAAACCCAATACCGCTAAACCAAAACCCTCTTCTGCTAATCCAACATCAACACAATTTAA
CCGCTCAGTTTGTGTCAAATGTTCAACGAGTCTTCCTGCTTGCCTCATTTTACTTTCAAAATTATAAGTACAAAAACTCCCCGCCATAAAAATAACTGCA
CTGAAAGCAATTCCCATGATTAAGATTATCGGAGGAAAACCAA
>contig_605
ATGATCCTAATAGCTTATCGAGTGCAACGTTGGCTAAATAATCGACACGATCATTTTCTGGATGGCCGCTATGTCCTTTTACCCATTCCCAACTGATTTG
GTGGCGTTCGGCTTGTAAAGCAAGTTCTTTCCATAAATCAGAATTTTTAACAGGTTTTTTATTTGCCGTCAGCCAAGCACGTCGTTTCCATTGAGGTAAC
CATTCAGTGATGCCTTTTTGGACATATTTTGAATCGGTAGAAAGTATAATTCGACAGGGTTTTTTTACAGCGATTAAGGCTTGGATAGCGGCCATCAGCT
CCATGCGATTATTGGTGGTTGAGGCTTCTGTACCGGAGAGGGTTTTTTCTTTCCCTTGAAATCGTAAGAGCGCTGCCCAGGCTCCAGGACCTGGATTTCC
TCGACAGGCACCGTCTGTAAAAATTTCAATTTTTGGTATTTTAAGCATGATGTGGTCCTCGCGCATTCGGCGCTAAGAGTTTATTATTCAGTACGGGAGG
GAATTGCCAAACCAAGCCGAGGCCATTAAGGCGTTTTACACGCTTCTCAGCAATGATCAAATAAATTCCTCCCATATAAGGAATAAGCCAAGGTGATAAT
CGTTCTAGCCAGGCTAGTTTTTTAAAGACCCATAAACCCGGTGGACTTGATAAAGGAGGACGAAACAAAAAGCTTTCAATATGCTGAATTTCTCCTCCCA
AGTGGTGTATCCATTGGCACAGTGTTTGGATGGTATGAAAATGCTTGCCCAAAATAGGTTTTTTTTTAGTGATTGAAAATAAACGATATAACCCCCACAA
ACTCGTAGGATTGACGCCTAATAGAATGAGATGTCCATTGGGTATTAATACGCGCCAAGCCTCAGTCAGTATTGCTTGGGCAGTATTTTTTCTTACATCT
AAGGTGTGAGGCATTAGAATGAGACTCACGCTATCATTGGCAAAAGGTAAGTGAGTATATTGGCTCTCTAAATAGGCGTAGTCTATTTTGTCAGTTAATT
GCCTTGGTTCTGAAGAGATGACGATTTTATGAATGATGGGGCTCGCGGTTAAGCCCAATAATAAATGGGGCCCCAATAATAGTAAATGTTGGCCCCCATA
ATGCGTTATGAGGTGGGCTATGCGACGATTTTCTATCTCTAAATAATATTTTTCCAAAAGTGATTCCAGGTTTATAGAGGACGAGTCGTTTATTCAACGT
TCTAAGTTATTTTATGGAGCGTATTATCGCATAGGTTGTGGTCTGCTAAGAAGATATTTAGCGAAGGCAGGTAAGACATTTTTTTCATAAAAAACAATGA
AAAAAAGAAGAAGTTGAGAGAGTTAAAAACCCGTTAAAATGTAATTAAAAC
>contig_606
TTTTGAATCGGGTAAAACGGAGATGAATGTATTATTTCTTAATATAATAGTTAGATTTTTAGAGGCATTGTCTGTGATAAAAAAACTATCCGGATAGTCT
TGGTTTTCCCCGCCATAGCCGTCGATAAAACAAATGTCATGATTGAGATAGAGAATATCCGATTTATTTTTTCGTCCATAAATTTTATCGATCAAATTGA
TTTGGATTCTACGCTCATCCGAAGAGCAAAAGGGTGGAACCGATTGTATAAGGTTATTTTTTCCGCATAAAAATCCATCAGCATCAAGCAACATATAATG
ACTGTTTTCAGGATAAAAATGATCTAAAAGAAGGATATCCATTCCTCTACCTCCTTGCAGTTGGCCCGTGATAGACGTTCCTTGCAAATCAAAGATATTG
CCAAAATCACCGCCTACGTATTGTTTTTTACCATTGTTCACCATAAATAGATTCGGAGAGTGTAGAAAGGCAATGACTTCGTCCTCGCCTTCACCTAAAT
CGACTAACGTCAAATTTCCGGTTCTATTTAACGTATACATAGCACCTAGGGCTTTATGGCAGACATAGCTCGTCGTTTTTGCATTTTTAGAGTCAAAGGG
AGGCGGGGCTGCAACTTTGCAAAATAAATTACCCTCATCGGGTTGATCTGGATTACTCTCGTCAAGCGTAAAATTTATTTTTCTATCTAAATAAACTTTA
CGAATATTACATTGATCTTCTTCAAAACTGAGTGCAGAGAAAATATACCACTGAATAGCGGTATTATTTTTTAAAAAATGAATGGCTTGGCTTAGCAGCT
GCCCATTTTGGGTTTTAAGTTGTATATATTCTAAAGGATCTTGGTGGAGTAGACTTAATAAAAACTCAAACAATTTTTCACCCCTTGAAAGATGTACATA
TTTCTCAATGGTTTCGACGTGCTGTTTGGCGGCATAGCCTTCAGCACCCAACCACGCAAGTAAAGCAATGCCTTCTCCAAGCGGACCTGTGACAGCCGAT
AGGCCAGTAATGATCCCAAGAAATTCAGCGCCCTCGATAGTGGTTTCGACGGCGTCAATGCCCACAATAATACTATTGGAAATAATATTCGGGAGAATCT
CTTTATTTCCCATTTTATAAGCGTCTATTTCATTGTTAAGATTATAAGCAAAATAGATTGAAGTGGCTTTCGCAACAAAAGGCGAAGCCATTTGCATTGC
TTTGCCTAAAAATTTCCTTTTCACGCTCAATAAGACGTCTTTGTTTGACAGCATATGAAGTATATTTTTATTCTCCAGACCTAAATAGGTTTCAAATAAA
TGGATACCCGAAGCTAATTTTTTTCCTTCAGTCAGTAAGCTGTTCGATAAGGTTCCCAAAA
>contig_607
AATTTCAAATTCCTAACTAGTTCATTTACTTATCTTTAGGCCTTTTAGCGCCATATTTAGAACGCCCTTGTTTTCGACCGGATACGCCTGAAGCATCCAA
GGCGCCACGTACGACGTGATACCTTACACCAGGCAAATCCTTAACCCGTCCGCCGCGCATCAAAATAACCGAGTGTTCCTGAAGATTATGGCCTTCACCA
CCAATATACGTCGTCACTTCCATCCCGTTCGTTAAACGTACCCGAGCCACTTTACGTAAAGCAGAATTAGGCTTTTTAGGCGTAACGGTATAGACACGCG
TGCATACACCCCGTTTTTGAGGACAACTGCTCAAAGCAGGAACCATCGATTTAACGCGTCTTTGCACACGCGGCTTTCGTACTAATTGATTAATTGTGGC
CATGTAATCTCTTTGCTTAAAAATGTGGCTTAAATTTACTCTAAATACTTTAAATACTTTCTTTTTTTAGTGCAGAATAAACGATAGTTGCGCGCTGCAC
TAACTTTTTAGATGTCACAGTATGCTCAAAAAACTCTTTTCTTCATCGGATGAAGAGGGGCGAGATTGTAAAGAGACCACTCCAAGATGTCAAGTATCGC
TACTGCTTTTTAAGCTATTTTTCATCTTAATTTTTTTATTTTATTCCGTATCTTTTCTAGACTTCTCTCTGAACGAATCAAAAGAAAGCCAACAATAGCT
ATCCACACGAAATACTATTAATTAATGTCGTGAGTTGACTGTTCGGTTATACACCTCTTTTATAATGATGCGACGCTATTCGTTGCTATTTCTTATGGCC
ATTCATGATTTACTGAGATTCATGCGAACGAATATTCAAAAAATCATTCTGGAATTCTCTCTCATTATCCTTTTTAGACGCCCATTTATCCGTGCCCTCT
GGTTTCTGAAAAAAAATCGAATTCGCTTTTATGAGCCATTTTTCATCTAACACTGAACATGATTTTTTAAATCGTTCATCAAAGTGGCGTTTAATAGCAA
TGAGAAGCGATTGTATAAAGCCTATAAACACTTCAAGAAAATTCAGTTCTTTTAACAAAATAGATTTGAACGGTTCATTAAAACAGTCTACGCTCGCGTT
TTGAATCTTGACGCCGAGTTGATAACCCCTGTTTTTAACTTTATCAAACTTCAACCCAATACAAGAATACGTTTGAAGAATGAGCGCCTCATTCTTAAAT
AATTGGGCACTTTCGCCATTCGAATTTTTTTTCTTTTTAGCATAACCAATCTCTTCAATTTGTATACTTTTACTTTTTTCCAACCAAGAAAGATTGACGT
GAACATCAAGATGATCAAGACACAGAGAGTGATGGTATTTATTCATTGTTTGAAGACTGAGCGTTGAAAA
>contig_608
AATTCAACACCGTCCTGAAATGATACGCGAGACTATTGAAAGGGCCCGTCACGAAAATCTCCTTTATTTAGAGTTAATGGTTACGCCGGATAACAATCGG
TCTGGATTATTGGGCCGTCAACTGGTTTGGGATCCCGATTTAAATCGTTTACGTCAACAACTTCCCCATAAGGGTATTATTTCTATCGTCAAAGAAATGT
CGAATCAATTTGATTTTTATCAAAAGCAAATAAAAATTTTTAATCAGCAAGAAAAACAGGTCTATCCAGGTTTCAAATTACGTTATTTATATCAGGTTTT
CCGCGAACAACCACCCACACACGTTTTTGCACAGTTATTAGCAGGTTTTGAACTCGCGAGTCGCGATTCACGCGTCTTAGGTATTAATCTTGTTCAAGCC
GAAGATGGAAAATTGTCAATGCGGGATTATCATGTACAGATGAAGATGATTGGATTTTTGCATCAACTCTATCCTCGCGTAAAAATTAGCTTACATGCAG
GTGAGTTGGTTAAAGGTTTAGTACCGTTGAGCGGCTTGCGTTTTCATATCCGTGAAGCGATTGAAATAGCCCATGCGAACCGTATTGGACATGGTGTTTC
CATTTCTTATGAAAATAACGCAGAGCAATTACTGCAAGAAATGGCTAAAAAGCAAATTGTTGTTGAAATTAACCTCAGTAGTAATGCAGCCATATTACAG
GTTTACGGGAAACAACATCCCCTCTTGCTCTACAAACATTATCAAGTGCCGTTCGTATTATCGACCGACGATGAAGGAGTATTAAGGACCAATTTGACTG
AACAATTTAAAATCGCTGTAAAGAATTATCATTTTTCCTATTTGGTTTTAAAACAACTGGTACGTAATAGTATTCATTTTAGTTTTTTACCCGGAAAACA
TTTATGGGTTGATAACCACTATCAGCAACCTGTGCCGGTGTGTAAAACAAGTCTAATGCGCGGCAAATTGTATTCGAATTGTCAACGTTTTTTAATGAAA
AATGAAAAAGCAGAAAGTCAGTGGGAATTAGAACAACAATTTTTAAAATTTGAACACTCCTTTATTAATAGTAAACATCATTTACAATGTGAAAAAGAGA
GCTTAGAAAACAGCCGACGAATATCACGAATAATGAAATGAACATAACGATAATGATCATATGTAAAGAGGCAGAGTGGTTAAAAATTACCCTTCCTTTG
TAACCTTGGCTTGTTTTTACGGCAGTCAGCGATTACTATCGGCTCATTTATTTTTGATAATAACAACTAAAAAATAGCAAATGAAACTTATTTTCTCCCC
AAGTACACGCATTACAATAGCGCTTTTTTGCGTGCTTGTCATTAAACTCCTATTAGCGTGGTTTATTCCGC
>contig_609
TATTACTCTCGATGTGTTAGTCCTTTTAATAACCACAACATTCATGATTTCAATGGCTAGTTTTTTTCTAGGCTTTGCACCCCAAAACGATCGCATCGCC
TGTCAAACCTTAAATACAATCTTATGTCAGTGTATGAAATTGTTGGGATTATATCTTGTGATTGGTTTAGGCTTGCATCAGATGAAACAACTTGCAGCGC
TAGCACCGAATCAATATACACAGCTGAATGTTTATGTTTGGATCAGTGCATCCGTGTTACTGTTTTGGTTGTTATCAAAATATATTCCGCGCGCTTTGAG
TCGTATTATGATAGGCTTTATTGAGATAAAACCAGGTATACCCTCATCTTCGTTAATGAATAACCATCAAACGGTACACACAGCACATCATTCGAATACT
GAAAAAGTCGATCAGTTAACCTACCCAGGTTTATTACCGAATCAGAGTCAATGGAATACGAATACGCATTCAATGTGGGTTCAGCCAGCGTCCAATCGAT
CATTATCTAAAGAATTCAGTGACATTGTTCGTAAGTTAACCCGATCGAAAATAAGATTAAAACCAGAAAATAATTTTAAAAAAGGCTTAAACGTGTAAAA
AATTATGGTCAATTCTTCCCTCGAAAATCCCTATGTCCATGGATCGGAAGGGCGTAAAGAATGGAATGATCGTTATCACACGATGCGAAAATCAAGTCGT
TTATGGCAATATGCTTTTTTTTCTTCGCTATTGGTAAACGTTATTTTTGCACTTGTGTTGGCTAAATTGGCCACGCAATCCCAGTTAAAACCGTTTATTG
TCGAAACGAATCGCGGTATGCCTTATGCAATACGGCGTTTACGTGATAATGCCGCATCGAATCCACGGATCATCAATTTTGCAATGAATCAATATATCAT
CAATTCACGGTCACTGATTCATGATACCCTGGCTGAAAAAAGTTTACTTGATAAGGTTTACGCGTTTTCAGCCAATCAATCCATTCGTTTTCTCAATGAT
TACTATCAAAAAAACGACCCTTTTCGCTTAAGTGCTCAGTATGCTGTTGCGGTGCACATCGTGAATTCTATACCCTTGAGTTCGCATACGTGGCAAGTGA
CCTGGGACGAAACACGCTCAAGCCGACGCGATCATCATGTCATCAGTGTTACGCGTTGGATAGGGTTATTGACCTATGAATTTGGAAAAATAAATCCACA
TTTTATAAATGAGAATCCATTTGGTGTATACATTACTCATATTACCTGGTCACAGATGGAAAGAGGAGCCTCCGATGATAATTAAAATAATAACGGGAGT
GATGCTACTGGTACTCCTATCCGGTTGCGCAAGTACTCCTCAGCTCGCGCCGATTTTTATTCCGGCTAAGAAAACA
>contig_610
AATACATCATCGATACCAACCTCTTTACATTTATCTTTAATGCTTTTTTCTGCATGAGCGGTTAAAGTAAAAATTGGAAGATGTAATTTCTTATTTTCCT
GTTCCCATTGGCGATATTGTTGGACAATTTCCATTCCTGATAAGCCAGGTAGACCAATATCGAGTAATGCCCAAACAAAAGATTGGGTCTGTAAGGCATG
TAGCGCTGCTTTTCCTTCTGTTACTGCCGTGACTTTATAACCTAATTTAGTGAGTAAACTTTTTACCGCAAATAAAACCAGGTCATTATCTTCGGCAACT
AGCACAGATCCCAATTTCTTGTTAGCTTCAGCTCGAAGTATCGGTTGCTGTGATGTTATAGGCCATGTTTGCTCTATATTTTCCTCTGCTAAAGGAAAGT
TAAATGTTAAAATAAAACAGCTACCTTTACCTTCTTCGCTAAAGACTTTTATTTCTCCACCTAATAGTTCGATCGTTTTTTTAACCAGGTATAAACCTAT
ACCATATCCGGTATATTCAGCTTCATAAGATGGATGTGCCCGATAAAAACGGTCAAAGATCTTATCAATTTTATCTTCAGCTATGCCAATACCTGTGTCA
GTTATACGTATTTCTATTTTAGCCTGATTTTTTTCTAGTGATAATAGATCTATTTCTAAACCAACCTTTCCCTTTTTAGTAAATTTTACTGCATTCGACA
AAATATTAAGTAAAAGTCGTTTAAGTTTGATTTGATCGCTGATGATAGTTGGAAGACGATCATCCAATTTAAATTCAAATTCTAATTTTTTAGTTTCTAT
AGAGGGTTGCATCAAAGCTTGTAGCTCTTTGGCGAACTGTGGTAAATGAATAGGTTCCGCTTTAATTAAATCTGTCATTTGCTCAGTATCGATGACTTTC
AGGACTGCATTAAGTAAATCTAGTAACTGTTCCCCGGCAGCGAGAATCCAGTGACCATATTGTTGCTCTTTGGCATTTGTGCCTTGGTCTGCTTGAATAC
TCGCAAGACCAATAATACCTGCTAGTGGAGTTCTTAAATCATGAGCCATATTCATTAGAAATTCTTGTTTCGCAATTTCAGCTTTTTTACCCGCTGTAAT
ATCTAAGGAGATTCCAATAATACCTATTACGTTTTTAGTATTAGGCTCATAAAGTGGAATCTTTCGAGATAGAAATATTGTCTTTACACCTTCAGGATCA
CTTACAACTTCTTCGATACAGTATTCCTTTTGTGTTTTCATAACTTGCTTATCAATTTTATGGATAGCCTCTGCTTGTTCCTTAGAAAAAAAATCAAAAT
CCGTCTTTCCAATAAGATCTTTTCCTGATTTATAACCTAAGAAAATTGCTTGGGCATTATTTGCCCCCCTACAAATACCTTCTGCGT
>contig_611
AAGAATGCGCGAGTTTAGCTGGATGTTTTTTCGTCCCAGAGGGTGTTCTGTTCATTCCAAGAAAATTCAAATTATATTATTTCAATAGGAGCGCTTAAAA
AATAAAAATTAAACCTTTTTAATTTTTGTCACTTGACAGACTCAGTACTGCTTTAGCACAATAGGCGACCTTGTGGCTATGTAGCTCAGTTGGTTAGAGC
ATAGCATTCATAATGCTAGGGTCGGTGGTTCGAGCCCACCCATAGCCACCACCATCATGATGTTCATTCAAAGACTTAGGGGCCTGTAAACCGATTTGTG
TAAGCACGTTGTTTTAGGGGAATCTGCCCTCGAATTCGATAGCATCGCTTGAAAGCGATAGCTTATGAAGCACTTACATAATTTTATTTACAGGCTCAGA
GATAAATTTATTTTTTAAAACGTTGATATTATTTCAGCACACTGTAGAAAATATTGGCAAATTTCACCCTGATCTTCAAATGACCACCAGGCTGCTAATG
CCGCTTTGCAAAAGGCCCAACCCAACACACGTGACCTATCAAATCCAGAAATCTCTATAAATTGATCTAATCGGCGTTTAATAAGCTTTTCATTCACTTC
ATCTTTCAAACGAGGAAAAGGAATTTCATACTCACGTTCACCTATCACGCCTTTGGGATCAATCGCTAACCAACCATATTTATCTGATAATAAAATATTG
CCGTAATGCAAATCCCCGTGTAGTAATACCGGAGATTCCATCGAGGCTAATAATTCTTGGCTAATCGCATCAGCACGTTCAATCAAAGATTTCGGGAAAG
GGCCTGTTTCACCTTGAAAATAGTGATAAAAACGCTGAAACCCCTGAAACCAATCAGCTAAGCTAGGAAATTGTGTAGTCTCTTGGCAAGGTCTATGTAG
TTTCTGTATGAGTTCTACGCTGGCTACTATACTTTGTGTTTCATCAAAAATTTCTTCTAGCAAAGTACCAGGTATTAGCCTTTCCAGTAACATAACACCA
ACACCCACTTCTGCATCCAGTAATTTGACAGACCCTCTACCACTAAAGTGCTGAAGAGCCGCTACTTCATTTATAAATTCTTTGCTAGGAACACCACATT
TTAAAATAGCAGAATGGCCATTATCCAAAATCACTTCAGCAACAACATTAAAACTGGCGTTATTAAAACAATCTTTAATGATCAACTGCCATTTTTTGGC
ATACTGAGACAATAAGTGAGGTAAATTGTCTAACCACTCTCTACCTATCGGCCCATAGATACTCAGGATATTTTTGATTAATTCTTTGGGAAGCTGCATT
ATATTATCATAATGGTTTTCTTATTAACCTTTTACACATTCATGGGTAACCCTCCTGGTCAGTAATTTACCAAAAAACTCTATTTAATGGTTGGGGTATT
TTA
>contig_612
ATTTAATAATTTATTAATTTTTTATCTAAAAGTGACCGATGAATATAATAAATGTCGCGATCATTTAATTGATGAAGAAAATAAATTAAATGATTTAAAC
CGACAGTTTGTGAAACAAGTACTGCAATTTGTTTCACTAAACGAATTAGAGTATAAAAATAGTGTTTTATCTGATTTCAGCATGCAATTAGATAAAGTCG
GTCAATTGAAACTTTCAATAACACAAGCACTGGAAACTAAACAACACATAAAAAAGAAATTGTTTTCACTTGCAAATCCATCCATCGTTAATTTTTATTT
AAGTCGTATTGATCCCTTTGATGATCCCTCTATAGAAGCCTCAATAAATCATGGATCAACGATCCCTCATGGCCTTTCAGTTTTGTTGCAAGAGGAGAGT
CATGTGACTGCCGATAATTATTATCAGCCATTTCCTGTCGCTGTTTATACAAGAACGTAGTGAATCGGGTCTTCAATTTTTTAGTTTGTTACGTCAACGA
CTATTGACCTAACAGAACAGTAATCATTTTTTTAGCTTGAAATCGTTGGTAAGCTTTTTTAATTTGTTCTAAATTGACCGCATTCATTTTTTGTGTGTAG
GTTTCCCAATAATCCAATGGAAGCTGATAAAAGCCAATTTTTTCTATAGCCGATAAAATGGCTTCGTTATTTGAAATAGACAGTGGAAAACTGCCGATAA
GGGCTTGTTTGGCATTGTAAAGTTCTGTTGGAGTTGGACCTTGAGTCAGAAATTTTTTTAGCGTTTGTTGTGTCAAAGAGAGTGCTTTGATGGCTTGATC
CTGACGCGTTTGAAGTACAATGAAGAAAGGACCAGCAACTTTTAACGGCTTGAAGCCGCTATTTATGCCGTAACATAAGCCGCGTTTGTTTCTAATTTCA
TTAAAAAGTTTTGAAGTCAGTATCCCACCGCCTAAAATTTGATTACCAACAATAAGTGGAAAATAATCAGGATCTTCGACAGCGATACCAATTTGACCTA
AAAAAATGGTGGTTTGTTTGGAGGGATAAGAAATTTTTATTACCTGATTTTTCGATGGAGGTGGTAAAGGTGCAGCAAGAGGCGCCAAGGCTTTTCCGAA
TGCCAATCGGCCAGAAAGTTGTTCAGCAATCGTTATTGCTTTTGCACGGCTTAGATTTCCTACAATAGCGATGAGCGCATTTTGGGCAACATAGTTACGG
CGATAAAATTTTAATAATTCTTTTTGATCTATTTGCTGAATACTTGTTTTATTTCCAGAGATAGGTGAAGCATAAGGATGAAGCTGGTAGAGTGTTTTAT
AAAGAGCTTTGGCCGCAACTGCACGGGGTGTTTGTGCTTCTTGTTGTAATGCGATTAAAAGTTGTTTTCTAATTCTATTTATAGCGTTTTCTGGGAAAGT
GGCTTTATTGAGTAAA
>contig_613
AAAAGTGAGGAAGATAATCAGGTAGATACAAAAATATAGATTTTTTCACCCGATAGACTTCAGGAAATAAAAAATAATGGGGTACGATGACGTGCGAAAT
AGAGTGATCTTGATTGATAATTTTTATATAGTGATTTTTTTTTATTTTTTGAATGAAAAAGTTAGAATATAAAAAAATATTAAAAAACGACGGTTTTTTA
AGAAAAAAACCTACTTTAGTAGTAAATTTATTAATCATTCTAATTGATTTTTTAATGATTCTAATTAATAAATTCACTAAATAAAATGATTTTAGTTGAA
CAGATGTTTTTTTATTACCTATTTTTTGAATGAGAATATTCTTTTCTTTTTCGATAATGAGTATTTTTAATTTGCGGGGATCACTCATATATGCTGAAAA
AAAGCCATACATTTTACCCAAATCGGAACGACGACTGGTGACGATAACCGTAGAGTGCTGCGCTAAAATTCGAGCGATCAAATTGACAACACGGGCTATA
CCTTCTACACAATAATAACTAGAGTCTGGGCCTCTTTCAATATGAGGTCCAAATTGATGAAAGGGTATCACGATGGATTTTTCAATCGATTGTTTTTTTG
AGCTATTTTTTTTAACCGTATTAATGTTATAAAATAAATTTATAGGTGAAGCGACCTGATCGGAGCGTAAAATCTCAGTCATGGTCCGATCAAAGATGGG
CCAGACATAGTCCGGATCATACAATTTTCTGATTTCTGCTTGGCTCGTAATAATTTCATGACTTAATGTGTAATCTCCTTTTTTTAATTGTTGTGCGAGA
TTAACGAGTGCTGTTAAGTTTTCAGCCTCTCCAGGCGGTGATACGTTTTTAAAATAACGAGATAATAAACATCCTTTCAAAAAAAGAACTGGACCACCTA
AGGTCATATATTCAATAGGAGGTAAATAACAGGTCGTGGGCTCAGTGTAATGATAAATGAAGCCGCTTAATTTGTTTAAAGCCGTTAGAAAATCTTTACG
ATCTAATGTTCCAATAACCTGGAGATCGGGAACAGGTACAATTTGAATCCCAAATATTTTGTATTCATTCCCCCAAAAATATTTTTTTATTACATTATAA
TAATGGCGATAATAGGGATTATCTAAAATGCGAGGACACATTAAGCCTAAACTATATTTGGGTAAACAAGTGTTCTTTTCAAATGTCCAAGAATCTTGTA
ACGCCATAACCTCATCCGCTAAACAATAAGGGATGACGCGGGTTTCTAAACGTTTTATCCAAGAATCTTCAGTAGAGAGAACTTCTTCATGATGCGGGCA
AAACCAAAAATTTTCACGCTCAGTGATCAGATCAAGTAGGCGATAATTAAGCATGAAATGAGATAAAGGATAGGATTGACCATAGACTCTGTAAATGACT
TTACCCTGGTATACCTTTAAAAA
>contig_614
ACTTCATGAACGTCGTCAAGTAAAAGGACTTGATTACGGTAGTGTGGGTCCCACAAATCTTTCCAGGCTTGAAATTTTTGCACCGAATGTCGTTTATTGT
TAACGACAATGCCCGTTGAGGACCAAAAATAGGGAATACTATAGTGATTATTCGGATCATACGATTTGTTAAGAAGCGCAGGGTTAAGATTTTTAAAGTT
GGGTAAACGAGATTTATCCAGTGGCAGCAACATTTTTTCACGGCGCATCCGATCAACAAAATACGACGACGGTACGATAATATCGTATCCGGACTGTGGA
TCCGCTTTCAGTTTTGCGTACAGTGTTTCATTACTATCATAGGTTGCATAATTAATTTTTATTCCTGTCTCTTGCGTAAATTCTTTTAATACGTCATCTG
AAATATAGCTTGACCAATTGTAAATATTGATCACATTTTTTTGCGCGAAAGTGGATTGGGTCCATAGAATGCCAAGGAAAATAAAAAAATAGAGTAAACG
CATCATTATTGCTTAACCTTTTTAGGCAATACCGATTGAAAAGTGACGACAATAAATAAGGTAATAAAAAACATCACTGAGCACAGTGCATTTAATTCTG
GTTTTAATCCTAGACGAACCAACGAGTAGATATAGAGCGGCAAAATTTGAAAATCAGGACCTGTGACGAAAAAACTAATGATGACATCATCCAATGATAA
GGTAAAACTTAATAGCCACCCCGCCAAAATAGCCGGCCACAACATAGGAACAATAATTTTCCGAAAACTCATCCATTCATCGGCGCCTAAGTCACGGGCC
GCTTCAAAAATATTTTTATCTAAACCGGTCAATCGACTATAGACTGTGATCGCCACAAAAGGAATACAAAAAGTAATATGTGATAACAACAGCGACCAAA
AACCTAAACGTAAATTTAATAAAAAAAATAAAATAAGCAATGAAATCCCCATGACGATATCGGGAGAGATTATCAGTACAAATAATAAACCGTGCAATAC
GTGTTTTCCAAAAAAACGATAACGATACAGACACGTTGCTGCAATCGTACCTATCAGTGTTGCGAAACTTGCGGCAATTACACCGATTTCTAATGAATGC
AAAGCAACCACGATTAAATTGCTATCCTCGCCTAATTGTTTATACCAATGGAGTGTAAAACCATGCCAAAGTAAGGAGTATGTTGAATTATTAAATGAAT
AAATAATCAATACAAGAATAGGAAAATAAAAAAAGCAGTACACTGCTGCTAAATAACTAAATTTCGCCAATCGATTCATCGTGGTATCGCCCTATTTTAT
GGACACGTCGATAAAGTAATAGTAATACGCCCATCGCCAACGTGAGCACCACACTCACTGCAGAACCTAAAGGCCAATTATGCGCCGCTAAAAATTCGTT
TTGAATAAGATTTCCAACCAGAAGTGATTTAGCACCTCCCAAAATAT
>contig_615
ATGAGGGGGAAAGAAATCTTAAATTTCCCCCTTTTTTATTGAGGCTACCTTTAAATAAGGTTGAATATCGCCAAAACGAGTCATTCGGCTATCAACAAAC
AAGGTGATTTTTTATCTATATAGTGTTGAGAAATTTCCAAAATTTCTCGCGGCCTAAAGCTTTTACTAGCACCATCGACTGATGCTGCCATGCGATAATT
TTGTAGGGCTTACTTCGGATAAGGCTAAGCCTGAATACCTTACACTGCTCGCTTCTAAAAATCCTCTATACAGTTCTTTCTACATTTGAACTCCGACATC
TTCTTCCCTTCATTATTTTATTTTTTACCTTACTTTATGCCCTTTTTCAGACGTGAAACTCCTGTAAATAAAAAAAAACGAAGAACGCTTATTCTTCGTT
TTAAAATTTTTGCTATGAACGCATAATTTTTAATTTTTCGCCGGGCTTAAGGAAGTCGCTATCGAGCTTATTCCAAGCCTGTATTTTCTTAACCGATACA
TGATACTGTTTCGCAATATCACTCAATGTATCGCCGGTTTTTATCAAATATATCTTCTGTGAATTGGACCTATCTTTCTTCTTATCTCCCAATGTCGCTA
CCTCTGATTGAGGCTGATTACTGACAAGTTGAATTGAACTATTCTTGCTTGAACCTTTTGAAGCAGTTGCTAATTCCATTTTATACAACGCGACTCTGTC
AATCGGTAAAGCTAAGTGTTTAATCGAAGCCGAAGCATTTTTCACGCCCGGATTCAATTCCTTTAACGCTGCAACACTCATACCGGCTAATTTAGCCACA
TGCGTCAAACTCATGCTATTTACGTCAACTTGCGCTAAATAAGGTTTAGCACTCACCGGAGGTAAACTCACGCCATATTTAGCCGGATTTTTAACAATGG
CCGCTAACGCCAATAGTCGCGGAATATAAGAACGTGTTTCTGAAGCCAATGGTAATGCCCAGAAATGCGTGTTTTTATCGCGCTCTGCATTATGGCGGAT
TGCGTTCTGTACGTTCCCCTCACCTGTATCATAAGCCGCTATGGCTAATAACCAGTCTCCACCAAAAAAGCTTTTTAAGTACGTCAGATAATTTAAAGCT
GCATTCGTTGAGCTATAAATATCTCGACGACCATCAAAGCCTCTATCCTGATGAACACCATATCCTCGCGCCGTACTCGTCATTAACTGCCATAGACCTG
CCGCACCTGAAGATGTGTTCGTCGCATTTGGATTATAGCCACTTTCAATAATAGGCAATAAAACCAATTCTGTCGGTAAATTACGAAGTCTTACCTGCGA
ATAGACATAGTAAATATAAGGTGCTGCTTGGTTTATCGCCTCTTTTAAATAGACAGGATTTTTAGCCAACCAGCGAATTTGCTTCTGGACCTGAGGCTGA
TTCTCCTCACGAGCAGATAATTGTAAATGCGCTCGAATGGGCGCCCAAAGTGTCCCTTTATCTAAGGCACCATAA
>contig_616
ATTCCTAATAATAAATTAATGAGTGTTTTAGATAAAGATATTAGTTTTTTAGATGCATTTAAAGCGGTAAATGATGTATTATTCGGCGCTGTCAAAGGGA
TTGCTGCATTAATCACGCGTACGGGCTTAATTAATGTTGATTTTGCAGACGTTAAAACAGTGATGTCAGAAATGGGCATGGCCATGATGGGAACGGGTAT
AGGGACAGGTTCTGAACGTGCCCGCCAAGCTGCAGAGGCAGCGATTGGTAGTCCTCTATTAGAAGATATCGATTTAGCGGGCGCACGGGGTGTCCTCGTT
AATATCACGGCAGGGCCGGATCTGTCTATGCGAGAGTTTGGTGAAGTGGGTGAAGTGATTAAAAAGTTTACTTCAGAAGAAGCCAATGTTGTTATTGGTA
CGGTCATCGATCCTGAAATGTGTGAAGAATTACGTGTAACGATAGTGATAACAGGTCTTCTCGGAAATTTTTCACAAGGAATACCCAAAGGAACAGGAGA
CTCAAATCTAGTCAGGGCCGCTGACGGTAGCTTAGACTATCATCAGTTAGAACGTCCTACTGTATTGCGTAAACAAGGTATCGTTTCGTCGACGCGATCA
ACCAGCGAGAATGCGTCCACTGATATTGAATATTTTGATATTCCGGCTTTTTTACGTCGACAAGAAGAGGTTTCTTAAGCGTGTCTAGAAAAAATAATTC
AGTTCACGTTGTACGCGCGTTAAAACAGCGTACATTAAAAAATGTTATTAAAGCTGCAGGAATTACATTGCATAGTGGTGAAACAGCCATTTTAACATTG
AGACCTGCACCGATTAACACAGGAATTATTTTTCGACGAATAGATTTTAATCCTATTGTTGAAGTGCAGGCTCGCGCTGAACATGTGGGTGAAACTACCT
TACAAACGACATTATTAAAAAACGGGGTTAGGGTTGCGACCATAGAACATTTGATGTCTGCTATGGCGGGTTTGGGAATTGATAATGCCTATGTTGATAT
TACGGCATCTGAAATTCCTATTATGGATGGAAGCGCAGGTCCTTTTATTTTTTTGATTCAGTCAGCAGGAATAGAAGAACAAAGTGCTTCTAAACGTTTT
ATTCGAATTAAACAAGCGATTAAAGTGACAGAAGGGGATAAATGGGCTGCTTTTGAACCTTTTGATGGCTTTAAGGTTTCATTTGAAATTGATTTTAATC
ACCCTCTTTTCCAAAATCGAAGTCAAAAAGCAAGTATTGATTTTTCGACAACGTCCTATATTAAAGAAGTGAGTCGCGCACGAACATTCGGTTTTATGGC
AGATTATGAAAGATTACGTGCAGTACGACTTGCGTTGGGCGGAAGTCTTGATAATGCAGTGGTCGTCGATGAGTATAGAGTGTTGAATGAAGATGGATTG
CGTTATGAGGATGAATTTGTACGCCATAAAATTCTGGATGCTGTGGGTGATCTGTATTTATTAGGCCATAGCCTTATCGGGGC
>contig_617
CGTTTTAAAATAATTAGTATAATAAAAAATATGTCTGAATTCTCCATTAAAACTCATTTATTATCCTCGGATAGCCAGAATTATTTAAGGGAAATTTATT
CACTCCCTTTTGCTATTTTGCCCGAAAAAATAACCTTTGATTCGTTGAGGATTCAGGGGAAGGATCCCGAAGCGATTTCAACTATTTTAAATCGATTAAT
TAATATGGAGAATGATTTTAAAATTAAATGTCGTCACCTCCTAACGCAGGCTCACACTCATCTCAAAAAGATAAATAAATGGGGTATCGGTGTTAGCTTC
TTCGCTATTCTACTCTCAGTAAGCACTATTTTATGTTTTTTATTTTTTCCACCGGCTGCTGCATTTATCCAGCCCCTTTCGCTCCTTCTCGGGAAAGGAG
TCTATGGGATTTTACTTGTTGCAGACTTATTACCCACTTTAGGTCTTGGTATAGCGAAGCTTTTTAATTTATCTCGACTGAAAAAACTGCAACGGACATT
GGCACATCATCAAGGGATAACCCAGCAATTAGAAGACGCCTTACAAAATACGGAAAGCTTGATGGCTCCACTCGAAAATGGATCTATTTCCCATCCTTCT
TCATCAATAGACTTCATAAAACCAATAAGTCCAACCCTTTTTGCTGTCCCAAAGAGAAACTCCAATATTTTTACTGTTGATCATTCGTCGGATGTCACGA
CAAACGATGATAAAAGCATTGATGAGGCTTGCCCTATTACTTATCGAAATTCGATTTAACCCAGCGGAAATTTTATTTATTTTTCATAATGGATGATGTT
ATTTATCGATAAATGTTTTAAAAAGCACGTCTTGGTTATATTTTTCTGTTTGAGTTAAAGCAATACTCGGCGCATGAATCAATTTATTCGTCAACCGATA
GGCTAATTGTTTGATCACGGCTTCTTGACGACGACCTTTTTTTAATAAACTTAACGCTTTTTCAACTTCAGCATCACGAAGCTGTTCAGCATGTTTTCGG
TAAGAACAAATCAGTGGATCCGCTGCTTTTATTTTTAACTGTTCCAAATAGCGTTGCACTTTTTCTTCTATCAAACTTTCTGCTTTGACTGCTGCAGCTT
TTCGACCTTGTTGATTTTTTTGGATCAATGTATGCAAATCCGCTAATGTATAAAGGTAAACGTCCTCCAATTCTTGAACAGCAGACTCCACATCTCTGGG
CATACCGAGATCAGCAATAAATAAAGGTCGTCGTTTACGCGTCTTCAGGGCTTGTTTTAGGCTATATCTTTTAATATGGGGTACATCACTTGCTGTTGCA
GCAATAATGATATCGGCTTTCGCTAAAAAATAAGGGATTGCATTTAAACAAATCGCTTGACCACCAATCGTTTTACCTAATTTTTCGGCTTGTTGTAATG
TCCGATTCGCAATCCAAAACTGACGAACGTTTTGCGAGAATAAATGCTTTCCTACTAAGGAAATGGTATCACCGGCACCTATCAATAAAATC
>contig_618
TAAACAACACGCTACAAAAAATAAACTCCAGTTTGATAAAAAATAGTGTTTAAAAAAAGGAAATAGAAAGAGGACGACACTCATTAAAATTAATATATAA
GCTAATTTTAGCGAAGGTAAATATGAAAATTGGGTGATTCCTACCACACCTATTAAAAACCCTAATGAGAAGCGGGCCATAACTTGCTTAAGATTTAATT
TTTATTTCATTATATAGTGTCTTAGAACAACTTAGAAAGATCATTACAGTAATATCGTTATTATTTTTAACCTACGTTTAGCTTGCCTACATTAAAGAAT
GGATTTAGAATAGAAACGGCTTTATTATTTTAGCTCATAAGGAATATGTGTGCCTAAAAGGATTAAACTTCAAAATTCTTCTTCAGATAATTCTAGCGCT
GAAAGTATTATTCAAAAACTGCATACTGAAAAAATGCCAATAGTGACTAAAAAAGAAACGTGTGTCAGTAATTTTTTTACTCGAATCTTTCAAAAACTAG
TCTGTTCACATCAAAATTTTTCAGATGATGAAGATGAAAGTGAAGCGATCATGATTTCCAGACAGTTCAAATAAATTAAACGGTTAATGTAAACTAAATT
TTAAAGGTATTGCTAAAATCATAACAACACTGGCAACGAGTCCCGCCGCTGGAATAGTGAGTGCCCAGGCCCACATGATTCGCCGAATAGTCGGCCAATG
GGTGTTTAACCAACCGTTCGTTGAACCCACTCCGAGAATTGCGCCAGTCACCGTATGGGTCGTTGAAACAGGAATCCCTAAATCGGTTGCGGCAAATAAG
GTAAGCGCGGCACCCGTTGCTGCACATCCCCCACTTAACGGCGTTAACTGAGTTATTTTATTTCCTAAGGTATTGACAATACGCCAACCACCTATCAAAG
TCCCTAATCCCATAACAAAATTACATGAAATAATGACCCAAAACGGAACATAAAAATGTCCATTCAAAAGACCCGTAGAAAATAATAAGACCGCAATAAT
ACCCATCGTTTTTTGAGCATCATTTCCACCATGACCTAAACTTAATAAAGCTCCTGCAATAAATTGTGCGCGTCTCGCCCAACATTGAGTTTTACTGGAA
TCTATATCTTTTAAAAAAGTGTGCGCCAATTTTATTAACAACCAACTGATGGATAGCCCTAATAAAGGCGATAAAACGATTGCTATCAATACAGGTAATA
ATCCATGCCAGTTTAAAACATGCCAGCCTCCTTCCACCAAAGCTGCACCCACTAAGCCCCCTATTAATCCATGAGATGAACTGGAAGGTAAACCAAAATA
CCAGGTTAAAAGATTCCAAATAATCGCTCCCATCAGTGCTGCAAAAAGTACAAAAGGGGAAATGATGTGGGGTTCTATAAGCCCCGAACCAACCGTTGTT
GCTACGTTTAAATGGAAAAATAAGAACGCAATAAAGTTAAAAAATGCAGCCCATAATACGGCGGTTAAAGGTTTTAAAACCTTTGTTGCAACCATA
>contig_619
GCCCTATATGGCGCATTATTTTAACCAAAAAATAAACGTTAGGAAATAACCATAAGACAATACCCAACGCAAGCGACTTAATAATACCAATCTGTCCGTT
TTGAAATACTCCCGATAAACCCACTGCGAGCCCCAATAATCCACAAAATGTTATGAGACCCGCCTGACACATTTTTTGAATGTATTTAGGTAATAAGACA
ACCCTGCTTAATGTCATCTTAAGTCACCCACTTTATTTGAAATGTCGGACAGTATAATAATCACAACCCGTTTATGCAATGCTCATGCGATGAATTTTAT
TTCTTCGTTCTATCCTCTCATTTTTCAATTTATCGATGGAAAACTTTACTAGAAATTATTTTAATTGTTCTATATAGTATTAAGTTTTACAAAATTATAG
TGATTCAAACTTGGCTTCACCTCAAAATATAAGGAGCAACTCATTTATGGCCACTCATGAGCTTGAAGGAACAATTCAACGATTAACGATACACGGGAAA
GGAATTCTAGCAGCAGATGAAAGTCAAGCGACTATTGCCAAACGGTTTTCCCCTTTACATATAGAATCAACTGCAGAAAACCGTCGTCATTATCGTGAAC
TCCTTTTTACGACACCTAGCATTGAAGCCTTTATCAGCGGTGTTATTCTTCACGAAGAAACGTTAGGGCAAAAAACGAAGGATGGGTTATTATTCTCGGA
TTATTTAGACAATGAAGGGATTGTTCCTGGAATAAAAGTAGATAAAGGGCTTATTTCTTTAAATACTGAAGAAAAAATGACTCAAGGTCTCGATGGTCTC
GCTGAACGTCTTCTCACTTATAAAAATCTCGGTGCTTGTTTTGCCAAATGGAGAGCTGTTTTTTCCATATCAAATACTTTGCCTTCCTCTTTAGCCATCA
CTGCGAATACCCAAGCCCTCGCGCGCTATGCATCGATTTGTCAACACAATGGCGTTGTACCCATTGTAGAACCCGAATTATTAATAGAGGGTGATCACAG
TTTATCTCGATGTGCTGAAGCAACAGAAACTGTTCTTTATTCTGTCTTTGAAGAACTTCATAAACACCATATCTTGCTGGAATGTATGTTATTAAAGCCC
AGTATGGTCATCGCTGGAAATCAATATACGCCCCAGCCCCATATTGCTGAAGTTGCAGCAGCTACTTTAAAGATATTACGTCGAACAGTTCCTGCAGCCG
TACCAAGCATTAATTTTCTTTCGGGAGGGCAGACACCTGAAGCAGCAACCGCTCATTTAAATACGATGAATAAACTACAACCCTCACGTCATCCTTGGCG
CTTAAGTTTTTCTTACGCCCGCGCTTTACAAGAACCCGCATTAAAAATTTGGAATGGCAAAGCACATAATATCAAAGCGGCCCAGCGTGCTTTTTACAAA
CGTGCAAAACTTAATGCTGCAGCTTGCAAAGGTCACTATCAGTCAAGTATGGAAAAAGAAGAAAAAGAAGTAGAAACAAATTTTGTTTAACGCTTTGTAA
ATTATTTATAAGAGAGATCAC
>contig_620
ATAACTTTTTTTATTCGGGTGGAACCTCCATTCAAGCCATACAATTAATCGCGGAAATTGAGCAATCGCTTAACAAAAAGATTTCTTTTGATATTTTGCG
AAGAAATCCTACGCCACGATCCTTAAATAACTATTTAGAACTCAACGATTTATCTGAATATGAGGTAATGAATGGATTAAAACAATTAAAAACGGGAAGT
TTTGAGACTCCCCCTATTATTTTTATTCATCCAGCAGGCGGAGGTTTATTTTGCTTTAATCAATTAATAAACGCTTTAGAAGAAATTAATTTGTCAAATG
CCTGTTATGGAATTGAAGACCCCATTATTATGGATCGGACTGTTAAATCGTTAACCATTAAACAGATGGCTACATTATATTTAGAATGGATAGATAGAAA
AATGGATGTCCCTTACATGATAGCAGGGTATTCTTTCGGCGGAATGATTGCTTTAGAGATGGCAGCGAAATTGGAAAAACAAAAACGGAATTGTTTAGGC
GTTATTTTGTTTGATACGTGGGTTGTTTCCTGTGCGGATGAAAAACTTAAAGAAAGATTGCGAAAGGATGTCATAGAATATTGTAGGGAAGTCATACAAC
AGGTCAATGAAACGTGTAAACTTGGAAATATAAAAGAGTTAACTGATGTTATGAATAGGCAATGTGAACATTATCAAGACATTGGTTTTCGATTTACACC
CGATCAATTATCCTCGACCCCTGTTCGTTTGTTGAAGGCGACTGATGTGGAGAAATTTAATGAGATGGAGAAAAAAACGCACTCTAATTTTCTCGAAAAT
TTTATAAAAAAAGAATTATTTGACACAAAACTGGTTACCGGTAATCATTTTAATTTTCTCGACAGAAAAGAGGGATTAGTGGAGTTGGCGAGTTCTATTG
CCGATTTTATTGATAAAATTTCTAAGCCTAATCCGTTAAAGAAGGAGGTTAAGAATAACGATCTTTTCTTAAAAAAAGAAATGAATCATTTAATCAACTA
TTCCGTTCAATCGTTACGCAGGTAACGACTACACTATTTTTTAAATTTTTTGGATATTAATAATGAATTTTCAACGTATCCTCGATGCATTACCTTTTTC
GATCTACTGGATAGATAACCGAAAAAAAACATTTAGCGGAGGAAACCAACATTTCCGATCAGCATTGAAAATAGATTCTTTATCAGAATTTGTGGATAAG
CCGATAGCGAATTTTTTTTTAGGTGATTATTTGAGGATAGTGAATGAGTTGCTTAATAAAAGTATCCAAAGCCACGATCAGGATTTTTCTTCGGTGTGTC
AAAAATGCGTTAATGCGTATGAAGAACCGATACTGATTCAATGTAGAACACCGCATTCAAAAAAAGAAACGATTACAATTTTTAGTGAAATTTATCCTCA
ATCTCGCGATGTTAACCAATATTTATTCGATAAAAATGAGAAGTTAACCGTCTATTTAAATAATATCATTGAAAATATACCTGCAAGTATCTATTGGAAA
GATCAAAATAGTATTATTTTAGGCGGAAGTAAATTACA
>contig_621
ATAGTAAAAAATTTGCTTTAAACCTCATTTTTTGTAAAAAATACCATTCGCTTATTCAATTTTATCTTATAACACGCCATTAAAATACATGACTATTTTT
TAACGTGACGTTATAAGAAGATCAGTTGATATCAGTTGATATTAATCAATTGCACAGGTATTATCCTTAACGCAAAGTTGGCACCGATAGTTGGCGTATT
ATGTCAATTAAGTTCCAATGGTTAACGGGGTATAGCGCAGCCTGGTAGCGCGTCTGCTTTGGGAGCAGGATGTCGGGGGTTCAAATCCCTCTACCCCGAC
CAAAATTTTTGGATTTGTACTTAATTTTAATCGATAATTAAAAAACGGTTCACTTCCTTATCATTAAGAAGTAAACCAGCTCGTTTAAAAAAATTGGTAA
TTTTCGCGCCTGTAGCTCATCTGGATAGAGCATCGGCCTTCTAAGCCGAGGGTAGCAGGTTCGAGTCCTGCCAGGCGCGCCAATATCTTTGCCGTTTGGA
TTCAATGGTGGACGTAGCTCAGTTGGTAGAGCCCCGGATTGTGATTCCGGTTGTCGTGGGTTCGATCCCCATCGTTCACCCCATTTTTCAAGGGTTGCCC
GGCTAAATGTACCCGTTTTGTACCAGTCACACGACCCGCGGCTTCTTTTAGACGATCACTATTTAAAAGATATTTTAATGTTATTTAAATATCATTTAGT
TTTCTGACCAACGAATTAAATTTAAAACGAATTTCCTAGACAAAGTCATACCAATATCTTACTCTGCTATGTATTTTGACATAAATGATACTAGTAAGAA
TACACAATGACTTTAGTTGAAACGGAAACCCTTGAAACAGAGATCAACCCACCTTTGGGGGGCGCTATTTTAGAAGCCAACAGTTTCGCTGAGGTTTTCG
AAGAATAATTATTTGTAACTCCCCCGGGATCGATTGTTTATCCATTTCAGGGCCGTTAGCTCAGCAGGTAGAGCAGTAGACTCTTAATCTATTGGTCGAT
GGTTCGATCCCATCACGGCCCACCAGTTAAACTAATCCAATTAAAGACTTATACCTACTATTTTGTGTCATTCTGAAGGGATTCTAACGAATACGTGAGT
ATATCTTTTAAATATTAATCCTCTAAGTTAATAAATCTTGATCAGAAAGCCCTATAACTTCTTTAATATATCCACGATCAGTACCTCTCGCCAGCATTCT
CCTCGCAATCTTTTCTATCAGGAAATGGATGAGCTATCTGAATCCTATTCATCATAGCGATCATCTATCTTCTCACAGTTCATGGAAAGAAATTGAATCG
CTACCAACACCAGTTCAACTGCCAATAAATAACCCTGAAAATTTCCCTTCTTTTTTAGAAACTCTTTTAAATTTGCTGAAGAAGCATCCAACGCTTTTAC
AGTTCGTACGACTGCATAAATAAATTTTAAAAAAATTTCTCATGAGGGAAGATAATGAATAATAAATACTACCTCAATTTAATGAATTTAGGTTTTATCA
TCTCTTTATTCCTTATTTTTTTATCTTTTTTAACTACATTA
>contig_622
TCAAGATGGCGCCTATCTTGCGCAATTTTTATTAAAAAAAAATTATAAGGTGCACGGTTTAACTGCACGAAGAACGAGCGATAGTTTCTGGCGCTTGCGT
GAACTGGATATTGAATCTGCCGTTCACTACATTAATGGTGACATGATCGATCCCGCATCGTTAATACGTGCGATGGAACTCTCTGAAGCAGATGAAATCT
ACAATCTTGCCGCGCAAAGTTTCGTGGGCACTTCGTGGGAACAACCCAGTTTAACCGGACAAGTGACCGCATTAGGTGTCACTCACCTTTTAGAAGCCAT
TCGCTTAACCCATCCCAGCGCTCGGTTTTATCAAGCGTCCAGTAGTGAAATATTTGGTTTAATTCAAGCTGAAAAACAAAATGAAAAAACCCCTTTTTAT
CCCCGAAGCCCTTACGCAGTCGCTAAAGTTTATGGGCATTGGATGACCGTTAATTACCGTGAAAGTTTTGGTTTGCATGCCTCAAACGGGATTTTATTTA
ACCACGAATCCCCCTTAAGAGGAATTGAATTCGTTAGCCGTAAAATTACGAATGCGGTTGCCAAAATTTACTGCGGTTTAGCAAAAGAATTACGTTTAGG
GAACATTGATGCCAAACGGGATTGGGGATTTGCAGGGGATTATATTGAAGCCATGTGGCTCATGTTACAACAGGATACTCCTGACGATTATGTTATTGCG
ACAGGCTATAGTGCAACCGTCCGTCATTTCTGCCAATTCGCCTTTCATCATGTCGGCTTGGATTATCGAGATTATCTCATTATTGATCCGAAATTATTTC
GGCCTGCTGAAGTCGATATTTTATTAGGCGATCCCACAAAAGCCCATAAACAGCTTCATTGGACAGCAAAAACGCAACTCATAGCACTCATCGGGATGAT
GGTGGATAGTGATATCGCACGTCTAAAACAAGGCTTATCTCAGTTGGAACCTATTCAATGAGATTCATTTCTTATGCGCAAAATTTTGAAGATATTATGC
TTTGGCGCGCATTAAAACATGTTAAAAAAGGCTTTTACATCGACGTTGGTGCTTTTTCACCTCACGATGACTCAATAACTAAATTTTTTTATGAACATCA
AAATTGGAAAGGTATCAATATCGAACCTAATTTTACGCAACATCAAGAATTTTTAATCCATAGACCCAGAGACATTAATCTACCTCTGGCTATTGGCAAT
CAAGAAAAGCATTTAGAATTTTATATTATAAAGGATCCTTCGAATAAAAATACCGGTTTATCAACTTTCAGTAAGACGATTGCTCAAAAGCACTATACTC
AAGGTTATTCCATAAAAAATAAAACTATTCAAGTAATCACTTTAGAGCAACTCTTTGAAAAATACGTTCCTCCGCTTCAAGAAATCCACTTTTTAAAATT
AGACGTCGAAGGTTTTGAGCAGGAAGTTATTCAAAGTAACCGATGGGAGCACTATCAACCGTGGATAATTCTTGTTGAAGCTATTTCACCGGTGGATTAT
CAAGAAACCTATCAAACGTGGGAACCCCTGCTATTAAGTGCTGGCTACTCTTTCGTTTATAGTGATCAATTGAATC
>contig_623
ATTTGGCAATTTACAGTGCGACTTCATCGTCCTCGTTCATTTTGGAGCCCGGGTTGTTTTGATTATCAGGCCGAGTTATTTCAGCAAAAAATAGGTGCGA
CAGGTTATGTCGTCGAAAAATTTCCTGTCCGTTTAATCCATTCTGAAAATAAGCATTATTTTATTGATAATTTGCGTGAGAAAATTACGACGAATGTTAG
AAAAATTTTAAAAAATTATCCGTTATTAGGGCTGATTAATGCGTTAACGACCGGTGTGCGTTTTTCAATTACTGAGGATCAATGGCAGGTTATGCGAGGA
ACAGGGACAAATCATTTATTCGCCATTTCAGGGCTACATCTCGCTTTTATTACAGGCATTATTTATGGGCTAGTTCGCTTTATTTGTTGTCGAATACCCT
CTGTTGTGTTATATATTCCGGCCCCTAAAATTGCAAGCGCTTTAATGCTTTTATGTGCTATTTTTTATAGTGCAATAGCTGGCTTTGCTCTTCCAACACA
ACGTGCGTTGTTCATGTTATCTGTTTTTTTAAGCGCAAAAATAGTCGGAAGACATTTTACAAACGGATATTCATTTTTTTTTACATTATTAGCGATATTA
ATGATTGAACCTTTTGTCGTTTTGTCAGCCAGTTTCTGGTTGTCATTTTTCGCTGTTTTTTTAATTTTTTATTCGATTTCTAATCGCCTAAAATCATTCA
ATAAATGGGAGTCGTGGTGTCGCATTCAAATAACCTTAAGTTTGGGATTAATTCCTTTATCGTTATTGTTTTTTCATCAAATTTCATGGGTTAGTTTTTT
GCTAATTTAATCGCTATTCCATTGATTGGATTTATCATTTTACCACTCAGTTTATTTGGTAGTTTGTTAAGTTTAATCAGTTTTAGGTTAGGAAGTATTA
GCTTAATTTTATCAGAACATGTACTTGAATTCCTTTGGAAAATACTTCGTTTTTGTTCAGAAATTCCATTCACCCAATATCACAGTTATTTATCAATGCG
CTGGATATTCATTGCTAGTTTAATCGCGGTCCTATTACTTTTAGGGCCTAAAGGGATACCGGGCCGCTGGTTAGGTTTTATTTGGGCGTTGCCTTTGTTT
TTTTTCGAAGCGAAAGGTCCGCAACAAGGGGATGTATGGATTCATCTTCTGGATGTAGGTCAGGGCTTAGCAAGTATAGTACGTACGCAACATCACGTTT
TAATTTATGATACAGGCCCACGTTTGACTCCTTCTTTCGACACGGGAAAATTAGTTGTACTTCCTTTTTTACAAACGATTGGCGTTAAAAAAGTGGATTT
GATGATCATCAGTCATGGTGATAATGACCATAGTGGTGGAGCAAACATCATTTTACACCAAATAAAAGTCGATAAAATTTTAAGTAGTATCCCAGAAAAA
TTGTTTTTAAAAATTGTAGGCCCAGAAAAAACAATGGATTTATGTAAAGAAAACATGCATTGGGAATGGGATGGAATTAATTTCGATATTTTATATCCAC
CCCCAAATGATGTTTATGAAGGTAACAATAGTTCGTGCGTGTTAAAAATTAGTAATCATTTACACAGTATTTTGTTAGTCGG
>contig_624
CCCCATTATCTATCCACAGTAACGCGCTTGTTCAATTATATAAATAAGACATGTGAAAACTATGCTGAATTTTTACCGTTTAAAACATTATTACAAACAA
AAATTCAACCAAAACTTTATGAGAAAGAAAAAAAATGAAAGCGATGATACTTGCTGCGGGTCGTGGTTTACGGCTGCGTCCTTTAACTGATAAAAAGCCT
AAGCCCTTGATTTCGGTGAATAACCAACCACTTATTGTTCATCAAGTCATGAAACTAGCTAACATCGGCATAAAAACGATAGTCGTTAATGTTTCTTATC
AAGCTAAACAAATTATCGAAACCTTAGGCGATGGAAAAGCGTATGGCGTTAACATTGAATATTCTTTTGAACCTACTGCGCTGGAAACAGGTGGTGGAAT
TTGTCAAGCATTAACCCTTTTAGGAAGGGATCCCTTTATGGTAATAAGCGCTGATATTTGGACCGATTTCCCCTTAAAAAAACTGTTATCTCATCGTTTA
GAGACTGGTGCGCTCGCCCATCTTATTTTAGTTGATAACCCACGTTTTCATCCTCAAGGCGATTTTCACCTTACTCACACGGGTTTACTCGATTTAAATC
CCTCCAATAAGTTAACCTTTGCTAATCTTGGAATTTACCATCCGAATCTATTTCAAGGGAAATCAGGCATTTTTCCATTATCATCACTTCTGTATCAATC
GATTGCAGAAAAAAAAATAACGGGAGAATATTACAAAGGTTTATGGTTTAACATAGGAACACCCACTGAATTAGAACATCTCAATGACTATTTGAGGCAA
AAGAAGTAACGAAATATGCAAAACTTAACGATCAGTTTCATTGGTGCCGGTAATATGGCTACTAGCATTATCAACGGTTTATTGAAAAAAAACTTCCCTG
CCAAAAACATATGGGCTACGAATAATAATAGTGAGCAGTTAAATCAACTAAAAAGCTTAAATATTAATCTGACCACCGATAATAAAACCGCAGTACGCCG
ATCAACAGTTGTCGTTCTCGCTGTAAAGCCACAAATTTTAAAATCGGTTGCCCTTGAAATCGCAAAATGTATTCAAGAAAGAAATCCTCTCGTTATTTCA
ATTGCAGTAGGTATTCGTTTAAATCATTTAGAAAATTACCTACTTAATCAAAATTTAGCCCTGATCCGTTGTATGCCTAATACACCTGCTTTAATTGGCT
GTGCAGCAACTGCTTTATTTGCAAATCCACAGTGTTCTCTCTCTCAAAAGAAAATCGCTGAATTTATTTTCAATGCCATTGGTACGGTCGTTTGGTTAAG
TAAAGAAGAACAGGTTGATCTTGTTGCTGCTTTATCGGGAAGTGGTCCTGCTTATTTCTTTTTATGGATGGAAGCCTTAGAAAATGCCGCAAATGAATTA
GGTTTATCTAAAGAAATGGCTCACGCACTCACGTTGCAAACTGCTTTAGGTTCTGCTCGGATGGCCATTGAAACTAAAAAAAATTTAACCCAATTAAGAC
AGCAGGTAACCTCACCGGGCGGGACAACTGAAAAGGCCATAGAAAGTTTAAACGCTGCGCACTTAGACGACATTATAAAAAAAGCGCTTACAGC
>contig_625
CAGTTATCACGACAAAAAATGATTGAAAAGAAAAGGGAATGTTAAATCAACAATCAACGAATGAACGTATGAGGCGATAAGTTTTATCTCAGGTTATTAA
ACAAGGAAAGTTATGCGTTATCGAATGTTAGATGTTAGAATTTGGTGTGATAAAAAGTTTAGATCCTTAACACCACTGAAACCGAGTGGCCAAGCCCTTT
TTCTTTATCTATTAAGTAATCCGCATACGACATCCATTCCGGGTCTCTATCGCGCGGGACCAGGTGCGATGGCTGAAGAATTGGCATGGCCCCTTAAAGG
ATTTCAGCGCGCATTGAAAGAAGTTATCGAACAAGGGTTAGTGAAGGCGGATCCGAAAGCGCGTGTTATTTTTATCCCGAATGCAATTAAATATAATAAA
CCGCAATCACCGAATGTAATACGAAGTTGGGGAGGTCATTGGGATGAAATTCCTGAATGTGCATTAAAAAATGAGGCGTATAATAAACTAGAGTCCAGTG
TTCGAGATTTAGGCAAAGCCTTTGCATTAGCCTTTATGGAAACCTTGAATCACTATAAAGTAAATACTTCTCGAGACGCTTATGAGAATACTTGCCCGAA
TCAGGATCAGAAACAGGAACACGATAAGGAGCAGGAACATGAAGAGAAAGCGGCGTTTAACGATCCCCTCGAAACGTTTAACCCCATAACGCGCCCGTGT
TCATCGAATATCCCTCACTCAGAAATTTTATTAACCATACCACTGAATGATAATGCTGCTTATCCAATCACACGGCAAGAATTGCTTGAGTGGCAGCATA
TTTATAGCAACATTGATGTTTTAAAAGAACTGCGCAAGTTAATTGTTTGGAATACAGCGAATCCGGATAAGCGGAAACAACGTGACCGAATTCTACAACA
TATTCATACGTGGCTGGCGAGAGAGCAGGATAGGTTAAAGCATTTTACAATAGGTCGTTCATTTCCATTGACTTTTGAGCATAACGTACGCATTGCTAAA
AAATGGTTGACACCTTTTTCAGTGTGCGAAGAGTCTTTTGATCATCAAAAAAATTTTCCTGTGTTGAAGGGGAAAAAAGAACGATGACGTTGCATGATCA
AAAGAAGTTTACACAAGGGTTAATGATCTTAGCAGAAATTTATAATCGAAAACTTTCTTCGTTGTTATTACAAACGTATTGGAATTGTTTAAAAAAATAT
TCATATGTTGTCTTTGAATCGACATTATGGAATTTTTTAAAAAATCCTGATTACGCGAAAGGAAATTTTCCAAGTCCCGCGGATTGGATCAAAGCAATAG
AGGGAGATACAGAAAGCAAAAGTCTTGCCGCGTGGATAGAGATTGTTAAAGCGATCCGACAAGTGGGCCATTACGAAAGTGTAATCTTTACGGATCCATT
GATCCACAGTGTGGTGAGCGATATGGGCGGATGGATTTTTTTATGCCAGCAACCTGAGCGAGAGTTGGTTTTTTTACAAAAAGAATTTGAACGTCGTTAC
CAAACGCATTATGCCTCAAAAAAATGGTCTCATAGACCACGCTATCTTACAGGAAAAATTGAACATCAAAATAAATTCAATGGATTTACTGAAAA
>contig_626
AGCTATCATCATGTTTCATGATAATCCTAATTAAATTACATAAAAAACTATGATTTATTTATAACTACTTTTTTTCTTTTAACACCATACAAAATTTACC
CTATTTTTTAGTAGGGGATTTTTTTTAGACAATAATGGGCATAAAATTTTTATCTATTATAGCAACCCTTAAATTTATACTTTCAGATTAAAAAGAAGAT
AACGGGAAGAAGGAAGCGAGTTTAAATGCGCAAAAGATTGTACAAACCATTACAAGCGAGCGGTGTAAGGTATTCAGAATTAGGGTTATAGGAATCAGTC
AATTGAAATTCTTAACGGTCGTGGAAGCGCAAAAGCAACGTTTTCCTTTCTACCCATTAATTCTTCAACCGGACATTTTTGCCACGTAGGAAATCTTTTT
ATCTGTTTGACAACTTCTTGTACTAAAAATTCTGGCGCAGAAGCCCCTGCAGTAATACCAATCGATTTTTTCCCAATGAACCAATGGGTTCGAATATCTT
TCGCAGAGTCGATTAAATAAGCGGGTTTTCCTAGCCGTTCTGCTAATTCTTTCAATCGATTCGAATTCGAACTATTCACTGAGCCTAAAACGAAAACTAT
ATCACATTGCTGTGTTAATTCTTTAACGGCTTGTTGACGATTTTGAGTCGCATAACAAATATCTTCTTTTTTAGGTGTGGAAATTTTAGGAAAACGCGCT
TTCAATGCCTTTACAATCACTTGTGTATCATCCAGTGACAAGGTAGTTTGCGTCACATAACTCAATAAAGAAGGATTTTTAACGTTTAACGAAGCAATAT
CGTCAAGATTTTCCACTAAATAGATTCCACCGCGAGGATTATCATAATGTCCTAAGCTTCCTTCAACCTCAGGATGATCCGCATGACCAATTAAAATGCA
TTCCTGACCTAAACGATTGTAACGTGCCACTTCCATATGTACTTTAGTCACTAAAGGACACGTCGCATCAAAAATTCTTAAATTGCGTTGTTTAGCGGCT
TTTCGAACAGAGAGAGAAACACCATGCGCACTAAAGATAGCGGTTGCACCCATGGGTATTTGGTGGATGTGTTCTACAAAAGTAACGCCTTTTTGTTGTA
ATTCAGCAACAATCATTCGATTATGGACGACTTCATGACGTACATAGATAGGTCTTCCAAACAAATGTAATGCCCTTTTGACAATTTCAATAGCGCGATC
AACACCGGCACAAAAACCTCTTGGATTCGCTAAAACAATTTTCATATCAAGGTTCTTAAATAAAAAATAAGTTTGGACAGTGTACAAAATAAACTGAGAT
TTTTGTAACAAAAAAAGAGCTCTTTCTAAACATTAATTTTTGCATAACATCGACGTTCCAGAATATTTACTGGATTTTTATTCGTTATTTTTTTAGAAAG
CCTATCAACAACAAAAGAATTAACCGTTTTATAAAAATGGGAATTATTAACATTGGAAGGTCTATTTTTAATAACCTTAGACCATCGTTCCTCAAGTATT
CGTTTAGGTAACGTCGGTAAGGCAATGTTTTTAAATAAATTCAGTTGATTATTTAAAAGATCTCTAAATTCTTTCATTGAGTAACAATTCTTAGCCG
>contig_627
ATACAAAATAAGCGCTTTAAAATTTTCGTAATTCATTGCTTCCAGAAAATCAATTAAAAAAATCTCTTTTTTTGCTATTCTTTCAAAATCACGTAATTGG
ACACTCAATGATTGCATTCCCTTAGAATGTCGCCATTCACTTAGTTTTTCCTCGATAAAAGATACAGTTTTTTCTGATCCAAAAACTTCACGTTCTTTTT
CCGCTATTCGGCTTTCTAATAAACATTCCTCTTCTATCATCCTATTTGGCTTTTCTTTACGTCTCGAAAAAAATACTTCGTCACCGTAAATTTGGTTTAA
TCGTTCTGCTTCCTTAAAAAACAAATAGGATGAATCGTGATCATAGCCAATGCCATCCTCATCACACCGAATGACCCTTGTCCTTATTTTTTTTCGAAAA
GGTTTTTTTCTTGTCGGAATATGTTTAATTTCTCTAGCATATAAAAGGCTTTCGGGATAAGAAAACAATTTTTTTGAATCAAAAACTAATGGTGTGGTCT
TTCGCGCTAATGTATCTATTAAAAAACTGGGTTGGTCTTTCAATAAGGTATTTAACATGAATTTTGATTTTTTAAATAACCTTATCAGTGTTTTTAACGT
ATTTACCGAAAAAAAATGATTGGTCGTAGTAAAAACCGCTAATCGGTTAAATTCTTTTAATTCTGTTCTTACGCTAAGATCCCCTGTATTCGCTTGTTTT
AAATAAGAAAGAATTTTAAATATTTTCTCTTCAGGTAAACAATCAATATGGGTTATAAGATGACAGAAGCAACTTTCTATTAAATTTTCTATTTTTTGAT
CATTAATACCGTTTGTTTTTGTTCTAAAATAATTGTGGATAGTATTTATAACAAAGGCTACCATAGGGCCGTCATGTGAAGGGTGAGACTTTCGACTAAG
CCACTGTAAAATTTTCATTTCTTTTTCGGAAGAATCGCTTCCTATCATGCCCATTGTTGTCAATCTTTGCTTTTCAATTTTCGCAACCAGTTGAACATTA
TTTTTTGATGATGTTTCAGATTTATTTAGCATTAAATTCCCAACTCTTTGTATCATTAGGCATTTCTTTCTATCAATTCACTACAATAAATATCTACCTC
CTACCTATTACTCCTTGCCTATTATTAATTTTGTTTTCGCTACCGCAACTCCTATTTATTTCAAAAAAGTCTGTACGGTTAACAGAAGTTGATCCCGGCT
CTTTGTTTGACAAATAATCAATCTGCTGTTCTGAAATTTTTAATTGATGTAAATTTCTATTTAGATCGTGTTTAAAACATTTTAAAATTTCATTAATCTT
ATTTTGAAGATAAAATTTATCCGAAGTCATTATTATTTGGTTTAGCATTTTTTCTTTATCACTATTTATATTTAAATAACGTTTCGCGTCTTCAATCAGA
CGATTATCGCCATATAAAGCACATTGTTCTGCCCACGTATTCGCAACGTTAACTTTATCTAACCAAGGCCAACAAATAATGCCATAGCTTAACAATTCCC
AAAAATTGTGGTTTAAAATAAAATTTTTAATCACATTAAAACTCGAAGTACTCTCTAATTGAGCTTGTATTTTCTTCAACGTAAAATCAAAACTCAAACA
GC
>contig_628
TATGTGTTTTGCTAAAGGAACATACCGTAATAAATGAGCGGCAAAGATTTTTTTTCGTTCTAAAATATCGGCATTTGCAAATAATTTTCCAGCTTCTGTT
AAAATTAATTCTCCATTGTTCACATGCGCAAAACCTAAAATATCCAGCACTTCAGTTAATGGGAATAAGTCATCCACATCTAAGTGCAAGGTTTCAGTCA
GTTCAGGTAGACTGACATGACCTTCATACTCAGTTTGATCTAACGTTTCAAGTAAACCGGTTAATTCAGAAATGTCTGCATCCGGAAGCCGGTAACCGAT
GTCGGTAATTCGAGGTAACTGTTCTTTAAGCAGAAATTTCTTACGTTCATCCATTTGACGCGTAATCAACGCATAGATTTGATCCACATATTTTCGAAAC
TCTGCACTTTGCTCCGTACGGGGATAGTTTAAATCGATGCTCAGTTCTGATCGAACGCTTCCCGGATCGCTATCAAATACAATAACACGATTAGCAAGTA
AAACCGCTTCTTCAATGTTGTGTGTGACAAATAAAATGCCACGCGTACCGGTTTGTTTTGCTTCCCATAAATCAAGTAGATCACTTTTAAGGTTATCAGC
GGTCAGTACATCTAAGGCTGAGAACGGTTCATCCATCAGCAGTACATCCGGATTAACGACAAGCGCACGTGCAAACCCTACCCGTTGACGCATTCCGCCC
GATAATTCTTTTGGATACGCGGATTCAAATCCATCCAGACCAATGATGTCAAGCGCCTTTAACGAACGTGTTCTACGTTCATCACGAGGAATGCGTAATG
CTTCGAGACCTAACTCTACATTTTCTAACACGGTTAACCAAGGCAACAGCGCGAAGTTTTGAAAAACCATCGCCATGCCGTGCACAGGCCCATTAACCAC
CTTTTCTCGATAAGTTACTGTGCCACTGCTTGGGTGCGAAAGACCAGAAATGATACGTAATAAAGTGGATTTTCCCGAACCTGATTTTCCTAATAGCGCG
ACAATTTCACCTTCAAAGAGTTGAAAATTGACTTTATCCAGCACCAACAATTCTTGCTGTTCAGCTTTTTTAAAGGATTTGCTGATATCTTTTACAGTGA
AAATGGGTTTTTTATTCATGCGATTTCTTTTCTTAATCTAACCGATAACGGGACTGAGATAAATTGTAGAGTGGGCGCCAAACTAAATGATTCATCACTA
ACACAAAAAGACTCATCATCGCCATCCCCAGGGCTATACGCGGGAAATCCCCAGCATCCGCTGACTTTGCAATATAAGCACCAAGCCCAGTAGAGACCAG
TGTGATAGAACCCCAGTTAATGATTTCAGTTAAAATGGTCAAATTCCACCCCCCCCCAATTGCAGTAATGGTTCCGGTAATCCAATGGGGAAAAATTCCA
GGTAAAATGAGTCGACGCCACCATTGCCACCCTTTAACGCCAAAGTTGCTGCTGACTTCTTTTAAATCTTCTGGTAAAGCAGCGGTACCTGCGATAACGT
TAAATAAAATATACCACTGTGTGCCTAATAATAATAAGGGGGTTGACCAGATCTCGAAATTTAAGTGGTATTTTAAAATTAAAATAACGACAATAGGAAA
TAAAACATTCGCTGGAAATGCTGCAAAAAATTGCGCAATC
>contig_629
AAACACGGCGCTTTATTAGATGCCGAATTACTTGCCCGCGTTTATCTTGCCATGACGGGTGGTCAAACCCATTTATTTAACGAACCGAAACCACTGACTA
TTCAAACGCATGCCCGACAAAAAAAAACCACAGAGGCGACTACACTACCTATTATTTATGCCACTTGTGAAGAGTTAACGGCTCATAAAAATTATTTAAA
CCATATTTATTCACTTTCCGGGCAGTGTAAATGGCTTCATTACTCGAAGGAATAATGAAAAATGCGTATTCAATTTTTACATAAATTTTTTCAACTCGAG
GCTTCGGGCGGTATTGCACTGGGGTTAGCCACGCTGTTCGCTTTAATCTTTGCTAACTCACCGTGGCAAACGGGTTACCAAACTTTCTTAAATTTCAATA
TTCAATTGGGTACTTATGTGCATTTTTCCTTTTTACATTTTGTCAATGATGGCTTAATGACTATTTTTTTTTTCTTAGTCAGTTTAGAAATTAAACGGGA
ATTAATTCAAGGAGAACTCAATAATCGAGCCAAAGCTTTATTACCCACCTGTGCTGCACTAGGAGGGATGATAGTCCCTGCATTATTTTACTTAGCGTTC
AATCACGCTCACCCGCAATGGATATCGGGTTGGGCCATTCCCATGGCAACCGATATTGCTTTTTCTTTAAGTGTTCTTTCATTGCTTGGAAAACGTATCC
CTGTTGCTTTAAAAATCTTCTTAATGGCATTGGCGATTATTGATGATCTCGGCGCAATTATCATTATTGCCTTTTTTTACACACAACAAATAGGGTGGTT
TTACTTATTTTTAGCATTACTGACTTTTCTAGGACTTATTTTGCTCAATTATTATAAAACACAACCATTTCTTCCTTATTTCCTATTAGGAATTCTGTTA
TGGATACTTATTCTTTATTCTGGAATCCACGCGACTATCGCGGGTGTACTGTTCGGTTTTACTATTCCATTAAAAAATGATCATAAAAATGATCATTCTT
TGCTGCATGACTTAATACATCAATTACACCCCTGGATTGCTTACGCCATTTTACCACTTTTTGCTTTTTCCAATGCAGGGCTTTCATTCGCCACATTAAA
TAAATCAGCTTTTTTTCACCCCTTGCCGTTAGGGATTATTGTTGGCTTATTTTTTGGTAAACCCATAGGGATTTTTGGATCAAGTTGGATAGCCGTAAAA
ACGAAATTCGCAAAACTACCTCATCATGTCAACTGGAGACATATTTATGGGATTGCCTTAATGTGTGGAATAGGGTTTACGATGAGCTTATTTATTGCTG
ATCTTGCTTTTGATGACAGTCAATTAACATCATTAGTCCGTTTTGGTGTTTTTATAGGTTCCCTGTTATCGGGAATTTCAGGTTATTATATTTTGTATTT
TAAACCAGAAAAATAGTCGCTTTATTGATAGCACTTTAGCGGACTATTCTCGATTCGAAACCAACAATAGCCCACTTTAACTCAATCAAAGACTCGGTAC
GTTTTCTCGATGGGGGGATTCTTCAGGGGATTCTTCATTAGCAGGTTCGGTATTCGAAATAGGCGTAGACGGCATCGAAAATGTCCCTAACTTAGCCAAA
ATTTGAGAAATATTTTGAGCGGTTTTGGTTTCTTGAACTTCTAAAGAATCTATTTTATC
>contig_630
TAGTATGGCGGTACCTGTTGGCGCATCGCATGTCAATAATGCGTATGCCTTTATCAATTTTATATTAAGACCTGATATTGCTGAAAAAATAAGTATAGCA
ACCGGGTATTCGACACCTAATCTTGCCGCTTACAAACGGATGCCGAAAGCGGTTTTAAATAATGCTATTATCTATCCTGATAAGAAAACTTTATCCCGTA
GTGTAGTTCAAGTGGATGTGGGCGCTGCTGAAAGTCTTTATCAACATTATTGGGAATTGTTGAAAATTGGCGGTTAATTTGGCAATAAAGGGAAGAAACA
ATATGAGTATTTCAATGTCATTCAAATATAGTCTAATCTTTTTTTAAAAGAAGGTTGAAATTTAAAGGAAAAATGAGTATGAGTTGGTTAAAAAAGGTCA
TTAAAGGTATTCGGACTGTCGTTAGAAATACGACAGGAATTCCTGAAAATAGTTGGATAAAATGTGAATCCTGTGGATCCGTGCTTTATCGTGCAGAATT
TGAACGTAATTTGATGGTTTGTTTGACGTGTAATCATCATCATCGCGTAAAGGCACGTAAACGTTTAGCACAACTTCTCGATCCAAAGACCAGTCAAGAA
ATAGGTCAGGATATAGAAGCGGTCGATAGACTTAAATTTAAGGATCAATTTAAATATAAAGATCGACTTCATTCAGCGATAAAGAAAACTGGAGAAAAAG
AGGCATTAATCGTTATGCAGGGAAAATTGGATCACAGAGCCGTTGTCTGTGCAGCATTTGAATTTGATTTTATGGGCGGATCGATGGGCGCTGCTGTGGG
TGAACGTTTTGTGCAGGGCGTATTAAGGGCTATTGAAGAAGATATCCCGTTTATTTGTATTTCAGCCAGTGGCGGAGCACGGATGCAAGAAGGTTTGTTT
TCATTAATGCAAATGGTAAAAACAAGTGCTGTACTCGGCAAGCTTAAACAAAAAGGGCTTCCTTTTATTTCTGTATTAACGGATCCCACGATGGGTGGTG
TATCCGCAAGTTTTGCAAGTCTGGGTGATATTATTATTGCAGAGCCTGAAGCATTAATTGGGTTTGCCGGACCCCGTGTCATTGAACAAACTGTACGTCA
AGTTTTACCGAAAGGATTTCAACGGAGTGAATTTTTACTCGCGCATGGCGCAATTGACATGATTGTTGATAGGAAAGAGTTGAAAACTAAAATTGCTTCG
TTATTAAATAAACTCATGGCTGCCAATCAAGCGCGTTATTCACTCACTGCTATCGCTAATGACGATAACCGATAATATAGTGGGCTTGGATTCCAGACAG
CTCTCTGATTGGTTATCTTATATTGAGACCTTACACCCTCATCGTATGGAATTCGGTCTTGAACGTATTTCACACGTGGCGGAAAATCTAAATCTACTCC
ATTTCGATTGTCCTATCGTGACTGTGGCTGGAACGAATGGTAAAGGATCCAATGTGGGTTTGTTGGCAGCTATCTTAAGTGTTGCAGGTTATCGAGTCGG
CACCTATACCTCGCCTCATCTTAGGCATTACCACGAACGAATCCGAGTAGGTAGTCAGTGCATTAGTGATCAAGACTTATGCCACGCTTTTTTTCAGGTT
GAAAAAAAGCGTTTAGGGACATCATTAACCTATTTTGAATATGGAACTTTGGCAGCTTTATACTATTTC
>contig_631
ACGCTCGTTAAGCTTTCAAGATAAGTTTTATCCAGAAAGTTATTATTAATATCGTCTATTATTTTTAATGTTTGACAATGATAGTTATCCACCGCTTCGA
TTAACGAATGATCGTTTTGAGAGGATGCGAGTTCATCAAAATTTTTTAAGTGAAGCGATAAACGGTTGATATCCTTGATGATCTCAAAATCTTTCATGGC
AGCGTTAAAAAGCGCATTATTTTTTAATGTGGTGAGCGCTGAACCTAAGTTATTAATTATTTTTCTTAATTGAATGAATTGATCAGTCGTTAAAGGTTTC
CATTCAAATGTTTTATGGATCGTACCATCATCTAGGTTTTGAAAATCACTCATGCGATAACTGAAACGATCCATCAACTTATCGAGTTTTTTTTCTGACG
TCTTTAATTCCTGAATGAAGGAATCAATGCGCGTCGATTCCTGTAATAAATCTTCAGCGATATTTTTTGCAGTTTTACCTTCATAATTGATAATAGCCAG
TTCGTCGTTCGTTGCAACACGTAAGAGGAGTTTTAAAATGTTCGGTCCCCGCCTTGCCGCTTTAACCGCTTCATGTAGGGCGGTATTGCCTGCGTTATTG
GGTATACTTAAAAGCTTACGATTTTGAAATAAATAGTCTTTTTGATAAAGTAACTTAACCACAAACTCATTACTTCGGATAACGGCAGTATGTAAAGGCG
TGTTTCCGAATTTGGTTTCTTTCATTTCAAGTGTGTCGAGATACGGAATCATTAATTCAGCAATTTCTTTTTCTTTCTGCATCATATCCCGTTGAAAATT
TTTTTCGATTTGACTTCGATAGTTGGCAACGATATGTAAGGCTGTTTCACCGTCGCGATCAATAAGATAAGGATTGGCTTGACCTGAATGGATGAGTTCC
TGAATCAGTAACGTGTATTTATACGTCACTGCACGATGTAAGGCTGAAAAATGGTCTGGTCCTGTTTGTAGATTAACATTGACACCGCGACTAATTAATT
CTCTTACAATCAATGCACCTTTTTGTTCTGAGGAATGGTCAATTGTTAGATCAGAAAGATCGCCCGTGTAGGGTTGGTTTAATGTATCTGTTAATTGTTC
GAACGCAAGCGTCGTTATGCTATCAATAGTCGCGACTAACGGGACCGTTTCACCCTGATAATCGACTAATTCTTCACCTCCATCGTCATATCGATTTCCG
TGGAGTATTTGGTCGCTATTGCCTAAATTTGGATCGGCTCCGTGATATAATAATTGATTGACTGAATCAACGTTTAATCGACTACATGCATCATATAAAG
GTGTTTTATATTCATTATCCAAATAATTAATCTCATGACCCATTGTTATAAGCAAATTAAGGAGTTCAAGATCGTCTCGTTTGGCCGCTTCATGTAAAAG
TGATTGATCGTTTTCTTTATTAATAATAAAAAAAGATCCAGGATTTTTATCCTCTATCATTTGAGCGGATAACGAAAGTGAAAAAGGATCGGCCAACGCA
TTATATCGAGTATAAAATTCCTCTGGAGGTACCCCTCTATAATCAGGCATTTTTATTTTCCATCCATTGATAAGTGTATGTTCCGCGCTTATAGTATCCA
CATTAAATAAAAATAAAAATAACAAAAAAGGTAATTTTATGCCAACTTTTCTAGAAGATTTTGAATGGGTTTC
>contig_632
ACCACATTCTGCAGCACCCTGTAAAGAAAATCCTTGGGCTACACACAGAAATTGTGAATAATATCACGTTAAGTCACACGGTATGCTCTATTTGTCCATC
GGATTTCATCACACCCATGAATCGTTTTAACCAACGAGGTAAATGAAACTGTTTATCTAAAACACCATCAATAGAAAATTCGTCAGCACCTAATACCGCA
TAGCTCAGAATAAAAACACTCCACATGACCGGATATTCCCAACCTCCTCCCGGTGAAGCCCAAATAAAGCCTTTTAAAAAATGATGGCCAATTAGCGTCG
CCATCATAAGGTATAAACTAGTACTCAAAGCGCCCAAACGGGTCAGTAAACCTAAACCAAGCGAAATGACGCCCGCTAATTCACATAGCCCTGCAAAACG
TACAAAAAAGGCGGGATCGATTACATTTAAATGTTTAAAGGCAGTGACATCCGCTTGAAAAGGAATCTGTCCGGCAAACAATTTTTCAGTACAGTGAGCA
ATCAGATCAAAGCCAACATAAATTCGAATAAAACTTAAATGCCATTCATACGCGGACATATTAAACCGGGTTTGTGGAACATTTCTGAGTTGAATAGGTC
GTTTTTTTACATCCTGGTAAGCAATCGTCAAAAACAAAACCACCAAACATAACAAACTCACCAACAGAGGATATATCGGTTGAAGACTGTGATGTAAACT
TAAAATTCGTATCACCGATAAAACACTAAAGACTGCAAACAAAAAGGGGATACAGATATAACGGTGCATCATACAAAGCGATAGGATGCCTATTAAACTT
AAGAATATGATAAAAAACGTAGGATTAGCGGCAAGTTTATCGCGTGTCAACCCAAAAATAGTTAAACTTAATAAAACGCCTAAGAGCGCTAGGTTGACAA
AAAATAAATACATTCGTTTAAACATACTCATTCCAAATTAAAAAATAGAGTCTGCAAATAAAATTGTGTAAATAAGTTATAGAGCATTTAAATTCTATCT
CCAAACTCGATGGTAAAGCGAACCAAAGCAGGTTTCCAATCGCGGATGGGCATAGTCCATTTTTTAGCAATAATTTGCATCGCCAAATAAATTTGTTTAA
ATGCCGCTTCATCTGAGGGAAAAACCCGTTTATTTTTTATAAATTTCCGTAAAGTCATATTCAGTGATTCTATCGCATTAGTAGTATAAATCACCTGACG
AATTTCAGGGGGATAACCCAAAAAAAGGAATGACATTTTCCCAATGGCGTAACCAAATTTGGCTAATGGCTGGGTATTGCCCATCCCAGATTTGGGCAAA
ATCTGTCAAGGCTGTTTCTGCCTCATCGACTGTCTAATCCCTCAAAACGGGTTTTACCCTGTGGTATGATCTGAGGTTCAAAGGTACTGCTTCGATCCCG
AGGAATCGCTATTTCGCTCTCTCCGTATTCCCCTTTAATAACCTTAGGTATGATTAATTCTATTACTAATTACACAACTTAGTTTATAGACTCTAAAAAC
AAACGTCCCAGTGACCCGGTTCGTTTTGAGTGGTTTTCAATTAACGAGTTGATGTAAGTAATCCATTAAATCACTCGCTAATAACCCGCGTTCACCTTTT
GATACGGCCGCTTTATCGCCTGCCGTTGCATGTAAGTAGACACCACATTCTGCAGCACCCTGTAAAGAAAATCCTTGG
>contig_633
CAAGTGTCGATAAAGTATACTCGCTTGTTCATAAGGACCCTTTTCGCAAATATAATCATCTAATTGCTTGCATGCTTGTTCCAAACGTTTAGCTCCGCAA
TAGCTAGCCCCTCCCTGTCTCTTATGTGCAATCTCACGTGATATGAAAATTAACTTAGAAAAGATACATTCAAAGGAATTTTTCGCATATTAAAGGGTTT
AGTCAATTATCTGTAGCCAGAAAAATTAAAAGCTCTTCTAATTTTTCTGGAGATCCTCCCTCTTTTACAAAAGAAGTTCCATGATCAATAGAAAAAGGGC
ACATATAAACTATTTGAATATCAATCTATTTAATATTCAAATAATAAATTTATTCAAAATTTTGATTAATTATTACCCTTTTAGACGTGTTAAGGTAAAC
TTCTTTGTATTCAATCACACTAATAAGGATAACAAAAAGTGACGATGTCGATTCACCAGCCGCATGACGCTTTATTTCGAAACTACCTCACGGATATCCA
GATGGCAAAAACCTTTTTTCAGATTTACTTGCCAGATGACATCAAACCGTTATGTGATTTTTCGACACTAAAGCTTGAATCAGGTTCTTTTGTTGAGAAG
AACTTACGCAAACATTTTTCGGATATTTTATATTCGGTGCAGATGAACGAAGACCAAGGCTATCTTTATCCGTTAATTGAACACGAAACGACGCCGGATA
AAATGACCCCGTTTAAAATCGCGCGCTATGTGCATGCCATTATGGATCAACATCTTAAACAAGGACATGCCTTTTTGCCGATTGTCGTGGCGATGTTATA
CTATCGCGGTAAAGTGACGCCGTATCCTTACACGGGGAATATTTTTGATTGCTTCGGAAAAAATAAAACGATTGCTGAAAAGATTTACTTAAGACCGTAT
CCTATTATTGATATCACCTCGCTGTCAGACGATGCGATACGAGGCCATGGGAGTATAGCAATTCTCGATTTTGCTCAAAAGTATGCGGCCTTCAATCGCG
ATATCCAAGATGGGATAGAGCATATCATCGGCGAGCTTAAAAAGGGGTATCTGACCCGTGAACAATGCCAAACGTTACTGTATTATACCTTTCGAGAGAC
CGATACGGATAACGTTAAAATGCTCCTTGAACAGTTACAAACAATTCGCATCTATGAGGAAGATATTATGAGTGTTGCACATAAAATTGAACAGCAAGGT
CTACAGAGAGGCCTACAGCAAGGTCGGTACGAAGAAGATTTAAAGATTGCGAAGAGAATGCTGGCGAGAGGAACTGATCGTGGATATATTAAAGACGTTA
TAGGGCTTTCTGATCAAGATTTATTGAATTTAGAGGATTAATATTTAAAAGATCTACTTACGTATCCGTTAGAATCCCTTTAAAATGACACGAAAAAATT
ATTGTTCTTAATGAAGAACGCACAAGGGAACCTTATAAAAATGATGGGCATGATTCCCATTGTTTAGCTTGGAAGTGTAAATCTGGCAAACAGGAACATT
GATTTCTTGTAAAGATGCTTTCCACGCACAACTGGCTATCCAGCCATTAGATTTCCTAAGAGTTAAGAGTAGTAATATTTTTTTATCATAAAAAAGTTTA
TTTAATATTTAATAACGAAGTTAACCGCACTATTGAAAGGTCTGGACAATGGATTCTATCCACTTTACGTTTTTTCAGC
>contig_634
TTTTATAAAAAAGTTTCTAAGCCATAAACTAGTTTTTTCAATGCCATCACTTTTTTACAGGCCAATAGTACTCCAGGCATATACGCATTACGATCAATGG
TTTCATGCGAGATGGTTAAGTTTCCACCAGGATGACCAAAAAGAATCTCTTGTTTAGCAAGAAACCCAGGTAAACGTAAGGCATGTATTGGAATTTTATT
CTTAAGTGCACCCCGTGCACGGGGTATTGTTTCGTGAATTTTTTTTGTACTCGGTGGTGTTTTTCGAGCGGCACTCAGTAATTCTGCCGTTTTTAACGCC
GTTGCGGAAGGCGCATCTAATTTTTTTTCATGATGCGTTTCTATAATTTCACATTCTGAAAAATAGTGTGCCGCTTGTTCTGCAAGTCGCATCATTAACA
AAGCACCGATACAAAAATTAGGTGCAATAATTCCTCCTAGTTTTTTTTCAGCACAAAGTGTTTGCAATTCTTTAATTTGTTGAGGATGTAAACCACTGGT
TCCGATGACAGGGTGTACGTCCGCGAGTATAATACTTTTCGTATTTTTATAAACAGCCTGCGCATGCGTAAAGTCTATAGCAATATCCACTTTATTCGAT
AGCATGGCATTTTTTAATTCGTGGGTGGTTTGTGTTTCTGCGATTAAATTAAAATGAGGTTCTTGTTGGATCGTTTTAACAGTGACTTGACCCATTCGAC
CGAGAGCACCATTAATAATAACCTGGATGGACACTGTAAAATTCTCCTGTTTTTACAAAGGTTTTGAGCTGACTATACGCTATATTTTATGAAATGATCC
AATAAAGTTGTTCTTGAGTTCATTTTAGTAATAAAGTCGATTTCAATGACTTTAAATGGAAAACCACGTTGATATTATATTTTCCACCGGTCATTGCTAA
TCCTGTGGCGTATTATGAACGGGAACGGTCAAAAACAGCCCCACCCAAAACGACAGGGATAGGAGGCTTGTCCAGTGGGCAAAGCTTGTTTATAGTTTTT
ATAAAATAATAGGTGAAAAATGACTGATATCAAAACAACTTTTCTTAAAGATTACACGCCACCTCATTTTTTAATAAAGCACGTAGAACTTACGTTTCGG
CTGGATGAGGCATTAACGCGCGTTAATACACGGATAACATTTCATCGAGCGACAGTAGAAAATAAGCAGGAACCGTTGATTTTACAAGGTGAACAGTGTG
AATTGATAGCGATTAAACGGGATGGTCGACGTCTATCAGAAAATGAGTATCAACTGAAAGAAAATACGTTAATTATTTTCGATGTCCCTGAACAATTTAG
CCTTGAGATTGAAAATACAATTAAACCGAAAGAAAATGCCGCGCTCAGTGGCTTATATGTTTCACGAGGGATTTTTTGTACACAATGTGAAGCCGAAGGA
TTCCGACGTATAACTTACTTTTTAGATAGACCTGATATATTAGCCCGCTATACCACAACGATCATTGCTGACAAGTCAAAATACCCTATTTTGTTGTCCA
ATGGAAATAAAATGGCAGAACACGATTTGAAAAATAATCTACATTCGGTCACGTGGGAAGATCCCTTCAAAAAACCAAGCTACTTATTTGCCTTAGTTGC
AGGGGATTTAGAATATTTACACGATCAATTTGTGACCCAATCACAACGAAAAATTTGTTTACAAATTTTTTCTGAAAAAGGCCA
>contig_635
ATTATTGGCGGATGTGGGGTTAGTCGGTTTACCGAATGCAGGTAAGTCGAGTTTGATTCGAGCGGTATCGGCTGCGACACCTAAAGTGGCGGATTATCCT
TTTACAACCGTACAACCCCATTTAGGCGTAGTTCGTTTGGAAGCAGGTTGTGGCTTTGTAATGGCGGATGTCCCCGGATTAATGACCGGCGCCTCTGAAG
GTTTCGGTTTGGGAATACGTTTTCTTAAACATCTTTCTCGTACCCGTTTATTGCTTCATATTGTAGATGTCAAGCCTGTTGATGGGAGTGATCCCTTACA
AAATATAGCGTTAATTGAAAATGAGTTAGAAAAATACAGCCCTGAATTGGCTCAAAAGCCCAGATGGTTGGTCCTCAATAAAATCGATTTACTTTCGGCT
GAAGAATTAGAACAATGTGTGCAGCGAATAGCCACTCAGATCTCTGAAAAAGTTCAAATTTTTAAAATTTCGGCTTTACAGCGTGTCGCAACGCAAGCAT
TATGTTATGCTCTTTTTGATTTTTTGAAGTGTCATACGAAGACATAAACGTGCATTTTTAGTCGATTTAATTCTGGATTTCGGTGGTGGTTTGAGTGGGT
TTGTTCATACAATATTTTAATGTCTTTCCCATTTTAAAATGAATTCGGTATTTTTCAGGCGCTAAAAAATGTTCTTTTGTTTTGGGATTAAAAGCAGAAC
GAGCTGCATTATAATGAAGTGAAAAACTTCCAAAGCCACGTATTTCTATTCGATGGCCTTGATGTAATGTTTGTTCGAGTAATTGGATTAAATGTTCCAC
ACTTTTTTTAACGGTAGAGGCCTGAAGTTGAGGGAACTTGAGTATGAGTTGGTTAATAAGTTCTGATTTTAACATGGATACACCTAGAGTAAGCTTTGAT
TAAGCCAAAAAAACGATGAAAATGCAATTACGTCATCTACCTAATTTTATTACGTGTGCACGTTTTATGCTAATAGTTCCTATTTTATGGGCGTTGTTAG
TACAGTCTTATTCGCTTGCGTTTTATTTATTTTTCATAGCCGGTGTGAGTGACGGTTTAGATGGTTTGCTTGCTCGTTTTTTTAATTGGACAACGCCCCT
GGGTGCTTTATTAGATCCTATCGCCGATAAACTATTGCTGATGGGGAGTTTTATTGTGCTGGCTTATTTACAACAAATCCCTTTGTGGTTAACGATGACC
GTGATAGGACGCGATATTTGGATTATGGGCGGTGCTTTACTGTATCGCTATTGGGTCGGACCTTTAAACTACAAACCCGTTTGGATTAGTAAATTAAATA
CTTTTTTTCAATTAGTACTCGTGAGCGTATTGATTATTAAATTAGCCTTTTTTGATATATCGAATGATCTTATTTTACAGATTACAAAAGCAGTTTTCGT
GACCACCTTATTCAGCTTTATCCAATATACCTGGATATGGTTTTGGCAAGCGGTTTATTATTTAAAGTTAGCGAGTAAAAAATTAAGCACTGAAGATTAG
CGTCGTTGTTTAAATTTTTCTGAAATAACGCTCGATGGAATAATTGATGTCAACACAATTAATTTTGCCCATACAACCGCCCGATGCGCATAGTTTTGAA
AATTTTTATCGAGGTCAAAATGAGGTTTTATTAGATTGTTTACAACAATTTTCGTTAAGAAGAGGTGAATCTTATATTTATATTTGGGGGCATCCAGGGG
>contig_636
CCTGCGGGTTTGTTAATAACAACTAGCGCATCGTCTTCAAAAATGATATCAAGCGGTAAGTTTTCTGCTTCCCAATCGATTGCTTCATGGAGATTGGCCA
CAATAGTAATTTTAGCGCCTGGTTTTATTTTATCCCGCGGTCGTTTAAGCTCATTATCGACCCAAACACGTTTATCGTGAATCCATTGTTGTAAGCGGGT
ACGAGAATAAGCCGGAAATAATTGACTTAAAATTTGATCGAGCCGTTTTTCAGCCAGATCTTCCGGAACAATGGCTTGGCAATTTATGACATGAGTTGTG
TTTTTCATAGAATATCGCGCTATAATGCTGACGGAGCAAAGCCTTTTTATGATGACTTAATAGAGGATACTATCTATGTTCAATGTAGTAAGCAATCTTG
AATCCAACGAACGCCTTTCACGTTTAGTGATAGGTATTGTTCTACTGATTGGTGTGTTATTGGGTCTTGGCAAATTATTTGCTTTTTTAGTGGGGGTTAT
CCTTATTATAGAAGCCATTATCGGATGGTGTGGTATCCCTATTTTGGCAGAAAAATTTAAATTAAATGAAATTTTTCGTAAAAAAGATTAAATAGAATAG
GTGATGGGTCAAATTAATAATAATAAATTAATTTGACTTTCTGAATGTGGGTTAAAAACTAAATAGTTTATGTGGCTTATTCCTTCATTCAATTAAAAAA
GGGAATAAAGTATAGCTTTATTGTAAGTATTGTGAAAAAAATTAATATTGTTTTTTTAGTCGGTTTTATAATGGCACTGCTCAGCGCGTGTGCGAGTCAT
TCTAACAATCCATTTATTGCTTTTAAAGGCCAAACCGTCAGTCAAGTTTATCAAAATGCAAGAGCGTCTTTACTGGATGGAGAATTTAGTCAAGCGATTA
AATCTTACGAAGCATTAGCGGTCTTATATCCTTTTAACCGTTATTCAGAAAAAGCACAACTCGGATTAATTTATGCTTACTATAAAGACGGAGATTCACC
TTCAGCAAAAACAGCAGCACAACGTTTTATTTATTTATATCCTCATAGTCAATATATTGATTATGCGTACTATATGCGTGCGATGGCGGATATGGATCAA
GATAGAGGCTGGTATTTACGCTACGTGCCTATCGATCTTGCGTTGCGAGATCCCGGTACCATGCGTTTAGCATACCAAGAATTTGCTGAATTGATTCGCC
GTTATCCGGATAGCCCTTATGTTCCCGACGCTCGTCAACGCATGATTTATTTACGTAATTTGTTTGCACGTTATGAATTACATATTGCTGACTACTATTT
TCGTAGAAAGGCATATATTGCTGCAGCCAATCGTGCGAATGAGATTATACAACAATATCAGGGAGCACCAGAAGTGAAGCATGCGTTAATGATTATGATT
AAAGCGTATCGTATTTTAGGTTTGGAAATACTCGCAAGACAAAGTTTAGCCATTTATAGGCTAAATTATCCGGATTCTATTTGAAATAGTATCCATATAT
TGTATTTCAATAGCCCCAGACCTCTATCTTAACGATAGAAATAAACGGTTATGAACTGGATGCAAAATCAGAAGTTAGGGTGGATTAAAGAGAATACATG
AACTAAAATAAATTTATAAATAAAGATGCTCTTGTACGCAATCACAATAAGGAAAATAACAACGTGTCGATTCAGATTCATAATGCGCACGATGCCATTT
TTA
>contig_637
AATCTAGCACATATTGAATAATTTAAATTTTTCAAATAGTTTATTTTTTGAACATAGCTCATGATCAGACGATTATCCGAGATATTATAGGTCTTCTAAC
TAAAAGAGTATTGACCCTGCTGGATAACTCTACAAAAAAGAATATCAGCCTGATCAATACGTTGACACAAAACAATTTTTTCTTCGTTCTTTTTAAATTT
TTTATCATCTAGCCATGAAACGCGATATCGAGCGGAGTAAAATCAAGTTTCATCGCTTGACAGTTACTCAACGTTCCATCCGCCTCGATAGTGCATTTGG
AGATCGTATCGTTTCCCTGATTCATGACATAAACAAAGGCTGTTGAAGGATTATTCGGATCATTGATTATCGCAATGCTTCTAGCACCTGCAAAGCCGCT
ACCTGTCGGGTGACACGAAGCGAATGTCCCATCTGGCTTAATGGAACATTGTAATAAGTTACTGTTATAACTATTCACGACATAAGCGTTTCCGTTTACT
TTATTGATAGCAATTCCACTCACTGCGCCTACTTGACTTTCTAAAGCTTCTCTGCAGGCATTTAATTCCCCGGTTACGGGATCAACCGTGCACACTAAAA
CTTTATTAACACCCGCATCTATACCGTCAAGCACATACGCATAGGTACTCAGCGTATTAAAAGCAATACTTCTCGGATAGTAAAAACCACCACTTACCGA
TTCGCAATCGTTCAATGTTCCATCAGCCTCAATAGTGCATTTTGCGATAGTTTGATTTTGATAAATAATATACGCAAAAGTAGTCGATGGATTATTGGAC
AAATTGACCACAACAATATCAGTAGGACGATGAAAAAAACGATTACCTGTCGTCTGACAGGTACTAAATTTTCCGGTCGTCTCATCAATCGTACAGAGAG
ATACCGTGTCATTATAATAATTAGTGATATAAGCATGCTGGCCTTTTGCATCGAGTGCAATACCATAAGGAAGATTAAAACCACTTCCGCCCGCCTCTTG
AAGCGCACTCAATGTTCCCGTTGCCGGATCAACCGTGCATACGTCTATATTATTCGATCCACCCGTTATATACGCTCGAAAAACAGAGTTCGGCTTAATA
GAGCCTAGACAATTTATAATTCCAGGGATATTGATAAATCCATTATCATTGACGCAACTAACTAATTTCTTAGCCACATCAATAGGGCAATTGATCGTGA
CTGCTGCCGTAAATGTAGCAACTGCACGCAAAAATTGAATGAGATTCGAGGGATTTAATGGGTGAGCGATAATTTGATTCAGCACATCAATCAATTCATT
CACAGCAGTCCCCGCACCCTATCGCACTGAATGGTTGTATGATTTGAAATGTGCTTGTGTTTTGATGATTCATTTGATTCATATTAATTTCCTTATTGTA
ATGAATGAAGTTTATTCACTCCATTCTATTTCTATTCAACGTGTTTTTATTCTCGGTTTTAATAGTAATAATATAAACAATTTTTAACTGGTATAAAAAT
ACATAATAGATAGCCAAACTTAAAGAAATTATCCCTTTGGTATTATCACGTGTTTAATAAGACCGCTTAAAAATAGAGGTATAGCATTTATAAAAATCTA
ATAACCTATATCTCCTCGGAAATTATCTTATGAAAAATCCAATAATAATTATTTAAAGCGGGGAGTTATACTTAAATTCAAAGGGTTATCCTGTTTAGTC
AAATGAAGT
>contig_638
TCGTTCATTATGGGGTTTAGTATTTACAGGACGTAAAAACAATAGAAAAATAAAAAAGTATTGAGCATGCTGCATAAACCTACAAAAAAATATCAGCATG
ATCAATACTGTGACACGAAAAATAATTTTTTATCTATCGTTTTTTAAGTTGGTTTCATTTAATCATTAAAAACAATGCCCGTCTGTCTAAAAGGAAACGT
TGGCGTAGTCTGACAATCACTCAATGTCCCGTCGGTCCCAATGGTGCATTTGGAAATCGACAGGGTATTATCTTGGATGATATACGCAAAGGTCATTGAA
GGATTATTTTGATTATTAACCAAAACAATGGCTGTAGGGCCATTAAAGCCGTTGCCTGCCGTTTTACAGGCGTTAAATTTTCCAGTCGTTTGATCAATCG
TACAGACCGATACGGTGTTGTTAAAAAAATTAGCAATAAAAGCACGTTGACCCTTTGTATCGATAGCGATTCCAAAAGGAAAACTAAAACCATTTCCTCC
TGCATCTTGACATGCACCCAATTCTCCTGTGCTGGAGTCAACCGTGCATACGACCACGGTATCCAATCCCCCTGTAATATAAGCGCGCAAAACAGGATCT
GGTTTGATAGAACCTAGACAATTCAGAATTCCAGAGATATTATCAAATCCATTATCATTGACACAGCTTATTAATTGTTTAGCGATATCGATAGGACAAC
TAATAGTGACTGCTGTCGTAAACAGAGCAACTGCCCGCAAAAATTAAGTGAGATTCGTTGGGTGTAAGGGGCGAGCAAGAATTTGATTCAGCACGTCGAT
CAATTCATTTACAGCGGTTCCTGCACACGCCATCACACTGAATGGTTGTATGTTTTGAAATGTGCTTGTGTTTTGATGATTTGTTTGATTCATATTAATT
TCCTTATTGTAATGGATGAGATTTTATTAGCCCCATTCTATTCCTATTCAACGTGTTTTTATTTTTAGTTTTAATAGGAGTAATATAAACAATTTTTAAC
CAGTAGAAAAATACATAATGGGTAGCTAAATTTAGAGAAATGATTGTATTATCGCGTGTTTAATGACACGCGATAATAGAGGTCATGCCTATTCATTATG
GGGTCATCAGTTTTAGTGATAGCTTAGAGGAAGCTGGGTTTCATCTGATGTGGGTCGAACCTTATCTAAAAAATAAAAAGTTAATTGAAATAGATATCGA
TTTAATCGATGAAATAATTCAAGCCAAGCGGAGTGAGAAAAAAGTTTCCAATGCAACAATCAACCGACTGTTAGAAGTGATAAGAGCTATCCTGAATAAT
GTCTTTAAAAAAGGATGGGTAGAAAAAATACCTTCTATATCGTTGTTTGACGAAATTGAACGGGATCGCGGGTTAACAAAAAATGAAGCAGAACGATTAC
TTAAAGAATTGCCATCTCATTTATATCAGATATGGCTGCTTTTTCTTTACTAACCGGATTACGCAAGACCCAATGGCACTTCTTTATATGAGTTGCAAAA
GCGTGGTGGTTGATCTTCTTATGAAACCGTTCAACGGTATGCACATCTCAGTAGTCAGCAACTTCAGGAAGCAGCCGAACGTGTGGCGTGTACAAATTTG
GTACATGGTACATTTAAGTGATATTTCAAGTTGTAGCTAAATTGGCTAACTTATTGAAAAATAAGTGAATTTTGGCGCGCCCGGAGAGATTCGAACTCCC
GACCACCAAGTTC
>contig_639
AAAACTATCTCTTAAATTTTGATGACTAATTTTCTTCAATATTACAACAGGTACTCTAGCTTTTTTAAAGTCCTTTCACATTTAATGATCCAACATAAGT
AAAATGAATTGCATTTTTGTAAGCTTATAGATATTATTCTCTTCTGTTCTATGCAGTATTGAATGACGTGAATGTTGTCACTGAACGAGGGAACAACGTT
GTTCTGAATGATCCCTCTATAATATGGATGGCTTCTTCCTCTTGCCAACGTAATCCTATTTCCTCAGGAGTTCTATAAGGAATTAATGTTTGTATCGATG
GTGGAGCTTGCTCTAGTTGAATAGAAATAGGCACCTCATTATCGCTTTCGTTAATTGTTATAATTGTTAGTTTTTCACTCTCAGCCTTAAAAGCAGAGAC
ATAAAGCGTAGAAGCAAGCTGTGGGCTATTCGTGGTGAGGCGATAATAACCCTCTTTAATATATCTTGAATAATTACCTAAAACATCATATATTTTGGTT
AATTGATAATTGCCTACACCATCTGAAGAAATCAACGCTTCATTATTTTTACCTCTAATCATGCCTAACCAAAAAATAAAGGCATTAACGTTTTTAACTG
CTAAAAATTTATGAATACAAATAGCGGCTTGCATACCTAATTCCATACTGGGATCGAACGATGTGGTCGCACAAGATTCAGTAATCCAAGCAGATTGATA
ATCCAAGGGTAATTGGCCAAGTGGGTTGGTATCGTAACTGACCTTACCTTTAAGGTTGGGTATTGAATAAGCATGACTCGCCAAGATATCAATATTTTTT
TTATCTTTCATAAACCAAGAAACTAAATTGAGCATGATGCTATTGAATCCCCAATGAGCTGATTCTCCTACCATGATTTTTGTCTCTAAATTGCGTTGCT
TAAAAATGGAGCTCATCTGTTTTTCGACAAAGGAAGCCGTATCAGAAGGCAGCCAAAGACAAACGTCCCACGGAGAGATGATGTTTTCTGGCTCATTTTG
GGGAGACATGGCAAAAATGGAAAGCCCTGCTTCTTCATAGGCTTCAATATAATCAGCTAAAAAATTTGCAAATTCTGTATAATAATTTTTAGATAATTTT
TTAAAAGCTGTTTTCATATAATAGGGCGGGCTCCACACACTAGGAACTATTTTAATATTTGGGTTTTGTTTTTTGACATTTTTTAACACCCAAAGCTGGG
ATCGACGTTCTACTTCATCTTGATCAGGATTATCGAAATAAGGATCATTGGGAGGAATATTTAAATTAGCGTCCATATCGAAATTTCTTTCGCCGGGTTT
AGTTGAAAAATTTGGGTGAACTTCTGTTCTCACCATAGACAATTGTAGGTCCTGGAATAAAGCTTTCATGATATCATCACGTTTTTCATCTCGAAAAAAA
GGTATTTCACGCCCACCAAAGCAACCAAATCCTTCAATCGTTTGATGTGTTTCTAAGTAATCAATTTTTATAGTTTGTGTCATATAAACCTCAATTTTTA
AAAAAATAATGGTTTATTATACTAATAACAATAAAAATAAACGCTTATATTATCTAGTACTTGTTTTACCCGCTTAAGAGTTAAAGTTTTATGTGCTTAA
TCTACCCCCTTAAGTGGAAAGACCCCTCAACGTCGGGAGCGCGCGGTACGAAGAAGATTTAAAGATTGCTAAGAAGATATTAGCTCGGGGCTATGAGTAT
GGCGCTATTAAAGATCTTCT
>contig_640
ATTTTGGGCCTGCGAAAAAGGATTCATTAAACTCGTAGAATTACTGATTCAACATGGGGCCAACATCAATGAAATTGGTGATCACGGAGAAACGTTACTC
CATGTAGTCACTAAAAAAGGCCATACTGAATTAGCCAGATTACTAATAGAAAAAGGAATACCTGTCCATATCATTGATACGCATGCGAATACACCGCTTC
ATATTGCCTGTGCTGAAAACCACGCCAAGCTCGCTAAACTACTCATAGAATATGGTGCGGATATTAATGCCACCAGCACAAATGGCGATAAAGCCATTTA
TTTAGCCGCAGAAAAAGGACATTTCGAGATAGTCAATTTATTGATAAAAAGCGGTGCACCGACTCATACCATTAACACGTCACTTCATATCGCCTGCTCC
AAAGGATTCATATCCATAGTCAAACTATTACTCAAAGAAAAAGCACATATTAATGCCGTTGATACGAACGGAAATACAGCACTTCATCTGGCTCTAGAAA
AAAATTACACAGCAATCGCCACATTATTAATAAAACACGGGGCAGCAATGAGTGCGACTAACAAGAATGACACAACACCATTTCATATCGCCTGTAAGCA
GAACCAGTTTAATATCGTCAAATTACTGATAGAAATGGGTGCTACAATAAAAGGGACTAACATCCATGGTAATACATCACTCCATCTGGCGGCCGAAAAA
AACCATACAATGATAGTTCAGCTATTGATAGAAAACGGCGCGAATGTTAACGCCGTTAATTTTAATAATGTAACTCCACTCATTCAAGCCTGTTTCGCAG
GTCATATCAGCGTCGCTCAATTATTGATAGAAAACGGCGCAAATGTTAATGTCGTTAACATCAATGGCAATACATCACTCCATCTGGCGGCCGAAAAAAA
CCATACGTCGATAGTTAAATTATTGATAGAAAACGACGCTCGCGTTCACGTGACTAACTTCCTTGGTAATACACCCTTTCATGTGACCTGTTTTCAAGGT
AACGCCGAAACAGCAAAACTACTGCTTAATAAAGGTGCAGATAGTAATCGTCTTAATAAAGAAGGTGTTACAGCACTGCATTTAGCCTGCTATAAAAATC
ACACTGAAATAGTAAACTTGCTGCTAGCAAACGGTGTAAATACGAATAGTGCAAATAACGAAGGCATTACGCCACTTCATCTGGCTTGTTGTCAAGGATC
CCTTGAAATGGTAAAACGACTGCTTGATAAGGGTGCTCCTATTAATAGGAGCAACAAAGAAGGCATTACACCACTTCATCTGGCCTGTTATCAAAATCAC
ACTGAAATAATAAAATTACTACTCGAAAAAGGAGCGACTATTAATATCACTCACCACGAAGATATTACAGCGCTTTATTTGGTTTCAAAAAACGGCCCTA
TTGAACTCGCAAAATTATTTATTTTACACCTTCTAAAAAATTCAACGGAGAAACCTGATTTCATCCACGAAGATGCCGTTTTATCGGATTACTGGGATGA
AATTTTAACTTTAAAACAAATGACCTCAAACCCATTCGCTTTGTTCGATTTTTATGTTACAAAAGATATCAATAAATTAGAAACTATGTCTTCTAATCAG
GAGATACAACGTTTAATCAACACAGAAAATTTCACACATCAATATCCCTACTTTGGAAGTAAAATAAAAGAAAATTTTGAAAAGGGTTTATTAGCACATA
AAGCCTTAATTACATTATCACAGTTTAAGCTTGATAAGC
>contig_641
CCTCCTCATAGACCTGTCGTTGTCGCGAATGCGAAGGTGGATAAGGTAAAATAATGACCTGTGTACCGATATCTGCAAATTCTCTATTCAGCCAATAGGC
ATCATCAACAAATAAACGAACACAACCATGGCTTGCATTGTAACCCGGTACGCCACCGCGAGAACCATGCATCGCAAACCCACCTTTAAAAAACATACAG
TAAGGCATCGGTGCGCCCCCGTAGGGTTTAGGAAATTTAGTTGATCGACAACCCGGACCCCGTTTGTCATAAATTTTAAACTGTCCTGAAGGGGTATGAC
ACGGCCTGCCTAAATCAGAACACCAATTTTGTCCACTGGAAGCGGGGCCCCATCGAATAATATTTCCGGAAGGACCATACGCCGCCCAGGCATTTAAAGC
GGGTGAATAAACAATCATTTTTCGACCCGAAGGCGTTCTATACGGTGAAAATGGTGTATACTCCATCCAATTAATAGCATTGAGATCGCGGGGTGCTGCA
ATTCTCATTCCAGGCCAAAGGCCTGTATTCATACGGTTAATCCGTTGAACTAATGCGCGGCGTTGTGGATTAGGAAATAAGGTATACCACGTCTCTCCTC
GTGCGACGACTAAACAGTAGAGCCTAGGATCATTACATAAGCTTTGTAATAACCACCCGCGCGCGGCAAAACTATCGCCGTGCATCATTAAGAATAGAAC
AAGTAATGCAATTAATAAACTAAATCTTATGAGTATACGCATAATTGCTCCTTCCGCTCTATGAGGGCGGTTATTTCGCTTTTAAAAAAGCGTTACTCTT
AATAAAATAATAGTCTATTTTTAAAGGCTAAGAAGAAATATTATGCTGAAGTTGACTGAAAATAATCGTAAATGGTGGATACTTCTTGCCATGTCCACCT
CCTTGTCACTGATATTTGTTGACCAAACCGCCTTAGTTGTCGCCTTACCGGCTATCCAACGTGAATTAAATCTCACGAGTAGTCTCACACAATGGGTCAT
CAATGCTTATCTATTAACCTTAAGCACTTTTATTTTACTGGGTGGAAAAATTGGTGATAGATGGGGCCATAAACGGACTTTTTTATTGGGTGTCATTGTG
TTTTTAATGGGATCGGTTGGCTGTGCGCTCTCCCATTCGAGCAGTTGGCTTATTCTTTTACGTGGCCTACAAGGTATCGGAGGGGCATTAATGATGCCGT
CAACGAATGCCTTAATCACGAATGCTTTTCCAGATAAAGAACGAGGCAGAGCGTTGGGTATGTATGTCGCTCTGGCCGCCATTTTTCTTGCATTAGGGCC
TTTATTAGGTGGATTTTTAACACAATTCTTTGATTGGCGCGCAGTATTCTGGATTAATGTTCCCATTGCATTAATCAGTATTATTTTAGCCTTTGCTTCT
GTTCCCGGTTGGACACGTACTGAAAAATTAAATATCGATTGGTTAGGATTTTTTATTTCCACCCTTTTTATTAGTAGTTTTGTATTAAGCTTTATGGAAG
GCTCTCATTGGGGATGGACTTCTCCCTCCATTGTGGGTTTATTATTCTTTAGTTTCATAAGTCTTGGTGTTTTTATTGTATGGGAAACTCACCATCATCA
TCCTTTTGTCGAATTAAATCTTTTTAAAAATTCTACTTTTTCTATTTTATTTAGCATTTTATTGATGATTCAATCGGTGGGGATTATCTTTGTATTTTGG
TCTCTCTTTTTACAAAATATACTTCATTACACGCCATTAAAAGCAGGCTTATTTC
>contig_642
CAATGACATAGGACCATTGTAATTCACTTAAACGGCGTACTTGGTGATGATTTTTTTGCTGTCGAATAAATTTACTTTTTTGACGGATTTGCGCAACAGG
ATTAAAACTCATGTAATCTTCTTGAATTAAATAGTTATAAAAACTTCCACAAATGGCAAAAATTGCTTGTAAAGCCTTTTGCGACAAGGCATATTTTTTA
ATATCAGGCAGGATGCCTTGCTGGCTCGCCATTTTGCTCGTCGTTGCCACAAAAGGTCGCCAATCAGGATGAGGTTTTCTTTCTCCCTGGTGTGTGGAAT
AGCGTGCAACGGTTTTAACACCTATCCATTGTTGAGGGGGGTGTTGGCAAAAAGTGATGAAGGCTTCAATGTCATGACGGCGTAATTCTCTGATTGATTT
TTTTAAAACCAACCAACTCCATTGTAACAATCGTTCAATTTCGCGTCGATAGGCGTTAAACGTCGCCTCGCTGCCACGATAGCTATAGAGAAATTGTAAA
GCATGTGCATAATCTTTCTGCGCATAAGGCTTATTGTTGAACAGGTCTAAATGATGAAACCCTTTCTTTAAATCGATAAATTTCAAGTTATCAAATAAAG
GAGTTGGAGAATTAAGCGACATAATCTTTCTATTTTAGCAAAAATTTTCTCACGTTGACTCAATCTTTTTTAAAAAAAGCAGAATCAGCATGAAAATAAA
ATTAACAAGCATTTTTTAAAAAAATTGAGTATAATCCCGGCCTTCCTCACTAGGGAGCTGAGTCAACTGAATGCTCACGATTGTTTCTCACATCAAGGAA
CATATCACAACGACTGAATTTTGGCGGGCCTTATCGTTCGTCTTGAAGCGGCTTGAAAGTATCGCAAAATATCTCACACAACTTCCCCTTCCGTTTACGA
TAATTCTCTATAGTTTGCATGGAGTGAGGGCGAGTTTAAGAATCGTTCATTATGTGAAGAAAACTAAAAATAAAAATTTAGGCGAGACGTGCAAATTTTT
ATTTTCTGTTTTTAAAGTGTTGATCGCTCTGATTGCATTCGCTTTATTGGCCTCTGGTTTTGGCTCTCTACCGACCGCGTTACTGACTGCGTTTTTTTCT
TACACGGTGCTGAAACTTGTTCACAGTACGGCTGTTTTACTCGCAAGTACCGTGTTTGCTCTCAACATGAATAAGTCACGTATCGAACAGCAATGGGCGT
TATCGAATTATCGGTGTAACATCAACAAACATGCGGCTTTATTAAGTACAGGCTTATTATTTGTAAGCGTAATGTATCTCAGTACGCGAAGTCGTTTAAT
GTGGACTAACCCGCTACTATTACTGATCGATGGAGTCGTGCTGCTCGGAATAGGGGCAACAATAGGGTATATCGCTTATAAAATGATTAAAAATAAACGC
ATCGATGGTGAAATTTTAATAGGTCGAGAACACAGTGTTCAGTGTTTAAAAAAAGTATTGTTTTTTGGTTTACCCTCCATTGCGTTGTTATTGATTATTC
TAACACCGGGTTTAGGTATTTCAATGACAACAGCCGCTTTAATCGTTCTTTGTGCGCAAGACATTGTACTGACTATTTATTATTATTTTTTTGACAGTAT
TGTTCCGGATCCAAAACCCGCTTATTTGAGTGATCCCCCCCATCAAGATTTTTGGAAAACGAGTTGGGATTATTACAGAATTTTTTCACCCATTTATTAT
TTAAAAACGCAGATTTCGGATAAATTTCCGAGCATGACTGAGGTGAATCAGACCAATAAAAAATTACTGTTAAAAATGACC
>contig_643
GAATTAATAAAATTGCTTATAAAAAACGGAGCTCATGTTAATGTAACTAATCCTGATGGAATAACACCGCTCCATTGGGTCAGTAAAAATGGTCATATTG
ACTCAGTAAAATTACTCCTTGAAAAAGGAGCCAATATTAATGTGGTCAGTAAATGGACCCCGCTTCATTGGGCATGCGAAAAAGGTCATATTAAGATAAC
AAAACTACTCATAGAAAATGGAGCTAATGTCCATGCAACGGATATTGATGGATTTACTCCATTATATACGGCCTGTCTGCATGACCATATCGAGTTAGCA
AAATATCTTATTCAACATATTTTGTTAAAAAATGTCAATGAAAAAAAACCCAACTTTATAAAAGAACATCAAGATTTGTCTGTCTATTGGAATAAACAGA
TTGAAAAAATCAATTATTTACCACAAGCAGAACTCTTAGCTGGTAACACGTTGACAGAAGATATTTTAAATAATTTCTCTCGTAAATACGGCTCTTTACT
TTCTTTATCATTGAATCAGCTTTTTAATTCATTGAATCCAGACGTAATAATAAAGAATAAGGCTTCTCCCATTGATCAACAATCAGAAACAATATCGCCT
TAAATAAAGCTCATTCCTTTTCAAGAATTTCTCGGGCTGCCTTGTTCGTTTCTTCTGCGACATGGAGTAACGTTTGATACATTATTTCAGATTTTTCAGG
CATTCGTAGCGTTCTTCTTATTTCTTTACAAGCGTGTTCTAAACGACTCGCGCCACAATAATTTGTTCCACCTTCCCACTTATGGGCTAATGCTCTTATG
CTCTGCCAATCTGTGTCCTGATGGTATTGTTTGAGCGCTGCTATCTCTTTTGTCAAACCACTGACGAGTAGTTCCAACAACTCCTGAAATGTTTCATCCG
TACCCAATAACCTTATTGCTTTCTTTTTGTCTAAAAGTGGCAATGCGTGTAACTGATTATTGGAGAGCTCGTCATGCTTTTCTTTAGAGGTTGGTGTTAA
CGTTTGTGAATGGGATAGAAATACATGAAGTATCTCTGAAGCCCTCTCTGGGGTTAATGGTTTGTTATAGATTGCATTCATCCCATTTTCAAGACAACAG
CGTTTCTTTTCTTCATCAACGTGCGCAGTTAACCCAATAATAGGAACTAATGAATTACGCTGCCATTGTTTTAAACGAATACGACGCGTCACATCATAGC
CATCGTCATTCGGTAAACCAATATCCATTAAAATAAGTTCATAATGATTTTTTTCGATAGAGGTCAACGCCGTTTTTCCATCCGGTGCAATATCAATGGA
GCAATTAAGATTGGACAACACATTCTGCGCTACTTTAGCAGCGATTGCGTTGTCTTCCACCACCAACACTCGACTCCCTGTCACGGGCATTTCGGGTAAC
TCAGATACCTCGTTCACTTTTTGAGTGCGCGCAGCCGCATCTTTTGAAAACGATAACGTCTCATCTGTTTCATATTCATCACGGGCTGGAGATAATGCTT
CTTGTAAAGGAATAAAACACGTAAAGGTTGAACCTTGATTGGGTCGACTATCCAACTGAATCTCGCCACCCATCTCATCAATAAATTGCTTAACCACCGA
AAGACCTAGGCCTGTTCCCGGGTAAATACCTTGATAAGACGGTGTTATACGCGTAAAACGCGTATAAATCTCTTGCTGTTTATCTCGTGGAATACCCATG
CCAGTATCATTGACACCTAATTCAATGATTACTTCACGTTTTTTATTTAATGGGAGTATTCAATTAACTGTGTCAACGCTAAACTAAATC
>contig_644
ACAGTAAGGATTCGAATTTATTTCAGTATGTGATCCTTCACGAAAAATTAGACGATTTTTTTTCTAAATTAAAGATCAAACATTTAGCCAGCGGCTATTT
TATAGCAGATCCAGTTGGAAAAATTATTTTATATTATTTACCAGATGTTCAAGACAAGGATATCTATGACGACTTAAATCGTTTATTAAACATTTCAACG
TTAGGGTAAAAACTATGTTATTAGGAAATAAATCAGCTTTGCGTTTTCTTTATATTGCTTTTTTATGTGCTTTTATTGTCATACAACTCGGTGTTTACAC
CCGTTTAAAGGACGCTGGTTTAGGCTGCCCCGATTGGCCCACGTGTTATGGAAAGTTTATATTGCCAACACATACCTTACAACTTCATCAAGCTCCTTTT
ATCAATCAAATTTTCCATGCGGAAAAAGCATGGCCCGAAATGATTCATCGCTATGCAGCAGCGATTTTAGTCTTATTAAGTTTCGCCGCGATTGTTCTCA
TCGTTTCAAACGATAAACGTTCACAACAACCATTAACAATAGCCATTAGTTTGTTTTTTTTACTTTTTTTACAAGGCTTATTGGGCAAATGGACAGTCAC
TATGAAATTACATCCTCTTGTCGTTATGTCTCATTTGCTAGGTGGATTAGCGTTATTAAGTGTGCTGTGGTTATTAATTCTTCAATTAAACAAACTGACT
AGCGATCAAATTTCATACTCCGAACAAAAATTAAAACCTTGGGCAGCGTTAGGTTTATTATTGATCATTCTTCAAATTAGTCTTGGCGGATGGATAAGCG
CTAATTATGCTGCATTTGTTTGTCCAGATGTTCCAACCTGCCAAGGCGTGTGGTGGCCTCCGATGAATTTTTCTGAAGGTTTCCATCTGTGGACAAACGC
AGCTATCAATTTTGAAGGCGGAATTTTGTCTTCAACCGCACGTACCGCGATACACATGGCGCATCGCCTAATGGCAATAGTGACTCTGTTTTATTTAAGC
TGGATTGTTTATAAACTACTAAGCACTTCAAAAAAAAAATTTTTTCGTAGCCTGGCTATTTTATTGGGATTATTACTCCTATTACAACTTGGACTAGGTA
TTCTCAATATCGTATGGCTACTCGCTTTACCCGTTGCTTTATCACATAATGCGGTTGCGGCATTATTGCTACTCGTGCTTATTACGTTGAACGTCAACTT
ATATAGCTGTCAGCAGTCTCTCGGTGAATTAAAACAGTGTTAAAAATTCTTCGTTACAATTTTTTAATCCATGGACAACACGAGGTTTATTAAAAAAATA
TGTTTTTTCATGATTAATTTATCTTTATTTGAAGTCAATAGACAACACATAATGCGTTAAAAAAAGGCGAACGAAACGATCGCCTTTTTTTTGACTTAAA
TTATTTTTTAAGATCGTAAGAAATAGTAGGCTCGTTTGCAGCTATCGTTTTAATTAATTTATCCAGAATGCGATCCAACGTGTTTACTAAATTCACCGAC
TTACCGGAATTTGAAAAAAAACCGCGTGGAACAGAAAGCTCGGGCGTATTTCGTCTAATAAATTCTTTAACCGTTTCAATAACTTCTTTTATTTCATCTA
AGGGAATATTCTTGGTTATTTTTTCCTCAATAGCTTTTAAATACGTTAAAATTTTATTTAATATGAGCTTCTTAGACTCAGAAGTTTTGATGGCATGATT
TTGTATCGATTCTGACATAGATTGAGCATCTTTCTGCCATATTTTATTCAGTTGTTCATGGCAGCTACTTTTTTCGTCGGCTTCCATTGAATTTTTA
>contig_645
CGGGTCAAGCATTAACGGCACATTTATCTTGTTCAGTTTAAATTCGACTGGACGCGCATCTACCTGCGATCAATGAGAAGACAAATGAACCGTGCAGTGG
GTTAAAATCACTTCATTTAAGATGAATGCGTGTTCGTTAATGTCGAGTAGATGACTGTTAATCAACACGTCGGATAGTGTCTTCGTTCTTATTAGTTGTC
ATTAAATCAACGACTTATATTCCATTTTCATCGATTAAATCGACCACTTCAATCACTTTGCGCACTTTTTGCGCGACTTATTTTTTATTCACCGAAATAG
GGTATGCATTCGATGGGCCCCATCAACCGTTTGGTTAACAGAAAGTGAATCCTTCGGAATTTTTAAACCGAAGGATTCATCGGTCAGAATTTTTGAAAAC
CAAAAAGTAAATGGATAATATATCGTGTATAGGGTGTTTTTTCCCATCGCGAATGATACCGGTTATCAATACGGTCCATTACGTTTATTGTATCGACACA
ACATCCATCCCTCAAAGGAAAATCTTCTTGTTGAAGATCTTGTTGTGCTGTTTTTAGTGGCCCCCTTTTTCATATTCTTCTAATTTTTTCTTAATATCAT
TCTTTTCCTGTTCGGACTGACTTAATTGATCTTCCAATTCTTTACCTTTTTTCTCACATTTCTCTAATTTATCGTTAATATCTTTTACTTCTTTTTCTAA
TATTTTATTATTCAAGTCTTTCGTTAAGTCTTCACTTTTTTTATCACATTCCGCCAACTTGTTTCTCAGTTCTTCTAATGATTGTTCATAATTATTGAGT
TTGTCTTTTTGTTCTTTCTTTTCTGGCGAACATTTCTCCAATCCATCTTCAGCCTGAATTTTTTCAAATTCAGCTTGGGTCAGTTTATCTAGAATCTTTC
CATCCTGATCGAGCTCCGCTTCAAACGAAGTGAGCGCCAAAGGAATTTCAACAACTCCGCTATCGGCAGGGACTGAAACACTCAAACCCGTTAAGCCATA
ATCCTCATAAAGCACTAGCTTACAAAGATTACCTGTTTTTACTGACTTCAAGCTGATCATTCAACTGATCCGGTTTATATACTAATCCTTTTCCAAAATC
GACTTCAAAACCGATATACGCGATATATGCATCACCTTTATAATTCGTTTCAGTAAAAAATATCGCTTCCGTCGTTCCTGGATTCTTCTTATCTGTTTTC
GATAACGTATAAATCATATTTTCTTCCTACCCGTGCTTTGTTAAACCATAAGAAAGATTATCTCCCTAAAAAGCGTAATATAATTTACAGAATAAATAAT
AATCATTGAGTTCGAACCGGATTTATTCAAAATATCACGCGATTGAATTATACAAAATGAACACTCATTACTGTATCGTTCAGATCAATGCGTGTTGGTT
GCGAGTAACACATTTAAAGCGGCTCTTTTTTTCGCATTGGGATAGCCAAAATAAGCTAATAATTCAATGGAGGTATAACGCTTATTACATTTTGGACAAT
GTCTTCTGCGTAGGATTTTTTTTCCCTCCTCTGTTTTACGTGAATTAATCACACGCGTTTTAGCATAATCACAATGTGGATTTAAACACTTCATTGTTTT
AGTCCTCTGGAATAATTTTTCCATAAAAAAATTTAAGTCATTATCTATTTCGACTGTTGTCGTCATAAAAATTAAAAAAAAACTATTCTGTTTATTACAA
ACGACGTATCACCCCGGAATGGATGACATAATGCCTTAAATGCTGAGGTTCATCTTTTTTTAGCCGCGATCGCATTTTTAATTTCCTATAGCGAATTTTT
TTACGCCGCCGAAAAATACGTAGACAC
>contig_646
CTGATGGTTAGAAATAAGTAAATACCATTCTTTTAAAATTAATTGATCGAGCCCTGTCACTTCCCATTTCATAGGGATTAAGTATTTTAAAAGAAAATAA
TTACTGCGTAGCCAAACGCGATGTAGATGTTCCATTAATTTTTTTGTCCATTGTCGCCATTTCGTAAACGGAAAAATAAAACGCAATAAACCGACACTCA
TTAATGGAATAAACCAAACGATAAGGCTAATAAGATATAAAATCGCCGTTAGCGAGGCCCTTAAGAACCTATATAAATTATTCACCACTACTTTGAACAT
GAGGATTCATACTCAATGCACATAAAAACCGATTGCTTTATCAAAAAGCACCTCATTTTAAAAATTAATTTTTAATTTATCGCTCACTTAAATCTTATTC
AATAACAAACTCGTGCGGTCAACTAAATTTCGCCACACACCACCCTTGGATAAATTTTCTAACGCAATCAGTGGCGCAGAAGCAATCAATTTATCATTGA
CAAGTAAGTTTGCGTGACCAATAATTTCTCCTTTCTTAAGGGGTGCTTTTAAATGAGGCCTAAAAACCATCGTCATCATCGGTTTTTTAGTGAATCCCAG
TGGAAGTGTCACATACAGATCGGTGGCGAATCCCGCTTCAATTTTAGAACGTTCACCAAACCAAACTTTCGTCGTCGCTAAATTTTCACCGGCATTATAG
AGTTTACGAGATTCAAAAAAACGAAATCCATAGGTTAATAATTTTTGACTATCTTGAGCTCTTACCTCATCGGAAGGAGCGCCCATAACAATTGTAATTA
AACGTAACCCATTTTTTTGACCCGAAGCGGCTAAGCAGAAACCTGCTTCATTGGTATGCCCCGTTTTAATTCCATCAACATCAGGGTTCCGCCATAATAA
ACGATTACGATTAGGTTGTTTAATCCCATTATAAGAAAACCATTTTTGCGAATACCATTTATAATCTTCTGGAAAATCAAGAATTAAAGCACGGGCTAAA
ATCGACATATCCCGTGCGGTCGTATAATGATTAGGATCCGGTAATCCATCCACATCCACAAAATGTGTATTTTCCATCCCCAATCGTGCAGCTTGCTGAT
TCATCAAATTAACAAACGATTCCTGACTCCCGGCGATATATTCTGCCATTGCCACACAGGCATCATTTCCCGAATCAACGATCATTCCTTGCATCAAGTC
TTGTACACTGACTTTGTCACCTACCTTAACAAACATTTTAGAGCCCCCCGTTTTCCACGCCGCTTCACTGATGGGAACTAAATCAGTAAGATGTATACGG
CCTTGCTGCAAAGCCATAGAAACCACGTAAGAAGTCATCATTTTTGTTAAACTTGCTGGCGCAAGATGTTCGTCAATATTTTTACTTGCTAAAATTTTAC
CGCTATAAGCATCCATTAATAAGTAAGCTTTCGCATTTACGTTGGGAGCAATCGGTGTAAATGTGGGCTGAGCCATGGTAGGCGCTGTAATAGGAATTAC
TGGATCCGCTTTAACGACAGAACCCAAGAGTCCTGTCATTAAAATCACTAAAGTTAAAAAAAGTAACTGCCGCTTCAACATAGTCAATGCCTTATACAAG
TGAAGATTAATTCGATTTCGCTTATATACTAATATTAGATTTTAATAGAAGTCCAGATAAAAAAGCTTACTGAGATTCAATCGGTCTGAAAACTTTACTA
ATAAGATAATCTATTGACTTCAACATTGACGTGTTGAGGTCGATAACGTGTTTCATTTAAAGCGAAAACGTCATTAAAGAACCTGTTCAATAATTTCTAT
TCCTAAAATAGAGAAAATTAATTTTGTAAGCCTTTTAA
>contig_647
TTATTGCTATTATTGGTCTGCTATTTGTAGCCCGTTTAGATTCAAACGTTTCGTTATTAACGATAGATTCAGTTTTCATTGCATGCAATATTCTTTCAAA
TCGCTCTGCTAATTCGACAACTCTATCATGTAAATAAGAGCGGTTAAATAGACCTCTCACGGCATTCAACGATTTTTCTTTAATTTTTTGCATGATAATC
AGAACTGCAGAAAGCGTGGCGTCCGTATTTTCGTTGAAATCGCATTTAATCATTTGAAGACTTTTAGCCAGATCCAGGTAGAGTTCAGCACATTCCTTAT
TTCTTCTTTCTGCAAGATTTTGAAGTTTTACTATTTTTCTCCAGATTGTTAATATCCCATAGGCGATAGAAATTAAAAATGAAGGATGTTCTCTTTCTAC
CAAGAGGCTATTGTAATGATCTAAATGATTTTTAAGATCGTTGAATATGTGAATTAATCCCTTATAATTCGTGCCTTTTAGAGACTCTAAGGCCTGTGTT
ATTAAATGGGAGTCTTGTTTTATATGCTCAATAATACGTTTTCTGACGGCCCCTTGACATTGAAATATGTTAACAAGAAACGATTCTTTTTCATTCTCTG
AAAATTCAAATAGATTGACTTGTGCATTTAATAAATTCTGCAAGAGCTGGATATTTTGTGTTTTTAAGACTTTCTGGAGCAACACATAACCCACTGTTTG
GTTTCGATGAGGAATGTATAATCGAATCAGAGAAGATTTGTCCATATGCACCGTTTGCCAAATATGATCAAAAACAAAATGACTGAGGCCTGTATTCTCC
TGAAATACCCTAATTAAAAACGGCTCTTCCTCATGACAGGGAAACTCATACCAACGTGCACAGGCATTTAATAACGTTTTCATTGCTTCCCGATTGTGGG
TTTCCAAGGCTTTTTTTAACAAAATATAACCCACCGTCCTTCTCGTTTCCAACATTTTATGAATGTCCAGTTGAATGAGTGCAGCAGCGTCATCATAAAT
AAGAGGATTATAGGGTTGATAAATAAATTGCAATGCGTTCACACGATGTTCAGATCCCGTGACTATCGGGTTTTTATCCCCTAATAAAAGAGCAAATCGC
GTTTCTAATTGTTTTTCTTTTTCTAACGTTTTGTTTGGATCAGATTGAAGTTGTTTCAATGATTCCAACGTGCTGAGCGCTATTTTGAACAGTCGAGATT
GTGACAAATGCGTTTCTTTGAAATGTTCTAAGTTCAATTTAGAGAGGCGTTGTTGAAGCGCTCGATAGGTTTTTAGTGTGTTTTCATCGACAGGTTCCAG
TAATGTTATTTTAAGTTGAGGATTATTATCTAATAGATCCAGCAAAGCAGAATAAGCAAAAGGATCGGAAATACGGCCTAAAATTAATGATTTAAGCGTA
GGATGTTGTTTCAAAACTTCACAAAAGGCCTGCCAGGCTGACGGATTTGCTTCGGTAATGTCAAGATGTAACGTGTCTAGTTTGGCATAAAGTAAAAAAG
CAACTAGGTTTTCGATATACTCAGATAGCGAAAAAGGCTTTAAAATAAGTTTTTTTAAACACGTATTTTGGACTAATGTATTTAAGAATTTCTTATAAAA
ATGGTGCGTCGTCAACAGGTCAATTTGATGATTGGAATAAAAAAAAAGTTGATCCAGCTCAATGAAATCCCATAACTGAGTGAGCAAAGAGAGTAAGCTT
TTTTCTAATGCCTCTAGTTGCCTTTTGGGACTGTTAACTCCCTTTTTTGGATATCTAACAGCGAAATTCAATGGCATATTTTTTAACGGATGACGAGAAG
ACAGGGGCGTCATTGAAAAATCTTCATGATTACCTTCCGAGCAAGGCGCGATC
>contig_648
ATCTGTATAATACGTATCTTCTGAACCTAACAATTTGTTGCGCAGACCAGATAGGGATATTCTATTGTTAGCCATTATTCAACCCCTTGAGGGTGGTTAG
CTTCATTTGAGTTAGATGAAGCACAGGCGTGATTCTTAGCATGCCTGTTTTTTTATTAATTCTGGCTAGTAGAGTAAAGAAAAAAGTAAACTGAAAATAG
TTACTAAAGAAGTAGTACTTATAGGAGTACTTATTATAAAGGTACTTATTATGTAGTAAGTAGTATTTGCACTGATCATCGGATCGATATAAGCTGGATG
TAACCATGATTCAATTCTCCGTGAATTGGTTGTGGCCAGACACCGACAGAGTGTTAGTTGCACTCTGTCGGTGTCCCCTTAACGGGGTTGGCGGTTAGGA
TTTATTTGTTTTCATTGTTCAGTAAATTCTTGACACGCTCCTCGACATTGAGGGGCGTTGTCTCTTCATCTAAGACAAAGGCCTTATCAATTTCTAAAAA
ACCATCTTTGATCGATGTACCAATTCCTATCAAATCCTCCAAATCAGCCAAGGTGAATTCCTCAAAACTATTTTTATTGAAGTATTTAAAGATTTTTGAA
TGACCCACACCTAGTTTTCTAAACCGTTCAAAGACCATACTGCGACGAGTACTTAAGGTTTTTTGATCACCTACGGCATACTGCACGGCTTTCTCATACA
CTCTGTCGATCAATGCTTTTGGAATCACTTTGAAGATGGCATTACGCAAAGCAATAGAGCTTGCCGCATTACCTGTTAAGGTTTGCATGTCACTGCTGTA
GGTTGCACCGGTTGTAGTAACAATACTTCTTTTGACTTGACTGCTAATACGAACATTTCTTTCTAAATCCCAAGCAACACCTTCTGCGGTAATCGCTCTC
CCATCATTTTCAACAATCCGACTTGCGGCATGGAGATTACCCCAGCTGGCTGCTGCGATCTCAGCGAGTCGAATAGAAGCGCCTTTAATTTCGGTGATCT
TCCCATCTTTGCTTTTTCTAGTGAGACAATAAAAGCAAGATTGGGCGGTTTCTTCATCTTGTGTCGCTAATTGTGTTGCGAACTGAATAAAGTCATCTGG
ATTTCTTGGATAAGCCTTAGCAGTAGTAATCTGCATATCCAGTTCTGCGCGAACTAACTTACCTTGATCGCTGATTAATTCTTGATTCATAGTTATTCTC
CTATTTAAGTAAATGCATAACGGGGAAGTGAAATTTCTTGGATGGTATAAGCTGGCCAATCATTGGCTTCTAGACAGTGTTGATAACGAGCTAATAGTGT
TTTGAACTCATGCCGCCCTTGTTCTAAAGAAGTTTGATCTAATTGATAGACGGAGATGACATAAGGTGGAGATTTTTCAATGACCAAGAACAGGAAGTCT
TTTATTATTTTTTGCTTTAAATGTTTTAGAGCTTCTTGGATCATCGCCGCTTGGATGTAGTAGCCATAATCGAACGCAGCATATTGAAACGATTGTGGAC
TACCATCCTGAGCTGTCTTTAGATCACAAACGAGATTATTACGTAAAATATCTGGTCGACATTTACATAAAATACTTGTATCCGGATCAGTCCAATATAG
AGATTGTTCTATCTCTGCTTTTTCAATTAATTGTAGTGCCAGCTTATTCTTCTTAAGACTCGCTGCCATATGCTGTAGGGTTTGATATTGATGGATAGAT
AAGGTTTCTTTCTTACCTAACTCAGATTTGATCTTTTGCCAACGTTCTTTTCCTTCTTTGGTGACTTTATTAAACTTAGGAACGACAAAGTATCGTTTTT
CAAACTCATCCGGTTCTAATATGTAAGTATGTAAGGCATTACCTAAAATCTGAGCCGGTGTTGCCGATTC
>contig_649
AAAAGGGCTTATCGCTCATTTTTTTGGCTTTCAGCTTATTTAAGCTGGCTAACTGAGTCTCGTGCAAGACCTTATTTTTATCCAATTTAAGATCAAAGGG
AAGAAAATAAATCGATCTCATTAACCCTTGAGCACCCGGTGCGTTTTCAAAAGCAATGTGTTGTTGATGGCCTGAGTTTAAAACTTCTTTTAAGAGCGTT
AGATAATCTTCCCTATCTTGTTTATTGTCTTGGTAATGGGGAAATTTTTTTTTCTGTTGATAATAAATCGCTGCGGCATCCGCCGCAGCGGCAGCACCTC
CTGTGCGGTCTTTTCCACTTTTACACGCTAACCAGACGATCCCATTTAAGCAATTGACAAGAACTATCTCAGCAATACTTCTTAGTTGTGGTTTATGGCG
TTCATCCAGGCTCAAAACACCTTGGCCATTTGGAATAGAAAGTAAAGTTTGTAAAGCGTCTAGCAGTAAAACTATATTTTTATCTAAAAATACTTTTCGA
TCGACCGTTAATAAATTTTTAATACACCTGATTATAAATGAATTATGGTTAGCGATCTTTGCTCCATTTTCACAGAGCGTAAGTCTTTCTATCAATTCGC
TGAGCTGAGTATCCAATTCTAAATGCGCCCAGGACGCTAAAAGTTGAGGCAGCCTTTTATTGTCCCATTGATTATTACTGTTTTTGAAATAATGATATGT
TAATCGAGAATACGTTAAATAACGCGCAATAACACCCAACAATAACGCTGTATTTAATTCATTATGCGTATTTTGAAGCGAGTAAGCTTCCAGATGGCGT
AAGATATTCAGCGGATGATTGGTTGACAACAAGATTATTTTAAGTGGTCTATAGTGTTTATATTGAACCGTTTTATTCTCTTTGACCATTAATCCCCATT
TGTTTAAAAAATCTTTATAATAAAGTTGTTTCTTTTTCTCGCGCTCTTCTGGGGTAAAAAAAAGGAATGGGCTGTTATCCGCTTGGATTAATTCATCTGG
ATTTGCTAACGCGTTTTGAAATAAACGGATTGCTTTTTCTTTAAGCGTATAAATATTCGTATCATTATCGCTCGCATCACTCATCAATCTCGCTTTTAGA
TGCGCTGCTTTTCCAGGTGATAGAAAAGATTGTGTTAAAATAATCATTTCCCCTAGTGAGTTATACGTCTTTTGACTTTCTCTTTTTTCTATACTTTGTC
TGATCTGAGAGGCAATATTTAAACAAGTTATGCGAAATTGCTCGTTCTTGGCCTTTTTCTCTTTCAATAAATCAATAGGCACTTGCGTGGCATGCCGAAA
ATAAGTGAGCACGTTTTTATTATTCATTTGACAGTGATGAAAAGAGGCATTTGCAAGACCTGGAATATGGCGTAGTGCAGCAGGAATAGAACACGTAGAA
AGCACAGCGCGGTTATCGTTTATAAAATTTTGTTGCCACGCTTTGAGGGATTGAAACCAAAAATTATCATGATTTAAATAATCGAGGCCCAATAATTCCT
GATCATAGACTGGTCTTTCGCTGAAAGTGATCCCATCATTGAGCGTATCATCCTCTTTTTTTACGGGGAGGAAAAATTGGGTTTCATAGCATTGACGTCC
TTTTAACCACACTGCATAACGTTCAGCTTCAAGTAACGCTTGATAGGGTTTTTTTAATTGAGTATGGGTCACCAGAATTCTTGTAAATTCACCCAACAAA
CTTTCCAAGTTCTTTTTCGCTATTTTAAAAGAAACAGTCTCGTTTTTAAGCGCATTAGCGTAGTTTTTATAAAGGACTTCGACCTGTTTACCAATTAAAT
CTAATCGTGCTGAAAAAATAGTCGCTTGTTTCCATTCCTGCTCCGTTAAATAATTGACGAGCAGTAACATTCCC
>contig_650
CCGCGATAGCGGCTGATTTGTCTCAAGACCGTTCTTTAACCTTAAAAAACGTCGGTCATCAGGTCGGGTTAGTGTTCCAAATACAAGACGACATTTGTGA
TGATGAAAACGTCCATTTTTGGCAGCATTCTTCACGGAAAGAAAGCTATCTAAAACGGCTTGAAGAGCAAATTTTAGCTGATTTAAACGTTATTTTGTCT
TTCAGTGAAGAAAAACAAGCGTTTCAATCACCTTTTATTCAGCTTATAAAACAATTATTTAGAGAGAGAACCATTGAAGATAACTATCACGTTGATAGAG
AAAAATCATTTCTTTAATAGAGAGGAGCCTGTTATAATGAACCCCGTGGTTTTAAGCGTCGGTATACGGTAAATAAAGATTTATGGTTACCTGCCTTTAA
CACAGTGCCTATCAATGAGGCATGCATTATTTAAATGAAATGAAGAGGAAAATAAAACGATGTCAATGCTAAAAGTAGGAGATAAACTACCTGAATTTAA
ACTCACAGCAACGGTTGATACCGATATCAGCAAGGCTTTTACTGAAATTACCCATGCTTCTTATCCTGGAAACTGGCTCGTATTGTTTTTTTGGCCTAAA
GATTTCACGTTTGTATGTCCTACAGAAATAGTGGCATTTAATGAACTCAATGATAAGTTTAAGGAGAGTAATGCCGTATTATTAGGGGGAAGTACAGATA
GTGAATTTGTACACCGTGCTTGGCGGCAATATAATGATGAGTTACGCGCGCTTTCCTTCCCCATGTTAAGCGATATTAAACGTGAATTATGCAGTAATTT
AGGCATATTAGATAACGATGCGGGTGTTGCACAACGCGCCACGTTTATTATCGATCCAGAAGGGGTTATTCGCTTTAATATGGTGACCGATTTGAGTGTT
GGACGTAATCCACAGGAGGTATTACGGATACTTCATGCGTTGCAAAACGGAGGCCTTTGTCCCTGTAATTGGCAGAAAGGCCAGAAAACTATTGATATTA
CCGAAGCTGCTTAAAACTAACCTGAGTTCAATAGAAACCCGCACTGAGCGGGTTTTTTTTAAGGTTAAAAATGGCTTGTTAAGCTAAATACCCTAAAATA
TAAACTATAATTTATCAATTTATAATGAGTTCTGATCATGAAAAAACTGACGCCTTTAGAAGCGCATGTTATTTTATCAAAAGGCACAGAACCGCCTTAC
TCAGGAAAATATAACCGGTTTAATAAGCAAGGAGACTATGCGTGTAAACAATGTGGGTCATTATTGTATCACTCCTCAGCCAAGTTTGATTCTGGCTCTG
GCTGGCCTAGTTTTGATGATGAAATAACAGGTGCAATTAAACGAGTTCCCGATCCAGATGGACATCGTACTGAAATTGTTTGTCAGCGGTGTGGAGCACA
TCTGGGGCATGTTTTTCAGGGTGAGAGGCTGACGCCCAAAAATACTCGGCATTGTGTTAATTCAATAGCGTTAAACTTTATTCCCAAAGAATTAACTAAA
AAAGAGCTCGAAAAAAAAGAAAAAGAGAAAGCGTATAAAAAAGAAACAGCGATCTTTGCTGGCGGATGCTTTTGGGGCGTGGAACATTTGATGAAACAAC
TTCCAGGAATCATTTCAATAGCGTCGGGGTATATCGGTGGTCACACATCAAACCCTTGCTATGAAGAAGTATGTACTCGAAATACAGGTCATGCAGAAGC
CGTAGAAATTATTTTTGATCCGAAGAAAGTAAGTTATGAAACACTCGCGAAACATTTTTTTGAAATTCATGACCCTGAACAATTGAACCGGCAAGGTCCG
GATAGCGGTGAACAATACCGCTCTGAAATTTTTTATACAAATCCCGAACAAAAAGAAATCGCATTAAAGCTGATTAAGCAATTAAAAAACAAAGGTTTTC
AGGTTGTTACCACGCTTACACCCGC
>contig_651
ATACACGGATTCAAGTGGAACATCCGATTACTGAAATGGTTACCGGTATTGACTTAGTGGTTGAACAATTACGCATTGCATCCGGTGAAAAATTGAATTA
TAAACAAAAACAAATTAGTTTACGTGGCCATTCCATTGAATGTCGTATTAATGCAGAAGATCCAAAAACATTTATGCCCTCTCCGGGCGTCATCAGCTTA
TATCATCCTCCGGGGGGGCCAGGCATTCGTGTGGATACACCCATTTATACGGGATATCGAGTTCCACCCTATTATGATTCATTAATAGGTAAGTTAATTG
CCTATGGTGAAACGCGGGAAATTGCATTAGCGCGTTTACGCAATGCCTTAGATGAAATCGTGATAGAAGGCATTCACACCAATATCCCAATGCATCAAGC
ATTAGTGCGGGATGCCAATTTTATAAAAGGCGGAACAAACATCCACTATCTTGAAAAACATTTATCACAATAACGCGATGGCTTGTTTACAACTCTATCT
GAATACACTCAGCGAACATGTCGACCGTGTGAGTCATGTGTTGGAAAATAGAGGGGCGATCGCCATTACATGGCAACCTCTCGTTGAAGAAAACATTTAT
GAACCCCCATTAAATACGACACCACTGTGGCGACAGGTTAAAGTGAGTGCTATTTTCGCAGAAGAAACGTCCTCGTCTGAAGTGTTGGAGCACTTACATC
AAACATTTGATGAAGACGTTATTTTAGAAAGTCGTTATGAACGATTAAACGATAAAGCGTGGGAACAGTGTTGGATAAACGATTTTAAGCCGATGCGTTT
TGGAAAAAGACTCTGGATTTGTCCGAGTACGTCTGATCCCCCTTTGAAAAATGCGGTGAATGTTCGTTTAGATCCGGGTTTAGCGTTCGGCACTGGTACG
CACCCCAGTACGGCCTTATGCTTGGAATGGTTAGCGTGTGAAATACTTGAAGATAAAACAATGATTGATTATGGTTGTGGTTCTGGTATTTTAGCGGTCG
CCGCGATTAAACTGGGTGCTAAGCAGGTGAGTGCAATTGATCATGATCCACAAGCGGTAACAGCCTGTGCAATGAACGCCGAACGTAATGAAATTACGGA
CGAAAAATTGAAAGTTTATTTCCCCGCAAATTTTCGCTACCAAGAACCCGTCGATATTGTGATAGCGAATATCTTAGCACAACCGCTGGTTGATTTAGCT
CCTTATTTTCGATCGTTACTAAAGCCCAATGCTGATTGTGTTTTAGCAGGGATTTTAAATGAGCAAATGGATAGCGTGCGCAAAGCGTATTGTGCGAACG
GATTCGAAATAATAAAGATAAATTCTCAACAAGAATGGGTCAGTTTAGTAGGGAGAGCCCTCTAAAATTGTTATGAAAATGCTTGCCTTGGGAATCAATC
ATCAAACAGTCGATTTTGCGCTCAGAGAGAAACTGAGTTTTAGTAAGGATTATCTAGCCCATTCCTTACGTGCAATGTTAAGAGATACGTTAACAGAAGA
AGCCATCATTTTATCCACTTGTCATCGCACTGAATTTTATTGTATTAATGGCGATGTCCAAAAAACAATGAATTGGCTGTATCGCTATAAAAAGCTTTCG
CATGATCATTTAAAGTCTCATTGGTATGTTTATCAGCAAGAAAACGTATTACGTCATTTGTTGCGTTTAGCCACAGGTTTAGATTCTAAAATTTTAGGCG
AACCACAAATTTTAGGTCAAATAAAAACAGCTTATGCATTTGCTCATTCATTAGGCAGTGTGGGGGTACATTTTAATCGGTTGTTTCAATATGTTTTTTC
TGCGAGTAAATACGTACGTGGAGCGACCGATATTACGGCCCATCCTGTATCGCTTGCTTTTGCAGTGGTGACGTGTGCCAAACGAATTTTTGCATGCTTG
GCAGATAAAAAGATTTTATTGATAGGTGCCGGTGATACCATTTCCTTAG
>contig_652
TTTCGAATTTTCAACTTGAAATTGAGAAAATTGTCCTTATATTACGTCTACAAACTCGCTATTTAGTAAAAAGAGGCATTGGATTTATGACAACCGTTTC
TGAAAAACAAACATTGCGCTTTAAAACAGAAAGTATGCAATTATTAAGTTTAATGATAGATAAAATTTATAAAAATAAAGAAATTTTTTTACGCGAGCTC
ATTTCAAACGCACATGATGCCATTGAAAAATTACGTTTTAAGGCTTTATCCAATCCTCAAATTTATGAAGAAGACCCTAACCCCAAAATTACTTTGATTA
CGGATAAAGAGAAACGGACCATTTCGCTCATCGATAATGGAGTAGGCATGACGTGGGATGAGGTTATTTCTAATCTGGGTACCATTGCTAAATCAGGCAC
TAAAGAATTTTTAGATTCTCTAACAGGGGACGCCCACCACGATACTCAGCTTATTGGCCAATTTGGTGTTGGATTTTATTCAGCATTTATGGTTGCGAAT
AAAGTCACTGTGAAAACTCGCGCCGCTGGAAAATTGCCTGAAGAGGGTGTTGCTTGGGAATATAATCGAGAATCTAACGATGGTTATACGATTGAAACAA
TAACCAAACCTCATCGAGGAACAGAGATCATCTTGCATCTAAAGAAAGAGAAAGATATCGACGAATTTTTAGAAGATTGGCGATTACAAGGCATTATTAC
TAAATATTCTGATCATATTAATTTCCCTATTAGTATGAAAAAAAATGCTAAAGAGAAAGAAGTTTCTGATCCAAAAGAAAATCAATCCGGTGAATCGGCT
GAAAAAGAAACCCTTTGGGAAACCGTGAACACGGGAACTGCCCTCTGGACTTTACCGAAAGATAAAATTACTGATGAAGACTATAAGAAATTTTATACTT
ATCTCACGCAGAATCAAGAGGATCCTTTTAGCTGGATCCATAACAAAATAGAAGGAAATCAAGAATATACGACTTTACTTTATTTACCGCTTCAAGCTGA
TCCTTTTGACTTTTGGACGCAAGAAAAACCACGCGGGTTAAAACTTTATATTAAGCGTGTATTTATTATGGATGACGCAGAACAATTTTTACCGCGTTAT
TTGCGCTTCGTAAAAGGAATTGTTGATAGCAATGATCTCCCGTTAAATATTTCTCGAGAAGTTTTGCAAAATAATAAGCAGGTAGACAATATTCGTTCAG
CGATCACCAAGCGCATAATAGAAACACTGAATCATCTTTCTAAAGAACAAACTGAAAAATATTTACAATTTTGGAAAGCGTTCGGCAATATTTTAAAAGA
AGGTTTTTCTGAGGATTTTATAAATCGTGATTCATTGGCTAAACTTTTAAGATTTAGTTCAACGCATCTCAATAAAAGTGAGCAAACCATTAGTTTAGAA
GACTATGTGGCACGAATGAAACCACAGCAAGACAAAATTTACTACATCACTGCAGAAAATTTCGCAGCGGCAAGCCATAGTCCTAATTTAGAAATTTTTC
GTAAAAAAGAAATTGAGGTATTGCTGCTTCATGATCGTATTGATGAATGGTTAGTTGCTCATTTAACTGAATTTAAAGGTAAACAATTACAATCGGTTTC
AAAAGATTCCGATATTTCAGGGATCACTGAAGAAAAAAATGAAGAACGGAAAAAGCAATGTGAAGAAGAATTTGGATCCTTATTAAAACATATTCATGAA
ATATTGAAGGATAAAGTTAAAGAAGTTCGTATTTCACAACGCTTGACCGATTCTCCTGCATGTATAGTAAAAGAACAAAATGCATTAAATAGTCAAATGA
GACGTATGTTAGAAGCGACGGGTCAAAAAATTCCAGAAAGTAAACCCATTTTTGAGCTTAATATTCAGCATAAATTTATACAAGATTTGAAAGATGAACA
AGATGATGCTCGTTTAGCAGAATGGTCTCATTTGCTTTTAAACCAGGCCATACTTGCTGAGGGTGAAC
>contig_653
CATTGTTATTCTTCCTTATTTGTCATTAAACAGATATATATTATCATTAAATGTCTAAAATGGTAATAGAGCATCTCACATGATAAAAAACTATAAATAA
TTCGTTACGCCAGAATTTAAAGGATGATCTTTTTCATATTCCTTTTCTTGTTCTTGCGGATGCTCTTGAAAAGTGTAAAACAAGCGGTGTATACTGCACT
GCCAATGAATATCGATAACGAAAATAAGAAAATAAGGAATTTTCTATATGAAGCGATCATCTAATCCTTTACGTCCTCCCCTGCTAGATTCTCATACCGT
TCCACCCGAACTAGTGGACGTATTTAGAGGAACCCACATTAGTGATAACGTTAATCCAGTTACCAATATTGAAGAAGCGCTCTATGATGCCTGTTATAAA
GGACACGTGAAAAAAGTAAAGCGACTTATAAGAAGTGGTGCTCACGTTAATTCAGTTAATCTTAATGGAGACACGCCGCTCTACGCCGCATGTAGTAAAG
GTCATGTTGAGATAGTAAATAAGCTGATAAAACACGGCGCTCTTGTTGATTTAACGAATAACAATGAAAAAAAAACACCACTTTACCAAGCCTCTAAGCA
AGGTTACACCGAAATAGTAAGATTACTTATAGAACATGGAGCTGATATAAATCTCCCTGACAAAGATGGCACAACACCCCTGCATTGTGCGTATTTTAAA
GGTCATAATGAGATTCTAGAATTATTCATAAAAAATGAAGCCACATCGTACGAAATCAAAGAAAGGTTATTTTATACGTCCTGTTTAACAGGTAACCTAC
AAGCGGCAACATTATTCATAAAGTATGGAATTAATGTTAACCTAGAAAATATTTTCGGAACACCTTTGGCTTGGGCCTGTTCATGCGGGCATACTGAGAT
CGCAAAATTGCTTATTAACAATGGCGCTGTTGTCGATGTCATGGACAACGGAGAAACATTATTGTATTCCGCCTACTCAAACGGTTATACCGGGATCGCA
AAACTGCTTATTGAAAATGGCGCTAACGTTAATTTACTCAGTAACTGCGAAAAAAAAACACCTCTCTGCCAAGCTTCTCAACAAGGTCACACTGAAATCG
TAAAATTACTGATAGATTCAGGCGCTGACATAAATCAAGTTGATCAAGATGGCATAATACCTGTGTATTATGCGTTTTTTGAAGATTATAATGACATCGT
CGCGTTGTTTTTAGAACATAAAGCAACGACGCGCGAATGTAAAGAAACATTATTATGCTACTCCTGTATAAACGGTAATTTTGAGATAGCAAAATTGCTC
ATACAGCATGGTGTTGATGTTAATTTAGCGGGGAATGGAAATGATGGAACGCCATTGGATTTGGCCTGTTCAAACGGTCATACTAAAATCGTAAAATTAC
TTATTCAAAATGGTGCTGACGTTAATGCAATGAACTCTTATAGCGCAACGCCATTATATTGGGCTTCTTCAGAAAACCATACTGAAATTATAAAATTACT
GATAGATGCAGGCGCTGACATTAATTTACCGGATGACCGTGGAGTTACTGTTCTCTATAGTGCCTGTTCCAAAGGTCAAACTGAAGTTGCAACGTTACTA
ACCAATAAAGGAGCTAAAGTTAATATTGCAAGTAATAGCGGAAGAACCTCTCTTTATCATGCGTCTAAACAAGGTAATTCCACAATAGTAAAAAATCTTC
TGAGCTGCGGGGCTTATGTTGATGCAGCGAGCAATAGTGGTCGAACAGCACTTTGTCATGCGCGTTTAAAAGAGCATAGAGAGATAGTAGAATTACTTAT
TTATAGTGCAATGCTTCAAAATATAGCGGACGAAACGCCAAACTTCATACAAAAGGATGAGAAATTATCAGCTGTTTGGGATACATTACGTAAAATTGAA
GCAATAAAAGAAATTAAATCCAAAATAGTGTTTTCTTTCTATGATTTAACCGAAAAAGATGTCGATATC
>contig_654
TATTCGAGTGATTCTAAAAAACAATTGATCAACGCAACTTCTTCTGTATTTCCAGTACTGTCGGCCGCAACTTCTTTAAATCGCCACAATTTTTCATAGA
CTGATTTAAATAATCCTAAATGGATTAATCTTCTAATCGATTTATTTATATTTTTTTTAAATTTTAGTTGTTGACGTTTTTTTTTATATTCATTATCGGC
ATCATTAACCCAATTTTCTTCCAAATCAGCCCATGCCTGAATAAAACAAAGTAATTTAAATAAATTTAATAATTCTATTTCCATATTAAATTGAGCATTG
TCAAACTTATTTTTTTTTATATTCGAAATAATAGCGTAGCGAAGCGCCTCATTATTCATTTCTTTACTTTGAGCCTTTTTACCAAAAGCGCATTGCTCCG
TTAAACCTGAGACGTAAAGTTTTTCAATGTATTTCTTTGAATAATTGGATACTCTATGAGTAGGCATAAAATTTATTTTTGAATAAAAACAATTCCCATC
TGGAAAATGAGTACAAAAATCAATTTTAAGCCGGTAAGATTAAGAGAATATTAATAAGAAGGTGGCGGCTATCTCTCAATAAAGATGCATTTTTAGACTA
TTCCCTAAAATTAAATTTTATCCGCCAATTTAAAATGCTTTCTGCAAACCGCCACATAACGCTCATTACCGCCTATTTCGATTTGTTTACCCTCTGTTAA
CTTACGATGGCGTGCATCAAATCGTATATTCATCGTCGCTTTACGGCCACAATGACAGACTGTTTTTATTTCAATGATTTCATCAGCCCATATTAATAAA
TACAAACTTCCTTCAAAAGGTTCCGCCCGAAAATCACTCCGCAAACCATAACATAAAACAGGGATATTAAAACGATCAACGATAGCCGTTAATTGCAATA
CTTGATTTTTTGTTAAAAATTGCGCTTCATCGATTAAAACGCATTTGATTATTTTCTGTTTTTGAGTTAAATAAGCTTCCATTTTTTTTAATAAATCGTC
TTTTGGTGTAAACAAATTCGCTTCTGCGCTTAAACCAATTCGTGAGCATATACGACCCGATTGAGAACGATTATCGATGGCGGGAGCAAACAGTAAGGTT
TCCATGCCACGTTCTTTATAATTGTAACTGGCCTGAAGCAATGTTGTACTTTTGCCCGCATTCATCGCTGAATAATAAAAATAAAGCTTAGCCATAGTCA
AAAATATCAAAATTAGTTAAATTATGAAAACGCTTAACCATCAAATAGGAATATTTTTATGACACTCACCCCTTCTCGCATGCTCCCATTAGGGAACAAA
GCACCTGATTTTACACTACAAAATACACTGACGAGCAAGCCCTATCATTTATTCGATAATGTGCGTGATTCGAAAGCCACCGTCATTATGTTTATATGTA
ACCATTGTCCTTTTGTAAAGCATGTTATTCATGAAATTATTCGTTTAGCGAAAGACTATCAAGCGAAGGGCATTTCATTTATAGCCATCAGTGCGAATGA
TTCCGTCAATTATCCAGAAGACGCGCCTCATAAAATGACACAACTGGGCAAACTATTAAACTTCAGTTTCCCCTATCTTTATGATGAAACTCAATCAACG
GCCAAAGCGTATCACGCCACCTGTACTCCTGATTTTTTTATTTTCGATAAGAATCTCTTATGTGTCTATCGAGGTCAATTCGATGACTCTAGACCTAGCA
ATAAAATTCCAGTAACCGGTAAAGACATTCATTCAGCTTTAGAAAACATACTCAAAGAAAAACCGGTTAATCCACACCAATTACCGAGCATGGGTTGCAA
TATTAAATGGAAATAAGTCGAAATTTAGTTGACCCTTTTGTAAACTAAAGAAGAAGTCGCATCGTCGTTTGATACGGAAAATTTGCTGTTTGTTTTATTT
TTTAAACATTTATTCGACCAATCGAAATAGGGCAGTTTTTTTTCATTTTCATGTTCATACTGGCCAGTTTCCAATACTTTTTCC
>contig_655
AAAATAAATCTCTGCTATCTCTACAAATCGTTTCGAGTTAGTGCTACGCTTTAATTGGATAACAATTGGAATAATCGATTGAATATAAGTCCGTAGTTTT
TCTTCAGTCGAATTTGAACCGGCTTGTTGCATCATAAATACGAGTTGATCAAAACAACCTGCCGGTGTGTCAGCATGCACCGTACTGATGCTTCCCGGAT
GGCCACTGTTTGCTGCTCTCAGAAATGACCATGCTTCCGCACCGTGCAATTCAGATGCAGTATCCTATCGGCTCTTGACTTCGTCTAAATTTCGACGAAG
TTCTAGATCAGATCGTTCACCTTGGCGATTTCCTAAACATTTTTTTGTAGCAATTCCGATAGCTGCACGCTCACAGATTAAAGCAGCAGGGAAAATTGTT
ACAAATTCCCTACATCACTATCAAATTGCTTCAGCAGGAGGCTAGCTGGATGGGTGATAAACTGTTAGAATGCCGGGCTTCTTAGGGTTATGCGCCCGTA
GCTCAGTTGGATAGAGTACCAGGCTTCGAACCTGGGTGTCGGGGGTTCGAGTCCCTCCGGGCGCACCAGTAAAATCAAACACTTACATCATTCCTTAACT
GACTTTAAAAGTCCTTGCGCGACTTTTGCGCGACCTAGACTTAAGGCTTATGCTGCCCTTCTAAGTAATGTTAAAACAGGTTTACGATTGTCTTCATCGC
AAACTTTATTTGCAGCTTGAATTAGATTAATTAATTCTACTTGCGAATAATGCGTCGTGATACGTGCATTCTTATGTCCCAATAGATCCTGCCGATCCTC
GAAACCTACATTTGCCGCACGTAATCGACGTCCAAATGTATGCTTTAGATCGTGTACACGCACTTGAGGCAACCCTGCTCTAACTCGTGCTTTCATCCAA
GCGGAATTTAACATTCGCGTTATACATCTTCCTTGGTAGCTAAACACAAAAGTCGAATTTAAGCCCCTGACCTCCTGAATAACTTTGGTCGCTATTTTAT
TTAATACCACTAGACGATCTTCACGATTTTTCACTTTTTCTCCAGGAATAATAAAGACACTCGTATTTAATTCCGGTATTTTAATTTCCCAACTCCATTG
TAATCGACAAATTTCTTTGTCACGACAACCACTGTTGACCGCAAATAACGCCATTCGCTGTAAATGTAATGGCAATTCAGCAAATAGTCTTTTTTGCTCA
TTCCAGTCCAACGGAAAGGGTTTACGTTTATCCGTTTCTGGTAATAATTTAATTTTAGGCGCTGTAGCTAACCAAGTTATCCCTTGTTCATCTAACCATT
CGCCTGTTGCTAAATTTAAAATACGTCGAACCATCTCTAGACCGTGATTAATCGTTTTCTTCTTTACCCCATCTTTCTCGCGTGACTCGACATAAGTTTG
CAAAGTGCCCTTATGAATAGAGTCTAGTGATAAATTTCCTATAAATTTGTCTAAATGTTGAATTAAATAACCTGCTTCTTTAATACTGGCTTTATGTTGG
TTTTCCAACAAATAGCGAGTAGCTGCTTCTCTAAAAGTTCGCTTTGGCCTTACTCCATAAACACTCGATTGTCTGATCTGCTCAAGTCGATGAACTAAAT
AGCGTTCGGCTTCTTCAAGAGAACCTGATCCAGTGCTTTCTGAAATGCGGCGTCCGTTGACTTTTTTGTTAATGTGCCAGATGTTCCCGCGTTTAACGAG
TCCTGGCATTTTTTTTCTTCCCATAGTTGTCCCCTTTTAAATGGAGGACGACCCTTACATTGCTTATAATCGTCCACCCAGGCATCTAAATCAAGTCGAT
CGAATGCAATTCCTATTTCTCCAATAGGAACTATTGTTAAATAAGGTCTTACTTCTTCATTAAATCGATGGCGATCCATCCCTAAATAGTTCGGAGCATC
ACGTAGTCGTATTAATCGAGGCTGCATTTTTTCTTCTCCTTTTTATTTTTTTACTAATAAAATTTTACTTCAAAAAAACGTCCACATGCGGACTTTTTTT
CTATTTAAAA
>contig_656
CGGGTCTATCCGATCAGGATTTACTGATTCTAGAAGAGTAGTTATTTTTTTCTTCTCACTATTTAATAGGGCATTATGTGGCCCTAGCCATACCTCCCAG
TAATCATTTAGAAAAATTACGTGGAAATCTGAAAGAATTTTGGAGCATAAGAATCAATAAACAATGGAGAATTATATTTAAATGGAATAATGGTAATGCA
GAAGAAGTAGACATTATAGATTACCACTAGGAGAATTTTTTATGTTACCTACAAACAGAGAGCCCGCTCACCCAGGCGAAATGCTTTTAAAGGAATTTTT
AGAACCTTTAGGGTTGAGCCAAAAATCCTTTAGCGACCATATAGGATGGACTTACACGCGTCTCAATGAAATTATTAATAAACACAGAGGAATTACTGCT
GATTCAGCCTTAACACTTGCAGAAGCTTTTCAAACTGAACCGGAGTTTTGGTTAAATTTACAATCAAGTTGGGACTTATGGCATAGCCTAAAAAAGCATC
GTAAAGTTAAACCATTAAATTTAACTCGTAGAGCTGCTTGATTTAGTAAAATATATAAAAAATAATACACTTATTCAAAATATCGATTATTATTACCGTT
TTAGACGTGTGAGATAAACTTCCTACTCAATCACAATAAGGATAACAAGACGTGAGAACTATTAAAGTTCAGAATTGTAAACGGTTTAAGTTAAATTAGC
AATTTAGAAGGTTGCTTAATTTTACGCTAATTTCTCCGTTATTAAAATAATGTAATGTATTTTTAACTTGTACGCAGAGTTGACCACGGCTATTTATTCC
TTTTCCGATACCTTCAACACGATCATTTTTATTTTGTATCAAAAGTAATTTGTCCATAAAACCGTCAAGTCGTTGCCATTCGCTCATAAAATAATTTAAA
CCTTTCACTTCATAAAGTTTAAGTGTTTGAAGCAAATTTTTTAAAATGAGCATAGCCAGTACGTTACGTTTTGGCGGTAATCTACTGATTGAAAAGATAC
TGGTAACGAGTTGTTCATTAATAGGAAAAAAAGTGGATGGGTTGTAAAGATTTAAGCCAATACCAATAACCACTTTCTGTCGTTTCGTATTTATTAATCG
CGACTCAATTAAAATGCCTGCTAATTTTTTTCCCTCATAAATAATGTCATTCGGCCATTTGAGTTGTATTTTTTTTAATCCATATTCTTCCAGCGCGTTA
ACTACAGCAATTCCGACAATTAAAGTGAGTCCTTCTAATTGCTTCTGTAAATTTGAAAAGGACCATAGAAGTGATAAAGCAATATTTTTCCCAAAAACGG
AATACCACGGACGTTGAAATTGTCCACGAGCGGCGGTTTGTTGTTCGGCAAATACAGCATAATTCCCTTTCGTGATGATTCGTTTGTTGAGTAAATAATT
ATTCGTAGAATCAATAGACATCAGTATTTTTACGTGAGAAAGTAATTGATTCAGCGTACCTAATTCATTCGTGATAGAGGACGTATTCAGTAGTTCTAAT
CCACCTATAATTCGAAAAAATTTATCATTTAAACGGTCTAAATTTATGGAAGGGTCTAGACTATTTTTTAATACCTGAGGGACTCGTTTACAAGAAATAC
CTAAACATTGGCTGATTTCCTTATCAGAATGAAAGTTACCGTCTGCCAACAAAGTTAATATCGACTTTAAAAAAGACATTTTAAATTCTCTTATGCATTA
TTAGATTTTTCAATAATCTGGGCTAATTTATCATTTTTTATAAAATTATTAAATTAAATGACGTCCGACTAGTTTCTCTAAAATGTGAAGCGGCGCTCTC
TGCGGATTTGCCATAGCCTTTATAGGTAAATAAAAAGATTGTTCTAATAAATATTGTCCTGAAATAACCGCGTGTGATACTTGATCGGTTGAAGCAATCC
AAGTCGTGTCGGGTGGAAAACGGAGTTCTTTATAATTGACTTTTTTTTGATAAATGGTATCGAGCTTCATCGTATCATGAATTTTTAACATAATATGATC
GTAATCAGTGC
>contig_657
GCAAGTAAATCACGCAATATTCCTCTTGAAATAATAAACTTTTCTCGATAGATGGAAGTTAATTTATCAGCGCGATTTTTTTCTTCAGTAGAAAGCCAAC
GATGAAAGTGTTTATATTTTTTTTTATGGGCTTCAAATTGAGTATGCCAAATATGAATGATCGGTTGGTTTAATTCACGCATAACGAAGATTCTGATTCT
TTTGTTTCTATTGATTTAATATATATTATCTGAGCGGTTTAAGCATGTGAAATGTTTACTGAGATAAAAAAAGTTTCCGTGAATAACTGACAAAAGCGTT
TCATTGCGAAAGCAAATGAAAATTATTCAGTTAAAAAACCTTGCTGATGACCTATTGGCCTCTATCCGCTGAGAAAATATCAAACAGTGAATAAGCTGTT
TCAATTATCTTTCAGCATCGAATGAGGATAATAAGTAAGCCTATTTAAAAATAGAAGTTATTATTGTTTTAATTTTTCTATTGTCAATTTTGAGCTTCTA
CCAGCAAGGTATTCTTCGCTCTAGTTATAAATATAAACATTATTAAAGTAATGTTTCAATACATTTTATGAGCCATTTGCGTTATACTGCTAAAAGCCAT
TAATAAAAATAAATCTTTATACGGATCATTAAAAATGGAAAATGTTGCTATCAATCACGTTATAAAAAAATTAATGATCGATTGTAATTTAAAAAGAGAA
GATATTGATGAAATACTTGATCAGGCTAAGCAAAAAAAAATTTCTTTTATAACCTGTTTAATGCAAACAAAAAAGATAGAATCGCTCTACTTAGCGAAGC
TTTTAGCCAAAGAATTTTTTTTAGATTATTTTGATTTAGATACCCTTGATACATTGCAAATACCATGTCATTTATTAGATAAAACGTTACAACAAAGATT
TAAAATACTTCCCTTATCGCAAGATAAAAAAAATTAAATTTAGTGTTAGCTGATCCGTCGCAACAAATTGCGTTCGATACTATTCGATTTAGGACGGGTT
TATGTTTGGAATATAAAATTACTGATGAAAAAAAATTGTCAAGTTTATTAGAGAAAGTCATTTCTTTAAAAAGCATAGTTATTCATCGTTCTATGGATCC
GAAACAAGATGGCGATGCGCAACAAGACGCTATAAATAATCCAAATTTGTCGATAAAGAGCGCCGCTAATACCGATGTAACGATTATCAATTATGTTTAC
CAGCTTTTACTGGATGCGATTCAAAAAAATGCTTCTGATGTTCATTTAGAACCACTTCAAGGACGGTTGACAATACGTTTTCGGATTGATGGCCTATTAT
ATTCGAGCGCCATATTACCTAAACCATTCATGTCACGCGTTATTACCCGCTTAAAGATTATGGCTCAATTAGATATTGCTGAACGTCGAATTCCGCAAGA
TGGTCGTTTTCAGGTAAAGGATAAATTTGATCGAAACGTTGATTGTCGATTAAGTACTTGCCCTACCATTCATGGCGAAAAATTAGTAATTAGAATTTTG
GATAGTAACCAAATGTTGCTAAAAATAGATAAATTGGGCATGAATGAAAAACAAAAAAATGAATTTATAACTGCTTTAAAAAGTCCTCACGGAATGATTT
TGGTTACCGGCCCTACGGGTAGTGGAAAAACAATCACGCTTTATACGGCTTTAAATTTTTTAAAGCATTCAACAGTCAATATTTCTACCGTTGAAAATCC
CATCGAAATTATTTTGCCCGGAATAAATCAAGTCAACATAAATCCAGCTATCCATTTAACTTTTGCTTGTGTATTAAGGGCATTTTTGCGTCAAGATCCG
GATATTATTATGGTCGGTGAAATGCGTGATCAAGAAACGGCTGAAATAGGAATAAAAGCAGCACAAACAGGGCATCTTGTTTTGTCAACGTTGCATACCA
ATAGTGCTATTGAAAGTTTAATTCGCTTAGAAAATATGAATATTCCGACTTACAACATCGTTGCCTCGGTCAATTTAATTATTGCGCAACGATTAGTAAG
GCGTTTATGTGACCGATGTAAAATTGAAAC
>contig_658
AAAATTACCGCTTAAGCGTTAAAGTTTTATGTGCTTAATCTACCCCCTAAAGTGGGAAAGACCCGAAAGACCCTGATTTAATTGGTGCCAACGAGACGAA
TCGAACGTCCGACCTACTGATTACGAATCAGTTGCTCTACCGACTGAGCTACGTTGGCAATTTTATAGAAAGAGCCGAATTGTAGACAATTTGAGTTGGA
TTAGCAATTTAGTCTTTGAACTATTCATGCCAGATGTACCAATTTTGTACCAACTATACGTTCAGCGGCCGCTTTGAGGTGTTCGCTACTTAATAGAGTC
ATTTTTGTTTAGGGATTGAGAATAGTATAGGGGGTTGATTATTTAAAGCTTCATGGGGTCTTTCCTTGCGCTCTCCTATAAAGACGGGTCATTCCACAGT
GTACACCGGACTCATCGATAAAAATGAGTTGTGAGGGATCTAAAATGTCGAGTTTTTTTTAAACTGCTTACGCTTTTCTTAAACTTCTGGTTTTTTTTGC
CCAGCTGGATAAAATGTTTTTTTATAGCTTAATTTTAGACGCTTGCAGACACGGTGCACTGCCATGAGACTCACAGAAATACCTCGCTTTGTTTTGTATG
GTATTTCAGGGGATTATTATAATCTTAATTTTTCGCCTAATACGGGCGATAGAGGTCAATCAGAATCCCACCTGTCAATTTTTCCGCTAATTTTGTGATG
AAATATTAAATAATATCTTTAATAGTCTGACAAAGTGCATAAATATCCCGTTTGCTATGTGTTGTTGAAATTGCAATCCTTAATAAACTTTGACCCTTAG
CCACGGTAGGATACATCGCTGCTGTTACAGCAAAGCCTCTTTTTTTAAGCGTTTTTGTATATTCAATGGCTTTTAATTCATCGCCTACAAGAATTTCACG
AAAAGGCACTGAGCTATCTGCTTTGACACTATTTTTTATCAGTAGTGAATCAAAATAATTGACATTATCCCACAAAGCAGCTTGCAGGTGATGTATTTCT
TCCGATAAATGAATTTTAGCTGAAGCAACAGCTGCATTAACAACCGAAAGCGCTAAGGGACCAGAAAAAACATACGTTGGTGCAAAACGTTTTATAAAAT
CGGCATCTTCTTTACTATTAAATAATAATACACCGCCTAACACCCCAAAACCTTTACCTAATGAATTAACAAGAATTAAACGGGGAGGGAATTTATAATC
TAAACATTTTAGCGCATATCCAGCCCCGTGTGTACCATGTATAGAGGTTCCATGTGCATCATCGAGATAAACATAACCATTATATTGCTCTGCTAATTCA
AGTAAAAATTTAATAGGTACAATACCCCCCATAGAACCGATACCATCAGCAATAATAACAGCTGTATAATCGTCTTGTTGAATTTTCTTGCAGGTATCCT
CCAAATGTTGCTGATCTTTGCAGTCCACTATAATAACCCTGCCAAATTGTTCTAGTAGGCCGCGATTAATTTGGATAGAAGAATGAGCCGTTTTGTCAAT
TAAAAAAGTAAAGCCCTTTCCACGCACTGGAAAGCTCGGCATTTGACCCGATCCTAAAACAGGAAAAAGTCCCAAATGGGCCATATGAATCGTAGGAAAT
ATAACAGGATAGGCACCGCAGTAAATTTTTTTTAGAAGAAATTCAAGCTCAACACAAATAACAGGCTGCATACGCGTACGCGCCGCAGCAAAAATAACAC
CTAATTTCTCTAAATGATCATTACTGTGCTTGACAAGCCTTTTATCTTGATCCAAACCCAAGTAAGAACAAGATACAAATTCAATTAAACAATCTCCACA
GGCTAATTTAACCCTTTTTCCTTCTCTTGCTATGATCAATAAGTTATTGATTTCATCAAATGCTTTACTTTGAAAATAATTAGACTGTGCAATCTTAGCT
TGCATCCAGTTTTTATCGCCCATTAAATTAACCTTTTTATACTTATAATTTTTCTCCCATCATAATACACCAGTCAGCAAAAGTATTTAACGTCATTATA
TTTTTAAAACCAGCTTTTGTAAGCATGATTTCTAGTTCACCT
>contig_659
ATGACTGGATCGACGAACGGAATTGGTGCTGAGGCGGCACGACGGTGTGTTGCTGAAGGCGCTAAAGTTATGGTCCATGGTCGTAAGGAAAATTGTGCTA
AAAAATTAGTTCACGAACTGGGAGAATCAAGCAGTTTTTTGTTAGCTGATTTAATGGAGGAGCATGCTTATTCTTATTTAGTCAAAGAAACGGTAAAAAA
ATTTGGTCGTTTAGATGGTCTCGTCAATAATGCCGGTATTTATCCACGAAATAATATTGACACCGTTTGTTTAAAAATGTGTGAGCAAATAATGCGAGTC
AATTTCTATGCGCCTTTATTTTTATGCAAAGCGGCTGTAGACGTTTTCCGTCGTCAGAAAAAAGGGGGAACTATAGTGAATATAGGCTCTATTAACGCTT
ATACCGGTCAGCCTGATCTTTTGATTTATTCTGCTTCTAAAGGTGCCCTCATGACAATGACCCGTAATTTAGCGGATAGTTTAGGGCCTGAATTTATTCG
AGTGAACCAATTAAATGTGGGATGGACACCGACTGATCAGGAGGTTTGTTTAAAACGAAAAGAAGGCTTACCTGAAAACTGGCAGGAAAAGATTCCAAAA
ATGTATGCGCCGAGTGGCCGTTTATTATCACCTCATAATGTAGCGTCCCACATTGTATTTTGGCTTGCCGATCAGTCCGCACCCGTGAGCGGTGCGGTCT
ATGAAGTTGAACAATATCCCATTATTGGACGCAATCGTTTAAATGAGTTGATAATACAATAAGTTAAGAAAAAGAGTGGATCTATTTCAAAATATAAAAT
GCGATTTTCTTCGAGGTTTCATTATGAAGATTCAAGATGCTCAAGTGTTTATGACGTGCCCTGATCGTAACTTCGTGACGTTAAAATTGGTTACCAATGA
AGAAGGATTATATGGTCTTGGTGATGCCACCTTAAATGGGCGTGAGTTAGCTGTTAAAGCGTATTTAGACGATCTTATTCCGTGCTTAATAGGTCGAGAT
CCCGCGCAAATTGAAGATATTTGGCAGTTTTTTTACCGCGGTGCTTATTGGCGCCGTGGACCTGTAACAATGGCTGCTATTGCGGCTATCGACATGGCGC
TATGGGATATCAAAGGAAAATCATTAAATACACCACTTTATAATTTGTTAGGTGGAAAAAGTCGTCAAGGAGTGATGGTGTATGGACATGCGAATGGGAA
AAATATTACAGATACACTTTCTCAAGTTGGAAATTATATCGATATGGGGTACTTAGCTATACGGGCCCAAACCGGAGTGCCTGGCTTACCGAATAGTTAT
GGGGTATCTAAAGATAAAATGTATTATGAACCTGCAACGAAAGGATTACCGCAAGAATATATATGGTCCACCGAAAAATATCTCAATTATGTGCCTAAAT
TATTTAAAGCGTTGCGTAAGACCTATGGTAATGATATCCATTTCCTTCATGATGTCCATCATCGTTTAACCCCTATTGAAGCGGCCCGTCTAGGAAAAGA
ATTAGAGCCCTATCATCTTTTTTGGTTGGAGGACACTGTGCCTGCAGAGTTACAGGAAGGTTTTCGAATTATACGTCAGCATACAACAACACCACTTGCG
GTAGGCGAAGTATTTAACACAATATGGGATACGCATCTATTATTTACCGAACAACTTATTGATTATATTCGTATGTCTGTTGTTCATGGGGGTGGAATAT
CACATTTAAAAAAAATAGCAGCAATGGCAGAAATTTACCATATAAAAACAGGATGTCATGGTCCAACAGACGTTTCACCGATTACAATGGCGGCCGCGCT
ACATTTTGATATTTCAATTAATAATTTTGGTATACAGGAATATATGCGTCACACCGAGAAGACCAACGAGGTATTTCCCCATCATTATCACTTTGATAGA
GGTTATTTATATCCTGGTGAACAACCGGGTTTAGGTGTAGATTTTAATGAAAAGTTGGCAAAAAAATACCCTTATGAACGAGCCTATCTGCCCATTAATC
GAAAAATAGATGGAACGTTATTTAATTGGTAAATCCGTGTTAGTTTAAAAATAAGCCTCTTTAAAAGAGGCT
>contig_660
CCCGCCGCTAATGCTTTACACAGATCGCCTGAATAACGAATCCCACCATCTGCAATCAGCGTTGTCGGTTTTCCCTTTAAGGCGGAAGAAACATTCATGA
TGGCAGTAATTTGAGGGACGCCTACACCGGTCACGATCCGCGTTGTACAGATAGAACCTGGTCCTACCCCTATCTTAATTGCATCCGCACCGGCGTCGAC
CAAAGCGAGTGCGGCATCAGCGGTTGCAATATTTCCTGCAATAAGATCAACATGGGGATACTCTGTTTTTAACCACTTAACCATATCAATAACTGTTTGA
GCATAACCATGAGCGGTGTCAATGCAGATGAGATCAGCTCCGGTTTCAATTAAAGCGATTGCACGTTTCTTCGCATTCATACCGACACCAATAGCGGCAC
CTACGCATAATTGGCCACGTTGATCTTTTGTTGCAAAGGGTTTTTCTTTGGTTTTTTGCAGATCTTTAGCGGTTATTAATCCACGACAGTGAAATTTTTC
GTCGACAATTAATATTTTTTCTAAACGATGGTGATTTAACAACGCGATAATTTCTTTAGGGGAGGTGTGTTCCTTCGCGGTAACGAGTTTTTCTTGAGGA
GTCATTACTTCAGAAGCAGATTTATCTAAGTTTTCTTCATATCGTATATCGCGATGCGTGACTATCCCGACTAAGCAATTGTTTTGGATAACGGGTATTC
CTGAAATTGAATAAGTTACCATTAATTGAAGTAGTTCACGCAATGTTGTTTCTGGGGCAATGGTAATTGGGTTTCTTACTATCCCATTTTCAAAATTTTT
CACTTTTCTAATTTGTTGAGTTTGTGCTTCAATCGACATATTTTTATGGATAATCCCTAATCCTCCCTCTTGAGCGAGGGCGATTGCAAGCTTTGCTTCA
GTGACTGTATCCATTGCTGCAGAGATTAAGGGTATTTTTAAGTTTATCTTCGAAGTTAACTGTGTTTCTAATGTCACCTCTTTAGGCGAAACTTTTGAAT
GATCGGGAAGTAATAGAACATCGTCAAACGTTAAGCCTTCTTGAATCATTTTCATAAGTGCAAATACTAAAAATTAAATAAAATTGCGTAGAAGGTACCT
TATAGCCCCTTTTAAGTCCAGTCGTCGTAAAACAAAACACGCATGCAATGGGATAAACAGTGAGTCGCAGTGTATAAAAGTGAAGATTTAATGGTTGATG
AGGTTGATGAAGCGTGGATAACGGGGAGTAATACTATTCTTCCATGGAAAAACCATGGGCGAATTATGAAGGGAAAACGGATTGAATAAGGTTAGTATTT
TAAGTCTTTACATGCTATAAATGAGTAGTATTTTATCACATTTTTTGATCAGACTAAGATTCGAATAAAGCTATTTTACTGAGTCTTTTGGAATTTTTAT
GTTTCCACTTTATGGAGCTCATGAAAAACCACTTGTCATTGCTCATCGTGGGGGGGCAGGATTGTGGCCTGAAAATACTTTATTTGCATTACAGAAGGCA
GCAACGTTGGGAGCAGATTTGAGTGAAATTGATATCCATATGTCGAGGGATGGTGTTTTAGTTGCGATTCACGATGAAACGGTTGATCGCACAACAGATG
CCAAAGGATTAGTAAAAGAGCTTACTTTGGCAGAGTTAAAAAAACTAGATGCGGGTTATCGCTGGACCAATGATGAAGGCCGCACTTTTCCTTTTAGAGG
GCAAGGAATTAAAATTCCAAGTTTAAATGAGATTTTTTCTGCGTTTCCAAACGAAAGTATAATGATAGAGGTAAAGCAGAACGGCCCACCGATCATTGCT
ACATTAAGAGCACTGATAAATGGTCACAATAAAGCGAAACACGTATTGGTGTCTGCTTTTAATTCCCGCACAATGAAAGTAATGCGTAAACTTTGTCCGC
ATATGGCTACCGCAGCAACACAAGTCGAGATGGAATGTTTCTCTAAATTGAGTCAATTATTTTTTACCCGCCCATTTTCACTATCGGCTGCTGCCCTAGA
GGTTCCTTATAAGAAAGTGACTGCCCATTTAATAAAAGCCGCGCATAAAAAAAATATACGCGTAGACGCATGGACTGTGAACGAAACGAAAGAGATGGAA
AGGTTGTTC
>contig_661
AATAGAGAAAATTAATTTTGTAAGCCTTTTAACTACGTGATTCTCCTGAATTTATTTTATAAAAATAAAAAATTTTTTAAATAATACTTTTTAAGCCATT
ATTTGGCTTATTACTCTTTACTTACACGCACTTATTAGGTATTTAATTAACCTAATATGATAAGAAAAATAAAATCGATTATAGCCGCTATGACGTGGCT
AAACCTTTTTTTCATCTCTTCTGGGTATACTACGCAATGTCTTCATATAACCTACCGCATACAAGGGTTACCGCAAGCGCTTATGAGCCCTGTTCAACAG
CGGCTGAACCATAGCTTACAGACTTTAAAAGAACCTTCCACCGAAGATATCCAATTCTGGTCTAACCATGGAATCCGTGACATCAAAAAAACTTTAGAAA
TTTATGGTTATTTTAAACCGTCTATTCATCGCACCGTCCAAAAAATAGGTGAAAATTGGGAAGTAAGGTATCAAATTTCCGCAGGCCCTCCTTTAAAAAT
CACAACGCTCGAACTTTCCATTGTAAATACCCCCGATGATCCCCAGATCAAAAATTTAATGAATGATTTTCCTTTGCATCAAGGCGAACGTTTTTGTAGT
AAAGCCTACGAGGATGCAAAAGAAAATTTACTTGCTCAGGTTGTTGCGGATGGTTATCTATCTGCTTATTTTTCTAAACACATTATTTTAATTAATCGGA
ACGCCTATACCGCTCAAATTAGCTTAACATTAAATACAGGACCGCGTTATTATTTTGGTCCTATTACCTTCAAACAATCTATACTTTCTAATCGCTTATT
AGAACGTTATATTCCCTTTAAGGTAGGTGATCCTTATTCTTCGGTACAATTATTAAAATTACAAGAAAATTTAAACAAAAGTGGGTACTTTCAGAATGTA
TCTATTCTTGATTCTCCTATAAATAGTTTCAATCAACATCAGCCTATTTCTTTAATATTAACACCACGTCCCTCTCAACAATATACCGCAGGGATAGGTT
ACGGAACAGACGTTGGTGTTCGCGGAACGTTAGGTTGGGAATCCCGTTATCTCAACAAAGCGGGGCATCGTTTAAGTATTTTTAGCCAATTATCTAAAAT
ACAAAACGGTTTCCAAACAACGTACACTTTTCCTGGAAAACATCCGAATACGGATAATTATACTATTAATTTTGCCATCGTTAGAAAAAAACTAGCGCAA
GTAACTCGCACGACGCAACAAATAGGCACCACGAGTACATGTGAATGGAATGGCTGGCAACGCAACTTATTTTTAAATTATCAAGTGGAACGATTCAACT
ATCTCAACCAGCCAACAAAAAACGCACGTTTACTCACTCCAGGTATAAACCTATCGTACAGTAAATCGGATAATCCTCTTTTCTCCTTACAAGGCTATCG
ATTCAATTTTAGGCTACAAGGTGCCGCTCAACCTGTGTTATCAACCGTTAGTTTTTTACAAACTGAATTACAAGGTAAATACCTATTCAGTTGGAATGAT
AATAACCGATTATTGTTTCGAGGAGACATAGGGTATACCCTCACTTCTAATCTTTCCAATTTTCCTCCCTCTTTGCTTTTTTATGCAGGAGGAAGCCAAA
ACATTCGGGGTTATGCTTATCAATCTCTCGGTCCCGGTCGTTATTTATTGGTTGGAAGCATTGAATATCAACATCGACTGATCCGTAATTTTTATGGTGC
TCTTTTCTTTGACGCTGGAAATGCTGTCAATGATTTTCCGATTCATTTGCAAAAAGGAGCGGGTGTTGGCTTGGTGTGGGCATCTCCATTAGGGCCTTTA
GAACTGACCGCAGGCAAAGCCTTAGATATTCCCTCACATCCCATACGGTTTCAATTCACGATGGGTTTTGATTTCTTATGAAAAATAAAAAAATAATTTG
GTTTAAATGGCTGAGTAGTTTATTAATAGGTATTTTTTTAATCAGTGGCTATTTATTTCTAAACACAGAAAAAGGTTTAGAAGCAGCGCTATTGATTGGA
AAACAATTTCTACCAGGGCAACTAAAAATAAATACACTTCATGGACGATTATTGGGTCCCATTTATTTAAAGAAACTTAATTATAAAAATAATAAAATTA
ATTTTTATATCTCTGAGGCAGA
>contig_662
GAACTTGGTGGTCGGGAGTTCGAATCTCTCCGGGCGCGCCAGTAAAATCAAACACTTACATCGTTTTTAAAAAGTTTCAAAAAGTTCTTGCGCGACTTTT
GCGCGACTTAGAAACTTACGCAGCCCTCCTTAGTACCGTTAAGGTAGGTTTATGGCTATCTGAGTCGAGCCTGTAAATAAAATTGTGTAGTGCTTCATGG
CGCACTACACAAAATGGTTTACAGGTTCCAGGATTTACTGATTCTAGAAGAGTAGCCATTTTTTTCTCACCCTATTTAATAGGGTATTATGACTCTCGTA
GCCACTAGAACGGAAAGACCCTCGTCACCACCCTCATTAAAACACCTCGCGTTTACGTTAATGTCTTTACGGGATCCATTTGACGTACAATAGCGATAGC
TTCGGTCAATTGTTCAACTGGAAATAGTGTCATTCCTTCTCTCTCGGTTTTACTCTTATTGGCTTTAGGAATAATTGCTGATTTAAAACCGTGTTTTGAC
GCATCTCGTAGACGCTCTTGACCGTAAGGGACTGGACGAATTTCACCCGATAAACCTATTTCACCAAATACTAAACAATCGTCCGGAAAAGGTTTGTCGC
GTAAACTGGATAGCACAGCCAATAAAACCGGTAAATCCGCACTCGTTTCTAATAGGCGAACACCGCCTACCACATTAATAAAAACATCTTGATCAGAGGT
CATAATACGGGCATGCCGATGTAACACGGCTAATAACAATGCTAAACGATTATTCTCTAAACCGACCGTGATTCGGCGGGGATTACCCAGATGACTATTA
TCCACTAAAGCTTGCACTTCGACCAATAAAGGACGACTACCTTGCCAAGCCGCCGTCACTAAACTCCCTGAAACCGGTAAACTTGACCGTGATAATAGGA
TAGCAGAAGGATTACTGACTTCACGTAACCCTTTGTCTGTCATTGCAAAGACGCCGAGTTCATTGACTGCACCAAAACGATTTTTAACGGAACGTATTAA
CCGATGCCGGCTATCTGTCTCCCCTTCAAAATATAAAACCGTATCCACCATATGCTCTAAAACACGAGGGCCTGCAAGGACACCATCTTTCGTCACATGT
CCCACTAAAAATAAAGCAATACCGGTTTGTTTCGCTAAACGCGTCAATTGCAGCGCACTTTCTCGAACTTGGCCCACCGCACCCGGTGCTGACTGAAGTA
AATCAGTATGCATGGTTTGTATCGAATCAATCACTAAAACATGCGGTTTTTCTTCTGAAATATGTCTTAAAATGTTTTCAATTTGGGTTTCAGCCAATAA
TCGAATTTTCTTGTAGGGTAACCCTAAACGTTGTGCGCGTAAAGCCACTTGCTGAAGAGATTCTTCCCCGGTTATGTAAAGTACAGCATGGTGTTCGCTT
AATTGGCAAAGACTTTGCAATAACAACGTTGATTTTCCTATCCCGGGATCTCCTCCCATTAAGATGACTGAACCAGGAACGATTCCACCCCCTAAAACCC
GGTCAAGCTCTGTAATCGTTGAAGAAAACCGTTCTATTTGAGTTAACTGAATACTTTTTAAATCCACTATTTTTGTATTCGCAGATGCATAACTTTTTGA
ACGTGAGGAAATAAACGATTGTGGTGTTACATACTCCTCTACCAAACTGTTCCATGCCCTACATTCCAAACATTGACCGGACCATTGTAAAAACTGTCCG
CCACAGGATTGACATTGATAAATACGTTTGGGCTTAGACATGCTGTTTTTCCTGTAATAACGTTTCCACTGCGCATTTTAAATCAGAAAAAATAGGAATT
TCATTCACTAATTCTTGATTATTTAATAAGGTTTTTTCACCATTGCCGGTTAAAACTAAGCTGGGTTGGCAACCTACTTTACGAGCCGCTTGAATATCCC
GTAATGAATCACCAATCGAATGAATACCCGTTAAATCCATTTGATAATAATCAGCGATTTGTTCAAATAGACCGCTCTCTGGTTTTCTACAGTGGCATGC
CGTATCCGGATGATGAGGGCAATAAAAAATTTGGTCTATCTTGCCACCAAATTGCTTGAGACTATCCTGCATTTTTTGATGAATATTCGCTAAATCAATT
TCGGTGTAAAGACCACGCCCCAC
>contig_663
AATTGCAGACGGGGGACCTTTACTCAGAAATGTACAAATCGGTTGATCCATTCCATTGAGTGTCGTGCCCATGTGGACCCAGCCCTCATGAACTTCTAAA
ATACGTAAATCGCGTTCACTAAATAACGCATCTTTACGAATCTTAATCGCTTCAGCGCCGGCTGCTGCATCGGCCACGATTCCATCGCTGACAATGACCC
ATTTTTTTAATTGAGGTTTATGCGCTTTATGTTCAAAGTAAGCACATAAACGTTCATTCAAAATGGCTGCCGCTTGCTGGCTTGTGTAACGTTTCTCATC
GAGTTCATTTTTCGTTTTATCTTTAATATTGGCCAACGCATGTGAAACAATCGGCACTAAATCCTTTAACCGTGGCGCATTGACATAAAATGCATCATCG
GCACTGCCATAAAGTTCCTGAGATAGCGCACTAAATTCCGGTTTTCCACGTGCAATTAATAAATCTAAAACCTCTTGATATTCGCGACACATGCGCAACA
TGATATGGCCAATGCTGCTTATCGGACCCACTTCACGACTAATATCACGTTCTAATGTTTGAAATTCTTCGCGTTTTTTATGGATATCAAATGCTAAACT
ATTTTTTTGATAATAACCCACATCAACCTTCGGTAATTGCTTACACTTTTTCTTAAAAAAATCAGCTTCAATTTCAGGCCCCCATTTAATGCTATCGAGA
ATTTTAATGGTGTCTTGTGCCTGAACAATACGATCAGATAACTGACGTAATCGTGCGCGATACGCCTTTTCATAATTTTTCATCGAAACTGCCTACTCAT
TCATTGTGCCTGTCGCACTAATTGACTTAATCCTTCCACATGACAGGCGGTGTCATTTAACGCCGGAATATAAGTCAATTGTTCACCGCCTGCATCTAAA
AAAAGCATTCGATAACGTTTGGAAATCTCTTCTAAGGTTTCTAAGCAATCGACTGCAAATCCAGGACAAATAATAGTAACATTTTTGATGCCACGTGCCG
GAAGCGTTTGTAATACCTGATCACAATACGGTTTCAACCACGCTGTCTTACCAAAACGAGATTGAAACACGACTTGATAGGTATCTTTTGTTAATTGTAA
TTGTTCTGCGATTAAACGGACAGTGCCAAAACAATGCTGCTGATAGGGATCACCGTTTTCAATGTAACGCTGGGGTAGACCATGAAAAGAAAATAATAAA
TAACTAGACTGGGATTGCTTGGCACGCATTTTTTTAAGCTGATTTACTATTGCTTTGATATACCAGTTTTGATCAAAATACGAGGTAATCCATTTAATAT
GCGGAATAACACGTGACGTTTGAAAAAATTGACTGATTTGGTCAAAACAACTGGCTGTTGTCGTCGCAGAATATTGCGGATAAAGGGGTAAAATCGTCAT
CGTGGTCACCCCCTGAGCAAGCAATGTTTTCAAACCTGATTCAATCGTGGGCGTTCCATAACGCATAACCCCTATTAATTGATAGTTATCCCCTAAATAA
GTTTGCATTTTTTCTGTTAGCCGCTGTGTAATCACCGCTAAAGGAGAGCCTTCATCCATCCAGATAGTCTGATAAAGCTTTGCTGAATACCGCGCACGTT
TTGGAAGAATAAATAATTTCAACACGATTTGCCAGAGCCATTGAGGGTATTCGACAACGCGTCTATCGCTCAAAAACTCGGATAAATAACGACGTACTGC
TTGAGTGGTCGGTTGCGAAGGTGTCCCTAGATTAACGAGCAATACCCCTTGTTTCATGATCGAATACCGATGCCACGATTTAAACAATAAAGATTCGTCA
CGAATAACGCTATACAGCAAATCAATAGAATGGTTAACGCTGCAACGACTGAAATATCGCTAATACCTAATAATGCGTAACGAAAACTATTCACAATATA
TAAAATCGGATTCAACAATGAACAATGACGCCAAAAGCTCGGTAGCAAATCGATGGAATAAAATACACCGCCCAAATACGTTAACGGGGTTAATACAAAC
GTCGGGATAATAGAAACATCGTCAAATGTTTTGGCAAATAATCCATTGGTAAAACCTGCAAGCGAAAATAAAATCGTAGTCAAAGGAACAATCACCAACA
ATACCCCCACATGCATAATTTGCAGATGCGTAAAAAATAAAGCTAAGAGCGTCACG
>contig_664
ATCCTAACTTATATTTTGATAAGTTGCTATGACAGGGACATGATCGGAAGGTTTTTCCCATCGTCGAATTTCTTTATCAATTTCACAATCAATGCATTGA
GAAATTAAGTGAGTACTGCTTAATATATGATCAATTCGTAAACCATGATTTCGACGAAAAGCACCCGCACGGTAATCCCACCAGGTGTATTGATGGGGTT
CATTATGAAATAACCGAAAACTGTCTTTTAGTCCTAAAGCCATTATATCCTGTAAAGCCTTACGTTCTTGAGGGCTAACGAGTACTTTTCCTTGCCAAAT
TTGAGGATCATGAACATCGTTGTCTTCTGGAGCAATATTGAAATCACCTAACACAATTAAAGAAGGATGAAGACTTAATTCGTGCTGTAAATAAATTTTC
AATTGTTTTAGCCACTTTAATTTATAAAGAAATTTTTCAGAGCCTAAATGTGATCCATTAGGAACATAAATATTAATGATACGTAAAGAACCTATAGTGA
CCACTAATATTCGTCGTTGAGTATCATCAAAATGGGGTAAACAAGTCACTTCATTTTGCATGGGGATACGACTAATAAACGCAACACCATTGTAAGCTTT
TTGTCCATTATATAAAACATGATAACCGGCTCTTTTAAAGGGTTCTTCGGGAAAATGGTGATTTTGAACTTTTGTTTCTTGTAAAGCCAGTAAGTGGGGT
TGATGCGTGTTTAACCACGTTAAAACATGTGCTAAACGTATACGTAATGAATTAATATTCCAGGTTGCAATTTTAAATAATCGGTTCATTTATAATAAAA
AATTTTAATCGTTGTAATGGATTTTTCGGTTTCAATCACTTTCTTTAATTTAGCCTCTAAGTCATTTTGATTGCTAAAATTGAACGGTAGTTTTAATTCA
ATACTAATTTCCCCTTCTAAATAATGAAAAATCGCCGTTTGAATAGCGGCTTCGGGCAATAAATCTCGCCAATAGTGTAGCAACATTTTTTGTAAGGTAG
GTCTATCCGGTAAATTATAAGAAGGACTCGTTAATTCATCATCTTCCGTGTCGATATGAACGGTGACATCGGTGATATCAGGAAATGATGCAATTAAACG
TTTTTCGACCTCCTGACCAATATAATGTCCTTCTGAAACCGTAATAAACGGATCAACTAAAACATGAACATCACAAAAAATGGATCCCGCAATTGAACGT
GTTCGTAATTGATGAATGGCTTTTACACCAGAAACTTTTTTTATAAAGCGTTTAATTTTTTCCGTTTCTTCTGTGCTCAGTGCGGTATCCACTAATTCAC
GAATACTATACCAGCCAAAATTCCAGGCTGTTTTCAGAATCATTAAACCGACAACAATAGCGGCAACCGCATCCAATTTAGGAAAGCCTAACCATGCACC
CACCACACCGAATGCAACCGCCATAGAAGAAAAAGAATCACTCCGATGATGCCATGCATTTGACATTAATAAATTAGATTTTATTTGGATTGCAATGTGT
TTTGTCCAAAAATAAATGAGTTCATTCAGTAAAATTGAACTCAGTGCTATCCATAAGACAATTTGAGAAGGGGTTTCTTTAACGTGAATACGATGAATAG
TCGTGACAGCGTTAACAATAATAGCCAATGCTGCAAGTGCTAAGAGGATTGCTAATAGAACGGTTGCGGCTGTTTCAATACGACCATGTCCGTAAGGGTG
ATTTTCATCCGCTGCTTTATTTCCAAATTTTGAAGCAATAATAACGAGCAAATCAACCATTAAATCAGATAGAGAGTGAACGCCATCTGCGAGTAAACCA
TGAGAATGGCCTATAATACCAAAAATTATTTTCAGCCCTGCTAATAGCAGATTTTTTAGCCCCCCCCATAAAGCAATAGCGCGGGTTTGATGATAACGAG
CAATTTTCATGGACGAATGCTTCCTCAAACATCGAGTGTGTGGATTCGGGTAATTTCCGTTTAAAATCCTTTTATAAGAAATTATTACTTTAAAAGTGGT
TGATTTTATTGCTTAATGCGTAAAATGCAATGAATGAATTCAACACTCATTATTAAAGAATTTTATCATTAATAAGGTAAAAAGGGTTCCTAAATAAAAT
TTCAATCCCGTAAAAAGTTAAAAATTAAGTTCGAAATGCACTTGTTGATTGAGTAAATGA
>contig_665
AGATATCAATAAATCATTTGAAATAATGAACTATTATAAATTTACTGGATTACCCATTTTATGTGCATTTGGTGCTGGAGATTTAGCACGAACCGTAGAA
ACCTGGCCTAATGAAGAAATTATTAGCCATCTTATCACGCTTTTAAACAAACTGTATCACCATAAAAATATAAGACCTATTTCTTATTTTATTACGCGTT
GGATTAAAAATAGTCATCAACGTGGTTCTTTTACGTATTTACCTTTTGGAGTCGATCCAACTATTTTTGAAGTTTTAGCGAGACCTATAGACAATAAACT
ATTTTTTTCGGGCGAAGCAACGTCAGTGACTGATCCCGGAACAGTACATGGTGCTTACTTATCGGGAATCGAGGCTGCCAAACAAATACTCATGCTGTAG
GTTGGTCTATTAAAAATTAAAGTGATTTACGAATGATGTTTTTATTTTCACCGCGTAAAATAAGCTGTTGTTCCCCTCTGTAATGGCGTTGTTTTTTCTT
GTAACGAATTCATGGCACTTAACCGAGCAATCTCCGTGTTAAGACGAATATTTTCTTCATGAGTCGCTTTATTTCTTTTAGCCAGCTCTATCAGTACAGC
GAGTGGATTATCACACACATTGGCAGAAAAAGTACTCCCAAACGCTAAACCAGCCATTTCGGCGAGATAAAGATTACTTTCTTTTAAGCCTGCTTTTTGC
GAAAAAATAAATAATTTTTCTTTCAAGACGATACCTTCACGCGCATCACTATTTTCTAGTTGACTTAACCGCATTAACGTTAATTCAAATAAAATAGTAT
ATATTTCTTTTTGTCGTTCATTTTGTAATGGCATTTCACAGGTTAAAGACTGACTTACTTCCTCTACAACTTTAAATGTATTTTCCTGCTGCTCTCCATG
TAAACTATCTCTGGCATGTTGATACAACCGTATCAATAAATGGGTATAATCTATTTCTACGCCGGTTTCTTTTTTTAGATTCAGTAAGAATTTAATTTCT
TTATTTAGTGTTTCCCATCGGTGATGATTGATATAATAAGTTAACTGATGCCATCTTTCATCAACACACTCCTCTCCTTTTATTTCTTTCAATGCAAGTA
AAGCCCTTTGATAATTGTTATTGTCATAACAATAATACCGACTTCGCTCAGCAGTTATAGGAAGCTGATAGGATGATAATTCTTTTATCCCATATTTTTC
TAAAATCTTTTTTTCTTTCGTGTGATATCCGAGATCGATTTCATACTGTCCTTCTTTATTGACAGAAAAAAAACGATGATATTTTTCTTTCATAAATTGA
TTGATTCCAACTGGAATAATGAACTCTTGTAAACTAGTATTCATCATGAAAATGGGGTCCAACGTCTCTGTATCGACTAACGTTCTGACAATTTGAGTAC
GTGTCATAGAAAGTTCATTTATTTTTTCATTTTCCTTATAAATCAAAATGATTTTAGGAAAACGATTGACATCAACGAATACTTTTTTTTCTAAAAACGT
TATGTTGCTCTTTTTTCCACTATTTTTTTGAATGATAGCACACCATACATCGTCGATAGTGACATGAGGATAGCGTAATAACTTTCCGCAGATTAAATTC
TCAATGCAACGCATGGTTAAATCCGCGTTAAATTTTTTGACCTGGACATCCCAATAATAATAAAAATCCATTTTTAGAGGATCAGCTAATATCCTATTAA
TCGTTTGGAATATTTCTAATAGAGAGTCTTCAATCAATGTATAAGGAACATTTAAACGAATACAAAATCTTTCCTGATTTGAATGGGGATCAATATTTTC
GATGCCAATCGCTGAAAACGTCCCCGTCATACAGGCGCGTAAATCATCCATAAAGTGGCTCATCGATACCTGATAGGGAGTTCTCAAATAAACAAATAAA
TTCGGACGTTGCGGGTTATCTGTAAATAGACATTTTTCCGGTACCGCATGGTAACCTAAAAAACGAAGAAAGGCATGTTCAAAAATATCAGAACTCAGCG
TAACACGCGGATGTTTTTCCAATAGAAAATAGGATAATTCATCAATTAATTTTTCATAATTAAAAAGCATAAAAAACACCTTAGACACCGTGATTTAAAT
AACTCATCCAGTCATTTTTGATCACTATCATCGTTATTCCACTGCTCAATTTGATTGATTACTTGGCTTTGTTGCGGTCGCT
>contig_666
CTTGTCGTTATTTGATTGAAAAAATGGATATTAATCGATGGATAAATGATTTTGAAAAAATGACAACGAATCCATTTGCTTCATCAGCCTTTTTATCTCA
ATTTCGCAAAACGTTATTGTTCAGTTTTCAATCGTCAGCTTTTATAAAGAAATATCCTGTTTTGATAAGAATGATTGGTCAATTAGCGCATTCACTGGAC
AAGGCACAGATCAATACCAATGAATTAGAAGCTATCAAATTATTTGATTTATTGGGCACGCTTGATCGTCTGTTAAAAAGCAAGCAAATGGCTAAGCTAC
CTGAAAGACGACAAAACAATCTATCTCAACGGATTGAGAATGCACGTCATTTAATTTATATGGAATTTGAGCCTTATATTGAAAGAAATTTTTTAAAATT
TATTTTTTTTAAAGCATATCTAACCCAAAGTTACATTCATTCGGCTAATCTTACTGACTTATGCAATAGCGATCGTTATCATATGCAATGTAAATCAGAT
TATCTTCGTTTTAAAGATACGTATTTTTGCGCAAGTGGTTTATTTCCTAAATTTCGGATTACGATTAAAAGTAATAATTACTCTAAGTTAAATTTAGATA
AAGGGTGTGTGGGTATGCGACAGGCTGAGCGACGATTTATGACGTGGATGGAGGGAAGCGTGGGATTGAAGCCATCTTATAATATGAGCGTATATACGTT
ACACCTATCTGATTTCAAAAGAAATTTTTTAGTGGATAAATTGATTTTTGAACGCGACGATCGTCATGAGGATAATCAAGCGCATAACTTACCAATGGCT
TATTTTCTATCCAAAAAAAATCAGAAATCCAATTTATTAATGGGCTCAACCTATGCTTATACGACAAATCCCTTCGATCATACGCATGGTTATATGTATC
ACTTATGCGCACTATTTGAAAAGTACTCACTGGATTTATCACTGGTAGAAGGGCTGGCTGAGTTACATTCAAGAGGTATCTGTTCTGAAAGAAGTATCGA
AGATTTAAGAATTTTTGTAAATGATACCTATATTTTTGAACTTTTTAAAAAACGTCAATCACTTTTTTATTTTTATTCACTGAAATGGGTGGGTTATTTA
GTGAATGAGCGACCTGAATTATTAAAAAAATGGATAATTGCTTCAAAAAATAATAATGAAACTTTTTATTTAACGATTGATAGATTTATTGAGAATACCT
CAAATATTGAAGTGTTTGTCAATTGGTCACGTCAACAGGTTAGTGTCTGTAATGATTGTCTTAATGTTTTTTCTAATGAACACCAACCACCAATGATTTA
TTTAACAGCGATTAAGCATGCTTTAAATCAAACAGAAACGATACAGACATCGCACAGGCATAATGAAATGATGACTTTTCTGAATCAATCCTATGATTTT
GAAATGTCAGGTCGTCATAGAACATTAAATCTTGTTGATGTCCCTGAAACGAAGCAAACGAATGAAAGATTTAAGCAGCAATTAGAACGCGGTTTTCCTT
TGCCACTCGGCGCATTCGTCGCGGGATTTATTTCAGGATGTTTTGATAATGTGAGTATCCTTTATCAAGAAAAAAGTCCTTTTTTTTCCACGTCACTCAA
ATTTGGGTTTAAACCTTTTATTTCTGCATTGATAAGCTCGGATCTCAATGTTTTATTGTTTGACGAAGGACAGACATTACAGGAAAAAGTGAATACGTTG
ATTTTTTATTTTTCATTCAATTTTTTAGCCGTTTTTTATGGAGAATCACTGAACAAAAAACTGTTTGAACGGATTCAGAATAAAGCACTTTGTTTTTTTG
TACCGCTATTAACGTGGACGCTGTTATGGAATCCCGGCTTCTTTTTTTCGGAAGAACGCGAACTATTTTCAACACTTTTTTTGCAATTACTCCAAGGGTT
TAGTTTTAAACTAGGAGGAGAAGCCTATGGATATGCAAAAAATATAACCCGTTTTTCAAGTTTGTGGCATAAAAGTCAGCCTAAGATGACTGAAAATAAT
GAATTAAGCAACAACATAGAAATGACAATAAAATCAAACCCTTGAATGAGCAAAAACTTAAAAAAAAATAAAGCACGGGAAGGATGCTGTGTTGACAGCC
TAAAGGACTACGGTACAATAACGTCCAGAGTATTTGGGGCTATAGCTCAGCTGGGAGAGCGCTTGCATGGCATGTAAGAGGTC
>contig_667
ATGGCGGGACATAGTAAATGGGCGAATATACAGCATCGAAAAAATAAGCAAGATGCAAAGCGAGGTAAATTATTTACCAAATTAATTCGTGAAATTACGG
TTGCTGCACGAATCAGTGGGGGGGACCTCAGCAATAATCCCCGTTTGCGTTTAGCCGTTGATAAGGGATTAGCGGCGAATATGACGCGAGAGACAATTGA
CCGTGCAATTAAACGAGGTTCCGGTGGTGCAGAAGGGGTTCAAATGGAAGAAATTCGTTATGAAGGTTATGGACCTAACGGAGTTGCACTATTAATCGAT
ACGCTCACTGACAACCGTAATCGTACCGTTGCGGAAATTCGACATGTTTTGAGCAAGTCAGGCGGCAATCTGGGAAATACAGGTTCAGTCGCTTATTTAT
TTAGTAAAAAAGGAGTCATTACGTTTTCTCCAGGCTTTGAAGAAGAGCGAATTTTGGAGATTGCTTTAGAGGCAGGTGCAGAAGAGGTCATTACCTATCC
GGATAAAAGTATTGATGTTTGGGTCGCGGAAAATCAATTCGTGGACGTTGTTAAACGCTACCAAGCAAAAAATTTAAGTATCGCCCATAGTGAAGTGACC
TGGTTAGCCAGTACACGCGTTGAATTAAATAAAGAAGACCAGGAAAAGCTAGACTGCTTAATTGACCTGTTGGAGGACTTAGACGATGTACAAAATGTCT
ATACGAATCAAGCCTAATGTTAAGTCATAGGGTTAATGCGATTGATTATAGTAAAAATCGCATTATTTTGGGCATTGATCCGGGTTCTTGCATAACCGGT
TATGGTCTTATTCAAATGGAAGGTTCAGAATTAAACTATTTGGATAGTGGTTGTATTAAGGTCGTTAATGTCGCTTTTTCTGAACGTTTGGAGAAAATAT
TTACCGGTTTGCAAAAGCTCCTACAGGATTATACACCTCATGAAGCAGCGATTGAACAAGTTTTTATGCATATCAACCCGCACGCAGCATTGAAACTAGG
TCAAGCACGAGGCGTTGCATTGGTGGCAGCTGCATTGGCCAAATTAAGAATTTGTGAATATTCAGCAAGACAAGTGAAACAATCCGTAGTCGGGTATGGT
GCGGCCAGCAAACAACAAGTTCAACATATGGTCCGTGTATTACTCGATTTAAATTGCACGCCATCAGTGGATGCAGCGGATGCATTAGCGATAGCGATTT
GTCATGCACAAGCACGTCAATCAGAACAGCTCGGCGCCAAGACAGGTTTTCGACGAGGGAGAAGACGATGATTAATCGATTGCGCGGTATACTTGTTGAA
AAGCAGCCACCGATTTTACTTGTAGAAGTGGCGAATGCGTTTACTTATGAAATTCAAGCCTCAATGCATACGTTTTATCAACTGCCTCATTGCGGTGAAA
AAGTGTTTTTATATACCCAATTTATTGTCCGTGAGGACGGCCATTTTTTGTATGGTTTTAGTACACCTGAAGAGCGTTTTTTATTTACGCAATTATTAAA
AGTGAGTGGTGTGGGACCAAAAGTTGCTTTAGGGATTTTATCAAAAATTGAAGTAACCGAATTTGTCAGTTGTGTAGAACAGCAAAATGTAAACAGTTTG
CAGGCGGTTCCTGGCATTGGAAAAAAAACGGCGGAGCGGTTAATTATAGAAATGCGCGATCGTCTAAGAAATTTATCCCATAACCAACCCGAGATACTTG
ATAAAAATACCATTCAATCTTTAAAACACATCCAACAAGATGCAATTGCTGCATTAATGGCGTTAGGTTATAAAAACCAAGAAGCCAGTCGTGCCGTATT
ACGAATTAAAGACGATTCACTTTCGCTCGAGGCATTGATTCGACACGCGTTAAACACTATAAATTAAATGTTCGAATCACGATGGATCAAGGCTCCATTT
CATGTGATTAAAAAAGAGTTCGAAGGGCTGATAAGATAAACGTGCAAATGAAAAGGAGATAAAAAACGGTTAAGAGATAAGCACCTATAATACAAATTCC
ATCTTTTTCTATTAAGCCTAAACTGAAGATCACAATCAATAAAGCAAATATAAAATTACTAAAGGGGATCGGTAAGATCAACAAGAGGGCTAAACCAAAA
ATAATAATGCCATTGATAGTCTCCATTTTTCGTGAAGTCATCACGAGCCATCTGGGTTTGAGGAATCGTTCTAGTTTTACTAAATAGGGAACCGTTG
>contig_668
CTCCAGGTTGTAAAAATTGTTTTGACATAAGGGTCATTGGAATAGTGTGAAAAATCAAACGTTAATAATTCATCCATTTTTTCTTTATAGAGTGTTATAT
AATCATCAAACGAAAAATTTGGATCGGTTATTCTTGCCAATTTGATATAAGCGAGTGCTTGTTGTAAGGCTAAAGGTAAACCTTGAAGTAAAGCATTTAA
TGTTTTTACATGGATGGGTTCAATAATTTCTTGAAGATTGAATGATTTTTTAATCAATTCTTTAGCTTCATTTTCAGTAAAAATCTTCAGTTTAAGCACG
TTAGCGACCCCTTCCCAGTGACTGAAACGTGAGGTCATTAACACCGTCGGCTTATTATCAGGTCGTGGTTTTGGTAAATAAGCGTTAATCATTTCATAAT
CGTCAACATTATCAAAAATAAACAGACTTTTTCTATCTGAAAAATAGTCATAAATTTCTTCGATAATTTCGTTTACATCTTTTTTTTGATCATATTGATC
GTGAATAGCAATCGTTAATTTTTTTGCAAGTTGATGAAATGAAGAGATTAAATTTTCTTTGGTTTCCGCGTCAATCCACAAAATATTATGATCGTAATGT
TCCGCATAAAGTTCAGCGTAGCGTAACGCTAATTGGGTTTTTCCTATTCCTCCTAAGCCACTAATTGACAGTTGGGAGCCACTTGAACCTTGTGATAAAG
AAAAATCATCTGTCGAATGAAATCCAGGCGAAATAGAAAGTTGAGAATACGAAGACACAATGGCAGGTTTTCTTTCCGACATTAAGATATCATGCAATTG
TTTAAGTATCTCGATTCTACCGCTAAAATTTTTTACTGGACTTCGTAAATTAAAATAAATAGGTTTTTTTTTTGTATGTTGAATAGAAACTACAGAAGAA
TAACGCGTGCTAATTTTATTGAGAATGCGTTGTGCTTCCGCTTGATTTTCCGCTATATTTTTTAGAATATAGTGATAGTTTGTCGAAATAAGTGGATCGT
TTTGTTGTTTATCTTGAATAGGTTGATGGTCCACCTGATAAAAATGCTTATAATTTTCTTTTAAAAGGCCATGACTATCTTTTTCCCAATATAATAATCG
CCGGTATCCAAATTTATTACCGGGATATTTCCACTTCACATAAAATTTATGACTCAAATTATCGGTTTCGAAATTAATTAAATCTGTTTTTTCATATAAA
TCACTTGTATTAATATCAATATTAAATTTATTTTTTAATGTATATCCTGGAACTTTCAATCTTGCTTTTTTAATATTGGGTTTAAAATATTTTTCTGATG
GGCCCATCAATATACTCACTTCGATGAGTTCCTTGGAAAGAGGCATATTAAATTCAAAATTATCATTTAGCGCATTAAACACTCGACCTACAGCATCTTC
GGCTAGTTTTTCAATAGCTATCTTTTCACCGGCCTTGTCGGTTATTTGCATAAACTGAGATTCTAAGCTGTAAAAAATGTCAACGGCTGCTTCAGCCAAC
ATAATACTTAATGTCTCAGGTCTTACTTCTGAAAAAATTCGAGTAATTTTTAATATTTTATTTTCTGATCCGTAATATTTACTACTCATTGATCTCGCCG
AAGCGGTTAATGAAGGAATGGAGCCCATAAGACTTTGAGCAATCGTTATGCCCACTAATGCACCGGTTAATCCTGTTTTTAATTCAGCTTTTAACGTTTC
CTCTGACAATAAACGATTTTTAGCAAGTAGATGATAATTACCTAACTCTTTTGTGAAAAAACTCATAAAGGTTTCTATATAATGTGATAATAAAAAATTT
ACTTTTTCTTTTTTATCGTGATCGGGTAACGTTTTTATTCGTTTAGGATTAAAATTACTGGATAAAGAAGTAGACTGAGGTGAAAATTCTATGAGCATAT
TTGGATCTTGAAAAGGCGACCAATTGTTTTTATTAAAAACGGGTTGATTCGTCAATTTTTCAGAAAAATATATTCTTTTTTGAATAAAATATTGAGTATT
GCGAGGGCGTTTCAATGTATTAATAACCCAATGAATAGATTGATTTTGATCAATCATTTGGTTAAGATCATAAGCATTTTCGAGCGCCCATAAACCACAA
TTAAAACCATCTTTCTGCTGAATAAATCCTGGGCTCAAAGTAACTAAAGCGATGTGTAATTCATTTGATATTTGAGCATATTTTTCTGGAAGAAAATTAT
TTTTTGAGTCAGAAAAATAACCC
>contig_669
CAACTTTTCTAGAAGATTTTGAATGGGTTTCGAGAGATTCAGAATGCGCTCAAGAATCAATAACGAAACCATTAACGCGGCCAAGCAACGATTTTCGTCA
TTTTCGTTTAAACGCAACCCAATTAAATAATCTTAATTTATCCTATCTCATTCGGTTTGCTACTGAAAATCAGTATGTTATTCAAGAGGGGGTGATAAAA
ACAGGAAATCGAAATATTTCCACTCACTATAAACAACTATCCAAAAATAATAAAAATACTTTTGTTATCTTTCAAGCCGTTTCTGATGTTAAATCATCCA
CGACACTTAATAATCTCGCGTATATTAATCAAGTTATTCAACGTTTTAAAGAAGAAAATCCCGAATTAAATGCCATTTTATTGCTTCCATTCAATCAGAG
TCGTTTCGGAAAACGACACAGTGTTTTAGTTGAAGTGTTGCTCAGGAAAACAGAATTAATTAAAATAACACTTCATAATTCGCAATCCAAATGGGCCAGC
ATTTCCTATCCCAATTGTTTAAATGATTTAAAACAAACGCTACAAATTAAAGGTATTCAACAGTTCAATTATGGAAAACAAAACGATACAATTTCCTGTG
GATTTTTCGTCCATCGTTATATTCAATCCATTTTGGAAAATAAAAACGCCAACCGATTAGTGGATGTTTATGTTACGTTGAAAGCGAGGGAATCTAATCC
GACCTTAATAGAAGATACACTGAATGAAAATGTGTTAAAAAAATACCCTGATGCGCGAAAAATAACCGAGTCGGGTTCTCCATTACCGTGGGTAGAAAAC
GATCTTGAGCAAGCATTAAATAAAGCGTGTTATCAAACGTTAAATGACTTAAAGATCGATTTTGATGATAATCTTGAGGAAGCGCTTTGCGAAAAAACAC
AAGAAATGCATGAGCATACTATGGCTTTTAGACGATAATTTGCAATTTCGTCTAAAAAGACTACACTGAAGGATGAAAGTTCCGTTAGATAGCGCTTGAA
GTTTGATCCGAAACGGTTGGGGATAGTCTTGATGCATGGTGTGCAAGCCTGCTTAAAGTAGGACGCCTAAAGTGCATCACAAATCACCATCATAGCATTG
TTGCTTTCAAGTCAATAGGCCACTGACGGAACTTTTTCTATTTTATGGATTAAATGTTAGTTACATTCAGTGGCTTTCTTCATTTGACTAATAACCGAGC
GATCGACCTCCATCGACAGTCATCACTTGTCCTGTCATAAAGTCGGCGTCTTTCATTAGAAAAGCGACTGTTTTTGCAATATCGCGGGGTGTCCCAGCAC
GCTTTAAGGCACTCCGTGCAATAATTTTTTCACGTAAATCGGCATTAAATTCAGTGTCGTCATCCGGCCATAAAACAATGCCCGGTGCAATCGCGTTTAC
CCGAATGTGAGGTCCTAATTCTTTGGCAAGACTTTTTGTGAGCATCACTAATCCCGCTTTGGCAATACAATAAACGGAATAATTTTTTAAGGGGCGTTGT
GCTTGAATGTCAACCAGATTAATAATACACCCTTTTTGTTTTTTGAGATAAGGTGTTGCGAGCTGGGATAAAAAAAAGGGGGCCTTTAAATTGCTGGCCA
TCATATCGTCCCAGATATCGAGCGTTGCGCTTGCAAAAGGCGTTGGATAAAAAGAAGAAGCATTATTGATTAACACATCCAGCCGCCCCCATTGGTTGAT
AACCGTATCGATTAAATGCTGAAGGGACGTTGTTTTACATAAATCGGCGCCAACGGAAAGGGCAGAATCAGGTCGTTGTTGATTGAGATGATAGCATAAC
TGTGTCGCCTGTGATCGTGATGTTCGATAGTGGATGGCAATCCGCATTCCCAACAGGTGACAATAGCGCGCTATTGTGGCGCCGACGCGTTTTCCGGCTC
CTGTGATTAGCAAAACTTTATTTTCTGATTTAGAATCTGACATTGATTTGACCTTATTTGATTAGTAACAATGATAACGATACCCTTAGATTTACCCGTC
CCAACGCCGGCATTACAAGTGCAAAGTGATGCCTTATGCCAATTCATTCGCGAAGAAATAAATCAAGCTGCTTCGCTCTCTTTTTCACGTTTTATGACGC
TTGCATTATATGAACCCACGTGGGGATATTATACAGCGGGTTTAGAGAAGTTGGGTAAACGGGGTGATTTTATAACGGCTCCAGAAATTTCCCCTTTATT
TTCACAGTGTGTGGGTCGGCAATATCAACAAATCGTTATGCATTTAGGC
>contig_670
CAGTATAAGGTATTCAGGCTTAGCCTTATCTAAACTAATCCACTTTACCTCGACCTTGACGAAGTCCTATCAAACTGATTATAGATTTTTCAATTATTTT
GTGTATCTAACTGTTATGCTTGAAAACGTGAATGCTAAAGAAAAAAAATGTAGTAAAGTGGTATTGATCATGTTTTCCCTCGTCTACAGAAAATAATAGC
AGCATGATCAATACCTTCACCTAAAATAATTTTTTTCTTATGTTTCTGTATTCTTTATCCATTAAAAGCAATATCTAGTGGACTATTAAAATCACTGGCT
ATAGCTTGGCAACTTTTCAAAGCTCCATCTGCCGCAATAGTGCATTTTGAGATACCTTTACTTTGATTAACTACATAAGCAAATGCAGCCGAGGGATTAT
TTGATAAATTGACCAAAGTAATTTCAGTAGGGCTACTAAAGCCACTGCCTGTTATCTGGCATGAACTTAACTGTCCTGTATTCTCAATAGTACAGACAGA
CACTGTGCTAGCTTTAGAATTAGCTCTATAAGCATGCTGTCCCTTTGTATCGATAGCGATTCCATAAGGTAAATTAAAACCACTTCCTCCAGCATCTTGA
CACGCACTCAATTCCCCTGTCATTGGGTCGACCGTACATACCGATACCGTATTATTTCCATTAGTTATATAACACCGCAAAACAGTTTCGGTGTTGATAG
AATTTATACAGTCCAGAATTTCAGGTATATTGTTAAATCTATTACTATAGATGCAATTAATTAATTTCGTAGCAACATCTACAGGACAACTTAGTGTAAC
CACTATCGTAAAATTAGCAACAGCGTGTAAAAAATTAATTAGATTCGCAGGATTTAAAGGGTTAGCGAGAATTTGATTAAGCGCTTGTATCAATGCATTA
ATTGCATTTGCAGCACACGCAATAAGATTCTGCCGATGGTATGGTTTGAATCGAGCTTGTATCCTTATTATCAGCTTGACTTGTTAGTTTATTACAATCA
TTCATATTAGCTTCCTTGGGTTTTATTATTGACCCCAATCTATTTCAATTCGACTTATTTTTTATTTTAGTTACTTATTATTAATATAGGCAATTTTTAA
CCAATAGAAAATACATAATAGATAGATAGTATGAATATTAAAAAGCATCTTTTAGTATTATCCTGTATCCAATTGTTCTGATTAAAATTGTAAGTCTGGC
CAAACAGATACATTCATTTCTTGTAAAGGTGCTTTCCACGCACAACTGGCTATCCGCCAATTAGACTTCCTAAGAGTAAGAGTAGTAATATTTTTTTATT
ATCTAGATGTTTGAAAATTGAATGACTATTTTAGGGCTTAAGCAGGAGACTAGCTGGATGGGGGTGATAAACTGTTAGAATGCCGGTGTAAAGCCCAGCG
CATGTCTTCATTCAAATCACAGTAACGAAAAACTTTCTGGTGAACGACAGCTTGTTCAATGAGAGAATCAAAATCCTCCCAAAGCGGTTTATTTTTATTT
GGCATATAAGGCTTAGCATCACTGGAATAAGTTGTGTTGCCAAGTGCTTTATAAGGTATTAATGGTCTAATCGAATGACGCACGGGCTACCTCCTGTTTT
TCTAATTTTTCTAAATCTTTTGAATAGATCTCAAAACCATTAAAAGCTTCAATATCTTTAGCGGCTAGCCGAAGGTGTTTAATTCCTTGAACTTGGCAAA
TGTATAGATTTTCAAGATCTTTAACGGGTATCTGTCCTTTATCAAATAGAGTGTGTGAGGATCTTGTATATTCTTGAATAAGCGATAAAAGCTCTTTTAA
TGCTTCTATTAAATCGGTGAGTTAGTAAGAAAATTCATAAGCTTGCGATAGATAATCACAAGCAGGTTTTTTTAGATGGACGAATTGCTCTAACATCGTG
TTAGCCATGATTTACTCCTAGTAAGTAGATTGTGGTTAGCTGGTAGTTGGAATTGCGAGTTCCAGCTGCCAGTGCTTTTTTAAACGTTCAAATTAATCTT
ATACCATTAAAATACCATTAGTCAACTTTTGTTTGCTTTTTTATATTTATTTAGTACATGTTCAAGTCCTTCTCGTCCAAGATCATTCATACTTAGCATT
TTTTCAGCCGATAGTATTTTTAACTCTTTATACATTTTTATGTCTAAATACAGAGTAAGTTGTTTTACAATTTTTTGCCCTTTTTTATCTACGAATTTAT
CTGCTCTGACCATTGAGAATCCAAACTAATTTAAAATATTCTATGCATTATATA
>contig_671
TTGTGTAAAACAAATAAGCAATAGCAACAAACTTTGTTTTGAAGTATTTTTTTTACTTTTAAGTTCAATTTTTTTATTTTCAAAAAGAAAAGGATTCTCC
GTCAAAAATTGCGCTAAAAATACTGAAACTAAAGCACACACTAATCCGGCCATCATAAAAATAGAAAAATAGCCGTAATAATTTGCTAAAAATCCACCGC
AAATAGGGCCCAAAATACTCCCCAATGCGGTAGCCGATTGCAAACGTCCCACAATTTGACTATGCATCTTTGGAGAGGTTATTTTAAGTGCCCACGCTTG
TGCGGCTGCCGTAAAACCAGCCATGGCGCCCTGTGATAACCTCACTAATAAAATCCACCCTGGGTTTTTTAAAAAAATAAGCATCCACTGGCTAATCGCT
AATGCAGCTCCTGCACGTAATATCATTTTTTTATACCCGAAGCGCTCACCCATTTTCGTCCATATTAACGTTGTAAAAATGGTGGTTAATAGAGGCGCCA
TATAAAGAGCCCCACTCCAATATTGTAACGTTTTAGGGTCAAAAGAACGATAGGAAGCGATAATTAACGGCCAGTAAGGATCGCTCATATCCAGCATAGC
GATAATAATTAGCTGACTCAACATGATATAATGTATCTGAGGAAAGCTTCTGGTATTAACTATCCTGTTATCCATCGTTATAAATTTAAAGGATTCACGA
TCTGAAAAAATAATCCATCACGTAAATAATTTTTTTCTAGTCTCATGCGAAGTAATGCCTTTACTGGCCAATGTGTATTTAAAATTGCATTAAATTCATT
TTTCCAACTCATTGGACACATTCGATTTTTTAATGCGTAAAATCTCTGTTCAGTTATTTTTCTAATAATTTTCCAAAAAGGTTTTTCTTCACAATTAAAA
TAATTTGCTAAAAGTAATACAATCTCCCCTAAATGCAATTGATATACGGTATATAAAAGTTGATTTCTAACGGTATCTTTATTTTTTTGTAAATAAGGTG
AATGTTCAGTAGTATCTAAAGTAATTCCCGTCGCTTTTAAACTATCTGCATGAATTTCAATACCATCAAAATCTCTCGCAATAAATCTTTTAATTTTACC
TTCTTTAAGAATAGCTAACGTATTTTGCTGATGTCCTTCTAACGCAATACCATAGAGTAAAAATAAATCTAAATAACTACCTAATACAAGATCCGTATAA
TGAGCAAAGTAAGTTAATGCTTCCCGAAAGTTTAAACAACCTGCTAATTGCATAATTTCAATAAATAAACTCGTTTCGCTCTTTGATGATTTTTCAAAAA
GCGCAGCAACAACAATAGCCACTTCATTATCAGCAAGATGATTTGTTATATTTTCGCGAAAAATAGCCGTAAAATGTTTCGCCTCATCAATATCTAACTT
TTTTAAATGTAATCCATAAGATTCCGGCAATAAATCTAAACGATTCGAAAAATAATTTTCTATTAGTAAAATTTTTTGCAAAATATTACTAATTTTAGGC
ATATTTTTTGTAGAAATAGGTGATAATGTTCTTACAATACTCGTCGCTTGAACCGCTACTGGCAATTTAATATAAGGTGCATTAATATTTTCCAATGGAG
AAAGTGTACGAAAAGATAAGGTTGGGCTTGCCATAATTTTAGATTTATCAAAAATAACAATAATCTTATTTTCAATATATTCTTTAAATAAAGGGGATAT
GAAAGTAAAATAATTAACTTGCCAAGGGTGTACGGGAAACGGAATATAATTTTTAACGTCTAAGTTATTTTCCTTCAATTCCTCCAGCCAACACGACCAG
GCTTTGGGATAACACTCGGTAAACCATTCCGTAAAATCCGTATTTTTTTTCATAGATTCAATATGTACATAATTTTTTTGTACTGCTGTAATATAAATTC
CTACTTTAGACTTAAATTCAGGTGAATAATTAATCGTATCTTCGTTTGTAAACCCTAGTTTGGTTTTAGCACAAGGATGGTAAGGATGCCCGTTAAACAC
AGACTGTTCAAATTGTAAAGAATTATTTGTTATTTGTGATGATTTTAATAAACGATTCAGTTGAAGTCGAGACCCTGTTTGAGTTCTTTCAGCCAGTCTA
TTAATACTGTATTTTCTACAGGTAGAAAGTAATGCATTCTGCAAATGATTCGCTATTTCCTTGTAAAATTTTAACCATTGATCCATATTTAAAATATTTT
CTAATTCATTTTTCACAATATCTAACAATTTTAAAGGATCAGTAATGGTCTGTTTTAAAGAAGTC
>contig_672
ACATATCGACAGCCGGCGCAGCAAGGTCTCTCAATAACATCTCTCTCCTATTTTTGTCATTTTTCATAATCACAGGAGTTGAAAAAGAAACATCACGTAC
CGATGAACCAACATTTAATTATTTTTTAAGAAGGTTCGAGTAATGCCGTGCATACGTTACGTAAAGCGGGAAGGATGATTGTCTGAAACCATGGATTTTG
TTTTAACCCTCGATTGTTACGAGGCGATGGGTGAGGTAATGGGAAATAAGTGGGTAAATAATCTTCGAAGGAAGCGACCGTTTGGGTTAAATTAGCTTTC
ACCTGTTTGTCTAAATAATAGCGTTGTGCATACTGGCCAATCAATAGAGTCAATTGAATATTGGGTAAGCCAGCTAAAAGTTTGTCAAGCCAGAAATGGG
CGCATTCTTTTCGTGGCGGTAAATCCCCGAGGGCACCTTTTCCGGGATAACAGAAACCCATGGGCATGATGGCGATTTGATAAATATCATAAAATGTTTT
TTTATCGATGTTCATCCACTGTCGTAAGCGATCACCACTGGGATCATTCCAAGGAATGCCTGTTTTGTGGACTCGAACACCAGGAGCTTGACCTACGATC
AGTAAACGACTGAGATGATGTGCTTGTAATATAGGCTTGGGATTAAAAGGTAAGTCAGTCGCACAACGTTGGCAGTTACGAATGTTTTTGATGAGCGGTA
AAAGTTTATTCATAACAGGATAGAGGTTCTACTTGCCAAAGGTGTATTATACGCACTAAAGTAAGTACTGAAATAGGCTGCTTTTAATATAATAGGTAGA
ATCTATGGAGTATAAAGAAACAGAGGTTTTATTAGAAGAAGAGGATGGTAATGAAAAGTGTGATACCGAATTATCTCCTGATATCTTGGATATTGAAGAC
GAAGAATTAGACACGTGGCCTGAAGAGTTAACTTTAGATGCATTAAACAAGAAAACAAAGGTCTCACCCGTTCGGTTTTCGCTTGAAAAACGCCGTGCTA
TTGAAGATTATTTAGAGCAACGTCGCTTGCGAGAAGAATTTGATTATGATTTTGAAAATGAACTTTCATCAGAAGGACCTGATACAATTAAAAGTGAGTA
ACTATGCACTTTAATTTTTTAGATTTTGAACAACCGATTGCAGAACTTGCAGCCAAAATAGAAGAATTGCGTAAGCTGGGTAACGATGCTGAGCTTAATG
TTGATGAAGAAATTAAACGTTTAGAGCAAAAAAAAACCGAATTAACCCATTCCGTTTTTAGCTCATTAAGTGCATGGCAAATTGTTCAATTAGCACGACA
TCCCCAAAGACCCTATTTTTTAGATTATATCAGTCGAATTTTTTCTGATTTTGACGAGTTACATGGCGATAGAGCGTTTTCAGATGATGCTTCGATTATT
GGAGGAGTGGCGCGCTTAGAGGAACAACCTGTTGTTATTATTGGTCAGCAGAAAGGTCGTATGACCAATGAAAAGGTTCAGCGTAATTTTGGAATGCCAA
AACCAGAAGGTTATCGTAAGGCAATCCGGTTAATGAAATTAGCGGAGCGATTTAAACTGCCTCTATTAACCTTTATTGATACCCCCGGGGCTTATCCAGG
TGTCGATGCAGAAGAACGTAATCAAAGTGGCGCAATTGCACAAAACTTACAGTTAATGTCTCAATTGAAAATTCCTATTATTTCCACAATCATTGGCGAA
GGCGGATCAGGAGGTGCTTTAGCGATTGGTGTGGCCGATCGAATTTTGATGTTGCAATATAGCGTGTATTCTGTTATTTCACCCGAGGGATGTGCGTCTA
TTTTATGGAAAAGTGCCGAAAAAGCAGCGGATGCGGCGGACGCAATGGCAATGAATGCAGAACGTCTGTATCAACTTAAATTGATAGATGCAGTCATTCC
AGAACCTTTAGGTGGCGCGCATGCCAATGTTGATGAGATGGCTAATCGGCTTAAAGCCGAACTCATTCAACAATTAGAAATGCTTCACTATTTTTCTATA
GAAAAATTACTCGAACTTCGTTTAAGTAAAATTTTAGCGATTGGCACGTCGTTTTAGTCATCTATCCTTTTATTTATTCGAAAAAAAATGAAGCTTTTGT
ATATTGAAATGTTCGCGTTCCTGTCAGGCATCCTCAGTGTTTATCTTTTAACACGATGTAGTTTATGGAATTGGTTTTTTGGAATCATTACCGTTTCTTT
ATATGCTATTATTTTTTTTAATGCCAAATTGTATGCAGATATGAGCCTACAAGGCATTTTTTTATTTTTTCAGTTTTATGGACTTTATCAATGGTGTTAT
AGTCACCCAGAA
>contig_673
CTAGAATTACGCGCACGTGATCGCGAGCGGAAACTGATTAAGAAAATTGAGGATGCACTACATCAACTCGATGAAGGTCATTATGGTTTCTGTAGCTCGT
GTGGTGTTGAAATTGGGATCCGCCGTTTAGAAGCACGTCCTACTGCAAATCTTTGTATTGACTGTAAAACATTGGATGAAATTCGAGAAAAACAGACCGG
TGGTTAATCATTATTTTTCATAAAGCGTGAATTTTTTTAAATAATGGGGTGAGTAGTCCTTGCATGGCTGAGGCGGTTTGTCTTGCGCAGCCATTCAAGG
GAAAGCTATAGCCATCCCAAAACGATTCAAAGAAATACAACAATTCGTTTAAGGTACGAAATTTTTTCGTCCTTATTAGGTTTTTTCAATGCAACATTCA
TTAACACAGCTTTATAAATCCTCCTTAGTTTTATTAACTGATTTTTACCAATTGACCATGGCTTATGGTTATTGGAAAGCGGGCATTCATGAACGGGAAG
CTGTTTTTTATCATAGTTTTCGAAAAGCACCTTTTAAGGGGAGGTACACCGTTTGTGCGGGCTTGGGAACGTTTATCGATTATTTGCTTCATTTTCGATT
TACCCGAGAAGACATTGATTATTTAAAAGGATTAACAGACACCCAAAAGAGTCCATTATTTCCGACTGATTTTTTAAATTATTTACAACAACTCGTTTTT
TCGTGCGATATTGATGCAATAGAAGAAGGGAGTGTTGTTTTTCCACAAGAGCCTTTAGTTCGCGTTAAAGGACCTTTATTACAATGTCAATTACTTGAAA
GTATTTTACTAAATATTATTAATTTTCAAAGTCTCATTGCGACCAGCGCGGCACGTTTACTACAAGCAAGTCGGGGCGAACCGGTATTGGAGTTTGGTTT
ACGACGCGCACAAGGTTTTGATGGCGCATTGATGGCCAGTCGTGCCGCTTATATTGGGGGTTGTTTTGCGACTTCTAACGTACTCGCTGGAAAATTATTA
AATATTCCCGTACGAGGGACGCATGCCCACAGTTGGGTATTGAGTTTTGAAAATGAATTAGCAGCTTTTCGTGCGTATGCACGCACGTTTCCAGACAGCT
GTGTTTTTTTAGTGGATACCTACAATACGATTCAGGGTATAAAAAATGCTATCCATGTTGCAGATGAACTCAAATCGGAAGGATTTAAATTAGCGGGGAT
TCGTTTAGATTCAGGTGATTTAGCGTATTTAAGCCAACAAGCCCGCCAGCTTTTAGATGCGGCCGGTTATGATGATGCCATTATCGTAGGGAGTAATGAT
CTGAATCCTTCTGTGATAAGTAGCTTAAAAGAACAAGGTGCGATGATTAATGTATGGGGTGTAGGCACTCATTTGATTACGGCGTATGAACAACCTGCAC
TCGAAGGTGTTTATAAATTAAGTGCGATTCAATCTGCGGAAGGTCAATGGGAAAATAAAGTTAAATTATCGGAACAAACCATTAAAATTTCTACACCGGG
TTTGTTATCAGCACGGCGTTATTATGTAGACAAGATCAATGGAATGGCCATGGCAGACGCTATTTATGACGATCGATTCGGGATTTCTGAGGACGATCAA
ATTATTATTGATCCGATCGATCCAACAAAGCGACGTGTTATTCCCCAAGGAACGCCTTATCGTGATCTATTAAAGCCCATTTTTAGAAAAGGAGCGTTAG
TTTACGAAATCCCTTCACTAAAATCCAGCCAAGAAAAAACACATCGGGAGTTACAACAATTTCATGAAAGTATCCGGCGACTCCTTAATCCACATACTTA
TCCTGTTGGCTTAGAAGAAAAATTATATCATTTAAAATTAAAACTTATTTTAAAAAAAAGTGTTAAATAATTGATAAACGCCATTTGAATCGCAGACCAT
GCTAAAAGTTTTCATACTAAGATTTTACACGTACATTTTTTTTAACCGGGTATTTTCATCCGCGTAGAGCAATCTTTAACCTTTACTCAGTTTTTTCAAT
TCACCCTAATGGGGATGTCATATGCCAATATTGAGTAAAAATCTGGGTTGATTTTTTGGCCCATTAGAGCTATTATAGACCTAATAAATATTAGGGTAAA
TTATGTTAACACTAGGAGCGAGAGAAGCAAAAAATGAATTTGGGCGTATGCTAGATGCAGCTCAACGTGAAAGTGTGCTTATTGAAAAAAAAGGTCGTCC
AGTAGCCGTTGTATTGTCTATAAAAGAATATCAATTACTTGAAAATGCTCAAGATAAGTTATGGGAAATATTAGCAAAAACATCAGAAATAGAGGGATTA
ATAAGTGACAAAGAGAGTGAAGA
>contig_674
CAGAACGATGTATATTTTTTTCAAGAAAATTAAACGTAGCGGGAACGGGTTCAATGGCTATAACCTGCCTTTTTTACAAATACTCGCGAGAACAATTGCA
CTTAGGCCAATGTGTGCGCCTATATCTAATACATTAAAATAGTTTCGACAAAAATTTTTAAAAATATTAATTGTAAAGGGTTCATAGTCTCTGATTATAT
TAGTTAAATAAGTGGTATCTCCTTCTATTTTATATGTTTTTGAATTAATTGAAATTTTTTTCAGCATGTTAATCTGCTTTAATTAATATTTTTATATGAT
TTCAATAGTCGGAAATGGAAAAATAAATTTTCCACCTTGAATTAAGTATTCTTTTTCTCTTCGCAAGATATTTTCTTTGAAGTGCCAAGGTAACACTAAA
AAATAATCAGGTTTTATTTTTCGGGCCTCTTGATCAGAGATAATGGGGATATGTGTCCCAGGTGTTAACCGGCCAAATTTCTCTTCATTGACCTCAGCAA
GAGCAAGAATTTCTTTTGACGTAAATCCACACACTTGTAATAATACATTTCCTTTTGTAGAGGCGCCATAGCCTACTATTCGTTTTCCTTCGGTTACGAG
TCTTTGAATTAAGGTTTTAAGTTTATTTGTATGTTCAAAAACACGATCTTTAAAATTTTGATAAGGTGTAAGCGTTAAAAAACCCATGTTAATTTCTTCC
TCTAAAAACCAATGGATAAGTTCGATATCGGGTTTTATAGAACAATGAGTATTTTTGGTTGCTGTAATCGCAAAACTTCCACCATTTATATTATTTAAGC
TTACAGTCAGCAGTTTTAAATCAGCAGCCTCTAAGATTTTTTTGATGACATGTAATGAATAATATTCTAAATGTTCATGACAAATCGTATCGTACGTATT
TAACCGTCATATATAACTTTGTTCAAAATGCCAAATTCCATCGTCGGCTAAAATAGAATGAATTTCTTGCGCAAAATGCATGGGATTTTCTAAATCATAG
AACATAGCAATTGAGGTTACGATTTTTGCAGGTTGGCCTGTCATTGAAAAATAATGATCGGCACTGAAATAATCAGGAACTAACTTAATGTCTTTCGGAT
AATAGGATGAAAATTTTATTCCCGTGGGATCCATGCCAATGCGTTGAATATGTGGATTTGAATACGCCTTAAGGAGAGTACAATCGTTACTACCGATATC
AAGGACCGTATGACCCGTTTGCAACCCGGCTAACCGCTCTAAGTACCGTACCTTTAACGTGAGATGATCGAACATGGATTGGTTGAGGCCAGAACGATAA
CCATAATGAACACCATACATCTCTTCAAAATTACAAGAATGCCGTAGTTGTAAAAGCCCGCTTTTCGGACACCATACTAATTCAAGAGGAGCCGTTGTGA
TAGTATCTGTTTTAGAAAGAGGAAACACACCGGTTAAAGCATGATCGCCTAAATGCAGTATGCTAATGAGATTTTTGTCTTTTGAAACGCGACAGCGTTC
AATTTTTTTATACTTGATCAATGTAGTATCTCCTGAGTTGATGGTGTAAAATTTTGCTCAAAGATTGCTAAAAATTGAGTGGCAAATTGATCATAGCTAA
AATGTTTCTTTGCATAGTCGCGTACTTTTTGCTGAATCGCTAAAACCTTTTCTCTATTATCAATCGTATATAAAACAGCACCAGCAAATTTTTCACAATC
ACCGACGTCGACGAGTTGTAAAAAATTTGAGACTTCGCCGAGTTCGAGTGTAATTTGAGGAATATTAGTGGCAATAACGGGTGTATTAAGGTAAAGTGCT
TCGTTAATTTGGGTTGGAAAATTACCTTCATTTTCAGATGTAAAAAGCAAAGCGCTGGCTAATTGATAGACTTGTATTAATGCCGTATCAGTTAAACGTG
GCAAATGAATTAAATAGTTGTTTTTTTGTTTTTTAGAGATAAATTGCGTCGTAAGAACACCATAAAGTCTTTTCTTCATGCCTTTTGCTTTTAATCGATC
GTTTACAATATTGATAATTTTCGAAAAATCATCTAATCGTTTAGACGTTCTATCTCTCGTCGGATAAAAAATAAATAAACGAGGAAGTTTTTTACATAAT
GTGTTAATCAACGAAGGATTTTCTTTTTTTTGTGGGGAGGGGAGGTACGGTAATGGAAAAGAAATTATTTTTTCTTTAGGTACTCTTAAGATAGTATCCG
GTAAATAATTCCGCGTGAACTCAGAATTAGTAAGAATTAATTTGGCTTTTTTTGTTAATGTTCTCGCAATAGAACGCCATACCCAATGGTCACCCATTTC
ACGTGAGCCTTTATAAAAGTGAGGAAGATAATCAGGTAGATACAA
>contig_675
TTAACCGTTTAGATATATTCGACTTTGTCGATTGCTAAATTAACTAAACCGGAAGGTGTTTGAACTTCGACCAGATCACCTTCTTCTTTGCCAATAAGTG
CACGTGCAATAGGCGAGGCGACCGATATTTTTGAATGTTTAATATCGGCTTCATCTTCACCGACGATTTGATAAGTGACCTGTTCATGCGTGTGCGTATT
CATCAAATGGATGGTCGATCCAAAAATGACTTTTCCTAAGTTATTAAGTTTCGTAACATCAATAATTTGAGCACTTGCTAATTTATTTTCGATTTCAGTA
ATGCGACCTTCAATAAAACCTTGCATTTCTTTGGCAGCATGATACTCAGCATTTTCCTTCAGATCACCATGAGAACGGGCTTCTGCGATAGCCGCAATAA
CTTGTGGTCGTTTTAAGGTTTTTAATTGGTGAAGTTCTTTCTTTAAGTATTGAGCACCACTGATAGTCATAGGAATTTTTTTCATGAGGTTTCTCTAATT
ACTGGGTAGCGTTCATCAGCATCTTATCTGAAGTTGATTTTTTGATCATACCTTTTTTAATTTAACTTTTCGAGCGTCAGTATTGCTTACTGAAAAACTT
CTTTACATGTTCAAACCATATTTTTGCTTTTGGATAATGATTCCCATTTTTTAACGCATTCTCAAGCGCTATAACTAATTCCTTTTGTGCCTTCGTTAAA
TGAACCGGCGTTTCTACACTCACACGACAGAGTAAATCACCCGTTCCTCCCGGGCGACCTGGAACGCCTTTCCCACGTAAGCGTAATACTTTCCCACTTT
GTGTTTCAGGGGGTATATGTAAATTGACGATACCGGTTAATGTGGGAATTTGTATATCGCCACCTAACAACGCTAAGGTTAAATGAATAGGAACATCACA
ATATAAATTATTTCCTTCTCGTTTGAATAAAGGATGTGGTTTAAGATGAATTTGTACATAAAGATCACCTGCGGGGGCACCACGATGACCTGCTTCACCT
TCACCTGCTAAACGAATCCGATTTCCTTCGTCTATTCCTGCAGGAATTTTCACCGCTAATGTTTTCGTTTCTTGAACATGGCCTTGGCCACGGCAATCTG
GGCAAGGCGTTGTGATGATACGCCCTTCGCCATGGCACTCAGGGCACGTTTGTTGGATTGTTAAAAAACCTTGTTGTATGCGAACTTGTCCTTGACCCCC
ACACGTTTTACAAACAATAGGCTTCGTCCCTTTACGGGCACCTGAACCCTGGCAGCTTTTGCAGGTCACAAGACGTGGGATACGGATTTGTACGGTAGTC
CCGTGAATGGCAGATTCTAAATCTAATTCGAGTGTATAGCGTAAATCAGCACCTCGTTGTGCACGCTGGCTTTGTTGGGGACCGCCACGATTACCAAAAA
TGTTACCGAAGACATCACCAATATCACCAAAAACATCATTAAAATTAAAGCCCTGTGCATTCCCACTCGTTCCTGTGGCCTCTACACCTGCATGGCCAAA
TTGATCATAGGCAGCACGCTTTTTAGAATCGGATAAAACGTCATAGGCTTCACTGATCGCTTTGAATTTTTCCTCCGCTTCTTTTGCTTGTTGGGTTTCA
GCAGCATGATGCTTATCAGGATGGTATTTCATAGCTAATTTACGGTAAGCTTTTTTTAGTTCACTGTCGGTTGCATGACGGGATACACCCAGTGTTTCAT
AATAATCAGTTTTTTTTGCCATAATAAGAACCAAAAATTGTACTGCTCAACGAAGGATTTTAAAGCGTTGATAGAATAGTTAGATTTGACCGCGTTACTC
GTTAACGAGTAACGCGGAAATGGATACGGTTATCCTTTATTTTTATCGTTATCTTTTTTGTCCTTGTCTTTCACTTCTTCAAATACAGCATCAACAACAT
CGTCTTTGTTGTCTTTAGCGCTCTCTGTTTGCTCGTGAGGGGCGTCCGTTTGATTTGCGGTGGCGGTATCCTGGGCACTCGCATCGGGTTGTGCATGGAG
ACGGTCAGCCATTTTGCTCGATGTTTCTGTAAGCGCTTTTAGTTTAGCTTCAATGTTTTCTTTGTCAGTGCCTTTCAACGCGTCTTTTAATTCCTCGATT
GCTTTTTCTAATTGAGCTTTTTCATCCGCGTTAATTTTATCAACGGCATTAGTTAAAGCCTTACTAACGTCATCGATTAAACTGTCTGCTTCATTCCGTG
TTTTAATAAGCTCGCGGAATTTGCGATCCTCATCCGCATGTATTTCAGCGTCCTTGACCATTTTTTGAATTTCTTCTTCAGATAAACCACTACCGGATTT
GATAACAATCTTTTGTTCTTTCCCCGTTGTTTTATTTTTAGCAGATAC
>contig_676
AGTGGTAGCACCATCAATCATCTGATTACCGCATTAGCCGCTATTCGACATAAAATCGAAGGCGTCGTTCCAGCTTCCTTAGAAACTGAAAAACGATTAA
AAGAACTTCTCATTCCTGTTTTAGATCTAAATAGTGCCGGAGAATTAATGCTGTATATTGATAGTGCTGATGAAGTCAATCCTCATTTGCAACTTATTAA
AGGAGGAGGAGGGGCATTAACGCGAGAAAAAATTATTGCTTCCGCAAGCCAGAATTTTATGTGTATTATTGATGAAAGTAAGTATGTCGGAATGCTTGGT
CAAAAAGGTTTACCGCTTGAAGTGATTCCAATGGCGCGTAGTTACGTTGCGAGAGAGATAGTAAAATTGGGAGGATTTCCTTTTCTTAGAGATAAATTTA
TTACTGACAATGGAAATATTATATTGGATACTCAGCATTGGGATTTTACTGACCCTATTAAACTTGAACGTTTACTCAATAATATTCCAGGCGTAGTCAG
TAATGGATTATTCGCCCAGCGTCCTGCAAATAAACTACTTATAGCCAATAAAAACGGCATCAAAATCATTGAAAGTTAATTAATAACGGTAATAATCCGA
TTTATAAGGCCCTTGGCGTTTTACGCCAATGTATTGCGCCTGATCAGGGGTTAATTGGGTTAATTTAGCACCCACTTTTTCTAAATGTAAACGCGCCACT
TGTTCATCAAGTACCTTCGGTAACCTATAAACTTGTCCTTTTTGATACCGTTCATTATATTGCCATAATTCAATTTGTGCTAAAACTTGATTAGTAAAAG
AATTAGACATGACAAAACTTGAATGGCCTGTTGCACAACCTAAATTAACTAAACGACCTTCTGCTAGTAATAATAAACGTTTTTGGTCAGGAAAATTGAT
CTGATCCACCTGTGGTTTGATATTTAACCAATTAAATTGGCGTAGCCCAGCCACATCTATCTCTGAATCAAAGTGACCAATATTGCAAACGATAGCCAAA
TCTTTCATTTGTTGCATATGATTTAAAGTAATGACGTCTTTATTCCCCGTTGCCGTAACGAATATATCGCCTAATGCAACGACTTCATCCATCGTAACGA
CGCGATAACCTTCCATGACTGCTTGTAATGCACAAATAGGATCAATTTCAGTAATCCAAACCGTTGCCCCATACGCTCGAAGACTTTGTGCACATCCTTT
TCCAACATCCCCATAGCCACACACAATAGCAATTTTCCCTGCAATCATCACGTCAGTGGCTCGCTTTAAGGCATCAATCAATGACTCTCTACAACCATAA
AGATTGTCAAATTTAGATTTTGTCACCGAATCGTTCACATTAATAGCGGGAATACGTAGTGTTTTTTCTTTTTGCATTTGATAGAGTCTATGCACACCGG
TCGTTGTTTCTTCTGATACTCCTTTAATCGCCTGTAGTCGTGTAGGATGCTTTTCATGAAGTAATAAAGTTAGATCGCCACCATCATCTAATAATAAATT
GGGCGTCCAATCATCCGGTCCCACTAATGTTTGTTCAATACACCACCAAAATTCTTCTTCTGTTTCTCCTTTCCAAGCAAAAACGGGTACGTTCTTAGCG
GCCATAGCCGCAGCAGCGTGGTCTTGCGTGGAAAAAATATTGCAGGATGACCAACGTACTTCAGCACCTAAATCAAGCAAGGTTTCAATTAAAACAGCCG
TCTGTATCGTCATATGTAAACAGCCCGCAATCCGAGCCCCTTTCAGGGGGTTTTCAGAACCATATTTTTTCCGCAAAGCCATTAAACCAGGCATTTCTTT
CTCGGCAATCGTTATTTCTCGTCGCCCCCAATCCGCTAAACTTAAATCTGCAACTTTATAGTCAGTGATGTTAATTTTTAACTTTTCTTCAATCATAAAG
GAATACCTTTAAATACTAAAAAATTGAGCGAGCATCGCATCGTTAAAATACTATAAACGCGCTGATACAATAGAAATCAGCAATCCTCTTGTCGAAAAGG
GCAAATTAAATGAAGAAAAAAACTAAAACTCCGTTAGTTGTTTACTTTCATGTGCTAATAAATCTGCACGTAATATTTCTTTCTTATCGATTTTTTCCCA
AGGAAAACCTTCGTTTTCGCGACCAAAATGTCCATACGCGGCAGTCCGTTTATAAATGGGTTTTAATAAATTCAACATTTCAATTAAACCAAAAGGTCTT
AAATCAAAATGTTGTTGAATAAGCTCAATAATTCGTCGATCAGCTAATTTAGCGGTACCAAATGTATTGATATTGATAGCAGTCGGTTCGGCAACACCAA
TCGCATACGAAATTTGAATCTCACATCGATCCGCTAATCCTGCCGCAACAATATTTTTTGCCACATAGCG
>contig_677
CAGATCCAATGCACGTACTCGCGAATCCATAGAAGCGCCGATAAAAATTAACCCGCTTCCTGTAATAACAGGCGCACCAATGGTAATACTCCCCCAGGAT
TTTGGCATATAAAAACCCCATTTTTGCACTTCACCAAAAGGCTTTTTCCATAATCGTTGTCCTGTATTCAACGCATAAGCAGAAATTTCACCATACGGTG
GTTTCCAGCAAGGCATACCGAAAGGGTTTAAAAAGGTCTCTAATTTAAATCCATAAGGCGCGCCTGCCATGTCATACATGCCAAACGCTTCGCCTACATT
GGCAGTGTGATGATGTTTAAGAAAATCATTATAAATCTCGCGTGGTATTAATTTATAAATTTGTACCGCCATCGAACTATTCACCACAAAAATTTGTTTA
TTCGGATCGATCGCACCACCACCCCATTCCACACCCCCTACGGTTGCGGGGAAAATAAGACTTCCTTGTTCGCTCGGCGGCGTAAAACGACCTTGATATT
TTAGTGTGGCTAATTTTCGTGAGCAGTAGCCAAAACTAAGCCAATCGGAAAGTTTAAAAATACCGGGCCATTTATCCGAAACAACGGGAATGGGATAGGG
AACCGTGGGTTGCGTACTCGCGGCAACCTCGCCTTTTGCATCTGAAGCAGGCACTGGCTTTTCAATAATTGGGTAAATCGCCTTTCCTGTGTAACGATTC
AAAATAAATAAATAACCTTGTTTCGACGTTTGGATTAAAGCAGGAATCGTTTTACCGTCTTTCTTAATGTCTACCAGTGAGGGCGCGGCGTTTGTATCCA
GATCCCACAGATCATGATGAACGAACTGTTTACTCCAGATGACGCGCCCATTATGCGCATTTAAAGCAGTCATCGACGTTCCAAAAGGAATCGGTGTTAA
ACGATTCCCTCCCCAAAAATTGGGGCTCGGTGAACTGATTGGTAAATAGACAATTCCTTTGTCTTTATCAACCGACATACTGGCCCACACATTAGATGTA
CCGGTTTTCGGGGCGATATGGGGGGGTATCGTCTGGAAAGTCCACACCAACCGACCTGTTCGCGCATCTAAACCCAAAACATTACCGACGGGATCAATAG
AATATTCCCAATCTTTACCGGCCCAACCTAAAATGAGCAGATCTTTATAGATGGTAGGTGGCTGTAAAATGGCTAACGGCCAAAGATCGGGATGGGTATT
CCATTGATTAATATCTAACTGGCCCTGCACACCGAAATCGGTACAACGTTTTCCTGTATCTGCATCGATGGCGTATAGTTTCCCATCCATAGTGCCGCTA
TAAATCCGTTTCTGACAACTCCTTCCGGGAATCATCGTTTTCGCCTGCCAATAAGCGACACCTCGCGTTTTTAAAGCCGGTTGCACCAATGTTTTTAAGC
TCGCACGTGGATCAAAAACCCATTTAATTTGACCTGTCGCAGGATTAAGGGCAAAAACGCGATAAAAAGGCGTGCTCACATAAACGGTATTATTAACAAA
AAGCGGTGTTGCTGACCACACCGTAGGCGGTAATTTACCTTTTCCCGTAGAAAAATCGCCCGTATGGATTTCCCACGCAACGGACAAATCTCGAACATTA
TGGGGAGTAATTTGAGTTAATGGAGAATATTTCTGTGCGTTTAAATCACCATTGAATGTTGGCCAGGTCGTGTTTTCTGCAGAAAGGCTGGCCATGTGAA
AACACATAAAAAAAAATGCGATCCATTGAATAAGGTTGCTCATTCTTTAATCCATGTAGCGACGTAAATAAACCATCCACAACCCGCTAACAGTATGAAA
ATAAACAGCAACCTGCTTTCTAAGAAATAAGCGGCGCATAATGTACCAAATAACAACACCATCATCAGCATATTGACGCCCACGTGTATCCATCGATAAT
GATCGTGTCGGAAAAAGTAAATAAGCCCGCTTAATAAAGTCATTGTCAACGTCGTTAAGCTGACTAATTCAGCCCCGCCAGTATAACCAATTGGACTTGC
CGGAAGAAAAAAATTAAATAACGATACAATCAATCCAATCGCAGAAAACAGGAACATCATCCCTATTCCTAACCGCTTTTTGTCTTTAAGCAACATCGAG
CTATCCTTTCGTTTTTAAAGACGTCATGGCGTTTAATCCTTACTTACCCTGTAGCGTAGTCGATTTATCATTTTTTTCAAATCGGGAACGGGATAGTCAA
CGTGGATATTTTTTGCTTGAGCGCATGAAGTTGTTTTGAGGTTTCTGTTTCTTGAAAAAATAAAAAACGACCATTCACCACTTTATTGACAAAAAAAGCG
GTTCCTAAGGTTAATATCAACAAAACAAGATTGCCTAATAATTCTTTATACCCTCGGTGCTCCTCTAATAGGAATCTGGCTTTA
>contig_678
ACATTCCATAAAAGCCCCCTTAACAGGGATTGGTTTGTATACCCGACAGTTATTTCAAGGATTAAAACACAATGGACGGATAACTGAGCTTATTTGTATT
CCAGAAAATACAGGAACGATTGGAAAAGACATTAAAAAAAATTCTTTTTCTCCCATTAAGAAAATGATTAAGTCATTGCCAGGAACCTATGCCACGTTTA
ATCAATGGCGATCACTCAACTTCAGACGAAAAACCCGTTTACTGGCTCAAAAAAACTTTATTTATCATGAACCCAGTTACATTTTACATCCCTATGCGGG
GCCAAAAGTATGCACGGTGCATGATTTATCACATATTCATTATCCACAGTATCACCCACGAGAAAGAGTAAAATTTTTATCAAAGCAGTTAGCCAAAAGT
ATAGCCAGCGCACAACATATCATTACTGGCTCGAATTTTATTCGTAACGAAATTATAAATTTTTTTAATGTGTCTCCCGATAAGATTAGTGTCGTTTATC
ATGGCGTCAGTAAACGTTTTCAACCTTACACTCAAAACGAGTTAAATCCTATTGCGCGTTATCAATTAACCAAAAAAAAATATTTATTGAGTGTCGCGAC
GCGAGAACCACGAAAAAATATAAAACGCTTACTACACGCTTATTCCCGATTACCTGCTCCATTACGTAAACAATACCCGCTCGTTTTAATAGGAAGTAAA
GGCTGGAATAGTGTTCAATTAGAAAAATTAATCGATAAGCAGGTTAGAAAAAAAGAAATTTATGACTTAGGTTATGTTCCAGATTTAGATTTACCTTATC
TCTATGCAGGGGCCGCTGCATTTCTTTATCTTTCTATTTACGAAGGCTTTGGTCTTCCTATTTTAGAAGCCTTAGCCAGTGGAATCCCCGTCATTGCATC
GAATGTATCGAGTATACCGGAGGTCATGGGAACAGCAGGATGCTTAGTCAATCCGTTTGATGTGATGTCAATAACCGAACGATTAAACGAGATATTAAAC
GATCCAATTTTACGTGATCATCTGAAACAGAAAGGGATTATACACGCGGCTCAGTTTTCTTGGGAAACATGCATTACCAATACCATTGGAGTTTATGAAT
CGATATTCGCTTCATCATCTGTTACTGTTTTACGTTCGTAATTATCTTTGAATCGGATAATATCATCTTCGCCTAAATAACTTCCGGTTTGTACCTCAAT
GACAATTAAGTCGTGTTTCTCCAAATTACTTAAGCAATGTTTACAGCCTAAAGGAATAAATGTCGATTCGTTAGGATACAGTATAAGTTGTTTTTGATCG
TTTTTTATGGTTGCAACGCCTGAGACAACAACCCAATATTCACTGCGATAGCGATGCATCTGCACCGATAAACTGGCACCGGGATAAACCAGCAAGCGTT
TGAGTTTGTAATGAGGACCTTCATCTAAAACGGTATAATGGCCCCAAGGACGATAAACCGTTTGATGATAGCGATAAGCCGGATGGTCATTGCGCTTCAG
TTCTTCAACCAATTGTTTAACGTTTTGAATATGACTCTGTTGGCAAATCAACAAGGCATCCGGCGTATCGACAATGGTTAAATTTTTTATGCCTAATAGA
CCGATGACCCGGTTGGAATGTTGACTATAGATATTGGTGTTATAGGTTTCCTTTAAAAAAACATCGCCGAGGATGCGGTTATTATTTTCTTCTAATTTTA
CAAACGTATTAAGAACGTCCCAGGAACCCACGTCGGACCAACCAAAATCAGAAGGAATGACCGTAATATTGTCTGCCTTTTCCAATAACGCATAATCAAT
AGAAATGCTTTCTAACGCCGTAAAACTGGCCTCATCGAGCCTAAGTTTATTGTGGCACGTCACATTTTTTTTTACACTGTGATTCCAACAGGCTAAGCTC
TTGAGATAAAACGCTGGAATGTATTTTTTTACGGTTTCCAGAAAAGTTTTAACGCGAAAACATAAAATTCCTGAATTCCAAAGATAATTACCTTCTTCAA
TAAAAGACTGAGCATTTTTATAGGTTGGTTTTTCATAAAATTGGATGACCTTGTAGGCCGAAAGGATTTCATCCGTTTTAGAATATTGAATATACCCATA
CGCTGTTTCTGGTTTATAGGGAATAATTCCAAATAAAGTTAATAACTCTTTTTCAGCTAATTTTTTTGCTTTTTCGACACACGCGTTAAATTTATCTTGA
TTTAAAATAATATGATCGGCAGGTAAGACCAGTAATATTGCGTCAGGATGAATAACTTCGTTTGTAAAAAATGCGCTAAAAATAATCGCTGCAGCAGTAT
TCCGTGAAAAAGGTTCTAATATAAAATTGAATGTATTAGACGCTGGATCATAACCTAAATCAGTCAGCTCCTTTTTCGTGTGATAATAATATTCAAAATT
CGTGACGGTAATGATTTTTTCTATATGAGGGATGTTCAG
>contig_679
CAAGCGTTATTACAGCTTCCTCATGAAAAATTAGTGGAATGGTTAGAGACGAAAACCCGAAACAGAGTGCCCCGTTCAGCCCAGTTCGCGTTTGTTGAAT
TAATGCGATCGACGGTTTGTTTTCCTGAACAAGCCAACGCATGGGCAATGATTTTCTTTTCGGAAAATCCATTAAATTTTACAGATGAAATGAAGGATTA
TTTAAAAAAGGTTGATCCGATGTATTGGCAGGAACTATTAATTTTATTAGAACAAGCTCCGCTTGATTTTAAAAAACTTCTCAAACAACTACAAGAAAAA
TTAAAACTCACAGGGAAGTCTTTATATATGCCGTTACGGTTAGCATTGACCGGTTATCACGATGGTCCTGAACTTGCAAAATTAATTACGCTATTAGGCA
TTGAAAAAATTCGTGAGAGAATAAACTATGCTAAAAATTTATAATACATTGACACAAAAAAAAGAAGCGTTTAAACCGATGATTGCCAAAAAAGTAGGAA
TGTATGTGTGTGGGATGACGGTTTACGATTTTTGTCATATTGGACATGCCCGCGTGGTCGTCGTTTTTGATGTGATCCTTCGATACTTAAAAATGCAGGG
CTATCAAGTGAATTATATTCGTAATATCACGGATATTGACGATAAAATTATCAAACGCGCGCAAGAAAATAATGAAAGCCCTTTCGAGCTGACTCAGCGC
ATGATTAAGGCGATGCACGAAGATTTCAATCGATTAAATACATTACCTCCCAATGCCGAACCGAAAGCGACCGATGCTATTGTGTATATTATCGCTTTAA
TTCAACGCCTAGTGGATAAAGCCTATGCGTATCGATCCGAAAATGGAGATATTTGTTTTGACGTCAAAAAATTTAAAACCTATGGTGATTTAGCGCATCA
GAATGTGCAAAAATTACGTCGTGGTTTACGTGTAGCGGTTGATATCACAAAAAAAGACCCGTTAGATTTTGTCTTATGGAAAAAAGCAAAATCAGGGGAA
CCTTCTTGGGAATCACCGTGGGGACCGGGACGTCCCGGTTGGCATATCGAATGCTCAGCGATGTCCATGGCGGCTCTCGGTGAGCATTTTGATATTCATG
GGGGAGGTTTGGATTTAGTGTTTCCCCATCATCAAAACGAAATTGCGCAATCAGAAGGAGTCACCGATAAAAAATTTGTCAATACATGGATTCATGTGGG
TTTTGTACAAATCGATCGGCAGAAAATGTCAAAATCATTAGGTAATTTTTTTACGTTGCGCGATGTTTTAAAACAATATCCTGCCGAAGTTGTTCGTTAT
TTCTTAATATCCAGTCATTACCGTAGCCCCATACAGTATAGTTTGGAAAATTTACAAGCCGCACAGGCTGCTTTGCAACGTTTGTATACCAGCTTACGAG
GTTTAGTCGGAAAAGGACCACAAAAATTTGTGTTGGAGGAGAGTTCAAAAGAATATCAAGAAAAATTTGAGCACGCGATGAATGATGATTTTAATACGCC
GGATGCGTTAGCCATTCTGTTTGAATTAGCACGGAGAATTAATCGATTACGAGAAACAAATAGTAAGCACGCACAACGTGACGCAAACTGTTTACAATAT
CTTGCAAGCTTATTGGGTATTCTACAACAAGAACCTGAACAGTTTTTGAAGCTTAACCAAGAGGAGGATCCCCATTTAGTGGAAAAAATTAACGGCTTAG
TGAATGCGCGGAATCATGCAAGAGCGGCTAAAAATTGGCAAGAAGCCGATAGGATACGCGATGAACTACTCGCTTTAAATATTGTGTTAGAAGATACGAC
AACCGGGACCCAATGGCGGAGAAAATAATTTCTCTCATCAGTTACACAAATACAACGAAACTGTTTATAAACGATATGGACGATGCGTATTTTCGCAATG
GCTCTCGGACGATGTTATTTCTTTAAAATTATTTTCAATCAGTTGGCTTAATGGATGATAAAACTGACCCAGTTCAGCATGTGCGACTTCGGGATATTTC
GTTTTTAATGCCTTTAAATCGTGAAGCGTAAATTCCTTTTTTAAGAGGTCTTTAAAGGCTTGAGTGGCGGATTCAAGTTGTTTATTCATGTGTTTTTTTA
GCGGAAAAAAGCCTGAGCAGTACCGTAAGGTCTTTTTATTCCAATCAACCTTATAAAAATGATCAACGAATAGTTCGTTATGAACATAAAGTGTTTTTTG
AATGATTGCATGATCGTGGATTAAGAAGAATGTTTTGCAAATAAATTGTTTAAAAATAGCATTGTTTTTTAATTTTTCAAAATAATTAAGTGTGTCATTG
AAGAAATTTAAAAAATGAATGGCCGAATCAGGCTGATAGTTCAAACTCAGACGTAATAAATTTCTTTCATCCTTTTCATGGATAAGTAATAATTGTTCTA
ATTCGTGATAAAAGCTATCGATGTGCTGACGGATAAAATTTAAAATAG
>contig_680
AATCGCTTGCGCATCCGCAATATCGGTACTGGCGGAACAATACACTTCCGTATCATCTTCCTCCCAATTTTTCATAAAAAGCCCTTCGACTTGATAGCCT
TGCTCTTTGAGCAATAAAGCAGCCACCGAAGAATCGACGCCTCCGGATAAACCGACCATAACACGTTCTTTTTTCATGGAATTTTTTTGAAATTAAATGC
AAGCGTTCTGAGTCTCTATTAAAACCTGAGAGACTTAATTTACCTTTATTTAAGTGAATTTTCTAGTTATGAATCAACCGCGAGCGGATGGGCCCTTTGT
TTTACGTTAAATATCCATAATGAATGTATATGGAGTACAGTTCAACTTATTTATTAGACCGAACAATGGCTTTATAGTCTTGTTTGATGTTTGCTTTATT
ATGAGGAGGTGAAAAAATAGCGACTAATTGAGCTTCTGGATTGATTAAATATAACGTTCCACTATGATCAATTTGAATGTTGTTTTCTGAAGAGGAGTCC
TGCTGTAGATAAACAACACCCAATTGTTTACTTAATTGTTGAATTCCCGCTGAAGGACCTGTAACACCGATAAAGCGAGGATTAAATGCCTTGACGTAGG
CACCGACGACTGGCGGTGTATCGTGTCTTGGATCGAGTGTGATAAAGATAATCTGAGGAAGGGTCAATTTTTCAGCGTTTAGTTCCGAATAAAGTTGAGT
GAGCAGGGTCATCGTCAGCGGACATATGTTCTGGCAGTGTGTAAAACCAAAAAAAAGAAAACTATAATGACCTTTAAAATTGAGATTTGTAAAAGGTTGA
TTAGATCCATTCACTAGATGAAATTCAGGAATGGGTTGAGGGGTATCAATCATCGTCCCGACAGAGGGTACAACAATGTGCGTTTTTTTAGCATGCCATA
AATTAAAGCCAATGCCTAAAGCGAATGCGATGATACCAAATATGAGCAAGCTTAAAAATGTTTTATTAGAAATAGGACAAGTCATTAAAAATCCTCATTA
AATGAAAGAATGGTCCGTGAATAAACAAGCAAACAACATAAGCAAATAAAAGTTTGAATAATGAAACGTTTTTATCGCATGAGCCGTTTTAGTTTGCTTT
AATAAATCGATGACTGCAACAATAAAACCTATATTTAATAAAAAGACAGCAATTAAATAGAAATATCCGCTCATGCCTATGCTAAAAGGTAACAAACTAA
TTCCACTTAATAACACAGTATAAAGTAAAATTTGCTGTTTCGTAAAATCGATACCGTGCGTTATCGGCAACATCGGTAAATTGCTTTTGGCAAAATCAGC
ATGTCGTGCGATCGCTAACGACCAAAAATGAGGGGGCGTCCAAATAAAAATGATTAAAACAAGAAGTAAAGCTCCTGAATCAATATTTCCAGTTATGGCA
GTCCAACCGAGTAAAGGAGGCGTTGCACCTGCTAAACCACCAATAACAATGTTTTGAGCAGTATGCCGTTTCAAGTAGAGTGTATAAATAAAGGCGTAAG
CAATTAAACTTAAAAAACTTAAAAAACACGTTAATAAATTACTCGATAGACTTAAAATAATGAGTCCTAAAAAACCAGTTGTCAGTGAAAAGAAGAGAAC
ATGTCGTGGTGAAATTTTCTCCAACGGTAAAGGTCGTCGTTCAGTACGTGCCATCAGTCTATCTAAATGATATTCTAATAAATGATTCATTGCACTGGCA
GAAAAAATGCTTAAACCGATACCTAATAAGGTGAACAAACAAGGAATGAAGGGAAGCGGTGTCGACGTTGCTAAGGTCATACCCACCCAAACCGTGATGA
GCATTAAACTGGTAATACGCCATTTCCCAAGCTCTAAATAGATGAGTGAAGTTCTTGTTAAGAGAGTTGCAAAATTTTTTAACATGGCTTCCTTACTGTC
TTTACAATCAATAATCTATTCTTCAAAAAATTATACGAAAACAAAAGGCATAAAGGTAGCATAATCACATAATAAAAAATGGTTATAAATAGCTAGTAGC
ATCCCGGGTGAAAATGGTATTAATAAAAATTAAAAATAGATAGTTCTTTTTTTTAAAAAAATAACTAGACAAAATTAATTGTCTAGTGATAAATTGCACA
CAATTAAAAATAATCATTTTTAATTAAAATAAAAATAAAAAACAGAGAGGTCATTATGCCAAATATCCTATCCCAAAAACTTTATCCGCAATTACCTGCT
GAAGACAGAATAGCGGATACCCTTTCCGGAGCATTTTATCCAAATTTACCGATTGAAAGTGATGTGTCCAAAGCTGAAGAAAAAAATAATCAAAACATTT
ATTTGGCGATCAATTATCAACAAAATCCCCAGCTAGAAAAACGTAAGCTGGTGTGCCTTTTGTTAAATGAAGGAAAATTAAGATTAAAAAAATTTAACCA
TGAGGAATTTGAAAAGCAGGTCAATTTACAAGCGGATCAAATTTTTCTTAAT
>contig_681
AAAGAACGGTCTTGAGACAAATCAGCCGCTATCGCGGGCAACTGAAAAGCTGCTCCAAATAATGATCCGGTTTTCAACGCGTGAATATTTTCTGCATTGG
ATCTATCTGAACGATCGAACGCATTAAAATCCTTAAAATCCATTGCTTGCCCTGCGACCATCCCCTGAGCACCGACGGCCTCTGTCAATACACTCAGCAT
TTTAATCACTTTAAGCGATTGAAAGGGGGCTTTAAGCAGTGTATCAAAAGCTAATGCTTGCAATGCATCGCCTGCCAATAAAGCCATCGCTTCACCAAAT
TGTTTATGACAGCTCGGTTTCCCACGGCGCCAATCGTCATTATCCATACAGGGTAAATCATCATGAATGAGGGAATAAGCGTGAATAAACTCAATCGCAC
ACGCAATATGATCTAAATCGTGCAAAGATAAGCCTAAAATGTTCCCTAAGGTATACACATATAAGGGTCTTAAACGTTTCCCTCCATTTAAAACTGCGTA
AATCATTGCATCATATAAGGGTTTTGACAACGGGGGGGAATTCGATAGGCACTGTTTTAATAGGCCATTAATTCGACGCTGATAGCTGGCAACGTTCAGT
TCCATATTCACACAGCTAATTCTTCGTTCATTTGAAAAGGCGCCAGTTCTTTTTTCTTACCGTCCTCTGTATTTATTAAAATTTGTATACGTTGTTCTGC
TTTTTTTAAGGTTAATTGACACTCTTTTAATAAACTGATTGCTCGACTAAATTGCTCGAGAGATGCTTCTAAGGTTGAATGGCCATGCTCCATTTCCTCA
ACAATTTTTTCGAGCGCTTCTAACCCTTTTTCGAACTGAAAATCGGTATTTTTTTTGGCTTTTGGCATGAAAATAACCTCATCGTACACTTGATTTAATC
GGTAAAGAAATACATAGTCGTTTTAACAATTATGGGAGTCTCACAAAATGATGTCAAATAGAGATAATACTTGTTACCCTATTTCATTCAATTTCAAGCC
GCCCTTCAGGAAATAAACATGCTTTTTAAACACATTCTCGTTTATTTAAGTTTGCTCTCATTCGCTCCCTTCGCATGGACTCAGAACGTACATGAATACC
ATTTAAAAAATGGAATCACTTTATTGGTGAAAGAAGATCATCGATCACCTATTGTTCTTTCAGAAATTTGGTACAAAGTGGGTAGTAGTTATGAACCTCA
TGGAATAACGGGCATCTCGCATGCTTTAGAACACATGATGTTTCGTGGAACGCATCACTTTGGACCCGGAAAATTAGAACAAATGGTCGCAGAAAACGGC
GGAGAACAAAATGCCTTTACTGATTTAGATTTTACGGCTTATTACCAAAAATTTTCTGCCGATAAATTAGCGCTTAGCTTTGAACTTGAAGCGGATAGAA
TGAAAAATTTATTACTGCGTTCAGAAGATTTTTCGAAAGAAATTCAAGTGGTCATGGAAGAGCGACGTATGCGCATTGATGACACCCCCCAAGAAATCCT
TCTCGAGCGTCTCAATGCGGCTGCTTTTGTTGCAAACCCTTATCATCACCCTGTCATTGGTTGGAAAAACGATCTACAAACGATGACGATTGACGATCTA
CGGAAATGGTATAAAACCTGGTATGTTCCTAATAATGCGATACTCGTCGTTGTTGGAGATGTAAAACCTAAACATGTTTTCCAATTAGCAAAAACTTACT
TTTCAACATTAAACTTTTTGCCGCTTCCTCGTCTAAAGTTAGAAAAATCTATTCCTCCCCTCGGCGAAAAACGCCTCACGATTAGGACACCTGCCCAGTT
ACCCTGGCTCGCGATGGCTTACCCCGTGCCGGTTATTAAGAAAGACTCCAATAATCAAGATCCTTATGTTTTAGATCTTATTGCAACGCTATTATCCGGT
GGAAATAGCGCGCGCTTTGCCAAAAACCTTATCAGAGGCCAACAAATTGCAGCCGAAGCAAATGCATTTTATAACCCCATCAGTCGTCTCAATAATTTAT
TTTTATTACAAGCGACACCGACTGCCGGTCATTCGTTGTCAGAACTTGAATCCAGTTTATTACAACAAATCAAACAATTACAAACCTTTCGTGTAACCTA
TGAAGAATTGAAACGTGCAAAAATTCAAATGACCGCGGATAAAATATATCAAAATGACTCTCTCGCCGCACAAGCGTACGACATTGGAAGCTTAGCTACC
ATTAATTTACCTTGGCAAATAAGCCGAGATTATTTAAAACATATTAATCCTATAACGCCGCGTCAAGTACAAAAAGTGGCTAATAAATATTTTCTCAACA
CCCATTTGACGATTGCTTACTTACTTCCTTTACCGCTTTATTCAATTCATACCCATTCATTATCAGGATAGGATCGTTGCATGCCGCATAAATTTTATTT
ATATTTTTTGACTTTTTTTTTAGTATTTATTACCCATACTCTACACGCAGAACCTCCACAATTTTCTTTA
>contig_682
AAAAGCTGATTGCCGGCCTCCATGATCCAACGGCCATATTGCTTGTCTTGTTCGTGCGTGCCTTCTTTTGCTTGAATATTTGCAATCCCAATAATCCCCG
CTAATGGGGTTCTCAGATCATGCGCCATATTCATCATGAATTTAATTTTTGCATCATTCGCCGCTTCTGCTTTTTTTAAGGCAACCTTTAAATCAAATTG
AATTTCTTTCAGTTTCGTAATATCCGTTGAAATTCCTACAACCCCTATTATTTCACCCTTTTTATTTTTTAATGGCGTTTTGTTTGATAAATAATAAAAC
GTTTTTCCTTCTACTTTGATGGGCGGTTCCTCTTTCGCAATACTTGGAACTCCAGATTGCATGACTTCTAATTCAGTCACTCGATAAGGTTCAAATTCTT
TTGTCGGTAACTGAGCTGCATTTGCCATTTGTTCATACGTTAACCCTTCTAAATCAAATCCTGATTTTAAATGAAGTTTACGGGCTAATTCATGATTACC
TCCTCGTAATAGGCCATTTCTATCTAACCAGTAAACATTATTGGGCATAGAATGCAGAATAGTCATAAAATAATCGACAATATAATCGACATAATTCTCA
ATCGACATTTCTTCTAAAACAGAATGTCCTGTTATTTTAAAAATCATTTTTTTTAAATACTCAATAACTTTTTTTTCGCTCACAATAAAATCTCCGATTT
ATTTAATTATAATTATAAACTATCAAACATTATTTTTAATCTTATCTCATTCTCTCTTTTAAATTTTTTATAGAACTTTATTTTTTTCTAAAAATGTATG
CAGATCATAAACCGTGTAAATAGAAAGCAACTTTGTTGCATCGACCTGTGATACATCCAGTTTAAGTTCTTTCAAAAATTGGACTATTAATCCCTGCCTA
TTTATATAAAAAAAATTATTTTCAGTTAAATGAGGAATATTTAATAATCGGTTTAAAATGAATAATAACTTTCCTTCAAACTTAATATTTATTTTATTTT
CGTTAAAATTATTTTTTTCATTACTCCTTTGTTCTCCGTAAATTAAGTTATGATTTAATGTTAAGCGATCCACTTTTCCATGGGGTGACACTGGGAAAGT
ATTCCGTGGAAAATAAACAACAGGAATCGCATAAAACGGTAAGCGTTTTTTTAAAAAAGTGATGTAATCCTTAATATTGAAAATTTTATCACATTGAATA
TAAGCAACTAAGAATTGTTCTGTTGAATCTAACGAAGAATGATGTAAAACAATTGCTTTTTCAATTTTGGGATAACTGTTCAAAATATTTTCTACTTCAA
GAAGATCAACGCTAATTCCCATTATTTTAATTTGAGTGTCTGCCCTTCCTCGAAAAGCAATATTCCCATCCATTAAATAACATCCGACATCCCCGGACTT
ATAAAAAATTTCATTTTTACCGTTCGTTGATGAAAACGAAATAAACTTTTCTTTCGTTAACGTCGGCTGATTGAGATAACCTTGAGAGACACCACTCCCC
CCAATATAAATTTCCCCCTGTATTTCCGGTGGACATTCTTTAAGTTGCTCATTAAGAATTTTTATTTTTGTGTTAGGAAAAGGTTTTCCCAGGGGTACTA
AAGAAAGCTCATTGAATGGTGACATCGTCTCATCACATTCGAAATAGGTGCTGTCTATAGTGGTTTCCGTGGTCCCATAAGAATTAATTAAACGCGCATC
CGCACTTAAATAAGTCTTCGCTTCTTTATATTCTTTTAAAGTCCATATATCCGATCCACAAATAAGTAAACGCATAAAATGCAAATCTAATTTTTCTTTT
TTAAGATAATAGATTAATTTTCTTAATACGACCGGTGTAAATTCAGCGATGGTGATGGCATTTTTTTTAAGCGTTTTATAAAGTCTTTCTGGATTGAGTA
TTATTTCAGTGGGGCATATTACTAATTGCGCCCCTGAAGCAAGAGCCCTTATTATATCGCCAGAACAGACATCAAAACCAAAATTGGCTATTTGCAAATG
ACGATCGAGATACGTTAAATGATAAACCTGTTTCCAGGCCTCATATATACTCGAGATATTCGCATGCGTTATGGGAACACCTTTCGGTTTTCCGGTTGAA
CCTGATGTATAAGCAATATAAGCTATCGTGTCAGCGCCCATCGTGTCATTTAAATCGTCCTTTGAAAAGTTATTTTTTGGATTATTTTTACTATCCAGTA
AAATAATGGTCAGCGAACTATTTAAAAAATATCTTTTATAAATTTCTTCATCGGTAATGATAAAATTTACTTTGGAATCATTCATAATAAAATTTATCCG
TGTACTCGGATAATTGGGATCAATCGGGACGTACGCTGCGCCTAATTTCCACAGTGCCAGGATACTAATCACTCTTTCTAAACAATTTTCAGAAATAAGT
GCAACACTCGTTCCATTGCTTACCGATTTACTTTTTAAATAATGGGCTAATTGATTCGATTGTTTATTTAATTCTTTATAGGAATATCGTTGATTTCTAT
AACTTA
>contig_683
AACTGAATGATTTTTTACCGTGTTTTATCCTGTTAAATAATGATTTATCACGGGGGATTCCTGAAATATTACAAGGTATCCAACAAATTATTTTACCCAA
TGTTCGTTTAGGGTGGCATAATCGTTTAAAATCAAATCATTTTTATCATTATGAACAAGTGACAAAGGAATTTTCACAATTACTGGATTTAGATCCGTGG
TTGATTACCCCTTATTTTTTTCAGTGTCGTGATGTTGATTTTGCGCGGCATGAAGGTGAACAATGTATGCGTGAAAAAACGCAACAACTTTTACACGCGA
CTGAAAAAAAATATGCGCAATATCACATTAAAGAAAAACCCTATGTGGTTATTAAGGCGGATGCGGGGAGCTATGGAATGGGTGTTTTAACGATTGATAA
AGCGGAGGAAATTGCCACGCTTAATCGTAAAAAAAGAAGTGATATGACTGTTTCGAAAGGAAGTCGTCCGATTGAAAAGGTGATTATTCAAGAAGGGGTT
TACACCTTTGAAACCTGGAATGATGCGGTTGCAGAACCTGTCGTTTATCTCCTCGGGCACTATGTCGTGGGTGGTTTTTATCGTGTCCATACGGGTCGTG
GTGTCAGTGATAATCTGAATACATCGGGGATGCAATTTGAACCATTACCTTTTTTGCAGGCCTGTAACATTCCTGAAAAAAAAGGTCAACAAAAGGGAAA
ATGTGCCAATCGTTTTTATGTGTATGGTATTATTGCTCGGCTGGCTGTATTAGCAGCAGCCCGCGAGCACGCTGAAATTTTAAAAAAAGTGGAGTAAATC
GTGCTTAAACCACTTGGCGTTGTCATGGATCCTATCGAACAGATTAATCCAAAAAAAGACACCACATTTGCCCTATTGCTTGCAGCACAACAGCGAGATT
GGCCTATCGTTTATATGGAAGCGCGCGATCTTTTTTTAGTAAACGAGAAACCTTACGCGCATGTACGTACGTTGCACGTTTATGACGATAACACCTCCTG
GTTTAATTTGGGTAAAGAAAGTGTTATTCCATTAACCTCGTTATCAGTGATATTGATGCGTAAAGATCCACCCATCGATATGCACTATATTTATACCACC
CAATTACTGGATAAAGCGCAACAACAGGGTGTAGGTGTTGTCAATCATCCTTCACGCTTACGTGATTTTAATGAAAAATTGTATACACTTCATTTTCCAG
ACTGTTGCCCACCGAGTTTAGTGACATCACGTCTTCAGGCAGCACTCGAGTTTTTGCATAAACACGGCGATATTATTGCGAAGCCATTAAATGGGATGGG
CGGATCCTCCGTTTTTCGATTGCGCGTCAATGATCCCAATAATCACGTTATCTTAGAAACCTTAACGGAAAACAATCAATCCTATATGATGGTGCAGCGC
TATATTCCTGAAGTGTTAGCAGGCGATAAACGGATTATGATGATAGATGGCGAACCATTTCCCTACGCGTTAGCGCGTATTCCACCGCCGGGTGAAACAC
GCGCCAATTTAGCGGTAGGTGGAAAAGGAAAAGTTGTTAAACTCAGTAAAAACGATTATCGGATTTGTCAGCGCGTAGGTCCTTCTTTACGTGAAAAAGG
ACTATTATTTGTTGGCCTCGATGTTATTGGGGATTATTTGACTGAAATTAATATCACAAGCCCGACCGGTGTTCGTGAAATTGATGCGCACTGTGAGGGT
AATATCAGCGCTCAATTCATCAATATGCTTTATTCTCAATATTCTAAATGATAATAGCATCTTTTCTTCTTAGAATGAAGGATGAACCCGATCGCCGTGT
GGATAAATCACTTAAGGAGAGATTGGTATGAAACAAGACGCTTCTCCTATACAATTTAAACATTTTAAGACGTATTTAAGCCCTCGTCCTCGCGATGCAC
ATAAAGGCTTATTTGGTCATGTGCTTGTTATTGGTGGTTATCAGGGAATGACGGGGGCAGCGCGTTTAGCCGCAGAAGCTGCATTGCGTGTGGGTGCAGG
TTTAGTGAGTGTGGCGACACAAGCAGAATCCATTACACCGATTATGAACGGGCGCCCTGAAATTATGGCGCATACGCTCAAAACAAGTCGCGACCTCATG
CCATTACTAAAAAAAGCAAACGTTGTGGTTGTTGGAACAGGTTTAGGTCAGTCACGCACATCGGAACACGTGATGACAGTGCTTTTAAAGACTTCGCATG
TCAAGGTTGTGGATGCGGATGGTTTAAACGTATTGGCAAAAAAACAACCTAAAAAATCAAATCATTGGATACTTACACCGCATCCGGGTGAGGCTGCACG
TTTATTAGAGCGTTCAGTAAAAGCAATTCAAGCGGATCGAATAGAAGCCGTTAAAGCGCTTCAAAAACGCTACGGTGGCGTGATTGTTTTAAAAGGAGCA
CAGACGCTGGTGTGTACCCGCAAATCCTTATGTATGTGTCTTGCAGGGAACCCGGGTATGGCCAGCGGTGGTATGGGCGATGTTTTAAGTGGTGTGATTG
GTGGACTGTTAGCCCAAGGATTTTCTTTACAGGGTGCTGCAGAATGTGGT
>contig_684
CAATAGCAGCGCTAGAATAGCCTGTCTCACATAAACTGCGTTAGCAACTTGTTTAAAATATAACGCAAAATGCGTCTCATCAATTGATTTATCCATCTCC
TTTCCTCGGGGTAAAGGATGTAATATATTTAAATTAGATTTCACTTTTTTTAATTTATCACCGGTCAGAATACATTCGTTTTTATAGTGCTGATTTTCGG
ATGAAGTAAATCGTTCGTGTTGTAATCGGGTCATATATAAAACATCTATTTTAGAAATCACTTCCTCTAAATGAGTATGGAAAGAAAATCGAATACCTTT
ATATTTTAATTCATTCGCTATTGTTTCTGGCAATGGTAACAACACAGGAGATATTAAAAATAAACGCATATTAAATAAAGCACACAACTGTACTAAAGAG
TGAACCGTTCGCCCATATTTCAAATCACCAACTAATGCAATCGATAATCCCTCTAAATTGCCTTGTGCTTCTTGTAGCGTAAATAAATCAGTTAACGCCT
GAGTAGGATGTTGATTTGCACCATCTCCAGCATTAATAATAGGCTTATCAGAAATTTCAGCCGCCAAACGCGCCGCGCCTTCAAATGAATGTCGCAGAAT
AATCAGATCGGCATAACAAGAAATTGTTTTGATTGTATCTTGTAAATCTTCACCCTTTTTAATGGAAAGACATTCGCTATCGGAAAATCCGATAACGTGC
CCGCCTAACTGTAAAGTCGCTGTTTCAAACGATAAACGTGTTCGTGTGGATGGCTCGAAAAAACAATGTGCAATTATTTTTCCGATCAAATATTTCTTTG
GTGAATTTTTTTTTATTTTTTTTGCTAAGTTTAATATCACATTAATTTCATTCAAAGAAAGATCACGAATGGATATGATATCTTTTTTAATCATTTTAAA
CTCAGTCAGTTTTTCTCTAAATTATATACGGATGTCTATCAAAAATCCTTCACTTGTTTTTTAATACGCTCATTATTTATTCTTTTTTGAGCACTAAATT
TTGCCAAGATTCTATCGGTAATCTTTTATTCCACAAATGAACTAAACACTGTAAAACGATCAATGCAATCTGTGCATTCGTAATTAATGGAACATGATGA
TCAATTGCCAAACGACGAATTAAAAAACCATCGGTTTGTTGTAACCCTGTCATAGAACTCGGTATATTAATGATTGCTGCTATTCTGCGTTGTGAAATTA
AATCCCTAATATTGGGTTTTTTAATTTCGCTTGTCTTGTTCACAAAATAAGAGGCAATTCCATGCTGTGATAAAAACCGATGTGTCCCTTCCGTGCTGTA
AATAAGCCAATCGTGATCATCTAAATGTCTTATCCACGGTAGGAGTTTAAGTTTGTAGTTATCCGAGATACTTAATAAAATTTTCTTTTCTGTAACATTT
TGATCCGTTGCGAGCCACGCCTTATAAAAAGCTTCTATTAAATTCTCAGCAATGCAAGCTACTTCTCCTGTTGAGGCCATCTCAACTTGGGCAACAGGAT
TAGATCCTTTTAAACGATTATAGGAAAATTGTGCTGCTTTGACGCCCACATAATCAAGTTCTAAAGTCTCATACTGTTTAGGTTGGTGTTTATTCAGCAT
CACTTCGGTCGCTATGTGTATAAAATTGTGGCCTGTAACTTTTGAAACGAACGGAAAAGAACGGGATGCGCGCAAATTGCATTCAATAACCTGAATAGCA
TTATTTTTAGCGATAAATTGTATATTGAATGGGCCCGTTATATGTAATGCTTTTACAATTTTACGCGCAATTTTTTTAGTGCGTCGTATGGTTTCCAAAT
ATAACTTTTGGGGAGGTAATACCACCGTTGCATCTCCAGAATGAACGCCTGCATTTTCGATATGTTCTGAAATGGCTTCAATCACGATCTCACCCTGCTT
CGCAACACCATCAATTTCTAATTCTTTTGCTTCTTGAACAAATTTAGAGACCACCACGGGATGATCGTGTGAAACATGTGCCGCAGCCTGTAAATGATGC
TCCAAAGATTCTGGATCAAAAACGACATTCATTGCAGAACCAGATAAAATATAGGAAGGTCTAATTAAAACTGGATAGCCCACCTTCGCTGAAAAAATCT
TTGCTTTTCTTAAACTGGTAATGCTTTCCCAGGCCGGTTGATCAATGTTAAGTTTCGTTAACAAAGCAGAAAATTTTTCTCGATTTTCAGCTTGATCAAT
AAACCTCGGATCCGTACCCAATAACTGATAACCTGCTTTCGCTAACGGTACTGCCAAATTATTGGCAATCTGTCCGCCGACCGAAACAATGATTCCTTTG
GCTGATTCAAACTCTAAAATATCTTGTACCCGTTCAAATGTGAGCTGTTCAAAATACAAACGATCAGACTCATCATAATCTGTTGAAACTGTTTCAGGAT
TCGAATTAATAATAACGGTCGTTTCATTCAAACGACGCAACGTGTGTGCCGTATTAACCGCACACCAATCAAATTCAACCGATGATCCAATCGAGTAAGG
TCCAGAACCTAATACAATAATAGGTCGGCACTTGGCAGGAGAAATATCATGTTCAATGGCATGATAACTGAGATAAAGATAATTAGTATGG
>contig_685
ATTTTCGATTAAAATTCATAGAGGGGGACATTCTTGATTCAAACTTGCTGGATCATATTTTTTTTGAAAATAACATTTCAGCAGTCATACATCTTGCAGG
CCTGAAAGCGGTCAGTGAATCAATAAAAAATCCTTTAAAATATTATAATAATAATGTAAAAGGCACGCTTACGCTAATTAATGCTATGCGCAAATCTAAT
GTGAAAAAGCTGATTTTTTCTTCATCCGCTGCTGTTTATGGTCAACCTAAGTGTGTGCCCATCCGAGAGAATTTTCCTCTTTCTCCTATAAATCCTTATG
CGCGATCCAAGTTAATGGTTGAAAATATACTAACTGATCTGCATCATGCCGAGCCCGATTGGCATATTGTTTGTTTACGTTACTTTAATCCTGTAGGCGC
TCACGAAAGCGGGCTCATCGGTGAAGATCCGAAAAAATTTATACATAATCTTATGCCCTACCTAACGCAAGTCGCTATAGGCCGGAGTAAACAGTTCATT
ATTTTTGGCGGCAATTATCCTACTGTAGATGGCACAGCAATACGCGATTACATTCACGTTATGGATCTGGCCGAAGGACATGTCGCTGCATTATCAAACT
ACACTAACTGGAAGAGAGGGGTACTAACGGTAAACCTAAGTACAGGAAAAGGGTTGTCAGTACTTGAAGTTTTACGCGCTTTTACAGAATTTAATCAATG
TAAAATAGCTTACCGTATTTTAGACAGACGAGCGGGTGATGTTGCAGAATGCTGGGGAGATCCAACGAATGCCCAACGGATACTAAATTGGAAAGCGAGG
CGTAGCCTGGCTCAAATATGTAAGGACAGTTGGCGTTGGCAAAAAGCGAACCCCAATGGTTACCTATCTCATTAATCTGATCAATAAATAAAGGAGCTAT
AATTTGTGATCATGAGAAAATTTATTAAAAAACAACTCATTAGAATTATCAAGAAAATTGTCAATACCACATATACTCGCCAACTTATTTTGTTTGTTTA
TCAAATTTATGGAAAAACGCTTATGGAGCCTGAACTGAAGTTGTTAAATAATCATCGACATGCTATTCAAGGTGTGGAGAAAGCGTTATATCGTCATGAA
ATGGCATTAAACAATATACAAAGCCAATTAGAACAATTTTTAGTTAGTAATAAAAAAAACCTAGCAGTGGATTGTACAGCGTTTTTTTCAGAAACCATGC
CTGCGTTCAGTTCTAATCCCGTTCCGTCAAGTATCAAAATTTCACTTGTTATTAACACCTATAATCGCATAAAGTCATTACGCAGCACTTTAAATTCACT
AAATTATTTGCGTTATTCACATCTCGAAGTGGTTGTTGTTGATGGGCCAAGTACCGATGGTACATTTAATTATTTGCAAACAGTTTGGTCAGATAAAGTT
AAGATTTACACGTGCGATGTTGCTAATTTAGCAACATCGCGAAATATCGGTATTGCTCAGGCCGCGGGTGATATTATTTGCTTTATTGATGATGATGCCG
TACCTGAGGCGGATTGGCTAGATGAGTTGGCTTTGGCTTATCAGGATAACAAAGTAGCTGCGGTAGGAGGATGGGTACGCGATCAAACCGGTGTCAATTT
TCAAGTGTGTGATTTGATATTTGATCGAACAGGCATAAGTCAGAAAGTAAAGATTTCTAATCGAGAGCATATTAAGACTTGTGATTCCAATGGAAATTTT
TTTGGAATCATAGGCGTAAACTGTTCTTTTCGTCGTTCCGCATTACTAGAAATTAAGGGGTTTGATGAAGAATATGCTTATTTTCTTGATGAAACGGATG
TAGTGATTCGTTTACTTGATGCAGGCTATGAATTACGAATAGTCCCTACAGCTGAGGTACATCATAGTCTTGCATCTAACGATATTCGAAAACATCCTGA
TAATATTAAATCTTTAGCCAAAATTACCAGGAGTATAACCTATTTTTGTATTAAAAATGCGGATCCTACAACCTCTATTCGACGCTGCATGGAAATAATT
GAAGAACGTAAGGAACAACTTTTCCATGATATGCATTATAGGTTAGCAACCAACAGGATCGACCCTTCTGATTCGGAGCGTTTAATGGCAGAGGTTGGCC
AATTTTCTCGACAAGGTATTATCGACGCGTTCGCCTTTCCATGTCGTCAATTATTAAAAGGACCCTCCAGCCAGGCGCAATGGAAAGATTTTTCTCGTTT
GCTCGATAGTTCTCAACGTTTGAGATTAGCTTTTATTTTAAAAGAGTACTCATCGAATACGATTAATGAAATCGAGCGATTTACTTACCATCTTGCGAAA
AGCTTAGCTGCTGCAGGTCACGAAATTACCGTTATTACACAAACCGAAGCGAGTCATCAACATACAGTAAGTTTTGAAGATAATCTCTGGATTCATCGAC
TCCCTAATAATATTTCTATGGCAGAAATTGTTCCCCAAAATAGGCCGCTCAATATACCTGACGTATTTTATTATACAACGAGACAAGTACTTGCCGAGTT
AGATCGCATTAATGATCGCCGCCAAATTCATTATGTAATTGGAAGTAATTGGAATCTTAGCCTTATGGCCACTGTAGCCTCGCACCGATATTCTGTTGTC
TTGTATC
>contig_686
TTATTAAAGAAACAAATGTGGAATTATTTAATTGTATTCAAAAAATAAAACTTCAAAAGAAACCAAATTTTATTAAGGTAGTTTACCCCTATGGCTCTAC
TTTAGTAAATAATGGTGAACTTAGTGTATACAGTTACGTTAAAAAAACAAATGTGTCTATCAGTTTAGTAAATAGCTCTTTAAAAGATAAACTTTCCTAC
GCCAGTGTTCCATTGGGTTTACTCCTAAATAAAGCAATAGAGGTTTATTGTCCCTTTAACAAAAACCGTGTCATTCCGTTAAAATTATTAATGCCCGGAC
AATTATTTGGCTTACAAGAGATTATGCAAACTATTTACGATTATAAAGAAAAACCAAATTTTAGTATTAATAGTGGCGCCCGTTCCATATTTTTAGTGCC
TAAAATAGCTAATAAAGGCGGGTATAGTAGGCTTAAAAAATATCTAAATATGCAGTTAGATCCTCCTATTTCTTTATCTGATCATTGGGGTATTTTTACA
TCTATTAGTAACCATCCGAATTATATTAACCAATGGAATAACCAGGTGTTATTTTTTACTAAAAGCTGGTTTGAAGAAGTTAATTGCACTAACCCTAACT
GGTTTCCTTTTTTTAACTTTTTATCTAAAGCTTATCATAATCAATTAACTCCGGGGTATAGTAATTTTTACAATTTTGAACTGACATGGCAAGAATTTAT
GACTGCTATTGGTTGTAGAAATTTAAAGCCTCGCCCCTATATATTAAGTACTGCAAAACATTTGCTTGCTATAGCTGTCGGTTTATTACCTGGTTTTTCT
TCAGCGAATTTAGAACAAATTATTGCACCAACTAAAATTCTTAAGGAAATTTTTATTGATATTTATAAGCTAAAATACTTACCTACTATAATGCATCCAT
CCTATTTTAATATTCAAAAAAATACCCCTCTTTACTATTCGCTATCCTTTCCTTCGATTTTAGAAGGGTTACCTATGAACAAGGAACCTCGAGATATTTT
AACCGATCAGCGAGAGCTAAAAATTTTATTTGATACAATAAAGAATAATTCTTCTCATTACAAACAAAAATTTCCACGAATATGTCAGTTGTTTGATACC
GTAAACTACAACTTTTATCATAACAATATCGATGCCTATAAAGAAATAGGTATTGCGTTAGAAATAACAAAAGGAGCTTCAGACTTACTTTGGGATCAAT
CTCTATTTCCAAATAAAGATTTTTGCTACACTTCGAGTTTTTTAAATGGCTGCATAAAAATCTCTAAAAAATAAGCTTAAGAAAATAACTAAGGTTGACA
GCCTAATTTTAACAAGAAAGTTTAATTTTTAGAATTTGATAAGGAGTTTTACCTTTTAAAGAACCATGAGGTCGTTGGTAATTATAAAAATTTTCCCATT
CACGAATTTTTTTATCTAAATCGACGTCGTTTTTATAGTTAAGCATTTGATAAAACTCTTCTTTATCAATCCCATGCGAACGCTCTACTTTACCATTGAG
ATGAGGCATGGCTGGTTTAATATAAACATGCCTCATGCTTAAATCTTCGACATGCCAATGGAATTTGGCTTGAAATTCATGGCCATTATCCGTTTGAATG
GTATGGATACGGTAAGTCTCCCCTATACTGCCGCAAGTAAGAAATAGAGTTTCTGTTAAATTAATAACCAGCGGAGATTCTAAATGAAGAAGAAAAAATT
TACCGAAACGCAAATAGTCACGATATTAAAAGAAGGGGAAGCGGGTATTCCGATTACCGATTTATGCCGAAAATATGGAATGGGCCAAAGCACGTACTTT
GCTTGGAGATCAAAATATGCGGGTATGAGTGTTACGGAACTTAAACGCTTAAAACAGCTGGAAGATGAAAATCTTCGATTAAAAAGGATGTATGCTTCAT
TAAGTTTAGACCATGAACTTTTAAGGGAGGTCCTCGAAAAAAAGTTAGGCGTGGATGTCAGCGAAGAATTATTGCGCAAGAATTAGTGGCGGCCAAACAA
ATTAGCATCAATCGTGCTTGCCGTGTAGCTCGAATTAATCGTAAAAATTTCGATTACAAATCGAGGCTAACTCAAGCCAATGAAGCCATTAAAGCATTAT
TAAAACAATTATCGACTGAACATCCACGGTATGGATTTAAAAAGCTATTTCAAATGATAAAGGCCCAAGGTTATATGATAAATCATAAAAGAGTTTATCG
CTTGTATTGCGAATTACGATTAAATCTCAAACGAAAGAATAAAAAGCGATTGCCTTCTCGCTTAAAGCAATCGCTTAGGCAGCCGATGTACTTAAATGAA
TGTTGGTCATTAGATTTTATGAGCGATGCTTTATTTACTGGAAAACGCTTACCTACAGTCAACGTCATTGATAATTATAACCGCGAAGGATTGGGTATTG
AAATTGGATTCTCAATGCCTGCACAGCGTGTGACACGATGGCTTGATACTATTACCGCTATCAAAGGTTATCCCAACGTTATTCGGGTAGATAATGGCCC
AGAGAACTTGTCAAAACACTTTCTTAGTTGGGCAAAGCAACATCAAGTGATTGTTCAATATATACAGCCTGGAAAAACTGCTCAAAATGCTTAGGTAACC
CTCCCGTAAAATACCCCAACCATTAAATAGAGT
>contig_687
TATTGATTCAGTTAGAAAATTAAAAGAAGCAGAGGCGTTTTTTTCAAAGTATTCAAATTATTTTACTTGCCTAAAAAATGTTGAGTTTTCAGAGTGCACA
TCCAAAATTAATGCTCAATTTTTAATCTATGCGGACATTGAAGTTCAATTAGATGCCTTATTCGATAAAGCCAACGATTTATTTCACCAACAATTTAATG
CGGAAGGTGATGCTATACATGAACTTGTTTTTGATTTTAAAAGAATAAATCGTGCTTATTTTAAAACAAATGAAATACAGTATGAAGAATATAAGCTGCG
AGCACTTTTTATTATGGATAAAGCGAAACTGATATTAGTAGAGCAGGATTATCGTTATAAAATGCTATTCGCTAATATTTTATTATTGATATTAACGTTA
GGAACAGCGTTTATTTTGAATAAAGCAATCAATGGTCATTTTCTTTTTTTTCAAAAAATAAATAATTCAGAGCAGCTTGTCAAGTTAAATCAAACGTTAT
CTCAATTGTCACTATAACCGATTCATTTTCATTTTTTAAACAAGGAGCTTGTATGGAACCGTCCCAAAAAGAAGAAAGTCACGATAAATCTAAGGCACTA
TTAATAGAAGACAATTTAGCATGCCAAAAAATCATGAGCTATTATTTACAGCAGTTGAATTATCACGTTGACTTACGTGATGATTACGATCAGGTCGTTC
ATTGCGTAAAGGGTAAAACCTACGATCTCATTATCGGGGATATCAATTTGCATGGAACGTTATTAGGCCAAGGTATTGCTGAAATTGTCCGTAAAAGTGA
ATTCAATGCAACAACCCCCCTTATTATATGGAGTGCTTATATTAATAAAAATGATGAAGAAAAATATTTAGCGCAAGGTGCGGATGCAGCGTTAGTGAAA
ACATGTCGTATCGAAGGCTTAAAAGAAGCGATTCATAAATCGTTAATATCCCGTTATGAAAAAGAATTTCGTCATACATTAAAAATGCTGAAGCAAAAGT
GGCAACGATATGGGGGGCCTATAGAATTGCTACAAACATTATTTGATTTACGTCATTTACCTCTTTCAATTCTTGTTGATGCGTTGAATAGTATTATTCA
ATATCAGCAATGGAGTATTGTGCATACAAAAGAGAAGTGCTTATCATGAAAATAAAAAAATTTAAACTTTTTAAAAGTAAGCAAAAACAGATCATTCATT
GATTGACAAATTTACGAAAATTTAAAATAATCAAAGGCGTATTCACTCAATAAAAATATTTAAAGGTTATCATCAATGCTAAAAAATAATAATAATTCTA
TAAAAGCACCCAGCTATCGAATTGCCCATTGTGGAAACTTTCCAAATTACTCTTTAAATGGGGTCTCTTTTCATGAAAAAAATCTTATTTATCTGGTGAG
TGTAGGTAAAGAAAAGTTTGAAAATAAATGGGTTGAACGTTTTGTCAACTTTGTAAAAGAAGTGAAACCTCAAAAAGTGCTTATCGTTGTGGCCGATAGT
TTACAACGATTTAATATTGAAGTAGATGAAAATATTGATCCTAAGGAAGCGTTTAGTGAATCTATCAAACAAGGAGAGAAATGGGTTATGAACTATAAGC
CGCTCTTTTCCAGTTTAACTATTAATTATGAATTTGTTCATTGGGAGGCTTTAAAAGAAGACAAAGATTTCGAACATTATTTTCATGAAATTAAAAAGTT
AGATGAAGAAGATAACAATTTTAAAGAAGCGCTAGAAATTTCTTCAAAAGAATATACCCATCGTCCTTCTAGAGTAATAGGGGCGGCCTATCAAAAAGCA
GAAGAGAATTCTCGTCAATTCCTTATTGAAGAATGCGCTGTTTTTCACGTGCTTGCAAAAGATAAAGAAAATTTAGCAATAGTTTATCCTGGCGCAGTAA
CCAACATACTTCATTATGCTATTAAACATATTAATGAAAATAATAGAACTAAAGAACATGCTTTTCATTGGCTTGATTTGCGACCCACTAAAACGAATAA
GAAGTGTAAAAATATAGAATCTACAGTACAAGCGCCTTTTAATTCACTCTTTTTTAGAAGTCTTTCTTTAAATGAAACTCAATCATCTAGTCAGCAAACT
TATCAAAATGTAGATAAAAATTCTTTTTAAGACGTTTTTCATTAAAATCTTAAAAACGAACTAAAATTTCTAAATTTAAAAGAAAGTTGAATATGACCAC
AATAACAACGTATGAAAGTTTATTAAATATCCTAGCAAAAGCCCCAGGACATATTTATTGGAAAGATAACAAAGGTATTTATCAAGGATCGAATGATGCC
CAAGCTATTTTTTTAGGTTATAAAACAGGCAAGGATTTGATTGGAAAAACTGATTTTGATTTACCTTGGAAAAAGCAAGCAATTTATTTGAAAAAAATAG
ATGAACATGTTTTGGAAACGCAAAAGGAATATTCTATTGAAGAAGAAGTGACCAGTTATGACGGAAAAAAAGCTTTTTTCTTATCTCGAAAGATTCCACT
TTACGAACCGAATACTCAAAAAGTCATTGGCATTATTGGAATCTCGTTAGATATCACCGCAAGTAAACAAGCCGAACTTGCAAAACAACAATTCATGATG
AATATGGCGCATGATCTCAGAACCCCATTAGCGGGGATTATTGGGATTGCAAGTATCCAAGCAAACGAGAAAAA
>contig_688
ATGTCCCGCCATAATTTTCTCTTCTTATAAACCGTTTCATTTCATTTTCGTAAAATAAATAACGACGATTATTTTCACATTATACTAAATGACCTCCACA
AAAAATTTGATTGTATTGAATCGCCGTCACTAATGAGGTCATTGGCAATAACCAAATTAAACCAATCCCTAGCGTCATCAAGACTAAAAGACCGAATAGT
ATGGTTGTGAAAACAATTAATGCCGTGTTTTTAAAAATATGTTGATTAATTGATTGGAAAGCCAGACTTAAGCTTTGTTTTATTGCTATTTTCTGATCTA
AAATGAGCAAGACGGTCATGAAGACTAAAACGGACAAGTAAAAATAGATAAAAAAACAGATGCCGAAAATAATAAATAAAAAAGCTCTCGTTAAAATGGG
GCCTAAAAAAGCAACTTGCTGCTGAATGATCCCGGAATGTAAAAGGATATTGGTGCTGGAAAGAATAAAACTATTCAATAGATAAAGTAATAAGCCAATG
AACAGCAAAGGCCGTAAGGCGTGTTGAAAAGAAAAAACCATCTTGGCATGAATCGGTTTAGATTGTAAGTGTTGCAAGGCCATATAAGCTAAAGAAGCTG
TAAATAAGAAACGGAACACTTCGACGGTTCCCACAACAACAAATTTCAGCATTAATTTGGCATTATAAAAAAAAATCGCATGATACGCAGTCGCTAAAGG
CAAAACGTACACGTCATAAAGCGCTAATACTAATCCCAACACAAGACAAATCAACGCCATAACCAGTACGAAATAAAGAAACCCAAGCCAATAACTGGCT
TTCATTCCTTTTACGCGATACCAAGCCTCCAAAAAAATGGTTTTAATCGGCATTCGATAATTGCCATGAAGTGCGTTGTTAAAATTTGCTGTGTTTGAAT
GCAACATAACCTTTATTTAAAAAATTGCGTCGTAAAATCTTTCATTTTCACTCAACGATTAAATTGTAATGCCTTGCATCTTGCGATGGATGACGTCTTT
GTTATTTTTTACGAATCTGTAAAGCGAGCTCTTTTAATTGCTGTTCAGAAACGAGACTTGGCGCATGCGTCAGTGGGCAATGTCCCGTTTGTGTTTTAGG
AAAAGCAATCACATCACGGATCGATTGCGCATTTGTCATCAGCATCACTAAACGATCTAAGCCAAAAGCCATCCCTCCGTGCGGTGGACAACCGAATTTA
AGCGCCTCTAAGAAAAAACCAAATTTTTCTTTTTGTTCAGCTTCACTCAGGGTTAATCGATCAAATACCGCTTTTTGTATCGCACTGTCATGAATACGTA
TGGATCCTCCACCCACTTCACAACCATTTAATACCATATCATAGGCCCGGGATAAACACGCTTCAGGGTTTGCCAATAATTCAGCGACATTCGTAATCTT
AGGTGCCGTAAAAGGATGATGCAAGGCTTTCCAGCGTTTTTCTTCTTTTTCAAATTCAAATAAAGGAAAGTCAACCACCCACAAAGGAAACCATCCTTCT
TTAATGCAGTTAAAATCATGACCTAATTTAACGCGTAGCGCGCCTAAGGATTCACTCACTATTTTAGCCTCGCCCGCACCAAAGAAAATAATATCACCTT
TTTTAGCATCCACTCGTTGTAAGATGGCATTGACAACCGCATCTGGAATAAACTTTAAAATAGGTGATTGTAGACCTTTTACCCCCTGGCTCGGATCGAA
AACTTTCAGGTAGGCCAACCCTTTCGCACCAAAAATCGCCGCATAATGGGTATACGTTTCTATTGCTTTACGTGTTAATTCAGCCCCTTGAGGAATGCGT
AACGCCGTCACTCGCGCGCTGGCATCTTTGGCTGGATCCGAAAAAACTTTAAACGTTATGTTTTCTACTAAATCGGCAATATCGACTAACTCAAACGGAA
TCCGTAAATCGGGTTTATCACTTCCATAGCGTTGCATGGCCGTGGCATAACTTAAGCGTGGAAAAGGACAGGGTAAATCCACCGCTAATAATTTTTTAAA
CAAATAACGGATCAAGGATTCATTGAGCGTTTGTATATCCTCCTCGCTACAAAAAGACATTTCCATATCGAGTTGGGTAAATTCAGGCTGTCTATCCGCA
CGCAAATCTTCGTCACGGAAACAACGTACGATTTGGTAGTAACGATCAAACCCTGCAATCATCAATAATTGTTTAAATAATTGGGGGGATTGCGGCAACG
CATAAAATTCACCCGGATAAATACGACTCGGCACCAGATAATCTCGTGCCCCTTCCGGTGTCGCTTTGGTCAATACGGGGGTTTCAATCTCTAAAAAGCC
CTTTTCTTCATAAAAATGCCGTATTAATTTAACCATCTCAGTACGTCGCCGAAAACGTTCTTGAACTTCAGATCGACGCAAATCTAAATAACGATAACGT
AAGGCCACTTCTTCACTCACCGGTGTATAGGCATCAATCGAAATAGGCAGTGGTGCTGACGTATTTAAAATAATAAGCGCTGTGGGCTTAAGCTCAATAT
TGCCTGATTTTAACTGTGTATTTTCTGTTCCTTGAGGTCGCAACCGTATTTCGCCGCTTATTTGCACAACATACTCATTTCGTAATGTTTCTGCTTGTTT
AAATAATTCAGACTGCTCGGGGTTAAACACAACCTGTAAAAGACCGCTCCGATCGCGTAAATCAATAAAAATAATAC
>contig_689
CAAACACTGGATAAATTAAATCCTCACAGCTTAGCCTTGTTTCGCGCATTAAACGTCGACTAAATTGATTTTTTCTCAAACGACGTAATCGCGTATAGGG
AAACTGACGCATAATGAACCCCTTTTTTAATATTCTAAACTTCAGTACTTTAGCGCATAAAGTGATCCCTATAAACAATACTTCATACTCTACTTGTATT
GTTTGATTTATTTTTGTTAGAATCACCCGCTCTATTCGGCACATTGCATTTAGAAAGCTTCGGAGCTTCCCAGTTATGAAAACATTGATGGCCAAGCCTG
GCCTTATTAAACAAAAATGGCTTTTAATTGATGCCGCAGGTAAAACGCTAGGCCATCTTGCGACTAAGGTGGCTTCTATTTTACGCGGAAAGCATAAACC
AGAATTCACGCCCCATGTTGATACAGGAGACTATGTCGTCGTTATCAATGCTGAGAAAGTCACTGTATCGGGTACGAAAGCCAAAAATAAACAGTATATG
CATTATACGGGCTACCCTGGCGGGCTAAAGTGTACCACGTTTGAAAAATTGCAAAAAAATCACCCCTCTCGAATTATTGAAAAAGCGATTAAAGGTATGT
TACCTAAAAATGCTTTAGGCTATGCGATGATAAAAAAACTTAAGGTTTATGCAGGTTCTTCGCACCCTCATAGCGCTCAAAACCCTAAATCCACTCGCAT
TGATAGGTTATAATTATGGCATTAGAACAGAATTATGGAACTGGCCGACGTAAAACGGCAACCGCTCGCGTATTTCTAAAAAAAGGAACAGGTATTATCT
CAATAAATGGTCGCACTTTAGAAAATTATTTTGGTCGTGAAACCGCTCAAATGATAGTCAATCAGCCTTTAGACGTGCTTGACCAAATCGGCCGATTCGA
TATTGTGGTTACCGTATCGGGTGGTGGAAGCAGCGGTCAGGCAGGTGCTGTTCGGCACGGTATAAGTCGAGCGCTCATCGATTATGATGAATCGACGACT
ACGAATACTGATGACACCACGGATAACGAATTATCATTTCGACGATTGTTGCGTCAGGCGGGCTTGGTTACTCGTGATGCAAGAAAAGTTGAACGAAAGA
AAGTAGGGCGACATAAAGCGCGTAAAGGGACTCAATATTCAAAACGATAACGATAATGATCGTTTATTATTAGAACTTTTTAGGTCTAAAATAGAATTAT
CTCGTTTAACGACGGAAAAATGGAAGAAAATCGTCGACAATTATTCACTGTTATAGTAGCGCTCATGTCGGGGTTTGGCTTAGCGGCTATCTCTGCTGTC
CCGTTTATAGCATCACTACAGCCGACCATAGAAACACGTGAACAATCGACGCAATCATCGGTGGAAGTTAATCTAAGCCATCTCGCTCCTGGACACGCCA
TGGTTGTTAATTGGGAAAATAAACCCGTCTGGATTATCCGCAGAACGCAAACGATGTTAGATAATCTTTGGAAGATTCATGCTTTATTACGCGATCCTAA
CTCGTTAACTGCACAACAACCCGCTTACGCACGCAATGAATATCGTTCACTGAACCCTGAATATTTAATACTCATCGGTTTATGCACTCATCTAGGATGT
TCAGCTCAATTTAAACCGATTCAAGCAGAATTAAGTCGCAATTGGCCCGGTGGATTTTACTGCCCTTGCCATGGTTCTCGTTTTGATCTTGCGGGACGGG
TAATGAAAAATGTACCTGCACCGACTAATCTTAAAATTCCGCCTTATCGATTTATCAATGAACATACGCTTTTAATTGGAGAAAATCCAACGCTCGTCTA
AATCTTAAATGGATTTCTTGAGTAATCGAGCTGAAATAAGATCTATAATTACTATGGAAATTGTCAATTGAATAGAAAGAGATTTCAACGTTCAAATAAA
AAAAGGATATTCAATTGGTTGTCTGAGCGTTTTCCTTTTAATGAGTATCGTCGAAAATATTTTACACACTATTATTTGCCAAAAAATCTTAATTTTTGGT
ATTTTTTTGGGTTTTTAAGCCTTTTTACCTTTTTCTTACAGATTTTGACAGGTATATGGCTCGTCATGTTTTATACCCCCACTCCTGCAGAAGCATTTAA
TTCTGTTGAAATAATAATGCGAGAGGTACCTTACGGCTGGTTATTGCGGTATTTACATTCTACGGGAGCTTCTCTTTTTTTTATTCTCGTTTATGCACAT
ATTTTTCGGAGTCTTTTGTATGGATCTTATAAAAAACCTCGAGAACTTGTTTGGTTGCTCGGTGTATGTCTCTACATTATTTTATTAGTTGAATCATTTT
TGGGGTATTTACTTCCTTGGGGACAAACGTCGTATTGGGCAAGTCAAATTGGCACTTCATTATTCGAATCCATTCCACGTATTGGCCAAACACTCCTGTT
TTGGATTCGAGGGAATTCGATGGTATCCGGAGAAACGCTCCATCGTTTTTTTGCACTCCATATCATTGCCATTCCTTTATCTTTGATCCTTTTCATTCGT
TTACATCTCATTGCTTTACATAAAGTAGGATGCAATAACCCCGAGGGAATGTCTCTATCATCTAGACTCAATTTTTCCAACAAAGCACTTTTTAAAGTAC
CTTTCCATCCTTTCTATTCAGTTAAAGAATTACTCGCTTTATTAATTTTTTTATTTATTTTATCAATGATTGTATTTTTTTTTCCTGAAATGAA
>contig_690
CCGTGTGGACGCACCGACTTTAGCCAAGCGGGGGTTAATACGTTAAATACGCTATTACCCAATACGCGGATGTATTTTAATGGGGGAGGTTATACTGCGG
GTGAAGAGGGAGGTGGCTCTACCCCATTAAGGTTAAATAATGGTCAAAGTGTGCATTCTCGGACTACAGATTATTCAGCGCCAGCAACAGGCACAGAACG
TTCAACGTTTGGTGGTGCGTTTACTTTAACCGGCAATAACGTTCTCGAGAATATTATTCTGATCCCTTTTATAACAGGAAGGCCAAATATGGGCGTTGCT
GTGGTAGGGCCAAATAATCAAATTCAAGGCAGTGAGATTGGATCAGCACGTATGCGTTATACGTATGGTGTAGAGAATTACGGAATAAATACACGTATTG
ATGCAACGTCTATTTTTGCTTTTCAAATGGGAATTGCAGCCACTAATTCCAATGTAACGCTACGCAATAGCGTACTGAATGTAGAGGCGCAAGGGGGGGG
TAATGGTATTTCCGCTGTGGGAAGTAATATTTCTGTTATTGATTCAGTGATTTGGCTTACAGGAACGGGAGCTTTCCCTTATGAGGGGGTAAGAAACGAT
CGAAAGGGCAGTGTTGCGATTATTCGTTCGTCAATTGATGTTGTTCTAGAAAATAGCAATGGTAACGCAGTGGCATTATATAATAGCAATGGTAGCAGCA
TGACCGTTCTCGATAGTAGTTTAAGTGTTGAAGGCGCCCACGTTGCGATAGCAAGAGGAGCGGTGACGGTTAATGATGGAACGACGTGTAGGGTCAATGG
CGCGATAACGGCTTGTGCTTAAAGAATCGATTAAAAAATAAATTCAATTGAAATGTTATGAAAAAAAATTGGCAGACCTTTCTCAAAGAAGCGGTGGCTG
ATCCGGCCGAATTACTGGATCGATTAGCACTGAATCCCCAGTTATTATCTGCTGCGCAGCACGCCTCGAGATTATTTCCCTTGCGCGTACCAAGCGGTTT
TATTGACAGAATGCAAAGAGGGAATCCTCTTGATCCCCTCTTACAACAAGTGCTTCCAATCGCAGCCGAAGCGCGAATACAGGCTGATTTTAGTGACGAT
CCGTTACAGGAAAACGCCGCGAATCCGCTTCCGGGCTTATTGCATAAATATTATGGCCGCGTATTGCTGACGATGACCGGCGCTTGTGCAATCCATTGTC
GCTATTGTTTTCGTCGTCATTTTCCGTATGGAAAAAATAAAGTGGGAGGTAAGGCATGGCACGCTATAGTGGCATATATTCAAGCCGATACGTCTATTCG
CGAAGTTATTTTAAGTGGAGGGGATCCCTTATTAGCGCAAGATGATTATTTGAAACACCGTATCAACGATCTCGCCGCTATTCCACACGTAAAGATTGTC
CGTATCCATTCCCGTTTACCCATTGTGATTCCCGAACGAATGACTACTCCACTTTTAAATGCATTGACAGGAACACGATTGCAACCTGTTTTGGTGACAC
ACTGTAACCACGCGAACGAATTAAATGATTCCGTTCAACAAGCCATCGAAAAGTGTCGTCAACGAAAAATACACGTTCTGAATCAAGCGGTGTTGTTAAA
AGGCGTTAATGATTCGGTTGAGGCACTGGTTCATTTGAGTGAACGTTTATTTGAATGTGGAATTTTACCCTATTATTTACATCGGTTGGATAAAGTACAA
GGCGCGACGCATTTTACAGTGAATGAAGAAAAGATGAAGCCGCTTTTAAAGGCATTGCGAGAACGATTGCCTGGTTATTTAGTCCCGAAATGTGTTTATG
AACAAGCCGGTGCATTATCTAAAACTCCCTTTATGGAGGATTAAGTATGCACATTAAAACTAGCGAATTGAAAACAGAGACTTTATACTCCGTGCAAACG
TGTTTGAAAAATTTAAACGGGTACAAAGCGTACGATGAAAGTTGATAGGTGTACGATGTCTGAAAATTCAAAAAATAGCCGTGTTGAAACCGATAGTATG
GGTTCTATTAACGTTCCCGCGCAACATTATTGGGGCTCACAAACGCAACGAAGTGTGCATCATTTTGATATCGGTGGTGAACAAATGCCTTTGGCGGTTA
TCCATGCATTTGGTATTTTAAAAAAGGCGGCCGCAAAAGCAAATCTCGAATTAGGATTATTAACAAAAGAGAATGCAGATTTAATCATTCAAGTGGCCGA
TGAAGTAAAATCGGGACAACTGGATGCTGAATTTCCTTTGCGCGTTTGGCAAACGGGTAGCGGCACGCAAACCAATATGAATGTGAATGAAGTCATTGCT
AATCGTGCTATCGAATTAGCCGGCGGGGAACGGGGTACTAAAAAACCAATTCATCCCAACGATCACGTGAATAAATCACAATCCTCGAATGATACCTTTC
CGACCGCGATGTATATTGCGGCCGCAGTAGCGATAGTCAAAAAACTCATACCCGCGGTACAAACATTATATGGTGCATTGATTGAAAAAGTGCATGAATT
TAAAGCGATTATTAAAATAGGCCGTACGCATTTGCAAGATGCGGTTCCTTTAACATTGGGTCAAGAATTTTCAGCGTATGTGGATCAATTAGAATCGGCA
TTAGCACATATCGAACAAACCTTGCCAGGGCTTTATCAATTGGCGATAGGCGGCACGGCGGTGGGGACAGGATTGAATACGCATCCAAAATTTGCTGAAT
TAACCG
>contig_691
ATGGCCAAAAGAAAGTTTATTATGGTTTGGGAAAACCCCTCCGGATCTTTCTTTGACAACGCGGGCACGAAGCACTAATTGGGTGTATAATTACTTAATT
AGCTTTTACTTAGATGATACGAGGCCTTTTGGAGTTAATAATCGCTTGATCAAAAATACGGCTATGCCGGACCCGTTAGCCGTCATACGTATCAACAGCG
CCCATACGTCGTCTCCTACTAAGGGTTTAAAAACGATCAACAATGTATATTCATCCACTCATCACAATAAAACAAAAAATCTTATGTTAGAAGAAACAAT
TACTGATTTAGTCAATTTTTTAGCATATACCGCTGAACCTACAAAAAATAATCGCCATTTATTGGGAAAAAAAGTATGCGGATTTTTATTGTTATTCATT
TATTTTGCTTATAATTTAAAAAAAAGAATTTGGAGAGATATAGAAAATAAAAATTTTTCTTAATTTCAGCACTGTTATTTTAAATGATTACTATATGGAG
AAATTTTTTATATGGCACAACCTGCCGGTAAACGTTCAACGATGTGTTTATATGCCAATATCAATGACCCTTATAGTCATAGGGTACGTATCGTTTTGGC
TGAGAAAGGAATTAATGCGGAGATGATAGAAGTACCATCGACAGAACTGCCTGAAAGCTTACTGCAACATAATCCTTATGGGACTATACCAACGATTATT
GATCGTGATCTTGTTCTTTACGAAACAAATATTATTACTGAATATTTGGACGAACGTTTTCCTCATCCCCCTTTATTACCTGTTTATCCCGTGTCTCGTG
CAAAAAGTCGACAAATGATCTATCGAATTGAACGTGACTGGTATCCTTTACTGCAACAAATTGAAAGTGCGTTAAATACTTCTCAATCAATAAAACCTGC
AGAAACTTTACAGGATGCCAAAAAAAAATTAGAAAATAGCTTGGCGAGTCTTGCTCCTCTATTCGCGGGTAAATCATTTTTTTTGAGTGACGAATTTACG
TTAGTTGATTGTTGTATGGCACCCTTATTGTGGCGTTTAAATCGTTTAAATATTAAACTATCTCCTATGCCAAGCGCAATTAAAGACTATGAAGAGCGCT
TATTTGAACGCCCTTCATTTATAGCAACTTTAAATGAAGTTGAATTTGGAGTAAAAACTTAAATGATGACCTCAAATCGTTCTTATTTATTACGTGCATT
TTATGACTGGATTATTGATAATCGATTAACGCCTTATATTCTTTTAGATGCTGAATTACCGCATGTCGAAGTACCCAAGCACTGTATTAAAGAAGGTAAA
ATTACATTAAATATATCCAATGACGCGGTATTAAATTTAAAAATAGATACACAAGCGATACAATTTGAAGCAAGCTTTAATGGCCAGTCCATGCTCATCT
ATGCACCTATTCAGGCCGTGTTAGCTATTTACACACGGGAAAACGGTCAGGGTATGGCTTTTACAGAAAAAGAAAACCATGATGAGGATGGAAACAATCC
ACCTCCTCGCGTTAGACCGGGGACAAAACCTAAACTGTCCATTGTTAAATAACATGTCATTACCTATCATGATTGGATGGAGAGAATGGGTATCTTTACC
TGCGTTAGGAATACCTCGCTTAAAAGCTAAAATCGACACCGGTGCTCGAACTTCCGCTTTGCACGCCTGTCATGTAGAAATTATTGAAAAAAATTCTCAT
CAAAAGCAAGTACGCTTTGTTATACATCCTCAACCGCGGCGATTTCCTAAAAAAGCAATTCCCTGTACCGCAGACCTATTTGATATACGGGAAGTGACCG
ACTCAGGAGGACATAAAGAAAATAGATGTGTTATTCAAACGACTATTGTCCTCGGGACCCAATGCTGGAGCATTGAAATTACTTTAACGAGTCGAGATAA
CATGCGTTTTAGAATGTTATTAGGCCGAACAGCGTTAAAACATCGTTTTACGATTAATCCAACTTATTCTTATTTGCATAGCAAAAAAACTATAATTCCA
TGAAAATTGCAATCTTATCCCAGCGTCCAAAGCTCTATTCCACGCGTCGTTTAGAAGAAGAAGCCAAGAAAAGAGGTCATCACGTTAAAATTATAGATAC
TTTACGGTGCTATATGAATATCACCACCCAAAATCCTTATATTCATTATAAAGGAAAAATTTTAGATAAATTCGATGCGATTATTCCCAGAATTGGCGCT
TCCATCACATTTTATGGTTCTGCACTCGTCAGACAATTTGAAATGATGGGAGTCTATGTGGCTAATAATTCTATTGCCATTACCAGAGCTCAAGATAAAC
TTCGTTCCTTACAAATTTTATCTCGAAAAGGAGTAGGTTTACCGATCACGGGATTTGCTTACTCCCCTGATGATATTCAAGATTTAATTAGCATGGTGGG
CGGCCCTCCTTTAGTCATTAAAATTTTAGAAGGCACTCAAGGGATTGGGGTGGTACTTGCTGAAACTCAACAAGCCGCTATCAGTGTTATTGAAGCATTC
TTAGATTTACAAGCCCATATTATGGTTCAAGAATATATCAAGGAGGCCAAAGCAGCCGATATTCGGTGTTTTGTAGTCAACGGAAAAGTCATTGCCGCTA
TGGAACGACAAGCTAAATTAGGTGAATTTCGTTCTAATATCCATCGAGGTGGAACTGTTCGACTGACTAAATTAACAGCTGAAGAAAGAGAAACGGCTGT
TCGAGCC
>contig_692
ACAATAAGCCACGTTGATATTTCATCGCAGGATCAACTTCCCTATCGAAGTCTTTTATAACAATCACTGCGCTCATTCAACAGGAGGTTATTTATCTCCC
GTTGAATTTGAACGCAGTTTTATCAGCGTCTTGCTTTTTAATGTCTACAAAATTGTTGCAAGCGTTAAATCATCTGTGACACAGTTTAATGAACACTCTC
CTTTTTTTGATATTTTTCGCGCGTTTTATTTCACTTCATTTCTTTTTCAAATTATGCGGTCAAACTTCGTTATAGTCTGCACACTTATCAACGTTATTAC
CCTTCTTTCTCCATTATAATTTACGATTAGTTCTATAACTAATTGCTTTAATAGACAAACTCTCAGCGAGGATGCTGTGTCACAATCTCCATTAAGTTGG
ACCAATCTTTCTCAAGTGTGGTTAATTTGGCTTTTAAAAAATGAGATTCGACATCCAATCGTTTTAACGAGCTTTGAATATTTTCAATATTACCTTTTAT
GGTATCGCATTGCGTTAAGAGTTGGAGATTGACGTTAAATAAATCGACAGATTGATTTAATAATTGTTGTGACCGTTTTTCATTGTCATTGAGATTTTCT
ATCTCGCGTTGCTTGGCAGCGAGTTCTCTTTTAATTTCATTTAATGCCGCATCGAATGGTTTTATACTTTCTAAAATGATCGCAATGATCCAGTTAAATA
GCCAAAATGCGATCCGATAACCATCAATTTCGGCTTTTTTAGCCTTAATTTGTTTCTCAAGAACTTGTTTTTGGCCTATCAGTGACTCTTTTTCTGCACT
CAATTCATCCAGTTTGCTTTGTGTATCCCGAATCGATTGTGCTAAGCCATCACGGATAGTACCAAGTTCATTGCGAATGATGAACGTTTTATTTTTAATC
TCAAGCACTTTATTGCAGATTGAGTTCAATGTACTGGTAAATTGTTGAATGACTAACGCGTCTTGTTTTAATACATCCGGTAAATAATTCAATAAGATCT
GATAGTTCTCTTTAAAAATCGGATCGTAATCATGAATATTTTCAGTGAGTGGTAGAATGATATCTTTCGATAAATCTAAGGATGAATATGCGGAAAAAAT
GATGCTTGGGTTAGAATGGAGCGCTAAATTAGACATGGTAGGACTCCTTATTTTATAGTTTCAGTTGATGAATTTTCATGCTGTAATTTATCCTTAGAAT
TTTCGGCAATAATTTTTTGCATGAAGCGTCCATTTTTGACTCGAGGGATACCTACCGCAGTACGATCATACGTTTCTATTGAGTTAATCACCTCTAAATA
AGTTGAGTTTTGAAAATAAATCGATTTTTGATAAAGCGCTGTCAAATCATCATGGGTTAATGACCATTGCTGCTTCATATAATCAATGTCATTATTATCC
ATGCCTGTTTGAGAAATGAGTTTTTGTTTGAATGCCTCAAAATTTTCTGCTAATCCTTTCCAAGCTATCGCAAGATATTTTATGCATCCTTCAATCAAGC
AAATACTTTTAACAAAATTTTTCCATTCTTGTATTAAAGCGAAATACACACTGGATTCGATGCTGTATTTTTTTAGGTTTTCGATGGATTCACGATAGCG
TGTTAACGTTGTTTTCAATTTTTCTTGGTGTAGGGAGGGGATAGGTTTATTATCAGAAAAGGCTTGGATATTACCGTTAATAACGGGTATCGGTTCCGCT
CTCACTTCTTCTTTAACTCCTTCGGTTATTTTAACTTTGCTTTCTAGCTTTTCTGATTTTGATTGATCAGATTTTGTGAGTGGTTTTTCCGGGCTATATT
CTGTCACTAATGAGGTAGATATTTTTAAAATATTTTTTACTGAGTGTAATGCGTCACTAGCAATTTGTGCATTAATTACATTGATTTCTTTGCTGAGTTC
ATGCAGTGAAGCTTCTAGGGCCTTAATTTCAGTAGATTCGCCCACATAAAGTTGCTCGGCTGTTTTTTGCGTATTGTTTAGAGTCTCTTCCAATTTCTGT
GGATCATCGCGGTATTGTTCTAAATCGGTCACGAGTGCATTTGCTTTATCTTGTTTCTTTATCGTGAAAGAATGTAAATCGTGAATGGCTTCTGAGATGT
CGGTTATCGATCCGTTTTTCTCATTTTCATCACTGGTTTCATTGAGTGAATGAATGAGTTCATAAATGTCTTGATAATAACTCGAAAAAAAATTATAAAA
ACCGCTGATATCGGTTAAAAGCGATAAAATTTGAGGTATATATTCATCAAGATAGGAGCGAGCAATATCACGCATTTTAGTTTGTAGCGTTTTTATTGCT
ATCAATTTATTTAATTCAACATTTTTTTGTAACAGTAAAACAATGGATTTAGCCTGACTTAAACATTGTGTAGACATGAGTTGATCTAAGGCAATTGGAA
AGTCAGCAGGAGATAATGACTTTACCTTCTGTACGATGGCATTAGCAGGTTCTTGAGTATCTTTGAAAATAAAATGATTCATTTTTTTAATCCTTATTAA
ATAGTAGTGAAATCGTTTTAACAGTGGTTTTAATAACTGAGATTGGCTAACTCTATGAGCGGTACTGTCCAAGCGTTAGGACTATTGAGTCGCTTCGTGG
AGATATTTAATGTAGGGAAGGAGTAGAATGTTTTGGTAAATCGAAGCGAATTGGCTAATTCAGAATTTACGTGTATTAGCTCAAACTTGATCGTACAGTG
ACCGGCTTTTA
>contig_693
TATGCCAAAAAAGTCACGTGCATTACCCGGCGCTGTAGCCTTTACCCGGTTGGTTCATTCATTGGGCGGTTATGTAAGCTTGGTTTCCAATCGTGATGGT
TCTTATGTTGATAAGTCCGGAGTAACCAGTTTACAAGCGACGCTTGATAATTTAAAACAAGAAGAAATCACCTTTGATCAACTTATTTTAGCGAATAATA
AAAGTGCTAAACACCCGACAGACAAAAATCCACGATTCAATGCTATTTTATATGGTGCTTATGACGCTCATGAAATGGTGTGGTCTAACACATTACCACC
ACACGCAGTGATTGCTTATTTTGGAGATAATATCCAAGATTTTCCAAAATTGAGCCAATCTGCGTTCGATGCCTTGCCCAATAATTCGTCACAATATGTC
AAATTTGGTCGAGGTTATTTTATTTTTCCTAATCCTTTATACGGTAGTTGGCAAACCAATCCTTCTTGTTAATAACACGGCTGAGCATACTGAATATAAA
GAGGATTAGAAAAAACGCCAAGATTAATTCCTCATAGCTTCTTCTATGGGGAATTAACCGGTATCCGCATTTAAAAATTAGAAATTAATTTTTTGTTTTT
TGTCGCTCATAATGACTATATGCACGATGACGCAATTTAGGTTCACCCCCATAACGTCGTGTATTGCGACGAGGGGAATTTGTTGAAGAACGTGTAGATA
TTGCTGTGTTTGAATGAGAGATTACGGCTTGAGCAATCGGATCACTTGATCCTTTTTCCTCAAACGCGGGCGTTGCTTTTTTAACGACGTGTTGAGATGA
GGCCGCTGTTTTTCTGCTATTCAGATCGGGCGAGGACACGATACTTTTTTCTAGACGCTGTGGTGATTGTTGATGATTGATTTTGTTGTCTTGCTTTTTT
GTAGATAAGGGTTGTTTTCGCTTATGAACAGATGATTTTTTTTCTGTGGTGATAGCATGAGTCGGTTTAACGGCTGATGGTGATTCATAGCGTTGCGTAG
GATATCGATTATAACGATGATGCGACGATTTAAATGAGTGAGAGGAAGCGTGTTGTTCGTTTCCACCACTGTCATTATTCAACTTCTCTTTTTCATCACG
CCGATGACGTACGCGGTTATGGTTATGGCGTGTTTTTGAATAACGCCGCCCAGAAGTGTACTTATGTGCTTCATGAGAATAAGGTGTTGTTATTTTATTT
TTTGAAGGTTGTTTTTTATTAAGGTCCGTTTTAATTTTGCCGAAATCTTTTAGCATACTGAGCAAGCGACCCAGTAAACCGACCGTTTTATTTTTATTAT
TTATAAAAGTAAGTGGTTTTACAGCAGGTATTTCTACCACTTTAGCGGAAGGTGAATGATGGGGTAATGAGGATTCTAGATGTGATTTATCAAGCATTTG
ATAACTTGCAGCGTCATTTGTCTTCAGGTTATTTGTTTTACTAAAACTGGTAATTTTGTATTGAGGTGATTGCCAATAGGGATTGGGTATTAATAAAAGG
TTCACGTTGTATTGATGTTCAATGTGTTGTAGTGCGAGACGCTTTTCATTGAAAAGATAAGTGGCGATATCGACGGGTAATTCAACACGAATATGTTGAG
TCGATTTTTTTAATGTTTCTTTTTCAATTGAACGGAGTAAAAATAAAGCGAATGATTCAATCGTCCGCACCGTTCCTTGACCGTTACATCGTGAGCATAA
GGTTTCATTGGCTTTTCCTAAAGAATGACGTAAGCGCTGTCGTGACATTTCGAGCAGTCCAAATGTCGAAATTCGACCGATTTGGATACGCGCGCGATCC
TTTTTAACGGCTAAACGGAGACAATTTTCGACTTTACGTTGATTTTCTTCTGAGTTCATGTCAATAAAATCGATAACGATTAAACCACCGAGATCACGAA
CCCGTAATTGATGAGCAATTTCTTTTGCCGCTTCGAGGTTGGTCGCGACAGCCGTTTCTTCAATATCTTCATTTTTTGTAGAGCGTCCTGAATTGATGTC
AATAGAAACTAACGCTTCAGTTCTGTCAATAACGATAGTTGCGCCGGACGGTAATTCTATTTTTCGTTTAAAAGCGGATTCAACGGCTTCCTCTATATCA
AAATACATAAATAAGGGGATGTGATTTTGATACAGTGAAATTCGGGAGACAAAATCAGGTCGGATTTGCTCAATGTATTGCTTAATTTTTTCGTAGATTT
TTTTATCATCAACGATGATTTCATCAATGTCTCGTCTTAAATAATCACGGACTGAACGTGTGATCAGATCGCCTTCTTGAAAAATAAGAAAAGGCGCAGG
ACGTTCATGGTAGGCTTTTTGAATAGCATTCCATTGCTGGATGAGTAGATTGAGATCATTTTTTAACTCCGAAAACTCTCTACCAACACCGGCGGTACGT
AAAATAAAGCCCATATTCTTTGAAAGTTCTGTTTGTTCGATGAGATCGTGCATGAGATCCTGCATTTCACGTCGTTCGTCACCTTCGATACGACGTGAAA
TACCACCAGCACCTGGATTATTAGGCATTAATACTAAATAACTACCCGGTAAAGTAATGTAAGTCGTTAACGCAGCGCCTTTATCGCCTCTTTCTTCTTT
TTCAATTTGCACCATCAATTCTTGACCCACTTTGAGTGAATGCTTGATCGATTGCAGATCGTAATTTTTTCCTTTGAGGTAAGAAGGAGCAATTTCTTTA
AAAGGTAAAAAACCATGACGCTCAGCACCATAACTAATGAAAGC
>contig_694
CGTTTCTCATTATCGTGTCATAGAACGTTTTAATCACCATACGCTCATCAACGTAAAATTAGAAACGGGCCGCACGCACCAAATTCGTGTTCATATGGCA
CATATCCATCATCCTTTAGTGGGCGATAAAACCTATTCAGGTCGTTTTCATTTACCCAAAAAAGCAAGCCCATTGCTGGTTCATTGCTTACATCATTTTT
CTCGGCAAGCTTTACATGCACACTGTTTAGGCATTACCCATCCTATTTCCTTAAAACCTATGGAATGGCATAGCCCATTACCTGAAGATATGAAGCAACT
TATTCACTGCCTACGAAAAGATAAGTTCGAAAAACTCAATGCTTAATTTAATCATTCCTAACTGGCCAGCTCCAAAATGGATCAAAGCCTATACAACCAC
TCGACTCGGTGGTTTTAGTCATCCACCTTATGATAGTTTCAACGTTGCGACGCATGTCGGTGACAACCTAAAAAATGTCATTAAAAACCGTCAACTTTTA
CAAACGCAGTTCAACTTAAAAAAACCGATTATTTGGTTAAATCAGAAACATAGGAATCGGGTCATTTCAGCCGATTCCTTCGTTAATCTCGACGCAGATG
CCATTTATTCACGATCACCTCAAACCATTTGCGCTGTACAAACTGCCGATTGTTTACCCTTATTGATCTGTAGCCCCTCTTATCTTTGTGTCGCAGCCAT
CCACGCCGGTTGGAGAGGTTTACATCAGGGCATTATAGAAAAAACTATCCAGGCATTCGCTTTACCACCCCAGGATATACTCGTTTGGTTAGGTCCTGCG
ATTGGTCCTCACGCATTCACCGTTGGAGAAGAGGTTTTTGAAGCCTTTGTCAATAAAGACCCTATCACAGAAAAAGCATTTAAGCCTTTAAAAAATAATT
CAACACAATGGCATGCCAATTTATATCAATTAGCCAAACGACAGCTATGCCAATTGGGAATAACGGCTATTTATGGTGGTCATTATTGTACTTATTCTGA
TAAATACCACTTTTTCTCTTACCGTAGAAATCACATAACAGGACGGATGCTAAATTTTATTTGGATAAATTTACCTTAATCTTCACTCAACAAGCATTCA
GCTTACATTTTATAAATAGCCCACCTTAAGATAAGTGATTCCCTTTAAATTTTCAGTAAAAACAGCCCTGAAAAATAATTTATTGGATAGGCGTGAGTGA
TGGCATAGAAACAATGTCCCCTTCTGACTCTTTTACTCCTATTCCTGTAAAAAAACTAGCTGTTGAAAAGGATGGATCCACGCGTGTTTTATCTCTATTT
TCAGAACTCTCTTTTTCGAGAGGATTAGGAGCTAACTTTGTAATTGCCATTTCTTTTTTTTCCCAATAAAAAGCCTTGCGCGCCAAATCAATTGAGTTTC
TTAAACTCGGTTGTGCATGGGAAAATATCCTTTTAGTCACTCGATACATTTTATAACCTTCAATAAAAATCAATTTAAACAAAGTGGTAATTATATCAAG
TAATTATTTTTTTTCAAAAAATAATTTTTAGCGTTACTCTTTTAATTATTTTTAGAGAATGTCGAAGCGGTTGGAAATAGTTTAACGAGTTTAATTCTAT
TATCTTTTATTAAAATAACTTCCATCGTTTTATTTTCAAATCGAAATAAAGCTCCTCGTTTTGGAATAACTTCAAGTCTTTCGATAATAAACCCACTTAA
TGTTTTAGGGCCACGTAAAGGTAGATTTAAATTTAATTGCCGATTTAAATCTCTCAAGGCAATCCCACCATCTATCAAATAACTCCCATCGGCTTGTAAT
GAAACGGCGCGACGCATTAATGCCATATCCGTCGTAAATTCACCAACAATTTCCTCTAATATATCCTCTAAGGTAATAAGACCCTGAATCTCACCATATT
CATTAACCACCAAGCCAATTCGATGTTTTTCACGTCGAAAATTTAATAATTGGCTATTTAATGCAGTTGCTTCAGGTATAAAATGAACTTCTTCTGCTGC
TTCAACTAATACTTTTTTACTTAACTGTTGCCTACTTAAGCTATTTAAAACTTTTCGAAAATGTAAAATTCCTATTATCTCATCAATAGAATTTCGATAA
ATCGGTAATCGTGTATATTCACTCTTAATGAGTTGGCGTAAGATCACTTCCCACGGTTGATTAATATCAATGCCAATAATCTCCTGCCGAGGAATCATAA
TATCTTCTACAGTGACTTTATCGAGTTCGAGTACTTTGAGTAACATCGTTTTATAATCATTGGGTCTATATCCAGTTCCTTCCCGGAGTAAACTAATGAG
TTCTTCACGCGATAATTGCTCGAGGGTCAATTTTGGTATTTTAACACCGACTAGTTTTAACGTCGTATTCGCCAATAAATTGGTGAGCCAAACAATCGGG
TATAAAACATAAAGCAAAATAATTAAAGGCCAAACCACAAATAATGCGATGGGCTGGGGATACAACGTCGCTAACGTTTTTGGAGCGACTTCACAAAAAA
TTAAAACAACAAACGTAAGTCCTAAAGTCGCCAAAAAAACGCCTGATGGTGAGAAATAGTGAAGCACGAGCAGTGTAACCACTGCAGACGCCATAATATC
AACAAACGTTCCACAGAGAAGAATAACTCCCAGTAAACGATCCGGTCTTTTTAACAAATCCTGTACGCGTTTAGCCAGCAGATTATGATGTCTTACCAAA
TGACGTAACCGATATCTATTAATGGATAACATAGCGGCTTCTGCCAATGAAAAAAATACAGCC
>contig_695
ATTATATTGAACGGGCATCCCGTTTTCGACAAATCTTTTTTTAATAATACCGTCTTTATGCGCTTCGATATGATTCATCATTTTCATCGCTTCAATGATA
CAGACGGTATCTCCTTTTTTAACCGATTGACCTAAATGAACAAAAGGTTCAGCACCCGGTGAAGGGGCTAAATAAACGGTCCCCAACACGGGTGCGACTA
AAATATTATCTTCGGTTTCCGCTTTTTCAGATGCCGGCAATGCTGTTGGCGTCATTGAAAGATTGAGACGAGATGGCTGTGATTGTATCGGCACACTCTG
TGCAGAAAGTGGTGTATCGCGTTTTATACGTATCGTTTGGGAACCTTCAGAAAATTCAATTTCATTTAAACCATGCTCATCTAAAAGTTTAACAAGCTGA
TTAATTTTTTCCGGATCCATCATTATGGCCTCTTTACAACAAGAATATGCGCCTTATTGGAGCATATCCTCGCGGACTTTGCTAGTCTTTATCAACCTAA
GTTGCTAAGCTTATACGCTTATACTTTTTACTTTTATTATGGTGTAAACCATCACGCACGTCGAGAAAGCATGATGCAAAACCTTGGTTTAAAAAATCCA
AATCACGGAACTAAACAAACATTGGCTGAAATAAGCTGCACCCAATTGACGGGCGTTGGACCAAAGATAAGCCATTATTTGCGCAAATGTGGTATTCACC
ATTTACAAGATTTGCTTCTGCATCTCCCCTTGCGTTATGAAAATAGAACACAACTGACCCCTATTCAATCGGTTCGTGAAGGTCAGCATGCGTTGATTAC
CGGTATTATTCAAGACCATCCACTCCGGATTAAAAATAAAAAAAGCTATTCCTGTAAACTCAGTGATGAAACAGGCTCTGTTACACTACGATTTTTCCAT
TTAAAAGCCAAACAAATTCAGCAGTTTAAAAAAGGACTGCGTTTACTGTGTTTTGGCCCGATACATGCCCCAAAAAATAGATTCTTTGAACGTGAAATGA
TTCATCCTGATTATGAATTTTTGCGTCCTCATCAATCACCTCTTTTACCCCCTTATTTAACCAGTATTTACCCCAGCACACCGGGGATGACTCAACGTCT
ATGGCATAAATTGATTACACAAGTATTCCATTTATTATTCGAAATGACGACTGAAAAACCATTCGTTCACAAACAACAACATTATTTTCCTGACTATCTC
CCTGAACATTTATTAAAACGCATCGCGCTTCCCTCTTTATTAGACGCCTTATATTATATTCATCGCCCACCCGCTAATGCACCTTTAGATCTATTAGCGC
GTAGAAAACATATCGCTCAACAGCGCTTAGCTTTAGAAGAATTATTAGCCCATTCATTGAGTGTGCAACAAATGAAAAAAAAACGCGCTGCAGGAATAGC
ACCCCGATTTAAACTCAATTCAGCGTTAATGAAACGATTCCAAACTGCTTTACCCTTTCAATTAACATCGTCACAACAACGTGTTATTAAAGAAATTAAT
CAGGATATGCAACGTTCAACCCCTATGCAACGTTTATTGCAAGGTGATGTTGGATCAGGAAAAACAATCGTCGCGGCTTTCGCCGCATTATTGGCTATTG
CGAATCACTATCAGGTTGCGCTCATGGCACCCACTGAATTATTAAGTGAACAACATTATCAACATTTCCATCGCTGGTTAACTCCTTTAGGGTTTCATGT
CGTCTGTTTAAACGCACGCTTACAAACTGCGGCTAAAAAACAAATTCTCGATGAAATTAAAACCGGAAAAGCGCATATTGCTATTGGAACGCACGCGCTT
TTTCAAAACGAGGTGTATTTTTCGAATTTAGGTTTTATTATTATCGATGAACAACATCGATTTGGCGTCAAACAACGTCTCGATTTATGGAAAAAAAGCC
AACAAAAAAATTTACAGGCCCATCAACTTTTTATGACGGCAACGCCCATTCCCAGAACCTTAGCCATGACCAGTTTTACCGATCTCGATATTTCTTTTCT
TGATGAATTACCTCCGGGTCGACTTCCTGTAAAAACACTGGTTATCCCCGAACGTCGTCGTTCTAAAGTCATTGAAAAAGTGCGCATAACCTGTGGCGAG
AAAAAACAAGTCTATTGGGTCTGTCCACTGATCGAAGAATCAGACTTACAACATTATCAGGCCGCTGAAACCCTCTTTAAAACCTTAAAAGCTGATTTAA
CCGACTTACGTTTAGGTTTGATCCATGGAAGACTTCACAGTACTGAAAAAGAAAGCATTATGCGTGATTTCAAAAAGGGCGTCATTGATTTACTCGTTTC
CACGTCCATTATCGAAGTCGGTGTTGACGTCAGCAACGCTAATTTAATGGTCATAGAAAATGCTGAACGTTTAGGTTTAGCACAGCTTCATCAATTGCGT
GGTCGTGTCGGTCGAAGTAGCAGCAAAAGTTGTTGCATTTTGCTCTATCAATCGTTGTCGCTACTGGCTAAAGAACGTTTAAGCATTATGCGGCTCAGCA
ACGATGGTTTTACGATCGCGCAAAAAGATTTAGAGCTCCGTGGTCCGGGCGAAATTTGGGGATTACGGCAAACGGGTTGGAAACAGTTGCGCATCGCGTG
TCTAAAACGCGATCACGATCTCATTCCACAGGTTCTTCATCTGAGTACATTACTACAAACCAAATACCCCTATTTGATTCAACCGATTATAAAACGTTGG
GCTCAAAGTAGCGATGACACTTATAGTAAAGTTTAAGATTTAATCCTATTTTTGAGTTCAGGTATTTAATCATTGAA
>contig_696
TTTCATCTTCGAGTGAAAAGTATAGCGACAATTTCTTTAATACCTCTCATCTTGCTCATGAAAACGTAAAAAAAAGTTTCATTCAACGAATCATTGATTG
CTTGAATGCGTTAGTCCGTTATTTCAGGATGAATTGGTTTATTAACAAACCCAGCGCCTTTGAATCGAATAGAAACACTTTATCTCAAAAAAATGAGGTT
CGCGATAAAACACTTCATCCGTCTGGAAGTATTTCTCCAACAACCTCTACGAAATCACTGACATTAACACAACCGCGTTCTCGCTCTAACGCATTTTACC
AGCCCAACCAGCCCAGTAAAAGTGAGGCAGATCGTTCTTCCATTGAAATATCTCGTCCTATACGTTTAAATAAATAATTCATAATGTCGAATAGGTGCAA
ATGAACGCCGATGGATGGGACTGGGGCCTAATTTTTTTAAAGCCAGTAAATGTTGCTTTGTTGTATAACCTTTATGTTGTGCAAAACCATAACCTGGATA
TTCTGCATCTAACAAAACCATATTTGCATCACGATGCACTTTCGCTAGAATGGAAGCTGCGCTAATCGCTGTAATTTTTTCATCTCCTTTTATAATCGCT
TTGCTTGGGACAGATAGTTGAGGACAATGTTTTCCATCGACTAAAACAAAATCTGGGATCAAGGCTAATGCGCATACCGCGCGTTTCATGGCAAGTAAAC
TGGCATGAAAAATATTCAATTTGTCAATTTCTTCGACTTCAGCACGACCTATCGCCCATGTTTTTGCTTTTTCTTGAATTTTTTTAGCGAAATATTCACG
GCTTTTTGCGGTAAGTTGTTTGGAGTCTTTTAAACCCGTCATCTTTTTTTTATTATCTAAAATAACTGCAGCTGCAAACACTGGACCCGCTAGAGGACCT
CGTCCTGCTTCGTCAACGCCGGCTACCGATTGATTTTCCATGATGCAAGCAACTTATGGAATTTAAGAAAATCAAACCCAAACTAAAAATTACTTCATTA
GATGGATCTCTTTAAAATTTTTAATACGGCATCCGCAACGTGTTTACTTGCCTGACAACGCAATTGTCGATGAAGTGTTAAAAATTCTTTTTTTAGTTTA
CTCACAAAATCTGGATTATTCAAATAATAAAAAATGGCCTGTGATAAATTTCCAATGGTTGCGTTTTCTTGAACAAATTCTGGAACCAATAATTTTTTAG
CTAACAAATTAGGTAAAGCAATATACTTCACATTCACTAAAAATTTTGCCATCCAATAGGAAAGTGGACTCATTCGATAAGCAACGACCATTGGTTTTTT
TAATAACATCGCCTCTAAAGTTGCTGTGCCTGAAGTAATTAACACAACGTTTGCTGCGGCCATCACGTGACGTGATTCTCCGCGAAAAATACGTAAAGGC
AACGTCGGCGTTAGTTGTTGCGCCAAGTTAAGAAATTGCTGCTTTGTTTCTTCGTTAACCATCGCAACCGCAAAAATGAGTTTATCATTTTGTTGATAAC
ACCGCAGGGCTGTTTGAAGAAATAATGGAGCTAGATAATGAATTTCATTTCGACGACTACCGGGTAATATTGCAACGATGGTGGCTAACGTGGGTAAGCC
TAATCGTTTCCGAGCAGTGAAACTATCCATCGTGAATGGAATTTCATCTGCAAAAGAATGCCCCACGAATTTCACGGGAATGCGATGTTGTTGATAAAAA
TATTCTTCAAACGGAAAAAGACATAATATTAAATCCACCGCTTTAGCAATTTTTTTTAATCGCCAACGACGCCACGCCCACACACTAGGACTGACATAAT
GTAATGTCGGTATACCCTTTTTTTTCAATTTTTTTTCTAAGTCCAGATTGAATTCAGGTGCGTCAACACCAATAAATACATCAGGAGGATGATTGATAAA
ATGTTCTGTTAATTTCCGACGATAATGCAGCAATTGGGGGAGTCGTTTAAAAATTTCACCCAATCCCATGATGGATAAATGTTCCATAGGATACAAAGCA
CGCGCACCTTCTTGCAGCAGCGCAGGCCCTACGATCCCTGAAATACGAAACGGAATTTGCCTACGCTTAAGTTCTTTACAAAAATCAGCGGCTAACAAAT
CGCCTGAAGTCTCACCGACAACGATGCCAATATGAATAGGACGTTTAACGAATGATGCCACGTTCAGAGTTTTTAAGTGCTTGAGTCATTAAGCTTACTT
GAGGAGAATGAAGTGCTAAAGGTTTTAGCTCCTCTAGCGCTTGCTCTACGGTTAAATTTTTACGAAAAATAAGTTTGTAAGCACAACGTAAATGACTAAT
CGCTTCATCAGTGAAACCATTTCTTCTGAGTCCTTCTTTGTTTAAACCGCAAGCTCGCGCTTCACGCCCACCTTCCACGAGTATATAAGGTAAAACATTT
TGTCGGACCATACTTGAGGCAGCAATAAAACTATGGTCACCAATATGGCAAAATTGATGCACCGCGCTATAAGCACCTAAAATAGCATAATTCCCGATAG
TCACATGTCCCGCTAACGCAACGTTATTAACGAAAATAGCATGATCACCCACAACACAATCATGCGCAACATGAGAACCCACCATAAAAAGATTATGGCT
GCCAATTTTAGTTAAACTTTTATCTTGAGTAGTACCCCGATTAATCGTGCAATATTCGCGAATCACATTATGATTACCTATTTCTAGATAGGTTTTTTCG
CCTTGGTATTTTTTATCTTGGGGATCATCGCCGATAGAAGAAAAAGAATAAATTTTATTATAGTCCCCTAAACGGGTGGGTCCTTTCAATACAACATGTG
ATC
>contig_697
CTTTTTTACCTTTTTCATTGCAAGGCGCTCTCTCTCAATTTAAACTGAATAAAGGATGTAAAGACCAACAGCTGACTTCGATAATCGTTCCGCAGACACA
CATGAATAGTTTTGTTTCAAGAAATGGATTAGAAACGTCAATCCAAACGTTCGAAACCCATAAAAACCAATTCATTGCTTACTTACTTTTACCTCATTAT
CAAGTCGGCTCCCCGTTAAAATTCAAACAGAAAATCAATGCAACGATTGATTTAACCCTTAAAAATTTAAATTTTCTAACGGGATTGTTTCCTGAGTTTA
AACGCAGTCACGGCTTTTTTAATGCTCAATTAAAAATTTCGGGTTTATTGCAGAAACCTGCGGTTACTTTCACGCTTCATTTACAACAAGCCAGTATCTC
TATCCCAAGCTTAGGACTTAATTTAAAAAATATAAACTACCAATTACACACCGATAAACATCGTTTGCAGGGTATCGGTCAAATTTATTCCGGTAAAGGA
TTCATCACATTTACTAGTAAAACTGATTTATTAAAACCTCATTTATCAACATTAATAAAAATAAAGGGGGAAAATGTCACCCTCGTTCACAATCCAAATT
ATCAAATAATCGCTTCCCCCCAATTAACGATCAATGCAACGATTAACCAAGTTGAAACAGAAGGTTTTATTCTATTTCCTAAAGCTAAAATTAAAATTAA
TCCACAAAATTATAATCTCATCGAATTATCAAGCGATGTACAATTTTCAGATAAGAAAAAAACGTTAACTTTACCGTTTAACTTAAAAAGTAATCTCAAA
ATAAAAATGGGCAATGATATTCACCTTTATTATCGAGGACTTCGCGCTCAATTGAAAGGTTCATTGTCTCTAAAACAAGAATCTGATCATCCTTTATTCG
CAACAGGGCAACTTCAACTTTTTCCTGGAGAATACAGTTATTATGGTCAACGTTTAAAATTAGCGGAAAATTCCACATTAAATTTCGTGAATATGCCCAT
TAATAACCCGCTCATTCATATTACTGCGCACCGAAATATTTTTATTTTACCCGTCTCGACTTCTAACAACTCCAATGAAATTAAATCTAAACTAGGTTCT
AATCATTTTATTCAATCCGAATTTTCCTATCAATCAAGACCTGTTCCCGTAGATATAGGCTTACATATAAGAGGCAGATTACAAAATCCTCAGATTACTT
TATTTGCAAATCCTTCTAATAGAATCAAATCATCCCTGGATATGCTTTCTTATTTGATCACAGGTCAAGCCAGTAATGAAATCAGCGCTGCAAGTACACA
ATTACTATTAAATGCTGCGACTCATTTAGGTCATGAAAAAAATAATTTAAGCGGCCTTATTAATAAATTTCAAAAAAAAATAGGGTTAGATCAATTAACC
ATTGGTGTGAAACCTATTTTTGATCCGCGTACTAATCGCTTAGAACAAAATACGTCGATAATCGTGGGAAAAAAACTCTCTCCTAGGCTGAATGTGTCTT
ACAGTCTTGGTTTATTAGATCCCATCAGTATTTTAGAAATAAATTATCTTTTAAATAAAAATTTCTCGCTACAAGTTACCCGCAGTGATTTTGCTAACGG
TATCGATATATTTTATAAATTAGAAAAAAATTAAAAAAGAAAAAAGCATACGCTCTACACATAGACAAACTAAAATATTCTAGGAATGATGTGAAAACGA
AATTAACGTTTCTATAATATTTTGTGTGCCATTAAGCGGTTTAGATTCACTTAATTTATGTTTTAACTTATCTAAATTTTCAAAACTTTCAACGATAATT
TTAAGTAATTTTTCATCTGAAAATTCCTCAAAATAAATAACCTGACTGAGACCTAAACGAGAAAAATAATTTGCATTGTCTATTTGATCACCGCGACTTG
CTTTTTTTGATAACGGTAACAAAATATGAGGCTTATTTAACGTTAATAATTCATAAATAGACGTCGCGCCTGCACGGCTAATCACTAAATCTGCACACGC
TAAAACGTTCGGAAACTCATCTTCTAGATACTCAAACTGTTTATATCCCTTCATTCCATTAAATTCAGGATCCAATTTATTTTTACCGCAAATATGTATC
ACATAAAATTTTTTTAGTAAGGGTTTTACTAAACGTCGAATCGATTGGTTGATATGAATTGAGCCTAAACCTCCTGCCATTACTAACAAAACAGGTTTTT
GTCGATTACAAAATCCACACAGTGTTAAACCTTTTTCGCAATTTCCGTGTTTCAGAAAATCTCGAATGGGCATGCCGGTTAATACTATTTTACGCTTATT
TTTAAAATAGTTAGCCGTTTCAGGAAAGGTAATACAAATCAATTGAGCGAAAGGAAAGCTAAGTCGATTGGCTAAGCCCGGTGTCAAATCAGATTCATGA
ATGACTATCGGAATTCCATTTAATTGAGCCGCGATAACAACTGGTAAAGCAACAAACCCTCCTTTCGAAAATAAAATATCCGGCTTGATTTTTCGGAAAA
TAAGAAAACTTTGTACGATTCCCATGAATAATTGAAAAGGGGTTAATAAATTTTTCCATGTCCAATACCGATGCAATTTACCGACTGTAATTCCATAATA
GGGGATTTTCAAAGGTTTAATCAGCGCACGCTCTATTCCTTTTTGAGAGCCCACATAAAAAATAGCTGCGCCCTTATTTTTCAAAGCCACTATTAATGGT
AAATTGGGCGTTACGTGCCCTGATGAACCACCTCCTGTGAAAATCATTTTAATTTTTTTTTCCATAAATAACGTTTAAATGAATGGATTAGAATTTAATT
CCAACTTACCTTCAAGATGGACATCGTGAGGAGCTTCTGGCG
>contig_698
CGCAATACTATCCCGTGTAGTCCCCGGTTGGTCAAAAACGATAACACGTTCTTCACCTAAAATTCTGTTTAACAATGTAGATTTCCCTACATTCGGTTTC
CCTACAATAGCGACTTTTATTTTTGGTTTAATCACCTTTTCAGAAAGGATGTGTTCAGCGGTTAACGTTTTAATACAAGCGCTGTGACTGAACACTTTTT
CCATTAATGTTTGAAGACCGTATCCATGGATTGCAGAAATAATAGAAAGGGATGATGTACTAAAACCTAATGGCGAAAACTCACTTTGTAAAAGTGCAGC
GTCTAAACCTTCGCTCTTATTAATAACGAGCGTAATCTTTTTATTAAATGGACGTAACTGTTGTATTAATTGCTCATCCAATAGAGAGAGTCCTTCCCTT
GCATCAACTAAAAATAAAACGTGATCGGCTTCTTTAATTGCATTTCGCGCTTGCTGTTCCATTTGAAAAGCAATATTTTTTTCTTTGCACCCCGTTAAAC
CACCCGTGTCTATGACTATAAAAGGTCGGCCTCCTACAACCGCTCTCCCATAAAGCCGATCCCGGGTTAAACCAGGAATATCTCCTACTAAAGCTTGCCG
AGTTTTTGTCAGTCGATTAAATAAACTCGACTTTCCTACATTAGGTCGTCCCACAAGAACTATACTCGGTAAAGAAATAGTCATACCGGTAAAGCAGCGT
GGGTCCACGCCGATAAACCACCTTCTCTAGTAAGAATACAAACGATCGGATAACGTACAACTGGATTAGCGATAATACTTGCATCATCATGAACAAGATC
TCTTGCTAAAGGATGACCATCGGATAGCGCTAACCAATGAATATACCCTTCTTTATCGCCTACAATTAAACTATTTCCAAAAATAACGGGAGCCGTTAAT
ACGCGATGCTTTAAATAGGGTTGTTTCCAAAGCAAACGACCTGTTATACGATTAAACGCCCAGATGTTACCTTCTGTATCGGTTGCATACAAATGATGAC
CCACAGCGAGTCCAGAATAACTTGAAAAACTTCGTTGCCATAAAACGTGACCGGTTTGTAAAGAAACTGCTGCTAGCTGGCCTTGATAAGTAACCACGTA
AATGACGTTGCAAGATAATATCGGGTTTGCTGCGATATCAATGAGTTGATCAGTGGCAGTAAACCCTTGTGGAAACGCAATCGTTCGCTCCCAGAGTAAA
TTTCCATTTTTTAAATTTAATGCAACGAATTGACCATCGGAAAAACCAACCACTATTTTATTATTAATAATTTGCGCGGCGCTACTGGGCCGTAATATTA
ACAATGGCGCACCATGCGTGTAAGTCCATAAAACCTGACCGGTTTGTAATGCTAACGCAATAATTTGCCCATCGACCGTTTTTAAAATAATATGACCGCT
CCCAACTGCAGGAGGCGCTAAGACTTGATTAGGCAATGATGCTCGCCATAAAATATCTCCAGAATTTGCTGATAATGCGATAGCCTGCAGCTGCTTCGTA
ACAATAATAACAAAACCGTTCGCGACTGCTGGACCACTCGTTATTGTTTGCTTCATTCTTTTTTGCCACAATTTATGACCGTGGGTTAATTCTAAAGCCG
TTACAATACCCGACTTACTGGCAACAAAAATTTTGTTTTCATCAATAACAGGGCGTAGTCGTAAAAAGTCTTCATCCATACCTCTGCCAGTGGCAACCGA
CCAGAGCAATAAAGGTTGAAACTGATAGGGATAAGCCGCTAAAGGAGTAGGTTCAGGCGTATTATCATCACCCAAACCAACACAACCTGCTAAGAGGAAA
CAGCATAAAATACTGCAATAAACACGAACTTTAGTCATTAGATTTCTCATCAAACGCCAGCTAAATTATTAATTTTCATTTCTAACAAAGGTTGTTTAAT
ATTTCCAAAGGCCTGTTTAGCCGCTAAATAAGTCAACAATGCTTTTCGGTTATAACCTAAATCTTTAAAAATGTCCCCTTTTTCCTCCAAAAAAATCGGA
GCGTAGGCTTTATCTTCATTTTTAGATACTCTTTTTAGAGCCTCTCTGGGACGATTTTGAGCCAATAAAACGCGTACTAAACGCATTCTTGCAATCGATC
GTAGCGCTTGATCATGACCGTGATCAACCACCCACGTTAATCGATTGGCAGCAAGCACTAAGTTATTTTGATTCACTGCTATTTTAGCTAACTGTAAAGC
AGCCAGTGAAGCATAAGGCGTAGAGGCATCATTCTTTATTATTTCTTCAGCTCGTTTTTTTAAGGTGGTTATATTTTCATTTGAGATTATTGCAACCACT
AAATGCTCGTATTGCATAGAGGCGATAGATAGATTATTTTCTCTTGATTGATGCCAATAATTCCAACCCAAACTCACGAAAATAGCAAAAATAATCCCTA
ATACGATGCCTCCACCATAATCACGAAACCATTTTTTTACGCGTTCAGCTTGTTCTATTGCAATTAATTCATTCATGGATTAAACATTCTCGCAACTTTT
GTATCACGTGATCTTGAGAGATGGTTTCTTGTGGATTTCTTTCTTTCAAGTTTTTAATAATCAACGTATTCGATTTAACTTCATTCTCTCCTAAAATTAA
TGCAAAACGAGCTCCGCTTTTATCTGCACGTTTAAATTGAGTTTTAATGGCATCTCGGGTTACATCGAGGATTAATCGCATCGTTATTAAATTTTCACGT
AAATATTCTGACAAAATTATTCCCTTTTGTATCGCAATATCCCCCATTGTAATAAAATAGACGTCCGGTAAATGTGATGCAGTTGAACTCAATGGAGACA
ATAAGCTCACTAAACGTTCCATCCCGATAGCAAAACCCGCAGCAGGCGTTGGATGTCCTCCA
>contig_699
AAAACTGTAAGAGTAAGGCAAGGTTATTAGGCTGATGAACGGCAGCATGTAAACAAATTCTTTTCGTGTTAGAGCGGGGTAAAAAAATGGATCGTAATAA
AAAGCTAGGATCAATATGGTGACTATGTTGATATAAAAAATTTAAGTAACTGCGTAGTGTATTTGAATAGGATCGTGCGCCCCAATATAATAGATCCCCA
ATGGAATCGTTTAAAACGAGTTCAAGCCATTTTTTGTTTTTAGAATCGTTAAATTTTTGATTAATAAAATCTAAATAATGATTAATCTCATTTTCTGTTT
GATAACGCACTAATAGCGTTAAAAAATTTAAATGAGAATAATGATCTGGATTAAAAATTTTTTCAATTGCATTTTTGTCAAAATAAACTGAGTTTTTTTG
ACAAAAATCAAGAATAAATTTTAGAGTGTTGGGTTGATAACGCGCCACTAAACTCGTAAAACAATGCCCATAAGACTGTTTAATAAGAAATAGTTTTACA
ATTTTTTCTTTTTCAAATCGATAGATGTGTTGATTTAATAAATTCAAAATAAATTGTAACGTTTCTGCATGATATTGCCCGGATAACATTAAAAGGGTAG
AACCCTCCGCGTTTTGGATCGATAACAAATCTAAAAATAATTTATGTGCGTTTAGTTCATTAAAAAATAAAAAATTAAAAAAATAGTTGATTATTTCAGG
TCGATAGCGGACTGCTTTTAAAAGAAAATAATGATTAATAACAATGCCTTCTTTGGTCGACGTATAAATTTTTTGAAGAATGGTCGATTTATTTTGCGTA
AAAAAAAGAATATAAGTGAGGCGAATTTTTTTAAAAAAAGATGTTTTATCGTCAAAATAATACGATTGTTGTTTTAAATAGGAAAAAAAATTATCAATAG
AATTAACTATAAGAGGATTTTGTATGAGTTTACACCAATACTCCGGAAATTTATTATAAATGAAGTTCAGATTCTCAAGCAATGCACCATCATTGTTTTT
ATTCAGATAATAATAAATACATTGATTTTCGGTGGCTAAATTCGCTTTCTCAGGAACTAATGCGTGATAATAAGCATAATCGACTAAAGTGACTATTTGA
GGCTCAGTGGTAAAATAGCCTTCACGGTTTAATTTTTGAAAAAAAAGCTGTCGTATTATTGGCCAATTAATATCATAGATTCGTGTGGGCTCACCAAATT
CATCAACCTTATCCAGAATAAAAAAAGGAGAAAATGGATGATGCGTCTCAATACGGCTATCGTTTAAGAAAATGTGTATGATATCCCGCATTTCTTCTGC
GGGGCCGATGGCGTAACCCGTTTCTTGAGGCCCACAATAACGTTGTTGACTTAACAGCGCTTCTAATTGTTCGGCGAGTAAAAAAGGAATTTTAAATGCG
GTGTAGTGTATTGGAAATTGATTTTTGAGATATTCTCGAATAGTGATGCCCGATAATAAACTTTTATAAGGATCATTTTGAAAAGACGGTTCTATTGCAA
GACCTTCTTTTTTAGCAATACGATGGACCCGATTGACAACATGGACTTGATAGCTTGCATGAACGATATCTGCGAAATAAGACGCAATCGTTTGAACGAT
GCTTTTTCGTGCTAAATATAAGAGTTGATCGAGATTTTGAGGAACGTCTAGTAAATGGACCAGTTTGTTTACACGAATATGAAAGCCTGGCGTACATAAT
TGGATATCTTCGGTTAATGCAATGAGTATTATTTCAACCCATTTTTTTTCGAGAGGGCTACATTGTTGATTGAAATTGCCTATAATCCGATGATAAAGAA
ACGCTAATTGATTTTTCAACAGGCGTTTAAATGGATAACGAGCATCAGGGCCAATATGTTTAAAAAAGATATTTTTTTCGAGCGATGGATTTATTTTTCG
ACATTCATTTTCTAAATCAGTCAACCAGGTTGTGGTCAATTCTGGTATTTCATTCAACGTGGCGGTTAATGGCGGTGTGTTTTTAAAACATTGATTGAGA
TTTAAAGCAGGATCAAAAATATATGTCGTATTGATTAATCTTACTTTTTTTAAGAAAACATACATTCGTTTAACATTTATAATCGAAATCAATAAAAAGG
CCGCATTGTAAATGAATTTTTTATTTTTTAAAAGAGCGTGTCAATTTTTAAAGAAATTAACGTTTTAGCATGGGCGTTCTCATTTTATAAAAGAAGCCTC
ATGACTTTTGAATAGTCTACAACGTGAATTAATATCATTTTTTAACGAACTATTTTTGGGAAGGGATTTTGAATATTAAAGCGAAGGTCATTGAAACCAA
AAAAGCAGCAACAAACATGGTGAAACTAAACGCGGTGACATACGATATAGTCATTGTATGTTTTAACCAGGCTAGATTTTCTACCGATAAATGATTGACA
GCACGCATTGCGTGTTTGGATTTCGCTAATAAACCATCAATTTGAGATTCTTTAAGTGAAAAAGAATGCATATAATGTTTTAAACGAAAACTGAGTTGCC
ATTTATTGACACTGCTAAGCAACCCGGCTAATACCGCTAAACCCATGGACGTTCCTAATTGCCGAGCACCATTCAGTAAGGCGCTTGCTATACCACGCTG
TTGGGTACCCACTATAGTCATTGCGGTGGCCATGATTCCCGATAAGATGAGTGGCATGCCAATACCAAAACCGAGAAAACCAGGCAATAAAAGAACATAA
CGTTGATGATGACTGAAAACACCGATCCAAATAAGACTTAAAATAACGAGCAACGCCCCCCAAGACATGGGTTTTTTAGGTCCATAGCGATCACGTAAAT
GACCACCGATAGGTGCCATAAAAATAAGCGGTAACATGGCCGGTAAAAGAAATAAGCCTGCTTTTAATGGCGTGTAATGAAG
>contig_700
AATCCATAAAAATAGACCTTTTTTCAATGAATTAATTGATTTCATCTGCCAAGGGCCTGTAATGATACAGGTTTTAGAAGGTCCCAACGCTATCCTAAAA
AATCGTGAACTGATGGGGGCGACTGATCCTAAACAAGCATCTCCCGGTACTATTCGTGCCCTTTTTGCTGAAAATGTCAGCAAAAATGCAGTTCATGGCT
CTGACAGCATTGCGACAGCCCAACAAGAAATCGCGTTCTTTTTTACGCCCGACCAGTGCTTTGGCAGCATGACACATGATTAAACCACTTAAAAATTTAC
TGGATTACGACAGAGTAGAAATGGAGCTTTTTTTCCAAGAATTGGGAGAAAAGTCCTTTCGAGCCCAGCAGGCTTTAAAATGGATCCACCAAGAGGGAAT
CACGGATATCGACAAAATGAGTAATTTCAGTAAGTCTTTACGTAGCCGGTTGAAAACAATTGCACAGATCGATTTACCGGAGATTATTATTGAAAAAAAA
TCTGAAGATGGAACAAAAAAATGGTTGTTGCGACTGGCCGATGCGAACTGTGTCGAAACAGTGTTTATACCTGAGAGGGGTCGAGGGACGTTATGTGTGT
CTTCACAAGTTGGGTGCGCATTAAATTGCAGTTTTTGTTCCACTGCACAACAAGGATTTAATCGGAATTTAACGGTGGCCGAAATTATAGGACAAGTATG
GTTAGCCGTACGTTGTTTATCTCGGGATTCTTTACGTCATGATCATACGGTGAGTAATATTGTGATGATGGGCATGGGCGAACCTTTACTTAATTTTGAT
TCGGTTGTTAAAGCAATGAATCTTATGATGGATGATTTTGGTTATGGTTTTTCTAAACGACGAGTGACTTTAAGCACATCGGGTGTTGTGCCTGCGTTGC
GACGCTTGTCTAAGGCGAGTGAGGTTTCACTCGCAATATCGTTACATGCACCGAACGATGAGTTGAGAGATCGTTTAGTCCCTATCAATAAAAAATACCC
TCTTTCAGAACTATTAGAAGTTTGTCGAAATTATTTTAGGAGTGAGCATCGAAGACGGGTAACCATGGAGTATGTCATGCTGGAAGGGATAAATGATCAA
CCCGAGCATGCGCGGCAATTAATTAAAATTTTAGAAGGTATTCCTGTTAAAATAAATTTAATTCCATTTAATCCATTTCCTTTTGCGCGCTATCGACGTT
CTTCTCAAATAACAATAGAACGTTTTAAAAGTATTTTAGTAAAAGCAGGGCTTAATACCATAACTCGAAAAACGAGAGGCGAGGATATCGATGCGGCCTG
CGGTCAGTTAGTGGGTTATGTTCACGATAGGAGTTATCATAAACGACATCAAAAAGCGGTTTCTACTTCGATTCAATCAGTAGTGCCCATTTGATAGGCT
TATAATGGAGGAATAAATGATATCAATAGTAAAACAATCGATCATTTTTTTATTTATAGTTACGTTGACGGCATGCAGTATTTTTTCAAGGCCCAACAAT
CAGCTACCCGTTTCAGCATCGGATGCCAATGTGCAGCTCGGGTTAGCTTATTTAAACCATGGGGATGTTCAGCGAGCTCATCAAAAGTTATTACTGGCCG
AAGAACAAGCGCCCCGATCATTGCAAGCACAAGGTGCTATGGGTTACTTTTTGGAATCTACTGGAAATTTTTCTTCTGCAGATGCGTACTATCGTAGAGC
AATCGCTCTTAACCCTAAATCCGGTGCCGCGCAAAATAACTACGGTACATTTTTGTGTCGTCGTGGACGTTATTCCCAAGCAGATCAGCACTTTTTATTA
GCATTACAGGATCCGAGTTATCTTAATGCAGCTCAAGTCAATGAAAACGCAGGTTTATGTGCAATGCAAATACCGAATACTAAAAAAGCAATTGGTTATT
TTATGAAAGCAATTTCGCAAGATCCTAAACTGGCACTATCATGGTTGGAATTAGGGCGAATAAATTACCAAGCAAAAAATTATCAACAGGCTCAGCAGTA
TTTGGATCATTATATGCAACTTGTTAAAGCGCCTACCGCGAATGCATTATGGTTAGGTGCTGTTTTAGCACGGGCTTTAGGAAATCCAGAGGTAGCTGCG
AATTATACATTAATGTTACAAACGAAATTTCCCAACTCTGATGCTTATAAGGCATTAATACGGACACCAACATTAAAGGCTCAACAAAAAAAAGATAAAC
AACTTTACTTTTAATTATGACAGAGAAAATACAAGCAATTCGTGGTATGAATGATATTCTACCTGCGCAAAATTTTATTTGGCAAAATGTCGAAAAAGTA
TTGCGTAACCTTGTTAACCAATACGGTTATCAAGAAATTCGCTTACCTATTCTTGAGAAAACGGACTTATTTAAACGGTGTATTGGTCATGTAACCGATA
TCGTTGAAAAAGAAATGTACACGTTTATCGATCGCAATGGAGAGAGTTTATCGTTAAGACCCGAAGGGACTGCAGGCTGTGTTCGTGCCGGCGTGGAACA
TGGTTTATTTTACAATCAAATTCAACGTTGGTGGTATTTAGGTCCTATGTTTCGACATGAACGACCTCAGAAAGGACGTTATAGACAATTTCACCAATGG
GGTGTCGAGGTATTTGGCATCGCGCAGGCTTATATCGATGCTGAATTAATAGTGATGACAGCAAGGTTTTGGAAAGAATTGAAACTCATGCATCAACTTC
ATTTAGAAATTAACTCCTTAGGTTCATTAGAGGCGCGCAAGGCACATAAAGAAAGTTTGATAAATTACTTTGCTCAGCACCTCAACGATTTAGATGAAGA
TTCAAAACGGCGATTACAAACGAATCCGTTGCGTATATTAGATAGTAAAAACCCTGCTTTGCAATCGCTTATTGAAAAAGCGCCGCAGTTACTGGATTAT
CTTGATGCAGAATCTCAACGGGATTTTA
>contig_701
TTCTACTTATTTTTCATCTATACTTCCAGCTTATTTGATAAGCGTCGATTTGAGCTACAGCTTGCTGACGCTATATAAATTTAGCTAAAGCGTCCTAAAA
ACCACTGTCGCTTTAGCCGGTGGTTTTTTGTTATTTGTTTATACTGTCACACGAGAGTGAATATCATGGATGATAATTGTTGCTCCTTGAATAACCCCCC
TATTGATTCATCTCTGTTTACCTTTTCCTTTCCTCCATAATGTACCGTTTTAATCATTCACACACCACTCATTTTGAGTGAGATATTCGTACTATTTTTT
AATTTTTTTAGGGAAAATGTTATGTCTATTCAATTTAATTCATCACATGTACTGGGTCTTCCTCGGATTGGTGCCAATCGAGAAATGAAAAAAGCAGTCG
AAAACTATTGGCGCCGGGAAATATCGAGCGATGAATTACAACACATCGGTCAACAGATTGAAAATAAAAATTGGCAAATGCAAGCCGATGCGGGGCTAGA
CTTTATCACTGTCGGTGATTTCTCTTGGTATGATCATGTATTAGATCACAGTGCTTTATTTGGCGTCATTCCTGAGCGTTTCAATACCGGAAAAATAGAT
TTAAATACATTATTTTATATGGCGCGTGGTCAAGCACCCGATGTCCAAGAAACCACCGCCTGCGCAATGACAAAATGGTTTAATACCAACTACCATTATA
TGGTTCCTGAGTTTTGTTTGGATCAAACTTTTCAATTAAGTACCGATTATTTATTTTCATCGATTGATAGAGCCCTGGCGAAAGGTTATCGTGTCAAGCC
CGTTTTACTCGGGCCATTAACCTATCTTTGGCTCGGAAAATCGAAACAAACTGAATTTAATAAATTAAATTTATTAGAAAATTTACTGCCTGTTTATAAT
CAAATTTTTGCGCATTTCCGTTCCAAAAATATTGAGTGGGTACAAATCGATGAACCATTATTAGCACTTGATATCGATAAAAATTGGCAACAAGCCTATA
TAAAAACCTATCAACAATTAAATTTTAATGACATTCATTGTCTGTTAACCACTTATTTTGGTGACATTTGCGATCAATTATCGCTTATCGACCAATTACC
TATTCATGGTTTGCACATTGATTGTTCCACAGCCCCAGAACAATTGCCTCGTTGTCTCGATGTTTTTCCAAAAAACAAAGTTCTTTCTCTAGGATTCATT
AATGGTCGAAATATTTGGCGCGCTGATTTAACAAAAATCTTAACGGTATTACGTCCTATTTATGAACGCTATGGTGAAAACTTATGGTTAGGAAGTAGTT
GTTCATTACTTCACGTCCCTGTTGATTTAGACAGTGAAACGAAACTGGATCCGGAAATAAAAAATTGGTTCGCTTTTTCCAAACAAAAATTAGCTGAAAT
CGCGTTATTGTCACGTGCCCTCCATTCTAACGAGTCGACGACGACGCAATTATTAATAGAAAATCAACGCGCGTTACACACTCGAAAAACATCAACGCGC
ATTCAGAATAGCGATGTACAAAATCGAATTAAATCAATCACGCCCACTATGGCTAAACGAAATATGGACTATATTTCTCGTGCAAAACAACAAAAATCAA
GCTTACAATTAAATTTACTCCCGACAACAACGATTGGCTCATTCCCCCAAACATCGGATATCCGAAAAATTCGGCTTGCCTATAAATCAGGAAAAATGAC
ATCTGAAATTTATCAACAAAAAATAAAACAACATATTGCGGATGTTATCCTTCGACAGGAAGCCTTAGGTTTAGATGTTTTGGTGCATGGCGAAGCAGAA
CGTAATGACATGGTTGAATATTTTGGTGAATGCTTAGAGGGCTTTGTTTTCACTAAAAATGGCTGGGTACAAAGTTATGGGTCCCGCTGTGTTAAACCGC
CTATCATCTATGGTGATGTCCATCGTCCAAAACCCATGACGGTAGAATGGTCCGCTTATAGTCAAGGTTTAACGCAGCGTCCTGTTAAAGGCATGCTAAC
AGGGCCCACAACACTGTTAGCATGGTCTTTTGTCCGAGATGATCAGCCCTACCAAACAACGGGATTACAAATTGCATTAGCATTACGCGATGAAGTCCTT
GATCTCGAACGTGCAGGTATTCGTATTATTCAAATAGACGAGCCTGCTTTTCGTGAAAGATTACCTTTACGTCGTAAAGATTGGAAAAGTTATTTAGATT
GGGCTGTATTTTCATTCCGGATTGCTTCTTCTGCAGTTCAAGCGAGTACACAAATTCATACGCATATGTGTTATTCCGAATTTAATGATGTTATGGAGGC
CATTGCGGCATTGGATGCCGACGTCATTACGCTCGAAAGTTCTCGTTCCAACATGAAACTTTTGCATGCATTTGAATCCTTTTCTTATCCAAATGAAATA
GGTCCAGGAATCTATGACATTCATTCACCGCGTGTCCCCTCAAAAAATGAAATGATTAATCAACTGAAACTAGCACTCCGTTATATTCCTATTGAACGGC
TTTGGGTCAATCCAGATTGTGGTCTAAAAACACGTCATTGGAATGAAGTGACACCTGCATTACAAAACATGATCGAGGCCGCTCAAGTACTTCGTGAGGA
TAAAACAGGGATGCCATTGTCAACGAACAAGGAAGCTTCAGATGCAATTATGTCAAAAATTTAATTTTAGTTTTGAAGTGTTCCCCCCCCAAACACATCG
TGGTTTGAAAAATTTATACGCAACACGACAAGAACTATCTAAACTTAAACCCAATTATTTTTCAATCACTTTTGGTGCCGGTGGCGCAATACAGCACCAA
TCACTCCTCGTCATAAAACAATTCGTTAAGGATGGAATTGCTGCAACCCCCCATATTTCCTGCGTCAATATGACCTATCCGCGTTTATATGATTTGCTCA
TGGAGTATCAACAATTAGGGGTTAAACAATTGCTGGTCATTCAAGGCGACTTAC
>contig_702
AAAAATAAAACATCTTAATTTACAACGCGTTGTATGCGATCACATACTTCTTTTTTACCGAGCACGCGCAACGTTTGGCTCATCGGAGGCGAAATAGACT
GACCTGTTATAACCCAACGCAACGGTTGCGCGACTTTGCCTAATTTCAAATTGAGCGTTTCGGCCGTTTCTAATAATACGTGGTGTATCGAATCGTCGGT
CCAGGTGGTCAGTGCCTGAAAGCCTTGTAATATTTTTTTTAATATGTTTTTCATCGCTTCTGATAGTGTTTTTGTATCAATTTCTGGCGCTAAATAAAAA
TAACGGCTTTTTTCAGCCATTTCATTTAATGTTTTAACCCGTTCACGTTGTAACGTGACGACATCAACACAATCAGGGCCTTTATCCGTTGGAATATTCA
ATTCTTGACATTTTTTAGCAAACAAACACACAATTTGATTGATATCCTCTGTTTTTAAATACTGTTGATTGAGCCAGATTAATTTGTCAGGATTAATCGA
CGCTGAAGACTTATTTAAATGATTCAAATCAAAATAATGAATCATTTCTTGGCGAGAAAAAATTTCTTGATCACCGTGTGACCATCCCAATTTAACTAAG
TAATTCACGACGGCGTCGGCTAAATAGCCTTCTTTTTTATAGTTTAAAATATTGGCAGCGCCTGTTCTTTTAGAAAGTTTTTTACCTTCACTATCGAGAA
TCATCGGTAAATGTGCATAAACCGGTAAAGGAGCATTTAACGCTAACAATAGATTAATCTGACGAGGCGTATTATTAAGATGATCATCCCCGCGTATAAC
GTGTGTAATGTGCATATCACTATCATCGACGACAACCGTAAAATTATAGGTGGGTGATCCATCACTCCGAGCAATAATTAAATCATCTAATTCGTTATTG
CGAAAAATAACAGGACCATGAACCTTGTCATCCACGACCACTTCGCCATTTAAAGGATTACAAAAACGTATGACAGACGTTTGATCAGGCGGCGTGGACT
TTCTATTTCGGCAATAACCATCGTAGCGTGGCTTCTGACGTTTGGCACGTTGTCTTTCGCGCAATTCCATTAAGCGTTCTTTCGAGCAATAACAGCGGTA
GGCTTTACCTTCTTTAAGCCATTGCGTTAAAATTTCTCTATAGCGGCTTAACCGTTGGCTTTGAAAGAAAGGACCTTCATCGTAATCTAATCCAAGCCAT
TGTAAACCTTGTAAAATAACGTCAGTGGCTGCATGGGTTGATCGTTCTGTATCGGTATCTTCAATACGCAATATAAATTCCCCGTGCTGTTTTTTTGCAT
ATAACCACGAATAAAGCGCTGTTCTAACGCCACCAATATGTAAATAACCGGTAGGGCTGGGTGCAAAACGCGTACGGACTTTCATAAATAGGACCTTTAT
TTTTTATCCTTGCAAGAGCAAGCATTTATCCAGAATACTATCAAGCGAAATTAAACCCTTCAGTATATATCAAATGGGTTGGAAAGGTTTAATCTCCCCT
TTACCACAACGAATAATGTGCGGAATGTGTCCTGATAAGTCAATGACGGTTGTCAGTTCTAAACCGCAAAACCCACCATCAATCACTAAGTCCACTCGTT
TCCCTAAAATATCGCGAATTGCTTCCGGTTCTAATAAAGGGAGATCAGAATCGGGTAAAATCAACGTCGTGTTGATTAACGGTTGATCATTCATTTCTAA
TAACGCATGCACTATTTTATTGTCTGGAATCCGTATCCCAATGGTTTTACGCTTCGCATGGATTAAATAACGTGGTACATGCGATGTCGCCGGTAATAAA
AAAGTGTAAGGACCTGGTGTATTGGCTTTTATTAAACGAAAAATAGGGGTCTCTAATTGCGCAAAATGAGCCATTTCAGAAATATCACGACACAGTAAGG
TCAGAGAATGTTGGTCTTTTAACTGACGTATTTGTTTAATGCGTTGTATTCCCTTTTTGTTGGTGAGTTGACACCCTAATGCATAAGCAGAGTCTGTTGG
ATAAACAATAACCCCCTCTTTCATCACGATATTTGCTGCCATACGTATTAAATGCAGCTGCGGATTTTCTTTGTGAATTTTAAGAAATTGGCTCACACTA
TAACCCTTTCCTAAACAAGTCAGACTGTTATATACTAGGTCTAAGTCTCTCTATTACGTCATCGCATGCGTCTACTTTTTGATTTTTTGCCCATTGTTAT
TTTCTTTATCGCTTACAAGTTTTTTGGCATCTATGTCGCCACTGCCGCGGCGATTATTATTAGTTTGCTACAAGTCATTGGTTACTTTATCAAACACCGT
AAGGTACCTAGTATACAACTTATTAGCTTAGTCCTCATCCTCTTATTTGGTGGCGGCACATTATTTTTACATAATGAATTATTTATCAAATGGAAGCCAA
CTGCACTTTATTGGCTGCTTGCGCTTGGCGCTTTAATCACCCATTACGTTGGCAAAAAACCTTTCATTCAGCATCTATTAGAAACCAATATCGTCTTACC
CTCTCATCTGTGGTCATCGTTAAATAGAAATTGGATTATCTTTTTCATTTTAATGGGGGCTATTAATTTATGGGTTGCCTATACGTTTAATACCAACACC
TGGGTTAATTTTAAATTGTTTGGCTTGCTGGGAATGACTTTTTTATTTATAGTCGCACAAGCTATTTATTTAGCACGCTATATTCATTCTGATGAAAAGA
CATAACCACGATGCATAACCTCGCTCATGACATTCAAAAAAAATTACATCAAGCACTCACGCCCACCTATTTAAACGTAATAGACGAAGGCGACCAGCAT
GTGGGTCACGCTAAAGAAGGCGCAGGCCATTTTTCAGTGCATATTTCCTCTCCTTTATTTAAAAATAAATCTTTAGTTGCGTGTCATCGACTCGTTTATG
CGGCACTCGGGGACTTCATACCGAGTAAAATCCATGCCTTAAAAATTGAAATAATG
>contig_703
CATTACGTTCTAACGGAGTACATTGACATGACATATATTCATCCTTAAATAATTTATTTTTTTATTTTATATCTTTTTTCTGTTTTAAGCATTTACAATA
TATATAAAAGTGTCCGTTAAACTATCAGGGCTGATAAATCAAATTCATTAATTCTTTTTTAAATACTCGCAAATATCCTCTGGACAATGATAAAGTGCTT
CGAGTATGGGGCATTCAGCAATTGAAATATTACCGTCACAGGCTTGTTCCCAACCCATCAGCGCATGTTTTATCCGCTGTAAACTCTTTATTTTAGTCTC
AATCTGAGAAATTTTTTGTTGTATCTCTAGCTTAACCGGCTGACTGGAGGATTGATTCATTTCTAAATCAAGTAAGTTTTTAATTTCATTTAAGTCAAAG
CCAATGAGCTTCGCGTTTTGAATAAAATAAAAGCGCCGTAGGAGACTTTCAGGGTAAAGACGGAACCCTCCTTCAGACCGCTTTGATTTTGGAATCAAGC
CGATTTTTTCATAATCACGGATTGTGACCGGTGTTTGTTGAACTAATTTAGCCAAATTACCTATCGTATAATACTTCATTGCTTATTTCCTAGCGTTAAA
TTTCTTTATTAAAATAGTTAAAATAGTAATGATACGCCTAAACTATAGGTATTATCATTCGTAGAAAGATTATTCTCTTGAAACAATTGCTTAGTGTACC
CATAATTACCGGTATGTTGATATTGCAAATAAATTGCAAGCATCGGATTGATTTGATAATACGGCCTTAATGTTAATTGCAATTCATTAAACCCGCTTCC
TACTAAATCATGTGTAACGGTTTTACTTGCAAATAGTGCTTCTACTTCCGTTCGTACAAAAAAATTATGCGCAATTTGCGTATCGCGCGTTAAGTCTAGA
TCGAGCTTGCTACTACCGTTATGATAATAAGCTCGAATATCGGTTTCGATAAAAAACGGAGTTAAGCCTTCAATACCGATACCGGGTTGAAAATACGACG
ATGGCCGATATTGATAATTTAAGCCTCCCTTAACAGCCCAGAATTTACTGATAGCATGCCAATAAAAAATATCCAGATTTGGCATTATCGGTAACGCCTC
GCCTAATTTCAGCTTTTTCTAAATATAATTGCAATTTATTATTGTCTCCACCAAACATGCCTTTATAGGTAATTTCTTGATCGTTATTCATTAAATTCTG
ATTAATATCAAATAAATTCGCGCTAAAAAATCGCGGCGTAGGATCCGAAGGATGATTAATTAAGCGTTGATCGATCGGTAAGTGCTGAACACGAACTATC
GCGCGATTTCGATAAGCTAAAGGTTTTATTACATTTTTTGGATGTTGGTTTGCGGGTGTCACATCGATTAACGTGGTGTATTGGAACACCCGCGCCATAC
CCGCTGCCATGTGATAAAGCTGTGGTGACAATGAAAAAACCACTGTCCGCTTGCATCGGCATCCAGATCCGCCACTACAGTCGACATGGGTGGAACAACA
AGGGTATGTAATAAAGGATCGTATGCACCATGCCCATTACGTAAAATAAACCAATGACCATGAATGTGCATAGGATGATCCATCATCGAATGATTCGTAA
AGACTATTCGATAACGTTTACCGGGTTTTAATAAAATCAGTTTGGCATTATTCATCGTCACGCCGTTAATAAACCAAATATAACGGTTCATATAACCCGA
[truncated: 994,178 more chars]
