# Supplementary material for: Candidate pathogenicity islands in the genome of ‘Candidatus Rickettsiella isopodorum’, an intracellular bacterium infecting terrestrial isopod crustaceans
Source: PeerJ. 2016 Dec 21;4:e2806. doi: 10.7717/peerj.2806 (PMC5181103; doi:10.7717/peerj.2806)
Supplement: Supplemental Information 2 [file peerj-04-2806-s002.zip › Supplement/assemblies/Rickettsiella_isopodorum_formatted.fasta]

>contig_1
AAAAACTCAATTTTAAGAATTACCAAATAATTTCAAATGTTGAAATTTAGGAAAAATCGTACTT
>contig_2
AAACAAATATTGAAATTTCATTAAAAAACGTCAATTTAAGACACCTAAAACTATTAATAAATTC
>contig_3
ACTTTTCTGCTTTTTGAAATTGCATTTCAATGAAACACATTATTTTTTCAAATGCTGAAAATAC
>contig_4
CAAATAATTTCAAATGTTGAAATTTAGGAAAAATCGTACTTTTAAGAGTTCTAAATTTGTAATG
>contig_5
CAAATTCGCTTTTCTGCTTTTTGAAATTGCATTTCAATGAAACACATTATTTTTTCAAATGCTG
>contig_6
CAAATTCGCTTTTCTGCTTTTTGAAATTGCATTTCAATGAAACACATTATTTTTTCAAATGCTA
>contig_7
CAACTAATGAAATATTTGGTATATAAAAACAAATATTGAAATTTCATTAAAAAACGTCAATTTA
>contig_8
CAATGAAACACATTATTTTTTCAAATGCTGAAAATACCGTTAAAAACTCAATTTTAAGATTTAC
>contig_9
CAGCATTTGAAAAAATAATGTGTTTCATTGAAATGCAATTTCAAAAAGCAGAAAAGCGAATTTA
>contig_10
TAAAACAGGTTTTCACAACTAATGAAATATTTGGTATATAAAAACAAATATTGAAATTTCATTA
>contig_11
TAAATTCGCTTTTCTGCTTTTTGAAATTGCATTTCAATGAAACACATTATTTTTTCAAATGCTA
>contig_12
TTTTCACAACTAATGAAATATTTGGTATATAAAAACAAATATTGAAATTTCATTAAAAAACGTC
>contig_13
TTTTTCCTTGAGTGAACAGACTATTGGATAGACTTCCAAAGAAGATACTACTAGTTATTAATCC
>contig_14
AAATTTGTAATGTGAAAATTTAAGAAAAAGCGTAATTTTAGAAGTTAAATTTTTTTATTAAAACA
>contig_15
AATCTTAAAATTGAGTTTTTAACGGTATTTTCAGCATTTGAAAAAATAATGTGTTTCATTGAAAT
>contig_16
AATTTTTTATTAAAACAGGTTTTCACAACTAATGAAATATTTGGTATATAAAAACAAATATTGAA
>contig_17
ACCAAATAATTTCAAATGTTGAAATTTAGGAAAAATCGTACTTTTAAGAGTTCTAAATTTGTAAT
>contig_18
ATTTACCAAATAATTTCAAATGTTGAAATTTAGGAAAAATCGTACTTTTAAGAGTTCTAAATTTG
>contig_19
CTCTTTTCTGCTTTTTGAAATTGCATTTCAATGAAACACATTATTTTTTCAAATGCTGAAAATAC
>contig_20
CTCTTTTCTGCTTTTTGAAATTGCATTTCAATGAAACACATTATTTTTTCAAATGCTGAAAATCC
>contig_21
CGCTTTTCTGCTTTTTGAAATTGCATTTCAATGAAACACATTATTTTTTCAAATGCTGAAAATAC
>contig_22
CGCTTTTCTGCTTTTTGAAATTGCATTTCAATGAAACACATTATTTTTTCAAATGCTGAAAATCC
>contig_23
TAAATCTTAAAATTGAGTTTTTAACGGTATTTTCAGCATTTGAAAAAATAATGTGTTTCATTGAA
>contig_24
TAAATTTCAACATTTGAAATTATTTGGTAAATCTTAAAATTGAGTTTTTAACGGTATTTTCAGCA
>contig_25
TACAAATTTAGAACTCTTAAAAGTACGATTTTTCCTAAATTTCAACATTTGAAATTATTTGGTAA
>contig_26
TACTTTTAAGAGTTCTAAATTTGTAATGTGAAAATTTAAGAAAAAGCGTAATTTTAGAAGTTAAA
>contig_27
TCTTAAAATTGAGTTTTTAACGGTATTTTCAGCATTTGAAAAAATAATGTGTTTCATTGAAATGC
>contig_28
ACGTTTTTTAATGAAATTTCAATATTTGTTTTTATATACCAAATATTTCATTAGTTGTGAAAACCT
>contig_29
ACGGGATTTTCAGCATTTGAAAAAATAATGTGTTTCATTGAAATGCAATTTCAAAAAGCAGAAAAG
>contig_30
CTGAAAATACCGTTAAAAACTCAATTTTAAGATTTACCAAATAATTTCAAATGTTGAAATTTAGGA
>contig_31
TCTGCTTTTTGAAATTGCATTTCAATGAAACACATTATTTTTTCAAATGCTGAAAATACCGTTAAA
>contig_32
AACCTGTTTTAATAAAAAAATTTAACTTCTAAAATTACGCTTTTTCTTAAATTTTCACATTACAAAT
>contig_33
AACGGTATTTTCAGCATTTGAAAAAATAATGTGTTTCATTGAAATGCAATTTCAAAAAGCAGAAAAG
>contig_34
TTCCAGAGATTCCAGAGATTCCAGAGATTCCAGAGATTCCAGAGATTCCAGAGATTCCAGAGATTCC
>contig_35
TGAAAACCTGTTTTAATAAAAAAATTTAACTTCTAAAATTACGCTTTTTCTTAAATTTTCACATTAC
>contig_36
AAAACAGGTTTTCACAACTAATGAAATATTTGGTATATAAAAACAAATATTGAAATTTCATTAAAAAA
>contig_37
AAATTCGCTTTTCTGCTTTTTGAAATTGCATTTCAATGAAACACATTATTTTTTCAAATGCTGAAAAT
>contig_38
AAATTGACGTTTTTTAATGAAATTTCAATATTTGTTTTTATATACCAAATATTTCATTAGTTGTGAAA
>contig_39
AACTAATGAAATATTTGGTATATAAAAACAAATATTGAAATTTCATTAAAAAACGTCAATTTAAGACA
>contig_40
AATTCACTTTTCTGCTTTTTGAAATAGCATTTCAATGAAACACATTATTTTTTCAAATGCTGAAAATA
>contig_41
AGAGATTCCAGAGATTCCAGAGATTCCAGAGATTCCAGAGATTCCAGAGATTCCAGAGATTCCAGAGA
>contig_42
AGTACGATTTTTCCTAAATTTCAACATTTGAAATTATTTGGTAATTCTTAAAATTGAGTTTTTAACGG
>contig_43
CAAATATTGAAATTTCATTAAAAAACGTCAATTTAAGACATCTAAAACTATTAATAAATTCACTTTTC
>contig_44
AATTTATTAATAGTTTTAGGTGTCTTAAATTGACGTTTTTTAATGAAATTTCAATATTTGTTTTTATAT
>contig_45
ATTACGAATTTAGAACTCTTAAAAGTACGATTTTTCCTAAATTTCAACATTTGAAATTATTTGGTAAAT
>contig_46
TTAATAGTTTTAGGTGTCTTAAATTGACGTTTTTTAATGAAATTTCAATATTTGTTTTTATATACCAAA
>contig_47
TGTGAAAACCTGTTTTAATAAAAAATTTTAACTTCTAAAATTACGCTTTTTCTTAAATTTTCACATTAC
>contig_48
AACAAATATTGAAATTTCATTAAAAAACGTCAATTTAAGACACCTAAAACTATTAATAAATTCACTTTTC
>contig_49
AATTTCAACATTTGAAATTATTTGGTAAATCTTAAAATTGAGTTTTTAACGGTATTTTCAGCATTTGAAAA
>contig_50
AATGAAATTTCAATATTTGTTTTTATATACCAAATATTTCATTAGTTGTGAAAACCTGTTTTAATAAAAAA
>contig_51
ATGAAATATTTGGTATATAAAAACAAATATTGAAATTTCATTAAAAAACGTCAATTTAAGACACCTAAAAC
>contig_52
CTAAAACTATTAATAAATTCACTTTTCAGCTTTTTGAAATTGCATTTCAATGAAACACATTATTTTTTCAA
>contig_53
CTTTTAAGAGTTCTAAATTTGTAATGTGAAAATTTAAGAAAAAGCGTAATTTTAGAAGTTAAAATTTTTTA
>contig_54
TAAATTGACGTTTTTTAATGAAATTTCAATATTTGTTTTTATATACCAAATATTTCATTAGTTTTGAAAAC
>contig_55
AATGTGTTTCATTGAAATGCAATTTCAAAAAGCAGAAAAGAGAATTTATTAATTGTTTTAGGTGTCTTAAAT
>contig_56
TAACTTCTAAAATTACGCTTTTTCTTAAATTTTCACATTACAAATTTAGAACTCTTAAAAGTACGATTTTTC
>contig_57
ACCTAAAACAATTAATAAATTCTCTTTTCTGCTTTTTGAAATTGCATTTCAATGAAACACATTATTTTTTCAA
>contig_58
ATTTCAATGAAACACATTATTTTTTCAAATGCTGAAAATACCGTTAAAAACTCAATTTTAAGAATTACCAAAT
>contig_59
TACAAATTTAGAACTCTTAAAAGTACGATTTTTCCTAAATTTCAACATTTGAAATTATTTGGTTAATCTTAAA
>contig_60
AACACATTATTTTTTCAAATGCTGAAAATACCGTTAAAAACTCAATTTTAAGAATTACCAAATAATTTCAAATG
>contig_61
ATTAATAAATTCTCTTTTCTGCTTTTTGAAATTGCATTTCAATGAAACACATTATTTTTTCAAATGCTGAAAAT
>contig_62
ATTTTGAAAATCCAGAGTATGTTCCTTATGAGGAAAGGGATAATAATCCTTCTGGGACACAAGCAGTAAGTGGA
>contig_63
AAATAATTTCAAATGTTGAAATTTAGGAAAAATCGTACTTTTAAGAGTTCTAAATTTGTAATGTGAAAATTTAAG
>contig_64
AACCTGTTTTAATAAAAAATTTTAACTTCTAAAATTACGCTTTTTCTTAAATTTTCACATTACAAATTTAGAACT
>contig_65
CATTGAAATGCAATTTCAAAAAGCAGAAAAGAGAATTTATTAATTGTTTTAGGTGTCTTAAATTGACGTTTTTTA
>contig_66
ACTTCACCAAAGGCAAGACAGCGTTGATAATAAGACCATACCTTGCGCTTGTTATTAATCCCAGTCAATAAACCCA
>contig_67
ATATTTCATTAGTTGTGAAAACCTGTTTTAATAAAAAATTTTAACTTCTAAAATTACGCTTTTTCTTAAATTTTCA
>contig_68
ATTTCAAAAAGCAGAAAAGTGAATTTATTAATAGTTTTAGGTGTCTTAAATTGACGTTTTTTAATGAAATTTCAAT
>contig_69
TTAAAATTGAGTTTTTAACGGTATTTTCAGCATTTGAAAAAATAATGTGTTTCATTGAAATGCAATTTCAAAAAGC
>contig_70
AAATTACGCTTTTTCTTAAATTTTCACATTACAAATTTAGAACTCTTAAAAGTACGATTTTTCCTAAATTTCAACAT
>contig_71
CTTTTAAGAGTTCTAAATTTGTAATGTGAAAATTTAAGAAAAAGCGTAATTTTAGAAGTTAAATTTTTTTATTAAAA
>contig_72
AAAGACGGTTTAGAAATACTAAAAACCTATGCTCCTCAATGTGAAGCGGAGATTCAAAAAATATTAGACGAAATAGAA
>contig_73
ATAATGTGTTTCATTGAAATGCAATTTCAAAAAGCTGAAAAGTGAATTTATTAATAGTTTTAGATGTCTTAAATTGAC
>contig_74
ATATTTCATTAGTTGTGAAAACCTGTTTTAATAAAAAAATTTAACTTCTAAAATTACGCTTTTTCTTAAATTTTCACA
>contig_75
AATGAAACACATTATTTTTTCAAATGCTGAAAATACCGTTAAAAACTCAATTTTAAGATTTACCAAATAATTTCAAATG
>contig_76
ATTGAAATTTCATTAAAAAACGTCAATTTAAGACACCTAAAACTATTAATAAATTCACTTTTCAGCTTTTTGAAATTGC
>contig_77
ACCGTTAAAAACTCAATTTTAAGATTAACCAAATAATTTCAAATGTTGAAATTTAGGAAAAATCGTACTTTTAAGAGTTC
>contig_78
TAAAAAACGTCAATTTAAGACACCTAAAACTATTAATAAATTCACTTTTCTGCTTTTTGAAATAGCATTTCAATGAAACA
>contig_79
TTCAATGAAACACATTATTTTTTCAAATGCTGAAAATACCGTTAAAAACTCAATTTTAAGATTAACCAAATAATTTCAAA
>contig_80
AAAACTCAATTTTAAGAATTACCAAATAATTTCAAATGTTGAAATTTAGGAAAAATCGTACTTTTAAGAGTTCTAAATTTG
>contig_81
CGCATATTTTTTTGGTAGACGGTAATATGGTTGAAGGAGGATGTTATTCAAAGAGAGGATGCTAAATAGCTTATTGCAGAA
>contig_82
TCCACTTACTGCTTGTGTCCCAGAAGGATTATTATCCCTTTCCTCATAAGGAACATACTCTGGGTTTTCAAAATACTCTTC
>contig_83
TTTTCAAATGCTGAAAATACCGTTAAAAACTCAATTTTAAGAATTACCAAATAATTTCAAATGTTGAAATTTAGGAAAAATC
>contig_84
AAAACGTCAATTTAAGACACCTAAAACTATTAATAAATTCACTTTTCAGCTTTTTGAAATTGCATTTCAATGAAACACATTAT
>contig_85
AACCTGTTTTAATAAAAAAATTTAACTTCTAAAATTACGCTTTTTCTTAAATTTTCACATTACGAATTTAGAACTCTTAAAAG
>contig_86
AACCTGTTTTAATAAAAAATTTTAACTTCTAAAATTACGCTTTTTCTTAAATTTTCACATTACGAATTTAGAACTCTTAAAAG
>contig_87
ATTAATAAATTCACTTTTCAGCTTTTTGAAATTGCATTTCAATGAAACACATTATTTTTTCAAATGCTGAAAATACCGTTAAA
>contig_88
ATTTTTCCTAAATTTCAACATTTGAAATTATTTGGTTAATCTTAAAATTGAGTTTTTAACGGTATTTTCAGCATTTGAAAAAA
>contig_89
CTAAAACTATTAATAAATTCACTTTTCTGCTTTTTGAAATTGCATTTCAATGAAACACATTATTTTTTCAAATGCTGAAAATA
>contig_90
GAAATGCAATTTCAAAAAGCTGAAAAGTGAATTTATTAATAGTTTTAGATGTCTTAAATTGACGTTTTTTAATGAAATTTCAAT
>contig_91
ACTTTTCTGCTTTTTGAAATAGCATTTCAATGAAACACATTATTTTTTCAAATGCTGAAAATACCGTTAAAAACTCAATTTTAA
>contig_92
ATTTCAATGAAACACATTATATTTTCAAATGCTGAAAATACCGTTAAAAACTCAATTTTAAGATTTACCAAATAATTTCAAATG
>contig_93
ATTTCAATGAAACACATTATATTTTCAAATGCTGAAAATACCGTTAAAAACTCAATTTTAAGAATTACCAAATAATTTCAAATG
>contig_94
AGACACCTAAAACTATTAATAAATTCACTTTTCTGCTTTTTGAAATAGCATTTCAATGAAACACATTATTTTTTCAAATGCTGA
>contig_95
CTTTACCTAAAAATTGTCGTTTGCCCACGGAAGATACATTTTCATTGAATAAAATACTGAGTACTTTTTTATTTTCCAAGCCTA
>contig_96
AAAAGCGTAATTTTAGAAGTTAAAATTTTTTATTAAAACAGGTTTTCACAACTAATGAAATATTTGGTATATAAAAACAAATATTG
>contig_97
ATAATGTGTTTCATTGAAATGCAATTTCAAAAAGCAGAAAAGTGAATTTATTAATAGTTTTAGGTGTCTTAAATTGACGTTTTTTA
>contig_98
ATGAAATATTTGGTATATAAAAACAAATATTGAAATTTCATTAAAAAACGTCAATTTAAGACATCTAAAACTATTAATAAATTCAC
>contig_99
AAAAGCGTAATTTTAGAAGTTAAATTTTTTTATTAAAACAGGTTTTCACAACTAATGAAATATTTGGTATATAAAAACAAATATTGAA
>contig_100
ATGTTGAAATTTAGGAAAAATCGTACTTTTAAGAGTTCTAAATTTGTAATGTGAAAATTTAAGCAAAAGCGTAATTTTAGAAGTTAAA
>contig_101
AAAATACCGTTAAAAACTCAATTTTAAGATTTACCAAATAATTTCAAATGTTGAAATTTAGGAAAAATCGTACTTTTAAGAGTTCTAAATT
>contig_102
CGTTTTTTAATGAAATTTCAATATTTGTTTTTATATACCAAATATTTCATTAGTTTTGAAAACATGTTTTAATAAAAAAATTTAACTTCTA
>contig_103
TATTGAAATTTCATTAAAAAACGTTAATTTTAGACACCTAAAACTATTAATAAATTCACTTTTCTGCTTTTTGAAATAGCATTTCAATGAAACA
>contig_104
ATTTCAAAAAGCAGAAAAGAGAATTTATTAATTGTTTTAGGTGTCTTAAATTGACGTTTTTTAATGAAATTTCAATATTTGTTTTTATATACCAAA
>contig_105
CCAGAGTATGTTCCTTATGAGGAAAGGGATAATAATCCTTCTGGGACACAAGCAGTAAGTGGATACGAAGAACCTCAATATGAAGAGTATTTTGAAAA
>contig_106
ATAATGTGTTTCATTGAAATGCAATTTCAAAAAGCAGAAAAGTGAATTTATTAATAGTTTTAGATGTCTTAAATTGACGTTTTTTAATGAAATTTCAAT
>contig_107
ATTTGTAATGTGAAAATTTAAGAAAAAGCGTAATTTTAGAAGTTAAATTTTTTTATTAAAACATGTTTTCAAAACTAATGAAATATTTGGTATATAAAA
>contig_108
AAACCTTTAAATTTCAGAGAAACTATCGAAATGGAGCACGAAAATCAGATATATAGGGCTATCGATAAATTTGAAAAATTACAAAATAAAAGTAGTTATT
C
>contig_109
CAAATAATTTCAAATGTTGAAATTTAGGAAAAATCGTACTTTTAAGAGTTCTAAATTCGTAATGTGAAAATTTAAGAAAAAGCGTAATTTTAGAAGTTAA
A
>contig_110
AAAAGTGAATTTATTAATAGTTTTAGGTGTCTAAAATTAACGTTTTTTAATGAAATTTCAATATTTGTTTTTATATACCAAATATTTCATTAGTTGTGAA
AA
>contig_111
ATATTTCATTAGTTGTGAAAACCTGTTTTAATAAAAAAATTTAACTTCTAAAATTACGCTTTTGCTTAAATTTTCACATTACAAATTTAGAACTCTTAAA
AG
>contig_112
ATATTTCATTAGTTGTGAAAACCTGTTTTAATAAAAAATTTTAACTTCTAAAATTACGCTTTTGCTTAAATTTTCACATTACAAATTTAGAACTCTTAAA
AG
>contig_113
AAAAAAATAGTCTAAATTCAAACGATTAGCTAAGTCAGTCCCTGACTGTTAATCATACTCTCGACTGCCTCTGCTTTAATTAAAGTTCTATAAAAACAAT
CAG
>contig_114
TAAAGCTAGGCAAGGTAATGTTAACTACAAGGTAGCGATAGAATGCTCAGAAGATCTGCAACGCCGCTTAATGAAGTTTTTTCGCAGCAGTGTTTTGTTA
TTTCA
>contig_115
CCCAGAAGGATTATTATCCCTTTCCTCATAAGGAACATACTCTGGGTTTTCAAAATACTCTTCATATTGAGGTTCTTCGTATCCACTTACTGCTTGTGTC
CCAGAAGGA
>contig_116
AACAAATATTGAAATTTCATTAAAAAACGTCAATTTAAGACACCTAAAACTATTAATAAATTCTCTTTTCTGCTTTTTGAAATTGCATTTCAATGAAACA
CATTATTTTTTCAA
>contig_117
CAATAAAAGGTGGAGCACGTTTTTTTTTATTGTTCCAAAATTAACCGAAGAGCGCCCCTTATGGAAGCGAGATGAAACTAGTCTAAATAACTTGCGATTA
TTTAACTTAGAACC
>contig_118
CTTGTGTCCCAGAAGGATTATTATCCCTTTCCTCATAAGGAACATACTCTGGATTTTCAAAATACTCTTCATATTGAGGTTCTTCGTATCCACTTACTGC
TTGTGTCCCAGAAGGA
>contig_119
AACAAATATTGAAATTTCATTAAAAAACGTCAATTTAAGACACCTAAAACTATTAATAAATTCGCTTTTCTGCTTTTTGAAATTGCATTTCAATGAAACA
CATTATTTTTTCAAATGCT
>contig_120
CGTTTTTTAATGAAATTTCAATATTTGTTTTTATATACCAAATATTTCATTAGTTTTGAAAACCTGTTTTAATAAAAAAATTTAACTTCTAAAATTACGC
TTTTTCTTAAATTTTCACA
>contig_121
TTCTGCTTTTTGAAATTGCATTTCAATGAAACACATTATTTTTTCAAATGCTGAAAATCCCGTTAAAAACTCAATTTTAAGAATTACCAAATAATTTCAA
ATGTTGAAATTTAGGAAAAATC
>contig_122
AAATTCGCTTTTCTGCTTTTTGAAATTGCATTTCAATGAAACACATTATTTTTTCAAATGCTAAAAATACCGTTAAAAACTCAATTTTAAGATTTACCAA
ATAATTTCAAATGTTGAAATTTAGGA
>contig_123
ATATAAAAACAAATATTGAAATTTCATTAAAAAACGTCAATTTAAGACACCTAAAACTATTAACAAATTCGCTTTTCTGCTTTTTGAAATTGCATTTCAA
TGAAACACATTATTTTTTCAAATGCT
>contig_124
AAAACAGGTTTTCACAACTAATGAAATATTTGGTATATAAAAACAAATATTGAAATTTCATTACAAAACGTCAATTTAAGACACCTAAAACTATTAATAA
ATTCACTTTTCAGCTTTTTGAAATTGC
>contig_125
AAACAAATATTGAAATTTCATTAAAAAACGTCAATTTAAGACACCTAAAACTATTAATAAATTTACTTTTCTGCTTTTTGAAATTGCATTTCAATGAAAC
ACATTATTTTTTCAAATGCTGAAAATA
>contig_126
AAATTACGCTTTTTCTTAAATTTTCACATTACAAATTTAGAACTCTTAAAAGTACGATTTTTCATAAATTTCAACATTTGAAATTATTTGGTAAATCTTA
AAATTGAGTTTTTAACGGTATTTTCAG
>contig_127
AATTTCAACATTTGAAATTATTTGGTAAATCTTAAAATTGAGTTTTTAACGGTATTTTCAGCACTTGAAAAAATAATGTGTTTCATTGAAATGCAATTTC
AAAAAGCTGAAAAGTGAATTTATTAAT
>contig_128
AATGAAACACATTATTTTTTCAAATGCTGAAAATACCGTTAAAAACTCAATTTTAAGATTTACAAAATAATTTCAAATGTTGAAATTTAGGAAAAATCGT
ACTTTTAAGAGTTCTAAATTTGTAATG
>contig_129
AATGAAATTTCAATATTTGTTTTTATATACCAAATATTTCATTAGTTGTGAAAACCTGTTTTAGTAAAAAATTTTAACTTCTAAAATTACGCTTTTTCTT
AAATTTTCACATTACAAATTTAGAACT
>contig_130
AAGTACGATTTTTCCTAAATTTCAACATTTGAAATTATTTGGTAATTCTTAAAATTGAGTTTTAAACGGTATTTTCAGCATTTGAAAAAATAATGTGTTT
CATTGAAATGCAATTTCAAAAAGCAGA
>contig_131
ACCTAAAACAATTAATAAATTCTCTTTTCTGCTTTTTGAAATTGCATTTCAATGAAACACATTCTTTTTTCAAATGCTGAAAATACCGTTAAAAACTCAA
TTTTAAGATTAACCAAATAATTTCAAA
>contig_132
ATTACAAATTTAGAACTCTTAAAAGTACGATTTTTCCTAAATTTCAACATTTGAAATTATTTGTTAAATCTTAAAATTGAGTTTTTAACGGTATTTTCAG
CATTTGAAAAAATAATGTGTTTCATTG
>contig_133
ATTTAAGACACCTAAAACAATTAATAAATTCTCTTTTCTGCTTTTTGAAATTGCATTTCAATGCAACACATTATTTTTTCAAATGCTGAAAATACCGTTA
AAAACTCAATTTTAAGAATTACCAAAT
>contig_134
TACTCAGTATTTTATTCAATGAAAATGTATCTTCCGTGGGCAAACGACAATTTTTAGGTAAAGCACTGCAAGTGGCTTCGCCATTTGTTGCTAAAGCCAC
CTCAATTTATTTTGCCTATAATCTTAA
>contig_135
AGTACGATTTTTCCTAAATTTCAACATTTGAAATTATTTGGTAATTCTTAAAATTGAGTTTTTTACGGGATTTTCAGCATTTGAAAAAATAATGTGTTTC
ATTGAAATGCAATTTCAAAAAGCAGAA
>contig_136
CAAATAATTTCAAATGTTGAAATTTAGGAAAAATCGTACTTTTAAGAGTTCTAAATTCGTAATATGAAAATTTAAGAAAAAGCGTAATTTTAGAAGTTAA
AATTTTTTATTAAAACAGGTTTTCACA
>contig_137
CAATATTTGTTTTTATATACCAAATATTTCATTAGTTGTGAAAACCTGTTTTAATAAAAAATTATAACTTCTAAAATTACGCTTTTTCTTAAATTTTCAC
ATTACAAATTTAGAACTCTTAAAAGTA
>contig_138
TACTCAGCATTTTATTCAATGAAAATGTATCTTCCGTGGGCAAACGACAATTTTTAGGTAAAGTACTGCAAGCGGCTTCGCCATTTGTTGCTAAAGCCAC
CTCAATTTATTTTGCCTATAATCTTAA
>contig_139
TAGAAGTTAAATTTTTTTATTAAAACATGTTTTCAAAACTAATGAAATATTTGGTATATAAAATCAAATATTGAAATTTCATTAAAAAACGTCAATTTAA
GACATCTAAAACTATTAATAAATTCAC
>contig_140
TTTAAGATTAACCAAATAATTTCAAATGTTGAAATTTAGGAAAAATCGTACTTTTAAGAGTTCGAAATTTGTAATGTGAAAATTTAAGAAAAAGCGTAAT
TTTAGAAGTTAAATTTTTTTATTAAAA
>contig_141
AGGTTTTCACAACTAATGAAATATTTGGTATATAAAAACAAATATTGAAATTTCATTAAAAAAAAGTCAATTTAAGACATCTAAAACTATTAATAAATTC
ACTTTTCAGCTTTTTGAAATTGCATTTC
>contig_142
TATTGAAATTTCATTAAAAAACGTTAATTTTAGACACCTAAAACTATTAATAAATTCACTTTTGTGCTTTTTGAAATAGCATTTCAATGAAACACATTAT
ATTTTCAAATGCTGAAAATACCGTTAAAAACTCAATTTTAAGA
>contig_143
ATATTCTAAAGGAGCCAGATGAAGTGTGCTAAGTAAAAACTCAAAAAATTTTTCTCCTCTAGAAAGATGCACATATTTTTCAATGGCTTCAACGTGTTTT
TCAGCCGCATACCCTTCAGCTCCCAGCCATACAACTAGCGCCATTCCTTCTCC
>contig_144
CAACTAATGAAATATTTGGTATATAAAAACAAATATTGAAATTTCATTAAAAAACGTCAATTTTAGACACCTAAAACTATTAATAAATTTACTTTTCTGC
TTTTTGAAATAGCATTTCAATGAAACACATTATTTTTTCAAATGCTGAAAATA
>contig_145
TCAGCATTTGAAAAAATAATGTGTTTCATTGAAATGCTATTTCAAAAAGCAGAAAAGTGAATTGATTAATAGTTTTAGGTGTCTTAAATAGACGTTTTTT
AATGAAATTTCAATATTTGTTTTTATATACCAAATATTTCATTAGTTGTGAAA
>contig_146
GCTTCGATGCCATCGATACTTAAAATGACACTATTTGAAATGATATTCGGAAGAACATCTTTATTTCCCATTCTATAAGCGTGTATTTCATTTTTAAGAT
TATAGGCAAAATAAATTGAGGTGGCTTTAGCAACAAATGGCGAAGCCACTTGCAGT
>contig_147
ATAAAAGACAAGCGACTTGGCGCAAAATGAATGCCTGGCGACCTTAGCGAGTAGGTCCCACCTGATCCCATTCCGAACTCAGACGTGAAACTACTCTGCG
CCAATGATACTTTGGGGTTCCCCCATGGGAAAGTAGGGCATCGCCAGGCTACTGTAC
>contig_148
GATTAATAACTAGTAGTATCTTCTTTGGAAGTCTATCCAATAGTCTGTTCACTCAAGGAAAAAACTTAGCCTCCGATGCAAGTTTACTTGAAAAGAATTT
AGGCTTGGAAAATAAAAAAGTACTCAGTATTTTATTCAATGAAAATGTATCTTCCGTGGGCA
>contig_149
TGCCCACGGAAGATACATTTTCATTGAATAAAATGCTGAGTACTTTTTTATTTTCCAAGCCTAGATTCTTATCAAGTAATTCTGCATCTGAAATGATGCT
TTTTCCTTGAGTGAACAGACTATTGGATAGACTTCCAAAGAAGATACTACTAGTTATTAATC
>contig_150
TGGGATTAATAACAAGCGCAAGGTATGGTCTTATTATCAACGCTGTCTTGCCTTTGGTGAAGTGCAGAAACAACATTCTTATTTTGTTTCTGTTTTGAAA
AGGAGCGAACAAGAGCGAACCCTATTGGCAGAGCTAGTAAACTGGCTTGATGAAAATACGAAGCAC
>contig_151
TGGGATTAATAACAAGCGCAAGGTATGGTCTTATTATCAACGCTGTCTTGCCTTTGGTGAAGTACAGAAACAACATAATTATGTTGTTTCTGTTTTGAAA
AGAAGCGAACAAGAGCGAACCCTATTGGCAGAGCTAGTAAACTGGCTTGATGAAAATACGAAGCAC
>contig_152
ATTTTTCCTAAATTTCAACATTTGAAATTATTTGGTTAATCTTAAAATTGAGTTTTTAACGGTGTTTTCAGCATTTGAAAAAATAATGTTTTTCATTGAA
ATGCTATTTCAAAAAGCAGAAAAGAGAATTTATTAATTGTTTTAGGTGTCTTAAATTGACGTTTTTTA
>contig_153
ACGGTAATATGGTTGAAGGAGGATGTTATTCAAAGAGAGGATGCTAAATAGCTTATTGCAGAAAATAGAACAGCGCCTCGCTAAAAAGCCCTTTACATGG
ATGTCGTGGTGGCACAATAAAAGGTGGAGCACGTTTTTTTTTATTGTTCCAAAATTAACCGAAGAGCGCCCCTTATG
>contig_154
ACGGTAATATGGTTGAAGGAGGATGTTATTCAAAGAGAGGATGCTAAATAGCTTATTGCAGAACATAGAACAGCGCCTCGCTAAAAAGCCCTTTACATGG
ATGTCGTTGTGGCGCAATAAAAGGTGGAGCACGTTTTTTTTTATTGTTCCAAAATTAACCGAAGAGCGCCCCTTATG
>contig_155
CAATAGGGATGAAGGGTCATCAGAAGAAGTTATCTCAGCCACGAGTGCGTCGTAAACGTCAAGCTCATCGAGAAGAAAAAATAGTAATCCATACCACTCA
AAGCTCGACACACACAAAGAAAAATTCTAAACAAATCAATCAAACATTTTTTCATGATAGGAAACATGCTTCTCAAGCTAGTAG
>contig_156
CAAGAAATTCATCCTAATGACCATCAAAAACAAATTGAGCATGCGACACATTTTCAACATTTATCTCAAATAGTGATCGCTAGTAATTTGAGTAGCCTAC
TTACACCTACGTATTTAAATCCAATAGGGATGAAGGGTCATCAGAAGAAGTTATCTCAGCCACGAGTGCGTCGTAAACGTCAAG
>contig_157
CAAGAAATTCATCCTAATGACCATCAAAAACAAATTGAGCATGCGACACATTTTCAACATTTAACTCAAATAATAACTACCAGTAATTTGAGTAGCCTAC
TTACACATACGTATTTAAATTCAATAGGGATGAAGGGTCATCAGAAGAAGTTATCTCAGCCACGAGTGCGTCGTAAACGTCAAG
>contig_158
TTTTCCTTGAGTGAACAGACTATTGGATAGACTTCCAAAGAAGATACTACTAGTTATTAATCCAAAATTCATAGCCACTTCATCAAAATGACCTTGAAGC
AAAGCCGATAAGGTATCTTTGGTCATCAACGCTGAACTGATATAACGAGAGATGTGTTCTACTTTTTTAAAATGAGATTTAATC
>contig_159
CAAGACAGCGTTGATAATAAGACCATACCTTGCGCTTGTTATTAATCCCAGTCAATAAACCCAGCCACCATCGTTGCCAAAAAGGTCTCCTCCAATAAGC
TTGTACCTCAGCTTGCAATGTTTGAGGTTCTAAGTTAAATAATCGCAAGTTATTTAGACTAGTTTCATCTCGCTTCCATAAGGGGCGC
>contig_160
CAAGACAGCGTTGATAATAAGACCATACCTTGCGCTTGTTATTAATCCCAGTCAATAAACCCAACCACCATCGTTGCCAAAAAGATTTCCTCCAATAAGC
TTGTATCTCAGCTTGCAATGCTTGCGGTTCTAAGTTAAATAATCGCAAGTTATTTAGACTAGTTTCATCTCGCTTCCATAAGGGGCGC
>contig_161
AACGTGTTTTTCAGCCGCATACCCTTCAGCTCCCAGCCATACAACTAGCGCCATTCCTTCTCCGAGAGGACCAGTGAAGGCTGATATTCCCGTAATAAAT
CCAAGAAATTCAGCGCCCTCGATACTCGCTTCGATGCCATCGATACTTAAAATGACACTATTTGAAATGATATTCGGAAGAACATCTTTA
>contig_162
AACGTGTTTTTCAGCCGCATACCCTTCAGCTCCCAGCCATACAACTAGCGCCATTCCTTCTCCAAGAGGACCAGTGAAGGCTGATATTCCAGCAATCATT
CCAATAAGTTCAGCGCCCTCGATACCGGCTTCGATGCCATCGATACTTAAAATGACACTATTTGAAATGATATTCGGAAGAACATCTTTA
>contig_163
CGTTGCAGATCTTCTGAGCATTCTATCGCTACCTTGTAGTTAACATTACCTTGCCTAGCTTTATTGATCAATTGTTGATACCCCTGTATCTGCGGTTCTA
TCAACATCTTTATGCTATTTAGACTTTGCTCTAATAATGTTTTTATCTCGATACACGCTTCAGGCCTTCCTTCCTCTAGCAAGCTCGCTATC
>contig_164
CGTTGCAGATCTTCTGAGCATTCTATCGCTACCTTGTAGTTAACATTACCTTGCCTAGCTTTACTGATCAATTGTTGATACCCTTGTATCTGTGGTTCTA
TCAACATCTTTATACTATTGAGATTTTCTTCTAATAATGTTTTTATCTCGATACACGCTTCAGGCCTTCCTTCCTCTAGCAAGCTCGCTATC
>contig_165
AAATTCTAAACAAATCAATCAAACATTTTTTCATGATAGGAAACATGCTTCTCAAGCTAGTAGAATTGAGGAGGAAAACCGCATCTTAGCAATAGCAGAT
GATTATCTCGAGAAATATGATAGTTCTTTACGAAAAAAATCGTATCGGAATACTAAAAAACTGAATCAGAAAAAAAATAAAAATAAAAGAAAAGATGTG
>contig_166
ATGCTCAGAAGATCTGCAACGCCGCTTAATGAAGTTTTTTCGCAGCAGTGTTTTGTTATTTCATCCAGACAAATCAAATGGAAACAAGGATTTAAGCCAG
ATACAGACAGAGTTTTTTCGACAATTTAGGCAATTCTCAGAAATTTCACGTGAGGCAGTGAAAGACGGTTTAGAAATACTAAAAACCTATGCTCCTCAAT
GTGAAGCGGAGATTCAAAAAATA
>contig_167
ATGCTCAGAAGATCTGCAACGCCGCTTAATGAAGTTTTTTCGCAGCAGTGTTTTGTTATTTCACCCGGACAAATCAAATGGAAACGAGGATTTAAGTCGC
GTACAGACAGAGTTTTTTCGGCAATTTAGGCAATTCTCAGAAATTTCACGTGAGGCAGTTAAAGACGGTTTAGAAATACTAAAAACCTATGCTCCTCAAT
GTGAAGCGGAGATTCAAAAAATA
>contig_168
TAGAAGAGGATACTGAAATTCAACTATTGAAAAACATTGGAAATTATGCATTCTTTCGTGATGAAACTAATCTTATACTTACTAATGCCTTCGAAGTTTC
AAATGATTACTGCACAATTATCTGCCGCCATTTTTATCAAGAACCGGAAATGAGAAAAAAGATATTATCGACGACATTTAAATTTTTTGACCAAGAAATT
CATCCTAATGACCATCAAAAACAAATTGAGCATGCGACACATTTTCAACATTTA
>contig_169
AATTATTTTTACAACCTAAATTTAAATAAAACATTAAGCCCGCGAAAGCGGGCTTTTTTATTAATAACTCAACCTAAATAAATTTATCTTGTTGAGATAG
TTATAAAGTACTGCTAAGATAACTACGATTTGGTCTTATTTTATCTATAATTAGGTTATCATAGATAAAAAATAAATCTAGAAAAAATTTTTTAATCAAT
TTAAATGATTTTTGTTCTTAGATTTGGCAAGAAAAAAGCGATATGGAGTTAACTAATTCTACAAGGAGATGGATGAGTATGAAACTCAAAGCGATTGTTG
CTTCACTCGTAACACTAGGGCTTAG
>contig_170
ATACTAAAAACCTATGCTCCTCAATGTGAAGCGGAGATTCAAAAAATATTAGACGAAATAGAACGTGATCGTAAAGCCTTTAGAGCAGAGCTTGCACAAG
TAGGAAAAGAGATTGCACAGATGAGAAAAGAGCGAGAAGAAGCGGCAGCAAAACGAGCACAAGAGCGAAAGGAGATGAAAGAAGAAATTGAGCAATTAAG
ACAACTAATGTTGGCACAAAACAGAACTACAAATCAAATACCCAAAGAAGCAACGTCATCACAAGAGCAGGAAAGATCAGGAAACAACGCATATTTTTTT
GGTAGACGGTAATATGGTTGAAGGAGGATGTTATTCAAAGAGAGGATGCT
>contig_171
ATGTATTGAGCTAACCCATACTAATTGACCGTGTGGCTTGATTTGAGAATCCAACTGGTTATTCTTAGGAATCCATTTTGGAGCTGAATAAAGCATATCC
ACACATACTTTTTACAGATTTTTTTGTTTTGATAAAGGTTTTCACTCAACGTAAAAATGAGCGAGAATTAAAATAGGATTCGCGCTGTTGATAAGGAGCG
ATGAATTTTATTTGTGATCGAGGCGAGTTAACTTTCAGTAGCGGAGTGTACTGGAAAGTACATGAGCAACGGAAAAGTTAACCCAACGAAGAGATCGAAT
AAAAGACAAGCGACTTGGCGCAAAATGAATGCCTGGCGACCTTAGCGAGTAGGTCCCACCT
>contig_172
ATGTATTGAGCTAACCCATACTAATTGACCGTGTGGCTTGATTTGAGAATCCAACTGGTTATTTTTAGGAATCCATTTTGGAGCTGAATAAAGCATATCC
ACACATACTTTTTACAGATTTTTTAGTTTTGATAAAGCTTTTCGCTAAGCATTAATTTAGCGAATTAAAAGTAATGAATTGGCGCCGTTGATAAAGGAGC
GGTGAATTTTATTTGACATCAAGGCGGGTTAACTTTGAGTAGCGGAGTGTACATACGAGTACATGAGCAACGGAAAAGTTAATCCAACGAAGAGATCGGA
TAAAAGACAAGCGACTTGGCGCAAAATGAATGCCTGGCGACCTTAGCGAGTAGGTCCCACCT
>contig_173
AAGAATCGATGCTGAATGGTTTCTTTAAAATAATAATGAATCCAAGACTCACCTATCTCGCCAGAAGGAATTCGATAGCTTATCGAGTCTATTGTTGGGT
TTGATAAAAATGTGATGAGTGTATTATTTCTTAACACAAACTCTAAATTCTTATACGAACGATCAGTGATAAAAAAATTATCGGGATGCGTTTGATTTTT
CCCCCCGTAGCCATCAATAAAACGAACATCCTGATCAAGATATAAAATATCAGATTCATTTTTTCGTCCGTAAATGTGATCGATCAAATCGATTCGGACT
CTAATCTCATCAGGCGCACAAAAGGGTGGAATCGATTGCATGGCGGCTTTGTTTTTTCCGCATAAGAATCCATC
>contig_174
AAATCGTATCGGAATACTAAAAAACTGAATCAGAAAAAAAATAAAAATAAAAGAAAAGATGTGGGACGCCGTAAAAGACAAACTAAAATAAAAAATAGTA
CGGTTAAAAATTGGAATAAAGTGGTTTCTGGAGATTTTTTTCAAACCCTACCAAAATTACAGCCCCCCCCATTGGCTAATTCTAGTGCGTTGTTACCTTC
CTTTCGTGATCATTTTTCTCATTCCGGTTCTGATTTTTTAGCTAGCGCGGCTAATGATACGGAGATCCACAGCCAGTCCCTATTTTTAAGTTGGATTTAT
CATACGCTTTGGGGTAAAAAGGCAAAACCTTTAAATTTCAGAGAAACTATCGAAATGGAGCACGAAAATCAGATATATAGGGCTATC
>contig_175
AGCGAACAAGAGCGAACCCTATTGGCAGAGCTAGTAAACTGGCTTGATGAAAATACGAAGCACTGTGAAAAGACATTGGAAAAACATGCAGGTGATTTAA
AATGGCTACAAAATCAGTTTCCATCCGTATTAAGTCAGTATGAGAAAAAAAAAGAACAAGAGTTTTTAAAGCGTTTGGAAAAAAAATTAAAAAAGATAAC
AACAAAAGAGGATCAAATTCGCCTGCGGTGTCGAATTAAAAAAGAATATCAAGGATTAGTTAAAGTGATGCGTGATTATCTGTTATATCCATTACCCTCC
GAACAAGCCAATGTTAGGAATGAAGGGGCAGCAACAGTTATTACGGCAGATGAGGCCACAGAACAAAGTGTTATTGTATCGGATAGACATGAACTGGTTA
ATGTAGGCCCTGCCCCTGTTACTGTCACAAGAAATATGTCGCGTCTGTGTCTTACAGGAAAAGCGCATCTTGGTGATATGGGCAAAGTAGGTAATTGGGT
TTTTTTCCAACGACAAAGGATAGCGAGCTTGCTAGAGGAAGGAAGGCCTGAAGCGTGTATCGAGATAAAAACATTATTAGA
>contig_176
GCTGCACAAGAATTGTGTGTTGGCATGGGAATAAAAGATCATTTTTCTTTAGCAGAAAGTATAACCGCTGGAATTACTGCAGGTTTTGGTTCAGGTTTTG
GAGGACCCGTGATAGGAGAAAAAACTATCATGACGATGGTACGCATGGGTATGGTTAATGTGTCAGAACAATTAACTGAAATGGCGATAGGTATTCGCCA
ACAATTTGACATAGCCGGTGTAGTATTAGCTATGGGATCAGCGGGATTAAGTAGTCAAATAAAAATAGCGGATCCTTTAGAACGGCGTTTGGTAGCGGAT
GTGGAAGTTGCAGCGATGAGTAGTATAGTTCGCGGACGATTCGATGTTGAAAACTTAGCGACGCAACTGATTACGGATGCCGCTGCAGTAGGGATGCAAC
AGCAAACCAAACCGATATCTGATGACTATCATCAAAGTCAGAAGGCAAGCGGTGGTGTAGGACAGATCACACAAACCACAATAGATCAACAATGGGATGC
CCACTTAATTAACGATGCAGAATTCACTGCGACTACGTCGTTACCGTCGGTTACTTTTGATGTCAATAATTCTTACGTAGCCGAACAACTTGGCCAACGA
GTGGGCGAAGAAGTGAGTCATTTTTATCATCCCACACCACCACCAAGAAATCCCAATGGATTCTGGC
>contig_177
AGGCGCACAAAAGGGTGGAATCGATTGCATGGCGGCTTTGTTTTTTCCGCATAAGAATCCATCCGTATCAAGTAGCAAATAATCACTATTTTCAGGATAA
AAATTATCGAGAACCAGTATATCGGATCCCTTGCCGCCTTGTAGTCGGCCTGTTGTAGCATTGCCTTGTAAATCAAATACATTCCCATTATCACCACCTT
TGTACCATTTTTTACCGTTTTTCACGATAAATAATGTGGGGGAATGAGAAAAAGCAATGACTTCGTCCTCTCCTTCTCCTAAATCAACTAAAGTCCCATT
ACCGGTTCTGTTTAGTGCATAGCTTATGCCTAAGGTCTTATGGCATAAGTAATACTTCATTTTTATATTAAGCACCTCATAAGGAGGTGGGGCGGCGGAT
AAACAAAATAAATCGCCCTCAGCAGGTTTATCAGGATTATTATCGTCAGGTGTAAAATTTATTTTTTCTTTTAAAAAAGCTTTACGAATTTTGCATGTAT
CTTCTACAAAAGTAAAAGCAGGAAAAATAGACCACTGAATAGCGGTGTTATCTTTTAAAAATTTAATCGCACGTTCTACTAATTGCCCATTATTGGCTTT
AAGCTGTATATATTCTAAAGGAGCCAGATGAAGTGTGCTAAGTAAAAACTCAAAAAATTTTTCTCCTCTAGA
>contig_178
AGGCGCACAAAAGGGTGGAATCGATTGCATGGCGGCTTTGTTTTTTCCGCATAAGAATCCATCGGCATCAAGCAATACATAATCACTGACTTTAGGATTA
AATTTATTCAGGAGCAAGATATTAGTCTTCTTACCACCTTCAAGCCGACCTGTAATTGAATTTCCTTGCAAATCAAATACATTCCCATTATCCCCCCCTA
TGTACTGTTTTTTACCGTTTTTCACGATAAATAATGTGGGTGAATTAGAGAAGGCAATGGCTTGGTCCTCTCCTTCTCCTAAATCGAATAATGTCACATT
TCCTGTTCTGTTTAAAGCATAGGTCACTCCTAAGGTCTTATGACAGGAATAATATTTCTTTTTGGTATTTTCATTAGGATTGTAAGGAGGTGGGGCGGCT
GATAAACAAAATAAATCACCCTCTTTAGGTTGGTCAGGGTTTGTATCGTCAAGCTTAAAATTTAATTTTATACTTAAATAAACTTTCCGTATTTTACAGC
AATCTTCTACATAGGTAAAAGCAGGAAAAATATACCACTGAATAGCGGTGTTATCTTTTAAAAAATTAATCGCACGTTCTACTAATTGCCCATTATTGGC
TTTAAGCTGTACATATTCTAAAGGAGCCAGATGAAGTGTGCTAAGTAAAAACTCAAAAAATTTTTCTCCTCTAGA
>contig_179
CATCACGAAAGAATGCATAATTTCCAATGTTTTTCAATAGTTGAATTTCAGTATCCTCTTCTAAATCTTGATTAGTCAGGAGGATAATCTTCTTATCATC
AGTAAATATTAAAGGGGCTGCAGTCAAAGTCCAAACGCCATCCTCTAGGGGGGCTATATTTCTAGAGACAGAATCCAAAACGATATCAAGTTTTTGATAC
CAATTACTATTATCAAGCAGTGCATTTTTTAATTGGATAGTTATCCAAGGCCAGAAACAAGTGGAGTCATAAGAACTTTGATAAACCGGAGAATACACGG
AATTACTTAATGTTAAAATTAAGTCATTCGCAGAGGGAAATACATGTGAAGAAATAACAGCCTTCGGATAGATTTGTTTATATTTCTTTATCATTTCCCG
TAAATCTAACGTATCTATCCGCTCGATTAAGTCATTTGAATCGCTTTCTGAAGTATCGTATAAGATTACTTTAGGTAGTGGAAACTTAGCATTCTTCCCC
GGTAAAATAATATAAACATTTTCACCACCATTACCGACTAAATGACTTTCATGTAAGCCGTTGATATAAAAAATTTCATGTTTTTTTTCTCGCCCTATCG
ATAGGGTGAGGTTGTTTATTAATTGAATAGAGAAAGTTTTTTCTAAACGATTCGCTATTGCTCTAAATAAACTAATTTTTTCATCCAGTGTTTTATTATT
AGAGGTTATTTCTTGTCCATATAAATGCTCATTATGTATTAATTTTATTTCAATTCCTTGAAAGAAATAAGCTATATTTTTTGAAAGACTCGTTGCATTC
TTTGTTTGATTACTGTTTGAGGTAATCCGGTTTGAAATAGTAATAGCAAATAGTTTTCTATCTGTATTTTCAGAAGTTAGCACAGAAATATGTAGCGTAT
TATTTTTTACCGTCATTGTCTCTAGGTGCTCTAAAGGATATTCAAAAAAGAATCGATGCTGAATGGTTTCTTTAAAATAATAATGAATCCAAGACTCACC
TATCTCGCCA
>contig_180
CATCACGAAAGAATGCATAATTTCCAATGTTTTTCAATAGTTGAATTTCAGTATCCTCTTCTATATCTTGAGTAGTAATGACGATAATCTTTTTATCGGC
AGTAAAAAGTAAAGGTGCTGTAATTAAACTCCAAACTTCATCGTCTAGCGAAACTATATTTTTGGGCAGAATATCAAAAAAGATATCCAGTCTTTGATAC
CAATGACTATTATCAAACAGTGCATTTTTTAATAAGATCGTCAGCCAAGGTTCAAAACAATTTGAGTCATAAGAATCAGGATAAATCGGAGCATAAATCG
CATTACTTAAGGTTAAGATTAAATCATTTCCAGAGGGAAATACATCTGAAGAGATAACAGCACTTGGATAGATTTGTTTATATTTCTTTATCATTTCCCG
TAAATCTAACGTATCTATCCGCTCGAGCAACTCATTTGAATCTTCATTTAAGGTTTCATAGAGAACTATATTAGAAACTGGAAAGAATATTTTTTTATCA
GGCAAAATAGTATAAACATTTTCACCTCCATTCCCCACCAAATGATTTTCATAGGCACCATTGATATAAAAAATCTCATGTTTTTTTTCTCGACCTATGG
ATATGCTTATGTTGTTGAGTAATTGAATAGAGAAGGTTTTTTCTAAACGATTGGCTAATGCTTTAAATAAACTAATTTTTTCATCCATTGTTTGATTGTT
AGCGGTTATTTCTTTTCCATATAAGTGCTCATTACTTATTAATTTTATTTCAAAATCTTTAAACAAATAATAGAAGTTTTTGGAATGCTGTGCTGTATTA
TGAGTTTGGTTGACCTCTAAGGTCATTAAAGCCTCTGAAATACTAAGAGAAAATGTTTTTTTATCTTTATCTTCACCCACTAAAATAGAAATATGTACTG
TATTATCTTGAATCCATATTAAATCAACTTCATGTAGGAAATATTCAAAGAAGAATCGATGCTGAATGGTTTCTTTAAAATAATAATGAATCCAAGACTC
ACCTATCTCGCCA
>contig_181
AAGGAGATGGATGAGTATGAAACTCAAAGCGATTGTTGCTTCACTCGTAACACTAGGGCTTAGCGGTCCTGTATTGGCGATGCAGCCATATATGATGGAT
ACATCCTATCAAATGGATGTGATGCGTTATCAAATCAATAAACTCGATATGATTCTTGACCGAAATCAACCCGGCGGATTTGATCAACCCTGTGGTTGGA
CTTGTCGGATCAATATCAGTGGTTGGATGAATACCGATGCTTATTTGGCGAGTAAACCACCGATTTTCTGGCAGTTTAATCCAGCATTTAATCCAGCAGC
GGTAGTGAATCCAGCTGCTGTACCACCCAATGTACTGACTATTCCAACGACGGGTAGAGCGAGTGATTTAGTGCTTAACAATGCCAATCTTTTTGTCGAT
GCACGAGTTAATAATTGGGTAACAGCAAATATGTCGGTTGTGTATAGCTCCTTATCAGCTGTTCCAGGTTCGAGAGGGGCCTACAGCATTGCTAATTCAT
TCTTTGTGTATCACCCATTGAACCGAACAGAGATAGACACAGCATATGCGACTATCGGTAATTTCCAAGCATCACCGATTTACCTTAGGGTGGGTAAAGA
ATATATCCCATTTGGCGCATATGACCCCTATGGATTTGTAACACAAGAGAATCCAACTCAATTGTTCACTGAGATTACTGCAGCTGCAGCTCAATTAGGA
TTTATTGCACCGAACGGTATATACGGTTCGTTATATACGTTTGCAGGTAATCCTAAAAGACTTGATGGAGGATCTACACGCCGCATCCAAAATGGGGGTG
CCGATTTAGGGTGGGGATACAGATGGTGTAATAGCAAATTCAATATAAACGCAGGTTACATTGCGAATATAGCGGATTCAAACTTCTTGTCTTCTTATTA
TCTCAATACATTGGTTGAAGGGACAACAGTACCAGGGTTGCCGAATAGGAAAGTAGCTGCATGGAACTTAAATGCCGATGTTACGTTTGGGCCCTTTGAT
GCGAATGGTCATTATATTCAGACCTCACGGAGTTTAGCGAACCCTATCTTTTTAAGTGGTAATTCTAGTACAGGCTTCCGAGTATTAACTAATCCACCGG
CGCGATTGGGTAAACCTAATGTTTGGGGCTTGGAAGCTGGATTGACGTTTCCAGTGATGGCGCATCAATCACGTGTGGCGATTGGTTATCAAAAAACCAC
GCATTTGGCAAACTTCCTGCCACAGCGCCGTATTTATGCAGACTATATGGTTAACTTCGCCAAATGGTTTGATATGGGTATAGCGATATTCCAAGATAGA
GATTACAACATTGGTGAAGGCTCTATTATTTCAACCAGTGTAATCCCTAATTCACCACCTGTGGGTACTAGAGTTCACGCAGGAGCAACAGGTAATAAAT
CAACAACCGGCCAATTACGTGCCAGCATCAAATTTGCTTAAATTATTTTTACAACCTAAATTTAAATAAAACATTAAGCCCGCGAAAGCGGGCTTTTTTA
TTA
>contig_182
TATACTTTCTGCTAAAGAAAAATGATCTTTTATTCCCATGCCAACACACAATTCTTGTGCAGCAGCATCCGCCAATCTACAATGGCTTAGATTTTCCAGC
AATGAACTCACCGTACAAAATAGAAAAAAATATCTAAATATCTATTTATGAAAGCCTGTACGCGTTGCTTCACCTGTGTCAGGATTAATTTCATATGTAA
AACCTGAAAAACGGTCTGCAATAATTTTTCCTTGATCATTTTTGCTTAAATATACAAACCCATCATTATCGTATGGTGGTTTGGTTTTTATTTCTGAAAC
TTGCCAAATAATATTTTTCTCTTGATCAATACAGTAAATATTTGCAAGTTTTTCTGAAATAGAAACGCTTTTATCTCCCATTACATCAAGCATTACAATC
TGCTTATTACCTAAATCTACATGCTTATATATTTTTTCAATTTGTTTTTCGCCTAATTTCATAACATTTCCTCTCATCGATTTCATGGGTTTAGTCCAAA
CATTGGTTGATTTATTAAACGTGTATTAATAAAACTAGAGTTTGGAATATCACTAATAAGTTGATACTGGAATCCTGATTTATCTATCAACCCAAAAGAA
GGTTGTGGCCCAATGCGACCAACCAAAAGTTCTGTATTAACTGGTATATTCACTTTAGCGATACAAAGTAAACTTTATCGACGTAATTCAGCTAAATAAA
TTCTTTCAAAATATTTTGTATCCCAGAAGCTGAAAATTTAATGCATGCATCTTGGCTAGGATTAACAATTAAGCCATAGTTAGCAGGATGTTTCTTTAAC
CATTCCAAAGCCTTTAATTTTACTACACAAATATCAGCAGTCATGTATACCTCTGCCCATTCTTTTTTCGTAAAAACACACGCTGTTTTTTCGCCATGAA
ACTCGGTGCATAGTGGTAAAATAATTTCTTTATCCGTCAAAGCCTTTTCACTACAAGCGATAAAAAAATTATTATCCATCATTACTTGGATTACTACTTT
CAGGCTTATTTCTTTGTTCTTTGCACCAAGAATTAACTGCTCGATTGTAGTAGGCAAATTACTTTCAGGTGATTTCATTTATTAACTCTCACGACTAAAA
TATTTTGGGAAAAGTGACTTTGCTTCTTCTAAAGTTAGTACGCGTGCCGTTCGCAGATCAGCACCCCAATATGTTTTACAGTGATCACATTTATACAGAA
ACATTTGCTCGCCGGCGTTTTCCGCTAATCTATAAGGTTGCTTCTTAGGATATTTAAGCCAAAAGTTCGCACATATTTCACATCCATTGCTTAAAATCAT
TTGAACCTCCAGTAAGGTACCCATTCACCTTGTTCACCGAGTCTAAATATCATTGTTCCAGGCGGCATTTTAATTCCTCCAGGTGTTACAAACTCTCTTG
TTTGATTTACTAAAAATGTATCAGTTTCTGGCACACGGATGGCCGTATTACCGCCAAGCCTAAAATTAATATTACCTAACGCATCTTCTGCTGTTGGCAA
CCTGATTGACAGTCCTTTTGTGGGGAAAGATGCTCCAAATATTTCTTTGCTTTGAAGCCAAGCATCTTTTAAGGAAGGTGCAAAACCTGTTTCTATTGCA
GCAGAAGCAGGCGATGTTATTCTGATAACATCTTCTTCGGGCATAAGAAAAATCTGTTTGGAAGCAAGACCGAAAGTTGTGCTGCCCTCAAAAGTGTCTG
GCGCAAAAAAGTGGAGATAATCTTTTGAGAAGAACGTTACACCACGACCAAAAGCTGAAACACTCTCTGTTCCATTATGACCAAAAAATCCTAATCGTTC
CAATTTCTGAGTTACGTTACCAACAATTACCCGCCCTCCGATAAATCTATTCCCAATTACTTCTCCTAAAAGATATCCAGCTTTTTTCCAAGGATCTTGC
GGAGTTTCATAGTTTCCGGTAAAAACGGAAGAAAGAGCGTCTATGGTTCCTTCACGCATCTTCAGTACATCATCAACTCCTCGCCAGAATCCATTGGGAT
TTCTTGGTGGTGGTGTGGGATGATAAAAATGACTCACTTCTTCGC
>contig_183
AGCATCCTCTCTTTGAATAACATCCTCCTTCAACCATATTACCGTCTACCAAAAAAATATGCGCTGTCTCCTGGTCTTTCCTGCTCTTGTGACGACGTTG
CTTCTTTGGATGTTTGGTTTTGGGTTCTGTTTTGTGCCTGCATTAATCGTTTTAACTCCTCAATTGTTTCTTTCATCTCCTTTTGTTCTTGAGCATGCCT
CTGGCGCTCTTTTTCACGCGCCTCGCGCTCTTTTGCAAGATCTGCTTTCATTTTTTCAAGATTCTCATTGTCTTTTTCACAACCGTCTGTAAAATAATTG
ACACTTTTATTTTTCTCACGGTAATAAAGCTCTCTTTGATGAAACTTTAATTGTTTATTAAGTTCCTTTCCTAAAAGTAATAAGTCATCATGCAATTTGG
ATCGACCTAAAAAACCACGATTTGCTTTGCTTGAATCCTCCAATAGTTGCTCTAAAATTTCTTGCGCTTCAAACAAGGAGTCATAAGTCACTTTTTTTCC
CGCAGCGTCGTCCGTAGCCACTTTGATATACAACGCTAAATTATGGAAACTTTGTGCACATTCCTCCTGCCTGTCCTGAAAATTAGACATGACTCCATTT
AATAAGTGCAACAGTTTTGGCTGTTTTTTTCTCTTTTCTAAAATTTTAAAATAAGCGTTTAAATGTAGCGTTAAACTATCACAAATAGACTTTAATTTTT
CATAAGGACTTAACATTCTTACGGCTGGGACTAAGACATTTAAGTCTTTTTTTAGATGGTGAATCACTACTTCTTGCCAAGGACCCTCCATTTCAAACAA
GCGTACTAAGAAAGGTTTCTCTATACCTTCTGGAGGAGATTCGAACAAATCCGCTTTGGATTCCAGCAAACGCTGAATTATTTGCGTATCTCTTATTTCT
AAGCCTCTCTCCAATAAAAGATAACCCACTGTGTTAGTACCGCCTAGAACTAACTCGCCCAAATGAAGTTGAACCAAAGAAGAAAATTCTTTCATGTATT
CTTTATGATTTGGATAAACTTCAGGTAATACGTAAGAGTCTTTTAACCACGTTACTTTTTCAGTGTCGGTAATGGCAAGTGTTCCCTGATTACTTAATAA
AAAATTAATCCGCCTCATTAATAGCGCTTGTTTTTTTTCCTCTCCGTCATCTACCATACGATCTGGGTGTTCGAGCTGAACTTTTTCTCTCTCAACTAAG
GTCTGGAACGCGACCTCTAGTAGCCGAGCTTGTGATAATCGTTCCTCCTTAAATCGGACTTGACAAGGTTTCGATAAGCGTTGATTAAGTTGATTATAAG
CGTCTATTAATACCCAATTATCAATAGGCGCGGCTATATTAATCTCTTTGATTCGGTAATTTTCATCCAGTAATTTTGATAAAACCGAATAAGTGCCTTC
ATTAAATTGCGTATTGCCAAAATTTACGCATTCTAAATTCGGATGTACTGATAAAGCCTGGCTAAGCTCCAACCAGTCCTTAGCACTGGCATCACTTATT
TCAAGATGTAAAATTTTTAAGTGTACGTTTCGAGATAAAAAATTAACTAATGCCGTTAAACTGTTGGATAAAGAAAATGGCTTTAAACTGAGTTCTTCTA
ACGATGTTCCAGTAGGTTCGGCTAAACTATTTAATAAAGAAGTATGAAAATTGGCGCATAAATAATGTGGAGCCCCATAACGAAGAAAGAATACCCAATC
GATTTTAATCGAGCTCCAGGTATCTGATTGACTTAATAAATCCCACAAAACACATTCAAGCAGTCTTTCTGATGAATCGCTGTTGGGATCATTAAACCTT
AAGTTCGTATTGGGTTCATTCGTCAATCTGGCCATTTGAAAGAGAGCCACATCAGGAACTCGAGAATTCCAATTGCGTTGCGCATGTTCTGTTATAGCAC
CGGCCATAATCCGTTCAGGTCTCGGCAAATAGCCTCGGATAAACTGAACATTACTTAAATGAAATTGATAAGGAAGTATTTCAGGTTTGTCTATTTTAAG
AAATTTCGCGCAAAGTTTAAGTTTCTCGATCTGCTCAGTATATAATTCTGTATCTAATCCGAAAAAACCATCTTGTTTAAATCTATCGAGTGCTTCACTA
AAGGTTGGCATTATTAATTCCTTTTATTGTTGATTATCCTTATTTACTATTTTCCTAAAGTATAATTTATTTTTTAAATATTGAATAGATCCGTAATTAA
AAATTAATTATTTTATTTAAATAGGCGTTTCGCGTCTAATTGTCAAGGGCCTAAACTAGGGAAACAAGA
>contig_184
AAATCGTATCGGAATACTAAAAAACTGAATCAGAAAAAAAATAAAAATAAAAGAAAAGATGTGTTTCCGTCTGTGCGGGAAAAAGATAAACCCAATATAG
CAAAGCATCCGTTACTTAATCAAAAAAATAATGCTAATTATTTCCAACCAATTACTCAAAACTACTTTGCTTCTAAAACACTAAAAACATTACCTAAATT
TCAAACAGAAAAGCAGCTTCGGCTAACTTCTAAATCAGAATCAACAAACACAAAAGATAATTTCTTTAAAAATTCACATTTTGATAAAAATAAGAGTTTT
CATAAAGCGAATAAATTTTTACCGCAAGAAAATTTAAGATTAGAGAAAACGCGATCGATATATCCTAAATTACCCTATGAACAAAATCAATCGGGCTCAA
AACCGAATTCGCATTCTTTCTCTATACAGCCACACACGCCTAATACTCACAATACACTGATCTTTTTAGATTTTGTTGTTAGAAAATCTTTAAGGAATCC
CATTGTGCCAGTTTCTTCAGATAAAAAATTAAACAAAAACATAAAAAGAGCTATAATACAAAAAGATAAACTTAATAATCGAACATATTTTAATTCATCA
ATTTCCTAAATAGTCCATAGCCTAAGAAGTTTGCTTCGTAAATATCTAACAACTAAATTGATTAAAATGATCGTATTCTGCATCGAGAATCTCAGTTTTA
TTTTCACGAAGAGCAGTAACCGCTAAAGCCCATTTCATTTCTTCATTCAGATCGGAATAAAGAGAGCTTTTTGATGAACCACGGCTTGTTCACTTAAGGA
ATGAAAATCATCCCAAAGAGGTTTATTTTTATTTTACATATAAGGCTTAGCATTACCAGAATAAGACGTGTTGCCAAGTGCTTTATGTGGTACTAATTGT
CTAGTAGAATTAAGCATGTGCTAACTCCTGTTTTTCTAATTTTTCTAAAGCTTTTGAATAGATCTCAAAACCATTGAAAGCTTCAATATCTTCAGCAGCT
TGACGTAAATGTTTAATTCCTTGTGGCAAATGTATAGATCTTCAAGATCTTTAACGGGTATATGTCCATTATCAAGAAGGAGGTTTAATTAGCTAAAAGA
ATACTGCCACATTCTAATATCATTACGAACCCTCAATATAATGTAATTTTCAAAAAAATTTGATAGTTTATAATAAAGGCTCAGATAAAAAATTTTTAAA
TTAATTAATTAATTTTTACAACAAAGGATTTTTTATGACAAATTTTATATTTAACATATATAGAGAAAATACCAATAATTCTTCGGACAGTTATAAGCTA
CCTGATCAAATATTTCCGCAAGAGGATATAACGAATTTTTCTGAAGTTTACAATTTTGGAATACCACCTAATAGTAGTAAGGATGTGCTAAACCAAAATA
GGGGAATCATCCCTGGAGCACATAAACAATACCGGGTGACTAACATAGGTAGGAAGGATATCATTGCTCAAATTAGGTGGGGTACAGCAGTTCAATGGAT
GGGGGTCATGGGAAAACAAATAATACCTCCTGGAGAAACGAAAATTGTTAGAAATGAAGGTCGTGCATATTACTGTACTTGTTTACAGCTTATTAATGAA
ACTCCTTCTAGATCTATAGTGGGAGCAAGTTATGCAGGTTGGTAATACAGATGTCACAATGAATAAACCATTTGAAATTAGTAATTATGATCCTAGCTAT
ATCCAATTTATAGATAATTACTCATTGGAAGAAGTAGATTTTAATGCAGCGCTTAAATCGGTATTAATATTTGGAATATCAAAAATACCAGGAGTAGGTG
AAGGATTAGCACTGTTACTTGATATATTCTGGCCACAAAAAAAGGAAAATTTATGGGAACAAATTAAAGATAAAGTAGAAAACCTTATTGATCAAAATGC
TTTGCAAATAATAGAACTAATCTTATCTGGAGATATAAAACAATTTGAAGAAAGAATAAAAACAGTAAATAGCGAAATTTTAGGAAAAAAATTAAAAGAT
GCTAGTAATCATTATATGAATATAGCAGAAGACTTAGTAGGGTTTGAAAAAAAATTTATTTTTGCAGATCTAAAAAGATTAGACAAAAAGGCAATTAATC
TCTATGTACTGCCATTATATTCCACGACGGTATTAATGAAAGTATCCTATTATATCACTGGAATTCAAAAGGCCGAATTAATTGGATTAAACGAATCACA
AACAACAAGACTTAAAAAATATTTAAATAGGTTAATCCACGATAGTAAAGGAGTTAATTATTACATTAAAACCTTAAACGAAGATCGTATCGATGCAACT
TACGATGATGCCCCACCGGATGAGATATTCGACGCCATGATGTACACACGTAGCTTTACTGCTATAAATGGTCTAGAATACATCCCTATTTGGAATAAAA
TGGTTGAGTTGCATTCTTTAGATATGGAATGCTATGTAGATGTAATTTCCTATTCAAAATTATTTGGTCGACAGACCCCTGATTTAGCTAAACAAGCTAC
TGCAGTAGAAATGACACAGCCTCTGACACCTGATCTTCTAAATAATGGCCAACGCAATAAAATAAAATCTATCACTGGATACATTCGAAGGATAGGAGGG
AGTCCTCGAGTAGGCGGTGGGAAAATCATCTTTGAAAATGGTACAAACTACCAATTTGGGACTATCACAAATGAATTGGTTTACAAAGAATTGAATGGTG
CCTTAATTAATAATTTGGTAGTTTATGGTAATAAAGCGATAGATGAAGCAACCTTTTATTTTTCAGATGGAAGTCAACTTTCTTTTGGCGAACGGGGATA
CCCCCCCACATATCATGAATTTAAATTATCAGGCCATCATATCGTTTCTTTTTATATAACTAGCGATGCGCCTAGTCTTGCTGGCCAAGCAGCTAACATC
GCTGTAGCTTATCAACTTACTAATAAATAACAAAATTTTCAAGTAACCCATAGATTAATTTAAATTTGTGGGTTACTTTTATTTATTTTTTATGTAGCTC
ATTCGAAAATTATGAGGAAGATGTTATGAACGCAGCACAACAATTAAAGCAACAAGGCCTACAGCAAGGCCGGCATAAAGACAAATTATCGCTTGCTAAA
AAACAGCTTAATCAAGGAATCGATTTGGATCTTATCAAAAGTGCCGGTGGCTTTTCTGAGCAAGAATTACTTGAGTTCGAAGAATCTTAAAGATCTATAT
CTGATTTGGTTTTAATTCAACTTGAAAATGTCTAATTTCCCCTAAATTAACAGCTTAATTCTATGGCGCTTTTTTCTAAAGCACCATCTAAATAGAAACT
ATTCACATTAATTCAAAGAAGGTTTCGTGTACCAAAATTGTACCAAACTGAAATTTAATACACTTAAACTACTGTAGTTTTCACTAGCTTATTAAGTTTG
CAAAGTATCGCAAGTGTTTGATTATTAATTGTTTTTTAAAAAATACATCAGCTTCGGGAGTTAGGGGTCGGAGGTTCGAATCCTCTCATCCCGACCACCC
CCCATTGGCTAATTCTAGCGCGTTGTTACCTTCCTTTCGTGATCATTTTCCTCATTCCGGTTCTGATTTTTTAGCTAGCGCGGCTAATGATACGGAGCTC
CAGAGCCAGTCCCTATTTTTAAGTTGGATTTATCATACGCTTTGGGTTAAAAAAGCAAACCTTTAAATTTCAGAGAAACTATCGAAATGGAGCACGAAAA
TCAGATATATAGGGCTATC
>contig_185
GCTTGACAGAAAAGATGTATGAGGTAGAATTCGCGAGCTCTTGAGTTTTTGGCTTAAGGGTGCAGAGAGAAGAGTTGAGTTGAAGTAGTGTAAGAGCTAC
GAAGCGACTAAGAAAATCTTAAAAGTTCATTAACAAAGTAGATGCAGTAAGCAAAGTGTGTGGGCGCTTGGCAAGAGCCGATATGAGGGCTATTAGAAGC
GATTTTGATAGTTATAAGTATCAGCAAACCGAGCGCTGAGATTGTGAGAGATCATAATTTGAGTGAGACGGGATTAAACAAAAAAGTGAAGAGTTTGATC
CTGGCTCAGATTGAACGCTGGCGGCATGCCTAACACATGCAAGTCGAACGGCAGCACAGTAAAGATTTCGGTCTTTATGGGTGGCGAGTGGCGGACGGGT
GAGTAACGCGTAGGAATCTGTCTTGGAGCGTGGGATAACCCGAGGAAACTCGGGCTAATACCGCATGATATCGAGAGATCAAAAGCAGGGGACCGAAAGG
CCTTGCGCTCTGGGGTGAGCCTACGTCGGATTAGCTAGTTGGTGGGGTAAAAGCCTACCAAGGCGACGATCCGTAGCTGGTCTGAGAGGATGACCAGCCA
CACTGGGACTGAGACACGGCCCAGACTCCTACGGGAGGCAGCAGTGGGGAATCTTGGACAATGGGGGCAACCCTGATCCAGCGATGCCGCGTGTGTGAAG
AAGGCCTTCGGGTTGTAAAGCACTTTAGGTGGGGAAGAAAGGCAGTTGTTGAATACGCGACTGTTATGACGGTACCCGCAGAATAAGCACCGGCTAACTC
TGTGCCAGCAGCCGCGGTAATACAGAGGGTGCAAGCGTTAATCAGAATGACTGGGCGTAAAGGGCGTGTAGGTGGTTAATTAGGTTTGATGTGAAATCCC
CGGGCTTAACCTGGGAATTGCGTCGAAAACGGATTGACTCGAGTGAGATAGAGGGTTGTGGAATTTCCGGTGTAGCGGTGAAATGCGTAGATATCGGAAA
GAACATCAGTGGCGAAGGCGACAACCTGGATCTTAACTGACACTGAGGCGCGAAGGCGTGGGGAGCAAACAGGATTAGATACCCTGGTAGTCCACGCAGT
AAACGATGAGAACTGGCTGTGATGTGTAGGGAGCAATCTCTGCATGACGTAGCGAAGCTAACGCGTTAAGTTCTCCGCCTGGGGAGTACGGCCGCAAGGT
TAAAACTCAAAGGAATTGACGGGGGCCCGCACAAGCGGTGGAGCATGTGGTTTAATTCGATGCAACCCGAAGAACCTTACCTACCCTTGACATCCTTGGG
AGAAGGCAGAGATGCCTTTGTGCCGAAAGGAACCAAGAGACAGGTGCTGCATGGCTGTCGTCAGCTCGTGTCGTGAGATGTTGGGTTAAGTCCCGTAACG
AGCGCAACCCTTATCCTTTATTGCCAACAGGTTATGCTGGGAACTTAAGGGAGACTGCCGGTGATAAACCGGAGGAAGGTGGGGACGACGTCAAGTCATC
ATGGCCTTTATGGGTAGGGCTACACACGTGCTACAATGGGTCGTACAGAGGGAAGCCAACCCGCGAGGGGGAGCCAATCCTTTAAAACGTCTCGTAGTCC
GGATTGGAGTCTGCAACTCGACTCCATGAAGTTGGAATCGCTAGTAATCGCGAATCAGCAAGTCGCGGTGAATACGTTCTCGGGCCTTGTACACACCGCC
CGTCACACCATGGGAGTGGGTTCTACCAGAAGGCGGTAGATTAACCTCGCAAGAGGGGATCGCCGACCACGGTAAGATTCATGACTGGGGTGAAGTCGTA
ACAAGGTAGCCGTAGGGGAACCTGCGGCTGGATCACCTCCTTATGAAAATAAGATAATAAACCCTAAACGCCTAAGCGCTCACACACATTGCTTACTCTT
ACTAGATGAATCTTCGGATTCTCAAATAAACAGAATAGACATAAAACCGAATTAGCGGGCCGAGTATTTTGATTTGGTTCAAGGCGGACGCGCTTTGAGA
AGCGGAGTGTACTGGAAAGTACATGAGCATTCGAAAAGCAAGTCCAACGAAGAAATAAAACAAAAGACGAAGGCCTTAAAAAGATTGAGGGTCTGTAGCT
CAGTTGGTTAGAGCACACGCTTGATAAGCGTGGGGTCGGTGGTTCAAGTCCACCCAGACCCACCAGCTTAAGACTAAATTAGAAAAGTCTTTTGGGTGCA
GAACTAGAGAAGCGAAGAATTTTATTCGAGTTCAAGGCGAAAGATTGCCGAGGAACGGAGTGCACTGCGGAGTGCATGAGTACCGCAGACAAGCTTTTAA
CGCAGAAATCGAGTAAAAGACAAGCTTCCTAAAGTATGAGGGGCCATAGCTCAGCTGGGAGAGCATCGGCTTTGCAAGCCGAGGGTCGTCGGTTCGATCC
CGACTGGCTCCACCAATACAGGCCCGAAAAGAATTGAAAGAATATAAGGAAGAGAAGGAAAAAAATAAGAAGCCAGGAAGGTAAAAGGAGATCATAGTCG
TCTTTGGCGGCTATAGAGAAGTTCATTAACAAAACAGAAATCTGTAAGAAGGCGCGAAGATATAAAAAAAGTAAAATTTTTTTATGATCTTCCAAGAATG
AAATAATGAAATTGTTGTAAAACAATTTCAGGGTATGTTGCATTCAGCGAAAGAACCAGAAAGAGAGGAATCCAACGAGTCAAAGCTTGCAAGCTTTACA
CTTAAGTTGGCGAGAAGTTTTTATGTTGCTCTTAAAAAAGTGAAATAAAAGCTGATCTAGAAAATCAAGTATTTTAGTTTAGTTCGAGGCGGGCGCGCTT
AGAGAAGCGGAGTGTACTGGAAAGTACATGAGCATTCGAAAAGTAAGTCCAACGAAGAAATAAATTAAAAGACGAAGATTGTTCACCGATAAGAGTAACG
AGTTGGGTTCTCAAATCAAGTAAATAAGCGCAGAAGGTGGATGCCTTGGCAGTCGAAGGCGAAGAAAGACGTGGAAGCCTGCGAAAAGCTTCGGGGAGTT
GGCAAACAAGCTTTGATCCGGAGATATCTGAATGGGGAAACCCGATCTATTTTAGATAGGTCATTGTTAACTGAATTCATAGGTTGACAAAGCGAACCGA
GGGAACTGAAACATCTAAGTACCTCGAGGAAAAGAAATCAAATGAGATTCTGCAAGTAGCGGCGAGCGAACGTGGAAGAGCCTTCACGAGCTAGTTAATA
GGTTAGCCAAAAGGTCTGGAAAGGCCTGCCATAGAGGGTGAAAGCCCCGTCGGCGAAAATCTGTTAATGAGACTAAGCGTGAAACCAAGTAGGGCGGGAC
ACGAGAAATCCTGTTTGAAGATGGGGGGACCATCCTCCAAGGCTAAATACTCTCGACTGACCGATAGTGAACCAGTACCGTGAGGGAAAGGCGAAAAGAA
CCCCGGTGAGGGGAGTGAAATAGAACCTGAAACCGTCTGCGTACAAGCAGTAGGAGCTCCGCACTTAAATTACTTTGTAGACCAGTGAATAGAAATATGA
AACTGAAAAATAAAGAAGACTATTAGAAGTAGTACTCGCAGCAATGGGATTTTTGACAAGGCGCCGTGAAAATGAGTAACCGGAGTGTATTAACCATACA
TGAGGATTGCGAATTGAGCGGTAACGCAGAAAAAAATTCAAGTGCGAAGAGTATATTTTAGATAGTACACAGAGTAATTAAAGTGCGGAGTGACTGCGTA
CCTTTTGTATAATGGGTCAGCGAGTGACTTTTAGTGGCAAGCTTAACCGAATAGGGTAGGCGAAGGGAAACCGAGTCTGAATAGGGCGTTGAGTCGCTAG
GAGTCGACCCGAAACCGAGCGAGCTAGCCATGTCCAGGGTGAAGCTTGGGTAACACTAAGTGGAGGCCCGAACCCACATCTGTTGCAAAAGATGGGGATG
AGGTGTGGCTAGGAGTGAAAGGCTAAACAAGCTCGGAGATAGCTGGTTCTCCTCGAAAGCTATTGAGGTAGCGCCTCGTGTTAACGACTAGGGGGTAGAG
CACTGTTTCGGTAAGGGGGTCATCCCGACTTACTGAGCCGATGCAAACTTCGAATACCTAGTTCGTGATGCACGGGAGACACACGGCGGGTGCTAACGTC
CGTCGTGAAAAGGGAAACAACCCAGATCACCTGCTAAAGTCCCAAAAGTTAGGTTAAGTGTGAAACGTAGTGGAAAGGTTTAAACAGCCAGGAGGTTGGC
TTAGAAGCAGCCATCCTTTAAAGAAAGCGTAATAGCTCACTGGTCGAATCGGTCTGCGCGGAAGAATGAACGGGGCTCAAACCTAATACTGAAGCAGTGA
ATGTCATTGGTTTTTGACCGATGATGTGGTAGAGGAGCGTTCGGTAAGCCGTTGAAGGTGACCTGTAAGGGTTGCTGGAGGTATCCGAAGTGCGAATGCT
GACATGAGTAACGATAATGCGGGTGAAAACCCCGCACGCCGAAAGTCCCAGGATTCCTGCGCAACGGTAATCGACGCAGGGTGAGTCGGCCCCTAAGGCG
AGGCGGAAACGCGTAGTCGATGGGAAACAGGTTAAAATTCCTGTACTTTTATAGACTGTGATGGGAGGACGAAGAAGGCTAGGTTAGCCGGAGACTGGTA
GTTCCGGTTTAAGCGAGTAGAGAGAAGCTCTAGGAAAATCCGGAGTTTCGTTAATCTCGAGACGTGATGACGAGTTGTTAACCTCGGTTAATGACGAAGT
AATTGATGCCCTGCTTCCAGGAAAACTCTCTAAACTTCAGGTCTATAGGAACCGTACCGCAAACCGACACAGGTGGACAGGTAGAGAATACTAAGGCGAT
GAGATAACTTGGGTGAAGGAACTAGGCAAATTGGCACCGTAACTTCGGGAGAAGGTGCACCTTTTTTGGTGATTGGGTTTACCCCAAAAGCTGAGGGAGG
TTGAAATAATCAGGTGGTTGCGACTGTTTACCAAAAACACAGCACTCTGCGAACTCGAAAGAGGAAGTATAGGGTGTGACGCCTGCCCGGTGCCGGAAGG
TTAATTGAAGTGGTTAACTTGCGCTGAGATGGCTTTTGATAATGAATTAGAGAGAAGAATAATTCGAAAAGAAAGGTCAAAAGTCATGTCAGCGCAGGTG
AAGCTGCGGATCGAAGCCCCGGTAAACGGCGGCCGTAACTATAACGGTCCTAAGGTAGCGAAATTCCTTGTCGGGTAAGTTCCGACCTGCACGAATGGCG
TAACGACAGCCACACTGTCTCCACCCAAGGCTCAGTGAAATTGAAATCGCTGTGAAGATGCAGCGTACCCGCGGCAAGACGGAAAGACCCCGTGCACCTT
TACTACAGCTTTACACTGGACTTTGAATTTAACTGTGTAGAATAGGTGGGAGGCGTTGAAGCGAGTTCGTTAGAATTCGTGGAGCCGAGCAGTGAAATAC
CACCCTGTTAAAGTTGAAGTTCTAACCTAGGACCCTGAACGGGTTTGGGGACAGTGTATGGTGGGTAGTTTGACTGGGGCGGTCTCCTCCTAAAGAGTAA
CGGAGGAGCACGAAGGTACCCTCAGCGCGGTCGGACATCGCGCATTGCGTGTAATGGCACAAGGGTGCTTGACTGCGAGACAAACACGTCGAGCAGGTGC
GAAAGCAGGTCATAGTGATCCGGTGGTTCCGAATGGAAGGGCCATCGCTTAACGAATAAAAGGTACGCCGGGGATAACAGGCTGATACCGCCCAAGAGTT
CATATCGACGGCGGTGTTTGGCACCTCGATGTCGGCTCATCACATCCTGGGGCTGAAGCAGGTCCCAAGGGTATGGCTGTTCGCCATTTAAAGTGGTACG
CGAGCTGGGTTCAGAACGTCGTGAGACAGTTCGGTCCCTATCTGCCGTGGGCGCTGGAGATTTGAGAGGAGCTACGCCTAGTACGAGAGGACCGGCGTGG
AGGTACCGCTGGTGGTCCGGTTGTTTCGCCAGAAGCATAGCCGGGTAGCTACGTACCGACAGGATAACCGCTGAAAGCATCTAAGCGGGAAGCCTCCCTC
AAGATAAGATCTCCCGAGGATTTATTCCTCCTAAAGGTCCGTTGAAGACGACGACGTAGATAGGTGGGGTGTGTAAGTGCAGCAATGTATTGAGCTAACC
CATACTAATTGACCGTGTGGCTTGATTTGAGAATCCAACTGGTTATT
>contig_186
GGAATCTCTGGAATCTCTGGAATCTCTGGAATCTCTGGAATCTCTGGAATCTCTGGAATCTCTAGAATCTCTAGAATCTCTGGAATACTCTCGTCTATTT
TCCTGGCCTTGTATTTCTTTTGCTTTTGCTAAAGGAGACATTTCAGTAATAGCTCGATCGACTTTTATAATCAGCTGACGTAACACCGCATCATTAAAGC
GAAAATTATCGCTGAGTTCAGCCATAGCCTCTTTCCCGCATTCTATATTCATTAGAATATAATGCGCCTTAGGAAGCTTATTAATAGGAAAACAAAGCTG
TCTACGACCCCAATCTTCAAGACGGTGAACCTGTCCGCCGCTATTTTTAACAATGGCCGTATAACGTTGAACCATAGCAGAAACCTGATCACTTTGATCA
GGATGAATTAAAAGCACTATTTCATAATGACGCATAGTATCTCTCTCGGTTAAAAGCCTCCCAACTCACGTGGTGAGGCAAGTATATACTTAAAGGACTA
CCCTAAAAGCGGGCCTATTATACGGTCGGACCCTTTAAGATGCAATAAATCCCTACTGCTTGACAGGCCTTTCCTTGCCACCTAGCATTCAGCTTTAAAT
TTAATCATTACCTCTAATCTATCCTATGGATTTAGCGCCTATATTAGCCTTGGTTAAGCAAGACCTTGACCAGGTCGATACCCTAATCGATAACTGCCTT
TACTCTGATATTCCTTTGATACCAGAATTGGCGAAGCATCTTATTAATAGTGGTGGTAAGCGCTTACGCCCATTAATTGCCCTACTCAGTGCGAAGGCCT
TTGGCTACCAGGGAGAGGGGCATAGGCAGCTTGCGGCAAGTTTAGAACTCATCCATACAGCGACCTTATTACATGATGATGTCATTGATGGTTCAGAGCT
ACGCCGTGGCAAAAAAACCGCCAATAGTTTATGGGGGAATTCCGCCAGCGTTCTAGTCGGGGACTTCCTATACTCGCGCGCCTTTCAATTGATCAGTCAA
ATCAATAATTCGCGTGTGCTTACATCGCTCGCAGATGCCACGAACACATTATCCCAAGCAGAAATTTTACAATTACTTAGTTGCCACAATGCTGATGTAG
ATGAAGCCTATTGCTTAAAGATTATCCAAGGTAAAACGGGCGTACTTTTTTCTATCGCCGCAGAACAACCCGCTATTCTAACTGCACGACCCGAAGCTGA
AATTTCAGCCATGGCCCATTATGGCGTACATCTAGGTATTGCCTTTCAATTGATTGATGACGCACTCGATTATTCCGGAAGCAGTCTACAACTCGGCAAA
AGCTTAGGCGATGATTTAGCCGAAGGTAAACCGACACTCCCCTTAATCTATGCGTTGCAACACGCGAATGCTACGCAAGCACAGCTCATAAGGGAAGCGC
TCACACAAGGCAGTCAAAAACATTTGACCGCTATTTTAGATATCATGCAATCTACATCTGCTCTCAATTACACACGGCGCCTCGCCCAACACCATATTCA
ACAATCCTTGATCCATTTAGATAGCATTCCTGATTCAGATTATCGTCAAGCCCTGGCCCAACTGGCTAAGTTTGCCATTGAACGCACTTATTAAGTTTAT
AAAATAAGCCGTCTTTTTATAGCCTATTTAAATTCATAATAGTTTAGGTGTCTAATTAGCACTTTTTATTCGAAAACAATTAAATCGATTAAGGTTATTT
TAATAAAATCTACTTATAATTAAGGGGCGAAAAATCTTTCTTAAAAAAACTCTATGGCAAAAATATTAAAAAGTACTAACAAGAATTTAAAGAATTTTGA
ATATTTACGTAAATTAAACGATAATAATAGTTCACATGGAATTTATCTTTTAAAGAAAGTAAAAAATAATAAACTAAAAAGCCTATGGGTTGCTAAATTT
TTAAATCAAAAAAAAGAAGCTCAACTAGAAGCGCTTTCCCAAGACTTGTTCCGCTTGATACTTCCTCAACAACCAAAAACACGCTGGGGGCAAATACCTG
GAAATGAAGCGCTTATAAGCCAATCCATTGAATATTATGTGCTCTCCAAAGCAATACTTAACTTTAAAGATAAATTTTTTTTCTCTCCAAAAAATAATGA
ATCCATACTCAATCATAGCATTACCGGATTGGCGGCTACACAAGTTTTAGCATTATGGTTAAATGAAATCGATTTTAAAGCGGGCAATGTCGGTATCGAT
CCCGAGAAAAAAATAGTTATAAAAATTGATGGGGGTTTAAGTTTTATTTCATTAAACCCTAATTTCAGCTATTTACACCAAGGAAATTTTAATATTACTA
CAGAGGATCTTGAAGCACTGCCTAATTTAGTAAACTATGAAGCTTGTAATTGGTTACAACAAATTCGATGGGACTTGAATAAAAAACATAGTATAAAAAC
AGTACCGACAGAATTAGACAAAAAGATCAACCAAAGCCCTCAGTTTAAAAATGAATTATATCAAACTATCTTACGCATTATTTCATTACCTGATGCGCTT
ATTCATTTTTTTACCCAATGTTATATAGCCCAGCACAGCGATGCACAATTATTTTCAGACTTTATCATCCAAAGAAAACATCAACTAGAAGCTGCCGCGA
ATAATATTCTCGCTTTTGATAGTTATCGTCAAAGCAATCAAGCAAGAAAAGATATAATGACTTATTTAAACTATCTAAGAAACTTTAAAACCATGGGTAA
ATCTGTTTTACTCACTGATTTTACAAATAAAAGTAACCTTAATGTCGAAATAATCATCATTGAAAATTTTAAAAAAAATAGAATAAATAATTTTCCTAGA
ATACTTAATACGTATCGCACTCGCTTAAACCATACGATTGATTTATTCTCTGAGAAATTTGAAGACTGGCTACTGCCTTTAGATCGAGAAAAAATTACTT
CAAATATCGAATTTTTAAATAAAATTGTAACGGAATATTCGACTTCACCCTCATTTTTAATGAAAAATACATTTTATACGACATTAGAAAAAGTTAAAAA
TATCCTTAAAAAAGAAAACGCACCAGAAAGTTCGCTTATTTCAGATTTCATCTTATCCATTAACACCTTGCTGAATGACAGAGACCATCTAAAACAAAAA
AAATCTCTACCGATTTTGGAAAAAAACAAAACGATTCAACCATCCATTTCGATAAGTTTTTTTAATAAAAAACATCAAAAAATATCAACCGACCATCAAT
CTAACTCACCTTGCGCCAGTACTCGTATTATTTAGTTATTTATTTTTTCGATCTAAACTATTTTTTACTAAAAAATAAGGTGTATTAATATGCTATTAGA
ACTTTATCATGCTGCTAAAGCAGGAAAACTGCGCGCTATGTACATTTGAATAGCGACTCTCTTAAAAAAGCAGCGGAAAAAAATGGTGACAAATTGTCTA
CACTTGAATCGCGTCGCTTAACTTAGAGCTAGCTGAATGAAACCAAAGCTGATAGAATTCCTCGAAATTTTTGACCTATTTCGTCAATTGCGGGGTGTAG
CTCAGCTTGGTAGAGCACTAACTTCGGGAGTTAGGGGCCGGAGGTTCGAATCCTCTCATCCCGACCAGCCTATCCCACAAAAAAGACTTAAAAATTAACC
TATTTCGTTCATTCTATTCCATTCAATTATTTTCCAACCTGGCTTACATAAGCACCATGTACCAAATTTGTACCAGTTACTAAATGATCAGCAGCTTTCT
TGAGATTGCTCTTTCACTTCTGAATAAAACATATGAATATTCATTTTTTTAGTTAAGGCAGTAATCTCTGTTTTTACAGATTCGTGAAATTCATAGTGAC
GTTATTCTAAATGTCTTATTAATGAAGTACCCGGTTATTTATTCTTCTTGCTTGAACTAAATTAATTTTTAGAATTTTTTAATAAAATATCGACAAACCT
GCTAAATTTTAGTAAATTATTAATTGATGCTTATTTTTTTAATACTTTTAGTATTAAAAAAATAAATTGCTGAAAAATATTAATTTAACAATTCATTAGA
TAATTTAATTAATTATTTTAATCTTATCTCATAAAAAAATTTAAATAAGAAACCTAAGATAAAAGGACTTAACTATGCTACAAATAGAAAATAGAACTCA
AAAATTTTATCGTTATTCTAAGTTAATTCAATTACAAGAGATAGAACATTCCATTAAACAAAGAATTTCTTCACGCATTAAACGAGCGCCATCTGTTAAT
ACACTTGTCGAAGCCACTGCAAAAAACGATTTTAGTTATTGGTTAAGTCAAGAAGATATTGCTGATATTGCTCGGATAGAATATAACCAATTCCGCACTA
GAACCGAAAACAATGCTGAATTTGAAATATTAGGTTCAATGACGCAATTATCTTCTACCGTAAAATCATTTCAAGAAAAAATTAAAACGAATAAATGGAG
CAAAGCTTTGCTTACGTTAATTATGAATCTTGAAAATTTACATTGGGTTACTATGCTTATATCGTATAAAAATAATAATTATGTTGCCTATTACGTAGAT
TCAAAAAATAATCCTATTCCTCAAAATTATTTTGAATTGCTTTATAATCCATATCTAATACATCCAATAATAAATCTAAACTCAGGCTATATGCAACAAA
AAGATGGCTTCAATTGTGGTTTATGGGCACTCGAAAATGCGGTGGTTCTAAATGCAATGTTTGATCACAAGGAACCACTTGATTGGTTAAGTAAAGCATT
GAGACGGGTGCACGATAAAAATTATTTTGAAGGGAAAAGAATATTATTATCCGAAAAACTCATCAATGATCCTCTATGGAAAGAACGCCATTTAAATTTT
GTGCATCCTGATGAAATATCTAAAAAAACGCAATTATTAGATGATTCATTTACTCTAGATAAGCTTGAACATGACTCTAAACGATTAAAAGCCTCGCCCA
ACAAAGAAAAAGAAAAGGTTGCGGCTTTATTAGAGATCTTTGTGACCACGTTTTTAAGCTTTTTCTTAAAAACTATAGGGGTTTATCATCTACTTGCTAA
GGAAAAACGATTAACAGCGGAAGCACTTAAAGTTGAAATAAAAACGGGGGCTACAAGCGCTTTATTCGGTGTATATATTGCCGATAGCCTTGTAGGTCTA
ATTCCTGCTTTGGTTGCTTCATTGAGAGCAATAAGTGGTAAGTATTATATATCAAAAGATAAGGCGCAAAAGATAACCCATTTTTTTTCTAATGTAGAAT
CAGAAAATTTAGATTCTATGCTAGCTGAAGTAGCTGTTAATATTTTTTACAGCTTTGAAAGTCAATTTATGCAGGTAACGGACAAAGCAGGTGAAAAAGT
GGCAATAGAGAAACTCGCAGAGGACGCAGTCGAGCGAATATTCAATGCTATAAACAAGCTTTATGATGTTAACTGCGTTTTTTCTAAGCAATTGCTAGAA
GAAAGTGTGTTAAAAGGGGCATCGGAAAAATTTTTCGATCCTAATCTTAAAGAGATCGCACTGACAACTTCAGGTTATGTGATTCTAAACAAAGAAGGAA
AAAAAATTAACACCAGTAAATTATATGAACATACAGGTTTAGTAGAACTTAGTGCAAATGACCAACCTAATAAATTTTATGCAACTAAAAAGTATTCACA
TCATAAATATGGCTATCGCCGTCTATTTGATTGGGAAAAAGAAGTCAGCGGCGAATTGAAGAAAGACCTGAAAGAACAATATATCAATGATCAATTTCTT
CAGGAAAATGATATTTCTCAATTTCATTTAAGAAAATATTCTTATGTTTTGTCTCAAGAAACTAACCAAGCAGAAGCATCGCGCCTTTTAGATAAAATTA
AAAATCATCAATTTCCACAACCAGTTATTAAGGATCAGAATAATAAAAAGCCTATTTATTTTAATTTAAGAAAACCGGTAAAAAACTTTAGTGGAAGGAT
TGAGATTCTTAAAAATTTGCATCGTACGCTGATATCGGAAAGAACGATAGCCATAGTGCCTAATTGGTCAACTTTCTCGATTTCTTCGGATAAAGATATA
GCAGACACGCATGGTAGCGATTCATCATCAGCTTCGAGTGGCTCCCTATTATCCATTAGTGGGTTAGGAGGAATAGGCAAGACACAATTAGCTTTACGCT
ATGCTGAACTCTATGCGCATCATTATGATCATAATGTGTTATGGATCGATGCAGAAACTATTGAAAATATAGCCTATTCTTTTAAAAAACTCTCTAAAAA
GCTAGAAATTTCTATCAGTGAATATGGACAAGAAAAAACACTTGAAGAAATTGTAGAAAATGCTTATGAGTATTTTTCAGATAGAAAAAGTTTATTTATT
TTTGATAATGTTGAGAATTACCGTGCAATCGAAATTTATTTACCTAAATCGAGACCTGACAACAAACCCACGGTGCTTATAACCTCACGTTATGGCAATT
GGGATAATGTCGCAACTACGATGAAGCTTAATGTATTTACCGAAGATGAAACCCAAGAACTTATTAAGAAATCATTAGGCTTAGATGAGAATACTCCACT
TGAAAAAATACTGGAATTAAATCAATTACTTCAAGGCTTGCCGTTAGCACTACAACAAGCGCTTGCTTACATTAAATTGAGAAGATCTACTGATAGTCTT
TTTTCATTTCAGGATTATATTGAACTGTATAAAGAAAAAAAGAAAGAATTATTAAATTTTGATTTTACAAAATATTCTAACGATCCTTATTTAGAAACAG
TTTTTACGACATGGCTTATTACGTTATGTAAAATCAAATCTAATTCGATAGGTGAAGATGCAATAGAAATTTTAAATATTATGGCTTATTTAAATCCAGA
TAGTATTTCCATCAACAAATTTGAGTATTTAAATAAAATTTATTTTCCAAAATCATACGATCTCGTTAGTATTACCTTTTTATTAAACAGTTATTCTATG
ATTAATTCGCATGGAAAAGAAGGTGTATATACCATTCATCGATTAGTTCAACAGGTCATACGGATTAATCTCGAAGAACATCAGGAAAAGTTTAAAGCGA
TAGTCGAAAAAACACAACTACTATTTTGGCATTGGCAATTTGCTTTTAAAAAAAATCAAGAAGTTTTCTTCCACTATCTACATTTTTTAATCTATATGGC
AGAACATAAGGAGCTTATTGGTAGCTTGTTGTTTGGTCATCCAGAAAAAATACTATTTGATAATTTAATTCTTAAAAATGAGAAACAGCGTCATTATTTT
ATTGATTTAGCCTACTTGAAATTTCCAAAGGAAAAATTTCTTAAGTTTGCAGGAGACGCAATTGCCTACTATATCAAATGTGGTTTATTTTTCTCTTTAT
CGGAAATACTCAATTATCTCGAAAAAAAATGGTCTATAAAAAGTTTTTCAAAGGAAAATATTAATTATATTAGCGAATATATTAATAATTTAAAGAATTC
TAAGCTAAAATTAAATCGATTTTCGACTAATCCTGAAAAACAAGCAAGACAAAGAAGCGCGCTTTTACTCTATGCTGAATTTAATCACAAAATATTTGGG
AATTTTTTTTTCAAATATGCTGGCTGCTCATTTCAAAGTTTAAAGAGAAGTATTTGTTTATCCTCTGAAGCTGAAAAAAAGATCAAAGAGCACAGGAATC
AAGCGATTAAATCTCATTTTAAAAAAGTAGAACACATCTCTCGTTATATCAGTTCAGCGTTGATGAC
>contig_187
CCTGACTGTTAATCATACTCTCGACTGCCTCTGCTTTAATTAAAGTTCTATAAAAACAATCAGTTACTTACTAAAACCGTTGATCAAAAAAGTCTTGACG
CGAACTTTGCGCGTCAAAATTTCTACTCTAATAAATCAATTCGCAAAGCTTCTATTAAATTAAACTCACTCCCAATTTAGTCCCGTATCACGTAGCTTTT
CCAATCACTTTTCAAGGGATGCCCAAGGATCAAATCTTTGAGTGCCAAAATAGCTTGTTGAATACGTAATTGATTAGCGGCGGTCGCGGGGAGCAACTTT
GCCACCACGCGACCATGTTTAGTCATAACGATTTGCTCACCTTTTTCAACTTTATCGAGTAACGCTGAAAAATGCGCCTTGGCTTCAAGCGCCTATCGTT
TTCATATCGACCTCGCTAAATTAAACGAGTTAATCATAACGCATCCGATTAACCCGTAATCACCTCGGTTAATAAGTCATTAGTAATAGATTTAATGACG
CTCTTTTTTGCGCATTGGGATACCCAAAATACGCTAACACTTCAATCGAGGTGTAACGCTTATTACATTTTGGACAATGTCTTCTGCGTAAGATTTTTCT
CCCCTCCCCTGTTTTACGTGAATTAATAACACGAGTTTTGGCATATTCACAAAACGGATTTAAACACTTCATCGTTTTATTTCCTATAACGTTACATAAA
GAAAAAAATTTAATCCTTTAATATTGAGTAATTTTTAAAATTTTTTAAGTCTCTAAGCTAAGTTTAAACCTTTTTTTAGTGGGCAAAACTACAAAATAAG
CTTTCGCTGCTCTAGTCTGTTACAAACGACGTATCGTCCCTGACTGTATGACATAACGCCTTAAATGCTTAGGATCATTTTTTACTAATTTACGCCTCAT
TTTTAATTTTTTATGCCGCATTTTTTTATACAATCGAAACTCTCTTACCAATGGAAAACAATTAATCAGTAATGATAAAAATCGTGAACGTTTTAACATT
ATTTATTCCTTAAAATGAATTATAAATTTAGTTGTACGAAAATCTATTATTAGGTTTATTTTTCCTCCTTAGTGTTTAAATGATTAGAATTTAAGATTTG
CTTTATATCCCTAGGTCTAGGAATATATTCAGTAAAACCATTTAATTTATTTTGATGTTCAATTTGTCCAGTTAAATACTGCGGTACTATTGCCAATTTT
TTTAACGCATAATTATTTCGATAACGACGTTCAAATTCTTTTTGTAAAAAAATCAACTCTCGTTCTGGTTGTTGACATAAAAAAATCCATCCACCCATAT
CTCTAATCACACCGTGAATCAATGGATCGGCGAATATCACACTCTCGTAATGACCCACTTGACGAATGGTAGTAATAACTTCTATCCAAGCCGCTAAACT
TTTGCTTTCTGTATCACCTTCTATTGCTCTTATCCAATCGGCAGGACTTGGAAAATTTCTTTTGGCATAGTCTGGATTTTTTAAAAAATCCCATAAAGTT
GATTCAAACACGAGGAAAGAATATTTTTTTAAACAATTCCAATAGGTATGTAACAATAACGAAGAAAGTTTGCGATTATACACTTCAGCTAGGACCATTA
ATCCTTGAGTAAATTTCTCCTGGTCCTGCGTGATCATAAAATTTTTTTTCCTTTTAATAATTGAAAATTATTTTGTTTATTAGAGGGTTGATCATGGTCT
AAAGCGGTAGTCAACCATTTTTTAGCGATTTGTACATTATGTTCAAAAGTAATCGGAAATGAATGACGTGCAGAAGAAAACTGCAATTTTTGTTGTTGTT
CTTTAGCCAGCCAAGCATGAATATGTCTCAAAATATTAGCACGTTGTTTACGTTTATCAGGATTAGCAACATTCCAAATAACCAGCTTGTGCAATTCTTT
TAGAACATCAATTTCACTATAAATACTCTGCCATTTTTTAAACTCTTGGTGTGTTACCTGATAAACAACATTCCCATCGAGAGGTATCGTTAATAAAAAT
TCTGAGCTTGAGGCATGGGAATGATTGATATTTATAGGCAAACGTTCTTGGGGTTGGGATTGTGAGCCTTCAGTCTCTTCCTGTTCCTGTTCCTGTTCCT
GTTCCTGTTCCTGATTAGAGCAAGGCTTAGCCCTTGATTGCTTAGAATCTTTTACTTCATATTGGTGTAAGGTTTCTGTAAAAGCTAATGCAAAGGCTTT
GCCTAAGCCTCTAATAAACGACTCTAATTTATAATAGGCTTCATTTTTCAATGCACATTCTGGAATTTCATCCCAATGTACCGCCCAACTTCTCACTACA
TTAGGTGACTGTGGTTTATTGTATTTAATCGCATTAGGAATAAAAATAACACGCGCTTTCAGATCCGCTTTCACCAAGCCTTGAGTCATCACTTCTTTCA
ACGCACGTTGAAATCCTATTAATGACCACGCTAATTCTTCTGCCATAGCACCCGCACCTGCGCGATAAAGACCAGGAATTGAGGTTGTGTGCGGATTACT
TAACAGATAAAGAAAAAGTGCCTGGCCGCTAGGTTTGATCGGGGTTAACGATCGAAATTTTTTATCACACCAAATTCTGACATCTAACATTCGATAACGC
ATAATTTCCCTTATTCAATGAAATAGACTGAGAACTTATTGGTAAACCATCAGCTTGCGCTTTACTTGCGGTAATTTTCTTTTTAATCGTTTGTTTTGAT
TAGATAACACCGGGCTTAATTTAGCCGCCTTAGAAATACTTATCTTTCGTTGATCGACTTGAGATATTAATTCAGTGCTCGCATAAAGCTTTACTTTTTT
GGCATTTTGATAAGTAAAATGACTACCAAAGCCTAATCGATTGGCGATTAATTGACGTAAGGGTGTCATTTTTTTCTGCATAACTTGTGCATCTTTATTC
ACAAGTCGAGTCTTTTTATCATTTTTTTTGCTGATATTTCTTTTTTTTCTTAAATCAACTTGGTTTTTTAATTTAGCCAGATCAGTCCGATAGCCTTGTC
GATTACCTAAAAATTTTTCTAATGCCATGCCTATGTCAACACGTTCACTGATCAGAAAATTTTTAACGAATAATTCACTCATGTAATGACCATCGGCTAA
ATCAGATAAAGAAACTCGCCAAGCTGGTATCGTTTTTTTTGTATAGTATTTATATAAATAAAAAATTTTTTCACCAAAGATCAACGTATTCTCTTCATCA
ACACAAATAGGGCGATGCTTATGAAGTGGAATCGATTTATCTTCATCAGAAATTGATAGTGTATATTTTTCAGATTTTATGCGTTCTATAGCCACATAAA
CCAATTCACAAGGAGGTAAATCAAACTTAGGTAATTGTAAGGTTAAATGTTTTAAACGCTGCACAATATGAAAAGGTACTAAATCTTTCCAATTAATTTC
ACCCCCGGTTAAATATTCAATTTGTAAAGCATATTCTAAAGGTATCTTGCTCACCCCTTTGATCCAGGCGTAGATATGTTCACGATGAATACCTAACTTT
TTTGCCATATGTTTAACTGAACCTAAACTATAAATTGCTTTATCTAACATTGCTTCCTGCATGAACTCACATCCTTTTATTTTCGTTCTACAAAAAGTCT
AACCAATAAAAATTAAATTTTTTTACTTCATAATTGGTATCTTAGTGCGATCAAGTAAATACTTAGTGAGAATTAGGAACAGCTATGCAACCTCGTTTAA
TTCGCTTACGTGATGCCGCAAAATACTTAGGTATGGATAGAAATCGATTTAATAATGAAGTAAGACCTTTTTTAGTCACACTAAAAATTGGCCAACAAGG
AGTTGCTTTTGATCGCTTGGATCTTGATCAATGGGCTAATGAATTTAAGAAACATCAAGGCAAACCTGCACAACGAACAATGCACTGGCAACATCATGGA
ATGCTAACCTTACTAAGAGAAAAGAAACATTCGACTCTCACAAAAAAAATAGTGAATGAAGAATTTCAACAGTTGGTTGATGAACTTTTGGAAAAAAAAA
CTAATCCTAGCAACCATAAAACGAATTAAAAATTGCAAATGTTATCAACACTCAAATACTGCTATCACTTGGATTATCACGCATTGAGTATGATTGTTAC
GGAATGAAGTAATGGGAAAAAAACGTAGCCCTGGACTAGTTAAAAGAGGTTCAATATGGCATATCAATAAAAAAATTTATGGTCGACGAATTTCAGAAAG
CACACGCTCATCATCATTAGCAGAAGCAGAGCGATATTTAATGCATCGACTCGAAGAAATTCGCCAAGTCAGTATTTACGGAATAAGACCGACTCGTTGT
TTTCGGCAAGCTGCGCTTAAATTTCTAAACGAAAATCAACATAAAGCAAGTTTACGTACCGATGCACGCTTATTAAAACAGTTGGATCCGTTTATCGGTG
ATTTGGCACTGACAGCGATCCATCATGGCAATCTAGAATCCTACATAAAGGCACGTAAATCAGCTGGAGTAAAAAATCGAACCATTAATTATGGATTGCA
AGTGGTGCGTCGCATTTTAAATCTCGCTGCTCAAGAATGGTTAGACGAAAATGGTCTAAGTTGGATAGCCAGTGCGCCAAAAATTCGCTTGCTACCTGAG
CAAAATAAACGTTTACCCTACCCTTTAGCAAAAGAAGAAGAAAAACGCTTGTTTGATCATTTACCGACTCATTTAAAACAGATGGCTCTATTTGCAGTGA
ATACCGGTTGTCGAGATCAAGAAATTTGTCGCTTACAATGGAGTTGGCAAGTGATCGTACCTGAACTAAAAACCTATGTTTTTATTATTCCTGCCAGCTT
AGTTAAAAATCGTCAGAATCGATTGGTTATTTTAAACCAACAAGCCAAGCAAGTGATCGAAGAACAACGTGGTAATCATCCGATATTTGTTTTCACTTAT
CGCAATAAACCTTTATCACGAATGTTAAATTCGGCATGGCTACATGCACGAACTAAAGCCCAGCTTCCACAGGTACGCGTGCATGATCTAAAACATACGT
TTGGTCGTCGCTTACGTGCAGCAAATGTCAGTTATGAAGATCGACAAGACTTACTCGGTCATAAAAGTCAACGGGTGACTACGCATTATTCCAGTGCGGA
GTTAGCCAATTTAATTTCAGCCGTTAATTCTATTGAGGCACGAGCAAGTAGCACCAGTATTTTAACTTTATTGAAAAATCCAGTGTGACGAAGGGTACGA
TTAAAAATGATTCCCACTAAAAATTTATAATCGATGAAATACTTTATGTTGATTTAAATTTTCTTAAAAAATTTATTCCTTTATGATTGTTAATCAATTC
GCTTTTATCGTTAGTAAAGGCAACGATTGCTTATGCTTCAGTCTACCAAGGAAACTATCCTATGAATACCTTAAATAGAGTGCGCATTTATTCAACTCTA
GAGATTTATGATCCGATAATGACTCGATCCTATTCTGCATCCGAGGATGATCTCATTGCCTCAGCACTGATAAAAGAAAACATGGGTAGCGTTCATACGA
ATTCTTCGTTGGTGCAAACCTACATCGCGACTTGTCTTACTCAAAAAAATATTAAGCTCGATAAAATTAAATCGATTGAAAAAACACAGCAAGAAACTCG
TGAACATGCAAGGCATTGGTTAAATCATCTGGTTCCGAAGATTAATGCTACCTATACCGATGTATCAGGATTTTGCAATCTATCGAGTTCTTATTGGGAA
GATTTAATTAAATTTGCCGCTGAGATTCAAGAAGCCAATGATACAAACGCACAAAATTTTAAATTAGGCATCTCTGATCTTAAAGAAACTATTCAAGATA
AAGAAAGTAAAACCCAACAACTTATTGATAAACTCTCATTGTTTAGAACCGATTTAGAGTCTGATAATCATAATTTTCAGAGTATTGTTGCCGATGCCGA
TCAAATTTATGCCGGTAGTGAAGGAGAAATTGCGATAACTCGAAAAAATATTGACGCAATAACGACCGCCATCGATAAAAATATAGGCCTTATTGCCGGT
GGAGCAGTTGCAATAGTAGGTGGAATCGTAATGATAGGGATAGGCGCTATTGGGTCAGTCGTGACGGGTGGAGCAGCAGTGAAATTAATCGTAGCCGGTG
TTATTACCACCGTAACCGGAGTCGCTATGGTAGCTGCTGCCTCCATTGATCTAGAAAACAAACAACGCGACTATGGGCAAGCATTACAAAAAATGAAACA
ACTTGAAGATGAAATGGCGGCATTGGAAAACACCAAAAATCATTTTACTGCATTAACCACTCATAATACCCATGCGCATACCGCGGTAGAGAATATGCGC
CAAGCATGGGTTACTATTAAGAATAATTTTCAAGAATTAGAAAGCTCAGTCACTATTATTAATCCCGAAAGACGCTTTATGCTAGTGAATAAACTAAAAA
CGGCACAGAAAAATTTTGATGATTTAAAACAACAAGCAGTAAACGCGCAAAAAAATGGTAGTTTAGAAGTTAAGGTTGATTCTGAATTAGCGAATTCACT
GAGACTGGCAAAAATATTCTATTCTTTCCCTGCGCTCAGTATATCAACCAAACGACTTGCTAGTCCTCAACCTTGGATATTACCGTTAACCGAGCTTGCC
GACTTAACTTGTTAAAACATCACTACTTCTATTTATAAGGATTATAAAATGAACCATTTTATCTTCGAGGATAATCAACAATCTGCTCAGCCTATTACGC
AAACGATCAAATCTTTAGCGCCTGCCGATTTTCCTATCGCGTTGAATCAGGTGATGACAGGACAAAGTTTGGGTCAAGCCAAAGCGATTACTTTGTTACT
ACAAAAAAATATCAAACTAGAAAAATTATTAGATATAAAAATCCTACAGACACAAATGCGTGATATTGCTCGATCGTATCTCGATGAGTATATTCCTAAA
ATCTTGGCTCTTTTTACTGAAATAACTGGCTTTTATAATTTTTTTGATAGTTATTACCTCGATATCAATGAGTTTTTTAATACACTTAATGAAGCAGATG
AAAGTGAAAAAACAGGTTTAGCGGCAGATGTAATTGAAGCAATTGAAGATTTAATCAAGCTCATGGTAGAAAAAAAAGATAACTCTAATACACTCGCCAC
CGAACTGCAAAAATATCTCAATGATCAACTAAAGCTAACAGATACGCTAAAAAATACTCAGAAAATAGCCGAACAGCTTTATATTGGCGAACAAACTGAA
ATAGTACCGCTACAAACGTTACTTAAAACACTAGCGAAAGAAATTAACGAGAATAATGCTCAGATTGCCAGTGGCGCTTTGCATTCAACCAAAAATATTT
TAAAAATATCAACCTCATTGATTACTGAATATATACCTGATAAAAAACCGCAACCTAAACCCGATCTGTCAAAACCGCAAATTAAACCCACTAAAGAAAT
TAAAGCGGCGCCTACTCCTATCATCACCGGTAATATCCAAGTATTTTCAGATAACAAACCCGTGCCTTCCCTTTATCAAGCAAAATTACAACATACACTG
ATTCAATACAGAGAGTGCATTGAAAAACTAAAAAAATACAGTATCGAAACGGCTGTTTATATCGCATTGATTCAACAATGGGATAGCTTCACTAAAACTA
TAAGCCTGCTTGAAGATAGCATAAAATATCTTGCTGTGGCTTGGCAGGGATTAACCGATAATTTTTCTTTATTAAAACAAAAATTTGTAACCCAACTAGA
TACTAACGATATTGAATATATTAAGCAGCAATGGTCATTAACGCACAACGATTTATCTGCTCTGCATGAAAAAGCGATCAATTTTCAAAATTCGGTTCAT
TTAGAGGTAGTCAGTACGATAGATGCTTATGACCGAAACCTATTGGGTATACCCCGAGTAAAAAATGGACGTTTTATGCAAACGATTATTGCTGAAAATT
CAAAAGATAACTCAGAAGCGTAATTTGTTCATCGACACAAAAAAAGGAACTGCTCATCATGTTTAATTTAGCCCGATCCAACGACATTAACCCCGCCTAT
TTTTCCTATTCCGCCATAAATTTATCCACAGATGTAATGACGCCACTCATTCATATCATTCGTGATTATGATCCAAGTTTTAGAAAAAACTATCAAATGC
TATCAGATACATTACCTGGCGTGTTAACAGGAGATACTTTAGCTATCCAGCAATTTACTGAAATATTAAACTCGATTAACGATAAAGTAACGTATATCAA
AAGCCAATCCATTACCACCCGAAATCAACTCAGCAATATCCGCGATGATCTAGCGCAATCTATTCGCGATACAAAAACTACGCTTGAAAAATTGACTGCA
GAAAAAGAAGGGCTAAATGGCCAAAAAGAAGTGATCGAGCGACAAATTAAAGCCAAAAAAGCTGAAATTGATGGGTATATGACGGTATTCTGGATCTTCA
GTTGGATTATTGCACTAATTTTAGAAAGTATAAAACCTTTCGATGCGGCATTGAATGAAATTAAAGATAAATTAGTAGCAAAGGAACGAGAAATAGAAAA
TCTGGATAACAATGAAAAAAAAATACAACAATTATTGGATCAATCTATAGAGTTATTCAATTCAAATCAGCAACTATGCACGCAATGCGATGCAATGCAA
GGTAATATTAACAATATCCAAGACTCTTTAAAAAGAATCGATCTCGAATCGCATTTCTTGAAACCTAAATTAATGACTCTGGAAAAAGATTGGTCAGGAT
TAATGAACATTACTCATACGAATTAATAGATTACTTAGCTAAGCAAATGACACCTATCCACTTCACTTGAATATTTGTCTGTGAGCGTTCCACTTGTAAT
CCCTATGCCTGCATACCTGCAGATCGCTTCATATCTTCTCACTAACTGCTATAAATATCAGTTTTTTATTTTCCAGATCAGTGATAATTTATATCTATAA
ACAACAATAGTTAATAAAAAAATCTATTGTAATAGAGATCATTCGACGATTTCTCCATTTATGCTCACTTAATAACAAAAAATAATAAAGTTATTACCTT
GGAGCACTAATGCTTCATTGAAAAAAATTATCACCTATTATTAAAGGAAAAAAATTATGCCCCCAATTGCAATTATCGGAATATTAACACCTGTTTTGGC
TACTTTAAATACGGTATTAGCATTATTAGCTGTAGTCCCAGGTGCTGGAGCCGCTGTAGCGCCCATACAAGCTGCAATTTCTTCAGTTACTAGTGCATTA
GGTATATTAGGTTCATTACCTATACCTACTAATTTCAGATAATTAATTAGTGATGAAGGAAGCCATTACGCTTCCTTCATTATATTTAATTTTAAAAAAT
AGATTAACCCTCAACAACAATATTTAAGAAAAAAGCAAGGCTTAAAAATTTACAAACATAGATTCACGGCAGGATAAAAAGTATGGCCATTATTATAACC
GGCATGTTATCAAACACATTAAGTATACTTACCATTGCTTTATCGCTAGTTCAAGCTATCACAGGCACTGAAGAAGCTGCTTTAGCTATAAACAATGCTA
TTAATTCAATTATAGAAGCAATCGGTATTTTAAACTCACTACCCCCTATCATCATTCCCTAAAAAAGAGTTGTTTAGTAGGCCACGCACGTAGTGTTACC
TGCGTGGCACATTAGCTTGCAAATATACTTTTTGCTTGTTTACGTTAGGCGCTGTACTACGCGGTAATGCTAATTTAGATTTTTTAAATCTAAAAAAATA
GTCTAAATTCAAACGATTAGCTAAGTCAGTCCCTGACTGTTAATCATACTCTCG
>contig_188
AAATTCTAAACAAATCAATCAAACATTTTTTCATGATAGGAAACATGCTTCTCAAGCTAGTAGCATTGAGGAGGAAAACCGCATCTTAGCAATGGCCGAC
GATTATTTAAAAAAATATAACGATTCAGAAATGAAAGCTTATCGTGGTAAGAAAAACATCAATCAAACAAAAGATAAAAAGAAAAAAACAAATTCGCCTC
TCTCTGTTCAGAAGGAAAAAGCTAAATTCCTTATTGAAAAGAATGACTCTGTTCAAAATAAAAATAAGTTGAATTTTCACAAGCGAACTATGCCGAACTA
TTCGGCTCAAAATAATCTGAAGGCATTAACCAAACCCATTAAAAATCAGTTTCGAGCACCCAACTTTTCTAAACCAGAAGTCGCTAAGCTAAAGAAAACT
TTTTTTAACGTTTCAAATTCGAATAAAAAGATAAATTTCTTAGTAACGCCTCAGTTAACTCATCAAGAAAACTTTAAACCGACTACAAAAGCAATATCAC
TATCTCCCTACCAACAAAGTGAATCGAGAGCGAAAAAACCGAATCAGCACGTTCTTTCTTCGCCTATAGAACCACCGAATCTTCATAGCACACTTATGCT
TTTTGATCTGATTGCTCGGAAATCTTTAAAAAACCCGGTTGTACCCTCTTCTTCTAATGAAAAATTAAATAAAACTATTAGAAAAGTTGAAAAACAACAA
AAAATAATTAACTCTAAAACTTTTGGATTTCAAAAATTATAATCAACAAAAAATCTATGGGGGTCGTTACATAATGGCAAACCACCTACCTATCATCAGG
ACGAATAACACCCGATGGATAATTATTTCTTTTCTTTTTGATAGCATACATTTTGCCTTTAAATGAGAAAATTTTAGTCAAGAATTTTTAAATTTTCCAA
TAGACATTAAAGCATTTTAAAAGCCTTAATCGTGGCAATCCGAGAAGTTTTAAAATCAATGATAGGCTTTGGGTAACCGCTGTGTAAAGCAAGCGCCGGT
GCTCGCTGATACGGGTCGTGAATTGATCGTGCATCAAATGAACGTAGCTCAGGGCAATATTGACGAATAAAATCCCCTTGGGGATCAAAACGTTCGCTTT
GTCGAAGTGGATTAAAAATTCGAAAATAAGGTGCCGCATCTGTCCCCGTAGATGCGCTCCATTGCCAACCCCCGTTATTGGCTGCTAAATCTCCATCGAT
CAAATGACGAATAAAAAAATCTTCGCCAATGCGCCAATCAAAAAACAAATTTTTAGTTAAAAACATCGCAACTATCATACGTAAGCGATTATGCATCCAA
CCAATTTGCTTTAATTGGCGCATGCCGGCATCAACCATAGGATAACCGGTATTGCCTTGTTGCCAAGCGACTAATTGTTTTGCATTATAGCGCCATTTTA
ATTTTTCAGTCTCTAATCGGTAGGGTTGATGCATTGATAAACGTGGTACTGTAGCTAATAAATGCTTATAAAAATCACGCCAGATTAATTCGTTTATCCA
CGTAATAGCCCCTTTATTTCCAGAGTTATATTCACCTTGATTAGCCATTAATGCATCGAGTAAACATTGGCGTGGTGAGATCATTCCTGCCGACAGATAA
GGTGATAATAAACTTGTCCCCCCCAATGCTGGAAAATCGCGGGTTTTGTGATAATTAAATAAGCCATTAGCTATAAATTGTTTTAAGCGCCGTTGCGCTT
CTTTTTCACCAGAAGGCCAAATAATAGTAGAGGAAAAACCAATTAACTTTAGTGGAACTTTACTCGATCGAATGCCTAGTGTAGGTTGTAGTTTGGGGAG
CGAGTAATGTGGAATTATATTTTGATTATTCAATAGCAATTGTAAGTAGGCACGTTTAAACGGCGTAAAGACACTAAAAGTTTTACCTTGCTTAGTTTGG
ACTATGCCTGGTGGTAATATGGCCTGATCATCGTAAGCGTTACATTTAATCCCATATCGACCTAAATAATTACAAACGGCTTGATCGCGTTTTTTTTCGT
CTATTTCATATTGTTTATTAAAAAACAAAGTATCAAGCTTATATTTTTTTGCGTATTGATATAATGCTTGAGCAATATCCGCGGTTTTTTTTACTTGTTT
AATTAATAAAGGAATGCCTCTCAACTGTAAACTCTGACTTAATACTAACAACCCAGTAAGTATAAATTGGACACGACACACAGCCATATGATGCTTTTGC
CAAAAGCTGACATCGATGATATAAATCCCTATAATACCTTCTGGACATTGTTGAGCAGCATGATAGAGTGCCGTATTGTCATGTAATCTTAGATCTTCAC
GAAACCATACTAAGCCTTTCATAGACCGTCCTTTTCACGGAAATTAAAATAGAGTTCATCTATTCTAGATTATATTCGATCCTAGTTAACTATCGCTAAG
TTAAAATAGATTTATTTTATAAAATTATGTTATATTATTAGCAATAATAAACAATGATAATTTTTATGAAAAAATATGTCTAACTCGGATATAAAGCTAA
ATTTTTTTACTAAGTATTTCCATATTTTTGACAATCAATCGCTCTTTATTTGTGATATCAAGAGTAAAGAAGACAGAAAATTTCATTTTCAAATTCGTTT
TATTCAAAAGAATTTTCAAAAGATAAATTTAAGTCAACTAGAATCAGATTTAAAAAACTCTATTGTTAAGCTAAGCGTTAACAGTTCATTACATTTTAAT
CATGAAAATAAAATTAAGTTTTTAAACGCCTTAAAAAAATTCGGTATTGATATAAAGTTAGTTGAAATTATTCAAAATAATTCTCGCTTCAAAATTGATA
ATCAATCTAATTTAATTAAAGACTATAATAAAAATTTAATCACTTTATTTTGTATCGGTTCATCGAAAAATATAAATTTTGGCTATGAAATACCTGAAAA
TTTGTCGGAAAATAGCGCGCCATTATGTTGTGCACAAATTTTCACTGGAAGACAATTATCCAAAAAAATATATCTTTTTCCCATAAGTGCACGATCCTTG
GATAACGCGTTTTCTGTACTAAAAAATAATTCAGCTATTGATCTAATAAATCTAGAAATTCCTTATATAGAATACCTCCCTTCTAAATCTGCGCTAAACT
CAAACTATGATAAAGAAATTCAAACTCGAATCAATCTTCAAACTATTATTTCAGAAATACTAACCCATCTTGACAAACCGAAATGTTTTCGAAAAAATGG
TTCAGAAAAAGCTAGCCTATTTAGAAGCCTCGCCAAGGACATTGCTAGCGACAAACCAATCAATACTATTTCTAATCAATTAAATCAACATGATACTTGG
AAACTTCTTGCCCAACATAGGGATCCCTGGGGCCTTTTTTCATTCTTTAAAGGGAAAACTCATTCATTAATTGCATGGCAAGCATTGAGGGATGAAATCT
CTCATTTTTCTAGCTCATTCAATAATCAGTTTTCCTATCTAGCTTAATTTTCTTTACCGCTAAACCCATAATAAGCTACACTTTTATTGAGTATTCGTTG
ATTTTCGGTCTTTTTCACCTAAGCTGCTCAATTATGAATAATTATAAATTACTTATCCTTGATTTTGATGGCACACTTTGCGCCACGCATGAAGCCATAT
TATTTTGCATTAAGCGAACGTATGAGACGTTACATAAGACCATACCAAATCATAACTTCATCGACGAAACAATTCGAGCAGGCCTAGGCATGGAAAAAAC
CTTAGAAGTTCTTAGTCCCGATCTCACACAGCAACAAATTCATCACTTATTAAATACATACGAAACGATCTATTTAGCTGAAGGTGAGGATAAAAGTGCG
CCATTCCCTAAAGCTGCAGAAACATTAGCGCAACTTCATGCAGCGGGTTTCATTCTTACCGTGGTCAGCAACAAAGCCGTTGCTGCGGTGGACACCGCTC
TAGTACGTTTTGAATTAAAGCAATATATTGCCATGGTCATCGGCGATACTAAAACACTGAGAAAAAAACCGGATCCTATGGCCTATACTGATTTCATCAA
ACCAAAATTTAACCACATAAATCCAACACAAATCTTAATGGTCGGCGATACACCGGCTGATTTACTATTTGCAAAAAATATTGGTGCTGACTCTTGTTGG
GCAGAATATGGTTATGGGGATGAAAAAGCTTGTCTAGCGCTTCATCCGACTTATACAATTAAGCGATTAACAGACATTTTGGCTATTTTATTTTAAATTC
CACGCTTGTTTGTTGAGATCTGCTATAGCTTTTTTTCTATGACTGTTAATCGGTCATCAATATTAGAAAAATAACTCTGTACAGTTTCAACTAATACCAT
CGTTTTCATATCAGGTTCGATATTAACATTATCACCCACATTTTTATCGGAAAAATTGGTTTTGCGTAATGTTTCGGGAATTAAATACACTTCAAAACTA
GGTTGTTTTTTATTCGTCAATCCTACAGTTAAACTAGAACCATCCACCGCGATATAACCTTTCGGTTTAACAAAAGCGAAACAAGCGACAGAACATTGAA
TAGACAAACACAAATTCTCTCCACTAATTTTTTTATCGATAACTTTTCCTGTCTCCAATACATGGCCACTCAGTTCATGTCCTCCTATTTCATCACCATA
GACTAGACTCCTCTCCACACTGACTTTTCTTCCAACAAAAAGTTCATTTAAAGTAGTTTTGACTAAGGTTTCTTGCATTGCATCAAAACTGACTTCAATT
CCATTCTTCGCAACGACGGTTTGACAAACGCCATCTATAGAAATACTCGCACCCGTTTTTAAATTTTTTACTAGTTCTTCATTTAATACGACACTATAAT
GGAATAATCCTGGTCGTTTAGTGAGTGACTTTACAACAAATAAACCTTGTGTAATTCCAGAGTACATAGAAAAATTAAATTATTAATAAACTTTCAATTA
ATTGCATTTGTTTTAACACCGATCCTTTATTTTCTTCCACAAACTTTTTAGCTTCCCGACCCATGTTCTGGCGTCGTACTGGATCAGACAACAAAGAAAT
AACCTGCTCTGCTAGCTCTGTCGCGTTATTTACCTGAATTGCTGCATTTCGCTGTTTCAGCTGTTCCGTAATGGTTGCAAAATTAAAAGTATAAGGGCCG
GTTAATATAGGGAGGCCAACGGCAGCCGGCTCAAGAGGGTTTTGACCGCCTTTTTCAACGAGACTTCCACCCACAAAAGCCAGATCCGCTGCCGCATAAA
AAATAAGTAATTCACCCATCGTATCACCGATCAAAACATCGATATCGTTCAGATCGCGCTTATGATCGCTACGCTTGTTAATGTTATAGTTTTGACTGCG
ATATAGCTGTTCTAATTGAGAAGCTCGATCCACGTGTCGGGGTATCGAAACTAATAATAAGTCTGGGAAATAATGACGCACCTGCTTAAACACCTGAAGA
ATCAATTCTTCTTCACCAGGATGAGTGCTCGCCGCAATCCAAACAAGCCGATTTTCTCCCCAAATTTTCTGCCATTGCTGGGCCTGTTCCAGTAAATTTC
TTGGCAACGTCACATCAAATTTAAGACTACCGGTAATGTGTATTCGCTCAGGCGAGAAACCAAGGTCAATAAAACGCTCCGCGTCAGCTTGAAACTGAGC
TGAAATAACATTAATGCTCTTTAACATGGCTTGTGTTATCGGCAAAATACGCCGATAGGATAAAGCGGAGCGTTCAGATAAACGGGCATTGACAAGGGCT
ACCGGCACTTGATACAACTGACACGCGGCTAGAAGGTTGGGCCAAAGCTCCGTTTCTAACAAAATCAGTAATTTTGGTTGTAGTGCCTTAAAGAATTTCC
TCAAGATTAAGGGTAAATCATAAGGAAAATAAAGCGGGGTTATACTGTTTCCCAATGCAACACGGATACGTTCGGCACCTGTTGCTGTCTCATTGGTCAC
AATAATAGGTAGCGATGGATAACGTTGCTGTATCCGCTTGATCAATGGTATGGCCGTCAAGGATTCGCCGACTGAAACGGCATGCACCCAAATCCCACCG
GATGGCAAAGGATGTCGTAGGCCTAAGCCTAGACGCTCATGCCAAAATTGCAATCCATTAGGATTTTTACGATTTTTTATCCATAAACGCAATAAAATAA
ACGGCAAAAATAAATAAAAAATTATTGTATATAAGAATCGCATGACTTAATAAAATTATAATTAGTATTTAATGGTGAGCTTATCGCTTATTCAACTTTA
AGACAAGATAATATCCTGTTAGTCTTATACCTCTTGGTAGAAGCATCCTATTGTTATTTTCCTTTATTCTTACCTATTTTCTCGAAATATGGAATCTCAG
AGGAGATGAGGAATCACAAAAATGATGCCTTCTTGAAGTATCTACCTATGAGAAATATCTGGGTCATGGACAAAATTTAAGTAAAAAGACTATATAGTCG
AATTTTTATGAGTTAGGTTTAATCATGAATATATGGGGCAAACTTGTTGGAGGTTTTTTTGGTTTTCTTTTTGCAGGACCATTTGGGCTTATATTAGGTG
TCATTATTGGGCATCTCTTTGACCGTGGCCTTAGGCAAAACCAGGGCTGGACTTTTTCTTCTGTCAATCCAAACGTCGCACAACAAGTTTTTTTTAATAG
TACGTTCTTGGTAATGGGACATATCGCAAAATTAGATGGGCGGATTTCTGAAGCAGAAATTCAAGCGGCTAGAGCCATCATGAATCGCTTAGGTCTTACC
GAAACCATGCGTCAAAAGGCTATCGACCTTTTTAATCAAGGTAAACAAGCCTCATTCAATTTAGAAGAAACCTTAAAAAAGCTAGTCCAAGCCTGCCATC
GCAATAAGGTATTACTTAAGCTTTTTGTAGAAATACAAATGCAAACGGCCCTGGCTGAAGGCCATCTCACAGCAGATAAGCAAAGAGTATTGCAGAAAAT
CTGTCAATATCTAGGGTTTGCGCCACTCAACTTTAGCTTTTTTGAGCATCTATTTAATTTTGAGCAAGCTTTCCGCCAACAATCTTCTGGTCAGAGACAA
CAAGGATACTATCAATCATCGCACTCATCTCATCAGCTGAATCTAAGAGATGCCTATGCTATCTTAGGTATCTCTGAACAAGCATCGCCCGCTGAAATAA
AAAAAGCCTACCGAAAGCAAATGAGCCAACATCATCCTGATAAATTATTGGCCAAGGGTTTACCTGAAGAAATGATAAAAATAGCGACTGAGAAAACTCA
AAATATCAAGGCTGCCTACGATCGTATCTGTGCGGCTAAGGGAATATAATGCGTAATTTAATTATTTCCGCCTCTATTTTATCTGCGGATATGGGTTGCT
TAGCGAAGGAATCCTCTGCGGTATTGCAAGCGGGTGCCGATAGTTTGCATATTGATGTCATGGATAATCATTTCGTCCCTAATTTGACATTTGGACCCTT
AGTCTGCGAGGCTTTACACAAACATCTACCTAAGACTTTTCTTGATGTACATTTAATGGTAAATCCAGTCGATAATTTAATTAATGCCTTTGCTAAAGCG
GGTGCTGATCAAATCATCTTTCACCCTGAAGCCAGTAGCGATGTGCTTAAAAATTTAAAACAAATTCGTCATTTGGGTTGTAAAGCAGGATTAGCAATTA
ATCCTCTAACGTCATTAAATTGTTTAAATAACCTCTGGGATCACTTAGATTTTATATTAATGATGTCTGTTAATCCCGGTTTTGCTGAGCAACATTTTAT
TCCTGAGGTTTTAAACAAAATTTCCGCCACTAAACAGTTACTTTCCACACACAAACCTAGTATTCGTTTAGGTGTGGATGGCGGGATTAAAAAAAATAAT
ATTAGCGAAATCGCTAAAATGGGTGCAGATACTTTTATTTTAGGATCGGGTATTTTTCATACCGAAAATTACGCCTTCACATTAACCGAACTACGATCAC
AATTAACTCTATAAGGAAAAATAATATGCGTCTTTTTTTAATGGGTTGTCTATTCTTTTTATTAAATGCTTGTGCTAGCACAGCAAACTACCAAAAAAAA
ATTGATACATGGCAAGGAAAAAATATTCAAGCGCTCATTTCTAAATGGGGGGAACCTGACACAGGAATACAACTTCCCAATGGTCATAGAATCTATCAGT
ATACCCGAAAAACGATGTATTCTATCCCCGATCCTAAACGTTCTCCTTTGCGCACCGATAATGGAAATCTTTTCTCTAATTATGATGAGCCTTGGAATAC
ACACCAAACTGTCATTCGTTCTTGTCAAACCTCATTTGAAACAACTGCTGACGGGCATATTATCCATATAAGCTTTAAAGGGAATAATTGTGTATCCAAT
AATTTTCTCCCTTAAGTTAGCCTATCAATTTGTATGAATAGTTTAGATTTTAATTTTCGAAAAATAGATCGTTTGCTTTCATAAAGACGAGATATTAGCT
AAACCGCGCAAGAGAGCTAAAAAAATAATGATCCATAGAAAAAAAAGGAGCTCAATTCCTCAAAAAAAAGATTTCGTTATCATTCAATGGCTAATTTATT
TTACTTTTTTGTGTTTTGTCTCACCGGGCTTGACGACAGAATTGACGATGGGACAACAACTTGGTTGGGTACCTAGTCAACTGGGTATTTGCAAAGGACA
CTATTTAGATCCCTTACAAGCTTATTCTCAAACTTCTTTAAGTAAACTCAATCAAGCTTTTACTCATATTGATGCCGCACAATCTCATTTTTCATTTGAA
GGGACTTCTACTTTAAGTGGTAATGTCGTTATTACTCAACCTGGCCGAATATTGTATGCCGATCAAGTTTATTTCTATCGTGATCCGAAAACAGGGAAAA
TTACTAATATGGATCTACTCGGTGGAATTAAACTCGAAGAGCCTAATCTTTTAATTAAAGCAAAAAAAGCCCATTTAAATTTAAACAATCAAAGCGGTTA
TCTTACGGATATTATTTATCGTATTTTATTAAGAAATAGCACGATATTAATGGGCACTAACAAAGGTATGCCGATTAATGCTTGGGGATCAGCCAGTGCG
GTGGAACAGACTTACCCTGGATTAATGATTTTACATAATAGTACCTACTCGACTTGTTCACCCATTCATCCAACCTGGAAACTCTCCGCTAAAAAAATAA
TATTGAACCGTGATGATGGTCGCGGTAAAGCCTACAATACCTGGTTGGATTTTCGGGGAACACCTATTTTATACAGTCCTTATCTTGCTTTTCCTATTGA
TGATAGACGTGAATCAGGCTTCTTATTCCCAAACTTTGGAACTTCTTCACAATCGGGGATAAGTATTGGATTTCCTTATTATTGGAATATGGCTAGCAAT
TATGACTTTTTATTTACACCCACTATTTTAAGCAAGCGTGGCGTACAATTAGGTGGTCAATTTCGTTATTTAAGTCATGATAGTCAAGGAACGATCATTG
CTAATTATCTTCCCTATGATCGAGCAGCGGCGCGGCTTGCTGATCAGATTCCTCTGCTTTACCCCAACACCAACCCACTAATTTATCCAAGCACTACTAG
AAAATCTTTTACATGGCAAGAACAGCGTCTATGGGCTCCTCGTTGGACGAGCATAGTAAACTTTAATTGGGTTGGCGATGATTATTATTTGGAGGATTTT
AACCAGCCCCCTACTATCGCTATTAATCAACTGGCACAACAAGCACAATTAAATTACACCGGTGATATTTGGAATTTTACGACGAGCATCAATCGCTATC
AAACACTGCATCCTTTGAATCAAGCACCCGTGAATAACCCTTATAATAGTTTACCTGAGATTGATTTAAATAGTACCACACAAAATTTTCATGGATTTAA
GGTTCAAATAAACAATCAATTGAGTTATTTTCAACGTTTAAATAACCCTGGTGAGTTAGTTAAACCGCCGCAAGCACTCCGACTTAATATTTTCCCTTCC
ATCAGTTATCCAATACGTAGTAAAGAAGCTTACCTCATTCCACGAGTTCAATTGAGTCTGACGCATTATAATATAATAAATCAAGTCAATGGTTATCAGC
ACGAAATCCAGCGCACGACGCCTCTGTTTAGTGTGGATAGTGGTTTGTATTTTGATCGGAAAACCCATTGGGGAGAACATTCCTTTTTACAAACTTTAGA
GCCTCGACTATTTTATTTAAATGTTCCTTATCGTGATCAAAATAGTATTCCTATTTTTGATAGTGCACTTATTCCTTTTAGCTATGATAGTCTTTTTATG
ACTAACCGTTTTAGTGGTTTTGATCGTATCGGCGATGCCAATCAAATTAGTTTTGCGCTCACCACTCGATTATTGGATCAATTCACTGGCGAAGAAAAAT
TAAGAGCTAGTATCGGTGAAATCTATTATTTTAAAGATAGGCGCGTCTTTTTATGTAACCCATTAGAAAGGCAATTAAGTATACCCGGAACCTTGTGCGC
CAACCCATTTACAATACCAGGCGCCACTTCGCCGACTGAAAAATTCTCTCCCATTGCCGGCCAGCTAAATTACAATATCAATCCACAATGGAGCACTACC
GCGAATATTGCCTGGGATCCAACAAGTCACGACATTATTAATGCGGCTGCAAACATACAGTATCATCCACATCCTAATCAGCTGTTTAATATCAACTATG
GGCGTATTCGTTTTGGCGATCTATTTGTCACAACACCTCCCACACCCCCCAATAGTCACCAAAATGATTTTAATCGGCTGGGCTTTTCTTTTGCAACACC
ACTTAAGCATCAATGGAGCACAGTGGGCGGTTGGAATTATAATTTTAGTCATAATTACTCACAAAGCTTTTTCTATGGATTGCAATATGATAGCTGTTGT
TGGGCCTTTCGAATTGTGGCCGGGCGCACTTTTTTTGCCTTAAATCAAAATAGTAGCCCAATATTTAATAATGTTGTTTATTTCCAATTTCAACTCAAAG
GCTTGAGTACCGTAGGCATCAGTGATATAACCAACTTTTTAACTAATAATATCCCTGGCTATACTGATAATTTTCAGTCTGGTGCAACCCATTTTTAGTA
ACGAGCGATTATGGACTTTCTTAAAAAAATCTTTCCATTTATTATTTTACTCACTAGCTTAGTATCTGCTAACCCCTTATATGCCGTTGAAACCTTGGAT
CGTATTGTTGCTGTGGTTAACAATAATGTCATTACGCAGCAACAGTTAAGTGAACAAATTGAAATAACGCGACAGCAATGGCTCTCTGAAAATAAACCTA
TCCCAGATGCAGCAACTTTTCGCAAACAAGTACTTAATAAGATGATAGACAATGAATTACAGCTTCAATTAGCGGCTAATTCAGGATTAAAAATTAACGA
AGCTGCATTAGATAAAACCATTATGGGTATTGCGCAACGCAATGGTTTTACACTCGAGCAATTACGTGAAAAGTTGCAACAAGAAAATATACCTTATGCA
AAATATCGACAACAAATTCGTCAACAACTGATTATAAATCGCCTACAACAAGATGAAGTCGCTGCAAAAATTACCGTAACAGATCAAGAAACGAAGGATA
TGTTAGCGCATATGCCTAAATCAACTCCGCAAAAAACAGCTTACCATGTTGAAGATTTACTTATCCCATTTCCAAATAATCCATCTACCGCTGATATTTC
TCGCATAAAAGCCATTGCTTTATCCTTATTACAAGAAGCAAAAAACGGATCTTCTTTTCAAAAATTGATAGGCCAAGCAAACAAATTTAACCCTCCATTA
ACGGGTGGGGATTTAGGTTGGCGTCCCCTTAATGATTTACCCGATATTTTTCAAATCCCTGTACAAAAACTTAAGCCAGGGGAAGTAACAGAACCCATCC
AAGCTGGCAATGGTTTTCATCTCATTCGTCTTTTAGAAATACGGGGCGATAATTCAACCACAGCTCATTATGTGACATCCACACATACTCGACATATTTT
AATTAAAACCTCTCCTTTGCTTAATAATACGCAAGCAGAAAGACGCCTTAACGAAATTCGCGCAGACATTCTGCGTGGTGGTGATTTTGCTACACTCGCT
AAAAAGTACTCTCAGGATCCCGGCTCTGCCTATAAAGGAGGCGATCTCGGTTGGACTTTACCAGGCCTATTTGATCCCGCTTTTGAAGCACAAATCAAAA
AATTGGCCATCAATCAAATTAGCTTACCTTTCCAAACTCAGTTTGGCTGGCACATCGTACAAGTTTTAGGTCGAGCACAAAAATTACAAACGAAACAGAA
TGTTTCACGTGAACAAGCAGCGCAGCTAGTTTATCAACGTAAATTCCAGCAAGCATTAAAAAACTGGCTACGTCAAATACGTAACCAATCTTACGTAAAA
ATTATGTAGGCTTGTTAACTGTCCAGTTTACCTTCACTAATTTTGCAGGAAAACAGCTCCTTTTATTTTTATATACCAAAACGAAGAAAGGATGAAGCTT
GATTCTTTAATTTTTCATCTTTTTTCGCAGCATTTTTTTCATGCTTTGCAGACTTAAATTCTGCTTGAGCTAATGATTCTTTAGGCTCACAAAATAATCT
AGACTGTCCTAATCTGTGTGTCTCAGGCTTACTATACTGCGGCTCTTCTTCATATTCATTTTCTTCTTGTGTCCCAGAAGGATTATTATCCCTTTCCTCA
TAAGGAACATACTCTGGATTTTCAAAAT
>contig_189
CTGATTGTTTTTATAGAACTTTAATTAAAGCAGAGGCAGTCGAGAGTATGATTAACAGTCAGGCACTCGACGGTTGATAGCTGTTTGCTTTAAATGATGG
AATTTGCATAAATAAATTCATTTCAGCTCTTGACCCATGCTACCTCTGCTATTACTATACGCCCTGCACATGAAGATGCGAAACCGCAGGTTTATGTGCC
GTCCTCTCGCGGTGAAGATTTTGTAAGAGGTGAAATTATTCTCTTATTAAAATGGCTGAGCATCAGCATTGCTAGTGTTAGCCATGTGATAGGGTTACCC
TATCACAAAAAAGTTAGGGAATTCGTATCTTCAAACGAGCGGTACAAGGGGCCTTACGGCTTAAATTCCCCGATAGCTCAGCTGGTAGAGCAAATGACTG
TTAATCATTGGGTCACAGGTTCGAGTCCTGTTCGGGGAGCCAGTATCATTAAAGATTTTGTAACTAGACTCAGCGTGAGTGTTGGCCAGTGCCTCCAAAA
GTATGGTGAGGTGGCAATACAGTCAAATTCAAGTGTGAGAGTATAGACATACATGTCAGATAGTCATTTGGAGAGTATAATGTACGCAGTTATTTCAACT
GGTGGGAAACAATATAAAGTCGCTGAAGGCGAAATTATTAAGCTAGAAAAGCTATCGGCAGAGGTCGGCGAAATCGTTGAATTTCCGGTGTTGCTTCTTG
CTAATAAAGCCAACGTTAGAGTGGGCTCACCTTATTTAGCTGAATCAAAAGTTAAAGCGTCTATCATAGAGCATGGTCGTGGTGATAAGGTCACCATTAT
TAAGTTTCGACGGCGTAAGCATCATAGAAAGCAAATGGGTCACCGACAACATTATACAGCAGTAAAAATTACCCAGATTTTATAGAGGTATCACCATGGC
ACACAAGAAAGCAGGCGGTAGTACACGCAATGGTCGCGATTCACACTCAAAACGCTTAGGGGTAAAACACTTCGGTGGCGAATCGGTTAAAGCAGGAAAC
ATTATTATCCGTCAACGAGGAACACATTACCATGCAGGTAATAATGTAGGAATTGGCAAGGACCACACCTTATATGCCTTAGTGCAAGGCGTAGTTAAGT
TTGCTCGTAAAGGGGCTAAATTAAGATGTTATGTGAATGTGGTTCCTGCATTAGCAGAATCAACTGAACGTATTTGAAACAAAAATAGCTTTTATGGTTA
CCCCGCTCAGCGGGGTTTTTTATGAAATTTTTAGATGAAGTTGAGATACTGGTAGAAGCAGGAAAGGGCGGAGCAGGCTGCGTTAGTTTTCGTCGCGAAA
AATTTATCCCCTTGGGCGGTCCTGATGGTGGCGACGGGGGTGATGGCGGTAGTGTCTATTTGAAAACGAATATCAATCTCAATACACTGATTGATTTCCA
TTATAATCGGCTCTACAAAGCCGCTCGTGGTGAGAATGGTAGAGGTAGCGACTGTGCGGGAAAAAAAGGGGTTGATCTCATTTTAGAAGTGCCGATCGGG
ACTGAAATCTTTGATGCGGATACACAAGAATTGATCGGCGACTTAACCACTCAAGATCAAATGCAATGCGTTGCCCGTGGCGGTTGGCATGGTTTAGGTA
ATGCGCGATTTAAAAGCAGTACCAATCGTAGTCCACGTCAATTTACACCAGGTCATCCCGGCGAAACTCGTCGCTTAAAGCTTTCTTTAAAATTATTGGC
CGACGTAGGTTTAGTGGGTTTGCCTAATGCCGGTAAATCCAGTCTGATACGAGCGGTATCGGCTGCGACACCCAAAGTGGCGGATTACCCATTTACTACT
TTGCAGCCACATTTAGGTGTGGTGCGCTTAGAAGCAGGCCGGAGTTTTGTGATGGCGGATGTTCCCGGATTGATTACCGGAGCTGCGGAAGGTTTAGGCT
TAGGAATAAATTTTCTTAAACATCTCGATCGTACTCGTCTATTACTCCATGTATTGGATATCCAGCCCATCGATGGTAGTGATCCACTAGAAAATATGGC
TTTGATTGAAAGCGAACTAATAAAATACAGTCCTGAATTGGCTGCAAAACCTAGATGGCTAGTATTAAATAAAATCGATTTACTCGCTACTGAACAATTA
AAGGAGTATGTACAATGTCTAAAAACCCAAATTCCTGCGCATGTCCCGGTATTTGAAATTTCAGCTTTACAGCGTGTCGGGACGCAAGCATTATGTTATT
CTCTTGGGGATTTTTTGGAGAATGTTGAACACTAGTTGTATAAAGTTTAGCACGTAAAAAATTTTTTATTGATTCATTCAACGGAAATGGTTTCTGCTTG
CTGAGCAGGTTTATTAATACAATATTTAAGCGTTTTTCCCATTTTAAAATGGATACGATATTTCTCAGGGGCTAAAAAATGTTCCCCAGTTTTTGGGTTA
AAAGCAGAACGTGCCGCATTATAATGAGGTGAGAAACTTCCAAAGCCGCGTATTTCTATGCGACGGCCCTGGTATAATGTTTGTTCTAACAAATGAATTA
AATGCTCCACACCTTTCTTAACAGTAGACGCTTGAAGTTGAGGGAACTTTAGTATGAGTTGGTTAATGAGTTCTGGTTTCAGCATGGATCACCTATGATA
CGTTTGATTAAGCCAAAAAAATGATGCAAATACAACTACGCTATCTACCTAATTTAATTACCTGTATTCGCTTTATCCTTATAGGTCCTATTTTATGGGC
CTTGCTGACAAAGTGCTATCCCCTGGCTTTTTATTTGTTTGTAATAGCAGGTTTGAGTGATGGTTTAGACGGTTTGTTAGCGCGTTTTTTTAATTGGACG
ACCCCTTTAGGTGCTTTATTGGACCCTTTAGCCGATAAATTATTACTGATGGGGAGCTTTGTTGTGCTCGCCTATTTACAACAAATTCCCTTATGGTTAA
CGATTATGGTGATAGGTCGCGATATTTGGATTATGGGTGGCGCTTTGCTTTATCGTTATCGGGTCGGACCATTAGATTACAAACCAGTTTGGATTAGTAA
ATTAAATACTTTTTTTCAATTAGTCTTAGTGAGCTTGCTTATTATTAAATTAGCTTTTTTTGATATACCGAATGAATTTATTCCTCGTATTATAGAAGCG
GTTTTTGTGACGACATTATTAAGCTTTATCCAATATACTTGGATGTGGTTTTGGCAAGCGGCGTATTATTTAAAGCTAGAAAGTAAAAAATTAAGCGCTA
AAAATCAAAAGCAAGGTTGGTCTTAAATATTGAAATGAAATCGAGTCTAACACCTCGGTTTGGAAAAGGTCTGATGTCGACACAATTAATTTTGCCCATA
CAACCTCCGGATGCGCATTGTTTGGAAAATTTTTATACCGGTCAAAATGCTATTTTATTAAACTGTTTACGACAATTTTCTTTAAAAATAGGTGAACCTT
ATATCTATATTTGGGGTAACCCAGGTGCGGGATGTACACATTTATTACAGGCGTGTTGTCACGCAGCGCAACAAGAAGGATTTTCTGTCGCTTATTTGCC
TTTAAATACGATAAAAAAAAATAATAGTAGTGAGATGTTACGCGGCTTAGAATCCGTTGATATGGTTTGTATCGATGAATTAGACAGTATTGTTGATGAT
AGTATTTGGCAAGAGTCATTATTTCATTTCTATAATCGTTTACAAGAACAGTCACGTTATTTGCTGATTGCGGCAAAGCATAGCCCTAATCAATTAAATT
TTTCTTTACTGGATTTAATTTCGCGTTTGTCCAGTGGCGTTTTGTTTCAAGTACGCGAATTAAATGACGCAGAACGACTCATTGCTCTACAACAACGTGC
GTATTTAAGAGGTTTAGAACTTTCAGAAGAAGTAGGTCAATTTTTATTGCTACGTTTGCCACGCGATTCGCAAGCGCTTTTTTCTGCATTGACACAACTT
GATAAAGCGAGTTTAAGTTTAAAACGCAAATTAACTATTCCTTTAGTCAAAACGATTTTAAAATTATAGTTTTATTTTTTTGGATTAACTGCCTGCGGCA
ATAGAGCTCACTTCTTAACCCGATTGAATAAATAGCTATGCTGACAATTTTAGTGCGACTCGAGCTAAACGTTTACCTAAAGCTTGGCAAAGTCGTTTCT
CTTCGTCACTAATCGGATTTTTACTGTCTTTACCGGCCATATGTGTGGGTCCATAAGGTGTTCCTCCGGTTTGGGTGGTGCTTAAATCGGATTCCGTATA
GGGAACACCGACGATAATCATGCCAAGATGGATCAATGGTAGCATCATACTCAGTAGTGTGGTTTCTTGCCCGCCATGTAAACTAGAAGTCGAAGAAAAC
AAACCAGCCGGTTTATCGACTAATTCACCTGAAAACCATAAGCCACTTAAACTATCAATAAAATGTTTTAAAGGGGCGGCCATATTACCAAAACGCGTCG
GGCTGCCTAAGGCGATGCCGATGGCACCTCGGACGTCTTCTAATGTGGCATAAGGCGGGCCAGCCGATGGGATTTCCTCTTCCACAGCTTCACAAACAGT
CGAAATATTAGGAACGGTGCGAATTCTTACTTCTACACCTTCAGTAGATTCTACACCTCTTGCGACTTGTTGGGCCATTTTTGCCACGGCACCGTAGCGA
CTGTAATAAAGTACTAATAAATAGGGCATGTGATTCACTCCTGCGCTAGGTCCCAATATAGGATTGGCTTGATGTTGATGCAACAAGTCATTCTATGGTA
TAAAACATCGCGCTGAAAAGCGATTATTTCACACACCTATTATCTAAATTATTTGAGGGTGGCTATCGTCAAAGATAGTCTTCAAATATTAGACCTTGAA
AAAAGCTAGTTTTGTTTTGAGGCGATACTAGGTGGAGGTTTAACCCAATAGGAGATTAATACAGTGTCAGCAACATTAAGACAGTTATTTGAAGCAGGTG
TCCATTTTGGTCACCGTACTTGTTTTCGCGAGCCTAAAATGGCTCCCTATATCTACGGTGTGCGTAATGGAATTAGCATCATCGATCTAGAGAAAACCCG
AGAATATATTACTGAAGCGCTTAACTATATCGCTAAGATAGCGGCACGGCCGGGTAGTAAGATCTTATTTGTCGGAACTAAACGGGCCGCACAGGATTTA
GTGAAAGAACAAGCATTACACTGTGGCATGCCTTATGTTAACCATCGCTGGCTAGGCGGCCTGTTAACCAATTATCGGACCATCCGTCAGTCGATTAAAC
GACTTAAAGAATTAGAAACACAAAGCCAAGATGGCAGCTTTAACCAATTGACTAAAAAAGAAGCGCTGAATTTACAACGGCAATTGGATAAATTGGAACG
TGGTTTAGGTGGTATTAAAGATATGAGTGGTTTGCCGGATGCTTTATTTGTGATTGATAGAGGCTATGAGCATATTGCTATCTGTGAAGCACAAAAACTA
AAAATACCAGTTATTAGTATTGTCGATACGAATCATTCACCCGAAGGTATTGATTATATCATTCCAGGTAATGACGATGCAGCTCGTGCAATTACGCTGT
ATACGCAAATGGTCGCGGATACTATTTTAGAGGCGCGTGCTTCTGCAAAAAAACCAACCGATTTAACACCACTTTCTGAAGTGGAAAAAGTCGAGGTTCA
AGAATCTGTAGTGAAATCGACTAAATCTACAGATGGAAAGGAGTAAGTACATGACACCAACAATAATAACAGCGGCCATGGTTCAAGCTTTACGCGCTCG
AACTGGGGCAGGCATGATGGATTGTAAAAGGGCTTTAGAATCTGCGGAGGGTGATCTGGATGTAGCGGCTGAGTCGATGCGTAAATCGGGTCAAATTCAA
GCAGAGAAAAAATCAGGGCGTATCGCAGCTGAGGGTTTAATTGTGATTAAATCAAAGTCAGCGACAGGTCCTGCTGTCATCTTAGAAGTCAATTGCGAGA
CAGATTTTGTAGCGCGCGATGAAAATTTCAAACAATTTGCTGAGAAGACTGCGCAAGGCGCTTTAGATCATCAGATTGCAAACATCACATCCTTGTTAGA
CTATCAATTTGCTGATAGCGGCGAAAGCGTAGAAAAAACCCGCGAAGCCTTAGTTGCTAAATTAGGTGAAAACATTCAATTAAGACGTTTTCAGATTGTT
ACTGCACAGGCCGATATCATTCTGGGATCTTATGTGCATAGGGGGCGTATCGGAACTATTGTGCAGCTAAAAGGGGGTGATGAACAACTGGCTAAAGATT
TAGCCTTACATATTATTGCAAATAATCCCGCAGTCATTTCTGCTGATGAGATTGCTGAACAAATTCTGGCGAAAGAGCGGGAAATCATTATGGCGCAATC
TCAGGGTAGTGGTAAACCACAAGCAGTCATCGAAAAGATGGTAGAAGGGCGATTAAATAAATTCCGTGATGAAATGAGTTTGCTAGGTCAAGCGTTTGTA
AAAGATCCTAATGTACGCGTAGGACAACTCTTAGAAAGCACCGGAGCAAAAGTTATCAGTTTTGTGCGATTTGCAGTGGGTGAAGGAATAGAAAAACCAA
TCGAAGATTTTGCTGAAGCAGTAATGGCGCAAGTTAAAAATTCTTCTTAATTTTAAAAGAGTAGTTTAAGGTGATAGCTTAATGAGTTATTGCCTTTTTT
ATTATCTGTAGACTGGAAGGAAGTTTGTCAAATGAGTTGCCGGGCTAGAAACAGTGCGCGGCATAGGTTATTATCTTATCTACTTTGACCTATTATTTTA
TCATGGCATATTCATTAAAATATCGACGTGTTTTGCTAAAGCTCAGTGGAGAAGCACTCCATGGAGAAACTTCGCAAATGCTGGATCCAGTAGAGCTTAA
CCGTATTGTATCTGACATTGTTGCTGCGGTGGATTTAGGTGTGCAAATAGGTATCGTGGTAGGAGGTGGTAATATTTTTCGTGGCGAAGTATTAGCGCGT
ACGGGTATTGATAGAATTACCGGCGATCAAATGGGTATGTTAGGCACCGTAATTAATGCACTGGCGTTACGTGATTCAATTGAAAAGCACAAAAAAGTAG
CTAAAATCATGTCAGCAATCTCTATCGGTGGTTTTGCTCCACTTTTTGAGCGCTATAAAGCGATACGTTATCTAGAAAAAGGTTATATTGTAATTTTTGC
CGGTGGTACTGGAAATCCGCTGGTGAGTACAGATTCTGCAGCCAGTTTACGTGGCATAGAGATCGGTGCTGAATTATTACTTAAGGCAACACACGTTGAG
GGTGTTTATAGTGCTGATCCCAAAAAAGATTCCAAAGCTGTGTTGTATTCCCAGGTCAGCTATGAAAAAGCCTTAGAACAAGAATTAGGTATCATGGATT
TAAGCGCATTTACGCAATGTCGCGATCATGATTTACCCATACTTGTCTTTAATATTAAATCTAAAAACACATTAGTTGATATTCTGCAAGGCAAAAGTAA
AGGTACATTAGTGAGTAAGAGGAATTAAATTATGATAGGACCGATAAAATTAACAACTGAGCAGGGTATGAAAAAAGCTTTGGATGCTTTAAAAGTTAAC
TTAGCTAAGTTACGTACTGGCAGGGCTCATCCTAGTTTATTAGATCAACTACGCGTTCCTCAATATGGGGGTAAAGAAGTGCCTTTGAATCATATGGCCA
GTATTACCGTTACTGATGCGCGCACTTTATTGGTTACACCTTGGGAAAAATCCTCTATTCCCACCATAGAAAAAGCGATTATTCAATCTAATTTAGGTTT
AAATCCTTTAACTGCAGGCAATGTTATTCGCGTACCTTTAGCGATGCTAACCGAAGAGCGTCGACGCGATATGAGTAAGTTAGTCAAACAAGAAGCTGAG
GATGCACGCGTATCGATTCGTAACTATCGTCAAGATGCCAATCATCAACTGAAAGAACTGGTAAAGAAAAAATTGATTACTGAAGATGAAGAACGTCGTG
CTAAAGACATGATTCAAAAAATGACGGATCACAATATTTCTGAAGTAGAAAAGATAGCTAAGACAAAAGAAGAAGAGTTAATGCAAATTTAACCGCTACA
TTTTATGTCAACTCTAGACAATCAGGCACTAAAACTTCCAAGGCATATTGCTATCATTATGGATGGAAATGGCCGTTGGGCGAAGCGTCGCTATTTACCT
CGGATGTTAGGTCACCAAGAAGGTGTGAAAGCAGTTCGTAAAGTGATTAAGTTCTGTGGTGAAATGGGGATTGAAGTGCTTACCTTGTTTGCTTTTAGCA
GTGAAAACTGGCAGCGTCCTGAGCAAGAAGTTAATTATTTAATGACGCTATTCCTGAATACGTTGAAAAATGAAATTGACAAATTAACCAAGAATAATGT
GCAATTAAGAATGGTGGGTAATTTAGATCGTTTTAATCCGCCACTACGCGCATGGATCGACAAGTCTCAGGCTTTAACGGCTAAAAATACAGGCCTGCAA
TTGGTTATTGCTGTGAATTATAGTGGGCAATGGGATATTGTTCAGGCCGCTCAAAAAATCATGAGGCAAGTTAAGTCAGGTGAATTAGCAACAGAAACTT
TAACCCGAGAAATATTTGCTAATTATTTAAGTTTAGCTGATTTACCTGAGGCCGATCTGTTAATTCGCACCAGCGGTGAATATCGGATTAGTAATTTTTT
ACTCTGGGAATTGGCTTATACCGAATTATATTTTACTGATACCTTATGGCCCGATTTTGATAAACACGAATTGAATAAGGCTTTGCATTTTTATGCGCAA
CGAGAACGACGATTTGGATGCACTAGTGAACAAATCGCAGAAATAAATGCTTAAACTTAGAATTTTAACTGCACTTATATTGATTCCTTTAGTTATCGTT
GGAATTTTTTACGCATCGACATTTTATTTTAAATTGATTACTGCGGCTATTATGCTACTCGCTGCTTGGGAATGGTCACGTTTGAGTGCTTACAAGGATT
TGATTAAGCGTTTTTTATATGTAGGAGTACAAGCAGCAATCTTATTTCTAATTTTACCTTATGTAGCTTACGACTGGCTTTTGAAGCTAGGTTTAGTTTT
TTGGCTATTATTAAGCGTTTATTTAATTTGGGCACGTAGTAAACCAGTATTGCCAAGGATAAGTCCTACAATAACAGCTAGCTTAGGTTGGTTAATTATT
AGTTTATGTTGGGTTTCCTTACAAAAACTGCAACTGACACCGGTTTATTTAATGTTTATGTTATTGATTATTTGGTTAGCTGATACTGCCGCATATGTCA
GTGGTCGATTATGGGGACAGCATCTATTGGCACCGACCTTGAGCCCTAAAAAAACCTGGGAAGGTTTTTTTTTCGGATTATTGTTTACTTTTTTTTCAGC
AATGCTAATGCTCTATTTTTTTCAAGGGATTAAGCCTTCTTTTTGGCAAATGTGGATACTGGTATTATTGACGAGTTTAGCGGCGGTAACAGGAGATTTA
TTTGAAAGTCAACTAAAACGACTTCGAGGACTAAAAGATAGTGGCCAATTATTACCTGGTCATGGTGGAATTTTGGATCGAATCGATAGTTTATTAGCTG
CAGCTCCCGTATTTACGGGATCTTTATTACTGCTAGGTTTAATAATATGAAATCTTTAAGTATTTTAGGTGCAACGGGCTCTATAGGGGTTCACACCTTA
GATGTGATTAGTGAACATCCCACACGTTTTAATGTAATTGCTTTAACGGCACACTACAACATTGATTTGTTATTTCAACAGTGCCTAAAATTTATTCCTA
CTTATGCTGTCGTTAGTAGTAAAAATTTAGCTGAAAATCTTCAGCAACGCCTACGAGCCGAGTCTTTGAAAACCGAAGTGTTATTTGGTAGGGATGCATT
AGCTTTTGTTGCCACTCTCGACGAAGTGGATACGGTGATGGCGGCTATTGTCGGCGCCGCAGGTTTATTACCTACTTTAGCGGCCATTAAAGCTAAGAAG
CAAATACTATTAGCAAATAAAGAAGCCCTAATTATGGCAGGGCCTTTATTTATAGAAGAGGCGCAATGTGCCCAAATTTCCTTAATACCGGTAGATAGTG
AACATAATGCTATTTTTCAATGTTTGCAGGGTCAAGTGACGCCAGGCGATAGCGGTAAGAGTCTTTCGAAAATTATTTTGACCGCATCAGGCGGTGCTTT
ACGTCATAAGTCCTTAGATCAATTGCAAGCGGCTACACCGGTACAGGCTTGTCAACATCCAAATTGGAGTATGGGGCGAAAAATTAGCGTTGACTCGGCG
ACACTCATGAATAAAGGTTTTGAAGTCATAGAAGCCTATTTTTTGTTTGGATTGACACTCGATCAAATTGAAGTGGTTTTGCATCCACAAAGTATTATCC
ATTCATTAGTAGAATATTTAGATGGGTCTCTCTTAGCGCAACTAGGGAGTCCTGATATGCGTATTCCTATTTCTTATGCATTGGGCTTCCCAGAACGCAT
TAATAATTCAGTCGCTTCATTGGACTTATTAAAAATTGGGCGTTTGGATTTTTTATCGATTGATGCGGAACGTTATCCTTGTTTAGATTTAGCTTACCTT
GCATTACGTATTGGTGGGACAGCAACAACTATTTTAAATGCAGCGAATGAAATTGCTGTACAAGCGTTTTTAGATGGAAAAATCTATTTTACCGATATTG
CTAAGCTTAATCGGGCTGTATTGGAAAAAATTCATTCGCGACCTGTTTCTAATCTCAGTGTTATATTGGAGGATGATAATTTAGCCCGTGAGATTGCTAA
AGAGATGATTTTAAAGCATTATAGCACGAGCAGAGAAAATGCATAAAAATCAGTCATCCGTTAGGATGTGTCACAAAAGACACCGGTTAGTTCTTTTGCA
AACTTTTTTTATATAATCACAGCAATTGTATTTTTGGTAAGTGCCGCGAAAAGTATAGAGTGTTTTATAAATTGGCTAAAAAATAACGACTATGTTGCGA
CTTTTATTGAGAGTTTTTTTAATAGGATCATTATCGATCCTTGTTTTTCCCGCTTTGCCCGTGCAAGCATTTCCCATTAATAGGATTGAGATTGAGGGTC
TACAGGGGATCAGTCGTGATACGGTTCTGAGTTATTTACCAGTTAGAACAGGACAATCTTTTCAATCTTATCAATCCTCTGCGGTCATTAACGCATTGTA
TGCGACAGGATTTTTTAGCAATGTCACGTTAGAAGAACAAGGCAATTCCTTGATCATAAAAGTGGTTGAAAGGCCGACTATTAGTGAAGTTGATATTACG
GGTAATAAAGAAATTCCTAAGGATAAATTAAAACAAATTGTAAAAAAAATTGGTTTAGTTCGTGGACGTTTGTTCGATAAAGCCACTTTAGATCGTTTTA
TTGCTCAGCTACGGTCGCAGTACGACAATATAGGTAAATATTCAGCACGGGTAACCCCACTCGTTACACCACAATCTAATAATAGAGTATCGGTACGAAT
TCTTATTTCTGAAGGGCTTACCGTAGAGATTGCCGATATTGATATCGTCGGTAATCATGTTTTTAGTGAAAGAACATTGCGTTCCGCCTTACCATTGGGC
ACGCATCATTTTTGGTCATTTTTTACTAATAGTGATCAATATAGTCAAGCTCGATTATCGGCTACGTTAGACGCACTACAATCTTATTATATGGATCGAG
GTTATCTTAAATTTAAAATAGATTCTACGCAGGTTACTTTAACTCCCGATAGAAAACAGGTTTATCTTATCATCCATGTCACCGAAGGTCCTATTTACAA
ACTCAGTGGTTATCAACTCACAGGCAATGTCATCATTTCACAAACTAAATTGCAAAAACTTTTAGCCTCGTTGCAAAGTGGTAAGATATTTTCACGTGAA
AAAATTGTAGCGGCGGAACAAGGCATCAAAAAAGCTTTAGGTGACTTTGGTTATATATTTGCAACCGTAAATACGGTTCCGCAAGTTGATGAGAAAAATA
AAACCGTCTTTTTAACTTTCTATGTTGATCCGGGTAATCGCGTGTATGTACGGCACATCAATATATCCGGTAATCTAAAAACTCAAGATTTAGTATTTCG
GCGTTTGTTGCGCCAACAAGAAGCGAGTGTGATTTCAGAATCCGATATGAAGGCATCTTTGAGACAGCTCAATCTTAGCGGTTTTCTTGAAGGGGAGCCA
CAATTAATACCCATTCCTATTGCCGGATATACTGATCAAGTTGATTTGGATATCAATCTAAATGAAGCGCATGCGGCACAAGCTTTATTTAGCTTAGGTT
ATGGCACTAACGGACCTGTAGTCGGTGCATCGCTGAACCAAAATAATGTTTTCGGAACGGGTAATCAATTAGGCTTAAATTTCAATAATACTCGTGCCGC
AACAGTTTATAGTATTAGTTATAACAACCCTTATTATACCTTGGATGGGATACAACGCGGATACGATCTGTTCTATCAGCGATCGACACCCAGTGATTTG
AATACTACGACTTACAATACCAATACCTATGGTGGTGATCTTCACTATAGTATTCCTTTTGATGAGCGTGGGGATAACTTACTGATTCAAGGTGGATTAC
AAAGATTACAACTTAATTTGCCACCTACTAATCAACAATCGCTGGAAGTACAAAAATTTGTCACAGAACATGGCGTACAATTTAATCAATTTTTATTTAC
GTTGGGTTGGTTGCGCAATAGCTTAGATCGCATGGTATTCCCTAACAGTGGGATCTATCAGACTGCCAATGCCCAGCTCGCTTTACCGGTGGGTGGTCAG
CCTTTATACTATTATAAGGCGAATTACTCAGCGGTCGGTTATTTACCTTTTAAGCATAATTTTATTCTGCAAAGTCGTCTAAGCTTAGGCTATGGAAATG
GTTTTGCTTCTACTCGGGGATTGCCTTTTTTCTCCAATTACTATGCGGGGGGTATTGGCACCGATGGGCAGGTTAGAGGTTATGAAATCAGTTCTTTAGG
GCCTAGAGATACGAATGGTTATCCTCTTGGAGGTAATGTGATGACGGTAGGTAGCTTAGCTTTAATTATACCGAACCCAATATCGGATAAATTAAGGACT
AGTGTTTTTATCGATGCAGGTAATACTTATTCTACTTTAGGTGTCACTCATTCGAATCCCCCTCCTTCTAATGCAAGAGGAGGTACGGCCTCGGGACCGT
TGCGATATTCCACCGGAGTAGATGTAGATTGGCGAGTTCCGGTTTTTAATGTAACATTAAGCTTTAGTATAGCGAAGGCTATAAATCCTCGCCCAGGGGA
TCAAACCCAAGTATTCCAATTTAATATTGGAACAGGTTTTTAATTTTAGCTTATTTAAGGAGCTGATAATGAACAAAGTTTACTTAGTATCTATCGTGGC
GTTAATGACGAGTCTGTTGGCTATATCGGCTCAAGCAGCTGAAGTAAAATTAGCAGTCGTTGATATGCAAGCGGTATTACAAAAAGCTCCACAAATTGCC
AAAATTAACGAAGCACTAACCCGCCAATTTAAAGGTCGGCAAGATAGTATCGTTAAAGCGCAGAACGAGCTACAGAAAGAAGCAAGCAATTTGCAAAAAA
ATGCAGCAGTCATGAAAGCTGACGAACGTAATATTTTAGAAAATAAGCTTATGACCGATCAGAATAAAGTCAAATCGATGATCGCCTCTTTTCAAAGTGA
TTTATCTAAAAAACAAAGCGAATCATTACACAGTTTTAGTCAGCAATTAGACGGCGTGGTTAGTAAAGTAGCGGTGCAATCCGGTTATGATTTAGTCATA
CAAAAAGGTAGTACCTTATATGCTAAAAATGATCTTGATATTACGCAACAAGTTTTAGATGCTTTAAAAAGAGCTTAAAAGCGCTAAAAAGTTTTTTATA
AAGCGTAGAGTTGGATATGCAGCGTCAACATTCATTACAAGAAATTGCCCATTTAATTGATGCTAATCTGAAAGGCGATCCAGCTTGTTCGGTCAGCGGT
ATTATGTCATTGCAAAGGGCACTACCGGGACAAATTTCGTTCTTAGATAATAGACGTTATCTAAAATATCTAGCGGCCACACAAGCCTCAGCGGTTATTC
TACGTGAAGAATGTTTAAAACATGCGCCAAGTAATGCTTTAGTGGTTGCCGATCCTTATCTTGCTTTTGCTAAAGTAGCTAAATTATTTGAACGAACCTC
GCAAGTCGTTCGCGAAATTCATGCAACTGCTATCATTGGCGAAAATTCTCGTATTCATCCTAGCGTGAGCATCGCTCCTTACGTTGTGATAGGAGCCAAC
ACGTGTTTAGATGAAGGTGTTGTGGTAGGAACTGCGTGTGTGATTGGCGAAAATGTGGTCATCGGTGCCCATACACGTTTAGCCTCGCATGTCAGTGTGT
GTGCGGATACGCGAATAGGCGAACGGGTGATTATTCATAATGGTACAGTCATAGGCAGTGATGGTTTTGGTTTAGCCAAAGAAAATAATAAATGGGTTAA
GATTCCTCAATTAGGAAAAGTACAAATAGGTCATGATGTCGAAATCGGCGCTAATGTCAGTATCGATCGGGGTGCGTTGGATGACACCCTCATTGGTAAT
GGTGTGAAATTAGATAACCAAATACAGATAGGTCATAACGTTCAAATTGGTGAAAATACGGCTATTGCAGGATGTACTGGGATAGCTGGAAGTACGCATA
TTGGAAAAAATTGTATGATTGGCGGAGGGGTTTGTATCAACGGGCATATAGAAATTGTAGATAATGTTTATATTACAGGCATGTCGAGTGTGGTGCAGTC
TATTTATAATTCTGGAGTGTATTCTTCTACGCATTCGGCTCAACCACACCGAGAATGGCAAAAAAATAGCGCCAGGTTTCGCCAACTGGATCAATTGGCT
AAAAGATTGCGAAAAACCGAAGCATTAGTGGATAAGAAATCGATCGTTAGTGATTAAAAAAATAGCAATAAAAAAGAAAAGCATACAGCGTGGGTTTTTA
GCAAATCGCAACATAACAAAAATTCAAGTGCGGAGTATATGCTATTGAGAAGACCAAGTATTTTTTTTTAGCTCAATATGGATACTTATTGAGGAACGGA
GTGCAGTGGGAAGTACCTGAATACCCGAAATAATTATCCAACGAAGAATAAAACAAAAGATGAAGGTCCTGTAATAGAAAAAATAGTAGGTAAGAAATTT
ATGAGTGATGTTATGGATATCCAAGAAATACTAACTTATTTGCCCCAGCGTTATCCTATTTTAATGATCGACAAAGTCATTTCAATAATTCCTGGTAAAT
CGATAGTGGCTATAAAAAATGTAACTGTTAACGAACCTTATTTTTTAGGCCATTTCCCCGGTAATCCTATTATGCCCGGCGTACTTATTTTAGAAACGAT
GGCGCAAGCGACAGGTATTCTTGCTTTGCATGCGAATAGAGCAAATAAAGAAGGTTTTTTATATCTTTTTGCGGGTATTGATGACGCCCGTTTTAAACGA
CCTGTCGTGCCGGGAGACCAGTTATTAATAGAAGCTGAAGTTATCAAGGTAAAAGGGAATGTTTGGAAATGCAAAGTCACAGCAAAAGTAGACAGTGAGC
TGGCTTGTGAAGCAACGCTCATGGGTGCTGGGAGAAAATGCTAACTATGATACATGCGCTCGCTATTATTGATCCTGCTGCAAAGCTAAGTCTTGATGTG
ACTGTTGGACCTTGGAGTATTATTGGACCTGAGGTAGAGATAGGTTCTGGTACTATCATTGGTTCCCATGTTGTATTGAAGGGCCCTACACGTTTAGGCG
CACATAACAAAATTTATTCTTTTTCTTCGATCGGCGATGATCCTCAAGATAAAAAATATCGAGGAGAAAAAACCTATCTAGAAATAGGCGATCATAATGT
TATTCGCGAATATTGCACGATAAATCGTGGCACTGCCCAAGATAAAAGTTTAACTAAAATTGGACACCACAATCTTTTTATGGTGGGTTCTCATATTGCA
CATGATTGTGTCATTGGTGATCATGCTATTTTTGTCAATAACGTGGCTTTAGCAGGTCATGTTACCATCGGAAACTATGCTATTTTAGGTGCCTATAGTG
CGGTGCATCAATTTTGTCATATTGGTGATCATAGTTTTATTGCTGCTTCAAGCATGGTGCGACAAAATGTTTTGCCTTATATTTTGGTAGAAGGTGGGCA
TGAGGCCCGTGCTTGTGGTCTTAATAAAGAAGGTTTAAGAAGAAATGGTTTCACCGATGAAGCGATTAGTAGCTTACGTTGTGCTTATAAACTCATTTTT
CGTAAAAATTTAACCGTGGAACAAGCCTTAGAGGAATTAAAACCCCTAGAGCTCAATTCTCCTCAGGTAAGATTAATGGCAGCAGCACTTAAAAATTCTG
AACGTGGCATCATTCGTTAAACTTCCTATTCGTATTGGTATCGTAGTCGGCGAGACGTCAGGTGACTTGTTGGCTGCCGATCTTTGCAAAGAATTAAAAC
GTAGACAAATTCCATTTAGTGTTTCAGGAATTGCAGGTCCTGCTCTGCAGCAAGAGGGCGCATACTCCTTATATCCTATGGAACGCTTATCTGTTATGGG
TATAGGTGAGATCTTTAGACAGTTGCCGCAGCTGCTGCGTTGCCGTCGAGAAATGACTGAATATTTTATAAACCAACCTCCTGACGTATTTATTGGTGTT
GATGCCCCCGAATTCAATCTAGATTTAGAAAAAAATTTGAAAAAACAGGGGATACGTACCATACATTATGTTAGTCCCAGTGTTTGGGCGTGGCGTCGCG
GGCGATTAAAAAAAATTGCCAAAGCAGTTAATTTAATGCTATGCCTTTTTCCTTTTGAAAAATATTTTTATCAGCAACATCGAATTCCTGTGCAATTTGT
TGGCCATCCTAGTGCAGATGAAATCCCATTAACTATCGATAGTTTAGTTGCCCGTAAAAATTTGGGCTTATCCGAATCTTCACTCATCGTTGCGATACTG
CCTGGCAGTCGTCGTAATGAAATTAATTATTTGGGCACATTATTTCTTCAGACAGCCATGCGTTGTTATCAGCAAAATTCTAAGCTTGTTTTCGTTTTGG
CTGCCGTTAATGAAGAAAGGGAGCAACAATTTATTAAATTGGCTAAGCAAATAACACCGACTCTTCCTTTCCGCATTATACGCGCTCAATCTCGTCAAGT
AATGGCTGCAGCGAATGTGGTATTGTTAGCCTCTGGCACAGCAACCTTAGAAGCGATGCTATTAAAAAAACCGATGGTTGTTGCTTATAGAATGAGTAGA
TTATCCTATTGGATGGCAAAGCTTTTAATTAAAGTGGATTATATTGCTTTACCTAATTTATTAGCTAAGAAATTATTGGTTCCGGAATTTATTCAAAAAA
AAGCTAACGTTGATAATTTATCACAAGCAGTTTTTTATTATTTGAACAATCCAGATATTGTGAGTAAACTAGAAAAAGAATTTTTAGTGCTCCATCAACA
GTTACGTTGTCACGCAAGTAAACAAGCAGTGGATGCAATATTAAAAATTTTAAATACGCACGTACGCGCGTCTAATTAAAATAGTTTTTCTAGATGTGAT
TTAATTTTTTTAATAAGCTTCTGTCATCATGGAAAAGCAATTGATATACTCTCAGAAATTGGATTTTTGGCAAGGCGTCGTAAAAATGAGCAACCGGAGT
GTATTAATATACATGAGGATTGCAAATTGAGCGACAACACAGAAAAAAATTCAAGTGCGAAGAGTATAGCAGGTGTTGACGAAGCAGGACGTGGCCCTTT
AGCCGGTCCAGTGTTTGCGGCCGCGGTTATTTTGAATAGCAAAAAATCCATTGCGGGTTTAGCAGACTCGAAACAATTAACCGCACAAAAACGTGAGTAT
CTTGCGAAAAAAATTCAAGAAGAAGCAAAAGCCTGGGCGGTTGGTCGTGCTGAAGTGGAAGAAATTGATCGCTTAAATATTTTTCAAGCCAGTTTGTTGG
CTATGCAACGCGCTGTGTGTGCATTAGCATTAATACCGAGCTTAGTCTTAGTCGATGGGAAATATTGTCCTAAGCTAAATTATCCAACCAAAGCCATTAT
TAAAGGCGATGAAAAAATTGCCGTCATTAGTGCAGCCTCTATTTTAGCGAAGGTTCATCGTGATGCCAGTATGGTATTGTTAGATGCCGAATATCCAGGT
TATGGTTTAGCACAACATAAAGGTTATACCACCCAGCAACATTTACAGGCTTTAAAAAAATTAGGTCCCAGCCCTATCCATCGGCGCTCATTTGCACCTG
TTCGACAATATGAGCTAATGGTTTAAGCTATATTTCTTGTTTTGAGCCAGATGATGATGCTCCTCCCTATTTTTTTTAGTGCTTTGGTACAAAGGATAAG
GGCTAGAACTAACCTTTGTTCTTAGGGGGTTGTTATTTTTAGAGGTTGTTGCTAAAAAAGAAACAGTATTTTCAGGGATAGTAAGATGGTTAGTCTCTGT
GACGGAGTTATTTAATTTGTTGTTACTAAACCAGGTATTGCGTATCTGCTGTATCAGTGCCCTAAACCAGTTAACAATTTTTTCCATTAGACTTTTCTTT
ATGGGATTATTGCTTAGATTTTCATTGACGGGGTCTTTATTTTCATAAGTGGATGATTGATCGTTATGACAGCTATTGGGATAATTTATAAATTCTTCAG
CGTCAAAAAATTTATCTTCTTCGTCATCTTCACAGGATAGATAATCATCCCTATCTGATACAGTCCTATTGTTTATTTCAATTAATCTTTTTTTGGCCAT
ATTTTTATGATACGTATTTAGTTTCTCCTGTAGCATAGGAATATCGTTATTGAGCAACGCTTTTTTTAACTCCCCGCAGTGGGTGCCATTAAGTTTTAAA
AATGCGTTGGCTAAAAAGGGATAGCTGGCATTAGCGACATTAGGAAAGTAATTGTTTATCAGTGTTTCAGTTATTTTGACTAAATCCGAATTTTCATCTA
ATGTCGATTCCAAAAAATGACCTAAATTATCTAAAAAAATATTAAACTTTAGTTTAGTGACTGACGTAAATTGCTCTAAAATGCGCGTATGAAGTGTCAG
TTTCCAGGAGGACAGTTTAGGTATAAAAGTAAAATAAGTCAGTTTACTAAAATCTATAAATTCACTCAGTTGCTTTTTAATCTGATTAGGTGTTAAGGAT
GATTTACTCTCAAGATTAATTTTTGTAACAAACTCGCTTGTTTTGTTTTGATAGTTTGGATTAATTAACCCTTGAATAACTTCGGGAGTAAGTTGTTGTA
CTAAGGTATTCTCTTGCTGTAGTTTGGTGTTGATATGCGTTAATAATTCATCCGTAGTGGTTTCTGGTGAAATGAATTCGGATTGGTAAAAACCGCATGA
GTGGTTAATGCTAAATGTTTTTTCGAGTATCTGATAAGTTTCTTGGATGGAATAGGTTGAAATCAGACTGTTTGGCATTTAACAAATCCATTACTTAATT
ATTTATAGTAAAAAATTATACGTTATATTTATGTTTATCACCATCATGTATCATCTATATAGTTTCTAAGGTTACGTAGGAATAAACAGAAAAATTAGTG
TTATATGGTTAATTTCTTTACCAATTAATGGTATACTAGACCTAGTCTACTTTGATAAAAAAGATAAATTAACTTAAACAATTAATTTATTTCAGAGTGC
TTAATTTTTCTAGAAAAATATTTAAAAATTTTTAGTGCTTGACAGAAAAGATGTATGAGGTAGAATTCGCGAGCTCTTGAGTTTTTGGCTTAAGGGTGC
>contig_190
TTTTTCTGAAATGAGGGAGATAAATAATTAACACGTGAATTGAGTTGTTTTGCAGTAAGAGTTTTTACCCCTTCTTGGAGTAAGCAGTATTCTGCTAGGG
TATTGAAAAATTGCCTTTCTTGAAAGGTACATTTGCGCCCTAGGCTTTCTCGCGCTAAGCTGCTATCAGCCATTTCAACTCTCCGAAGTTGTGATGGTTA
GCATTACCTCGGTATTTGTCGTACCTAGGTAACGTGAGGGCGTACTTTTTAGTACGCCTTTTTTTATTCGTATTAGCCCTATTCTAAAGAGATAGAAAAT
ATAAAGATATGATGCTAAAAACTGTGATTTTCCTTTAAAAAAGGAATGTTTACTAAAAAATAAGTTATTACTATTTTTTTGTATCCTGAATTTGCATAGG
ACAGTAAAAGGCTTTAAGCTTGATTTAACCATTGTCGGGTCACTCCGATTGTGGCCAGGCACCGGTAGAGTGGTGATACACTCTACCGGTGTCCCCTTAA
CGGGGTTGGCGGTTAGGATTTAGTTTTTTGTTTCATTATTAAGTAAGTTCTTGACGCGCTCCTCGACATTAAGGGGCGTTGTCTCCTCATCTAAGACAAA
GGCTTTATCAATTTCCAACCAACCTTCTTTGATCGATGTACCAATACCGATTAAATTTTCTAAATCGGCTAAGGTAAATTCTTCGATAGAATTTTTATTA
AAAAAACGAAAGATTTTGGTATGACCCACACCTAACTTTCTAAATCGTTCGAAAACAACACTTCGACGGTTATTTAAGGTTTTTTGATCGCCTACGGCAT
AGTGCACGGCTTTCTCATAAACTCTATCGATCAGTGCTTTAGGTATGACTTTAAAGATGGCATTTCTTAATGCAATGGCACTGGCTGCGTTACCCGTAAG
CACTTGCATCTCTTGACCATAAGTAGCACCGCTGTTAGTTGTAATACTTCGTTTAACCTGACTGCTAATACGAACATTACGTTCCAGATCCCAAGCAACA
CCTTCAGCAGTAATTGCTTTCCCATCGTTTTCAACAATGCGACTGGCAGCATGAAGATTACCCCAACTAGCGGCAGCTATTTCAGCTAAACGAATAGAGG
CGCCTTTAATTTCGGTGACCCTACCATCTTTGCTTTTTCTGCTTAGACAATAAAAGCAAGATTGTGCAGTTTCTTCATCTTGTGTTGCTAATTGCGTTGC
AAACTGAATAAAATCATCAGGGTTTCTAGGATAAGCCTTAGCAGTCATAATCTGCATATCCAATTCAGCGCGAACTAACTTACCTTGATCGCTAATTAAT
TCTTGACTCATAATTATTCTCCAATTTAAGTATATGCAAAACGAGGCAGTGAAATTTCTTGTATTTCATAAGATGGCCAATCATTGGTTTCTAAACATTG
TTGATAGCGCCTTAATAGAGTTTTGAATTCATAGCGCCCTTGTTCCAAAGAAGTTTGATCTAATTGATAGACGGAGATGACAAAAGGCGGAGATTTTTCA
ATAACCAAGAAGAGGAAGTCTTTTATTATTTTTTGCTTTAAATGTTTTAGAGCTTCTTGGATCATTGCGGCTTGAATGTAATAGCCATAATCAAATGCAG
CATATTGAAACGATCGTGGACACCCATCCTGAGCTGTTTTTAGATCACAAACAAGATTATTACGCAAAATATCCGGTCGACATTTACATAAAATACCCGT
ATCCGGATCAGTCCAATATAAAGACTGTTCTATCTCTGCTTTTTCAATTAATTGTAGCGCTAGCTTATTCTTCTTAAGACTGGCTGCCATGTGTTGTAGA
GTTTGATATTGATGGATGGATAAGGTTTCTTTCTTACCTAATTCAGATTTGATCTTTTGCCAACGTTCTTTTCCTTCTTTGGTGACTTTATTAAACTTAG
GAACGACAAAGTATCGTTTTTCAAACTCATCCGGTTCTAATATGTAAGTATGTAAGGCATTACCTAAAATCTGAGCCGGTGTTGCCGGCTCAGATATATA
ATCTGGATTTAAATGCTTATACCAATAATGATAAGGGGATCGCTTAAACGCCATCAAACCGCTACGACTTATTCCAGGGCCTTGATGGTAAGCTTCAGGT
GATAGGTTATAGATTCCTGGATTAATGATTTTTTCAGAAGCTATGATCTTCAGCATAAAAGCCTCCTTTATTCTGTGCCTCTTCGGCGGCATAACAAGCT
TGTTTGTCTTCTTCTTTTTCTAGCGCATGATTAATGCAATACGCCACATGGGCATCATGCATGGGGTGGGTTTCAATTAAAACAGCGACAAGATGTTCAT
AAAGTTTATATAAACTCTGTGGGGAACCTTTAGTTTCTAGAATATCTGCAACTAACCCATTTAAATTGCCAAACTCAGCATCAATAACTCGCTCTTTATT
TTCTCGAAGTGCAGCAATGCCTAAAGCCCATTTCATTTCTTTATTGAGATCGGTATAAAGAGAAGCTTTTTGATGAACAACGGCTTGTTCAATCAAGGAA
TGAAAATCATCCCAAAGCGGTTTATTTTTATTATTCATATAAGGCTTAGCATTACCAGAATAAGTCATGTTGCCAAGTGCTTTATGTGGTACTAAATTGG
GTAGATTAGCCATGTAGCACCTCCGCATCAGAGTATGCTTTGTAACTCTCATTTAAGAGTTTTATATGGTTAGGTAAATAAAAGCTGAACTCTTCTAAGA
AGCAAAATTTATTATCGTATCTGGATGGTAATTCTTTAAGTGCGTCTTTAAGTGTAGCTAAAGGAGTGTCGCCTTTATCTAACAAGCTACTGCAGTGACA
AGCTTGCGTTTCGATACTAAACAAAACTTCAGTGAGTTTATCTTTCAATTTGTATAAGTCTTTAACTAAATAATTGATTCGGGATAGATAATCACTGACA
TACTTTTTTATATCGGGATATTGACTGATTAGTTTAGACATGTGCCACCTCCCGTTTTTCTAAAGCTTTTGAATAGATCTCAAAGCCATTAAAAGCTTCA
ATATCTTTAGCGGCTTGTCGAAGGTGTTTAATTCCGGTTATTTGGCAAAGATTTAAATCTTCAAAGTCTTTAACGGATATCTGTCCTTTATCAAGTAGAT
TATGTGAGGACTTCGTATACTCTTGAATAAGAGATACAAGATCTTTTAATGCTTCTATTAAATCATTGAGTTTGAAAGAAATTTGATAAACCTGTGATAG
ATAATCACTTGCGGGTTGTTTTAGATGGACGAATTGATCTAGTATCACGTTAGCCATGATTTACTCCTGTTTAGTAGATTGTGGTTAGCTGGTAGTCAGA
ATTACGAGTTCTGATTATCAGCGCTATAATTTTTTACCTATAGTCCTAGTATTATAGGATTCTAGTGCTATACTGTCAAGCAGGAGGAGTAGGAAATTTT
TTTAAATTTTCTTTTAATGTTTTTTCAATTCCTTTTCTGCATATTTCTGACATGCTAACTTTTGTATTGAATGATAGCCATCTAAGTTGTTCCCACATTT
CTTTTGGCATTTCTATTACCAATGTTGCTTTTTCACTTTTTTTAACTAATTTAGGCACTAATTTAATCCCCTAGACTTATAGAACTCTAGTAGTATATAG
TATGTATGTTATTAATAAAAATAATACAGATTATAAGGAATTGGAATGTTATTAGAGAAAATAGAGAAATCTATTAATCTAAAAGCCCTAAAAGAAGATT
TTAGAAAAATCGGGGTTAATTTTATCACGGCAGGCGTTGTCGGAGTATTTATAAACCATTATGTGGGCATAGATTTTTGGACTATGTCTTTAACCTCTGC
GTCATTAACAACAATAGGTGCAATATCTTTATATTTAGGACTGAGGAAAAATAAACAATGAAAATATTTTTATCATTCTTACCAATTATTATAGCTGCTT
GTGTAATAGGATTTGGCGCTATATTAATTATTGACGATGAAATTAGACATTCAAAATCTCCTAAAAAGAAAAATATATAATTGGCCACTAAGTTTTTTTG
AAAAGACTTATTTATCTAATGGACTAATAAAGAGATAATATCATATTCAAAATATCGATTAATTATTACCGTTTTAGACATGTCATGATAATCTTCTTCT
TTCTAAATCAGAATAAGTACAATAAGGAAAATAAAAAATGTCTGAAAAAAAAACAACGAGCAAATCACGACTCAGCTTGGAAAGATATTTTAGATGCTTA
TTTTAAAGAGTTTATGGAGTTTTTCTATCCAGAAATCGCAGAGAAAATTGATTGGATAACGCCTTATGAATCTTTAGATAATGAACTACAGTCTATTACG
ACCGATGCAATGGTTGGTAAAACTTTTGTTGATAAATTAATAAAAGTTAAGTCACTAGAAGGAAAACAAGAGGTTGTATTAATCCATATTGAGGTCCAAG
GAAAGAAAGAAGACGAATTTTCTAAACGATTATTTCAGTATTATTGCAAACTTTTTACAAAGTACGATCAATCAATTTTAACCTTAGCTATTCTGACCGA
TAATAATCAAGGTTGGCATCCAACAGACTATCAGCGCAATGTATTTGGCTATTCAGTGTTAACCTTTAATTTTAAAACTCACAAATTACTTGAGTATCAT
GACAAGAAACAGGATTTAGAGATTTCTAGTAATCCTTTTGCAATAGTCGTTTTAGTCCACCTCATCTTCTTAGAGACAAAAAAAGATCCTAAAGCTCGAT
TTCTTATGAAGCTACGATTAACTCGACTGTTGTATGATAGGGGACGTGGGCGAGATTATGTAATAAATTTGCTCAAGGTGATAGACTGGGCGCTAGTTAT
ACCTAAGGATTTAGAGTTAGAATATAAAGAGAAACTCCATGAATTAGAAGAGGAGAAAAATATGAGTTATGTGACAAGTTTTGAAAAATCAGCCATAGAA
AAAGGGCTTCAACAAGGGCTACAGCAAGGGCTACAGCAAGGGCTACAGCAAGGCCGTGAAGAAGGTCGTGAAGAAGGTGAATACCTTAAAGCTACTATTA
TAGCTAAAAAGCTTATAGCTCAAGGTAGATCAATTCAATACATTCAAGATCTTACCAATTTATCTGAAAATGAAATAATCAACTTAATTGAATTAGAAAA
AGCCTGACCTCTAAAAGAGCTAGAATGAGAGTTTATGAGCTACATAACTAGTATGGAAAAGTTAAGCCATAGAGGAAGGCGGCCTTCAACGAGGAAGGCA
ATTATGACCCTAACAACAGAACAACAACAATTTGAAGAAAATTTTAAGCGCGGCATTGAAGAAGGCGGGCGCAATTGCGCTTTAAAGATTGCCAAAAGAA
TGCTTGCTATGAGAAATGATCCAGAGTTTATTACTTTTGTTTTACATAGTTTTATTAAGAAAATTACTGGCCTTTCTAGACAAGACTTACTTGAGCTCGA
AGAATCTTAAAGATCTATATCTGATTTGGTTTTAATTCAACTTGAAAATGTCTAATTTTCCATAAATCAACAGCTTAATTCTATGGCGCTTTTTTTCTAA
ATCACCATCTAAATAGAAAATATTCATATTAATTCAAAGAATGTTTCGTGTACCAGAATTGTACCAGACTGAAATTTAATACACTTAAACTACTGTAGTT
TTCAGTAGGTTATTAAGTTTGCAAAGTATCGCAAGTGTTTGATTATTAATGATTATTTAAGCCGTAGTTCAGTCTTTTAATCTATTGGTCGATGGTTCGA
TTCCATCACGGCCCACCAGTCAAATCAAACACTTAGCTAACTTGCCTTCCTTAAAGTATGCTTCTCTACGAAAAGCCTCGCGCACTTATTATGCGGATGT
GTTACTTAAATTTCACCTCGAAAAAACAAACCACCGTGTAGTTATTAAGCTTAAAAATTAAATTTATAAAATTCTACAATAATTTAATGATAGTATTGCC
GATCCCAATAAGCTTAAGGTAATAATTCAGTATTATGTTTTCATTATTTAAACTAGTTAATCGTTTTTCATTTGCTAATATAAAATCTGATCGAAGATTT
TTTTCTGAAATATCTAAAAATATAGTTTTAACAAAATCAAATTTTTCTATGCGATCGTTAAAAATTTTTGAATTTAAAGAAATATTAAGTAACTGGGCAG
TTAAAGAAGGATGGAACCCTGGAAAACATGAGTATTTGCCTTTTTATTTGACCAGCCTCAATGGGCATAAAGGATTATTTCTCAATGAGAGAATAATTGC
TTCTTTATCTACTGTTCGCTATTCCAAAGATTTAGCCTATTTAGGAATCTATATCGTTGATCCAAATTTTAGAGAGCAGGGTTTAGGCCAAATTTTGGTT
AAAGCCACCTTAGAAGAATTGACAGACTGTTCGCTAATCGGCATTAATGCCGTCCAACAACAAGTCAGTAACTATCAAAGAAAATATGGTTTTACCTCTT
TTCATATTAATTCAAGATGGACGGGTGAATTTAAAATGCAACCTAATTTTGCTTTAAGATGTTCTGAAATGGATATTAAAATAGTAGGAAGAGAACGCTT
AGATATTAATGAGTTAATCGATTATGATGCGAGTATATTTTCAGTTCCTCGGGTGAAATTCTTGCGAAAATGGATAGAAATGCCAGAATCCTATTTATTG
GCCGCAATAAAAAATGAAAAAATTTGTGGATATGGCGTCATAAGTAAATGTAGGCAGGGTTACAAAATTGCACCCCTATTTGCAAATGATAAAGAAATAG
CGCAGAAATTATATGCTTCTTTTGCTTATTTTCTCCAAGAGAAACAAGCTATCGTGCAACTCGATGTGCCAGAAAACAATCAAACGGCTGTGAAGTTAGC
GACGCAATTGGGTTTCTATAAAACGTTTGAAACGACACGAATGTATAAAAGCAAAGAACCCTTAATTGAGAAGCCAAGCAATAGCAATGTTTATGCGATA
ACTACTTTAGAAATAGGCTAAACTTTTAAGAAAAAAATAAAAATAAAAAATTGAAATAGTATGTTTGTCTCATTAATGTCTCTTATTAAAAAAAATTGTT
TATTGAATCCAAAAAACCCAGCTTTAAGTTTTAAAGGGCAAGTTTATTCTTATCATGAGTTAACTCAACGCGCTAACCAGCTTGCTTATTACTTAAAAAG
TAAAGGCGTGAAAAAAAATACAGTGGTGGCCATTATTTCTAAGAATTACTTAGAGAGAATTATCAGTATTATTGCGCTTTGGAAATTAGGTGTTGCCTAT
TTACCCATTGAACCAAGTTATCCATTAACAAGGATTAATTTTATACTGGATGATTCAAATGTGAGCTTTGCTATTTTAGATAAAAAAAATGAAGAGAGTA
TTTTTTTTAATGCTAAGCATATAGTTTCTATTCTTCTAGAAGAGGATAGCAATAAAATAGCTTCATTTCCAACGAATGATTTTCCAGACTATAGTGAACT
GACCGACATTGCCTATATTGCTTATACATCGGGATCGACAGGTAATCCGAAGGGCGCTATAGTCACGCAGAGTAATATTGCAAGTATCTATCATGCTTGG
GAAGAGGTTTATAAGTTAAGTTACACCGATCGACACTTGCAAATAGCTAATTTTGGTTTTGATGTTTGTACAGGCGATATAATAAGAGCATTGGGATCGG
GGTCACAATTAGTTATATGTCCCCCTGAAATTGTATTACAACCTGAAAAACTTTATGAGTTATTAATTAGCAATGCGATTAACGTGGCTGAATTTACACC
AACGGTCTTGAGGAAACTAATTACCTACCTTGATCAAAAAGGCTTAAATTTACATTTCATGCGTCTTCTTATTTGTGGCTCTGATAGCTGGTCATTGAAA
GAATATAAATACTTTAAATCTTTTTTAAGTTCAAAGGCACGTTTAATTAATTCATATGGCACTACAGAAACTACGATAGATAGTGCTTATTTTGAATTAA
ACAATCAAGCAGAAGCATTTGATGACAGGTTGTCAGTACCAATTGGACGACCTTTCCCAAACTCGATGATTAAAATTCTTAATGAAAAATTTGAATATTG
TCCTCCTGGTGTACAAGGAGAAATTTATATTGGAGGGCATGGCGTTTCTCGGGGATATTTGAACAGACCTGATTTAACTAAGGAAAAGTTCATTGAACTG
ACTTTGAAAGACAATGAGAAAACTATTTTTTATAAAACTGGCGATTTAGGATATTTTTTTCCGGATGGGAATATATATTTTTCAGGAAGAATAGATGATC
AAATCAAAGTCATGGGTTATAGAGTAGGACTTTTTGAAATAGAAAACATAATCAATAGTTATCCATCCATTCAAAAAATTGTAGTGACTACACACCCTAT
TTTAAAATCAGAAGAGAAATTTTTAATCGCTTTTATTATTTATAATAGTCATTTTAGAGTAAATGATTTTATGTTTTTTTTAAAGGAAAACCTTCCTTCT
TATTGCATTCCAAATTTTTACTTACCTGTTTCTTCCTTTCCTATTTCTCAGCATGGAAAATTAGATAGGAAAAAATTGTGCTCAGAATTAATTGATAAAA
AGAATGACATTACGTATTTTCAGGATGAATGTAAGAAAAAATCAAGCATTACAAAAAATGTAGAAGAAAAATTAATAAAAATTTTGCAAAGTATATTTAA
TGTTTATAATTTAAAAGCGATAGAACATTATTTCTTCAACTTAAATAATAATTATTTATTGCAGGTTCGATTTTTAAAAGAAATAGAACTTCACTGTAAC
TTGAAATTGGATCAGAATGACCTCATAGCCATTCATACGGCGGACGATCTGAAAAAATTCGTAGAAAAAATTGCTAATAAGTAACTCTATTTATAGTTGT
TTTCAAAAGATTGCTAGATACACAGGATTTGGTCGGTAGAAATAGGTACCAATAATCAATATTTCGTCATAGGGGATAAGGTAGCATGCCAGAAAAAAAT
TATCTTGAATATTTAAAGAAAGTGACTTTACAAATTACTGGGGATACATTCTCGGAAACAGCTTCAGTTCAAGATTATATAGATAATTTAATAAACTATT
TTACTAATATTATTTACTCTATGCCTAATAATGTGTACTGGTTAGATAAAAATTGTGTATTGCGTGGAGGCAATGATAATTTAGCTAAACAACTCAATTT
AAAATCGGGAGCAGAGCTAGTCGGTTTAACTTATGAACAAATGGCGCAAGCAGCTAATTTACCAACACAAGCATTTGAACCCTTTCGAACAACCGAAGTA
GAAGTGATGAAAACCGGCGTTCCAAGCATTGATAAAGAGGAACCTCCCATCGAAGCAGATGGAAAAATTTTTTACTATCTGTCGAATAAAACGCCTCTAC
GAAATAGAAAGGGTGAAATCATAGGCGTTGTTGGGATTTCAACAGATATTACTAAACTTAAAGAAACCGAATCGGCTCTCCAGATTGCCCTAGGTAAAGC
GGAAGTAGCCAGTAAAGCGAAAATTGAATTTATTATGAATATGAGTCATGATCTACGCACACCTTTAGCAGGAATTATAAGTCTTTCCAGTTTACAAGCG
GAGGATGCAAGCAGTGCTCGAGATCAACAATATGGTGAATGGATCCAAAGTGCAGGTGAGCAACTTTTAGAATTACTCAACTCAGTGATAGAGGTCACTG
CCGCTGAGCATCAAATTGAAAGTGTAAAAAAAGAAAATATTAATTTACAGCAATTTGCAGAGGAACTACAGGCGCTGATGCAACCTGCCGTAGTAGCGAA
GGGGTTAGAGTTTCAAATAAATCTGGGTTCTCTTTTACCCATAGTGGTCACTGATCGAATTAAGTTGAAAAGAATTATCCTTAATATTCTATCCAATGCC
GTAAAATTTACTAAACAAGGTAAGATTAGTTTAGAAATAAATGCGTTAATGACAAAAAAGGATAAAGCAAAAATAGAAATACTGATTGCCGATACAGGCA
TTGGCATCGCTAAAGATAAAATCGATAAAATATTTGACCGATTTTATCGCGCTCATCCTTCTTATAAAGCTGAATATGCGGGTTATGGTATAGGTTTATT
CTTAGTAAAAAAAGCGACGAAATTATTAGGTGGAAAAATAAAGGTTTCTAGTGAAGAAGGAAAAGGGAGTTGTTTTTCTTTAGAATTTGTTTTTCCTATA
TTTCATGGAACGATAGATAAAAAGAGTCATTCTGAGATAGAGCACCCTAGACAACCACTTGGACTAGAAATCAAAGGAGCGGTGCTAGTGGCTGAGGATA
ATGCTTTAGTACTCTATGCCGTAAAAAATATACTGACTAAATTAGGTTATGAAGTGATCGCAGTAACAGAAGGAAAAGCCGCATTACATGCATTGCAGAC
CCAATCTTTTATTTGGGCGTTACTCGATATTGGTTTGCCTGATCTGGATGGAACAGAAGTCGCGCAGCGTTATCGTCAATGGGAACAAGTCAACAAAAAA
AATCATCTTCCCATTTTTGCTTTAACTGCGCATGCAGAAAAAAATATTAAGGATAAATGTAACGAGGTTGATTTTGATGAGGTGCTTAAAAAACCTTTTA
CCGAAAAAGATATGCAAACCATCAAAAAATTTTTAAATAAATAAAAAATTTTATTATAAATTAAAAAGATCTTAAAAAAATGAAAATATCTCTAATCTAT
CACTAATAGATAGTATTTAATTTTATTCTTGATGAGAGAATAATTTATCTTGCTAATGTTAAATTTATTTTTTATTATAAATTAAACAACATTAACAAAT
AGCTACATTCAAAAAAATAAAAAGGAGAAAAATGATAACAAGGTCGTTTTTGCAATCCCATGAAGATCAAGAACCGTTTATTTTTTCTGAGGATCTTGAT
GAACAAAATGATGGGTTTCAAGAATTATCACAAGAAGATGAACCCCTTGAGTCAAGAAGTGATTTAATAAGCATTCAAAAAAAATCTTTTCTATCTTATT
TAGTGCGAGGTTGGCACTCTGCTCATCTTATCACTCGCTTAGCTTGGTGGGGGATAAAACATAAGTCTGAAGTCATTAGTGATTCATTAGAAGACAAAAC
GTCAACTCGATTATTTTGGTTGGCGGGTGAAGGCATTCCTCTCGAATCTTGGTCCAGGGCTCGCTGGGCTTATCGTATAAAAAATTTTATTGATTCAGCA
GATTTTATACTATCGGAGATGGGAGCGATATTGCTGGCTTCCTTATTACTTCATGATTTGATGAGTTATAGTTTATTTCCAGAAGAACGTTGTAGCACTT
CATTGCCAGATATTTTAGATGGAACAGCCAAGAATCAAATAAGTTGGACTTATCATTTTGGCAGTGATGTGATTCATGAAGCAGCCTACTGGACTTGGTT
AGGAGCGATCTTGATTCCATCTATGTTGGGTTTAAGTTCCGTTTTCTTACGTAACAAACAACTGCGCATTCTTGAAACCCAAGATGTCATTCGTAGCATA
GAAGTTGCTTTAATTAACCTCGATAAAGAATCACTTACTTTTAGAGATGCCTGTCTATCATTGCTTCCAATGAGCCGCTTGAGTAGAACATTGAATCAGG
TTAAATTCATATTGTTGTGGGATGGTAGAAAGGATAATGATCAAAGTTTATTAATCTCATTGCATCTAAAAGCCGCTTTAGTTAATAATTTGATTGAGCT
TACGGAATCTAATTATTTTCTTATACGTTATCGAGCGATGCAGCTACTCGCCCAAGTAGCGGCCAGTTTCCACTCAGAAAACTTGAATCGGTTTATTGAA
GATCCCGTTCATAAAGCAGGTTTAGCACAGTTAAGAGAAACTATTTTAGCTAAACTTAGAAAAGAACCGATAAACGAAGCGAGTACTCGCCAAACCTTGG
CCGAACTTGAAGCAGCTTGCGCTCAACCGATATCATTCGAAGAAATGGAGGGTGGTGCTCTTTTAGAAGATCGTCAACGACGAGGTATGGCACGTTATTT
TCGTTGGACCTTAGGCGACGATACACGCGCAACAACCCAATTATTTTGGATCCCCTCTTTATTAATTTCGGCTGTTACATTTTATTCTGTCAGTCGTTAT
CTTGAATTAATTGTAAAAAAACTGATTGATATCGCTTATTATTTTCATGATAAATCAGTTTGTGAAAATAAGGGGAGTTATTTCAAATTCCTTATTCAAA
GTGAACGTTATGAATGTGTGGCTTGTGATTGGCCATTTGTAAACTATCAAAATAGTTTGACGGCTCAAACGTGTTTAGAAGGCTTATTACAGCGAAAGAT
GGCCCCTAGAGAAGTGGGATATTATCTGAGTCAGCTACCATCGGTGCCTGGAATTAATCGTGTCGATCTTTCACAACAGGATTGGTCAAATTGGCCCGTT
TCTGAGTGGGAGAAATTTCTGCTTGCCTTAGAGCCTATGCTGAGCGTTCCACTGGAATTATTTAATGCCTCAGGGATCGTGACGGAGGATAATAATGAGA
ATCCAACCCCCACTGTGCAACACATACTCGCATTAACGCAGTTATTGACGCAGATCAATGTGACACAGTTTGATATAAGTCATCAACGCTTAACCCAGGA
ATCGTTTTCGCTCTTGCTGGAGTCATTCGCTTATCAGTCATTGAATGCACTTTACCTGATGGATGCCAATATGACAGATATCAGTGTGAGTTATTTAAGT
GAATTAATTGCTAGTGGATTTAACTTAAGCGATTTGCACTTAGCAAAGAATCAGATAGGAGATAGTGGTATAACACAGATCAGCCAAGTATTGCCTAATA
GTTCACTGCGAGTATTGAATGTTGCGCATAATTTATTTTCTGATTTAGGTTTACAAAAACTGGGTCTAGGAATTCAGCAAAGTTTTCTTCAAAGCTTAGA
TTTATCTTCTCAATTACTTTCCGTTAATGGACTGAGATTGTTTAGTGATGCCTTAAAAGGAAATTCCTCTTTAAGTAGACTGCGCTTAAGTCATACCGGT
TTAGCAGACGAGCATCTTAGTGCCTTGCAAAATTGCTTAGAAAATTTAGAATTTTTAGATGTTTCAGATAATTCACTGAATAGCAAAGCGATACAATTTA
TCTTAAGTGTAAGCCAACAGAATTTAAAGATGCTCATAGTTAATAACAATGATCTTGATGAAGAAGCGAGCCTGCTTATTGCTCAGGAATTACCAATGAC
TTCTTTAGAGCATTTGGATCTTTCAAAGAATTATTTAAGAGAAGGGTTTAAAAATATCATCAGAGTACTACCAAATTCCCGTTTGTTAAGTTTGGTTTGC
GAGGATTGCGACTTGGATGATAAAGCTATTGCTGAATTAACTCAGGTTTTTTCTAATGATACCTTGTTATTACAGTCATTAAATTTAAACAAAAATAAAA
TTACGAATCAAACATTACTCAATTGGTTAGAGGTACTGCCGAACACTTCTTTGCGTCAATTGCATTTTAATAATAATCAGATTAGTAATTCGTATGAGAG
TGCGCCTCTTTTAGCACAAGGCTTAACTAAAACCAATCTGACGGTTCTTGATTTAAGTAGTAATCGATTAGATAGAAATTTCTTTAATGAATTAGCCCCC
TTATTAAATCAATCTTCTTTGCAGCAGCTTAGTTTGAGTGATAATAAACTTGAAACAGGCTCATTAAAACATTTTTCTGAAGCACTCGTTCAACTCCATT
GCCATCGTCAAGATCTCAATGCACCTCACTTATCGCGTCAAGAAAAACGTGTATTTTATCCTATGAAACGGAATACCGACTTAAATCAGCTCGGTATTGT
TAATACCGATACGGATAGTTCAACACTAAGAGGTTTTTGTCGTGTGGCGGCATCGTTACCGGATGTTCATTTTCTTGAATCGAATCATATGACGCAATTG
GATTGGCGAACCTGTCAGCTATTACCAGCTAACAGTAAACTCGTGACTCCTTTAGAACAAGCGCAAGGATCGTTATCCAATCAAACTCAATCGATACGGT
CTAAGGCTTTGGTGTTGGGAAGTCCTTTTTTAATGAGCTTATTGTGTGCGGGCGGCATCTTATGTGCCCTTGTTTTATTTTATGGCGCTTATCGTGCAAG
TCGATCAACCTATCGATTCTTTCGTCCAGCGCCCAGCATAGCTAGGTCAGAGTCTGAGGAAAACAGTGTTCATCCTAATCTAAGACGTTCTTCTTTTTAG
ATGAGCGTTTTAATTTAAAAAATTAAAAATAAATAAAGGAGTATTCCTATGAATCTAGCTTATCCTTTTAGTCTTATTTCCGGCAATGGTCTGGGTGTTT
CTTATTCATCATTGACTCAGATTGGACCTGCAATTCCTAGCCGTGATTTCGGTGTTTTAAAAATGCAGAGCTTTATTAATGTCAGCACCGGAAATCTTAT
TATTTTTGATCATAAGTTAATTGTCCAAGAACAAAATTTCCCATTAGAGTTTTATTATGTTTATAACAGTCATGCAGAAACGATGGCAGATATTTGGCGT
TTTGCACATAAACGTTTCAAACTTCTTCCTAAACCTGATCAAACTTCGTCCGCGATATTAATTGAAAAAGATGGCCATGAAACGGACTATCAATTTGATA
GTAAAACAAATCGATGGCTTGCTCCTTATTGGTCAGATAGTCGCCCTTATCTTCATTATGATAAACCAGAAAACCAATGGGTATGGTTTGATCCGAAAAC
TCAGATCACGGAGATTTACAATGACCAGGGTTATTTACAGGAACGCTTGGATGGCAGAAATGAGCGAACAAGATATCGTTATGATGATTTGCAAACACCG
TGGAAACTGACAAAGATACTCGCGCCTGAATCGAACTATGAATTTCATCAACACTGGGTCAATAATGAACGGATTGAATCTATTTATGAAGTTAATGCAG
GGAGCCCAACGTTACTCAGAACGTCAGTGTTTGATCGGAATGATCGTTTAATTCGGACCCTACTTCCAGCAGAAAGAACCGAATATGCCAAGCTTCCTCA
AATTAATTTTGTCTATCGAGCACCCAGTAAGGATCCTGCCGAGCTTAGTGATGAAGATGTTTATAATTTAGCTTATCTTGATTACATTAAACAAACGGAT
GCCGATACTAGCAATCTGTCTTTAATGTATGACGTGCCTCCAAATCTTGCGCCAAGAAGAATTTCAAGTGTGTATCTGGCGCATCCTCCTTTACATACCA
GCGGTTATTTGGTTCGTTTTTATTATCATCAAAGCTATGCGATTGTCGAAAGTTATGCCAAGGTGGCTACCAAATTATATTTTAATAAACACGGATCCAT
CACTCAAATTGATCGAGAAAGAGGTTATCCCAATACGACGTATAGTCCCATCGATAGCTGCTTTTATACCTATAACGTTCAAGGTCAGTTGGCGAGCATT
ACCTCTGCAGGTCAAGGTAAACATAGTTTTCAATACGAAGCGCAGGATGGCTTATTAATTAAACAGCAAAAAGCCAATGGTCAGATAACGGAATATGTTT
ATGATGAAGTGAGTAAGCGACATAATTTGATTGCGAAAATTCATTTTGCGACGGGTAACGCGCAGGTAACACGTAAAGTTTATGATCATGAGTTTAGTTT
ATATCGAGGTTTATATTTACGCTTTGAAATAAGTCCCGAAGGTCGCGTCACTGAATATCGTTATGAAGATTTTGGTCATCTTAAATACACGATTATTTAT
TTAGAAGGACGTTTTCCGGTTGATAAGTATGCGAAAAACGCGGTTCCTAATTTAGCTGAAATGACACGTTGGGTTGCACAGCAAGATTTACAGAAGATAA
GTTTAACGGAATGTCGCTACTATGACGGCTGTCAACGCCGACAAACCTATTACTATGGAACGATTAACGAAAAAGGTGAGGGCGTTCATGATGAACACAT
GAGCCAGGTGACTACGCATTATACTCTTTTTGGCGCGTTGTGTTTTAAGCGGGAATATCGTAAAAAAGCAGACAATCCATTGTATACCTTTTTAGAATAC
GATAGTGCACGTCGTCTTTTATCGCATAAAAATTCCGCGAACGAAGTAACCAATTATCGCTACGATAATAGTCATACCGAAATTACACGCCCGAATAATC
GAAAGGAAATGACGGAATGGGATGCCTGCGAAAGGCTTAGTAAAGAAAAACAAACGATACCATTTAATGATCAGCTTATCACTCGTGAAACTACTTACAG
TAGAAATATTGTGGGTAGTTGTACGGAAAAATGTACGACAGCGGATGGACAATTGAGTTATCGATTTTATGATAAACAAAATCGTTTAGGTTTTAGCGTG
CATCCAAATGGACGTCTGACGGAATATCGTTATGATGCACAAAATCGTAACAAAATAACGATTGCTTATGCCAAAGCCATCGATATAAAAAAACTTGAAT
CACTGGGATGGCATGGAGCAGAACCGGATGTCATGGATTTATTAAAATTAATGAAAGAAATGGCCATCGCCGATCCTAAGCAGGATCGTTTCAGCTATGA
ATTTTATGACTACTCCAATCGATTAAGTGAGCAGGTCGATGCAGAAAATTTTTTTTGCCAAACGCTTTATAACGACCATGATGCCGTGATTGCAGAGATA
CGCTATGCATCACCGCTTAAACCAGAACAGTTAGCAGCGCTATTGCAAGGCAAAAGTCTTGATTGTCAGGCCGATCCAAAATACGATCGTATTCAACGAA
AATTTTACGATGCCGATCAATTACTGATTGGCACACAAGATGCGGCAGGCTATGTCATCGAATATAAACACAATGGAGCGGCTTGGATTACTGAAATAAT
TCGCTATGCACAACCGCAAATCATTAGTAGTAATACGCAGCGCTTTGACAAAATTCGGCCGGTTGCAAGTTCTAAGGATGCGCATGAATATTTCTTTTAT
AATCCACGTGGCTGGGTAGTTTTAAGCGTCGATGCAGAAGCGTATGTGACAACTAAAGACTATTTGTTAAATGGTTTAGTGAGTTGTGAAAAGCGTTACG
CCAATCCGGTTGATGCCACTTGGTATAAGGACACGCAGCGTATTCCTTCTTTGCCAGTGGCATCGGTGGATGATCAGACTATCGATTACGAATACGATGA
ATTAAATCGTGAAATTTCAAGTCATCGATCCGACGGAAAAGTGACCTTCACGCGTTACGATACTATGGGAGAAATTATCGCCAAAGGAGAACAAGATGCA
ACAACCATGGAGATTACTGGCGATACCTATCGTGCCAATGAATTTCGGTTTGATGCTTGGGGTCAAACGTTAGCGGAAGCTTCTAAAGTCAATAGTGAGT
CACTGGCGCGTATCGAGGCCGATAGCACGTTAAAACCTGAAGAAAAACAGAAACAAAAAGAAAAGATATGGCAAGAAACAACGCGACGACATGCCTATGA
TGCGAGCGGTTTAAAATTATCGACGGCAATTCGTTCGAGTCAGGATGCCAGCGATCAACTCACTTACTTTTATTATAATGCTGAACGACAGAGGGTGCTG
ACAATACAAATTATTGCGGATAAACAAGTTCAAATCCGCGAATACGCACGAGATGTTTTTAACAATATTGTTCAGATACGTGATTACAGTCAAGCACAAT
TAACCTTAGCGGATAGATTGAATCAACCACTTACCGGTGGTTTTATGTCCGATACCTTGCGTAAAGCCTTAGATGCCATACAAAATACACAGGATGTAGT
GACTCAAAAAATCTACAACAAACGTGACGAAGTAGTAAAGCTTATTGATGGCGAAGCCTATGAAACACAACATCTCCCGAATGCTTTTTCTGAAGTCAGC
CAAAGTAAATTACCTGTCCAAACGAAACAGCCCAGTTTAGTTATTCAACATCAATACGACGGGCGCGGCTTAGAAATTAGTACACAGCGTCAGGCAGATA
CGTTAAATACCAAAGTAAAACGTGATTATAGTAATCCTTATGGCAAATTGACACATATCCGAGATGAGCTTAAAGGTGATTATCAACGGGATTATGATCG
TAAAGGACGGTTGATCGGGATGCAAAATCCATTACAACAACAGCGTAGTGACATCGCGTATGATGCTTGGGATCAACCCACTAAAATGACCAATCCCTTA
GGCCAAACAACACAGCACCTTTATCATCTTAATAAACGCAGAGAGATTATTATTGATCCTTTAGGTAATCAACGAATTCGCATACGCAATATTTTTTCAG
AAACGATCAAAGAAATCGATGCCAAACAACAAACACAAACATGGCAACACACGGCCGATGGACAGATTAGTCATTTCTGCGATGCATTGGGTAGAGGTTA
TGAAATTATTTATAATCTATTGGGTGATATCACTGAAAAGCAGATCTTAAACGGCATTAAAACGCAGTATAGGTATGATGCACGGAGACATTTAATTGCA
AAAATAGAAGATAGGGAAGGTCTTAAACGACAAACACGTTATGAATATAATCTTCTAGGACAACGTATCAAAACGATAGATGCTCAAGGAACCATTCAAC
TCAATCAATATGATCGACGCGGACTGGTTGTCGAACAGCGTTTCGATACGAAAAAAACAGGTTTAAATCTAACGACAACACGCCAGTATAACGGACAAAA
ACAATTGTTGAGTGAAACGCAGGGTGACATAAAGGATAAGGATCAATATATACGCCATCTTGATTACGATGGCTTAAATCGACATTGTACAACGATCATC
GATCCGGTCACTGAAACGCGTAAAGAGGCATTAAACATCCAAACGCAACAACATAAAAATGGCCAAGATAGCGTTTTGGCTGAGATTGATGCGAATGGTC
ATGTGACGCGATTTATTATGGACTCAGCAGGACGACGTTGCTTCAAGATCAATGCGCTGCGTGGTGTGACAGAATGGAACTATAATCCCGCGGATCAAAT
TATTTTGGAGCGGCACTACCAACGTGTCATTTCAGAAAATGAAGTAGCGCAGATTAACGATGAAACGACGCCTGAACAATTGCGCGCTTTATTGCAAACC
AGTGTTGAAGATACACTGATTTATCCGTTCTATGATGCCAATGCTAATACACGTTTTTCTGTAAGCGGTAATGATCAACAAGGTTATGTCAAAGAAAAAC
GTTATGATGCAAAACAACAGGAAATTCAAACAATACAATATGCGACGGCCATCAGCATTAAAAGTATAGAAAAATTGAGCATCGCGCAACTCGCGAAACA
AGTTGCTAAAATTGCTGATACTTCACGCGATCGCATCCATTATTTTTTACGTGATGAAGTTGGTCAATTACGATTTTCCATCGATCCAGAACATTATGTA
TCTGAACAACGTTTTGATGAACAAGGACGTGTGATTGGCCAAATTAGTTATGCGAATCCGGTTGAGGATCCGACGCAATTAATCAAATTACCGATCGCAG
AAGTATTATCCCATCTTAACAAACAGGATAGTCAGGATCGTTATCAGTTTTTCTTTTTTGACAGCTTAGGTCAACCACTTTATACGGTGAAATCGGAAGG
ACAAGTGGTGAGTTATCAACATGATGCGAAGGGTAATTTGATCGAAGAAGTTCAATTTAATCAACGTCTCAAGGTTCCTCAAACCTATGCATTGTTGCTA
CAACAACTGCAAGCATTAGCACCGGATCTCACACAAGATCGCATTACACAAAAAGTTTATGATGCAGCCAATCGTTTGGTTCAACACACGGATGCCTTAG
GCTATGTCGAAACCTATCAGTATGATGCATTAGGAAACCGAACAACTTATACCGATCGACAACAATCGATGTGGAAAACCATTTTTGATCGAGCGAAACG
ACCGGCTATTGAAATAACACCACCGGTAACGATTACTGAAATATCTCAAGATGCAACGGGTTTATTAGTATCAAACCATAAAACGATTGCTATTGAAAAA
CATAAAACCTATGACAAGGTTGGTAATGTTACACGTATCATTACTGCCGCTAATACTTCAGAACCTCGCACTTTTGAAGCTGAATACGATGGCTTGAATC
AATGGCAAAAGACCTCTTTACCCGACATAGCGGTGGATGATTCGAAGGCATTAAAATCCGATAACTGGCGCTTTCGCCCTGAAACCAAACAAACACTGAC
GACAACCCGTATTACCAATGCAAAAGGACTTAAAGTAGCTGAACAAGATGCTGCAGGTCATTGGCAATTTTGGGTGTACGATCAACAAAAACGCTTGGTT
TACCATGTCAATTCACTCGGCGTGACGATTAAAAAAGAACGCGATGCTTTTGGTAAAACGCATCGAAAAATAATCAATGCAACACCTTGTACACTGGATC
TCAGTGTGTATACAAAAACAGGGATTCCCCAATCGGTATTGGATGCCTATTATCGAACACGACATAGCGATGCCGATCGCATTATTGATTACCAACGGGA
TCGATGCGGACGGGTTATTTCACAACGGAAAGGTCCTGTCTATTGTTATACAGCGAATCTAAAATCTGTCTCGCACACCGGAACATTGAGTCAAGAAATA
GCAGAAATTAAAAAGTCGTATAACGCTTGGGGTGAATTGGTTGCCCAATCTGAAAAGATGGATGCCATCCGTAGTAAAGAAAATTTTTATTGGTTTGATC
GAAATGGTCAGCCTCTTGCAGAAGTAGATACCGTTGGTTTAGATAATCAAGCCGCACAGTATCGTTGTAAACGTTTTGAGAACGATAGTTTTGGCCAAAG
GTTAAAGCGTGTGGCTTATGCTAAAATTCTGGATATCCCCATCAACGTGCATCTGTCTTTTGCTGAACTCAAAACTGCACTCGATAAAATGGCTACACCA
GAGGATCGAAGCGAGCAATTTTATTATGATAAAGCGAATCGTTTAGTAAAAAAAGTTCGTCTGCAAGCCATTCGTCAAACATTGGTATTAACCCATGGAT
TACCCGCGTTTAGTGATGCACCACCTCAAGATCTCAGCATCGGCTATCAATATAATGCAAATGGGCAACAGATTGCTAAAACCTTAGAAGATAGCAGTAC
CGAATGGCGCTATTATGATCAACGTGGTTGTCGAGTTGCGCAAACCGAAGTGGCACGCGACAACGCAGGCCACTCAAACATCCTTATTCCATTAAGTTAT
TTTAGTCATAATGCGCACGGTCAAATAGTGTTGACGAGACATTTTAAACAGGGAGCCCAACCGATTACACCGGGTGAGATTCCCGAACCGATGGCCAGCG
ATCCCGAGGATCAACAAGAACTACGACTGTATGATGCACGCGGAAAATTGCAGTGGAAACAAACGAATCAGCAAATACCTCAAGGCTTTAGTTATACCGC
GCACGGTAAACCGGCGCGTCAATGGTGGACTTTAAGCCACTGGCAACAAACAGAAGCAAATCAGTATGAAACAAAAGTTCATCTGGATGAAAAATTTTTT
CAATATGATGCGCATAATAGACCGATCCAGGTTGAACTTCGTCGTGATGCACAAACGGTAGAAACGACTGTGACTCAATATGATGCGTTTGATCAAGTCA
TTAGAGAAGGTGAGACAGCCGAAAGTTTTTCTATTTATCGACGTTTTGATACATTAGGTCGGCTTTGGTGTAGCAATACCGAAAAAGGTATTCCGGTCGT
GAATGTACATGACTTAACAGGTCAATGTAGTTTACGTATGCAATCACCGAGCAAAGATTTAGGGGTTATTTCTTATCAGGAAATACCGAGTCTACTTAAC
TGGGATATTAATGATCTTGAGCGAACAGAAAATCAGCGCGATTTAGCGGGACGCATTATCACTCGCAGCTTGCCGGCCAATTATCAAGAGGACACCACAC
AACCTCAGATTATTCCGTTAAGTATTTTGGCCAGTAACCTTTATCCTAAGCTAGGTCCGATCCAAAGTTTGAGTTGGCCGATTCCCCAAGAAAAGAATGT
CCAAGCTGAATTTTCGTTATGGCCTAAAGAGGTTCCAGAAAAAAAACAAACCTTGCCTATCCTGATACAAGAAGGGCGTTGCGGTGTGGATGTATCCACG
TTAGCGACAGATGTGTATGACTATCAAGTGGATTACACGTTTAGTGATCCTGAAAAAACGAATGAAAAAATCTTGATGTATAAGAGTTCAGGTAGCGTGC
AGTTTGATACGCGTAACTCAACCAACAGTGCGCACTTAGTGGCCATTACCGAAACGAAACAAACCAGTTTGGTACGTTTAACCGGTAACACACGTGATAT
TTCAGCGGTTGAGTTATGGAATGAGTTTGGAAAACGCGAAACATTAGAATTACAAATCGATCCAGTATCACATAATTACTATGTTGATCTAAGTCATCAT
TCTTCCGGTGTTTATCAATTAAAATCACTGACGCATGATAAAAAATCACATGGCTTAAGTTTACCTTTTACAATTTATACGCATAAAACGGCACACAAAC
CTTTATCTCGCGAACTGACGAGTGCATTGAAATTTCGTTACTTAGAAAATCATGTCGAAGTCAATTGGCAGGTGCCGACTTTTTTACAATCCCAAGTCGT
GAAGTTGCAATGTCACTATCTTGATAGACAGTCTAAGCCACAATTACAAACATTAGAAATTGTTCCCGATCAAAAACGCACGACGTATTCCGATAAAAAA
GGCACTAAAATTCAGAGTAATGTGGATTTTTCTGTGCCTATTCAGGCTATCGAAAAACTTTCACTGGCAGTGAAATGGCCACAACTGAGGAAATCCAGTG
CTTCAACGCGTTTGCAACACCATTGGCTCATGCTGACGGCAGAAAATTCCGATAGTAGTGATGAAGAAGAATGGGAAATGATCCCACATCACGAAGCAAC
GCGGTTAGAAACAGAACCGGAAGACTGGATACCCCTTTACAGTAATGAAACACCCAGCGCACCCGCGTTTGACCCTGAACTGATTACTGACCTTAATTTT
GCCGATAAAAATCTGCTCGTAGTAAGCCCTCTACCTGATGTAACGCCCGACAAACAAACACCTATTTTAGAATACTTAGATGTCAGTCTTGATAGAATGC
GCTGCTGGACACAATTTGCAATGATCAATGTGATTACATCGGGATTGGTGGTGGATGTAACAGGTTTTTCAGCAGGAGTCTATCCCTTTCGATGTCAGAG
TAGCATTGGAAATTTAGTGCTAAGCTTAGGTGGCGAAGTCTTTCCCACACAAAGTATGGATGAACCGGATCGACAACATTTGGTGCAACCGGCACGTCGT
TACCGTTATGACGTATGGAATAATAAATTAACTGAAATTGATACGTTAGGTCACGTCACATACTTTCGTTATAATGATGCTGATCAATTGATTCAAAAAC
AAGAACCTTTAGTGGATGTGGTTGACGAACAAGGCAACACCAAAGCACTTTCTCCTATTACCGATTTTGCATACAATACGCGTGGTTTGCAAATTGCAAA
ACGCGATGCGAATGGCAATACGCGCGGATATATTTTTGATGCGGCAGGTCATCGTATCACTGAAGTATTATCCGATGGCACGTTAAGAAAGACACAAATC
TATGACGCATTCAATCATGTCATTGAATCGCACGATGCCTGCAGTGAAATCACAAAATATTTTTATGATCAACAAAACAATCTGCTTGCTTTTCAAAAAC
CTTCCGGTAGTCGACGTAGTTATACGTATAACGAACTAAAGCAACGCAATAGCGATGCTGATCCCGCTAATAATACACGACGTTATAATTTCGATGTCTT
AGGTAATCTCATTGAACGTTATGAGCCATTGGGTCAATGCACCCGTATGATTTATGGGCGCAATCATCAGTTGATCAAATTAGAAAATCCAGATAATAGT
TTCTTAACGTGGCAACGTGATGCCTTTGGTAAAGCACTGCAACACACCGATCTGAGTGGCGCTGTTTATCGTTATACCTATGATTACAAAGGACAATTAG
TTGATGTCCGATCAGAGGATGGAAAGCATGGAGATTATTTTGAATTACAGCCGATTATATATAACGGAAATGTTTTTGGTTATGCTCAGGTCATAAAACC
GCTCAGTGGACAACATCTACATTATCAATATGTTTCAGGACAAGTAACTGAATTAAATGATTTGGCTACCGGTAAAAAAACCTCTTATCGTTATGATTCA
GAAGGTCGACGCATTGCTGCCAGTGTCATCAGTGATAAAGGTGAAATTTTCCGTGAAACCAGTAGTCAAATCGATGCCTTAGGCCGAGAAATTTTAACAC
GAGATAATCAAGCTATTTTCACTACCGCTTATGATGCTGTGAGTAATCGGCGTTTTATAAAAGGTGTTGTTGATGTGGGTGGGAGTCATCTTGCGCAAGA
AGTTTGGTGGAAATACGATACAGAAGATCGCGTGATCATCTCAGAAGGTGTACTTCAAAATGGAGAGATCACAATCATACCAGATAGAGGGATGGAGCTT
GTTTATCAAAATGATCGTCGAGTGACAGAAATTAATATAAGTTCCGTGCACAATGAAAAAATGACTGCGGATCTTCTCTATGACATCGACGGACGTTTGG
TGGGTTCGAAAGTCAACGGCAACTACACAAACAAAAGTACCGAGAGACAATACGATAGTGCCGGCAGACAAACACTTTATAGAACGACTTCCCCCTTTGA
TTGGCTTACCAATCGCGTCACTGAGAATGAACGAATTTATAATGAAAATGGCTGGATAAACACCAATATTCAGCGTCAAGGTAGGACAACAGATTTTAAT
CAAAGCATTACGCGCACAGATTATCAACAATTAACGGCGATGGGTTTACCCCAACAGCAAACGATTAACTATAACGACGCAGCACACAATGTTGATCATC
TCAATTGTAATTATGTGGGTTGGGATCAATGGCGCATTGCAAGTATTCAAGGTTATCGAACGAATAAGGATGGGACGAGCGATTATTCCTCAGTTAAAAA
TTACTTAGGTCCTAATGGCGAGCCGAATGCGATATCCGGTGCAGAAGATCCCGATGGGCGAGATAAATATTTTATCGCGACACCTGACGGTTTGATTCTA
CGTCGCATGCACTTAGTGGAACGGAATAGATATTATAGAGATGTTTTTGTTTGTAGTCTTGAAACTTATTATTTTTACCGCGTTAATGGTCAATACTTAG
CTAGCTTTAAAAATAAAGGCTATGATTTCTTTGATTTAGCACTGAATTGGGTGAGTCCACAAGGCGACGCAGGTAAAGAAATTGGTCTAAGTTTAACTCA
GGATTTTTCGAGTTTACCGCAAACCTACACCTGTGCCGCGGGAGATAGTTATGAATCGATTGCCAGCAATCTGTATGGAGATGCCAGTTTAGCCAGTTAT
ATTGATGCGGCGAATGGCGGCGGAACACTTATTGCTGGCCAAACCATCGTCATACCGCAACTCGTTTCGGTACATAACAAAGCTGGAATGGCCCGTCCGT
ATTATCAATTTCTGCAAATCATCCAAGGTTCACTCACTCCGCACCTAGATACACCACAACCCCCACAAGACGATGAGGGGTTTTTTGCCCTATTGATCTG
TGCCATTGCAGTGGTCGTTGTGTGTGTGTATCCGCCCGCAATTGCTGTTATCACAGAAATTGCCGGTAGTTTGGGAGTATCTGTACCCATAATGACTGGT
GTGGCCGCCGGATTGGCGGATGCCGCTGCACAAGAATTGTGTGTTGGCATGGGAATAAAAGATCATTTTTCTTTAGCAGAAAGTATA
>contig_191
GTCATCAACGCTGAACTGATATAACGAGAGATGTGTTCTACTTTTTTAAAATGAGATTTAATCCCTTGACTTCTAAGCTCTTCGATCTTTTTTTCAGCTT
CAGAAAGTAAACAAATACTTCTCTTTAAACTATGTGATGGGCAGCTATCATATAGTTCAGAGAGAGTGCCAAATATTTTTGATTGAAAACGAAAAAAAAG
ACTTACTGATTGCTGTTGATTTTGTTTTTTTGCAGCATTGGTTGAATATCGGATGAATTTTAAAGTAGGATTTTTTAAATTTAAAAAATATTCCGAAATA
TATTTAACATTTTCTTTGGAAAAAATTCCTAGACGCCATTTGTTTTCAATGTAGTTTAATATTTCTGATAAATAAAAAAAACAGCCTAGTTTGATATAAT
AAGCAATTGCATCGCCCAAAAATCTAAGAAATTTTTCCTTTGGAAATTTGAGATAAGCCAGATCAATAAAATATTGACAATATTTTGCATCCTGAAGAAT
CAAACTATCAAAAAATTTTTTTTCTGGATGGCCGTATACTAATTGAGTTACTAACTCTGTGTGTTCTGACATATAGATAAGAAAATGAAGATAATGAAAA
ACATTCTCTGGGTCTTTTCTAAAAGCATAGTCCCAATGCCAAAGAAATAGCTGAGTATTTTCGACTGTTTTTTCAAACATCGAAGAATCCTGTTCGATAT
TAAGCCGTATGACTTGTTGAACTAAGCGGTGAATAGAGTATTTATCTTCATTATCTTTTGGATTAATCATGGAGTAACTACTTAGCAAATTCATAATTTC
ATTTAAATCCATTAGTTTAAAGCTGCGATTAAGCTGAATTACTTGAAAAAATTTTGCAGCAGAGATACTATCCGGAGATAAATAGGCCATGATATTTAAA
ATATTTAACGCACCTTGACCTATTTCATAAGATTTAATTTTATCCAATGTAATAATCCAAGTAGTAAAAACGGTCTTCAAATAAGGATCATTAGCGTAAT
CTGAAAAATTAAACTTTAAGAGTTCTTGTTGTTTTCTTTTATAAAGCTCTATGTAGTGAAAAATAGAAAAACTAGCGTCCGTGTTTCTTTTTAGTTTAAT
ATAAGCAAGTGCTTGTTGTAATGCTAAAGGTAAGCCTTGAAGTAGTTGGTTTAATTCCATTATCCTTTCGTATTGATTATCTTCCAAGTCTAAAGATTTC
TTAATCAATTCTTCGGTTTCTTGCCCTGTAAATACAGACAAGGATAAAGTAGTCGCAATGTTATTCCAATTACTATAACGCGAAGTAATGAGTACCGTTG
GTTTATTTCCAGGTGTAGATTTAGGTAGATACGATTCTATCGTATGGTAATCCTCGACATTATCAAAAATAAAAAGACTTTTTTTATCTGAGAAGTAATC
ATAAATCTCTCCAATGTATTTTAAGTGCTGTTCTTGATCATACTGATCTTGGGTTGTAATCTGTAGCTTGATAGCGAGTTGCTGAAATGAGTAAATTAAA
TTTTCTTTAGTTTCTGCATCAATCCATAAAACATTATGATCATAATGATCCGCATAAAGCTGAGCATAGCGTAAAGCTAGTTGTGTTTTACCTATTCCTC
CCAAACCACTAATTGACAGTTGAGAACCACTGGAAACTTGTGATGAATCGCTGCCCGATGGGCTTAATGGAGATGAGATACCTGAAACCGATAAAGTAAA
CCAAGTGGGCACAATAGCGGTTGTTCTTTCTGACATTAAGATATTGTGTAATCTCTCTAGAATCTCAACTCTTCCACTAAAATTTTTTACTGGCTCCCTT
AAATTGAAGTAAATTGGTTTTTTACTCTCAGGCTGTCTAACTATAAATTGAGAAGCATAATGATTCTTAATTTTATTAAGAATACGTTGCGCTTCAGCAA
ATGCAGGATTCGTCTTGGAATGTAAAACATAATCATAATTTTTTGAAATAAATGGAAGCAGGTCTTCCGACTGAGAAAAATATTTTTCTATATACTTTTC
TTTTAAACTCTCCCTCAATTCTCCATTGGTTTCTTTTTCCCAATCAAATAGACGGCGATAGCCATATCGATTACGTGGAGATTTTTTGGGAGCATAAAAT
TTCATAGGTTGACCATTGATATTGAATTCAACTAAACCTGTTTTCTCATATAAACTGACGGTACGAATATCATGTTTGTGCTTATCTTGTACATCATATC
CTGCCACTCTCACTCTAGCTTGCTTAATATTTTTAAGCTTAGGATCAAAGAATTTTTCTGATGAACCTTTTACTACTCCTTTTTCTATTATCTCCTTAGA
AATAATCACAGTCTCCTCATCCGAAGTCTTTTCTATATAACTAAATACTCGTTCAACGGCATCCTCAGCTAATTTTTCCATAGCCACTTTGTCGCCTGCT
TTATCGGTTACCTGCATAAATTGACTTTCAAAGCTGTAAAAAATATTTATGGCTGCTTCAGCTAAAATAAGATCCAAATAATCTGGTTTAAGCACTGAAA
AAGCGCGAGTAATTTTTTGAGCCTTATTTTTACTATATGCAAAATACTTATTACTAATCATTCTTAGTGAAGCCACTACTGAAGGAATAGAACCTACAAG
GCTTTCAGCAACGCTTATACCTATTAAAGCGCCTGTTATGCCGGTTTTCAATTCAGTTTTTAATGCTTCCTCTGTTAATAGTTTATCTTTAGCAAGCAAA
TGATAGATCCCTAGTGTTTTTATAAAAGCACTCATGAAGGTTTCAAGAAAGATTTCTAAATAAATGGTTGGATTTTCTTTTTCAGTAAGGAGCGTTTTAA
ATCGTTTAGAATCAGGTTCAATCTTATCTATAGCAGGTCTAACATCATGCGATGGGAGTTCCAATTTTTTTTGTAGGTCGGGCAAAAAAGAAGGGTGTCG
CTCTAGCCAAATTGGATCCTTACAGAGTTTTTCAGAAAAAAATACTCGCATTATATCGAAATATTCTTTATTACGCGGCCGGTTCAATTCATTAACAATC
GAATGCAACGATTCATTTTGGTCAATCATTTTACTGAGATCGGCTGCATTTTCGAGCGCCCATATACCGCAATTATAATGGTCTTGTTGTTGAGTTAATC
CAGGACTTAAACTTAAGGGTTGGATTTGAAAAGTCTCAATAAGCATTTGCGAATATCGAGAGGGTATAGGGTTATTTTTTGAATCCACATAATAAGCGAT
GTAATTGGCGTATTTATAAGAAATAACTAAAGTTACCCAATGTAAATTTTCTAAATTAATAATTAAAGTCAGCCGTGCTGTATTTAATTGATACGTTTGT
ATTTTTAATTGAAATGACTCTGAGGTCCTATATAATTGAGTTAGGGAACCTAATATTTCAAATTGAGCATTGCCCTCGCCTACTCCGAGGAATTGGTTAT
ATTCTATTCGAGCAATTTCAGCAATATCTTCTTGACTTAACCAATAAGTATAATCACCTTTTACGGTAGCTCCAACAAGCGTTTCATCATCCGGAGCGCG
TTTATTACGAGAAGAAACTCTTTGTTTAATGGGGCGTTCTATTTCGTTTACAGTATTTACATTAAGAGAGTGGTAAAATTGTTGCGTTTCATTTTTTATT
AGCATAGTTAATTCCTTTTATTTTAGTTATCTCATTTCAATTTTTTTATGAGCTAATATTTGATAATTTTTTTAAATTATTCTAGTAAATTGTTAGATCA
ATGTTCCCAGAATGCTACTTTTCAGCTATTTAATTTATTTTTTTAATACTTAAATCATTAAAAAAATAAGTATGAATTAATAATTTACTAAAATTTAGCT
GTTTTGTCGATACGATTCTTTAAATGATACAGATGAAAAATATTCTTTACATTGATCATTTCCATATAAATTTATTTCTTCACTTATTTCTAAAATATCC
GCATAACTTAGTGAATTTTTGACATACTGCAAAATAGCTTTAAACATGGCTGGATTTTTATTCATCAAACTACAAACATCAGAAATTGTAATATACTCCT
TGTCTAAATATTCAGTTTCAATTAAAAAAATAAAAAATTTTTTCAACTCATAATAGATTATACTATCTAAGATTTCGCGCATATTATTTTTCAAAATAAG
CTTATTTTTACTTAAAAATTTAAAACAAAATTTTCCCTTATGATTAATAACTCTATTTATTAACTTTCCTAGTTTTCCTCCAATAATATCAAATCCCTGT
CTATTTGAAACAAGGCTACTATCATTATTTAAATTAAAAAAATTAATGCCTCGTTTCATATATTTTTTTTCTTTCAATAAAATACCTCCATTTATTATTT
TATTTTCAATGCCTAAAAAATTTACTGAGCGCTTATTTTTATTAATAAATTGCTCTAATGTTTGATTTTTATTTATTACAGTTTTTTTTAAAGAGTCTGG
TAACAAACTAAAGTTTTCTAAAGATTGAATGTTTTTAAAAATAAAAGCTAAAGAACTCGGACAAAGTTGATGATCAAAATAGATAATAGTTCCTGGAGAA
AGAGAACTAAAGCTTGTTAGATCTACCCAATGTTGATCTCTATTAGATAAGCGAAAAAGATGATCTAAAGTAAAAAAAGAGCAATGTTCAAAATCATATT
GTATTTGTAGTCCACTATAAGCAAAAATTACAGGTTGTAAGTTTAAAGAGGCTTCTTTTATTATTTCTATACTTCTATTGAGTACTGCAGCATCAAGAAC
GAGTAGATAAACCTTACTATTTTTAATATAACAATCGACACAAAACCAATGCCTTTCATTTTCTATAGCAAGCTGAAAACGAGTCGGAGTTTTAGGATTA
TTAATACTTTTAGTTAAAAGCTTAAAGAAAATACTGAGCTCACTTTTACTGTTTTTTTTATAACCATCGCTACTAAGAACAAAAATATTTAAATTCTTTC
TACGCGTTTTTTTTTCTTCAATTAAGCCATGCATTTCTTCTAAATATAAAGTAGGCGTTTTAGTCGACGGGAACACAGGTATTTTCCTCCTTATAAATTA
CCTTTCTGAAATTTATTATTTAGTATTTAAAAAATTAATCTATTGTTTTGTTATTCTACTTGTTTTTTTATTGTATACTCAATTTCTTTTTCTAAACGTT
CAGTTTGAGCTTTTTCCAGCTGGACAAGATTTTGATTATTGTGCATCGGCCATGAGTTTCATGTGGTTAGTATCGATGGACAATTCTGGTACACGAAACC
TTATTCTAAAAAATAAATAATCTATAACGGCTTATATTTATAAATTTGATATATGGCATTTTCTGTGAGAGAATATTTGAATAGCGATGAATTTCTTAGG
CACTGGATTGACTTAAACACATCGCTGCTACTCTCTATCGCTTTTATAATAAAAATATTATGTCCCGTGCTTATCGATGCATTATCTCTCATTCTTATCT
TATTCCTTACCTCTCATCAGCAGTGCATGCTGGGTTTCCTTCTCCGGCAGATGATTTTTTAGAAGGACACCTCGATCTCAATGAATACTTGATTCATCAT
CCTACAGCTACTTACTACGTACGGGTTAAAGGCGAATCGATGATTAATGCGGGTATTCGCGATGGTGACCTCTTAATTGTCGATCGGAGTTTGGAGCCTC
GTGATAACAAGGTGGTAATTGCCATCGTTGATGGTCAATTAACTGTAAAACGACTTAAAAAATTAAAGAATCAACAATTTGTTTTGATAGCAGAGAACCC
AGATTTTCCCGCAATTGCCGTGAATGAGGAAAATAATGTCAGTATTTGGGGAATAGTCACCAATGTCATTCATCCGTTGTAAGCATGGCTTATTTTGCAT
TGGCGGATTGTAATAATTTTTATGTTTCTTGCGAACGCGTGTTTAATCCCGCTTTAGAGAAACAACCTATTATCATCCTATCGAATAATGACGGTTGTAT
TATTTCTCGTTCGAATGAAGCCAAAGCATTAGGTATTCCCATGGGTGCACCGGCTTTTAAGTATCGCGATTGGGTACGTCGCGGCCAAATTCGATGTTTC
TCTTCAAATTATGCTCTTTATGGTGATATGTCGCAACGTGTCATGGATTCCTTGCGGCGCTTGTGCCCAGATATGGAAGTGTATTCCATTGATGAAGCCT
TTTTAAAACTTGATCATTATTCATACTATGATTTGAAAGCTTATTTAATCGAAATTCGCCAAAAAGTAAAACAGTGGACAGGTATCCCTATTTCAATAGG
TTTAGCATCTAGCAAAACCCTCGCTAAAGTAGCAAATTTTTATGCTAAGCGGATAAGCAAAACCGGCGTTTATGATTTACGTTGTGCAGTACACCGTGAT
TCGTTATTAAAGACGTTACCTATCGAAGAGATTTGGGGAATTGGGCGTAAATTGACTGAAAAACTTCAGCATTACTCGATTAAAACCGCTTTTGATTTAC
AACAGGCCAATCCCAAAATAATGCGCCGACGTTTTAGTGTAGTGATTGAACGTATTATTCTTGAGTTAAATGGTATTTCGTGTCTTGATTTAGAAACTGT
AGCGGCTAAAAAGCAGATTATGTGTTCCCGGTCTTTTGGTCGGCCTGTAACCGATTGGCAGGATTTAAGTAGTGCCTTGAGTCGCTATGCGGCGCGCGCA
GCTTATAAGCTAAGGAAACAAAACTCCAAAGCTCAAGCTATTTATGTGTTTGTTACAACCAATAGGCATAAAACTAGCGATCGACAATATACGAAGGGTT
TAACGAGTTCGCTAGTAACAGCAACGAATGATACACGTGAGCTAATAACCGCGGCGCAACGTGTTTTAAAACAATTGTATAAAACTGGATTTAATTATAA
AAAGGCCGGGATTCTATTAATAGACATTATATCGGATTCTCAACACTTAAATGATCTTTTTGTCCAACCAACTTCACTCCGTTCAGTTGCATTAATGAAA
ATATTAGATGAGACAAATAAGAGTTTCGGCTCACATACACTCTTTTTTGCAGCCGAAGGATGTGTACAAGCTTCTTGGTCGATGCGATCTGGAAACCGTT
CACCACGCTACACCACACATTGGCAAGAAATTATTAAAGTAATAGCTTAACCGTTGATATTGTTATCGGCAGCCATATTATGCCGGTACGGGCGGATCTA
AATCAAGCGAGAACGCTGGTTAACCAAAGATGAAGCAGAACGGTTACTTAAAGAGTTACCCTCACATTTATCCGATATGGCAGATTTCTCTTTAGCTACC
GGTTTACGCAAAGCCAATGTCATAGGATTAAGGATTAAGATGGAAGAATGTTGATTTAGTTAGGCGACATGCCTTTGTGAGTGCATCACAATCAAAAACT
AGAACAGCAATTCCAGTACCTCTTAATGCAGAAGCTGCGGCAATTATTGCAAGACAAATAGGTAAACATATTGAATTTGTTTTTACCTATGAAGGAAACC
CTGTTAAGCAATGCAATACATCTGCATGGCGTAAAGCGTTAAAGCGAGCAAAGATCGAAGCATGACTTACGTCATACATGGGCATCTTGGCATGTTCAAA
ATGGAACATCCTTACAGAATTGCAAATATTAGGCGGATGGTCATCTTTTGACATTGTATTACGCTATGCGCATTTAAATAGTGATCAACTTATGAAGGCT
GCCGAGCGAGTATCTGGTACAAAATTGGTACATTCTGTTCAAACGGCAGCAAAAGGAGGCTAGCTGAATAAAGGATAAACTGTTAGAATGCCGGGCTCTT
TCGAATCATGCGCCCGTAGCTCAGCTGGATAGAGTACCAGGCTTCGAACCTGGGTGTCGGGGGTTCGAGTCCCTCCGGGCGCACCAGAAAATATTATTTT
TTCAATAACTTATCTGATTATTTAAAGCCTTATTTTTATTTAAGTATTGCCATGTACCAATTTTGTACCCGACACCACACGTTCAGGGGCAACTTGAAGT
TGTTGACTATTTAAATGCGCATAACGTTGTACTGTTTCGTACGAGGACCAACCACCAAGTTTCTGCAATTCATAGAGTGAAGTTCCATTTTGTATATGCC
AAGATGCCCAGGCATAACGCAAATCATGTCAGTGAAAATCTTTTATCTCTGCTCATTTTAAAGCTTTTCGCCACGCAGCGTTACATTGCTTAACTGGTTT
TCCTTGATAAGTAAAAAGAAATTCCATATGTTCCCTATCTGTTTTCGAATGATTTCGATGACCTCTATGCTAAGTGGAACAGATATCGCTCGTTTGTGGG
CAAAAAAAACTAGTAGAATATAAAGAATAGATCAAAAATAGGGTTGAATACTGTTTTTTAGTTAGCTTTTTAATATTGAATTAATAAATTTTAGACGGCT
AGTTTATGAGGAGAAAAAAATGTCGCTATTCCCATTATCTTCTAAAGCTTCTATTGTATCTTCAGAAGAAATGCACGGCTTGATCGAAGAGAAAAAATCA
CGTAGAAAGGATTTAAATATTTTTTTTCTTTCTAGCGATGGCTACAAAGAAAAAAACTATACGAGTGAACTCAGTATTTTCTTTAAGTTATTAGCCAAAA
ATATTAACAACACTCAAATTCCTACTCGTTTCCAACTAGCAATAGAAAACCAAGGTCATTGGTTTAGTGTAGATTGTTATATTAAAAATAATCAGGTTTA
TCTGCTTGTTCTTGATGCCGCAGTACTTTATAGAAGCACAGAAATAATAAAAACAGTGTCTTTAAACTTAAAGCCTATAATTTTTTCTTATAGTGGAACT
CAAATACAACATGATTTTGATCATTGCTCTTTTTTTACTTTAGATCATCTTTTTCGCTTATCTAATAGGGATCAGCATTGGGATGATCTAATCGGTTTTA
ACCTTTTTTCACCAGAAACTACTATCTATTTTCATCACGAATCATGCCCTAATTCTTTAGCTTTTATTTTTAAAAACATACAATCTTTAACAAGATTTAG
CCAGTTATCCAATTCATTAAAAAAAACGGTTATTAACAAAAATCAGACAACGCTAGAACAATTTATTAAGAAAAATACTCGTTCAGAAAGTTTTTTAGGT
ATTGGAAATACCGTAATAAATATAGGTATTATATTGAAATATAAAGAATATACGAGAAATACTAGATATTGTCATTTACTATGAGTTAAAAAGATTTTTA
ATTCTTTTAATTAAAACTGGATTACTATGCAAAGAATATATTAAAATTTCTGATATTTGTAATTTGATAAATAAAAATCTAATCATGTTTAAAATTATTT
TTGAGTACGCAAAGAGTTCACTCACTTACCGTGATATTTTAAAAATAAGTCACAAAATAAACTTACAGGGAAATGAGCAATTTAAAGAATATTTCTCATC
AGTATTTTTTGAAGAGCCCTATTCCCATTCTTCTACATGCTTATTCATCTAGGACCTGGTGCAAGTAAAGACTCGATCATCGGCCACGGTGAATCGCGCA
TGAGCCCTGTTTAAACACATAATTTGTGATCCACTCGATGCTGAAATGGTGCAAGTAATATAGGGTTGCCCATTGGTATATTGTAGAAAAGATAGTTAAA
ATTTAATACTTTTAAACCAATAGCGGGTTTGGCTAGAATTTTATTTTGCTGTGGGACAATCCTGAAAGCATGTTACAGGCCGTAGTAAACAAACGGATTC
AATGGTTAAAATATTATTTAGCAGCTTATTAAAATAAAAAATATATACCGCTTTGAGAAAAAAGACTTTGTATTTTCCATACAATTTGAAAAAAATAATA
AATCGACTACCCTACAGATAATAATTAAACTCTATTACGTTTTTAAAAACCCATAGGTAGGATAGGCAAATGCCGCTTAATGACAAAAAAAATTTAGGAA
TAGGGATGATGTTCCTGTTTTCTGTTATTGGATTCATTCTGTCGCTATTTAATTTTTTTCTTCCGTCAAGCCCGATTAGTTATACCGGCGGGGCTGAGTT
AGTAACCTTAACTACATTGATAATGACCTTATTAAGCGTGCTAATTTACTATTTCCGACGCGATAGTCATCGATGGATACGGATTGGCGTAAATACGCTT
ATTATTTTGTTACTGCTAGGTACATTATTGGCCTCCTACTTCTTAGAAAGCTGGTCGCTATTAGCTTCCGTGCTTTTGGTTGGCGTGGGTTGGTTTATTC
AAGTTTTTACACGAGTAAAGAATGAGCAAACTTATTAAATGCATCGCACTTTTTTTTACGTGTTTTTTCACTATAAACGTTTCCGCAGAAAACACTACCT
GGCAAACGTTCAATGGCGACTTAAAAGCACAGAAATATTCACCATTAACCCAAATCACACCACGTAATGTCCATGATTTGTCCGTCGCATGGACTCTACA
TACCGGTGATTTTTCTACCGGCAAGGGCAAATTACCTCCTACGGTATGGTCAGCTACACCGCTTTTTGTAAATAATACAATTTATGTCAGCACACCCTTT
TATCGTGTTTTTGCTCTCAATCCTGCAACGGGTAAAACTAAATGGATTTTTGATCCGCATGCGGTCTTAAAAGCACTGTCGCAACCGGCATTAAAAACTC
GGGGGGTGGCTTATTGGCAAGCAGAAACTATGATCCCAGGAAAAGCATGCCAGAAGCGTATTTATATTGGCACCATGGATGCAAAACTATACGCCATTGA
TGCTAACACAGGAAAGCCTTGTACTGATTTTGGTGTGCAAGGTAAGTTAGATATTAATCAATGGAATAACCATCCAGACCTTTGGCCGTTAGGGATTTTA
CAGCCACCCACGGTATATAAAAATTTATTAATTTTAGGTTGGGCAGGTAAAGATTGGACATATTCTATTGATCCAGTAGGTAATGTTTTTGGTTTAGATG
CGCGAACGGGCAAGTTGCTGTGGACCTTCCAGAGTATACCGCCCGATATCGCAGCAAAAACTGGTACATCTAATGTCTGGGCCAGTATGTCGATTGATCC
GGACCAAGGGATTGTCTATCTACCGATCAGTTCACCCAGTCCCAATTTTTGGGGAGGGAATCGTTTAACACCTATTCCTTTTGGAACCTCCGTCACAGCC
TTAAATATTAATAACGGCAACGTCATCTGGAGTAAACAGTTAGTTCACCACGATCTTTGGGACCTTGATACTAACTCGGCGCCTTCACTCGTAGACATTA
AGAAAGAAGGTAAAACAATTCCAGCATTAGTCCAAACATCTAAACAAGGGTACTTATTTATTTTAAATCGTTATACTGGAGAACCTATTTATCCGATCGT
TGAAAAGGCAGTGCCTGCTTCGGATGCAAAAGGTGAGATTGCCGCTAGCACGCAACCCACAGTTCCTTATCCCATTCCAGTGGTTGCTGATAAATGGCCT
GGTGTTTTTAAACTCTCTGATTGGCTGAGTTTTGGCTACTGCTCACGAAAATTAGCCACGCTAAAATACCAAGGTCGGTTCACACCACCTAGTGAACAAG
GAAGTCTCATTTTTCCCGCAACCGCAGGTGGAGTGGAATGGGGTGGGGGTGCTGTCGACCCGAATAAACAAATTTTCGTGGTTAACAGTTCAATGGCTGT
ACAAATTTATAAATTAATACCTCGAGAAGATTACAATGATTTTCTTAAACGTCATCACACCGCTAATGTAGGAGAAGCGTATGGAATGTTTACCATGGCC
GGATCGCCTTATGGATTTAAATTAGATACGTTTTTAAATCCTTTGGGTATGCCTTGTTGGAAACCTCCTTATGGTGAAATTTCTGCCTATGCTTTGAATA
CGGGACAGCGGTTGTGGAAAAAACCGTTTGGCGAAGTGCAACAATGGGGATTTTATATGCCAAAATCGTGGGGTAGTATTACCATTGGTGCGCCCGTCAT
CACAGGGAGTGGTTTAATTTTCATCGGGGCCTCTATGGATTCACGAGTACGTGCATTGGATCTTAATACAGGCGATGTACTTTGGAGTGCAGATGTAGCT
GCACCAGCAGTTTCTATTCCAGCTATTTATGAATATCAAGGCAAGGAGTATGTTGTGTTTGTAGTAGGTGGCAACAGTATTTTGACGCCTAAAGTCAGTG
ACCAAGTCATTGCCTTCGCTTTACCTAGTCAAAGTAAATCCTGATGAATATCAAAACGATAGCAAAAATTATTATCGTGCTAGGTGCTATTTTAGGATTA
GTGGGGTCACTAAGTTATTTCTTTGCTGAGAAGTTTATCTATGACTATAATCAAAGCATTCCACAATCAGAGGAAATGGTCATAGGGGCTTTTATCTTTC
TTATTTCCCTTGCAAGTTTATTGTTAGCTCTCTTGGCTTTTAAGCACTCATATGCTAATTCTAAATTTTTATTCATTATCGTGATTATTTTAGGCGTAAG
TTTATTTACCTTATTATCTTTTACTGCCGTGATCTCTTCGCTTGTCTCTCCCTTTACAGCAGCGCTTCTCATTCTTGCAGGTGGCATTATCGGTGATATT
GGTGTTGCAATTGATCAATGATACTTCAATATCTCCTAAACGCTCACATTACTTTAAAAATGATTTTGAAGTGTGAGAATTTCGATAGATCAACGGAATT
TCTTTGCATAAAGTGATGTTATCCATTGCACGTTGAATCGCTTTTTGCACCACTTCATGATGCGGTGACAAATCACATACCGGATCCGCCGCACGGGCAT
CGTTAAGCAGTAAATGCGCTTGACAACGGCAACCACCAAAATCTTTAAATCGCAATGTACAAGATCGGCAAGGTTCTTTCATCCATTTATCGCCTCGAAA
CCGATTAAACAACGGGGATTCATACCATATCCAATGTAGGCTATTTTCATGTACTTTCGGAAAAACCAAATTCGGTAATATTCTCGCTGAATGACAAGGT
AAAGCATAACCATCGGGTGTAATAGTTAAGAAAATTTTACCCCAACCATTCATACATGGTTTGGGTCGATTACTATAATAATCTGGAATAACATAATAAA
TCTTGGCTTTATCGCTATAACGTTTCTGATAGTCATGTGCAATGGCTTCGGCTTTTTTTATCTGTTCCAATGTGGGTAACAAGAGGTCGCGATTCACGAA
AGCAAAACCGTAATATTGCGTATTCGCTAATTCAATATAATCGGCCTTTAAATCCAAGGCTAAATCTAATATCTCTCGAACTGAATCAATATTTAATCGA
TGAATAACGATGTTTAAGGTAAGATTAAAATTCTGCTCTTTGGCCTTTTTTGCCATTAATAACTTATGCTCAAATGACTTCGTTCTTGCAATGCGGTTAT
TTAATTCTTCTGTACTGGCCTGAAGACTAATTTGTATACTATCTAAACCTGCATTTTTTAATCCTATTAAACGACTTTCATTGAGTCCTACCGTCGATGT
AATAAGATTAGTATAATAATTTAATGCGTGGGCTTCGCTGACGATAATTGTTAGATCTTTTCGTAACAGCGGTTCACCACCCGATAAACCTAATTGAACA
GCGCCCAATTCTCGTGCGTCCCGCAGTATTTGTATCCAACTTTCCGTATCTAATTCTTCTTTACTTTTAATAAATTCGAGTGGATTCGAGCAATAAGGAC
ATTGTAAAGGACAGGCATAGGTGAGTTCCGCCAATAACCAATGCGGTGGCAATAGAGTTTCCTTTGCTTCTTGCTGATTTCCTAACATTTAAACAACTGC
TAACCACCCTTTTTGCAGTGCCTCTGTTAAAAAGTGATAAGTATCTTCTGTTAGATCGATTATCGCACCTTGTGTATATTTACTTTGTAACACGGCAATT
ATGGCTGAAATAGAGCGACCACCGTCACATAATTTTAGGATTTCAGCCGCACTTGTATTTAGCGTTACCATCCCTTCTGGATAAAGCAGCACATAGCACG
CTTGGCTTTTTTCCCATTGCAAGCGAAATCCCCCAGCAAGAGCAATATTTGCATCTAAACTTAGTTGATTTTCCATAATGCGTATTATGTATCATCCTTT
GAAAATGTGATGGGAGGCTGATCAAGTACATAGGCTAAGTAAAGGTTGTCTGAAATTGCCCAAAGAATTTCTAATTTAAGCGTTAAAATAGCCAATGCTT
GTGTTTGTTGTTCTTGTGTTTGAAAATTTTCTAGCGTTAATTGTAAACCTTTCGTGACGTGATGATTTATTTGATCTAATCGACCACGAAAATAAGCCAA
TGCTTTTAAATCAATCCATGGATAATGTGTTGGCCAATTCGTTAAACGTTGGCGGTGAATTTCTGGCGCAAAAAGCTCCGTCAACGATGAACAAACGCTA
GCTTGCCATGTACTGGTACGCGCGAAATGAACATAAGCATCGACTGCAAAGCGTACGCCAGGCAAGACATATTTCATAGACCACAGTAAGTCACTGGTCA
GGCCACACGCCTCTCCCAATGCCAACCAGGCTTCAATACCACCTGGATTAATGACATCGCCATCGTGTTCAATGATTCGTTTTACCCATTCTCTGCGTAT
CTCGCGTATAGGGCAATTAGATAAAATAGCCGCATCTTTTACTGGGATATTTACTTGGTAATAGAAGCGATTAATAATCCACTGTTGAATTTGTTTCCGG
GTCAATTGGCCATCATTCATTAACTTATTGAACGGATGATAGATATGATAATATTTTTTAAGGCTTAAAATTTTTTTTTCAAACTCCCTCTGAGACGATA
ACGCTATGCAGGATTCAGTGTGCATAAAGCAGAGTTCCTAAAGTAAGATATTCATTCCATCATAGGCTATTTCAATGTTCGCATTGTTTAATTGGGCATG
TTCAGGAGAGGTTGTATTAAGTATCGGATTCGTATTATTCACATGAATGACTATTTTTCTTGGTTTTTGCAATGCATTCAATTTAGAAAGTAACCCTTCC
TCACTGGCTAAGGCACAATGACCCATCTCAGTTGCTAATTTGTTATTTATTCCGCAACGTGACATTTCATCTTCATGCCAAAATGTGCCATCAATTAGGA
CACAATCTGCATTATTCATGCTTTGAAATAGTCTTTCATCAAACTGCGCAATAGCCGGCGCATAAAAAAAAGTTTTCTGTGTTAGCTGATCTAAAATAAT
CAAAGCCGTATTCGCACCTTGTTTAAGATTGTGTCTATAAGGCGAATACGGTGGGGACTTTCCCGGCAAATCGATAGGTGTCAATACTAAGTTTTTAAAT
CCTTGAATCGTAAAAGCGTGAGAAACATTAATACGATTAAAATCAATAACGCAATAATTTTTTAAAATTTTAAACAGTGGAAAATGGTGTGTCAGTTCCT
CTTGAACCAGTTCTGTACAATAGATGACTAATTTTTCGGCTTCCCGTAATGAAAGTAATCCAGTCACATGATCAATTTGGCTATCTGTCAAGATGATGGC
CTGAATTCCTGTATCACGTAACAGGTTACTTTGTTGCGCTTCGTGAAAATCTTCCAGTTGTTTGCGTATATCAGGCGACGCATTGATGAGAATCCATTTT
TTATTGTCCTCGCTGACAGCAATCGAAGACTGTGTACGTGAAACAGCGGCTATCGTTTTTACTCGTAGTCCTTGGCAATTACTGCAATTACAATTCCATT
GCGGGAATCCTCCGCCCGCTGCTGATCCTAGAACCTTGAGTAGCATTTTTTATCCATTCCGGATATCATTATGAGTGATATATGTACATGTTTATCTCAA
AGCCAAAACGCATCTCAGTATAAACAGGTTTAATCCATTTCATCTCTCATTGGTTCCTTTTGTACTTAAGGAACTCACATTATAGTAGGTGCAGCAGTAT
CATGCAAAAAGCCTAGAAATTCAGAGGGCATACATGGACTTGATAACTGCCATACTGATTATTTTTTTATGCATTTACTTTAATTTTTAATGAGTCATCC
ATTATTAACTTCAGGAATTAATAGATAAACTTATATTTACTCTTCATCAGCGTGAAAATCTAATTCCTAGGAATATCCTTCTATTATAGTAAGTACATCG
AGCATAAATTTAAACTTATTAAACATTCAATATTTCTCAAACTTTCCGATCCATTTAAAAAAAATTACAATTTTTCTTTAACATTTTCCATTTGAAAAAG
TATTACTGACTGCTCTATAGAGCAGCTTTTTCCTTCTACCTGCTCTTATCATTAATTTCTAGGTTAAATGGAACTAAATTTATATTTTAGTTATAAAAAT
CAAAATAATTAGCTTTTTAAAAAAAATGTATGTACCAAAATTGTATCTGGATAAAATGGAAGAAACAGAAGTTCCTGTAGTTTTCAGTAGGTTATTAAGT
TTGCAAGGTATCGCAAGTGTTGATTATTAATTGTTTTTTACTTATACATTCAGGCTTCGAACTTGGGGGTCGGGAGTTCGAGTCCTTCCGGTCGCACCAG
TACAATCTTATTTTTTCAATAACTTATCTTACTATTCAAAGGCTTATTTTTCATCTATGTATTACCATGCACCAATTTTGTGCCGACACACGTTCAGCAA
CCTCTTGAAGCTGTTGACTATTTAGATGTATAAAGTTGCACTGTTTCATAGAGACCAACCACCAAATTTCTGCAATTCATAGAGTGAAGTTCCATGCTGT
ATGTGCCAAGAAGCCCATGCAGGGCGAGTCATGCCAGTGAAAAATCTTCGATCCTTGAACGTTTTAACGCATGTTTCTTATTACTCAAGTACGAAATGGA
AAAATATCAATTTCTAAAGCTGCTGAAATGAAGTTTAAAAGCTAATATATTAACTCAATTTAGGAGAAGACATAGTAGTATCCCATTGATCAATTTTAGA
AACCTGACTCTTTATTGCTTCTGAATTCAATGATTTAAAGAGCTGATGAAAAGAATGGGAAACTAAAGTATCACTTTTTCCTGAAGAAATTTTATTTAAA
ATAGTTTCTGTCAAGGTTTTACCACCTATAATTTCTTCTTGAGGCAAATATTTAATTTTTAGAATCTGTTCCTTCCAGTAGGCTGACAAATCTTGATGCT
TTATAAAGTCAGGTTCTTCTTCTTTTAGATTTTTTAATAATAAACGAGAAATAAGCCATTTTGCTAACTCAATATGGTTATGCAGATAGGCTAAATTTAA
TGGAGTAAGCCCATCAATATCAGTCGCGTTAAGGTTGGCTCCATTTTCTATAAGCAATTTTGCTACCTTAATAAGGCCTTTTTCACATGCCCAATGAAGA
GGTGTCCATCTATGATTAGAAATTGTCGCATTAACATTGGCCCCTTTTTTGATCAGTAACTTTGCTGCCTCAATATAACCATTTTTACATACCCAATGGA
GCGGTGTTGCTCCATCAGCATTAGCTGCATTAACATTAGCGCCACCTTCTTCTATAAGAAGTTTTATTAGCTCCTCATGGCCTTCTATAGATAGCCGATA
GAATAAAGGTGCTTCAAAAAAAGTCGCATTAACATTGGCCCCTTTTTCTATTAAAGGTTTAACACGTTGTAAATCATCCTGCTTAGCAGCTGAATAGAGT
TCAAATACTAACGACATGCTATCATCCCAGTAAATTATTATTTAGTTTATTAGATAATATATAATTATTATTAAGCTTTGTTAATTATTCATGTCCTGCG
AATACTTTTTTCAGTACGCTATATAAAGGTTTTTATCGATCTTTTTTGTTTGCTGAGTCCTGTCCTCATAATTTTTTTTCAAATCACCAAAATCACTGCA
TAAATCTATTTTTCTAAAAAATTTAACAGTCTACAATAGAATAAAAAATAACCAACGTAAAAGCGTTTTATGATACTTCCGCATTCTGAAGTTTACAAAT
TTGATCTATCGTCTAATAGCTCAAAGAATGTATTAAAGCAAAAGTAGTAGCATTACTCCAGAAAAACATCAAAACTATCGTGTGATTAACACGCGCAGCA
AGGATATTATCGCACAAATTAGGTAGATACAGCAGTTAAATGGATGGGGGTCATGGTAAAACAAATAATACCTGCTGAAGAAACAAAAATAGTTAGAAAT
AAAGGTCGCTTATACTAGTGTACTTACTTACGGGTTAGTAATGAAACTTCCTATAGTTGGAGTAAGTTATGCTTAATCCACTCTCTGGTAACAAAAAATA
ACGGTTTTTTCAGTATCCCATCAATTTAAAATTAAATTGATGGAATACTTTTATTTCGCACACCCTTATTCCTCGTGGGAACATGACTCAATGAAAATAT
GGATGGGCTAATCAGACAGTATTTAAAAAAAGGCTCTGACTTAAGTCACATTTTAAATAGGTCACCTTACTCATCTCTTTGTGTCACATTAAGCCTGAAC
TATTCCATATGATGTACATATCCCTTCTCTTCATCAGCGTCTCCTTCAACGAGAATTAAAGAACCCAGGATTGTTGGAAGGCATAGAATGATCCAATGTG
AGGGTTGTTGTTGTAATTGAAGCAAGTCATTCATTATTTTTTCTATTCGTTCTTCCATCTTTGCGTTGCTTTGTTCAAACTCGGCCCTATCTTGTGCTCG
TGTCGATTCGAATTTAGCTTTATCTTGGGCATGTTGTGCTTCCATTTGTTCTATCGTTTCTTTAGAGTTTTTTAATTCTTCTTTTAATTGCGTATTCTCT
ATTAAAATTCCACCTTCCTGTTGCTCCCATTCATTAAATAAAGCACTTTGATATTCTCGAGTTGATTGGAGCAACTGTTCAAGCGATTCGAGTAACTTAA
CATTAAATTGATAGCCTCTAAACCATTGCTTTTTAGCACTTTCTACTTCCGTGTATAATACTTTGATAATTGCTTCAAAATCACTCAGACTACTATGTGT
AATAGGATTTTTTTGAGTGCCTGCCTGGGCTGCTTGGATAACTAATCGAAAATCCTTTTCCCAATTTTCTTTTTTTGTTTCTACTCCAATTCGTTTAAAT
AGTTTTAATAAAAAGGGCAATTGATCCACTTCTAATAAGGTAGTTATAAATTCATCTAAGTGAAGTTTGATCTTTTTTAATCCAGCATCAATTTCGCCAT
ATCTTGTGGATAACCGAGATATAAAGGGAAAAAAAGCGCTTAAATCCTTTTTTACATGATTAAGAATTAATTCTTTATAAATTTGTTCTTCTTTATTCGA
GTCCGAAAAAATCTGATATAAATTGAAAATTTAATGGTTTACTCTCTTGGTTTTCTAAAATATGGATATTTTCTAATTTAATTACTTTCCATTGATTTAT
CTCAAAAAGATTTAATAAGATGTTTTCAATCGCTTCGGCCGCATATTCACACCCTCCTCTTAAGGGAAATTCTCCCTTCTCCATATAATTTAAAATACGA
ATTTCTTTATCGTCAGAATTGAATTCAAAGTGATTTCTAAGTGATGCAGGGAACTCTTCTTCAGTCAGCGATCCTGATAAAGCAGTCGTTTTAATCTCTT
TTGAATCCACTAATTCCTCCCTATAAAAAGGAATCAATTCAACATCATGTAAATAAATTTCATAGGAAGCGCTATCCGAAGGATAGATATGATCGCTTAG
CTTTCGCAGCTGTTTTATCGATAATTTGGAATGAAAAAACTTAAATCAGCCTGTTTTTAAGAAAAAATCAAATGCATCTTCAAATACATCGATACCCATT
ATATTAACTCCTTTTATTAAATTTGTTTTTTCAATTAAGTATAAATTATTGAGAAATAATTTCCTAGATTATAGGAGTTATGTATTTTTCAAGGTTATTC
TTAAGTGCGTCTTTCGCTAATGGCGATAAAGTCTTTGCTTTTAAAGGCACATGGAAAAAAAACATATTATAATTTACAGGTATTTTTTGATTATTTTTTT
CATCTATAATTTTTTTAATAGCCTCAATATTTTTTTTGGTAAGCGACAAAGAATCATTTTTTAATAAGAATTGAAATACCTTATTTAAGGATTCTTGAAA
AGAAATAGAACTTCCAAGGGTAATATTGCAAAAAGGTGATTGTATAAACCATTTTATAGCTTCATATTTAATTTTGTTTGAAAAGAGTATTTCATGTACG
CGATTTAGGTAAGGTGCATAAAGTTCATAAAAAAGCTTTGCTTCTTTTCTTAATTCATTATCAAACTCAAAAAATAGCTGGAATTTAGGGATCTGTTGCT
CAAAACTTCTCGTTCAGAATAAGAATAGCTTATTGTAGAACTCGCTTCTAAAAATTCATTGAACATTAAATAATTTTCTATTTTTTTTATGAACGCTTTA
AAAAATTCTGCATCATTTTCAAGTTCAAATATTTTATAAACTAAATTATTTTTAAGGGAATGGATAGTATCAGTTATAGATTCTGAAAAGAAAGGCTGCG
CAAATAATTCCTTTAACTCTTTAAAGCCTTGAAGTAATTCACCTTTTTTAGAGTATTCCATAGAGCATATTATATTATACGTAATTGAAAATTTATCTTT
TATATTCATAAATAGTTTTTAATTTGCTTCAAAAATTAACTTTATCCTATAGATTTACTCTTAACGATTTATTAAACCTAGCCTACTCGATAAAGTATCT
TACTCTTTTTGAGAGCGCAATTTATAATGACATTATCTACTTATCGCTAGCTTTCTTTAGATCCAAATTGAGTAGATGGATCTTAGCAATCCCCTTTCCT
TGTAGCAATCTGACAGATGAAATTTATTTTTTATCAGGTTTTTATATTTAAAGCTATTTTTAATTATGCAAAGAGCTCATTCACTTACAGTGATATTTCA
AAAATAAGGCAAAAATAAAGTAATATGAAAATGATCAATTTAAAGAACATTTCTTATCAATATCGGAGCTTATTGCTATTTTCTACGTGCGTGTTCATCT
AGGCGTGTAAAAGATAATTATTATTCATTAGAGATGTTTTAATCTATTTTCAAGTGCCAATTTGATCAGTTGTTTACATAATTTATCAGATTTTGACATT
TTATGAAAAATAAAGCCATTTGATTTAGGTAAATTATTTACAAAACTCTTTCTCTTATCATATAAAATAGAAAAAAAGCTGTCATAATTAAAAAATTTAC
CTTCTTTTGTTTTTTTATCGAGTAATATTTCACAATGATCATTAAAATATTTTTTTTTAGAAAGGTTTATATCTTGAATCATTAAATGATATATCTCTGT
TAATTTTATAGAAAATCTTTTTGATTCAAAAGTAATTAGCGTAAAAAGATTAGTATTAAAAAACCATTTAAGATCGTCTGTTTTTATCTCTTCTGTTAGA
AGAACTATTTTTAACCTATCTAATTCTTTAAAGTATTCTACAAAAAAATTCTCTTTTTCCTCCATTTTTTGAATAGATAATTTAATAAATTTTTTTAAAT
CATCTGCCAGATTAGACAATAAATTAATTATACATAAATGCTTTTCTAGAATAATTTTTTCTCCTTCAGAGTAATTTATATCTGAGACGTTTAAGATTGC
TTTGAGAATGCTAGGATCTAAAATTTTCTTAATAATAACTTTTAAAAACTCAGGATCTTTATCTAGCTTGAAAAATATATAGACTTGATTTCTCTTGAGC
TTTTTAATGACTTCCATACAAGATTTCTCAGATATAGAAGAATCGAGTAAACTCATAAGTGCCTCATGTTCCTTCATTAAAATGACTGTATTTGGATAAG
TAGCGAGATTAATTTTTTTTAAAAAAAAGCGAAGTTTTATTTTAATTTCCATACTAAAACTCAACTGGTTACTTTTACCTTTTTAGTTAAATTATATCTG
GTTGATTCTTTAATTTCTATTAAATAAAAACTAATAGATGATGTATCTTTATATTTTTTATAAAAAAAATTATGATAAAAATATCTATTTACAAAATTTT
GTTTGGATCTAATTCTGAAAATAGAACGCGTATATAAATCTCATCAGAAAATTGCTGAGATAAAATTTAATAAATAATTAATTTCTAAAACACGATGTCA
CACTTAAATTTAAAGCTCTATCATGCTTAATTAAATTAAGTGGTTCAGTTTGACATTCCACCTCTCGAGGTAAATTATGAAAAAAAGATGATGGGAGCAT
TTGAGTTTTATTAAGGTATACCTCTTTTTGTTTCATAGCAACCTCTGCTAGCAGAGCAAGATCGGAAGTATCTACTATTTCTTCTTCTGATTGTCTACGG
TCGTTTTCTGCAGTTTCTTTTCTTAAGCATGGTTGCGCATTGTTAGATAAAATTCTGCATTGATTGGTTTCTAATATAATATTTTCAAGTTCTTTTTTAA
TCCTTTTGCTCTCTTCTTTAACCGGTCTAACTTGAATATATTGTTCCAAAGTTCTCCCACATTTATTTTTTTGTAAAAAATCTGCTCCATTTTTCTTCAA
AAATTCTAAGATTCTAGGCTGGCTATACAAAGCAGCATAATGAGCAGGCGTGTTCCCTTGCTCATCGGGTATATTTATATTAACGCCTTGTTCTAATAAA
TATAAAAATACCCTATCACTGCCATATCTTGTCGCAATATGTAATAGGCTTTGTCCATTTTTACTGGAAACCGCTTGATTAAGATCATAATCTTCACGGA
TACAACTTTTTAAAAAATCTAATTCTTCTTTTAGTTTTACTAAATCATTTTTCTTAACAGCTTTAATTATATTCATGATTCCCATAATTTTAACCCTTAT
ATAAATCTATATAAAAAACATAATAAAGCATAAATATAAAAAATTAAGGAAATATTAATACCTGAATAAAGCACCTTGATTCTTTAGAAAAACTAGAATG
ACATCCTCTACTTAGAATATTTTCGTATAACTCCTTTTAGACTCTTAAGTAAATCAGTCCTATCAGTGTTTTTTTGTCAATTTTAGCCGCCTGCACATTA
CCGACTATATCAAAATCAATGTGATTTTCAGCATCCATTGTTTTTTTATTTTTTTTGGTTAACTTGTTTCAATATCGGAAAATTGGCTTCCTGTATCGTT
GATAATAAAATTTTTGAGATTTCACAGAGCTGTCCACTTTTTATTTTACCTACCAATTTCGCTAGCAAAGCAACTTCATTAAAGTCAGCATTAATTTCTG
ACTCTTTTAAATCTTTCTCAAATTCAGTTATGATATTTAATGCGTAGGCTTGTACTTCTAAATCAGAGAGATAATTATCTTGAAAAAAGTTGTGTTTTTT
ACCTGTTTTTTTTCTTACCAGCATATCAACTAAATACAACGTATTATTCATATGTAAATAATCAACCTTAAACTTTTGATCATTCAAATTATTATGCGGA
CAAGAAATTGGCTTGAAAAATCCAAGTAAATTAAACCCCTCTGCAGAGTTGATATTTACTGTACGATGTTTTGAAGGCAACTCATTTTCTAATTTAACCT
CTACATGATGCTGTCGAGATATTTTTGTTTTTGACTCTAAATCTTTTGCTAAAGGGTTAGGATCTATCTGAACAACTTCTAGCGATTTGTTACGTTTATA
ATTTTTTTTTCTTAGATATTGTATTATCTCATAATGGCGATTTATGATTGCCAGGTTTATTGGAGTATGCCCATCTCTATTTTTTACTTTTAAAATAGCC
TTTTTTTCCAACAAATATTTCACTATTTCTAACGAAAACTTGGCATCGCGAATGGTCATAGCGAAGTGCAGTGCTGTATTTCCCCTATTACCTGGTGTAT
TTAGATTCACCGTGCTCTGTTCAACTAGATAATGAATCACTTCTAAACGATGGTTTAAAACAGCCACATGTAACGGAGTATTCCCTTCATTATTTTTTAT
TTCTATATCCGCCTTTTGTTCCAACAAATATTTCACTATTTCTAATGATAAATTGGAATCACGAATGGTCATAGCGAAGTGCAGTGCTGTATTTCCGCTA
TTACCTGGTGTATTTAGATTTACCGTACTATGCCCAACCAAGTAACGAATAACTTCTAAATGATAGTTTAAAACCGCAACATGCAACGGGGTATTCCCTT
CGTTATTTTTTGCCTCAACATTGGCACTATGATCGAGTAAAATTTGCATCAAATTGATATAACCTACTATACCTACCAGATGTAAGGGTGTATTACCTTG
ATTATCTGTACTTTTTAAATCAGCACCTTTTTTCACTAAATATTTCACTATCTCTGTATAACCAAACCAAATAGAAAAAAGTAATGGTGTACGCCCGTAT
AAATCTTTAATCTCTAGATCGATATTTTCTTCTTCTACATGGAATCTAACTAAACTCAACTGACTTTTTTTTATCGCATCAAATATACTGCTTATAGTTA
GATTTTTTTCCTTAATTAAATACCTAATAGTCAAAAAACTACCGCTGTTTTCAGCTTCCTGTAAAATGGTTTCATTCTGATTATTTTTAGCTTTTATATC
GGCTCCTTGCTCGATTAAATACTTTGTCAGCTTTACGTAATCATATAAGGCGGCAATATGTAATGGCGTACTCCCGTTATTATCCCTTGCATTTAAGATA
GCACCGCACTCTATTAGATATTCGACTATCTTTAAATTATTCCTTGAAACTGCTAAATGTAAAGGCGTATTACCTGAATGATCTTTTGCCTCAATATCAG
CACCTTTCTCGATAAGATGCTTGACTATTTCTAAATAGCAGCTTTTTGAAGCTTCGTGAAGAGCAGTCCTATTCGACTCGTCCTTTATTTCTAAATTAGC
TTTCTTTTCTATAAGATATTGAACTATCTCTAAATGACCATTTTTTGCAGCATAATGCAAAGGAGTACGCCCTTGTTCATCTTGTACTTCTAAATTAACT
CCATTTTCTACAAGAAACTTCACTATCTGTAAGTGATTATTTTTGGAAGCCTCATGAAGAGGAGTGCTACCTTGTTTATCTTTTATTTCCAACTTTGCAT
TTTTCTTTGTAAAATATTTAACTATTTTTAAAGATCCGCTTTTGGAAGCCTCATGGAGAGGAGTTTTATTCCACTCATTCCTTGGCTCTAAATTAGCTTT
TTTTTCTTCTATGAGATATTTAACAATTTCTAAATGGCCATTACTAGATGCTACATGCAAGGGAGTAATACCCACCTCATCTCTTATTTCTAAATTTAGC
CCTTTTTCTGCGAGAAATTTTACTATTTTTATTTCTCCACTCATTGCTGCATAATAGAATACCTGCTGGTATATATTATTTTTTATTTCCGAATTAACCG
CTATTTTTTCTACTAAATATTCCATTAAAGCTATATTATTATTCAAGATAATTATCTGTAGTGGTGTCTTATTTTTATTATTAACGGCTCTCCAATTAGC
ATTTGCTTCGAGTAAATAATTAACTAATTCTAAATCATCCATTAAAACGGCAATATGTAAAGGGGTATTACCCTCATTATTTTTTGCTTCTAAGTTTACA
TTTTTTTCAATCAAATACTTCACTAATTCAGGATAGCCATTGCTAATAGCAGAATGTAATGGCGTATTATTAGCACTATCTCTAATCTCTAAATTAGCAC
CGCTTTCAACAAAATTCTTAACAAGTTCTAAATCTCCTCTTAAGGTCGCAATATATAAAGGAGGCATATTTATATTCGTTTTATTTTCTGGATTTACTTT
TTTACTCAGTAAATAATTAACAATCTCTGTATAACCAAATAATGTAGCATAATAGAGTGGGCTATTATGTTGTTTATCCATTGATTCTACATTAGCTCCT
TTATCAACTAAATACCGAACCATATCTAAATGACCATTTCGAATAGCATAATACAATGCCGTGTTCCCTGCATTAGTTATTTTGTTAACATCCATGCCTT
TTTTGATTAAATATTCTGCTATCGCTAAATTATTTTCTTGAGCAGCATAGTGCAAAGGCGTAATACCATTACTATATTCTTCTTCTAAGTTTGCTCCATT
TTCTATCAGATATTTTACTATCGCTAAATGCCTATATTGAGCCGCATAACTCAACAGTGTATCACCTCGTTTATTAATGATATTTAAATCCGATCCACTC
TCAAATAAATATTTAACGATATCTAAATGACCGTATAGAGTGGCCAGGTGTAATGGTGTATTGCCTATAATTCTGTCCTTTACTTCTAAATGTGAACCAC
TTTTTAGTAAATATTTTACTATATTGAGATAACCGTATTGCGCGGCAAGATGTAATGGTGTACTTCCATCTAAATTTTTACTATTTATTCTAGCACCTGC
TTCCACAAAAAACTTTACCGTACCTAAACAACCGTGTCTTACCGCTCTAAATATATTATTGATCACTAGATTTCTATTTATTAATTGCGAATTACATTGT
CGGCTACGAAAACGAACTAGGTTAATTTTACTCTGTTGAATGGGATATTTATTCTTTTGTAACATTTTCCAAACTCCTTGTTAATTTTTTTACATTCCTA
ATTTTTCTAAAATCTATGTGCAGAATAAATATTATCTCTAATATTTTATTAAATAACAAATAAATTTTTTTATTCAAATTAATTTAAGAAATTATTTTAT
ATCTTTAATTATTGCTCAAATACTCTATCTTGCCAACTAAATATAATGCTATTTTATATATAATTAAAAATAGAAAATTTTTTAATCTTTTTCTTACGTT
ATTAAACCTATTTAAGGGTAATAACACTTATTCAAATAAAAAATAAAAGCTGATACAGTATAACTAACAGAAGAATAAAAAAAATGATATTAAATACTTA
ATACTTAATCAAAACTAATAAGATGAACAGCTGAACCTCTATCGAATACGAGTAAATCGGTATCCGTCATATGCGATTTAAATTAAGAAATCAATGAACT
AAAAAAAACGCATAAAAATGTACGCATAAAATAAAAGGAAAAATAATAATGGAGAAAAAAAATGAAAATCCAAAAACTTATGTTCAAAATGTATTAGACT
CTTCAAGTGACAAGATACTTTATCGAGTTATTAGAGAATCTTTACTCTCTTATGAAGAAAATAATTCAAACTACGCTATTTTAAGCACGCGTGTTAAACG
AATCAATAATGACGAAACGCTTGTGGAAGCAACAGTAAAAAACCAGTATAGCTATTGGTTAAGTCAAGAGGATATCGCTGAGATCGCTCGCTTAGAGTAT
AACAATTATCATAGAGAGAGCGATGCTACATTTGAAGTATTAGGTTCTATGCCACAGCTATATATTACCTTAGAGCTATTTCAGCTTAAAATACGAGCCA
GTAAATTAGCTTCCGCTCGACTTACTTTAATTATTAACTTAGCGAATTTACATTGGGTGACGTTAGTTATTGCTTATAAAAATAATCAATATGTGGGCTA
TTATACCGATTCAAAAGATAATCCTATCCCGCCTGAGTACTATCAACTACTTTTAAATGCCTTCCAAATATCCTCGTTAAGTTTAAGCCCTGGTTTTATT
CAACAAAAAGATGACTCCAATTGCGGTTTATGGGCGCTCGAAAATGCGGCTGACCTGAATCAGATGATTGATCAGAATCAATCCATACTCTGGATAATTA
ATAAATTGAAACGATCACGCAGTAAAGAATATTTTAATACGAGAAGGGAATATTTTGCTGAAAAACTCCGTGCTGATCCAGCTTGGAATGAACGACATCC
ACTGCTCTCGCAAGGCCTTATCGTCCAAGAAGCGTTACCAACTAAAACTGAACCTGATCCTAAACGATTTAAAGCGATGATTAAAGATGAAAAAGAAAAA
GTAACGATTTTATTAGAGACGTTTGTCGAAACCTTTATGAGTGCTTTTATAAAAAAACTTGGTGCCTATCATTTATTAGCCAAAGGAGAAAGCTTAACAG
AGGAAAGTCTGAAAACTGAATTAAAAACAGGGTTAACCGGTGCGTTATTAGGGATAGGTATTTCTCAAAGCCTTATGGGTTCAATTCCTTCATTGGTGAC
TTCGTTGAGAATGATTAGTGGTAAATTTTACCCCTCTAAAGATAAAGCCCAAAAAATTACCAAGATTTTTTCTGAAATTAAGTCAGAGCATTTAGACTCT
ATTTTATCTGAAGCAGCCGTGGATATATTTCACAGCTTTGAAAGTCAATTTATGCAAGTAACCGATAAAGCGGGCGATAAAGTGGCTATGGAGAAACTAG
CAGAGGATGCCGTAGGACGGCTGTTCAACGCTATAAAGAAATATTCCAACCTAGATAAGATTATTTCCAAGGAATTAATAGAAAAAAGTGTGTTACAAGG
GCCATCAGAAAAGTTTTTTGATCCTAATGTTAAACGAGCCAGATTACGGATTTCAGGATACATCGTACAAGATAATAATGGAAAAGCTATTAATACCGCC
AACTTATATAAAAAAACAAGCTTAGTTGCTCTCGATAAAAAGGGCCAACCTCATAAATTTTATACTCTCAAAAATTTACATGATCGCCCATATGGCTATC
GGCGTCTTTTTGAATGGGAAAAAAAGGGCAACGGAGAATTGAAAGAAAACTTGAAAACCTCGTATACAGAGCAGCAATTTCTTCAAACTAAAGACATTTT
TCAATTTCGTTCAAGACGATATTATTATCTTTTACATGCCGAGACAAATCAAGTGGAAGCACGACGTATTCTAGATAAAATTAAGAATCGATATCTTCCT
CAAATTTTGAATAGAGAACCTTTTAGTAAAAAGCCTATTTTTTTTGATTTAAGAAAACCAATAGAAAATTTTAGCGGAAGAATAGAGGTGCTTAAAACAT
TGCATCGTACCCTAATGTCAGAGAGAACAACCGCCATCGTACCCAATTGGGCTACTTTATCTATTTCGTCAGCTGAAAATAGATTGAGTACATCAAATAG
CGACTCGACATCAGCCTCAAGTGGCTCCCAATTATCAATTAATGGTTTAGGAGGAATAGGCAAAACACAATTAGCATTACGCTATGCTGAGCTTTATGCG
AGTGACTATGATTACAATATTTTATGGATTAATGCAGAAACCAAGGAAAATATAGCGTATTCTCTCAACAAACTAGCGACAAGACTGCACATTGCAACCA
AAGATTGTTATAGCCAAAGAAAGAGTCTAGAAGAAATAGTAGAAGAAATCTATGAATATTTTTCGGACAGAAAAAGTCTCTTTATTTTTGACAATGTTGA
AAATTATCGCGCCATAGAAGCCTATTTACCTAAATCTATGCTAGGCAATAAACCGACTTTGTTAATCACTTCTCGTTATCGTAATTGGGAAAATGTTGCT
CCTACTTTGTCACTTAATATTTTTACTGAACAAGAAACCGAAGAACTCATCAAGAAATCATTGAATTTAGGAGAGGATATTCCGCATGAAAGAATAAAGG
AATTGCATCAATTGCTTCAAGGCTTACCTTTGGCATTACAACAAGCACTCGCTTATATCAAACTGAGAAGAAACACCGAAACTAGTTTTTCTTTTCATCA
TTACATCGAACTCTATAAAGAAAAAACTAAAGAATTATTAAATTTTAATTTTGTAAACTATTCTAACGATCCCTACCTAGAAACAGTTTTTACAACCTGG
CTCATTACATTATGTAAAATTAAAACCGATCCGATTGGTGATGATGCGATAGAAATTTTAAATATTATGGCCTATTTAGATCCTGATAATATTGCAAGTA
AAAAATTTTACCATTTGAATACTATCAATCGTCGTTCAAATTTATATGATTTAGATACTATTATGCATTTATTGAGTAGTTATTCCATGATTAATACCAG
AGAAAAGGAAAGTAAATATACGATTCACCGATTAGTTCAACAGGTCATACGGATTAATCTCGAACAAAATAAAGCAAAGTTTGAAGAAGTAGTCGAAAAA
ACTCAAGAATTACTTTGGTATTGGCATTTTGCTTTCAAAAAAGATGAAGAAAGTGTTTTTCACTATCTTCATTTTCTTCTCTATATGTCTGAGCATAAAG
ACTCAATACCCTGCTTATTATACGGTCACCCAGAGAAAGCATTTTTTGATAACTTGGCACTTCAGAATTTAAAATATTGCCATTATTTTATTGATTTGGC
TTATTTCAAATTCCCAAAAGAAAAATTTCTCCGATTTTTGGGAGACGCGATAGCTTATTTTATTAAATTTGGCTTAACCTTTCACTTGTCTGAAACACTT
AATTATATCGAAAAAAAAATGGGGGTAGGAATCCTACCTAAGGAAAATATTAAGTATATTACAGAACATTTTAATAATTTAATTGACCCCGCTCTTAAAG
CAAAGCGCTTTTCGACTATTCCGAAAAAAAAAGCAAATCAAAAAGAAGCTGTAAGACTTTTTTACGAATTCAGATTAAAAATATTCGGTAATCAGTTTAT
CGACTACGATAGCTGCCCGTCACATAGCCGAAAGCGAAATATTTGTTCATTATCCGAAACAGAACAAGAGCGGATTAAAGAACTCAGGAAACAACCAATT
AAAGCTCATTTTAAAAAAATAGAACAAGTCTCTCGCTATATAAGCTCAGCACTTATGACCAAAGATACCTTATCGGCTTTGCTTCAAGGTCAGTTTGATG
AAGTGGCTATTAATTTCGGATTAATAACTAGTAGTATCTTCTTTGGAAGTCTATCCAATAGTCTGTTCACTCAAGGAAAA
>contig_192
ATACTAAAAACCTATGCTCCTCAATGTGAAGCGGAGATTCAAAAAATATTAGACGAAATAGAATGTGATCGTAAAGCCTTCAGAGCAGAGCTTGCACAAG
TAGGAAAAGAGATTGCACAGATGAGAAAAGAGCGAGAAGAAGCAGCAGCAAAACAAGCACAAGAGCGAGAGAAGGCAGAAGCAAAACGCGCGCAAGAACG
AGAGGAGGCAGAAGCAAAACGAGCACGAGAGCGAAAGAAGATGAAAGAAGAAATTGAGCAATTAAGACAACTAATGTTGGCACAAAACAGAACTTCAAAT
CAAATACCCAAAGAAGCAACGTCATCACAAGAGCAGGAAAATAGTAATGGGCTCTTCTTTAGACCCTAGTTAAGGAAGCCAATATATAGAAAGTCATGCG
GAGTTAGGTTTTAAATCTAATGGATAAGTATCTCTCCAACAAGGTTTAAAATTAATTAGAAACGAAATATAAATCTATTTTTATGTATCCAATTGTTCAG
CTTGAAAATGTGAATTTGGTAAGTAGAAACTTGAAGTTGTAGAGAAGTTTGTTAGTTTATTGATTTTACTTGATTATTCTGGTGGCCGAAGGTGGAATCG
AACCACCGACACAAAGATTTTCAGTCTTCTGCTCTACCGACTGAGCTATTCGGCCAGGTTGACGTTTTTTGGTGCAGATTCTATTTTTCGTAAACTTGAC
GTTAGGTTGCGTATTAAAGCGTTTAGTTAAAGTTGAGTCAAGCGAATCATAAAATTTATTAATTAAACCTGAGTGCAAACGGATAGTTTAAAATACTCAT
TTTAAATCATCACTAGGATAGCAAGCTAACTCGATGACTGCCTGCCATTTCTCAACTTTAAATTTTTAGTCAGTTGCTGTATGATTCCCGGCATAAATGA
TAGAATATTAACCAAATAGGTCATAGGACTATTTATGGCACGAGTTCCTACAGCTGCACATTGGCGTGATTCGGCACGTATACCGCGATTCTTTTTAATC
GATGCGCGTTCGGCTTTCCCATTGCTCTTGTTTTTATTGCATATTCGTGTTTGGAGCTTTCTATTAGCAATAGTCGCCATGGCGTTTTTTGGTTTATTAG
AACACTATGGTTTTTCTGTTACAGTTTTTTTACGTTGGTTACGAACGGTGTTAGCCGGACCGCGTAAGATGGCTATTCCGTGGTGGAAGGAGTAGAAGTG
TCATGGAATTAAAAAGAGCACTACATTCCATTGCTATGGCATTAAAGGTCAATTTTACACTGAAGGGTAGGCCCATTACCTATGATGAGGTTTTTTCTGA
GGTCGGATTGTTACCAGCAATTGCGCGCCGTGCGGATCAACTGTGCTCGCTCTGTTTAGGTTATGGAATTGGTGTTAGTTTTGATGAGATAGAGCAATCT
TTATTAGGAGTGAAAGCAAGCTTTGATGAAGTAACCCCTAATATTTTACGCTATCTTTGCATTACGGATGTATTATGTGAGTTGATGCAAAATGGAGGCT
CAACTGCTCAAACCCCGCTTGATGAACTCATGTACGATTAGTACATTATTTAAAAGACAACGGATATGAATTATTCTGCATAGAACGTTGGTTCATGCTG
TTTAAAATATTCACAGCAATTAGATTGTTGGTAAGATGTCGCGTAGTGAAGCAACCAGAATGTATTAACTACATGAAAATTACGAGTCGAGCGACAATAC
AGGCAAAAATCCAAGTGCAGAGTAAATAAAAAAATAATTTTTCGGAATTTTATAGAGGCTCAAATGTCGATTCCCTTAATATCAGTTAAGAAAAATCCGT
TAAGATTAGCTATTGCGCAAGCTTATTATGCGGATGAAACGACGTGTGTTAAACAGTTATTGCAAGAAGCTGCTTTACCTCGTCAAGTGATAGAAAAAAT
TTCACAATATGCTGCCCAATTAATTGATCAAATTCGTAAGCAGCGTTTATCGAAAGGTGGCTTAGACGCTTTTTTATACGAATACGATTTATCGAGTGAA
GAAGGGATTGCATTGATGTGTTTGGCAGAAGCATTGTTACGTATTCCAGATAGTAATACCATCGATGCCTTATTAAAAGATAAAATTACCCATGCCGATT
GGGCTTCGCACCTAGGTCAAAGTGCTTCTTTTTTTGTTAATGCTAGTACTTGGGGTCTTGTTTTAACAGGAAAATTATTACAATCGGATCAATCGGGTGG
TTTAGGTAATGTATTGCGCCGGTTTGTTAGTCGAAGTAGTGCGCCTATTATCCGTAAGACAGTCAAACAAGCCATGCAGGTATTAGGTCGTCAATTTGTC
ATGGGGCAAGGAATTGATGAAGCGCTGAAACGCGCTAAAGCCTATGAAGCGAAAGGCTATTGTTTTTCTTACGATATGTTAGGTGAGGCGGCACGTACCG
AAAAAGATGCGGAACGTTATTTTCGAGCCTATTACACTGCAATCACTGCGATTGGTAAGGCGGCATCAAGCAAATCTTTAAACGATGCACCCGGTATTTC
AGTTAAATTATCTGCGCTGCATCCACGATATGAGTTTGCTAAAAAAGAAGTGGTGGTTCCTTTTTTAATTAAGCAGTTAAAAATATTAGCTTTAGCAGCG
AAAGCGAATAACCTGACACTGACAGTGGATGCCGAAGAAGCCGATCGTTTGGATATTTCCTTAGATATTATTGCTGCAGTATTTTGTGATTCCGATTTAG
CGCATTGGGAAGGATTTGGTTTGGCGGTGCAGGCTTATCAAAAACGAGCCCCTTTTGTTATTGATTGGTTAGTTGATCTGGCAAAAAAACAAAATAAACG
TTGGATGGTTCGATTAATTAAAGGGGCTTATTGGGATACCGAAATCAAAAATGCACAATTAAAAGGATTGCAAGGCTATCCGGTCTTTACGCGTAAAGCG
GCAACGGATGTTTGTTTTGTTGCCTGTGCAAAAAAATTACTGGAACACGCTGCACAAATCTATCCGCAGTTTGCGACACATAATGCTTATACCTTAGCAA
CAATACTCGAGTTGGCTGGAAAGAATCGAGATTTTGAGATGCAATGCTTACATGGTATGGGTTATACCTTGTATGATCATATCGTAGGTCCTAAGCATCT
TAATGTTCCTTGTCGTGTTTATGCACCGGTAGGTGGGTATGAAGATTTACTTGCCTATTTGGTGAGACGTTTGTTAGAAAATGGTGCGAATACTTCATTT
GTGAATCGTATTGTTGATCCGGCTATTCCTATCGAAGAAATGTTAGAAGATCCAGTACAAAAATTATCTCAATTGAAAGTCATTCCACATCCTAAAATTC
CTTTACCAAGAGATATTTATGGACCCGGCCGCAAAAATTCTCGAGGTATCGATTTTTCGGATAGTGAAACCTGGGAACCACTGGCCAGTCAAATAGACAT
AGCCTCTAAAAAATCTTATATCGCGGGACCTTTGATTAAAGGTATTTTAGTCGATGGCGAGAAAACACGGGCTATCAACAATCCGGCTAATCCACAGGAA
ATCGTTGGGCATGTTAGTTTAGCGAGTGTCGAACAATTGGAACAGGCGATAAGCAACGCGCATCAAATAAATTTTACTTGGGCAAATACACCGATAGAAA
TACGTGCGGCTTGTTTAGAGCGTGCTGCGGATCTTTTTGAGCAACGCTTAAGTGAATTTATGGCGCTAGCGATCAAAGAAGCGGGTAAAACACTCAATGA
TGCACTGGCTGAAGTACGAGAAGCCGTAGATTTTTGTCGTTATTATGCCATGCGCGCGCGCTTAGATTTAATACCTCAATTATTACCTGGGCCGACGGGT
GAGGAAAATTGGTTAAGCTTTCAAGGTCGAGGGGTTATTGCCTGTATTAGTCCCTGGAATTTTCCGTTAGCGATTTTTATTGGTCAAGTGACCGCCGCTT
TAGTGACGGGTAATACAGTGATTGCTAAGCCTGCAAGTCAAACACCGTTAATCGCTAATGCAGCGGTACAACTTTTACATGAAGCAGGAATTCCAGGGGA
TGTATTACAACTTGTACCTGCGAGTGGTGCGGTTATTGGGCCAAAAATAACCTTTGATCCTCGGATTAAAGGCATTGTATTTACTGGCTCTACTGAAACT
GCGCGTGAAATCAATCAAGGTTTAGCTAGTCGTGAGGGTGGAATTTTACCTTTTATTGCGGAGACCGGTGGACAGAATGCTATGATCGTTGATACATCGG
CACTTAAGGAACAAGTGGTGGTTGACGTATTGAACTCCGCTTTTGGTAGTGCCGGACAACGTTGTTCCGCATTACGTGTATTGTTTATTCAAGAAGAAAT
GGCAGAATCCTTAATTGAAATGCTATGTGGTGCGATGGCGGAACTCAAATTAGGTGATCCTAGTGAGTTGTTTACCGATGTGGGTCCTGTGATCGATAGT
ATGGCTAAGAAAACCTTACAGGAACATTTTGATCGCATGTCCCAAGAAGCTAAATTGCTTTATCAATGCAAGCTGCCGAGTGGATTGGATCAAACGAACT
TTTTTGCTCCTAGTCTATTTGAGTTAACAAGTTTGGATCTTTTAAAACGTGAAGTTTTTGGTCCTATCTTGCATGTAATTCGTTATACCGTTAAAGATCG
TGAGCAAGTAATCCAGGCTATCAATCATACTGGATATGGTTTGACTTTAGGGATACAAAGTCGGATTCAACAAACGGTGGAGTCGATTTCGCGCCAGGTT
CATGTCGGAAATCAGTATGTGAATCGTTCTATGATAGGCGCAGTGGTGGGCGTACAACCTTTTGGTGGGGAAGGTCTTTCTGGAACAGGACCTAAGGCAG
GCGGACCGCATTATTTACCTCGTCTGTGTTTAGAACGTTCATTATCCATCAATACGACGGCGGCGGGAGGTAATGCCTCTTTGCTTTGCCTGGAGGAATA
ATGGATCAAAGTTTTGTCTTTTCTATTTTTGTCATTTTTACCGGTGCGGCCGTATTAGCAACAATAGCGCTATATACGCGTCAATCTTTATTAGTTGCTT
ATATTTTACTCGGCTTGATATTAGGTCCTAGTTGTTTGAAGTTAGTGCCAAACTTGGCTCTAGCACGCGACATTGGCGATGTGGGCATTATCTTTTTGTT
ATTTTTAGTGGGTCTGGATTTAACACCGCAAGAGTTTTATCGTAGCTTACGTAAAACAGCCATTGTGACCTTAGTTTTTAGTGCTTTGTTTACAACGATA
GGTTTTGCAGTCGGCTATTTATTTAGTTTTACTCTCTTAGAAAGTTTATTAATCGGCGCTAGTTTAATTTTTTCGAGTACTATTATCGGTCTTAAATTAT
TGCCCACACTCGCGTTACATCATAAGCCGATTGGTGAAACGATGATCAGTGTGTTGTTGCTACAAGACTTATTAGCCATTGGCATGTTGTTGTTTGTGCA
TGGTGCCCATCTAACCGGTTCTAAATTAGCCGATTTGGGTTTAACCTTAATTACTTTTCCTTCATTGCTTGCTTTTGCATTTGTCGTCCAACGCTATTTC
ATTAGTAAATTATTTATTCGTTTTGATCGTGTCCAAGAATATCTTTTTTTAGTTGCGTTAGGTTGGTGTTTAGGGTTAGCGGAATTGTCGCGTGCATTGG
GCTTGTCAGCAGAAATAGGTGCTTTTTTAGCGGGTGTATCGATAGCAGAAGGGCCGATTGCGGTTTTCATTGCCGATAATTTAAAACCATTGCGTGATTT
TTGTTTAATTATGTTTTTCTTTGCGATAGGCGCAAGTTTTGATTTACATTATTTACCGATGGTCATTATACCCGCATTCTTATTAGCAGGATTGGTGTTG
TTAATTAAACCCTGGTTGTTTCAAGTATTATTGCAAATGTCCGGTGAAAAAAAATATATCGCTCGTGAAGTCGGCGTACGTTTAGGACAAGCCAGCGAAT
TTTCTTTATTAATTGCTTATTTAGCCGCTGAAACGACACCGGCCTTAATCGGCGATAAAGCAAGCTATTTGATCCAAGCGGTCACTATTTTGACATTTGT
GGGTTCATCTTATTGGGTCGTATTACGTTATCCTACACCTTTGGCCTTGAATGAAAAGATGCGAGTAGACTAAACTATGTCTTTTCACTATATATTCACG
CCTATGCGAAGAGTATATACTCACATCTGTGCGAAGAGTATAAAGCCGAATAATAATTTTTAAACATAGGGCTAGGATGCCCGGAGGAAGATTATGACAT
TTATTACACTGTTACTGTGCTTAGCATTGGAACGTTTCTTACATCGAGGTAACTTTTTAGCTCGTTTTAATTGGTTTGAGGAATATGTCAGCAAAATAAA
TGACATGACTAAAAATAAAACTTGGGCACAGCAATATTTTATCCCTTTAATATTAGTCGTATTACCTATTGTGATACCTGTGGCCGTGATTTATTTTTTA
AGTGCTGCTTTTATTCAAGGTTTATTAGCTTTTTTAATAGGTGCCGTGGTGCTTTTTTATTGTTTGGGCCCCATCAATATTTTTGATACCAAGCAAATAC
ATCAGCCAATATTTTGGCAAGCCAATGAAGCCTTGTTTGCAGTAATTTTTTGGATGGCTTTGTTAGGCCCTATCGCCGCATTAGTTTATCGTCTTGTTGA
ACGTTCTGCACACATCCATGCCAGTTATCCTGCTTTAGGAAAGTCAGCTCAACAAGTTCGAGCGTTATTGGATTGGTTACCGGTACGTTTATTTTCAATA
TTGTTTGCCTTAGCGGGTAATTTTGTACAAACCAGTCAATTTTGTTTCGATTATTTGCTAAGAGATGTTTCATTTAATCGAGAGCTCATTGAAAAAAGTG
GGCGCATTGCTTTAGGACTCGATGAGACGGCTGAATTTACGAATGAGAACTATGGTTCCGCTTTAAAACTCATAGACCGTGATTTAATTCTCTTTTTAAT
TATCGTATTCGCTGTGACGCTGGGCGTGCTGTTATAATTGGCTCACTAAACAGTTAGTACAAAAAATAATCAATCATCAATAGAAGAATTTCTAAAGGTA
AGCCTTATGACACAGCAAACTCCTTATCTAGATAAGGATCCGCTTGAAACCAAAGAGTGGATAGATGCCCTTTTATCTGTTTTAAAGTTTGAAGGAGCAG
ATAGGGCACAATTTCTTATCCAACAACTCGTCAATAAAGCGCGTCAACGGGGCTTAGAGCTCACGATAGGTCTCAATACACCCTATGTGAATACGATTCC
TGTCGAATTAGAGCCATCTTTTCCTGGGGATGAAAAACTAGAGAAACGCATTGCCGCTTTAATTCGTTGGAACGCTGTGATGATGGTGTTACAAGCGGGT
AAAGTTTCTTCTGAGCTCGGAGGTCATATAGCGACCTATGCTTCGGCAGCGACCTTGTATGAAGTAGGCTTTAATCATTTTTTTCATGCGGTTAATTCTG
AACACGGTGGCGATTTATTGTATATTCAAGGCCATTCTTCACCGGGTATTTATGCACGTGCCTTTTTAGAAGGACGCCTTACAAAAGAGCAATTAGCCCT
TTTTCGTCAAGAAATAGGCGGAAAAGGCCTTTCTTCTTATCCTCATCCATGGCTTATGCCAGAATTTTGGCAATTCCCAACCGTTTCCATGGGCTTAGGT
CCTATGCAGGCCATTTACCAAGCACGTTTTTTAAAATATTTACAAAATCGTGGATTATTAGACAACAAAGATAGAAAAGTGTGGATGTTTTGTGGTGATG
GAGAAATGGATGAGCCGGAATCACTCGGCGCGCTCTGTATTGCCGCGCGGGAAAAGTTAGATAATCTCATTTTTGTTATTAACTGTAATTTACAACGATT
GGATGGGCCCGTACGAGGAAACGGTAAGATAGTCCAAGAATTAGAAGGAGTATTTCGTGGTTCAGGTTGGAATGTCAATAAGGTTTTATGGGGTAGTGCT
TGGGATCCATTATTTAAAAAAGATAAGCAAGGTTTGTTACCTCAATTAATGATGGAAACCCTTGACGGTGAATATCAAAATTTCCGTGCGAAAGATGGTA
CTTACATTCGTGAACATTTTTTTGCGAAATATCCAGAATTAAAAGCTATGGTTGCCGATATGAGTGATGAACAACTATGGCTTTTAAAACGTGGCGGTCA
TGATATTAAAAAAGTTTATGCGGCTTATAAAGCGGCAGTAGAACATAAAGGTCAGCCAACAGTGATCTTAGCGAAAACTATTAAAGGATATGGGATGGGC
ACGGCGGGTGAAGGCCAGAATATTACGCATCAACAAAAAAAGATGACACAAGAACAATTACGTACGTTTCGTGATCGTTTCAAACTCTCGATGAGTGATA
CGGATATTGAAAATTTAAGCTTTTACTGTCCTGATGAAAAAAGCCCAGAAATCAAGTATTTAAAAGCACAGCGAAAAAAATTGGGTGGATATTTACCTGC
GCGTCGTATGCGGTCTGACGAAAGTTTAATAGCACCGCCATTAAATAATTTTGACAATGTGTTACAAGGGTCTAAAGGACGCGAAATCTCTACAACCATG
GTATTTGTAGAAATTTTGCGTCATCTGTTAAAGGACAAAACCTTAGGTCCGCGTATTGTACCAATAGTACCTGATGAATCACGTACATTTGGTATGGAAG
GTTTATTTCGTCAGATTGGTATTTATTCTCCGGTAGGTCAACTCTATGATCCCGTCGATGCGGGTCAATTAATGTATTACCGTGAAGATAAAAAAGGTCA
ATTATTAGAAGAAGGGATTAATGAAGGGGGTGCATTTTGTTCTTGGATGGCGGCTGCCACTTCTTATAGTACCAATAATTTAAGTATGATCCCTTTTTAT
ATTTATTACTCCATGTTTGGCTATCAACGGGTGGGTGATTTTGTTTGGGCCGCAGGGGATATGCAAGCGCGCGGATTTATTTTAGGTGCCACAGCGGGTA
GAACAACCTTAGCGGGTGAGGGATTACAACATCAAGATGGACATAATCTGTTGTTTTTTTCGGTAGTGCCTAACTGTGTGGCTTATGATCCTTGTTTCGG
TTATGAATTAGCGGTCATTATTCAAGATGGCTTGCGTCGCATGATGCAAGAGCAAGAAAATAGTTTTTATTATCTAACTTTAATGAATGAAAACTATGCA
CATCCTGCATTGAACGAAGCCCATAAAGAAGGCATTCTTAAGGGAATGTATTTATTATCCGAAACCAAACCGAGTAAACGACACGTACAATTATTAGGTT
CAGGCACAATTTTAAATGAAGTGATAGCGGCGGCAGAATTATTAAAAACGGATTTTGATGTGACCGCCGATATTTGGAGTGTCACCAGTTTTTCAGAGTG
TCGTAAACAAGCCTTAAGCATTGAGCGACATAATTTATTACATCCTAACGAACCCGAACAACAGAGTTATGTGGCGCAATGTTTACAGGATCGAATAGGA
CCAGTGATTGCTGCAACGGATTACATACGCTTAAATGCCGATCAAATTCGCGGGTTTGTTAAAGCTCCTTATGTGGTATTAGGAACCGATGGTTATGGGC
GGAGTGATACGCGCGAGCAATTGCGTCAGTTTTTTGAAGTGAATCGTTACTACATTGTGATAGCCAGTTTACATGCCTTGATGGCAGAAGGTTCAGTCAG
TACGACTCAAATCGAACAGGCCTTTAAAAAATATGCGATTGATTCTGAAAAGCCAAATCCTTTTACCATTTAACGTTTATTATTTGTGTATGAATATACA
TGAGGATTGCAAATTGAGCGGTAACAAAGGTAAAAATTCAAGTGCGAAGAGCATTGAGGAGAAAACGTTTGTCTAGTTTAAAAGAAATACATGTTCCAGA
TTTAGGTAATGTGGCTGCTGCGGCTATTATCGAAATACCCGCTAAAGTAGGACAAGATATTGCGGTAGAAGATGCGCTCATTACATTAGAAAGTGATAAA
GCATCGATGGATATTCCATCGCCTTTAGCCGGAAAGCTAAAAGAGTTGAAAGTCAAAGTAGGCGATAAAGTCACTAAAGGTGATTTGATTGCTATTTTAG
AAACAGCAGACGCGAGTTCCTCCACTGAAAAAGCGAGTGCGACTTCGGCTGCACCAGCGGAGGTAGAAAAAAAATCTTCCCCAGATACAAGCACTAAAAT
GGCTGGATCAGAATTATCAAATAAAAATATAAATATTTCATCTCGATCGGCAGAGTTAAAGGACGAAATACAAGAAGAAGAGAAGGATGACGAAGAAGAT
ATCCATGCCGGGCCTGGTGTGCGACGTTTAGCACGTGAGTTTGGGCTCGATCTGAATAAAATTAGCGGTACCGGACAAAAAGGTCGCATTATTAAAGAAG
ACTTACAGAAATTTGTTAAAGCTCATCTAAGTCAAAGTTCTAATGGTCAGATGGGTTTACCATCCGCGCCGGAGATTGATTTTAATCAATTTGGTAAAAC
AGAAAAGCAGGCTTTAACGCGGATTAAAAAATTAACCGCTCAATATTTACATCGCAATTGGTTGTTGGTTCCGCATGTCACCCAATTTAACGATGCGGAT
ATTACAGAATTGGAAGTTTTTCGCAAAGCACAAGCGGGGTTTGCTGCCAAGCAAAATATTAAATTAACCCCATTAGTTTTTATTATGAAGGCAGTTGTAA
CCAGTTTAAAATCATTTCCATCGTTTAATGCTTCTTTGTCAGCCGATGGCGAGGACTTGATCCTGAAAAAATATTATCATATCGGTATTGCCGTTGATAC
ACCGGAAGGTTTAGTGGTGCCGGTGATACGGGATGTGGATAAAAAAAGTCTTTTAGAATTAGCACAAGAATTAGGAACAGTGAGTCAGAAAGCACGTGCT
AAACAACTGACGGCTGCTGATTTACAAGGTAGTTCATTCACTATCTCAAGTTTAGGAGGTATCGGCGGTACAGCATTTACACCTATAGTGAATGTACCCG
ATGTGGCTATTTTAGGTGTCTCTAAGGCACAGTTTAAGCCACTCTATCAGGATGGAGAGTTTGTGCCACGATTAATGTTGCCTTTATCGTTATCGTATGA
TCACCGTGTCATCGATGGTGCGGAAGGTGCTCGTTTCATTATGCATTTAACGGAGTGTCTGTCAGACATACGACGTTGGCTATTGTAATATTCTTCGCAC
TTGAATTTTTGCCTGTGTTGCCGTTCAACTCGTCATTCTCTTCGCGGCACTTGCCAAAAAACCAATTGCTCTGAGTATATCAAGAAGACTTTGGTATTAT
TTATTTATATATTAAAATTATTTTAGAGGAATATATGGCTGAATTAGAAATTAAAAAAACCGAAGTACTCGTATTAGGTAGCGGCCCGGGTGGTTACAGC
GCTGCATTTCGCGCCGCAGATTTAGGTAAAAAAGTCATACTAGTGGAAAGAGAATCGACATTAGGGGGTGTTTGTTTAAATGTCGGATGTATCCCCTCTA
AAGCGTTATTACATGCGGCTAAAGTGATAGAAGACGCCCGCGCCATGGCTGAATTGGGTGTAAGTTTTGGTAAACCTAAAATTGATATCAAACAATTGCG
TAGCTGGAAAGATAGTGTCGTAAAAAAATTAACTGGTGGCTTATCCCTGTTAGCTAAACAACGTAAAGTTGAATGCATTGTTGGTGAAGGAAAATTTACC
GGGAAAAATGAATTAACGGTTGGAAAACAGAAAATTGTTTTTGAACAAGCCATCATTGCGGTGGGTTCGCAGCCGATACGTTTGCCTTTTTTACCGGATG
ATCCCCGAATTATCGATTCAACCGGTGCACTTGAATTAAAAGAAGTTCAGCGTAATCTCTTAGTGTTAGGTGGCGGCATCATCGGTATGGAAATGGCAAC
AGTTTACCATGCCTTGGGTAGTGATATTACCGTGGTAGAAGCTGGTGACATGATCATCAATGGCGCTGATAAAGATATGGTAATGCCTTTATATAAACGT
TTGCAAAAACAGTATAAATTTTTATTAAAAACCAAAGTAACCAAAGTCGAAGCTAAGAAAGATGGCCTATGGGTGACGTTTGAAGGTGAGGGAGCTTCAA
AACCACAACGATTTGATCAAATTTTATCTGCCGTAGGTCGTAAACCAAATGGAAAATTAATGGGTGCCGAAGTCTTAGGTATCAATGTCACTGAACAAGG
TTTTATTCCGGTCGATAAACAACTGAGAACCAATATCCCACATATTTTCGCTATTGGGGATGTCATTGGTAATCCTATGTTGGCACACAAAGCCGTGGCA
GAAGGGCGTGTCGCAGCCGAAGTAATTGCCGGTAAAAAGCACTTTTTCGAACCGCGTTGTATTCCTTCCGTGGCTTATACTGATCCCGAAATTACTTGGG
TTGGCTTAACGGAAATACTTGCTAAAGAGAAAAATATTCCTTACGAAAAAGCCGTTTTTCCCTGGTTAGCGAGTGGGCGTTCCTTGGGACAAGGGCGTGA
TGAGGGTTTGACTAAATTATTATTTGATCCCAAAACCCACCGTATTTTGGGCGCAGGCATCGTCGGTCCTAATGCAGGTGAACTGATTGCTGAAATTGCA
TTGGCGATAGAAATGGGTTGTGAAGCCGAAGATATTGCATTAACGATACATCCTCATCCCACACTATCTGAGACTGTGATGCTAGCCAGTGAAATCTTTG
AAGGAACGATTACTGATTTATATATGCCTAAGAAAAAAACGAGTTAATCAAATAAGATGAGTATCAACGAATAGGCACATCTATTATTTTTAATTAATAA
AAGAAAGACTGATCCAAGGCAAGGAAGGTGTTACACTTTTTAATGACAGTAGTTTGATAAGAATAGATTTTATTTGCAAGGAGAGTATATGAAAACTTAT
CGAATAAAAAAAATCTATGCAGATAGTCTAATAGGTTTGCATGGTCTGTATATGACGCCTTCAGAATGTTGGTATTGCGTGAATGTTAATGTGTTTGACC
ATCAAACGACAAATAGTTTTTTGGCATGCCCTGATTTGTTGACGCATTTACCTAAAAGTTGCGATAGTGGGCTGGTCCATACGGTTTTAAAACAAGCTCA
ATTTGATAAAAATGCGCCTGAGCAATTCAAAAGACTCAAAGAATATTTGAAGTTAGCCCAACAAAAAGATAAAAATGATGAAATAAAATTTGATTTGGGA
GACTCGATTAGGCAATTTTTTTTTGGTTTTTTGGTCATTGCAGTTGGTGGTGTTGGTATTGCTTTGATGCTTCTTCTTATGGGTTTGTCACCCGCTAATT
CTGGCTGGATAGCATTATTATTTATTATTCCTGTGCTAGTCTGTACAACGCATGGTTTTATCAAGCTAAGTATAAGCTATTTAAAATTAGGGATGGGAAT
TTTTTTGTCTTGTTTTAGGAAAAAAAATGTTAGACGGCTAACGGAATTAGAAAATGAACTACATTTTTTTTGCTCTCAAGTACTGCCGCCACCAAGTTAT
ACGGATGTGATGGCAAGTAGTAGTAGTACAGTTTCTCTTTCTGCGCCTGAGTGGGATGTAGAACCTCCTACTTATGAAGAGGCAATTAGATTGGCGCATA
TGGTGACAGCTCCAGCTTCAGTTCCAATGTCTCTTTCTGCATCGGCTTTATTGGGCAGTCATTCAACCCATTTTTTTCATCAGGCTCATTTTGTTTCTAG
CAACAGTCTAATCAATGATAATCCATCATCGCTAACTAGTCAGTATGGTTTTAGTAAAACGATCGCTGCACAACACTAAACTTTGCTATAGCTACCATCA
TTATTTTCTGCCCAGCGTTGAATAATAGGTTTGATTAAATGAGGATAGTCGCTGTTTAGTGTTGTGCTGAGATTTAAGACATGTGGAATTAAATCATGAT
CGCGTTTAAGATCAGCGATGCGTAATTGCTGCCAACCGGTTTGGCGCAAGCCCCAAATTTCACCGGGGCCGCGTAATTCTAAATCGCGTTGAGCGATCAT
AAAACCGTCGTTGCTGCTTCGCATAATACCTAAACGTTCTTTAGCTAATGGGGATAAGGTTTGATAAAGTAAAATACAAAAACTTTTGCTATCACTACGA
CCGACGCGACCCCGCAATTGATGAAGTTGTGCTAAGCCTAAGCGTTCAGCATTTTCAATGACAATTAAATTAGCACTACTGACATCGACACCCACTTCAA
TGACTGAAGTGGCTACTAATAAATCAATCTCACCCTTTTTAAAATCACGCATAATCCGTTCTTTTTCAGCACTCGGCAGTCTTCCGTGTATTAATCCCAA
GCGTAAATCGGTTAAATCCGCTTTTAATGCTTTAAAAGTCGTTTCAGCCGCTTGATAATGTTGTAAATCCGATTCTTCTATGAGTGGACATACCCAATAG
ACTTGTTTTTGTTGAGTGCACGTGGCACGCACTCTTTCTATTACATCTGAACGGCGATGATCGGAGAGAACAATAGTTTGTACAGGTAGGCGGCCGGGTG
GTAATTCATCTAGAAAAGAAATATCTAAATCGGTAAAACTTGTCATGGCTAAAGTTCGCGGAATCGGTGTGGCGGTCATGAATAGCTGATGGGCTTGTAA
ATTTTCTTGCTGACCTTTTTTCCATAAGGCTAAACGTTGTTGTACACCAAACCGATGCTGTTCATCGACGATAATGAAACCTAAGTTTTCAAAATGCACG
CCATCTTGAAAAAGTGCGTGAGTGCCAATAGCGATATGTGCTTTGCCAATTTTTATTTCATCCAAAATTTGTTTTTTGACTTTGCCTTTTAAACCTGCAT
TTAAACACACCACATGAAAACCTAAAGGGGTTAGCCAGCGATGAAAATGCTGATAATGCTGTTCACTTAATAATTCAGTTGGAGCCATGAGAGCGACTTG
ATAGTGATTAGCAATGGCAATTAATGTAGCAAAGGCAGCGACGACGGTTTTACCTGAACCCACATCACCTTGTAATAAGCGCTGCATCGGAATCACGCCT
TGCATATCGTGATTAATTTCTTTGATGACGCGTTTTTGTGCTTGAGTTAATTGAAAAGGTAAGGCAGTCAAAAACCGTTTAATTAAAGCAGGATCAGCTT
TTAAATGAGGTGCAATTTCGGCAGCACGTTTTTTCTTCATTTGTTGAACACTAAGCGAATGAGCGAGTAATTCTTCTAAGGCCAAACGTTGTTGGGTAAT
ATGTTTTCCAGTTGCTAATTCGTCTAAAGGGGCATCGGCAGGAGGGCGGTGGATGTAATATAAAGCTTCCAATAAAGTAGGGAATTGGATACGTTTTAGT
AAATTTTCAGGTAAATATTCAGGAAAATAATGCTGTTGTTTGTGGATTAACTTAGTTTCAGCCTTTGTGAATAATAAATGTAATACTTGAGTGATCAGTT
TGTGCCATAGGCGTTGGGACATGCCCGGTGTACTGGGATAAATACCGGTTAAATAATTGGGTAAAATAAGCTGATTATGACTGCGTAAGAATTCATAGTC
GGGATGGATCATTTCTAATTCAAAAAACTTATTTTTTTTTGTGCGTATTTCTCCAAAGCAAAGTAAACGCAGTCCTTTTTTAAATTGTTGAGATTGCTTA
GGTTTGAAATGAAAAAATCGTAGCGTAATACAGCCTGTCTCATCACTGAGTTTACAAGAATAGCCTTTTCTGCTTTTAATGCGGTGTGAGTCGGCCTGAA
TAACGCCTGCAATTAGTGCGTGCGTGCCACTACGAAGCGCTTCGATAGGCGTAAGTTGAGTCCTATTTTCATAACGTAACGGTAGATGCAGCAGCAGATC
TTGTAAGTTAAGTATTCCACATTTGTTCAAATAGCCGGTTATTTTTTGGCCAACACCGAGCAATTGTGTACAGCTAATTTCTGCCAACGTCTGTTTGTTA
GCGACATTGGGGTTTTTTAAACCTAGGTTTTGCATAATGCAATCTCTACGCTAGCGATTATTTAAACAACCAATAAAAATGTCATTATACTCAGCTTAAC
AAACTTGAGTGTATACTCATAGCAATTGGTTTTTTGGCAAGTGGCGCGAAGAGAGCGAGTTGAGCAGCAACACAGACAAAAATTCAAGTGCGAAGAATAG
ATAAAGACTAGCAAAGTCAGCTAGGATATGCTCCAATAAGTCGCATATTATTGTTTGAAAAAGAGGCCGTTTTTTATGGATTCGGAAAAAATTAATCAGC
TTATTAAACTCCTGAATGAGCATGGTTTGACTGAAATTGAATTTTCTGAAGGGGATCAATCGATACGCATAAAGCGACAATCATCTTCACCTGCTCGGAC
AACACGCTTACAGCCTAGTTCTGCGGGTGAAATTATGCCACCTCAAACAGCGTCTTCAGCCTTTTCAGATGTTGAAATAAGTGGTCATAAAGTGCGTTCA
CCGATGGTAGGTACTGTTTATTTGGCGCCCAGTCCAGATGCTCCTCCTTTTGTGAGTTTAGGTCAGACAGTTAAATTAGGTGAAGTGTTGTGTATAGTCG
AAGCTATGAAAATGATGAATCAGATTGAAGCAGATAAAGCGGGCATCATTAAAGCTAGGTTAGTAGAAAATGGTACGCCCGTTGAATATAATCAAGCGTT
ATTCGTGATTGAATAGAAACTTACTAATTGACTTTATTTCGTTCTTGCAACAGCGGGTGTTACGGCTAGAAAAAATGAGTAGGTAAAAATAATGCTAAAT
AAAGTGGTTATTGCAAATCGTGGTGAAATTGCTTTACGTATTTTACGTGCCTGTAAAGAATTAGGTATACAAACCGTTGCCTTACATTCAACTGCCGATG
ATAATTTAAAGCATGTGAAATTAGCTGATGAAACGGTTTGTATTGGTCCTCCGCCTGCTGCGAAAAGTTATTTAAACATTCCTGCCATTATCAGTGCGGC
TGAAATTACCGATGCGATGGGTATACATCCAGGTTATGGTTTTCTTTCTGAAAATGCAGATTTTGCAGAACGTGTTCAGCAAAGTGGTTTTGTTTTTATT
GGGCCTGAGCCTGAGACCATCCGTATGATGGGTGATAAGGTATCGGCAATTGCTGCGATGCGTAAAGCTAAGATCCCTTGTGTACCTGGTTCAGAAGGAG
AATTGGATAATGATGACAAAAAAAATCTAAAAATTGCGCAAAAAATTGGTTATCCAGTTTTGATCAAAGCGGCAGGAGGTGGTGGTGGGCGAGGAATACG
CGTGGTGCATAGTGAAGCAGCGCTTTTAAATGCGATTGCGATGACACGATCCGAAGCACACGCTAATTTTAAAAACGCAAGCGTCTATTTGGAAAAATTT
TTAACGAATCCTAGACATATCGAAATTCAGGTATTAGGTGATGGTCAAGGTCATGCTATACATTTAGGTGAGCGAGATTGTTCAATGCAACGCCGTCATC
AAAAGGTTATTGAAGAAGCGCCTGCTGTCGGGATTACTGAAAAGCAACGTCAGCATATGGGTGAACTGTGTGTGAAAGCCTGTCGTGATATGAACTATCG
AGGGGCGGGTACTTTTGAATTTCTGTATGAAAATGGTGATTTTTACTTCATTGAAATGAATACACGTATTCAAGTCGAGCATCCTATTACGGAAATGATT
ACGGGTGTTGATTTAGTGGTTGAGCAATTGCGTATCGCATCCGATGAAAAATTAAATTATAAACAAAAACAAATTAGGATACGGGGTCATGCGATTGAAT
GTCGTATTAATGCTGAGGACCCGAAAACGTTTATGCCTTCCCCAGGAACAATTACCTTATATCATCCTCCAGGGGGTCCTGGGATCCGTGTTGATACGCC
CATTTATACTGGATATCGGGTGCCGCCTTATTATGATTCCTTGATAGGTAAATTAATTGCGTATGGAGAGACACGCGAAATTGCACTGGCACGATTACGC
AATGCCTTAGATGAAATTGTGATCGAAGGTATTCATACTAATATTGCGATGCATCAAGCTTTAGTACGTGATGCCAATTTTATTAAAGGTGGAACCAATA
TCCATTACCTTGAACAACGTTTAGCGTTATAAATAGTATGAGATCTCATTTCAATGATGGCTTGCTTACAATTACATCTTAATACACAGCGCGAGCATAC
CGAAAGGCTGAGTGAATTTTTAGAGAACGCCTCCGCTTTATCGATTACTTGGCAGGCATTGGATGAACAAAGTGTGTATGAACCCCCTTTAGATAGCACA
CCCCTTTGGCAGCAAGTTAAAATCAGTGCTGTCTTCCCAGAGCATACTTCATTATCTGCGTTGATGGATGCTTTGCACCAAGAATTTAATGAAAAAATTA
TTTTAGCCAGTCATAGTGAAATATTAGCGGATCAAGCTTGGGAACGACTATGGCTGAATGATTTTAAACCAATGCGCTTTGGAAAAAAGATCTGGATTTG
TCCTAGTGCTTATGAACCACCGGTGAAAACCGCTGTGAATATACGTTTAGACCCGGGTTTAGCCTTTGGTACCGGCACCCATCCGAGTACTGCCTTATGT
TTAGAATGGTTAGATAGCCAGCGACTTCAAAATAAAACGGTAATCGATTATGGCTGCGGTTCCGGTATTTTAGCGATAGCGGCTGTGAAATGTGGCGCAA
AGCAGGTGATAGCCGTGGATCATGATCCGCAAGCATTAGCCGCAACGACAATGAATGCTGAGAAGAATGAGATATCCGCAGAAAAATTAAAGATTTTTTT
GCCTATTGATTTTCAATCGCAGGAACCGGTCGATATTTTTCTGGCTAATATCTTAGCTCAACCCTTGATCGATTTAGCGACTTATTTTAGGTCCTTAGTT
AAATCGGGAGCCTATTGTATATTAGCAGGGATTTTAAATGAACAAATTGAGCCTGTGCAGCAAGCCTATCGTGTTGCAGGATTTAAAATAATGACTATTC
ATCATCAACAAGAATGGGTCAGTTTGGTGGGGAGTGCAGTGTAAAATTTTATGAAATTGCTTGCCTGTGGAATTAATCATGAAACAGCGGATCTCACAAT
CAGGGAACAGTTAAGTTTTAGTAAAGATTATTTGGCAAGTTCTTTGCGCGCTATGTTACAGGATACCTTCACAGAAGAGGTTGTGATTTTATCGACCTGT
CATCGTACGGAATTCTATTGTATTAATGGTGATCCACAAAATACTATGAACTGGTTGTATCGACATAAAAAGCTTCCACAAGATAGCCTAAAATCTCATT
GGTATGTTTACCAGCAAGAAGATGCTTTGCGTCATTTACTGCGTTTAGCCAGCGGTTTAGATTCTAAAATTTTAGGTGAACCACAAATTTTAGGGCAGAT
AAAACAGGCCTATTCTTTAGCACATTCCTTAGGAAGTGTGGGGGCGCATTTTAATCGACTGTTTCAATATGTATTTTCTGTCAGCAAACAAGTGCGTTTT
GCCACTGATATTACTGCCCACCCGGTATCGCTTGCATTTTCGGTGGTGACTTGCGCCAAACAAATTTTTGCCCATTTGGCTGATACGCGGGTTTTGTTGG
TAGGTGCGGGCGAGACGATTTCCTTAGTGGCTAAACATTTATTCTCACAAGGCGTTTGTCATTTCTGGATTGCCAATCGGACGCCACAGCAAGCAGAAAA
ACTGAGCACAGCTATCGACGGCCAGGCGATTTGTTTAAATGCGATCCCTTATTTTTTAGCCAAAGCCGATATTATTATTGCCGCGACGGCGAGTGATGCA
CCGCTAGTTAAAAAGGTTATGTTAGAAGAGGCTTTAAAAGAACGTAAACGCCGACCTTTATTTATTGCTGATCTCGGTATGCCTAGAGATATAGAGCCTA
GTGTCCATGAATTAGAAGATGTATACCTTTATACACTCGATGATTTGCATAAGTTAATCCAGAAGAATCAACAAGGCCGAAAAGCCGCAGCCGTAAAAGC
TGAAAGCCTGATAGAAGAAAAGGTTCAACATTACCTAGAACAGTTGAAAATAAAAGCCGCTGCTACACCGATCATTTGTTCTTATCGCCAGAAAGCGGAA
CAATTCCGTGATGCAGAAGTCAAAAAAGCCTTAGCTTTGTTAGAGAAAGGCCATGCACAAGAGGAAGTCATCAAACACTTAGCTTATCGATTAACCAATA
AACTCATCCATGCGCCGAGCGTTGCTTTAAGTAAAGCGGCGAAACTCAATCAAAAAGATCTATTCACAATGTGATCAATGAGATTATGCAAGGACTATAA
TGCTTATAGCAGGATGGGATGTTCAGGCCGAAACGAAAGCCTCAGCCTGAGTGGTTGACAAATGATAACGAGTTAGAAGCTTTTACTTACTTGTTTCGTT
GGGATTGTATTTTGAGAGTCTTCTATATTTTGACTGCTTGTATTGTTAAATACACTGTGCCGTCTGGGTACTGTTACTGTTTTGAGGCTTTGTGAAGCGT
CTTCTCCGCTTGACGAAACCAATTTTTCCAATTCATTTTCAATGGATGATTTCATCGATGAATGATGAGGTATTGTTTCCATTATATGATTTCTAGCGTG
TTCTAATTGCTTTGATAGGTCCTTACTGATCTCAAGTGTTGTTTTAATTTTATTGCAACTGCGTAATGCAAAGAGACTTGCTATGCCCAGACCTGCGCTG
GGTAAAAAGGTAGTGAGTACGAGTAAAGGCAGCCAACTCCCGATCGCTGTAAAGATGGGTAGGATAAGCGCAGCCGCAGGCGGAAAAAATTGGACTAATA
ATGTTGCAGCAGCGAACAATAGGACTGTCGTTATAAAAGCTCCACCAAGCCATAAAATCATTTTATTAGTTTTAATTTTCGCTTTTTTAAAAGCATCTTC
AGTTTGAGCTTGATAAGTTTTTTCAAGTGAATCTAAATTTTCAATGAGGCTAGATAGTTTTTGATCGATCTGAGGATTAGCTAAATATTCGCGACTGGCT
GGACAAAGTAAAGTGGTATTAATAGTTTTTTCATCGAAATCAAATAGGACGGGCATAATAACCTCATTGTTATTGTAATAAATAATTAATTGCTTAATAG
TGTCAATTCACTATTGAGTATTTTGATCTTACAGGATGAGGTTAAAAAAAAACTAATTCGAAGTTTACCTAAGCAGTAATAATTTTGGTAATCACATCTA
AAAAATAAAAATTTTAAACACTAAAAAAGTATTTCAAGCTAAACCAACGCACTAAACTGGCGAGACTGGCGAGTATAAATAATAAGCTAGCAAACCAGAG
TAAGCTGCCGGTATAAGTGAAGCTAAATAAAAAGCTCGCTAAAGTGCAAAATAAACTCATCAAAGTGGCATAGATGGCTATCCGTGCTTCCATCGGTTCA
GGGCTTGCTTCGATGCAGAGTCGTTGTAAAGGACTGGACAGTGCGGTACCGAAACAAAAAATCATTAAGCTGATAACCAGTCCGATGAGCTTATTTGGAA
AAATAAAACTTAAACCTACTGCGAGTAAGCTCGAGAATAAGGAAATGACTAAGCCGTAATTAATTAAATGATTTATTTCTATATGATGGATAATTCGTTG
CACAATTCGTGTGCCTAAAATCTGACTGCCAAATATTAAAATTTGTATTAGACCAAAATAAAGCGAATTTAATTTAAATTGACTGATGATTAAAAACGGA
CCACCCACGATCCATGCCATTTTAGCTGAGACATTAAAACTAATAATAAATAGATTAAACATAAATGCTTTATTTTTAAGAATCTGCTGATAGTTTATTA
GCACAGGTGACCATCTGAACATTAATCTTCGGGTGTTTGTGTGAGTTCCTGGCATGATGAAACATAAACCTAACCAAATGATACTGGCACTTAGCGCTAA
AAAAACAAATATCCAACGCCAGTTGAGCGATTGTAAAAAAATCCCACCTAGCAGAGGTCCTACAGCCGGAGCTAAGATCACTACGCTGCTCATCACAGTT
AAAATTTGAATCGCTTGTTTACGTTGATAAGCTTCGTGTATGCAGGCATAACCGGCTGCACTTAAAGTAGACACCACAGCCCCTTGCATAAATCGTGCGA
TGAGTAAAGTGCTAATGTTCTCAGTGAATGCGCAGATCCACGTGGCGGTAGTAAATAAAACTCCACCTATCAGTAAAACGGATTTTCTACCAAATCGATC
CGAGATAGGACCTGATAATAAATGAAAAGCGCTTGCGCCGAAAAACCAGGCAGTTAAAGTTTGTCGGCCTAATTCGGCACTGATTCCGAGATCGTTAATC
ATACTCGGCAAAGCCGGTAAGTACATATCGTTGGCTAAATAATTAATTATTTCGTAGCAAACTAATAACAATGGAAAAAATGGGATCAGTAGTATTTTTT
TTTTAAATTCTATTTTTAAATAGTGAGACATATTTTTAATAATTTATTGAGTCAATTTAATTTTTATTTAATATAGGCTTAATATAATCTACTTATACTA
ATTATCTATTTTTTTATTTTATTAAAAATTTATTACTAATTTTAACATTAAGAGGTTAAGCATCGCTATGTTATCGATACAAAAAAGAATTAAGAAAAAG
AATCACCGTTATGCATTGAGGAAAAAAGTAAATGGCTTGAAGAAAATCAGCAACGATAAAAAAATTTATGTTTGGCCAGAGGATGCGAAACAAAAAAATG
ATCATTTTAATGTTATTATGTTATTTCCTACCAAAGCTTAAATTGCAATCTTAGTTCGGATAAAATCTATCATCTCACGTTAAATTTCTTAAGCAAAAAC
AATTAATTTCATTGAGTATTTTTTGTGTAGCTAGGTTGGCGGCCAGCGCTCCACCGTAAGGATCATCATGCGGTGCGATTTGCATCACAATAAAATCCTG
AGTCGCAATGACATGTCTGGATCGAGCATCAATGAGTTGCGCACGTATCGCGATGCGGAAACGACTGGGAAGGGTGATAAATTCTTGTTGAAAGCTGAGT
AATTGCGTATTGAGTATCCAATCGTAATAAGTGGTGGACGGTGTATTAATAATTGCTTGAAAATAACCGGTATGTTGTAACGAGTTGATCAATAAAGCCT
GTAACATTTGTGTGGGCATGTTGGCCCAGCGGTTTTGTGAAAAATATTGGATTTGATAACAGGCCGGAATATAAATCATACGTGGGCTATTATAAGCTGC
ATTCGCACGGGGTTGATTGACTAAAATAGTGCTACATCCTTGTTGAATGGAGCAATCCCAATCTGGATCAGGCATGGCTAAGGTAAAGTAATGCATCGGT
GGTATTTTAACGGGTTCAAATATCGAACAGGCGGATAACAGCAGGAAACTTAACAAACAGACAGCCGCTTTATGGACGCTATTATTTTTACTGAAGCCAA
GACAACGTAGAAAGTTAAACACGCTATTGTTCTCCTGGTCCTAAAGGGGGTGGTTTTTGTCCGCGAATTAATATACTAGGGTTTTGTCTTAGATTATCTG
ATAGTTCAAGCAAATTATCGGTCATGATACTTAAATTATTTAATACTTGATTGGTAGAAGGAAGTGTTTGTTGGGTTAATGTATTCATTAAAGATGGAAA
TGAACGGGTTGAACGAGCCGTATTGATTAAAATAGTATCGAGACGTTTACTTTGAGCGGCTAAATGATGACTGGTTATGGATAAATTATTTAAAATCTTT
CTAAATAAAATGGGGTTTTCGCCACCTAATACGTCATTAATATCCTGTGTAATTTGTTTCATATTATTATTTAAATTGCGCAATGTCGTATCTAAACGCA
AAAACAAGGAAGGAGTACTTTTAATAATAGGATATTTTTCACCGGGAAGCAGTGGAATACGATTGACGTTAGAGTCACTACCTTGTAACGCGAGATAGGT
GATACCCGTCAAACCTTGACTATTTAAGGTAGCTGTCGTTCCTTCAGTAATGGGTGTATGCTCTTCTATTTGTAGCACCAAGCGAACTTGTTCTGGATTT
TTATGACTTAAAAAAATTTTCTTAACCGTACCAACATTAACACCATTATATTTAACGGGAGAATTAACGCCTAAGCCGGCTACGGATTCATTCATGATGA
CCATAAAATTTTTATAGCGCTTTGTGGATAATCCAGCCGATAACCACGTAATGAAAATAATGAGGGCGATGGTTAAAATAAGAACAAAAGCACCGACTAA
GGTATAATTGACTTTAGATTCCATGATTTCCCTCGTAAAGATGTTGCGTAGTGCGTCCCCGTGGCCCTTGAAAATAAGCGCTTATAGCAGCTTGCTTGGA
TTGTGTTAGTTGTGCCATGGGTGCAAATTCTAAAACGCGTCCTGCACTTAAAAAAGCAACTTTATCGGTAATTTGCCATAAGGTATCCAAATCATGTGTG
ACCATGACGATGGTTAATCCTAAAATACTGCGTAAATTTAAAACAAGTGCATCAAATTCTTCGGCACCTTGTGGATCGAGGCCTGATGTGGGTTCATCCA
GTAACAGTAATTCAGGATCCATCACCAAAGCTCGTGCGAGAGCGGCTCGCTTAAGCATCCCGCCACTGAGTTCAGAGGGATATTTTGTGACGGATTCTAT
CGGCAAGCCCACCGCTAATAATTTAATTAAAGCGAGTTCTTTGATAGTCGTTTTGTCCAATTGAGTATGTTCTTGTAGAGGAAAAGCAATATTTTCAATC
ACGTTAAGCGATGTAAAGAGTGCAGATTGTTGAAATAAGACTCCCCAACGACATTGTAATTTGAGCAACTCAGTTGAGGAAAGTTTGCTTAAATTTTTAC
CAAATACGGTGATGTTTCCCGAAGTCGGTGTCAGTAATGCTAAAATTTCGCGCAACAAGGTCGATTTACCAGAACCACTACCCCCGACAATGGCAATGAT
TTCTCCACGTTGCACTTGTAAATTAATGCCACAGTGGATCCATTGGCCAGCGAGGTATAGTTTAACATTTTCAACTTTTATAACCGGGTCAGACGACTGC
ATAATCTGAGTATAGCGCGATTTTGACTACCTGAGACTTCACATGAGAAAATAACGAGGATTAGATATTTAGCTTGCTAAATAAAATTGAAAAGAGTGCA
TCGGCGACAATAATAAAAAAGATGCCTTGTACCACGCTGCGTGTGGTTTGTTTGCCAACACTATCAGCACTGCCACTGACACGCAAACCTTGGAAACAAG
CAGTGCTGGCAATAATCAGCGCAAATATGGGTGCTTTACCGATGCCAATAATGAGCGAAGAAAGTGAAACAACTTTTGGAAAGCGTTGTAAGAAATCAGT
ATAACTAATATTTAGCATATTATGTGTCATCGCCATCCCACCGAGTAGACCAAAAATATCTGCCCAAATCGTGAGTAAGGGTAAAGCAATCAATAAGCCC
CAAATACGTGGTAAAATTAACAATTGACTCGGTAAAACACCCATCGTGTTTAAAGCATCAATTTCTTCTTTAATCTTCATCATACCCAGTTGAGCCGTAA
ATGACGATCCACTACGACCGGCTATCATGATCGCCGTCAACAATGGCGCAAATTCACGTAGTATGGCCAATCCTAATAAATCAATGATAAACATGGTCGC
GCCAAAATTTTTTAATTGAAACCCCATTTGATAGGTTAAGACAATACCAATCATAAAAGATAATAAGGCAATAATGGCTAAGGCATCTAAGCCGGTATTT
TCAATGATACCTAGGATGGCATGACCACGAAGTTGACGCGGATGCCAAATAGTATGCCAGGCGCTAAAAAAGTTTTTCCCAATAAAACGTAAAAAAGATT
TAAATTCCTGCCATGATTCGACTGTTTTTTTACCGAGTAAGGCTAAACCGGTATAAGTTTTTACACTGGGTAGCGGTTTTATTTGTTTGGCTGTCTGTTC
TATCATCCCAAACAGTGCGTTGTGTTTGGGATTCAAACCGATGAGTTGGACTTCTCTTTTTTTAGCCAGTTGTTTTTTCCATTGATAAAGTTGCCAAGCA
CCACTGCTATCCATACGTGTGATGGATTTAGTATTTAAAATGAGTGGGGATGCTGTGTTGTGGTTCAGCTTTTTAAAAGATTGATCTAAGCTTTTTTTAT
GAATACCGTTTAAGGTCCAGGAACCGAAACAGTCGATCTGATTTTTTTGCTGTGCTGAGATGGCAATAGAAGCATTAACTGATTTCGACATGAAGCATAA
CCTAAGATAATAACTTAAACTTTACCAGCAAATATCGAGAAGCATACTCACAGCCATTGAGTTTTTGGCAAGTGCCGCGAAGAGGATTGCAAGTTGAGCG
ACAACACACAGACAAAAATTCAAGTACGAAGCGTATCACGCACAAAAAAATATCCCTTCACTGAAGAAGGGATACCTAAATTTGCCCGGCGCCTTTTTTA
TTAAAAAGGTTTTGAAGTATGCCAATAAATAGTTGGGCCTCGGTTAGGAATTAATTTATTGGTAGCGAGATTATGGTATTCGCTGCAAACATAACGATAT
TGACATGATGCAATATTTGTACATGCATGTGGTGAAACGTTTAGTCTGGTTAATAACTGCCGTATACATGCGCAATCATAATATGAACCAGAGCAAAAAC
CAGCCTTTTTTACTAAGTGAGCATTAAATGCACAAGCACTTTGTCCTGGATGGGCATTAGCCACATTGATGCTACTTAATAAACCCATGCAAATAGCTGA
AGCCATTAGTAATAATTTTTTCATACTATCCCCTTAGGTTATATAGTGTAAAACCTTATAGCGCCCGCTATAGTGGTCTACTCATTTTTAGAATAGCTTA
TGAATCATTAAGATTCAATTTTCCAAGCTTTATATAACGCGCTATCCAGCACTCGACTTCGTGATGAGCTTTAGGTATAAAGTGGTCATATGAAGACCTC
TTTATTCAATAGATTGACCTTAATTGTCGAACGTTACGAAGAATTAACTGCCTTGTTGGGTGATATGGACGTGATTAAGGATCAAAATCATTTCCGTGAC
TTATCTAAGGAGTATGTTCAGTTAGGCTCTGTCGTACAATGTTTTCAGCAATATCGGACTAACTTAGATATCCTAAATCAAGCCGAGCAATGTTTGCATG
ATAAGGATACGGTAGTGCGAGAGCTTGCCGCAGAAGAAATTAAAATTGCACAACAAAAACAACAAGAGTTAGAAAAAGAATTAGAACACTTATTATTGCC
GCAAGATCCTAATGATCAACGGAATGTTTTTTTAGAAATTCGTGCAGCTGCTGGAGGCGACGAAGCGGCTATTTTTTCCGGTGATTTATTTCGGATGTAT
TCGCGTTACGCCGAAAATCAAGGTTGGACAATGGAAATTATTCATATGAATCCTAGCGAACAAGGAGGTTATAAAGAAATTATTGCACGTATCGCTGGAA
CGGCTGTTTATGCGCATTTGAAATTTGAATCCGGCGCGCATCGTGTGCAACGCGTGCCTAAAACCGAAGCACAGGGGCGTGTGCATACATCGACTTGTAC
AGTGGCGATACTACCGGAAATCGAATCGGTGGATGATGTCACCATCAACCCTGTAGATTTAAAAATTGATACCTTTCGTGCCTCAGGTGCAGGAGGACAA
CATGTACAAAAAACCGATTCTGCCATCCGTATTACCCATTTACCCTCTGGCTTAGTGGTTGAATGTCAAGATGAACGTTCACAACATAAAAATCGTGCTC
GGGCTATGTCATTACTACAAGCTAAATTATTAACCGCTCAGAAAGCAAAGCAACAACGCGAGGAAGCAGAAACCCGTCGCGATCTTGTTGGTACTGGGGA
TCGTTCAGAGCGTATCCGGACCTATAATTTTCCTCAAGGTCGTTTAACCGATCACCGAATTAATCTAACGCTGTATCAATTATCTGATATCATGGAAGGC
CATTTAGAGCCGGTTATTCAATCCTTGACGCGTGAATATCAAGCGGATGAATTAGCTGCCTTAGGTGATTAGACGTAAAACTTAATCGTTTTTCATGTGG
AGGGAAGATCAATGTTTCGATCGATGGCTATTGCATTGTTTATTCTGTTATTACTCATTATTGGCGGTCACATCGCACTGACTTTATTTACCGGTGCTGT
AATGATTAGTTTTAGCGTCTGGGGGTTTTTGGTTGCTTCAGTATTCTTTTTTTCGTTAAGTATTTTACTCTTATTTATTTTAACCTGGGCTGGAGCATTG
ATAATTGGTGCTATTGCGGTTATTTGGACGATTGTTGCTATTATTTTATTTCCGATTTTATTGCCGATTTTATTGCCGTTGTTAATTATCTTATTTTTTG
TCTCCTATATTCGACGTAAGCAAAATCCTAAAGAATTTTAAGCGAGAGACTCTTCGCACTTGAATTTTTACCTGTGCTGCTGCGTGATTTGCAATCCTCT
TCACGGCATTTGGGCACTTACCAAAAGACCAATTGCTGTGAGTATAATGACTTCTAACAGGCGCCTCTTATGTTGTTAGTTTCCTATTGGCGTTGGGCAA
TCAAAGAGTTAAATCGAACCAGTCCCAGCGCCTATTTAGACACAGAATTGTTATTTGCTCATGTTTTAGGACTAACACGGGCTCAATTACATAGCCAACT
TCCCGATAGATTACTGACATTATCTCAGCAAAAAAGAATAAAACAATTGATTGCCCGTCGACAATCTGGAGAACCGATAGCCTATTTACTGGGTCGGCAG
GAGTTTTGGTCGCTGTCTTTTGAAGTAACTCCTGAGGTACTGATACCTAGGCCAGAAACGGAATTATTAGTGCAAAAGATACTAGATGATTTTAGTACTG
AGCAACGAAACATAGTGGATTTGGGAACCGGCTCGGCAGCCATTGCGGTCGCATTAGCATTGGCTAGACCTACATGGCAATTTATTGCAACGGATTATTC
ACCAGGTGCTTTACAGATTGCCGAACGCAATATCCGCCGTTATCACATACAAACGATAGAACTACGCCAGGGTGATTGGTGCCAGGCATTATTAGTCGGT
GAAAAATTTGATATTATTCTCAGTAATCCACCTTATCTTACTCTCGATGATCCACACTTTCAAACGGAATGTGCTTTGGCTTACGAACCGAAAAATGCTT
TAATTTCAGGGGAAAAAGGCTTGAAGGATTTAGAAATTATTATTCTACAAGCGCGTGAACATCTTCATCAAGGGGGTATTTTATTTTTAGAGCATGGCTA
TCAGCAGGCAGCTTTTGTTGAGGAATTTTTTTTAAAATATGGTTACCAGGAGATAAAAAATTACAAAGATTTAGCAGGTCATCAACGAGTTAGTAGTGGA
AAATGGAATTAATTGAAAATATGATCTATAAATCATTAATAAAAAGAAGCACATTAATAAAAAGAAGAGACATGGCCCTGTACTTTGAAATAATTGCCAT
GTCGAATTATTTTTGGTATAGATGTGTTTGGTTTATGTGTGTGTGCCAATTCCGGCAAATGTTAAATTCTCAAGAGGAGAACTTTTTATGCCAGTAAAAA
GAAAATCTGCAGCTCCAAAGCGACGTAAAAAACGCTCTACGGTTGCAAAGTCCACACCTACACGTAAAAGAAAAACGATAAAACGAAGAAAGAAAAAAGT
GGGGATGACTGCTAAACCACGTCGTCGTAGAAAAACCACGGCTAAAAAAGTGACGCGCAAACCACGTCGCAGAAAAGCGGCAACACGTAAGAAGCCAGCG
ACTCGCCGTAAGACTGCTACGCGCAGAAAGACTAAAAAAAAAGTAGTTAGTCGGGTAAAAAAAAAGCCTAGTAAAAGCAAAGCCTCAAAAAAAACGTCGA
CGTCTTCCCGTGTTACCAGAAGTAGAAAGCCTATAGCTAAAAAAAAATCAACAAAAGTAGCGAAGGCAAAAGTTATCCGAGCTCCTTCTAAAAAAAAACA
ACAGCAAGCAAAGTCTGATTCCCAGGCGCTACCTGCGGTAAAACAACAATCATCAATAGAAACTAAAATGGCAGAACATAAAAAACCTAAAAAAGAATCT
AAAAAACAACGTTCTTTACCAGAAACAAGGCTAGAATTGACTTCTATTAATTCGGAAATCGATTTAAATATAGCGCCTTATAAGGAACGTCCTGGGGAAG
ACTATATGAGCTCGAGCCAGCAGGCGTATTTTCGCCGTTTATTATTACAGCGAAAACGCGTATTGTTGGAAGATATGGGTCGAACCGTGCATCATCTACA
AGATGAGGGTACTTCTTTGCCCGATATTAGTGATCGTGCCACGCAGGAAGAGGAATTTAATTTAGAACTTCGTGCACGTGACCGTGAACGTAAACTTATT
AAGAAAATTGAGGATGCTTTACAGCAACTTGATGAAGGTCATTATGGCTTCTGTAATTCGTGTGGCGTTGAAATTGGAATTCGCCGCTTAGAAGCACGTC
CTACCGCCAGTCTTTGTATTGATTGTAAAACTTTGGATGAGATTCGAGAAAAACAAACCGGTGGTTGAAACTATTGGGTCAAAAAATGCGAATTTTTCAA
ATAATGCTGAAAGAACCTTGCATGGCTGAAGCTAACCCAGCGTGTGCGCAGCCATTCAAGGAAAAAGTGACGACGCTTTCCTTGAAAATCCCCACCGCTA
CAAAAGAAAAACACAACTATTATTCAAGGCGCGGAACTTGTTCGTCCTTGCTGGGGTTTATTTTCAATGCAAAACGCATTAGTATCACTTTATAAATCCT
CCTTAATTTTATTAACGGATTTTTACCAGTTGACCATGGCCTATGGTTATTGGAAGGCGGGTATTCACGAACGTGAAACGGTTTTTTACCATAACTTTCG
ACAAGCACCGTTTAATGGCAGATACACGATTTGTGCAGGCTTAGGTACATTAATTGACTACTTGCTTAATTTTCAATTTACTAAAGACGATATCGATTAT
TTAGCTGGATTGACTGATACGCAGGGGAAAGTATTATTTCCTACCGATTTTTTAAATTATTTACAACGTTTACGTTTTGCTTGTGACATCGATGCAATAG
AGGAAGGCACTGTAGTTTTCCCGCAAGAACCTTTAGTTCGTGTTAAAGGGCCGTTATTACAATGTCAGTTACTTGAAAGTATTTTACTGAATATTATTAA
CTTTCAAAGTCTCATTGCCACGAGTGCCGCACGTTTATTACAAGCAAGCCGCGGCGAACCGATATTCGAATTCGGTTTACGTCGTGCACAAGGTTTCGAT
GGTGCGTTGATGGCTAGTCGAGCTGCTTATATTGGTGGTTGTTCTGCTACCTCTAATGTATTAGCTGGAAAATTATTAGGCATTCCAGTGCGTGGGACAC
ATGCACATAGTTGGGTATTATGTTTTGAGAATGAATTAGCAGCGTTTCGTGCTTATGCGCAAACCTTTCCCGACCGCTGTATTTTTTTAGTGGATACCTA
TAACACAATTAAAGGAGTAAAAAATGCCATCAAGATCGCCGAAGAATTAAAACCGGAAGGATTTAAATTAGCCGGCATACGTTTAGACTCAGGTGATTTA
GCTTATTTAAGTCAACAAGCACGCAAACTTTTAGATGCTGCAGGCTATCATGATGCGCTGATAGTGGGTAGTAATGATTTGAATCCTTTAGTGATTACCA
GTTTAAAAGAACAAGGTGCAAGTATTAACGTTTGGGGAGTGGGCACACATTTAATTACTGCTTACGAACAGCCCGCACTCGAAGGTGTTTATAAATTAAG
TGCAATTAAGTCTGCGCAAGGTGTATGGGAAAATAAAGTTAAATTATCCGAACAAACCATAAAAATTTCTACTCCTGGGATTTTATCAGTGCGGCGTTAT
TATGCGGATAAAGTGGATGGTTCGGCGATGGCGGATGCCATTTATGAGGAACGATTAGGGATTTCAGAAGATAATATTACTATTATTGACCCTATCGATC
CGACGAAACGGCGCTCTATTTCCGCAGCAGCACCACACCGTGATTTATTAACGCCTATTTTTAGACGAGGAAAATTAGTTTACAAAGTACCTTCGTTAAA
ATCCAGTCAAGAAAAAACTCATCAGGAGTTACAACAATTTCATGAAAGTATTCGTCGATTGCTAAATCCTCATACTTATCCAGTGGGTTTAGAAGAGAAG
CTGTATCATTTAAAGTTACAACTTATTTTAAAAGCAAAAACTTCTATTGATTCTTAAACTTTGAATTTATATTAATTAAATTTTTTAGTAAAAATAATTT
TTTTTAAAAATGACAGGGAGCTCATATCGCAAAAGCCTCTTTCCTGCATTATCAAAAGAGTTTAAAATGAAAAATGCTAGATACTTTTTTTAAAGTAGCT
AGCTTAATTAAATATAACAATTTTCTTTGCCCCAGGAATCTAACTTTTATGAAAAAAGCTTTGATCTTAGTAGATTTACAAAATGATTTTATGCCTGGAG
GGTCCTTAGCAGTAGATAATGCTGACGAAGTTATTCCAGTGGCTAACCGAGTTCAGCAGTATTTTAAATATATTATTGCAACGCAAGATTGGCACCCAAA
AGATCATACCTGTTTTGCAACGAATCATAAGGGACGTTTTCCAGGCGAGTTTATTCAGCAAGCAGGTTTGTCACAAATATTATGGCCTGTACATTGTGTA
CAAAATACCAAAGGGGCTGAATTTGTTAAAAATCTTAAATTGGATCATATTATTAAAGTCGTTCGCAAAGGCAGTGATCCAAAAATTGATAGTTATAGCG
GTTTTTTTGACAATGGTCATCAAAAAGAAACTGGTTTGGCTGAGTTTCTTAAAGAATTACAGATTACCGAAGTGTATATTATGGGAGTAGCAACCGATTA
TTGTGTTAAATATACGGTGTTAGATGCCTGTAAATTAGGCTTTAAAACTTATTTGATTGAAGATGGATGTCGTGCTGTGAATGTTAATCCAGAAGATGGA
CGTTTGGCAATTTCCGAAATGAAAACCGTCGGCGTAAAAATAATTCAAAGTGATGAAGTTGAATAAGTCACTTATGAAAGTAGCGTGCGGAAAATAAAAC
AAAAGACACCGATTATTTAGGAACGTTGGATCGGAAAGCTAAGCACCTCTGATATCTCATCTACTTTTTCCATGAGCATTAATAGACGATCAATGCCTAA
AGCAACTCCAGAACAATCAGGAAGTCCGTGTGTCAAAGCCGCTAACAAATATTGATCGAGAGGTATTTGTGGGGAGTGATTTTTAGCACGGGTGCAGAGG
TCATTTTGAAAACGTAGTTTTTGTTCGTTCGCATCATTTAATTCATGAAAGCCATTGGCAAGTTCTATACCCTTTAGATAAACCTCAAAACGTTCCGCCA
CAGGGGTTGTTTCGTGGCGTATTTTGGCTAAAGCGGCTAAACCAACAGGAAAATCATAAATAAAAATTAATTGTTTAGGTAATTGTGGTTCAATGACATG
AGACATTAAAAAGTTTAAATAATCTTCAACCGTGTTTAAATTTAAATTTTCGGTTGTTAAACCTAAATGAGCAGCGAGTTGTTTTGAATTTTTAAGCGAT
AGTAGGTGCGGATTGATCTTCAAATAACGTTGAAAAATTTCTGCATAACTAAAACGTTGCGCCGACTCGCAAACTAACAATCGTTTTAATAAGGTTTCTA
CTTCATCCATTAATTGATGATGATTATAGCCAGGACGATACCATTCTAATAAGCTAAATTCAGGATTGTGATAACGTCCCGATTCTCCTTGGTTACGAAA
TGCTTTAGAAATCTGATAAATGGGACCTGATCCCACGGCTAATAAACGTTTCATTGCAAACTCAGGCGAAGTTTGTAGATAAAGCGTTTGTTGATGGTCA
GGATGATCTAAACAATATTGCGTTTGAAAACTATGCAAATGTGGATCTGTCACTGTGGCATGGGAAAGTACTGGAGTTTCTACTTCTAGAACCTCACGTT
CGACAAAAAACTCACGAATAGCTTCTAAAAGTTTTGCGCGACAACGCAGCATGGATAACGTAGCAGTGGGTTGCCAGACGTTTTTTTTAAATTTCGTCAT
GGTGTTCGGCTATTTCTGTCCTGAGAATTAACCGTTTATAAACCCGTTCACTGATGAGGCCGGCGTTAAATTTGCGTTTAGCGTCAACAGACATCGGTTG
ACCATATTTTTTTAATACGAGACGGGTATGGGCACTGATATTTTCTAGTTTAGAGTCTAATAAAATATCTCGTAATTTTTCATCAAAAACTAAAAATTCA
CGTAAAGCAATACGTTGTCCATCGGTGCTAGGGACCAGCTGTTGCCAAATGACTACGCGTATGGTCTCGATAATATCGATCATTCTCGTTTTAGCTTCTT
CAGCAGGAAAAGAGTTGACTAATCGTCTTAAAGTTTCAGCCACTCCATTACTATGCAGTGTGGTATAGACGGGATGCCCGGTTAAAGCCGCTTCAATAGA
AGCGCCAATAGTTTCTGGGTCGCGCGATTCGCCGACTAAGATTAACCGCGGTTTACGTCGCAAGGCATTACGTACGCCGGCTGCGAAGCTGGGGAGATGT
CTAGGTATCTCGGATTGACTGATGATGGAACTAGGCATAGCAATCGAGTCGTAAACAAATTCTATAGGGGCTTCATAAGTAAGGATTTTACGATGTGAAT
CTTCTTTTTCAGCCAGATCGCGAATGATAGCGGCTAACAACGTGGTTTTGCCAGAACCGGTTGCACCGGTGACATAGACGATACCTTGTGCTGGCGCTAA
AGCGTCGATTAATGGAGTTTCTAGATTCAGATCGGACATTTTCGGTGGTGTACTCGGAATGGTACGAAAACTGATTTGGATCGCGTCATGACCTTCTACT
AAGCAACCTGTGGCATTGACACGAAATCGATAACGCTCGTTACGATTAGGCCGAAATTCATAGTGTGTATCGATATCAACGCCACTTAAAATTTGTGCGC
TACCATTCGGGCCATAGATAAGATTGAGTGTTTCTGAGACTTCAGTGTTGGATAATTTACGTTGGGTAATACGTAATAATCGACCGTAACTTTCAGCAAA
GACTGGTTCACCGGTCTGTAGTGTAATATCTGAAGCGCCCACTTTTTGGCAATGGATTAGTAGCCGGGTTAAACAAGCCGCGGTGAAACGTACCGGTTCA
TCGGGAAGTAGATGGGCTGTCATCGTGTGTCACGATGGATTTCCATCGACTTGGATTAACTTGTAATTTTGGAAATGAAGTGATACGCAATATTTGATCG
TTAATATGCAAATCAGAACTATCGCCGGTAACACCTAAATCGGTATGGGCAACAAAAGGTTTACTGACCATTCCTTTTAGTAATAAATTCCGATATAAAG
CCATACCGGTGTAATCACGGGTTAAACGCGCTAAATTATCATTAAAAATAGCATTGGCTTGATTAATACCATCTTGCCAGCCTAATGTGGCATATTTTTT
CCAAACGAGACGTTCTTCAGGTGTTTTCGGTAAAAAAGCAGGTAAAGGTAATTCGGGGTGTTGATAATCCATCCAGAGATAGTTACGCCATTGTGGTGGC
GCGGTAGTGAAGTGTGCTTGGCTGATAATTTGATAAGTGCGATCGTCGATACGTAAGGTTTGTCCATCGGTGAGATTCAGCGAATTATTTCCCTGGACTA
ATACAGGAGGAATGACATTGTGGTCGAGTAAGATGAGATTAAAATTAAAAATACGATCTAATTGTGACGAATTTTTAGTTAACACGTGATTAATATGCTC
AGATCGCCAAGCCAAACCGGCTTGAGCACCGATACTCATCGCAATATCTTGGAGTGCTTGTGAGTGTAAAGCGGTCATTTGTTTTTTGGCAGTCGTGACC
TGTGCATGTAAATCCTGTAGTTGTGTTAAATTATCTAAACTACCTACGGTTTTATAATTAGATTGTGTGGTGCTGCAGGCCGTGAGCAGTGCACACAGAC
TTAAGCCTGTTACTAACGGGAGTGTATTTTTTCGGTAACCTGTAATTTTTTTTAGGTTAAATGATAGGCGTAAATATTTATGCAATAAATTTTCGACGCA
TTTAACATTAATTTTTAGCATAACGTAATTCAATGGTCTTAATGCCCGGATAAACAAAGATATTGGCTTTTTCTCCTGCTTGTAGATTGGCATTGCGAAT
GATATAGTTTAGGGGTGTATTTTGTGAGGAAATCGTTACTAAAACTGGAACTGCTGGGCATTTTCCTATGACTTCTAAATGGAAGTGAGCAAGTTTGGCG
ATACGCTGCAATAGTGGTTCAATCGGACCTGACCAATCAACCGAAGCGATCGTTTTTTCTAAGCCTGAAGAGCTAGGATAGGGTAGTGGTTTGCTAATAG
GAGGGCTAGAGGCTTTCTCCAGTTCTTTTAATTCATTTAATGATTGACTAACGGAACGCGCTGCCTCGGCTAGTTTAATCGAGGCGTCGTCTGAACCCGT
ATTGATAGTGGGAGTTATGGAGTTAGGTAAGTTTTGTGAAGCACACCCCGATAGTAGACTCACAAAAAGCGCCACTGTTATTTTTTTCATGCTTATCTTA
TTGTAGATAAAATTGTGTAACTTACTTCTGCATTGAAACAAGAAGGAAATATAATGTCAAGCCATGGTTTTAGGGGTTCAGTTTAATTAAGGCATATTGC
ACTTGGCCTGCCGTTTTACAGTGTTGAATTTGCCAATTTTCTGGAAGCGTCAGATTTTTGAGACTGGCTTCGGCTTCAATATAAATTTTACTTTCCGGTG
CCAAAAGCGTTTCTTTAACCAACCAGAAGCAGGCTGAGCCGATCAAATTTTGATGGAAAGGCGGATCCAGAAAGATGATATTAAATAAAGGTTTTTTTGG
TTTAAAGAGTTGCGTTGCTACAAAAGGAAATTGTCCCTGATACACTTTGGCACGGTTTTCAGCGGCGAGCTGTTTGAGCTGTGTTTTTAAATAGGAAACT
AATACAGTGGATTGTTCTATAAAAGTAACGGATTGAGCATATCGGGAGAGTGCTTCAAAACCTAAGGCACCGCTACCGGCGAATAAATCTAAGCAATGGG
CATTAGCAATGTCAGGAGCTAACCAATTAAATAAAGTTTCTCGGATGCGATTGGGAGTAGGGCGTAAGTCGGGTATCGCTGGAAAATGAAGTTTTCTTCC
GCGCCATTGTCCGCCGATGATTCTGACTTCATTCTTTTTCATAGAACAGACGTCTCTAGAGCTATTGAGTGTTATTATTCTTAAATAGAGTTTTAAGAAT
AATGTGACATGATTCGGTTAATAACGGATTGCGTTTAATTAGAAAAGTCATTTATTATAAGCGTTTTCAGTTACACTGCATAGATTATGTTTAAATTTTT
AAAACGCAAAGAATCTCAACCCGACTTCTCTGATGAGGAGAGAGTGATTAGCAGTAAACCTCGTTTTTTTAATCGAATAAAAAATAGTTTACAAAAAACT
CGTCATCAATTAACTGAAAGTCTTGCTCGCTTAGTATTAGGTAAAAAAAAGGTTGATGCCGAATTAATTGAGGAAGTTGAAGAGTTACTTTTAACAGCCG
ATGTCGGTCCCACAGTGACTGAAGAAATTATCCAGTGCTTAAGCACAAAATTAGCACGCAATCAATTAGCGGATGGGCTAGCGGTATGGGAGATATTAAA
ACAACAATTAGGCGAATTATTACAACCGTGTGAATCTGCGTTAGTGATTAATTCTGAGCATAAACCGACTGTTATTTTAGTGGTTGGCGTTAATGGTGTC
GGTAAAACGACAAGTATTGGTAAGCTAGCTCATTACTTGCAGAAGCAAGGTAAACAGGTGATGTTAGCTGCAGGTGATACCTTTCGAGCAGCGGCTACTG
AACAATTAACGATTTGGGCTGAACGTAACCATATTCCCATCGTCGCCCAACATCAGGGTGCTGATAGTGCTTCAGTCATTTATGACGCTTTTCAAGCCGC
TAAAGTGAGAAACATCGATGTCTTGATTGCAGATACGGCGGGTCGTTTACATAGTAAAAATAATTTAATGCAAGAATTACAAAAAGTAAAAAAGGTTATT
AGTAAATTGGATGCGACAGCCCCCCATGAAATTATGTTAATCCTGGATGCAGGCACAGGCCAGAATGCGTTACTGCAAGCGGAAGCTTTTAACAAAGCGA
TAGCTTTAACCAGTTTGATGCTGACTAAATTAGATGGGACTGCAAAAGGAGGGGTGATTTTTGCCATCGCCAAAAAATTAGCGTTGCCGATACGCTTTGT
AGGTTTGGGTGAAGGTATCGAAGATCTACAGGTTTTTTCAGCACAGGAATTTGTTCGTGCATTATTTTCTATAGAAAATAACGAAGTTTTACACTAAAAA
ATGGCTTAAAAACTTTGCTAAACGGGAATAATTTCTTTACTATTCGGTAGCGGACTACAAATGGAATACAAATAATAATAAGATTCAAAAAGTTAATTGA
AAGAGGAAAAATGACTGACACAAACGTTTTTAGAAAATATATGTGCCTACTTTGTGGTTATGTTTACGATGAGGAGCTAGGCTGGGAAGAAGACGGGATT
CCGCCGGGGACTCGTTGGGAAGATGTCCCTTTAACCTGGCGTTGCCCTGAGTGTGGTGCCATGAAAGAAGATTTTGAAATGGTAGAATTATAAACTAAAA
GGATGTACCTCAGCGACAATGACGATAGCAATGAGCAACAAGGTTGGAAACTCATTCAGCCAGCGATAAAATAGGCTGGAATGTCGGTTGTTATCCTCCT
TAAAATCATGTAAACATTTTCCACAATAGAGATGAAATAGGATTAATATAGCCACTAATCCTAATTTTAGATGCATCCAAGTGGCAGCCGCATAGTAGTT
GGCAGCCAAGCTAAACAAGATAAAACCAAAAAGGAGGGTTAATAAAGCGGCCGGTGCCATAATGTAATAATAAAGGCGATGTTCCATGAGCTTAAAGCGT
TCAATACTGATTTTATCTTTAGCGTCGGCATGATAGACAAATAAGCGTGGTAAATAAAATAAACCTGCAAACCAAGCGACCATTGCAATAATGTGAAATG
CTTTAATCCAGGGCATAGGTGGCTCCAAGTGCTGATAATACTTTTAATTTTAATTAATAAAATAGCCTTGCTATGAATTATGACGTAATTATTCCGACAA
TCAAAGATTATTTACTCGCTTTGCAGGCTAAGATTTGTTTAAGTTTAGAGAACGAAGAGCAAGAAGAAAAATTTTTAATCGATGATTGGGTGCGTAGTGA
AGGCGGCGGTGGAAAAACCTGTATTTTGACCGGTGCACTAATAGAACGGGGTGCAGTTAATTTTTCTCATGTTTTTGGTGGAGCTTTACCACCCAGTGCC
AGTCAGCGACATCCTTCTTTAACGGCAGCAGCGTTTCAAGCAACCGGTATTTCCTTAGTGATCCATCCGCGCAATCCCTATGTGCCCACGGTGCATATGA
ATTTGCGCTTTATTGCCGTGTTAGGCACTGATCAACAAGTGGCACAATGGTGGTTTGGTGGTGGCTTTGATTTAACACCTTATTATCCTTTTTTAGAAGA
TTGTCGGCATTGGCATCTAATCGCTAAACAAAGTTGCGACCCCTTCGGCATTGAACTTTATCCGCGTTATAAAAAAAATTGTGATGAATATTTTTATTTA
AAGCATCGGCAAGAGGCGCGCGGTATCGGTGGACTTTTTTTTGATGATTTAAATCACTGGGAATTTAATCGATGCTTTGAATTGATTCAAAGCGTGGGTA
ATCATTTTTTAAAAGCTTATTTACCTATATTACAACGACGTAAAGATTATGCTTATGGCCAGCGCGAACGTCAATTTCAAGCCTATCGACGGAGTCGCTA
TGTTGAATTTAATTTGATTTATGATCGCGGTACATTGTTTGGCTTGCAAAGTGGTGGGCGAGTTGAATCGATATTAACCTCACTGCCGCCACAAGCGAAT
TGGCACTATAATTGGCAACCGGAACCAGGCTCTCAAGAAGCAGAATTAACCGAAAATTTTTTAATTGCTAGAGATTGGTTAGCTTAGTTTTATTGCGAGA
TAGATTAGGCAAAAACTGAAGTGCGAAGAGTATGACTAAGCTAAGGGATCTAATTTTTTCTTCTTAGCGGATGCATGGCGTGCACGCATTTCAACGTCGA
TATATTGATCGGTAATTGCGCTAGAGCTATGGCCGGCATCATCCCTGACATGTTCACGGGGCCGATGCTTGACATCCTCGGAAATTCCCGTGTGTCGCAA
CCAATGTACGGTAGCGGTTTTTAATTCTATTGCCTCGTCTTTAAGTCCATCCTTAACCATACGAGTAAAAGCCGCATCAAAACAAGCTTGGACGATACAA
CGAATTTGTCGAGTACTTTGAATAGCCGTTTGGCCATTAATTTTTCTAATTAAAGGCGTGGTTTCACCGCGGCTAGGTAAACTCATTAGTCCTAAACTTT
TGCGGTACTGCTTTAATGCATTTAACATATCATCACTGACACTAATTAAACGTTCTTTATTTCCCTTCCCCACCGTTAAAAACCACCAGTTGCTATCGGC
ATCTTTTTGAAAATGACCCATCTGTGGTTCCCAACGCGGGCTCGCGGCAAGTTCAGAAATTCGTAGATACATCCCATATAATGCCTTCATAATGAATAAG
GTTCTATTATGCAAGGCAGGTTTCTGTTCGAAGAGGATTTCTGCCGTTTCTATGACATACGACCATTGTAACTCACTTAAGCGACGCACTTGATGATTAC
TTTTTTGTTGCCGTATGAATTTACTTTTTTGTCGAATTTGTGCTACAGGATTGAAATGAATATAGTCTTCTTGAATCAAATAGTTATAAAAGCTTCCACA
CACCGCAAAAATTGCTTGTAATGCTTTTTGTGATAGGGCATATTTTTTTATATCCGGCAGGATGCCTTGTTGACTAGCCATTTTATTAATCGTCGCGACA
AAAGGCCGCCAATGGGGATGGGGTTTTCTCTTTCCCTGATGCGTGAAATAGCGCGCAACGGTTTTAACACCAATCCAGTGTTTAGGGGGTTGCTGGCAAA
ATTCTATGAAGGCTTCAAAGTCATCGCGGCGCAATCCTTTGATCGACTTTCCTAAAACGAACCAACTCCACTGTAATAAACGTTCAATTTCGCGCCGATA
CGCATTAAATGTAGCCTCGCTGCCCCGATAACTATACAGAAACTGTAAGGCTTGAGAATAATCTTGGCTGGCATAAGGCTTAGGGTGGGTTGTGTCTGAA
ATGGGTTGCAGTTTTTTTTTGGGATCGATAAATTTTAAACTATCAAATAATGGAATCGGAGAAATGAGTGACATAATCAAGTACCTTAGTAAAACTCTCG
TTAGTTTAACAAGCTTTTATGAAAAAATAGGGAATAAATAAAAAAAATAATATTTGACAAGAAATTTTCAAAAAAGTTTAGTATAATTCCGGCCTTCCTA
GTTAGGGGGTAAATAAACTTAATGCCCAGGATTGTTTCTAGCATAAAGAAACACATCACTACAACTGAGTTTTGGCGGGCCTTGTCGTTCGTCTTGAAGC
GCCTAGAAAGTATCGCAAAATACCTCACTAAACTTCCTCTACCTTTTACCTTTAGCCTTTATATCTTACACCTGCTAAGAGCAGCTTTAAGGATATATAG
TTATTTTTATAAAATTAAAAATAAAAACTTAGGTGATACGTGTAAGCTATTATTTGCTGTATTTAAAGTATCGATAGCTATTATCGCATTAGTTTTACTC
GGATGTGGTTTTGCTTCACTGCCTTCGATTTTGTTAGCCTCGTTTTTTGCTTACAGTATTTTAAAGCTTATTCATAGCGCGATAGTTTTGTTAGCCAGCA
CTATCGCCTATCTAAAAATCGATAAACAGAGTATCGGACAGCGATGGAGGCGAGCACACTATCGCGATAACATGACCAAACATGTCGGTATGTTAGGCGC
AGGCCTATTGTTTGTGTTATTTACCTGCCTGTTCAACGTTGGAACGAGTATTTTAATCTGGTCTAACCCGTTATTACTGTTGGCGGATACGGTAATTGGT
GTGGGATTGCTCGTAGCTGTATTTTATTTAGGCTATAAAATTGGCAAAAATAAACACCTCGCAAGCGAAAATCTAGTTTTCATGTCGGATCAGGCTGCGA
AAATAAAGAAATTTTTATTGTTGTTCGGTTTAGCTATCGTCGCTTTGCTATTAACTGCCGCTACGCCTAGTCTCGGAGTTTCTGCTATCACGATCGCGTT
GGTATTACTTTGTTCACAAGATATCGTATTGACTGTTTATTATTATTTTAATGGGGTTTATATACCGGATCCTGAACCCGCTAATCTTAATGAAGAGCCA
TTAAATACCTACATCGGCCAAACCAACCGAGATTATTATCACACTTTTTCCCCCATATTATATTTACAGACACAAGTTTCAGAGAAGCTGCAGCAGATTA
AAGAGGTTAATAAAGCCAATAAAAAACTGATTTTAAAAGTAACATTGGTTAAATTACTGCAATTAGAAAATAAATTAGCAAAAATTACAAAATTAAGCGC
ATTCAGTCGATTTTTTTCTTCACAAAAAAAACTAAATGTCAAAAAAGAATATTTACTCCGTGAGTTAACTTGGGCTTTAAATACCGATGATCAAGAAGTT
TTAATCGATCTTTTTATCCTAGCCATTATCGATTTGGCTGAAAATAAAAGAACCGTGTTTTTAAAAAATAATCTATGTGAATTACTGGATTTATTGGATA
GAGGTAATCTCGATTATCACCTACTACAAAAAAATAGCTTGGCCCAATTATTTTTTTTAGCGAGGCAGGGTGAATGTACCCAACAAACAGAAATCGTTAA
ACCTCAAGCGTTTTATCAATCTTTTTGGAAAAAAGTCGGGGCCTGTGATGCCTTATCACAGGCATTTCGAGCATCACGAAACATAGAGGAACAGATAAGC
GTATCCAACCTACCTCTGGTGGCTTATTTAAACTAATGAGTCAAAAATAATGACTAGGTGGTGTTAAGGATAGTAAAAGGAAACTTAATTATAATGAGCG
GCTTGATGCCATCAGGCATGCAATTAAGAAACATGTCATAGAGTATAGACTATGCTTTACGTGCTTAACGATTGGTTTCTTTTAGAGGTAGAGAAGTATA
TTAATCAGCTTCAAGCCTTATTGGCATTAAGTGAGCTGTGGTGCTTAATCCGCCAATTTTTAGACCAGTTACAGCAACTGTACCTCTCTATTACTTCCAT
TCCTCTTTGGCGTCTAATCTTTCTGGTGCTGAAACGCTTAATAGGTGTTATCAAGGCCGGGTTAAAGTATTTTTTAATTGATTTACCTATTCCTGCGCTG
GAGTTTTTCTATGTTCTACATCTTGCTAGGGCATTTTTAACGCTGATTAATTTTTTTAAAGATACGGATAATAAAAATTTAGTTGAAAGAACTAAATTTT
TATATGCTTGCTTTAAGATCCTTATTTCGTGTTTGATGTTTAGTTTTCTGATTTTACTATTCGTCTATGGTATGGCACCTTTGGGAGTAGTCGCTTATGC
GCATCTCAAAAACTTATTTCGTGTTTATACGTTTTCAAAATTTGGCATTAGCTTGCTGACCTTAGGATTTAGTTACTATAGGGCTAAATCCTATCGTGAC
GACGCAGCGCATGCTTGGTTACAAGCGAATTATCAAGCCAATATTCAAAAACATACTCATATTTTAGTGCTAGGTATATCAATAGCGGTGTTATTGACGC
TAGTGAGCGTATGTGGCTTCGGCTTGGGGCCAATAGGATTGGCGGTGGTTATCGTGTTAGCGGGTTTGCTGCTGATAATAGATATCGCCAAAGCGATTTA
TTTTTATAAGAATGGTTGTGATGTTCCAGAGCCTCAAATAGGTAGTTTGCCGCAGCATAATTCACTACTCGATTTTTCTAAGAGTGATTATTATTATAGA
AAGTGTCGAGTTGGCAGATTAAAGATAATAGATGACGCTGAAGAAAGTTCTGAAGCAAATCGAGTTTATCTATTAAAAGAAATAGTGCTTAAAATTATTC
AGTTGGAAGCTAAATTAAAAAATTCTTCTTCTAGAATAAGATTTTTTTCAGAAAAACAAAAAATACAGGAGAAAATAGAAGGTTTAAAACAAGAAGGAAG
TTTGCTTTTAAAAGGTGATGATGAAGAAAATAAATTATTACCTAGTAAGATTATTAAGGCTTTAAATGAAGATTATCAACAATTAAAGCCAAATGATAAA
ACTTTAATCCCTAAAAAAGATCTTGAAAATTTAATGATTAGTAATGCAATAGCTATCTTAAATGATCTCCATGCACGAGGTGTTATCAGAGAAGAAAAGA
AGGTAGAGTATTCACAACCGTTTCGGCAATCGTTTTTTAGAAAAAAAGGGGATTGTGAAGATATTAGAGACGCCTGTCAGGAGCTGTTAAAGCAACAAAA
GCCTAACTATGACATAATCACATTGCGGCCTAGTATGGCAACAGGGCGAATACATGCTAGAATAGGCTAAATTTTAACCAGAGTTACACTTATGCCCCTA
TCACTGTTACTTATTCTCATTATACCTATAGCAATCTTGTTATTGAAGAGCTTTTTCACCGTTAGTCAACAATCGGTTGATGTGATTGAACGTTTTGGAA
AATATACGCGTTGTGCACATGCAGGCTTAAATTTCAAAATTCCGTTCATCGAACGGATTGCCGGCGCTATTTCACTGCGGATCTATCCATTGGAGGTCAC
CTTAGATACCAAAACTCAAGATAATGTGATCGTTAAAATCCAGGTTTCCGTCCAATATCGGATTAAAGAAGACCGTGTTTATGATGCTTTCTATAAATTA
GAAAATGCGAGAGAACAAATCACAGCTTACGTTTTGGATTTGGTCCGTGCTGAAGTACCGACCATGAGTTTAGATGCGGTCTTTGAAAAGAAAGACAGTA
TTGCAAACGCGGTAAAAAGTGAGTTGACAGGGACCATGCAAGAATTTGGTTATGAGATAGTGAAAGCTTTAGTGACCAATATTGATCCCGATGAGAAAGT
AAAACATGCCATGAATGAAATCAATGAGCAGCAACGTTTACAAGTAGCGGCGCAAGCCAAAGGGGAAGCAGAAAAAATTCTAAAAGTAAAACAAGCAGAG
GCAGAAGCAGAAAGTAAGCGCTTGCAAGGTGAGGGTATTGCTAACCAACGTAAAGCCATCATTTGTGGGTTACAACAATCAGTAGGTGAATTTCAAAAGG
CGATTCCTGGCGTAACAGCGGCGGATACTATGAATTTAGCCTTGATTACACAATATTTTGATACTCTGAAAGAAATTGGTGCCAATAGTAAAAGCACAAC
TATCTTATTACCGCACTCTCCTGGCGGTTTAAAAGACATTGCCGCGCAACTCCAAGAAAGTATTATTACTGGGAATTTAGTTGCAAATTCAGAGCAGGCA
GAATAATTTAAATTTTAAGTTTGTGCGGAATTTCGGCCGACTTGCTGGATGAAATAACGATGTAAATAATTATCTTGACTCAGCTCAGGATGAAAGCTAG
TAGCGATGATATTTTTTTCATGTACAGCAACAATCTGATCTTGGTATTTGGCTAATACTTTAATGTGGGTGTTGTCATCTAGCAAGGTGAGTTTAGGAGC
GCGGATAAAAACCATTTCCATCGCTCGATCGCTTATAATACAATGTCCACTTACCACTTGCGAAGCGAGTTGTCTGCCGTAAGCATTTCGTGTCGCACAG
ATATTCAGACGTCCCAAGCTTTCTTGTATGGGTGATAATACCGATTTGGCGAGTAGTATGGCTCCCGCACAGGTCCCTAAGATGGGTTTATCATAATCGA
TCAGACTCGCCCAAAGTTGTTGTTGCTTAAGTAACTTAATTAATACCGAACTTTCTCCACCCGGTATAATTAATGCGTCGCTGGCGGTCAATGTGCGGCG
ATCACGTACCCATGAGCAAAACACACCCAGCTTATTTAAACAGCGGATATGTGCTTGATATCCACCTTGTAAGGCTAAAACTCCAATATTCATATTTTCA
TATTAATTAATTGGGATTCTTCAGACTTTAAATTAAACCCACTCATCCCTTCTGCCAAATCATTCGAAACATTGAGTAAAATTTCCGGATTATCAAAATG
GGTAGTGGCTTGTACGATAGCAGAGGCACGTTTTTCAGGATCAGCCGATTTAAAAATTCCTGAACCGACAAAGACGCTTTCTGCACCGAGTTGGCGTAAT
AAAGCTGCATCTGCAGGTGTCGCAACACCTCCCGCAGAAAAATGTGGGACGGGTAATTTACCTTGTTCAGCAACCCAAAGTACTAATTCTAAAGGAGCAT
TTAAGTTTTTTGCTTTGGCGTAAAGTTCTTCTTTTTTTAAAATCGACAGTTGTTTAATTTCGCGTGTGATAGCTCGCATATGACGCACAGCTTCGAGAAT
ATTTCCAGAACCTGCTTCGCCTTTAGTACGTATCATAGCAGCACCTTCGGCAATGCGTCTTAACGCTTCGCTAAGATTGCGACAACCACAGACAAAGGGG
ACTTCAAATGCTTCTTTATCAATATGACATTCATCATCGGCTATGCTTAATACTTCACTTTCGTCGATAAAATCAACACCCAATGATTGTAATAGTTGCG
CTTCAACAAAATGACCAATACGCACTTTGGCCATCACCGGTATCGAGACGGCTTGCATGATATCGTGAATTATTTTAGGTGAGGCCATACGTGCGATACC
ACCCATTTTACGAATGTCTGCGGGTACACGTTCTAAAGCCATTACTGAACAAGCGCCTGCTGCTTCGGCGACTTTTGCTTGTTCAACGTTAGTGACATCC
ATAATGACGCCACCCTTTAGCATTTCAGCCAGGCCGATTTTGATGCGCTGGGAATCATCAAGAAAATTCATAGTGTTATCACCACAATAAGAGTTTTATT
CTGTTCGTACAGAAATAGCCTGGCTATTGTACAATAAATCTCAGTAATGCGTCATTTTTGCATAATTTATTTATTTCAGACGTTTTTTGAATCAAATTAG
TTTCACGATTCCTGGCCTTTAGCATTCGAAAAGGCGAGCATTACGTTTTTAGCGGTCTTAGAAAATAAACATAGAGTGATTTAGTCGGTCGTTTTTCTTT
TTCGGCCGGTATAACTTTTTTGATAATTAACACGTGACTTTGGTTTTCTAGGCGCTGAATTTTGATGAGTATAAGAAAACTGTCTGGGTCGGTCTGCCGT
GGTGAGTTCGGCGGGGGCTTTTGCTTTCGCTTTATAATCAAATTCAGGGATAATGCATTCTTCTAAACGTTTCTTCAGTAAATACTCAATGGAACGGATT
TGACGTCTATCGCCGTTGGTAATTAAACTAAAGGCTGCTCCTAATTTAGATGCGCGTCCAGTTCGCCCAATCCGATGCGTATAATCTATCGCTGTATTAG
GCATATCAAAGTTAATCACATGGGATATATGATCGATATCAATTCCACGTGCCGCAATATCAGTGGCTACTAAGAATTTCAATTCACCATGGCGAAATTT
ACCGAGCGCAATTTTTCGTTTGCTTTGCGATAAATTACCCTGAAAGGAGGTCGCTTTATAACCGAGATGCCCAAGGTGTTCAGCCAAACGCTTGGCACGA
TGTTTGGTTCGAGTGAAAATGATGGCTGATTGAACCTTATTGTTTAGTAAAATGGTTTCCAATAAATCAGTTTTCAATGCTTCTGAAATTGGGAATAAGG
TTTGTGTGACGGTATTGGCTGGAGCCGATTCACCAATTTTTATAGAAACAGGATTATTAAGTACTTTGTCTGCTAATAATCGGATATCTGCCGACATAGT
GGCAGAAAAAAGTAAATTTTGGCGTTGTTTGGGTAAATATTTTAAAATATGATAAATAGGTTCTCGAAAGCCGAGATCAAACATATGATCAGCTTCATCT
AAGACCAATATTTCAATGTGATGCAGGTTAGCCTGCTCGCGCTTACTTTTGCCTCCTTGGAGTAGGTCAAGCAAACGACCTGGACAGGCGACGACGATGT
CGATACCACCGCGTAATGTTCGATATTGCTCAATGTAATTGACTTTACCACCGTAAATAGTGGCACAGCGTAAACCAGTTTTGGCACCGAGCTTATTGAT
AGAAACACAAATTTGGTCAGCTAATTCTCGCGTCGGTGCTAGGATAAGTGCCCGTAATTGACCTTTAGGTCCTGACATTAGGTGTTGCAGTAGGGGTAAA
GCAAAAGCCGCGGTTTTACCAGTTCCGGTCTGAGCCAAACCAACAACATCTTGACCTTGTAAGATAGCGGGTATGGCTTTTGCTTGGATAGGTGTGGCTA
CTTGGTAACCCTCGGCTTGAATACCGGATAAAATTTGGCTGTTTAAGTTAAATTCTGTAAAGTTCACTAAAAAAGTTCCTGGCTGAGTGAGCCAAGTAAC
ATCTTTAGCTCTAAAAGTGGGCTATTCTATCAGGCTTATTCGGCAAATGATAGGAAAATTGCACTAAAAATAGACGGTCTCTAGCGATTGCTAATCCGAT
AAAAATTCAAGGATCCGAGTTATCTGTTCTTTTGGATATCTGTAGCGGGCGAGAGTATGATTAACAGTCAGGGACTGACTTAGCTAATCGTTTGAATTTA
GACTATTTTTTT
>contig_193
CGAAAATCAGATATATAGGGCTATCGATAAATTTGAAAAATTACAAAATAAAAGTAGTTATTCTTGGAGTTAAGAGTATCTACTCGGAGTAGATCTAATT
TTAAGTTGTGATCTTACAACGTTTTTATGGATGATCATAGCTAAGAGGTTGATAAGTCGTCATTTAAGAACCTGAAATCCCCATAAACGTGCATTATTAT
CAATGCGCGTATAACCACCAAATAAATAATCCTAAAATAGCGGCGTTATTTTTTATCCAGCGATAACCTAGGTCCAGTGTAACCTTGATTATCAGTACCA
TAAGCCAACTTGGATTGGCATAAAAATTATGTGTATTATTACTGTTTAGCGGGAACATTAGATCAGCTTGACTACTGTGACGGGTGTAAGCACTGGCTGA
TACCTGTGATGACAAGGAATTTGTTGCGTTAGTGGCTTCTGAAAAAAACAAGATAAACAAAGCTAAAGCCAGTAATTGTTTATCTTCGATCATTAGGATT
TCTTGCCTAAAAGCTCCAGCCGTCAACTCTTGAGTCCAGCTATAGAAAGAATAGTAAATTTTTATAGTGGCCTTTAGAGTGAAGAGTTTTTCTTTTGGGT
AAGTCTGCTAATGCGTATTAATACTTGTAAGTAAGCTGCTTTTAAATTAGTATCCGTGTAAGTTTTTTATAGGGGTAAAAGGAATTTTTCCTATATGAAA
AGGATTCAATTACTTTATATTAGTGCGCTTTCGTTATTTATCACGATTTCACAACCTTGTTATTCTGCTTGTACCCAAACGGCAAATCGACTCAATGCGA
CTACCGGAAGTGTTTGTACCGCTAATAACGCAATCTATACTCAAAATACCGTAGGACAACCTGTTTTCAATTCCACTACAAACAGTGTTATTAACGCCAA
TTCTTCAGTAACTCTAATTAATACTTTAGCAGGGACTAACGGGATTGGTGCACGCGCACAAAATGGTGGCATAATCAATTTTAATGGTTTTGTTACGATT
GAAACAGGTCAAAATACCGGCAATACCGAAGGTTCAACAGCAGCACGTGTTTCAAGTAATGGCGTTATAAATATCAATGCAGGTGCCAATATTACCACGC
ATGGAAGTAATTCTATTTTTACTGGTACACAACAAAATAATGGCTTATCAGCTGATGGAGGTGTGGGTAATGGACTTCTTGAGACAAGAGGAGCACTTCA
ACTGGATATTAATGGCTATGATAGTGAGGGAATAACGGCAACAGGTGCAAACACTAACCGAATTATTATCCATAACGATGCAAACATAATCATGCGGGGC
TTAAATTCTCGAGGAATGCATGTTAATGATGGCGGTACTATTATTTCCGAAGGAAAAATAAGCATTCGTCATGAAGGTAGTACCCTTTTTCTAGGAACTC
CCTCTATTGGTGTTTATGCTACTTCTTCAGGTACTGGAGCAGGAAGTATTGTTTTAAATGATTTAGATGTGGTTACGGTTAATGACGACATTCCTGGTGT
CGTTGCAAATGGTTCAACGGGCAATGGTTCGCCAAGCATAACCATCAATGGCACAGCTAATATTCAAATTTTAGGTGATGATTCTCTCGGTGTGGGCGCA
AATGAAAGTGGCATTGTTACTATTAACAATGCCAATATCATTTCATCGGGTACCAATGGTGTTGGAATAGGGACTCGTGATAATGACGGCATCATTAACA
TTGCTTCTGGTCAAATTAATGCAAAATTACATGCTATCCAAATGTTTGATGGTAATAATCAACAAATAAATCTATCGAATATTAATTTAATTGCTGAAGA
TGATGTTATTTTGATTGACGGCTCCACCAGTGCCAATTTACAAATAACCAATGGTATGGCTAGCGCTGTAACAGGTCAGCAGCTTTTAAATGTTAATAAC
ACCAGTGATTTTACCGGTATTTTTTCGCAAAGTGTTTTAAACGGTGATGTTTTTGTAGAGGGCGGTTCAACTTCCACCCTATCATTACTTTCTAACACTT
TATTGACTGGTAGCATGGATGGTGGTAGTGCTTTAATTGATCCGACAAGTCGATGGTTAATGACGGCTGATTCTACCATTTTAAATATGGAAAATAATGG
GATTATTGATTTTGGGAACTATAGCGGTACTTACAAACAATTGCAGATCAATAGCAATTATACTACTAACAACGGGATAATTAATTTAAATACATCACTG
GGTGCTGACAATTCATCAACCGATATTGTAGTTGTTCAAGGTAATACGACGGGAACTGGTTTCGTAAAAGTAACTAATACTGATGGTATTGGTGCACCAA
CTAATGAGGGTATTAAAATCATTGATGTAAACGGTGCTTCCAATGCGACGTTTCAGTTAATTGGCGACTATGTATTTGAAGGGGATCCCGCAGTAGTTTC
GGGGGCTTATGCGTATAGACTTTATAAAAATGGTATTAGTACGCCTACAGATGGGGATTGGTATCTTCGTTCATCCTTAAACGATAGCCTTACGCCACTT
TATCAACCGGGTGTCCCTATTTATGAAGCTTATGCCGGCGTTTTACAATTGTTCAACTTGATGGATACCCTTCAACAGAGGGTTGGTAATAGAAGTTGGT
GGGGCTCAAATAAATTTTCATCACTAAAGGCTTCCAATTTAATTGAAGGTGATGGTTTTTGGAGTAAAATTGATGGAATGCAAGGTTCCTTTGAGCCTAA
ATCCTCAATAGCTCCATTTGATTATCGGGCTAATTTATTGAAATACACTTTAGGTATAGATAAACGTTTATTTGCAGATTCTACGGGATCGCTAGTAGGT
GGATTAGCTGGTCATTACGGTAAAGTTTTTTCTGACATTAATTCATATTTCGGTAAAGGTAAAATTAATGCCAACGGTTATGGGCCAACCGCAACACTAA
CTTGGTATAGTAACAATGGTTTTTACGTTGATGGACAAGCTCATGCCATTTGGTACGATAGTGATTTGTTTTCAAATACAAGTAATCAGACGCTTAAAAA
TAATAATGATGCGCAAAGTTATGCTACTAGTCTTGAAATAGGAAAACGAATTCTTTTCAATACAAATTGGTCTTTTACTCCGCAAACTCAATTTGGTTAT
TACCAGGTGGACTTTAATCATTTTAAAGATGTTTTTGGTGCGGATGTTTCTTTAAACAATGCCAAAAGTCTTATTGGGCGTTTAGGATTATCTGTAGATT
ATCAAAATAGAGAGTTAAATTCACTGGGTATAGTAGATAGGAGTCATTTATATGGAATTGCCAATCTTTATTACGATTTTTTAAATCAATATGCTATTAC
TGTATCAGAAACGCCTTTTAGTAGTCAAAATTATCCTCTTTGGGGTGGACTTGGTATTGGTGGCTCAAAGAATTGGAATAATGATTGTTTTTCAGTATTT
GGAGAAGCTTCCGTAAATACCAGTTTAAGCCATGTTAATAACAATAATTATATCATTCTAGGGAGGTTAGGTGTGCGAATTAAATGGGATTAGTCAAGAC
ATATCTTGTTAAGGTGGTTTTTTAGTACCAGAATGTCAAAAAGTTCTAGCCTTGAAAAAGAACAATTTAGCTAGTTTTGTTAGTTAACCTATCTTTTCTT
TCATAGGGCCTAAGTTTTTATATACTATTGATGGCAGCGTATGAATGAGGGTAATTAGGCAAATCAACATCTTCAGCAATATAATCTTTAAAAAAACTAC
TTAATCTATTAGGTAATTCAGTTTTAAAATTTTTCACATTAGAGGCGTTTAAATTTTTAATTTGATCTTTAAGCTTTTGCTTTAAAGCATGGAGTTGATT
ATTAACAGCAGGCGCATTCAAGCTGTTCGCTAAAGTGAGCATTTGCGGTAAATTATAAATGAGTGCTGCACCAAGATTGGCTATCCATTTTAATGCTTCA
GCTAGGTTCCCTGAATAGCCTACTTCTTTTAAACTATCTGCCATGGCTTTGTGTGTGGTAAACCCTGAGAATAATGCAGGGAGTGCAAAAAGTGTAGCCA
ACAAAGAAGGTGTTTGCAAAGACATTAGTTTTTTACTCATCGAATTGACACCTTTAATCGAGAATCCTGCACCCGGTATCCCATTGCCAATGGCAGCGAG
TGAACCTAGTAATAGACTGATTGAGTGATGAGTCCCTAATTTTTTTTCGGATAAGTCACGCATACCAAAATAACTTATTAATAAATACGCACTAAATTGG
GGAATACTGAACAAGCCAAGTCCGGCATTTAAAGAGTAATAGCTTATTTTTTGCCGTGAAGTGGATTCCTTATTGGCTGTAAGGAGAAAGATTAACTGCT
CCTGTAATTCTGAATTTAATGTTTCATTTGGTTCTGATTGATGGTGTTTCTGAAACTTTTCAAATGCAAGGTTAATTTTTTCTATAAGTTTTTCTTTTTG
TAAGTCGGTTTTATTTTTGAATAGAGAAGAAATGCTATTAATTAATTCCATGGAGCCTACAATATTGACACCGATATTAAGTAAGGCAGAAACTATCTGT
AATATCATTAAGGGCTCATCAATATAGTTTCCTTCTTCATCGACTATATTCATAAATAAATTAGGTGCTACACACATGATAGAAAAAAATATTGCTGCTG
AAAGTTGCAAAGGCAACTTAAAAAATTTAGAAAACTGCTGCGAAAGTTCCCGATAGGCTTGTATATTAAAAAGAAAGTTAGTTCCAATTCCACTTGCTGC
GGTAATCTCTTTTAGCCCGTCTGCAATGGAAGCACCTGCTTGATAAGAGGGTTCAAAATAAGTAATCACACTGACTGCCGATGCCAAAGCTATACTAAAT
GTTTTACAGGATATATTTTTAGTGGCCGTAATAGATTTTTGAAAAAAATTAGGAGAATGCTGTGCAGGAAGTAAAGATATCGTTTCAGCAACAACGTTTA
GCATTTTATTCTCCTTGGCAAAAGTGTTATTAAGTTTTTATTGAGTTATTAATTGTAAGATAGAATAATTAATCTTTTCTTAACTCACAAGGAATTAATA
AAATACATAAAGGGATTTTATTTATTAGTGATTTAAACCAATAATCAGTAGATGTCTTTTTTCATCAAGATCAGCAATTTGTAAAGGTTTTGTGTCAATG
AGCTTGAAATCAGTATCAAGTACATGGATCTCTTCTGCGGGATATTGCCCTTTCATGGCTAAAAAACTTCCATTTTCGCAGCATAAATGTTTAGTTTTAT
GTAAAAATTCATTGAGCTGGCTAAAGGCTCGACTGACTATACTATTAAAACAATATTCGGGATGATATTTTTCAACGCGCAAAGAAATGATCTCGACGTT
AGTTATCGTTAAAGTTTGTATGACATGGGTTAAGAAGCGCGTTTTTTTTCCGTTACTATCTAGTAATGCGAAACGATAGTGTGGGTGCGTCAATGCTAAA
GGTATGCCCGGCAAACCGGCACCTGTGCCGACATCTAGAATGTCTGGACCTTGCAAGTAAGGGCTAATAACAAGACTATCAATAATATGCTTGGAGAGCA
TCTGCAAAGGATCACGTATGCTGGTTAAGTTATGTATTTGATTCCACTTATGTAATAACAAGACATATTCAATTAATTTCTTATTGATTTTTTCATTAAT
GTCAAAATGATTTTTGCTTAATTGTTTTAAAAGCTCAACATGTAACTGTTTGAAATCGATCATTTGAGTTTTCCGCGCGAAGCTTTAATGATAATTTTTT
ATAAAAAATTTTCTAAACCATAAACTAATTTTTTTAACGATCTCACTTTTTTACAAGCCAGTAATACGCCAGGCATATAGGCATTACGATCTATTGTTTC
ATGGGCGATAACGAGATTTCCACCGAGATGGCCGAATATTATATCTTGTTTGGCGAGAAACCCAGGTAGACGTAGTGCATGTATTGGAACTTGATTCTTA
ACCGCGCCACGTGCGCCCTCTAGTGTTTCGTGAGTTTTTTTGGTGTTAGGCGATGTTTTTCTAGCGGCACTAATTAATTCAGCGGTTTTTATAGCAGTTG
CAGATGGAGCGTCTAACTTTTTTTCATGATGGGTTTCTATAATTTCACATTCAGGAAAATAGTGTGCGGCTTGTTCAGCAAAGCGCATCATCAATAAAGC
ACCTATACAAAAATTGGGTGCAATGATCCCACCTAAGTTTTTCTCAGAGCAAAGCTTTTGTAATTCATTTATTTGTTCTGGGCGCAAACCACTAGTTCCA
ATAACTGGATGAGTCCCTGCCAGTATAATGCTTTTGGCATTTTCAAAGACGACAGCGGCATTGGTAAAATCAATAGCAATTGTTGCTTTGCTGGACAATA
GATATTTTTTAAGCTCATCGCTACTGTGAGTTTCTGCGACTAAATCGAATGCTGCATCCTGCTTAATCGTTTTAGTTGTGATTCGCCCCATGCGCCCAGC
CGCGCCGTTAACAAGAACACGAATTGACACCGGAAATTCTCCTGTTGTTGCAAGGGATTGGAGTGACTATACTCTATATTTTATGAAATTATCTAGTAAA
GCTAATCTTTATCTTATTTTAGCCACCTTGATGTGGGGGGTTACTTTTCCACTGACTCGAAATGCTTTGACTGAAGTTGATCCGTTTGTATTTGTGAGCT
TACGCTTTGCGTTAGCAGCCTTGGTTTTGTTACCGAGTGTCTGGATTTTGTTCCATAAGACCACTCGATCTATTTTGTGTGCCAGTTTAATCATTGGTGT
TCTCAATGCAGGGGCTTATCTTTGTCAAACTATCGGTTTAGAAACGGTGCATTCTGCACGTGCAGCGTTTATTACCGGTGCGAGTGTTATTGTAGTCCCT
TTTTTAGCGCCTTTGTTTAAGCTAGAAAAGCCGGGTCGCTTGGATTTATTGTGTTCGGCCATAGGATTTATAGGACTTTATGTTTTAATGGATATAAAAC
ATCTTTATATTGGGCATGGCGATTTATGGGTTTTTCTGGGTGCTATCTTTTTTTCCTTACAAATTACTTATCTACAGCGTACTAATCAATTGATTGGTGA
TTATCAATTATTGGCTTTTTATCAACTCTTGTTTACCGTTCCGTTTGTATTTTTATTTACTAAAGGGCATTCTTTTAGTGCGGCTTTACAGCCACAAGCC
TTAATTGGCATTCTATTTTGTGCTGTATTTGCGACCAGTTTGGCGTATTATTTACAGAATAAATATCAAAAATTTACCAGTGCTCCCAAAGCCGCGTTGA
TATTTGCTTTAGAGCCAGTATTTGCTAGTCTATTTGTTGTGCTGATTAATCAAGAAGTGCTAGCTAGAACCACGATTGTGGGTGGTTCATTCCTTTTGTT
AAGTTTAATTCTACCTGCTTTAGCGAATATGAACAAAGAACCTGATCCTCTCATAAAATAATAGGTGAAAAATGACTGAATTAAAAACTACTTTTCTTAA
AGATTACACTCCACCTAGTTTTTTGATCAATAGGGTTGAATTAACTTTTAAATTAAATGAAAATTTGACTCAAGTTAATTCTCGTTTGGCGCTTACTCGA
AACTCGATATCAGAAAATAAAAATAAACCACTGGTTTTGCAGGGTGAGAATTGCGAATTGATTTTTATTAAGCTCGATGCTCGACTTTTATCAAATAGCG
ACTATCAACTTAAAGATAATGAACTTATTATTTTTCACGTACCCGATCAATTTAATCTTGAGATTGAAAATAGAATTAAACCTAAAGAAAATACAGCATT
AAGTGGACTTTATGTTTCTCGAGGAATTTTTTGTACTCAATGTGAAGCCGAAGGTTTTCGTCGCATCACTTATTTTTTAGATCGACCGGATGTATTGGCC
CGTTATACGACTACTATTATTGCTGACAAAAAGAAATATCCCATTTTGTTATCCAACGGAAATAAAATCACACAGCAGGATTTAGAAAATAATCAACATT
CTGTTACTTGGGAAGATCCGTTTAAAAAACCCAGTTATTTATTTGCTTTGGTTGCAGGCGATTTAGAATATAGTCAAAATGAATTTGTGACTCAATCACA
GCGAAAAATAAATTTACAGATTTTTTCAGAAAAAGGTGAGAAAAATAAATGCCATCATGCGATGGAATCTTTAAAAAAAGCCATGCGTTGGGATGAACAA
GCCTATGGTCGCGAATATGATTTAGACATATTCATGATTGCGGTCATCGATGATTTCAATATGGGCGCCATGGAAAATAAAGGACTTAATATTTTTAATG
CGCAGACCATTTTGGCGGATCCGAGTTCAGCAACTGACGTAGATTATAGTTATATTACTAAAGTTGTAGGACATGAGTATTTTCATAATTGGACCGGTAA
TCGCATTACGTGTCGCGATTGGTTTCAATTAAGTCTTAAAGAAGGCTTGACGGTCTTTCGTGAACAGGAATTTAGTGAATCTATTGGCAATCCTGCGACT
GAACGGATTAACACGGTAAGACAATTAAGAGCGATGCAGTTTGCAGAAGATGCAGGTCCTTTAGCTCATCCCGTGCAACCTGATTCTTATATTGAGATTA
ATAATTTCTATACCATGACCGTGTATGAAAAAGGCGCTGAAATCATTCGCATGATGAAGGTCTTAGTGGATCCAGAATTATTTCGCAAAGGTATGGATGA
TTATTTTACTGTTCATGATGGACAAGCAGTTACTATAGAAGATTTTGTTAAATCAATCGAGAAAGGGAGTGGTTATGATCTACAACAATTTCGTCGTTGG
TATAAGCAATCCGGGACACCCGAATTACAGGTGGATTACCATTATTCACCGGAAGAAAAAACCTTTGATTTGATTCTTAAACAACATTGCCCTGCTACAC
CTGGTCAACCGACTAAAAAACCTTTTTATATTCCTTTAGTGATGGCTTTATTTAATCCAGCGGGCCAAGCGATTGACTTACAGTTAGTCGGTGATGATAC
ACCTCTGGGGACGCAATGCACATTAAAACTCAGAGAATCTGAGCATGTTTTCCAGTTTGTTAACGTCGATGTTAAACCAATTCCTTCTTTATTGAGAAAT
TTTTCTGCTCCAGTAAAATTGAAGGTTAAGTATTCTGACAAGGATCTCGCCTTTTTAATGCAATCGGATACCGATGGCTTTAATCGATGGGATGCTGCGC
AGGAATTAGCTAGTCGAATTGTGTTGCGCCGAATTCAATCCTCATCAACGCTAGAAGATTCAGCCGTTAGTGAGCTATTTAAAGGATATAAAATTCTATT
TGCTGAGGATAAGCAGGACAGTAAGGATTTATTGGCAGAATTACTCAGTTTACCGAGTGAAGCTGCTTTTGCAGAACAAATGCTTATTATTGATATCGAT
GGTATTCATGAAGAAAGGGAATGGTTGCGTTTTCAGTGCGCTAAAAAACTAGAAAATAATTTTTTACACTGTTATCAAGCCTGCCATGATTTAAAACCTT
ATGTTTTTGATAAGCAGTCGGTAACGAATCGACGTTTAGCTAACATAAGTTTAACCTATCTCATGTTATTGCAAGACCCTAACGTGCATCATCTCTGTGT
GAATCATTACAAAAAAGCCGATAACTTAACCGACAGGATTGTGGCATTAAGCGAAATAGTCAATCATAATTTATCGCAAAGAGATCGTTTTTTAAAAGAG
TTTTATGAAAAAAATTCAGCGAATTCTTTAGTGGTTTGTAAATGGTTAGCCATACAAGCGCGTGCTCCATTGCCTGATACCTTACATCAGGTTAAAAAAT
TACTGAAGCATCCTGCTTTTGATTGGAAGAATCCGAATAAAATTCGATCCTTGATTGGTGTTTTTTGTTCAGAAAATCGTAGTCAATTTCATGATCGTTC
AGGTGCCGGCTATGTATTTTTAAGTGAGCAAATACAGCACCTTGATCTTATCAATCCTCAGATAGCGGCGCGTTTAGTAAAACCTTTTACACAATGGAAG
CGTTTTGATGTTGATCGTCAAGCCTTAATGCACGAACAACTAGAGAAGCTTATTAAAATACAGGGACTTTCTTCAGACGTGTATGAAATGGTGAGTAAAA
GTTTGTTATAAACTCTTCGCACTTGAATTTTTGACTGTGTTGCCGCTCAACTCGCAATCCTCATGTATCTTGAATACACTGCGGTTGCTTCGTTTTCGCG
GCGCCTTGCCAAAAATCCCATTGCTGTGAGTATAAAGTATTTTATACGACCGCATTTGAGAATTTTTGAAGATTAAATAGTTTGTTTAGCTAAAAAGATA
CCCACTAAGGCGATCAGCATCCCGATCATTTGACTGAAACTTAGATATTCTGAAAAGAAGTACCAACCTGCCATTGAAGCGACCATCGGTTGGATAAGCA
GGGCGGTTGATGAAAAGGTAACCGGTAAATACGGTAAGGCGTAAGCGATTAATCCTTGTCCTAAAATATGTGCAAACAAAGCTAAAGCAAATAAAATAAT
CCATGCCATTTCTGTTTGCGGTATAGCAAGCTCACCCGATAGGCACGTGATGGTAAGTAAAGTGAGCATACTGGCAAAAGTGGATATCGCCATACTGGAA
AAAGCTGTAAATTTTTTACGCGCTCGATTTAAAACTAATAAATAACCGGCATAGAAAAAGGCAGTGATAAAGGCTAATCCATCACCAATGCGGATATTTT
TGTCCATATGGAAGCTGGGATGAATTAAGACAGCGATACCTAATATGGCTAATAATAAACCAATCACTAACTTTTTTTGTGGTGGTCTGCGTAAAACAAT
CCATCCCCATAAAGCGATAATGATGGGTGAAAAGTTAGCAATTAAAGTCGAATTGGCGATGGTCGTATATTGAATAGAAAGATGCCATGTGGCGAGATCA
CCGCCAAATAAAACGCCAGAAAATAATAGCCAAAGATAATCTTTTAAGGTCGGCGCTTGCTTATCATCGGGGCGTGTATAGCCTTGTCCTAACGAAAGTA
AAGTTAAAATGGGAAAGGCGATAGCTACGCGCCAAAATCCAGTCGCAATGGGACCCACTTCGCTTAATCGGACAAAAATAGGAGCAAAACCTATCGCTAT
AGCACCTATCACTAAATATAATAAGGCAAGTTTACGTTTTTTTTCTGAACCAATTCTTTTTAAATACTTGACCATAAATTAAGCTCCAATTAGAGAAATC
TTTTTTATTTTTTAAAATTATCGATGGGTAGATTTATCTCCCAATAGTTTAATTAAAGCATAGTTTGTTGTGGGCGTAGGGATAAGTTTTTTCTTATCTT
GATTAGGCGTGAATGAGGTATGATTCGCTTTAATTTTTCACAAAGTTCTAAAAATATCGTCTATGATAGGAAAGTACACTTAAAAAATGTGTATATAACA
GGTAAAAATGGACAGATGTAATGTGGGTTTTTTATAGGAGCTATTATCAATTTGCCATGATTGCCATGATGTTGGGTAGCCTAAGTGCTTGCCTGGTGGG
GCCTGATTTTGAACCGCCTGAACCTCCGAAGATAAATCATTACACCAAACCCCCTTGGCCTTGTAGAACTGCCAGCGCACCAGGGCATGGAGGCGCTTCG
CAGCAATTTATTCAAGCTAAAACTATTTCTGCAGAATGGTGGCGTTTATTTCATTCACCTAAAATAAATAAACTCATTTGCCAAGGGTTAACCAACAGCC
CTAATTTAAAAGCGGCTAAAGCTACCTTACTTGAAGCACAGGAAAATCTAAGCGCGGGGATAGGTAATGGTTTGTTTCCCAATATCGCAGCTGCAGTGAC
CGCACAACGTGGTTCCAATACGGGGTTTTTTAATTCATCCAATGCGGCAAGTGATACGTTAACCACCAGTGGGATTCCTACGTCCGTATTTAATCTATTT
AATGCCTCAGTAAATGCTTCATATCTACTGGATTTTTTTGGAGGGGTGCGACGACAAATACAAGGGTTACAATCGCAAGTAGAATATCAATATTTTGAAC
TTCGCGCGGCCTATCTGAGTCTAACGTCCAATATTGTAACGACGGCTATTACCATAGCCTCATTGCATAGACAGATTTGTGTAACTAAACAATTGATACG
AGAGCAAGCTGAGCAATTGGCAATCATAAAAAAACAATTTGATCTCGGTGGTGTTTCACAAATTGAGGTCGTTGCACAACAAACCCAATTAGCACAAACT
CGAGCTGCTTTACCGCCTTTAGAAAAGAGTTGGGCACAAGCACGTCACTTACTGGCTATTTTAGTCGGTGCTTTTCCTAGTGAATGTTATGTTATTCCGT
CTTTGGATTTGAATGAGTTGCACTTACCGACTGAACTTCCATTGAGTGTGCCATCGGCTTTAGTTCGGCAAAGACCCGATGTGCGTGCTGCTGAAGCATT
ATGGGAAGCGGCTAATGCTCAAATAGGGGTTGCTACGGCTAACTTATATCCACAGTTTACGTTGAATGGTTCTTGGGGAAAATCTAATTCAGTGGGTAGT
AAAGTTTTTGGCTCGCAGAGTAATTTATGGAATATTGGAGGAGCATTATTTCAACCACTTTTTCGAGGAGGTGCTTTACTGGCTGAACGTCGTGCGGCTA
TTGCCGCTTATGATGTAGCGGCGGCACAGTATCGAGAAGTGGTGTTGCAAGCTTTTCAAAATGTAGCGGATACGTTACGGGCTATAGAAGCGGATGCTCG
AGAAATGCGCGCACAAAAACAGGCCGAATCAGCGGCTTATGCTAATTTATATTTGGTGAGACAACAATTTTTTCTAGGTGGTGTTAGTTACCTTTCTTTA
TTGGATGCACAACGACAATATCAGCAAACACGGATTAGCTTGGTTCAAGCTGAAGCGAGTCGATATGCGGATACAGCCGCTTTATTTCAAGCTTTAGGGG
GTGGATGGTGGAACTCGGATTGTTAGTAGAGGATCACAAACGTGCATAGGTTAAAAAAGCATTTTAATCGACCCATGATCATCATGTTGATCAGCGTCGG
TACGCTTTTTATTCTAATTTTTGCTTATCAAACGATTAATCATTTCTTTATTCGACATGCGATGCAAAAAAATATTTCACCGGTTGTCACTGTTTCAGCT
ATGCGCGTTTCATATTCATGGTGGCAACCTAAGATTTTGACCTACGGTAGTATGCGTGCGGTAAACGGAGTCTATGTTACCACTGAATTAGCTGGATTAG
TGCGTATGGTTTATTTGAAGCCAGGCGCGGAAGTTAAGGAAGGAGATGTTTTAGTACAACTTAACGCCGATTCAGATGTGGCATTATTGCATTCATTAGA
AGCACAAGAGAAATTAGCTGAAATTATCTATCATCGTGATAGGGCACAATTTGCTGTCAAAGCGATTAGTAAAGCGGTGCTTGATACGGATGAGCAAAAT
TTAAAAAATTTAACTGCACAAGTCGCTCAACAAGAAGCGATAGTCGCTAAAAAAACTTTAAAAGCACCGTTTAGTGGTCGTTTAGGTGTTTCGACTGTAA
ACGTAGGCCAATATCTTAATCCGGGTGATCAAGTCGTTACTTTACAAGCCTTAGATCCACTCTATGCCGATTTTTTTATTCCACAGCAGAAGTTAGTGCA
GTTACATATAGGATCCATAGTTAACATTAGAACAGATACCTATCCAGATAAAATTTTTACTGGAAAAGTGACTACCATCAATCCGATTGTGGATGTTAAT
ACGCGAAACGTGCAAATTGAAGCGACCATCGCTAATCCACAATCTGAATTATATCCTGGTATGTTTGTTTCAGCGGAAGTGCAAACGAGTCCACTTAAAC
ACTATTTAACTTTGCCACAGACGGCAATTAGCTTTAACCCTTATGGAGAGATCGCTTATATCGTGCAACAAAAAGGAAAGGATAAAAATGGAAAATCACA
ACTTAGTGTCCTACAAACTTTTGTGACGACGGGTGAAAAACGCGGCGATCAAATTGCAATTTTAGACGGTCTGAAAGAAGGTGAAATGGTCGTTACGAGT
GGACAGCTCAAACTAAAGAATGGCAGTTTAGTCGTGATTAATAATTCAGTGGTGCCGAATAATAATCCAGCACCAGTAGCTATTGATGAATAAACCAATG
GAATGGAAGACAAAGTGAGCTATTTTTAAAGGATGAGCTCGTTTTAGTTTAAGGATAGCGGTTTTTATGCGCTTTACGGATATTTTTATTCAGCGACCTG
TGTTAGCAACCGTGATTAGTTTATTAATCTTGGTGTTAGGAATACGTTCGTTAACTTTGTTGCAAGTTCGGCAATATCCTTATACTGAGAATGCCGTAAT
AACGGTTTCTACAGTATATACGGGTGCTGATCCTGCTTTAATTGCAGGATTTATCACGACACCACTAGAAAATTCAATTGCGCAGGCGCAAGGAATTGAT
TATTTAACTTCAAGTAGTACACAAGGTAGTAGTTCGATACAAGCTAATTTGCTATTGAATTACGATCCGAATAAAGCATTAACTGAAATTAATACCAAGG
TCAATGCCGTTATTAATCAGCTACCTAAACAATCTCAACAACCTACGTTGAGTATTGCTATTGGTGAAACCATCGATTCGATGTATATCGGTTTTTATAG
TCCGAAGTTAGCGAGCAATCAAATTACGGATTATCTGACTCGAGTGGTACAACCGAAATTACAAAGTGTTCATGGTGTACAACAGGCTGAAATTGTTGGT
CAACATTTATTTTCACTCCGTGCTTGGTTGGATCCCGCTAAATTAGCTTCTTATGGTTTAGGTGCTGATGATGTGGCGAATGCACTAGCTAACAATGATT
TTATTGCGGCGGTCGGACGTACCAAAGGGGATATGGTCACCGTTGATTTAACCGTAAACACTGGTTTAAACAACGTAGAACAATTTCAGAACTTAATTGT
CAAAGCACAAAATGGCGCCATTATACGTTTAAAAGATGTCGCTAAAGTGACGTTAGGTTCACAAAGTTATAACACAGCGGTTAAATTTGACAACAAACCG
GCTGTTTATATCGGCATTAAAGTAGCGCCGACTGCTAATGTGCTTTCTGTTATTAAAAATATAAGAAAAGCTATGCCCGATATTACTGCACAATTGCCGC
AGGGATTAAACGGAAAAATTGTTTATGATGAAAGTCGCTATATCAATAGTTCTATCCATGAAGTGATGACCAGTTTGATAGAAGCTTTAGTGATCGTTAC
GTTGGTTATCTTTTTATTTTTAGGCTCCATCCGCTCAGTCATTATTCCGGTTATTGCTATGCCCCTATCCTTAATAGGGGCATTTTTTATTATGTTATTG
TTGGGTTATACGATAAATTTACTGACGTTGTTAGCTTTAGTATTAGCCATAGGTTTGGTCGTCGATGATGCAATTATTATTGTAGAAAATATTTATCGAC
ACATCGAATTAGGTCAATCACCCTTTGAAGCGGCTATCAAAGGGGCGCGAGAGTTGGCTGTTCCCATCATTTCGATATCGGTCGTTTTAATTGCGGTTTA
TGTGCCGATAGGTTTCATGGGTGGATTAACGGGCGCACTGTTTACTGAATTTGCCTTTACTTTAGCGGGGGCAGTTGCGATTTCTGCCATTATTGCCTTA
ACGCTTTCTCCCATGATGTGCGCGCTCTCTTTAAAGCCCAGTGTTAAAGATCAGCATAAAGGTTTTGTTGGTTTTATTGATGCTAAATTTGCTAAATTAC
GTGAATTTTATGAGCGCCTTTTACATGGGTCATTGAATAATGTATCGGTAACCATCGTATTTGCATTTATTATTTTAAGTAGTATTTATTTTTTATATGC
TACTTCTAAGAATGAATTAGCACCTCAAGAAGACCAAGGAATTATTATCAGCTTATTAACTGCAGCACCTAATGCGACTTTGCAGCAAACGCAATTATAT
TCCAATCAGGTGTTTAAAATTTTTGAAACTTATCCTGAAACAGATCATGTTTTTCAATTAGATGGCGTTAATGGACTGAATACCAGTATTGGTGGAATGG
TCTTTAAACCATGGAATGAACGTAAGCGCACCACCAATCAATTACAACCCCAGATACAACATTTATTTGATGGTATCGCGGGAGCACGAGTGGCTGCATT
TCAAAAACCTTCTTTACCGGGTGGAGGGAGTGGATTACCGGTGCAGTTTGTTATAACCACTACCGATGATTATATTAAATTAAATGATGTTTCTCAAACG
TTATTAGACGAAGCGCGTAAAACGGGCTTGTTTGTTTATTTGGATAGTGATCTTAAATTAGATAAACCTCAAACAACGATACAACTCGATCGTGATAAAG
CATCTCAACTTGGGTTAACGATGGCTGATGTGGGTGATTTATTAGCTTCTGCGATGAGTGAGAATTATATTAATTATTTTAATTTTGACGGTCGATCTTA
CCAAGTTATCCCTCAGGTGATGCGAGGTTATCGTTTGAATGCCGATCAATTGCTAAGTTATTATTTAAAGATTCCCAATGGTTCGGTGATTCCTTTATCC
ACGATAGCCCGATTAAAAACTATTGTAGTACCAGAATCGATTAATCATTTTCAGCAATTAAATTCAGCCACTATTTCAGCTGTTCCTTTTCCTGGTGTGA
CTATGGGAGGTGCATTGCAAGGCTTGCAAACTATAGCGAAAAAAATATTTCCAGAAAACTATACTATGGATTATGCGGCTCAATCTCGGCAATATCAGCA
AGAAAGTAGTGCATTAATTTTAACTTTTTTCTTAGCTTTAATTATTATTTTTCTTTGTTTGGCAGCACAATTCGAAAGTTTTCGTGATCCATTGATTATT
TTAGTCAGTGTTCCTATGTCAATTTGTGGTGCACTTATTTTTATAAGTTTAGGTATAGGCGGAGCGAGTTTAAATATTTATACGGAAGTGGGTTTAGTAA
CTTTAATAGGTTTAATTAGCAAACATGGGATTTTGATTGTGCAATTTGCTAACGATTTACAGCAAGAAGGCCATAAAAAACGCGAAGCCATACAAATGGC
TGCCGGTATTCGGCTGCGACCCATCTTAATGACGACCGCTTCGATGGTCTTAGGTGTAATTCCATTAATTTTGGCGACAGGAGCAGGAGCTATTAGTCGT
TTTAATATTGGTTTAGTGATTGCATCTGGAATTTCTATTGGGACTTTATTTACTTTATTTGTTGTGCCGGCCATGTATTTATTACTGGCTCAGGATCATC
ACGCTCAGACTGTCAGTGATATGCCGCAAGATTCGATTCTAGAGAGGTAAATTTATTTATTTTATATATATATATATAGGCCAAGAGTTGTTAAGCTTAG
AAACGGATGAATTTTTATAGGGATATGGGTATGAGGTGCAAGGTAGTTATTTTTTCCTGGTTAGCTTTAGGGATGAGCTGTTCTGCTTTAGCAGCTGGAA
TCTATGAAAGGGATAGTGCCTATGAGCAAGAAATTATCCGTGCTCAAATGAATGAAATGGATTGGTTGTTGGGTAGAAATCAACCCGGTGGTTTTGATCA
GCCGTGTGGTTGGGTTTGCCGCATAAATTTTAGCGGTTGGATGAACACCGATGCCTATATAACGAATACGCCGCCTGTTTTTTCAGTAGTGGCGCCATTT
ACAGATTTCTTTTTTGCTCAAGGAACACCTTTTAGTCTTACAGCCAATAGGGCCAGTGATCTCATATTAAATAATGCCAATTTGTTTATCGATACGCGGG
TTAATAATTGGATGAAAGCCAATATGTCATTGGTGTATACCTCTTTAACCGGCGTTTCGGGTGCGCAAGGAGTCTATCAAATACCGAACTCATTCTTAAT
CTATCAACCGATCAGTAGAACTAAACTGGATACGGCTTACGCTACATTGCAACACTTTAATGTTTCGCCAGTCTATTTACGTATCGGTAAAGAATATGTG
CCCTTTGGAAATTATGATCCTTATAGTTTTGTAAGTAGTGAAAATCCTACACAATTGCTAAGTGAAATAAATGCTACAACCGCTCAGTTTGGTTTTGCCA
TGCCGAGTGGGCTCTATGGTTCTGTTTATACGTTTGCAGGCCAACCTCGATTGGCGGATGGAGGTTCAACACGTCGTATCCAAAATGGCGGAGTTAATTT
AGGATATACTTACACTGATTGCATCAGTAAATTTAATATCGATGCAGGATATGTCGCTAGTATTACCGACACTAATTTTTTATCTTCTTATTATACAAAT
AGCGATATAGAAGTTGCAGGTATTCTTCCTGGTTTATCTAATCCAAATCAAACAAACATTCCTGGCTTACCCAATCAGAAAGCGCCTGCTTATAACGTGA
ATGCTGAATTTCAATGGGGCCCTTTAGATATTAATGGCCATTATATTGCTATGATACGAAATTTTAACAAACCATTTTTTTTAGCTTTTCCTGTTCCCAT
TACGCCAGCTTTGATGTCTGCACTTACTTTTAATAAACCCAAACTTTGGGGTTTCGAGTTGGGTTTGACTTTTCCAGCCATCACTAAACAAACCCGACTT
TCAGTAGGCTATCAAACCACCAAACATTTAGCAGGAATTTTACCTAATAGACGAATTTACGTTGATTATCTTATGAACATAAGTCAATGGTTTGACATAG
GTTTGGCCATATTCCAAAATAAAGATTATAGCTTGGGAGAAGACCAAGTGGTTACTATGACTGGTGTTAGTAATACTCGTCGTGTACTTTTTCCTGGAGG
CTCAGGTAATAAATCCACCGTAGGTCAAATACGCGCAAGTATAAAATTCGCGTAATATTTTGTCAGTTAACTATACTCAGAAATCCATGAGTTTTGTGGA
TTTAGATATCTCGAGACCGATCGGCGCCGTTCCCAATTTTTCAAATAGAGATGGGCTAATGTGGGATCGTTAATGATTAATAAATTTTCTGCATTTTTAT
TTTGAGCGGCCTTAGTAAAATTAAATGAACCAGTAAGCACTTCTTTTTCATCAACAATCATAATTTTATTGTGGGCAATAGCCGGTTTGTAATCTATCCA
ACAGGGAATATGTTGATTGACTAAAAAACGTGAAGCGCTATATTTTTGCGTTGTTTGACTTTTATCCAGTATGACATTGACTATTACGCCGCGTTTTTTT
GCGGCAACTAAATGAGCAGCGATGGGTGCAGACGTAAAGCTATAAGCTTGCACAAAAATAGATTTTTTAGCGGCATCGATGACATCGGTAATTTCTTCAG
TGCAATTTTGACCGGGTGTAAAACAAACTTGTATAGTGGCGTAATTATTGGATTTGCTAATGGCTAAGCAGGTGGTGATAGGACAAACACTGAACAAGAA
AAAACCACATAATAGTTTTTTTAACATAAATACTCTTTAATAAGTTTAATATTGTTGTTTGTAGTCTATTTTTCTAGGTCAGTAAATTAATTAGCTTAAT
TTAACAAAATTTTTAAAAGAGGTGCGAGTTCTTTTTTTTGGATACTGCAACGTAAACGTCTTACTCTTAAGATAGCGTTTAAATCGGCAAGTGCATTAGA
AAAATTTTCGTTCAAAATTAAATAATCATATTCATCGTAATGAGCTAATTCAGTTTTTGCATCTGCCATACGTTTTTTTATAACATCTTTTTTATCTTGT
CCTCTAAGATGTAGTCTTTTTTCTAATACTTCCCAAGAAGGAGGAATGATAAATATGCCTATTGATTCGGGCATTTTTTCTCTTATTTGCTGTGCACCTT
GCCAATCAATTTCAAGGATGATATCGATACCGACTTCAATTTTTTGGGTCACCCAATCCATTGAAGTGCCGTAAAAATGACCAAAAACGATAGCATGTTC
CAACAATGACTTTTTTTGGATGAGCTGTTTAAATTCTATTTGATCAATAAAGTGATAATCTACGCCTTCTTTTTCACCCGGTCGTGGTGGTCGGGTCGTA
TAGGAAATAGAAACCTCTAAGTTAGATACGGACTCTAATAATGCATTGACAAGACTGGTTTTTCCACCGCCTGAAGGTGCGGATATAATATAAAGTGTTC
CAGGTATATTCATAATTTACTCAATATTCTGCACTTGTTCGCGCATTTCCTCTATCAAAACTTTGATGTTAACGGCCGATAAGGTCAATTCTGCATTCAG
TGATTTAGAAGCTAAGGTGTTGGCTTCACGATTTAATTCTTGTAATAAAAAATCGAGCTGTTTGCCTTGGGCTTGATTTTTTGCCAATAAATTCTTAAAT
TCACGAAGGTGAATCTGTAAACGATCCAATTCTTCTGCTACATCCGTCTTCTGAGCAAATAATAACATTTCCTGCTCTAAACGGTTAGGGTCTAAGCTGA
TTTTAATTTCATTTAATCGAGTTAGAACTTTTTCTCGTTGCAGATTTAAAATATAAGGTAATTGAGTCTGAATATGCTGACGGAGATCCGTAAGTTTTCT
TAAACGTTGATTTAATAGCTCAAAAATAGCATTACCTTCAATACTGCGAACTGTACAAAACTCATTTAAGGTTTCAGAAAATAACGTCATTAATTCAGGT
TGTATGACTTCAACGTTTAATTCGGGAAACTTAAGTAGTTGCGGCCATCGTAATAATTCTCCGGGATTTAAGTGTGTTTCAGTATGGGCTAGCTGAGCAA
TTTTTTTGTAAGCGCCGATAAGCGACTGGGTTAATTCTTCATCGATCTCAATCGGCATCGCTTTATTAGAAAATGATTTATAACGCAGTTTGACTTCTAT
TCTGCCACGTTGCAAGCAGGCTTGCATTTGTTTGCGGATCAAAGGTTCTAAATAGCCAAAGGTATCAGGTAGAGAAAGAACGATTTCTAAATAACGATGG
TTGACACTACGAACTTCCCAAGTGGCTTGGCCCCATTCGGCTTGTTTTTCTTTTCTGGCAAAAGCCGTCATGCTATTGGTCATGGTAATTTTCAGGTTAA
AAAGTATAATGCCTATTTTCAGAGTCTCTATTTTAATTACTCTGCCAGTAAAATCTAGTTTTATAAAAGGAAAGTATCCATGCGTGCAACACAACGTGCT
ATTGATGAGCTTCGTGTAATCAACTTGACACGTTCTTATACGAATTATGCCGAAGGGTCAGTATTAGTAGCATTTGGCAATACCAAAGTACTTTGTACAG
CCAGCGTGGTACCGGGCGTGCCAAAATTTTTGAAAGGATCAGGCCAAGGATGGATTACTGCAGAATATGGTATGTTACCTCGTGCAACACATACGCGATC
TGAACGAGAGGCGAGTAGAGGTAAGCAAACCGGTCGAAGTTTAGAAATACAACGCTTAATTGGCCGTGTTTTACGCGTGAGTGTTGATTTGAAACAGTTA
GGTGAAAATACCATCTTTTTAGATTGCGATGTGATTCAAGCCGATGGTGGAACCCGAACTGCCGCTATTACGGGCGCAAGTGTTGCATTGAAGGATGCCT
TAAGCGTAATGAAGAAAAAAGGCGAATTAACACAAGATCCATGGCGTTTTCTTGTTGCTGCAGTGTCTGTCGGAATCTATAAAGGACAAGTGATCTTGGA
TTTGGATTATGCAGAGGATTCTCACGCTGAAACGGATATGAATGTGGTAATGACAGAGCAGGGTGGTACCTTGGAGGTGCAAGCCACTGCAGAAAAAAAT
GCTTTTTCCAAACAGCAATTCGAACAACTGTTAGCCGTAGCAGAGACAGGAATAAAGCAATTATTAAAAAAACAACAAGAAAGTTTAGCTTTAAATAAAA
GTTAAAATTCACTTAAATCTCTGAAAATAATTTTTTTAACGATTAAATTAACCTTTAAGTTAATCTTAATAATTTGTTATTACACTTATACTTCTTATCT
TTGTAGTAAATAGAGTGTAATTTATGCATAAATTTATAAAACCGCTATCAGATGCAAAAAAAAGGAAAGAAGTAGAAGAACAAAAGCAAAGGGAAATAGA
AATTGAAAAATTAAAAGCAAATTTTCCTCTGTATGGAAAAGTGATAAATTCTGATGATAAAAATATTGCTAAATTAAGTGTCTATGATGAAAAAAAGCTT
TTTAAAGCAGGCGCACAAAACCAAGGTTCACTAAACTTAGATCCTAATGCTTTTGTTTTTTTTAAAACGAGAGGCTATAACCTAAATCAAGTTCGTATAG
TAATAGTAGAAGAAAAAAAAGAACAAGACCATGAATCTCAGAACTGTAAAAATAAATAAAAAGTTGATTAAATGTATAAATAATGTTCATTTTTTGCGAT
CTATAGTTTTGGTAATATCATAATCGATACTATTAGTTAAAAAATTGTTAAACTAATGTCTACTTGCATGTAGAAATTCATCAAGTCTAAAGATACTCAA
TGGATTTAAAAATTGCTAAAGCGTGATATTTCCACGACTAATATCTTAATTGCCGCAGCAGGTGGAATGATAGGTTCCGCTTGGCTATTTACCCCTTTTA
TAGGCGCGCAGATGGCTGGGCCGAATGCACTCATTAGCTGGATGATTGCGGCACTTTTTATGTTATTCATAGCCCTCCCATTATGCGAATTGGGGACTAT
GCTACCGATTTCTGGTGGTTTATCGAATTATCCGACCTATACGCATGGTAGAGAAGTAGGATTTTTATTTTCTTGGATCACATGGCTTGCCTATGTGGTG
ATGACACCAATAGAAATCCAGGCCATTTTGCAATATAGCAGTCATTTTTTTCCTTTTTTGTTAATTAAAGAAGCTACTTATTTTAAGTTATCACACACAG
GTTATTTGGTAGCAGTTATCATCATGTTTTTTATTGTGCTGCTGAATAGTTATGGAATTAAATTCTTAGCGGAATGTAATAAGTACGCCAGCATTGTGAA
ATTCCTTTTACCGTCGATTGCTATTGTTGCTTTAATCCATACTTCGCCGACTTTACAAAATATCACGCTTGATTTGACTAACAAAACTAGCTGGATAGAA
ATATTTTCGGCTTTATCTGCAGGGGGTATCGCGTTTGCGTTTACTGGTTTTCAAAATGGTTTGATGTTAGGAGGTGAAGTTAAGAATCCGCAAAAAAATA
TTCCTATTGCCATTTTGGGTGCCGTATTAGTGGGGTTCATTTTATATTTTATGTTGCAACTTAGTTTTCTAGTGGCAGTCCCTCAAAGTTATTTGCAACA
AGGCTGGCCGCATCTTAGTTTTCCGGGTGATAGTGGACCTTTAGTCGGTTTAACTTTGTTACTCGGCCTTAGCATCGTAGCCATGTTATTATTATTTGAT
GCGGCTTTTTCACCATTGGGAACGACATTAGTTTATACCGCTGCCACATCGCGAATTCTCTATGGCATGGCATTGAATAAACATTTACCGCCATTTTTTT
TAAAACTTAATCGTTATCAAATTCCGTATGTCACACTCTATGCTAATTTTTTAGTAGGAATTTGTGCTTTTTTGCCGTTTCCAGGTTGGCAAAAGATGGT
GGCGTTTTTATCTTCGGCGAGCATACTTTCGTATGGAATAGGACCTATTTGTTTATTAGCATTACGAAAAATGCGGCCTGAGCAACAGCGCCCTTTCAAA
TTATCAGCGAGTTTAATTATCTGTCATATGGCATTCTATGTGGCTAATTTAATGCTTTATTGGTGCGGTTTTTCAGTGATATGGAAGCTTTATATCGCCA
TTTTAGTGGGTTTTGTTATCTATCTTTGTTATCAAAAACGTCGTTTTTGGATCAATAATTTTAGTTTATATTGGTTTTTTTCTTATCTATCCATTTTATT
ATTATTTTCTTATTTGGGTCCCTTTGGAGGTATAGCACAGCTAAAATTCCCATTGGGTATATTAGTGATATTGCCTTTTAGTGTGTTAATGCTTTATTTA
TCGCAATATTGCTTAGTTAGAGATCAAGCCGAAGAAGAATCGTTTGCATTGATGAATAAACAATTACAAGATTTATAAAATTTAAGCTTCGCCGATAATA
CGCACTTCGGGTATTAAGCGAATATGAAATTTGTGGAATACACACTCAGCAATTTTTTGAATTAAAGCTTCAATGTCAGCGGCGCTAGCCTTGCCATTAT
TAATAATAAAATTAGCATGCTTGTTGGATACCGCGGCATTACCAATGGTTAAACCTTTAAGCCCGCACGCTTCGATCAAGCGTGCAGCATGATCCCCGGG
AGGATTACGAAACACCGAACCACAATTGGGTTCATTAGTTGGTTGAGTGTCTGCACGATATTTAAGCAGAGTACGAATTTTGGTTAAAGCGGTTTCTTTG
TTACCTGATTTTAATTGAAATTCTGCAGCCAAATAATATTCGTCTGGAAATACACTGACACTACGGTAAGCAATTTTATATTCATTAGGATAACGGATTT
TTTTCTCACCTTGCCGATTTACAGTAAGGACTGACTTAACTATATTCCAGGTTTCACAACCATCACATCCTGCATTCATGATTAAAGCACCACCAATAGT
GCCAGGAATACCGGCTAAAAATTCGGCCCCCATTAAATTTTTTCTGGCAGCAAATCGAGCGAATGCCGGCGAAGCAACACCTGCTTCTGCATAAAGCGTC
AGAGCATCTATAGTTTTTAATTTATTAAGCGCGCCCTGTGTGACAACCACTGTGCCTTTGATACCACCATCCCGTATGAGTGTGTTGCTGCCTAAACCTA
AAAAAAATAAGGGTTCTTGTTCAGATAGTTGTTTAATAAAGGTAATTAAATCATTGATATCTGCAGGTTTATACAGGTGATCGGCTTTGCCACCCACTTG
CCATGAAGAATATTCAGCCAATTTAGCATTTTCTAGGAGTTCGCCGCGTAAATGTTGCATAAATTATTCATTTTCAATTGAGAGAGCTAGTTTTTGTGCA
ATACTGCCAATATCTCCTGCCCCTTGTAATAGCAGGACATCACCGTCTTGTATCACTTCATCTAAAGTTTGGGTAAGATTTTCTTTATCTTTGATATGGA
TAGGGCTTAATTGATTATTTAAACGTATTGATTTTAATAAAGCCGCACTATCTGCGCCGGGAATGGGTGTTTCTCCCGCTGAATAAACATTTAAAAGCAG
CAAATGATCCACTGCAGATAGAATTTCTACAAAATCTGCAAATAGATCGCGAGTTCGTGTGTAACGGTGAGGTTGGTAAGTCATGACTAAACGTCGGTCT
GGCCATGCACTCCGTATAGCTTTTAAAGTAGCGGCTATTTCACGTGGATGATGCCCATAATCATCTATTAATAAAGCATGACCTTGTTTACATTTCAATT
TTCCTAATATTTGAAAACGCCGATCGACACCGCTAAAGTGTGCTAAGGCGCCAAGTATCGTATTATCTTTAATTCCAAGTTCTGACGCAACGGCAATAGC
GGCGAGTGAATTTAAAGCATTATGTTCACCAGGAAGATTCAAAGTAATAGCTAATGGCTTTTTCTTGGGCCTAGTAACAGTAAAGTAATTTTTAATACCT
TTTTGTTGGAAAGAAGTAATGCGAATATCAGCATCTTCACTAAATCCGTAAGTAATAATAGGGCGCATAATATCAGGTAAGATGGATCGAATAATCGGAT
CATCGCAGCACATGATAGCTAAACCATAAAAAGGTAAATGCCATAAAAATTCTAAAAAGCTTTTTTTTAATTGCTGAAAATTACCCTCATAAGTTCCCAT
ATGATCCATATCAATATTAGTTACAATAGCAATCATGGGTTTTAAGTATAGGAAAGAAGCATCACTTTCATCAGCCTCAGCGACTAAATAGCGCCCTGCA
CCCAAACGAGCATGCGTACTCGTGCTATTCAGTTTACCGCCAATGATAAAAGTGGGATCCAATCCACCTTCTCCTAATAAACTGGCGACTAAGCTGGTCG
TGGTTGTTTTTCCGTGCGTTCCTGCAACGGCTACACTATAACGAAAGCGCATTAATTCTGCGAGCATCAAGGCTCTTGGAACGACAGGTATGAGCGCGTT
CCGTGCAGCTTGAATTTCTACATTGTCAGGGGATACTGCACTGGAATAAACAATGACATCAGCATCGCATATATGTTTTTCGTGGTGACCCCATTGGATT
TCTGCCCCTAATTTTTTCAGATGTTGAGTCATAGTGTTTTCTTGAAGATCAGAACCCGAGATCATATAGCCTTCATTGAGTAAAATTTCAGCAATACCTC
CCATGCCCGCACCACCAATACCAACAAAATGGATGTGTCGAATACGTCCCATTTGATTATCAACAAAAGGGATTTTCATGACTAAAAACCTATAGTGTGA
ATTGAGGAGGCGTATTGTGGCATTAGTTGGCCAGTGCCTTCAACTTTTGCTATCTACCGCTGGTACTTGAAGATGCGAAATTTTGCATTTCTCGATGAGC
GGATGTTCCTATTATAGAGCAGTTTTTTGTATAAAGTGCTTAGTTGAAAAGTTCCTATTTGTCTACTTTAAAACCAAATTGAATTAAGCGATATTCGTAA
TCGATACGCAGTAATAAAGCGAGCATGATGCAGGTCATTAGTAAACTACTTCCTCCATAGCTCATAAGTGGTAATGTTAAACCTTTGGTAGGTAACACAC
CCGTATTAACACCAATGTTAATCATGACTTGTAAGGCAATGTTTAAACCAATGCCATAGGCAAGATAGGCGGTGAAACGTTGACCAATATTAAAACAACG
ATAACCTATATATAAAGCACGCCAGACTAATAGTGAAAATAATATGATCATAAACAATCCGCCTATTAAACCTAATTCTTCGGTAAGCACTGCAAACAAA
AAGTCCGTATGCGCTTCAGGAAGATAAAATAATTTTTGTATACTTTCACCTAGCCCGACACCGGTCCAACCCCCACGACCAAAAGCTATTAATGATTGTG
TTAATTGATAGCCTGAATCAAATTGGTTAGCCCAAGGGTTAAGAAATGTCGTTAAACGTGCTAAGCGATAGGGTGAGCTAATTGCTAAGGTTCCTAAAAT
AATCGCTACACCCGTTAAAAGGATAATAAATTGCCAAATTCGTACACCTGCTAAAAATAACATTCCTAAACTAGTGACTAATATCACTGTGGCAGCTCCA
AAATCAGGCTCGCGTAATAGTAAAAAAGTAATGATACCGAGAACTACTAAGGGCTTAAGAAAGCCACGGATTTGATTTTGCACCTGTTTTTCTTGGCGTA
CAAGATAACCCGCAAGATAGACGATCATGGTTAATTTGACGAATTCAGAAACTTGTAATCCAAAAGGACCAAAACCTAGCCAACGCATACTGCCATTAAC
TTGTCGGCCAATACCCGGCAATAAAACTAAAAAAAGTAAACCAATACTGAGCACTAATAACGCAAGACTGATCTGTTGCCAGTAAGAGGTTTTTATTTGT
ACGACAATGATTCCGGCAGCGATTCCTAAGGTTAAGTAAAAAAGCTGATGAAAAAAAAAGTGGAAAGGCTGGCCATACTGATGTTCAGAAATCACGATAG
AGGTTGAAGCGACCATTAACAGACCGAAAGCAAGCAAAGTAGCAATAACGATTAGCAGCCAACGATCATACAAAACGATGGATGCAACATCCGGATTGCT
GGTTTTAGACATATCAATGGATTCCTCGCACTAAACTGATAAAAGTATCACCACGTGCTTCATAATTTTTAAACATATCCATGCTCGCACAAGCTGGAGA
TAAAAGCACAATATCACCTTGCGTTGCTGTTTGATGGGCTAATTTTACTGCCTGCGCCAAATCAGAAGACAGTTCGATAGAGGTACTTTTTTCTAAAGCA
TTTTTTAATAAAGCGGCATCTCGACCCATTAAAATCATTTTTTTAACATAGCGCTTTACGGAATCATTTAATAAAGAAAAATCAGCGCCCTTGGCTAAGC
CTCCAGCAATTAAAATGATTTTACCTGAAATGGCTGGACCTAATCCATTTAACGCAGCGAGTGTTGCGCCGACGTTGGTTGCTTTAGAATCGTTATACCA
AGTCACGCCTTTATGCTCTTTAATCCACTGGCAGCGATGAGGTAAACCCTTAAATTGACAAAGTGCGGTTAACATAGCAGCGGGAGGTAATCCAATAGCA
TGCCCTATGGTTAAAGCAGCTAATGTATTTGCCCAATTGTGTCGACCTTTAATAGGTATTTTATCAACAGAAAGTAAAATTTGATTCCCTTTTGCAAGAT
AGGGTTTTTGATTGACCACTTGTAAGCCAAATTCTTGAGAACCCGGTTGTAGTGACTCTAAACCAAAACTGGTTATTTTTTTGGTGGTATAGTCTGGAAA
AGTATTTAAATCTTCTCGATTCCATACGGCTATTTCAGATCCATGGTAGATGCGTTGCTTAACTTGGATATAAGTGGCTAAGGTTTTATGGCGATCTAAA
TGATCTGGACTGATGTTGAGTATGCTAGCCAATTTAGGCTGCAAACTATAAGTCGTTTCTAATTGAAAACTTGAAATCTCTAATACATAAAAATCCGGTA
TCGGCTCATCAAGCAAATCTAATGCAGGTTTGCCTATGTTACCTCCCACGGCAACCTTTAGTTTTGACTGATGTATCATATCGCCTACTAAACTTGTTAC
CGTGCCTTTAGCATTGCTGCCGGTAATCGCAATGATAGGTGCACGTGCTTGTTGGGCAAATAATTCGATATCGCCAATGGGCTTAAGCTTATGGAGGCTG
ATCACTCTGTGGATATTCCTCTCGTTGAGATCAATGCCAGGACTGACAATTAATTCCTTACAATCTTGAAAGTATATTGGGTCAAAAGGCCCTAAATGGT
AAGCCACTTGGGGAAATTCTTTTTTAAATACGGATAATTTGGGTGGACTTAAACGGCTATCCAAGAGTGTAAAAGGTAAATTTAATCGTTTAAAATAGCG
TGCACAGGATAGTCCTGTTTCACCTAAGCCTAGAATCAAACGGGTATAAGAAGAATTAGCGTGTGGCATCAATAATTCCGCCTCCCAAGCAGGTTTGTTC
TTGATAAAAAACAACAGATTGACCGGGAGTAATCGCTCGCTGTGGGGTTTCAAATGCAATTTGATAATTATCATTGCCACAGGGTGTGATTAGGCAAGGA
GTTTCAAGTTGTCGATAACGCGTTTTTGCTGTGCAATGGAATGGTTTTGTGGGTGGGCAACCGCTGATCCAATGTAGCTGAGTGCAAACCAGAGCCTGAG
CGAAGAGTGCAGGATGATTTTCTCCTTGTACGACGATTAATGTATTACGAGCGAGTTGTTTATCGGCGACATACCATGGATTTCCAGATTTTTCTTTCTG
ACCACCGATTCGCAATCCCTGTCGCTGGCCTATCGTGTAAAACATCAGGCCATCATGTTGTCCCAATATTTCACCTGCTAATGTTTCTATATTCCCAGGT
TGGGCGGGCAAGTAAGTTTGTAAAAAATGTTTGAACTTACGTTCTCCGATAAAGCAGATACCAGTACTATCTTTTTTAGTCGCATTAAGAAATCCTGCTG
ATTTGGCGATTAGGCGGACTTTCGGTTTGGTAAGATCGGCGAGTGGAAATAAGGTTTTAGCTAAAGGCTCTTGGCCTAAAGTATATAAAAAATAGGTTTG
GTCTTTATTTTTATCAGCACATTTAAGTAATTGATACGTGTTATTTTTATAGGATTTTCCCGCATAATGACCGGTAGCAATAAAATCAGCACCACATTGT
AGGGCGTACGCTAGAAAAGTTTTAAATTTAATTTCCCGATTGCAGAGAATATCTGGGTTTGGCGTACGGCCTAGTTGATATTCCGCTAAAAAATGCGTAA
ATACGCGATTCCAATATTCAGCCGAAAAATTAATTGTGTGCAGTGGGATCGCTAATCTATCACAGATAGCTTGTGCATCGGCAATGTCGGCACTGGCTGA
GCAATAATCTTCCGTATCGTCTTCTTCCCAGTTTTTCATAAACAGCCCTTCGACTTGATAACCTTGCTCTTTTAACAATAAAGCAGTCACTGAGGAATCT
ACTCCTCCCGATAGGCCGACCATAACACGTTGTTTTTTCATATGATTTTTTAAAGGACGTTGTACGATACGATATGAGAATGTTACGGGTTAATTTACCT
GCATTTAGGCTAATTTTCTAGTAATTCGATGGGTTCCGAGCCTAGCTCCACTGTAAGCGACTTTATTTTCTATATAGGATCGGATGATGAGTATCCAGTC
ACCAGCCCTCTCATGTACACAGACCCACCGCGCCGGATTATTGACTCACTAAATTCTTATAGTCTTGTTTGATGCTTGCTTCATCATGAGGAGGAGAAAA
AATAGCGACCAATTTACCTTCGGGATTAATCAAATATAAAGTGCCACTATGGTCAATCTGATAATTATTTTCTGAAATTTTACTTTGTTGGGCTTGTATA
TAAACAACACCCATTTGTTTGCTCAATTGTTGAATTCCTGCTAGGGGTCCCGAGACGCCGATAAAATGGGGGTTAAATGCTTTAACATAATTACCCACTA
CTTTGGGTGTATCTCTTCTGGGGTCAAGTGTAATAAAGATAACCTGCGGAAGAGGAAGTTTTTCGGTTTTTAATTCCTTATAAAGTTGTGTCAACATAAC
CATCGTCAATGGACAAATACTTTGGCAATGAGTAAAACCAAAGAATAGTAAACTGAAATGGCCTTTTAAATTATGATTAGTAAAGGGTTTACCTAATCCA
TTAACTAAATGAAACTCTGGAATTAATTGAGGTTGATCGATATTAGTGCCTGCAATGGGTGGAATAACGATACGAGTCTTTGAAGAGTGCCATAGGTTAA
AGCCTAAACCTAAGCCTAAAGCGAGTATAGTGAAAATAATAAAGGCTAAAAATCTTTTATTAGAGATAGGGCAAGTCATTAAATAGTCCTCATTAAAGTA
TGGTCCATGAATAAACAAGCAAACAGCATGAGTAAATAAAAATTCGAATAATGAAAAGTTTTTATCGCTGTTGCAGCTTTAGTTTGCTTTAATAAATCAG
TCGCTGCAACTATAAATCCAGTATTTAATAGTAAAGCCGCAATTAAATAAAAAATCCCACTCATGCCGATGCAAAAAGGTAACAAACTAATTCCGCTTAA
AAGCAGCGTATAAAGTAAAATTTGTTGCTTTGTAAAAGCGATACCATGTGTCACGGGTAACATAGGCAAGTTACTTTTGACATAGTCGGCATGTCTGGCA
ATTGCTAATGACCAGAAATGCGGGGGTGTCCAAATAAAAATAATTAAAACCAGAATTAAACCGCCTGGATCAATATTTCCTGTTACGGCGGTCCAACCTA
ACAAAGGAGGCGTTGCGCCTGCTAAGCCACCAATAACAATATTTTGTGTGGTGTGTCGTTTTAAGTACAACGTATAAATGAATGCATAAGCTATTAGGCT
AATAAAGCTTAAAAAGCAGGTTAATAAATTACTTGATAGACTTAATACGACTAATCCTAAAAAACTAGCGGTTAATGAAAAAAGCAAAACATGCGTAGTT
GAAATTTTTTTTAATGGGAGAGGCCGTCGATCGGTACGCGCCATTAACTTGTCCAAACGCTGTTCTAATAAGTGATTCAGCGCTCCTCCAGAGATGGCGA
CTAAACCGACACCTAGTAATGTAAATAAACTTAATTGCAAAGAAAGTGGTGTTGAAGAAGCTAATACCATGCCTACCCAAACGGTAATTAACATTAAGCT
AGTGACACGCCATTTTCCTAATTCCAAATAGATTAAAGCTTTACTAGCCAAGCAAGTAGCAAAATTCTTTAGCATGTTTTTCCTTATGGGTTACAACCTG
TCCTTCATTAAGCATTAAGGCGAAAAAATTATACGAGAATAATTCTATTAAAGGTAGGGTTTTAAGAAAAAATTAAATTATTAATTATTTTTATTTTTGA
AAAAGGATAATGCTATTTTAAAGATAAGGTATTTATTTGAAAATAAATACCTTTTTATTTTTTAAATAAAAAATAACTAGACAAAATTATTTTATTAGTG
ATAAATTGTTTCCGATTAAAAATTAAATGAAATAAAAATTTTTTATCTTTAATAAATATAAAAATAATAAAAAAAGAGGTTTAATATGCACCCTGTTTAT
TTAGCAGCCCCTAAAGATTCACCATTTATGCTTGGTGAAAAAACAAAATATGTCGCAATTATAAAAGATAAAGCAGTTATATTAAATAATAAAAAATATA
ATTCTAAGAATGATGCTTATAGTTTGACTTTCAAAATAGGAGCTTCGAATGCAGAGGTGCTTAAAAAATGTATAAATGAAAAATTAAGTATCTATAAAGT
AGAAACTCCAAGTAAGTTTATAGATTTATTAGGAAGTGAATTTGATATAAAGGAACAACAAGAACTAAATCAAGAAAATAATGTTGAAGTTACAACATCT
AAGTTAACGCTTGAAGATGAACAATTGATAGAAGCGTCACAATCACACCTGCCTACTTCTAGGCCTCGTCCAAACTCTCTAAGGTATGAAAACGTATCTG
GTTCTTACTTAAGAAAAACATTATCATTACATGATCCGGTAAGGGAAAATTCACTCGACATACAGCAGCCAGATATCCCTTCAGACTTATCTTCATCACG
CAATTCAATTCATAACCAAGATTCATTGGATGCAGAACGAGATCAGCTAATTGAGAGAGCACCAAAAATTTATTCCTTTTTTACTGAAAAAGCAAAAAAT
ACTCCCTTATCTCATATAAAATCTCATGGGCTTAATATTCAAAAAGGTTATTTTAATGGTGGAGTAAAATCAAAAATATTATTAGATATTACGCAACTAG
CGGATCAGATAAAGAGCAACAGTAATGAGATAGGAAATGAATCATCAAATGAACAAATACAAGCATTAAAGCAAAAGGTTTCAATGCTAAATGAAAAAAT
TAATGACAAACAAAATCTTGAAATTTTATCTCGATATCGCGGTTTTTCTGCATTTAAATGTTTTGCTACACTTTGGGGTGGTGGAAGAGTGAAGAGTATT
GAGTATGTTGAACAATTACAAGAACAAGTAGGTAGCTTACTCAAAGAGATCACTCCATTAAGACCTACTGTTTAAAATTTATAAAATTAAAGGGCAGCTT
TTTCTGCCCTTAATAAAAATAATAAGGGGATAATATGTATCCATTATCAAATTTAAAACAAATTAAAGATGAAAACTTGCAGCAGGAGTTAGATGAATTA
CAAACTAAAACAGCTGAATTGGAAAGGTATCATAATTTTGCAGAGGTTGATGATCTTTTAGAAGAAAGTAAAAATATCATTGCGAGTGAAAAAAATGTTG
AAGTGATAGCACAAAGTAGTAAAAAAATAGATAGTATAATGAAATTACTAACTCAACCTATACAAGAAAGAATGAATCAATTAATTTTTTTAAAAAATTT
AATTGAAGCTTATTGTGATCAAACTGAAGTGCAAAGTTTAAATAGTACTTTAGCTATTCAAGAAAAAAAATTAAAAATCGAAATAACAAAAAAAATTATA
GATTCACAAGAAATTAAAAATCAGTTTTTTAAAATTGATGCGATTTGTCATAAAAATTTAAAGAAAATAATAGGAAAAATAAAGCAAAGACTATTAGAAT
TAGAAAAATCTTGTGATGATAGATATAAAGCCTATTTGAATAATCAATTGGAGATAATTAGCTTATCCGAAAAGGAAATTAACGAAAAAGTAACTGAAAT
GCCAGCTTGTTTTGCTACGATAAAATTTGTAATTGAATCGATTAACGAATTTGAATCCAGTCATAAATTATTTATACATTTAATACATTCTTTTAATTCA
TCTAAAGAACACTATCAAAAATTAACCGATATTTTATTTAATTCTGCTGTTATTACTCTTTGTAAACGTGGATTAGAAATTCAAATAAAACTGTTAAATA
ATAATTTTTCCAAGTTTGATCCCAGATCGCAGTTGCTTGAAGATTTAAATACAGATTTACAATCGCTTAATCAAGAAACCAAGCAATTAATCAAACTAAG
CAGTGAAGAATTAAAACTTAAACACAATAATTTAATGAATCTTGTCAAGAACTCTAATGAAGCCTTAACTGCTCATAATAAAAAATTATCTTATTCGAGT
ACCCAGATTGCTATGAATAAAAGTATAGCGATTAAACTTATTAAGGATAAAATTGATTTATTGTTAAATACTGAAATAAATTTCGAAGATAATGCTTCGA
GTCAAGCAGTGATTGATAAAATTTCAGAATTGAAGCAAACAATTAAGGACGCTAAGGGAATCTTATCTGAATATCGAGGGATATCTTTTTTACGTTGTGT
TGCTACTCTGTGGGGTGGGGGGAAAGTCACAAGTCAGGGATTAGTTAATACATTAGAAGAGCAGTTAACAGATTTTCCGATCAATAAGACTAGACTATCG
CCGAGTATAAAGACTTGCTAAGTTAGAAAGGGACTTTTAAACTGTCCCTTTTTTGATTTAAAGAGATTAATAAGAAGATGCGCATTTTTAATCTTGATAC
GATATTTAGTTTTGCTCTCTATCCTGATGGAAATAAGAAACGTAATCGTAATAGCCAAAGCTACTGTTTAACGGTTGATCAATATAGTAAGAATGGTATC
GATGAGACCGATACTGAAACACTTAAAAATCATTTAAAGAATATGAAGGTTCTATGCTTAGGTGTTTTGGCTGATGAATTTAAGAACAGAGATAAACCTG
AGTTAGGCGCTGTAAAGTTTCGGATAAAAAAAACAGATAAATACGAGATCAAAAGAGAGTTTTTATCACCTAACAAAAATACTCCATTACCACTTTTTTT
GTTTTACAAGAAGAAAAAAGCTAAAGTTACTAAAGCGCTAACTGATATTTTAAGTCCATTCTTTTTTAACATCATTAACTTATACAAAGAAAAAAATTTA
GAGTTAAAAAAAATAGGGATAAGCAAAGAAGATATTATTGAAATTAATTATGCCTATCAAAATAAGATTACAAAAGCAGCTGAAATTATTTTTAAGGAAA
TAGAAGGATCCCATACAGAAGTAAATATTATCGGTTTATTTGTCGACCCTTATTTTATACGAAAAGTAGATGACAGGTTGTTTTTAGAAGATACTCGACC
TATTGATACGTTTCCAAGGCAGAATATTCCCCTTCTGAAAGAACAAAGTTTTTTAGAAGGAGATCAGGAATTAATAAAACCTGAAACGGATAGTAATAAC
TTGAGTGCATCTATTTTTTTGAGCAATACTTACAAAAAAAATGATATTTTTGAATCATTAGATCGGGTTTTTACTGAATCTGTGGAAGAAAAATCAAAAA
ACTTATCGGTTACTGCAGAAGATGGAATTGCTAAAGAGGTAGTTGATGCTGCTCAGTTAGATTCAGGAGTAGACAGGCATGATACAAGTGTAGATTTAGT
CACTAGTCGGCAAGAAGAAATAGCCGCTTCTATATCATCAATAAGTAACCCAATTGCTACTAAAAGTAAATCCTATGATTGGAATTCAAGAGCCAAAAAA
GAGATAACGGATTTGCTTGTAAAGTATCAAAAACATTTATCTCAAAGGTTTTTTTTTCGTAATAATACTGCAAAGATTGAGAAATTATTCATTACAGAAG
ATTTATTAGCAAAAATAAAGCAAGATACTTATGAAAGCTTTTCGAATTGTTTAGAGAGTATTAATACTAAAAAAATTCTTGAAACCCACAGAGATTTACC
TATTATCCAGAAAATAGGTAAATTTTTCAAAGGCCATAGCAAAACGGAGGGCACATTATTGCTAGAAAATATATTTTCTAGCTTAAATGAGAATACTATA
GTAATAAATTCTATATCTATTTAAATTAAATAAAAAAAATAAAAATAATAAGGATAAACTATGAAATATAATTTATTTAAAGCAATTAATGCTAATGTGC
TTTATGAATACAACGAACCTTATAAAAAAAAAGGCGATCAGCAGGCTTTTAGTAATTTCAAGAAAATTTCAAGTGAAATAGGAGAAGCGTATCCGACAGA
ATGGTATTATCAATCTTTTAAAATAACAAATAATTCTTTTTCTACAGCGTTCACTCTTCCTTTGCAAATATTTCCTGTTAACCATCATTATCAGCGATCT
TATTTGCAAGAACATAATCAAATTCAAAAAAAAGATTCTAATGTAGCTGAGGATACTGATAAATTAAAGGATAAAGATCTAAAAATAGCAAAATCCAGCA
ATTTTTTAAACAAGATAACTAAACTATTTTCTTTAAAAAAAGAAATATTTATAAATGGAGTGAAAAATTGTAATGATGAATTTGATTTTTTAAGACTTAA
AAATTTTTGATCGCTTAAGGATCAAATTTTCTAATTGGTATCCATACAAACCAATATTTAATGTAATGATAATTAATAATAGTAACGCAGCAACGGCATT
GTGTGCCATGGCAATAGGCAAAGGTAACACCCATAATACATTTAAAGCACCTAAACTAATTTGTAGACCTAATAAGAATGCTAGTAATACAGCGAGACTG
CGTAAAAAAATTCTTTTCGTTACATTAAATAGTTTATAAACTACCAAACCTAAGTAAATAGTAGTAATTACCGCCATTATCCGATGAGTCATTTGTATGG
CAGTGCGAGCAGTATGAGATAAGATACCCCCTTCGTAATTAATATTTGTATTTAACCAAAGGTGAAAACCTTCGAAGAAATTCATGGCAGGCCACCATTG
TCCTTGACACCGCGGGAAATCGGGACAGACAAAAGCGGCATAATTAGCGCTGGTCCATCCGCCGAGACAAATTTGTATTATGATCAATAATAAACCGAAT
GCCATCCATGATCTTAATTTTTGTTCCGATACTGAAGATTGCTTTATGGATAATTGGCTCAGTCGTAGTATTAATAGCCAAAGCAAACTCAATAACGCTA
ATCCACCTAATAAATGAGATAGGACAACCAAAGGATGCAATCGCAAAGTAACAGTCCATTTTCCTAACAAGCCTTGTAAAAACAATAAAAAAAGCAAACT
AGTGGCTACCCATACGGGTTGTTGGGATAGTTTATATTTATTAATAATTAAAACTATTGCGGCAAAGCTTAATAATACTAAGGTAGCCGCCATATAACGA
TGAATCATTTCTGGCCATGCTTTTCCTAGATCTAAGGTTTTTCCTATAAAAGGGGCTTGCTTTATTTGTTTGGCATCCTTAGGCAATGTGAACTTTCCGT
AGCAACCTGGCCAATCAGGGCACCCTAAGCCCGCATCTTTCAAGCGAGTGAATGCACCCAGTTGCACAACAATGAAAGCCAATAAAAAAGCAATATATAA
AAAATATAAAGCCGATTTGTTTTCCGGAAGCATATTTTATCCTGTTGTTGAAATTGCCAATAAACGCGCTAAATCTTGATATATATCCTCACCAGAGACA
TCGCTCGAATAATATAAAATAATTTTTCCAAATGGATTCGCTAAAAAATATCCATTTTTTTGATGTAATTTTTTTAATTCTGGTTTAGAGATCGTATAGT
TTAGTAAATTTGAATCTTTATTTATTAATGGAGAAAGACGAAGTAAATTTGTTTTAGCTTGTATTAAGCCATACTTTACACGGTAACGATTCTTGCCTAA
TGCTAATGTGATTTGCCGCATGGTATGCAAATTTTTTTGACATAATTCACGACAGGGCGATTCGTTTAAATAAAATAAAAACCAACTACCATTAAACGAA
CGAAGTTTTGTTCTATCTGGAATTAATTTTAGTTGCTGTAAACTCAAGTTGAAAGGAATAAGAGTCCCTTTATTGACTGTTTTGTGATGTAACCAGAGAG
GATTTTTATTATAAAGGGCTACAGCTACTATTAACGGCGTTAAAAATATAATTAATAACAACAGAAAAATAAACAAATAATGGGGGGTATGTTTTTTTTT
CATAAACGATGAATATGAATACTAAAAAAAGCAATAAATAAGGTGAAACTTAAAACAAACCATTGAAAAGCATAAGCATAATGACGGTTCGCTTGTAACG
TAATAGGTTGCCAAAGTGGTGTAAAACTATAAGTTTGTTTGGTGTTAATGACGAGCATAAAAGGTTGAAAATTATTTCTTTTTAAGAAATCTGGATTGAT
AGATTGAATTCTTTTCGGCCATTTCTTTTCATTTATCTGCTTGAAGCTAAAGGTTTTGTTAGGAAATACAATTAAGCCACGTATTATTAGTTTATTGTTC
AAAGGCGGAATTTTTGGAATTTTTTTTCTATCGATACTTTGCGGTATCCATCCTCTATTGACTAAAATGAGTTCCTGTCTATTATTTAAAATAAAAGGAG
TGAGGATTTCATACCCGACTTTATGTAAATAAATCTTGTTTTCTAATAAAAAACTGTGTTGATTATCAAAATGACCTTGCATAATTCCAGGAAAATAATT
TTTTTCTAAATTAATATTTTCAATTTGATTTAAATTAATCGGTATGGCTACCGAGCGTTGATAAAATATTTTTTGGATTTGATTTTTACTATCACCACGA
TGAATTTGCCAAAATCCTAAATAAACAAGTAAGGGAAGTAAAAATATTACCATCAGACTGGGAAATAAAGTAGGTGTAAAGCAATAATTACTAAATTCAA
TGGATATAATATTTTTTTTCATGTTTTAAAAAATCAAAAAAAATGCCAAGGCCAAAATTACCGCAAGAAAATCCCACCACCATACGGCAGCATCGAAAGA
AAAAGCATTTTTTTCTAGTAGTTGGTTGTGATAGATTCGAAAACATAAAATGCATAAAAATAATAGCGCGGCAGCAATATTTAATAAATGTAATCCTAGG
AAGGCGATTAAAAAGCTACCATAGATTCCACTTTTAGTAATAATATGAGTATGAATGAGATGAATAAAATAATAAGTTTGTGAAATAAAAAAAATACAGG
CTAAAAAAATAGCTAAATTTAAGTTTAGGCGACATAATTTATAGCGGGCTTTTTTTAAATAGTAGAGTGCACCGGTTAAAAGTAATGCGCTAAAAAGTAG
AATGATTAAATTAATTAATGGAATTTGGCGCAGAGAACCTAAACTCGGTGTGCTAGCAACAGTTGCTGAAAAGCTAGAGGGGGGTAATAATGGCCAATGT
TTAGCAAAATCTGGCCAGAGTAAATAATGGGTTAGCTGTGAAGCATCACCACTTTGTCCAGCTAGCCATGAGGTAATTGAGAATCTTACATGAATAATAG
AGCCGATGAGTAAACCGAATAAAAATAGTTCAGAGATTAAAAACCATAACATGCCCCAACGAAAAGTTTTATCCATTTGTCGATTGTATAATCCAGCATT
ACTTTCTTGTGTCACATTCCAAAACCAACCACTCAGCATAAACACTAACCCAGCTATGCCTATTATAAATGCGATTAGCCCCCATTTTTTTTCTAAATTA
AGTGAGCCAAAGGCTAAAAAGAGTAAAGCGAGTGCACCCAAAATGGGCCAAGCGCTTTGTTCGGGTACATAGTATGAAGAGTCTTTGTTTTTCATTCGCG
TTTGTCCTTTAACGTGATCTTGGCTTGAATTTTTATTTCATGAAAGGGTTTTAAATTGGAATATGGCCTAAAGTTTGTGGTGCTATTTTTGCATGTTTTA
AACCGCTTGTGTCGAATAAGGTATAAGCTAAAGTAATCGTATTAATATTTTTTGGTAAATGCTGATCAATATGAAATAAAACCGGCATGTCTCGTTGTTG
GCCGGGATTAAACGTTTGCTGAGTAAAGCAAAAACATTCGGTTTTTTTTAAATAACGTGCAGCTAAGCCTGGAGAGACGCTGGGGATGGCTTGTACAGTC
ATTGGACGATTCGAATTATTTTTAGCTGCAAAATAAATTAAAATATTTTCCCCTGGATGTAATTGTATATGCTGAAGCCTAGGGTAAAAATCCCAGGGAA
GATAGTTGTTGTTATTTGTCATAAATTCCACACGAATATTGCGTGATAAATCAATTTCATTCGAAGTTACATAGGCATTTTTATCGGTTTTCCCATTAAT
ACCTAAATTTTTACACAGTACGTTATAAAGTGGAATCATGGCAAAGCCAAAGCCAAACATGCTTAAGGTGGTAAAACAGAGCAAAATTAAAATTTTTTTA
TTTGATAATTTCGCTATTCTAACTGTCATGCGTTTGTATACTCACAGCAATTGGATTTTTGGCAAGGCGTTGCGAAAAAGAAGCAACCGAAGTGTATATA
ATATACATGAGGATTGCGAGTTGAGCGACAGCCAAAAATTCAAGTGCGAAGAGTATATTACTCAAATTTTGGCGGTGTAGTAAAACTATGTAATGGAGGA
GGGGAACTTAAGGTCCATTCTAATCCTTCAGCGCCTTCCCAAACCTGAGAGCTCGCTTTTTTTCCTTTTCCACGTATCGATTGAATAATAATGTAGAGAA
AAAATACTTGAGCAAAGCCGAATAAAAAAGCACCTAAACTCGCAATTGCATTAAAATTGGCAAATTGTAAGGAATAATCGGCCACTCGTCTTGGCATGCC
AGCGAGGCCTAAAAAGTGCATTGGGAAAAAAGTTAGATTGACACCAATAACAGATAGCCAGAAATGACATTGACCTAAGCGTTCGTTGTACATAACGCCA
GTCATTTTAGGCAACCAATAATAAGCTCCGGCAATAGCCCCAAATAAAGCACCAGGTACTAAGACATAATGGAAGTGTGCTACCACAAAATAGGTATCTT
GATATTGAAAATCTGCAGGTACCATGGATAACATGACACCCGAAAAACCACCGATGGTAAATAAAATAACAAATGCTAAAGCAAATAACATGGGGGTTTC
AAAACTGATAGCACCGCGAAACATGGTGGTTACCCAATTAAATACTTTAACTCCTGTAGGCACGGCAATTAGCATCGTGGTATACATAAAAAATAATTCA
GCAGCCAAAGGAACACCGGTTACAAACATATGATGTACCCAAACAATAAAAGATAAAAATGCAATGGCTAACAATGCATACACCATGAACCGATAACCAA
AAAGTTTTTTGCGACTAAACGTTGGAATAACCTGCGAGATAATTCCAAAAGCCGGAAGAATAATAATATAAACTTCAGGATGTCCAAAAAACCAAAAGAG
ATGTTGATAGAGTAATGGATCGCCTCCGCCTGCCGCATTAAAAAAACTTGTTGCAAAATGTCTGTCCATAAGCATCATTGTCACTGCAGCCGCTAAAACG
GGCATGACACCTATGAGTAAAAAGGCCGTAACAAACCAACTCCAACAAAATATTGGCATTTTCATCATGGTCATCCCAGGAGTTCTAAGATTGAGAAGCG
TGACAATAATGTTAATAGCGCCCATTAATGAAGAAAGCCCCATTAAATGAATCGCAAGAATTAAATAATCTGTGCTAGCTGGTCCATAGGTCGTTGATAA
GGGCGCATACATTGTCCAACCAAAGTTAGGTGCAGAACCATCCATAAATAAGGTACTAAAAAGTAAAATAGCGGCAACGGGTAAGATCCAAAATGCCCAA
TTATTCATACGTGGCATGGCCATATCAGGTGCACCTATCATTAAAGGAATCATCCAGTTGGCAAAACCAGAAAAGGCCGGCATGATAGCGAGGAATAACA
TGACTAAGCCATGCATGGTCGTCATTTGATTAAAAAATTCTGGATTAAACAAACGCGCACCCGGTTGAAATAATTCTGCACGAATTAATAAAGCAAAGAC
TCCACCGATAAAGAACATCAGTAGGCTAAAAAGGAGATATAATGTCCCAATTTCTTTATGATTAGTTGTGAATAGCCAACGTTTGATAAATGCTAGACAA
CCTTGAGAGGCCGAATGTTCTAAATCAAGTATTTTTTCCATGAAGAAGTTCTCCTACTTGTTGTTTGGCCCATAAATTAAATTCTTTTTTACTCACCGCT
TTTACAACGATAGGCATAAATGCATGGTTTGTCCCACACAGTTCAGCGCATTGGCCACGATACGTGCCTGCAGTATCTATTTTTGCCCAGGCTTCATTAA
TAAATCCTGGAATAGTATCGCGTTTAATGCCTAAAGTGGGCACCCACCATGAGTGTATGACGTCATTCGAAGTAAATAAAAATCTAATTTTTTTATGAAT
AGGCACAACTAATGGATGATCCACTTCTAATAAATACCATTGATTTTTCTTTGCTTCATTCTGTAATTCTTCTACAGGTGTAGAGAGATTGCTAAAAAAA
TCGATTCCTTGATCTAAATAAGCGTAGCGCCAACGCCATTGATATCCAGTTACTTTAATCGTTAATTCAGAATCGCTATTATCATTCATTTTGATTAAAG
TTTTAGTGGCAGGTATTGCAATAACGATTAATATAATAAACGGCACAATGGCCCATGCAATTTCCAAAAAAAAATTTTCATGAAATTGAGCAGCATTGAC
TCCTCGTGATTTTCTATGCCGAATAAGCGAATAAATCATGATGCTAAATACTACGATGGCAATTCCTACGCAAACCCAAAATACCAGCATATGTAAATGA
TAAATAGCATGACTGATAGGCGTAACGCCTCGCGGCATATTGGTTTGCCATGCCGCTAAAGCCAATCCTGGACTAAGCAGAAAATTAAAATTAATAAAAA
AAATTAAAAAAAATTTTTTAACATGCTTCATATCCTATCTGTCCTTTTTATAGTGATCACAATAACTTTTTAAGTTTAGGATGTTTTTATTTCAATCAAT
AGGCACAATTGATTAATTTAAATGCTTAGCATAAAAGATCATTACCATAAAAAATAATTGCCAGTAGTTTTGCTTTGTTCAACCATATATTTTACGCTAG
CTTCTAATTCGGAATTACTACAATTTTTGCAGTCTCCTTTTGCAGGCATTTTTTTATACCCCAAAATAGTATGTTCAAATAAAACATCGATATTTTTGGC
AATAATGGGTTGCCAGCGTGCTTTATCTCCTAATATGGGCGCCCCTAATTTCCCATTATCATGGCAGATAGCACAATGTTGTTGGTAAATTTGTTTACCT
ACTTTTAGGCTCAGTGGTTTTTCTTGTACGGGAATGGTTTTGGTCGCCCCCGCTTGATCATTTAAGATGAGATAATCAACGGCTGCTTTTACTGCATCAT
CTGAGCATCCAGTGCAAGTTCCTTTAGGTGGCATGGAATTAAAACCATGAATAGCCCGTTCATAGACAATATTTTTTCCTTGCTTTAAACGTTTTTTCCA
TTCAACGGTATCGCCTAATTTTGGAGCGCCTGCTGCTCCACTGGCATGGCAAACCGCACAATAAGATTCATAAACTTTGCGGCCAGTTTTAGCGGTAATG
GGTCCACTGAATGCAGAATAAGGCACTTGGCTTTTTACTGTTTTTAAATAAACTGCGATGGCATTTAAATCGTGAGTAGATAAATACTTAAGACTATTAC
TATTAACTTCTGCCATGGGTCCTGCTACGACACCGGCATTTCTTAACAGTTTATTTTGTTTAAAGACGGCTCGAATATCATCGATACAAATACCTTTTAA
TCCACTTGAGCTTATATTCGGTGCGTAATAACCTTGGATAAATCCTCCCGTTAGGGAATATTTCTTTTTTTCAGCACCTAACAAATTCAAAGGAGTATGG
CACATTCCGCAGTGACCTAAGCCTTGGACTAAATAAGCCCCACGGTTCCATGACTTCGTATATTGCTTATCTATTTCATAAGCACCAGGACGAAAAAATA
AAATCCGCCATCCTAGTTGCAAAAAACGCCAATTAAATGGCCACATCATTTCATTGGCGTGGTTAGCTTTTTTAACTGGATCTAAACTAAATAGATAGGC
TTTGATCGCTAACAAATCATGCGTATTGATTTTGGTGAAGCTAGCGAAAGGAAATACCGGAAAATAATAACTTCCATTCGGGGCTATACCTTCATGCATG
GCACGGATAAAATCTTTATCATTCCATGTTCCTATTCCTGTGGTTTTATCTGGTGTAATATTGGGCGAATAAATGCTCCCGAAAGGCGTATAAATTCCTA
ATCCTCCAGCAAAAGGTTGGCCTTGGTGTTTTGTATCGGTATGACAAGCGATACAATCACCCGCTTTACTTAAATATTCACCCCGTTTAATCAGTTTGCG
TAATGCAGCATCTTTAGGATAATTAATGGGAGGATAGGGGATATTGAGTTCAGGATTTTTCTTTGTTGGATCAGCATTCGAGTTGGCAAATGCCAAACTA
GATAATAGCAAGGTGGATATAAAAAAAGAATATTTTAAAAAATTATAGAGATATCTTAAGATTATTTTATTCATAGTCCTTTACGAATCCAATCTTTTTT
AGATATGTTACAACCCTGCACTCGATTTTATGAGCTATTTTCGATCAATTTACGTGACCAAAAACCCAGGGCAAAGGTCTCAGCAACTATCTAATGACTT
ATCATTCGTTATAATGCCATAGTCATCGTTTATTTTTAAGTATTATTGTATTTATTCCATTCTTTGTTAGATACACTATCTTAATTTTAAAGCAATCTAT
TTATTTATAGATAATATAAACTATTTAGTGGAGTGACGGATAACTTTCTTCCTATTGAACGCATGTTAGAAGATGTCTTTAAATGACTATAGATGAACTC
ACTAAGGCTATTAAGCTTTTAAAGGCGGGAAAACTAATTGTTTTTCCTACTGAAACAGTCTATGCCTTAGCAGGTGATGCGAGAAATTTAACCGCGGTTC
AGAAAATTTTCGCGCTAAAGCAACGTCCTTTAAATCAACCTTTAAGCGTTTTATTGGCGAAAGAACATCCCCTGGATAGATGGGCCAGAGACATTCCTAA
GGTTGCAGAAAAGTTAGCTGATCATTTTTGGCCGGGTCCTTTGACACTTATTTTAAATAAAGAAAAATCAGTTTTGCCTGAATTAACCGGTGGGCAAGAT
AAAATAGGTTTACGCGTGCCGGATCATCCTATTGCGCAAGCGATATTAAATTCTTTTGCCAGCGGAGTCGCAGCGCCTTCTGCGAATCGCTCCACTCATC
TTAGTCCTACCTTAATTGCACATGTACAGCAAGAATTTGAACATAAACTCGAACTTATTATTAATGGTGGACCTTGTTCTATTGGGATTGAATCAACGAT
TATTGATGTGACTTTTGACGTTCCGCGAATACTTAGATTAGGCGCTCTCCCGTTAGAACAAATAGAATCTATCACTCCCTACGAGATTGGGGAATCCATA
TTATCTCATCGTTTTTCTAAAAAGCCTTTGATAGAGCAAGTTTCTAAACAAGAATTAGATCGTATCATCGATAGTTATTTAAATCAGCATAAGCTATTAA
CCGTGTTTGGATTAGGTCCAGTAAAGAAAAAACATAAAGACTTAACTTGGATTCGTATGCCGAATGTGGCTAGTCAATATGGGCAGAGGCTATATCAATA
TTTGCATGAAGCGGAACAACAGAGTGATAAAATTTTGGTGGAATCTGTACCAAAGCTCAAGGCCTGGGCCGGGATCCAATTGATATTAGATAAATATTCT
TAAAAGAAATGAGTCGCTCATCGTAAACTAAAGCAAGGTTCTGTCACAACATGGATTTTTTTATAAAATTAGACTAAATTAAAAACATTTATAGGTAGAT
ACGTATGTTAGCGCTATTCTTTTTCTATAGTCTTTGTGTGCTTTTTGCCTGGTGCAAGGAGCGAAGGCTCGCTATAGGTTTATTTATAGTCTTTTTATTA
CTAACAACGTTTATGTTTATTCATCATATGACTGATCATTTATCTCTGCAATTTTAGGGATAATTAGTATGCACTCTTCTAAAATAGCCAAAATTATTAA
GATCCTCAATGCGATAGATGCTCTAGGTTTAGTTTTTTTGCTATTGATCGCGTTTATTTTACAAATAGGCTTTCACGAATTACCTTGCCCTTTATGTCTC
CTGCAACGGCTTGGTGTGTTGGCAATAGCATTTGGTTTTTTGCTGAATGTACAATTTAAAATACGTCCAGCCCATTATGCGCTTTCTTTATTATCGGCCA
TATTGACAGCGTCTATTAGTGTACGCCAAATTTTTCTTCATGTAATTCCAGGTGATACGGGTTATGGGCTTCCTTTATTTGGTTTACACCTCTATACCTG
GGTATTTCTGCTGTGCGTAGGCGTGATTATTTATATCTCCATTATTTTTAGTATTTCACCTCAATATGAATATGATGAACCCTCCAAAACAAAGGGAATG
CAGTTTTTAACCCATATGGCGTTTGCGCTTGTTTTTCTTTTAGCCATTTTAAATGGAATTTCTACCTATTTTGAATGTGGGTTAAAAGCTTGTCCAGACA
ATCCTGTCAAATATGAGATTCAATTAGTTGCATCTCATTCTCGCCATACTTAATTTTTGTTTTAACATGGCTAAAAAACGATAAAAATTAGCTTTGTTTA
TTCTCGAGGAAGTATGAATCTCAAAGATCTTAAATATTTATTAGCTTTAGCAGAATACCGTCATTTTGGAAGGGCTGCTAAAGCGTGTTCGGTTAGTCAA
CCAACCCTAAGTATACAATTGAAAAAATTAGAGCACGCTTTAGGCGTACAGTTATTTGAGCGCGGACAAAAAAGGGTATTAATTACCGCAGTAGGGATGC
GTATTGTGGAGCAAGCAAAGCAGGTACTCAGTGCTATGCGCGAGCTTGAGAGATTAGCCAAATTAGCTAAGGATCCATTTTCAGCAGAATTACGCTTGGG
ACTAATTCCTAGTTTAGGGCCTTATTTACTCCCGCATATTTTACCTATTATCAAACAACAATTAACTAAACTTTCGCTATATTTATATGAAGATAAAACG
GATTTACTTCTGACGCAATTAAATCAAGGGGTGTTAGATGCCATAATATTAGCATTACCGGTTCCACATAAAGGCATGCAGTGTAAAACTTTATTCAAAG
AACCTTTCTTTTTGACTATGCCAGCATCGTATTCTTCACATTATTCTAAAGAATTACATTTAAAAGACTTAAAGGATGAAAATCTTCTTTTATTAGAAGA
AGGTCATTGTCTCAGAGATCAAGCATTAGAGGTGTGTCGTAAAAAAACTAACCTTAAAGAAAAGATGAATTATCGGGCAACCAGTTTAGAAACTTTGCGA
CATATGGTGGGAAGTGGGGCAGGAATTACTTTACTTCCTTTATTAGCTTTAGAAGAGCATTCTTTGATAATTAATAAGCCTTTTTCTGCTCCTAGACCTG
AGCGAAAAATTGGAATGTTATGGCGTAAAGAAAGCGCTTTGGAGCCTTGTTGCAAAAAGATAGCCACACTCATTGAAACTACGATTCCTGATGTTTTAGC
TGATTTAGAAAAAAAACTGGATTCAGCTAAATACACTCACAACACTTGAATTTTTGTCTGTGTTGCCGTTCAATTTGAATCCTCTTCGCGGCTACTTGCC
AAAAATTCACACTGTGAGTATAACTTTAACCTTTGTATTTGAAGAAAAAATTACTTTTTCATAGAGTCAAAAAATTCATCATTGGTTTTGGTGTTTTTTA
AGCGTTCAATTAAGAACTCCATGGCGGTTACTTCATCCATGGATTGTAAAATTTTACGTAATATCCACATTTTTTGTAATACATCAGGTTTAGCTAGTAA
CTCTTCACGTCGAGTACCCGATCGATTTAAGTGGATAGCAGGATAAATACGTTTTTCAGCTATTCTTCTATCAAGATGAATTTCCATATTTCCGGTTCCT
TTAAATTCTTCATAGATAACATCATCCATTTTTGAGCCGGTATCAACCAGCGCGGTTGCGATGATGGTTAAACTACCCCCTTCTTCAATATTACGCGCAG
CGCCAAAAAAACGTTTTGGTCGTTGTAGTGCATTCGCATCGACACCACCTGTTAATACCTTTCCAGAGGAAGGAATAACAGTATTATAAGCACGCGCTAA
GCGGGTGATAGAGTCTAATAAAATAACGACATCCTTTTTGTGTTCGATCAAGCGTTTCGCTTTTTCAATCACAATTTCTGCGACTTGTACATGGCGAGTT
GCAGGTTCATCAAAGGTACTTGCAATGACTTCACCACGAACAGAACGTCGCATATCGGTTACTTCTTCAGGACGCTCGTCAATTAATAAAACGATCAAGT
AGCATTCTGGACAATTATGCGAAATCGATTGTGCGATATTCTGCATCATCATCGTTTTACCGGCCTTTGGAGGGGACACAATTAAACCACGTTGACCTTT
CCCAGTCGGAGCGACTAAATCAATAATTCTAGCAGTAATGTCTTCTGTGCTACCGTTTCCGCGTTCGAGCGTAACTCGTTCGTCAGGGAATAAAGGGGTT
AAGTTTTCAAATAAAACTCGATTTTTAGCATTTTCAGGCGCATCAAAATTAATTTCGCTTACTTTAAGTAAAGCAAAATAACGTTCAGATTCTTTAGGGG
GACGAATTTTTCCTGAAACCGTGTCGCCAGTATGAAGATTAAAGCGTCGAATTTGACTAGGAGAAACATAAATATCATCAGGTCCGGCAAGGTACGAACC
TTCTGCAGAACGTAAAAAGCCAAATCCATCCGGTAATATTTCTAATACGCCGTCTCCATAGATATCTTCTCCTCTTTTTGCTAGTGCTTTAAGGATAGAA
AAGATCATATCTTTTTTATGCAGGCGGCCCAGACCATCTATTTTTAATTCTTCAGCAATGGCAACCAATTCGGCTGGGGAGTTTTTCTTGAGTTCAGTTA
AATTCATAGTATTGTTTCTTTCATAAAAGGAAATGTAAAAAATTGAGTGAGTATTAAGTATTTAATTGGAATATTAATATTAAGAATGAGTATCAAGAAT
TTAGAGAGTGTTAAAAATTCATTTTATAATTTTATATCCGAGTAGAGATACAAATAGTGCCCTACGCATAGTTAAACAAATGATGCGAAAAAAGTTACCT
GAAATCCCCAAAACAGTGTTAGTGCCAATAGTACTTATCTTAAGGCCATCCTACTTAGAAAAATACATTAAAGAGTACATTGGTTAAGCAAGATGTTTAT
CTAAAAATGCTTCTAACTGTGATTTCGATAAGGCGCCGACTTTAGTTTCTAGCGCTTTTCCATCTTTAAAGAGGATTAATGTAGGAATACCACGCACACC
ATATTTTGCCGGGGTATTAGGGTTCTCGTCAACATTTAATTTCCCAATTTTTATTTTTCCATGATACTTTTGGGCAAGCTCCTCTAAAATAGGGGTAATC
ATTTTGCAGGGGCCACACCATTCTGCCCAAAAATCAACGAGTACAGGTTGGGAATCAACTTGTAATACTTCTTTTTCAAAGGAAGCATCGTTAAGAGTAA
TAGTGGATGAGTTATTCATGGTAGTAACCTATTTGACCTCAAAAAAATGGTTGACAAATTATACTCATGCAAATGAGTTTTTTGGGACGGGACCGCATAG
TGAAGCAACCGGAGTGTATATAATATACAAGATTGCGAATTGATCGGCAACGTAGTCAAAAATTCAAGTGCGAAGCGTATATTATTCATGCTCAGGGGCG
ACAACGTAAATACCAGGAGCATTCCGTAAGTAACCGTTATAGTCCATTCCATACCCAAAAACAAAACCATGATCCATAGTAATAGCGGTAAAATCTGCCG
AGGTTGTTCCTCCCGGTAAACGGTCCGCTTTTTGTTTATCGAGTAAGACGGCAGTATATACTGTCTGTGCCCCCTGTTCATGACAATAATCAACGATGGC
AGCTAATGTCAAGCCACCATCTAGAATATCTTCAATAATCAATATATTACGACCTTTGAGAGATACACGCGGTTTAGCTATCCAGAGTATTTCAGCTTGC
CCAACGGTTTCCTGTGAATAGCGTGTAGCATGAACATAGTCGAGTTCTAATGGAAAATCTAGGCGTGGAAGTAAGTTTCCTGCTGGAATAAGACCTCCAA
TCATAACACATAAGACGACGGGATTGCTTTCACTTAATTTATCGCTAATGGCCTTAGCCATGTTATCTAAACCTTTTTCGATTTCTTCTTTAGTAAAAAG
ACGAGTCGCTTTTCTTTCGACTTCTTGTATATGACTTGGAATTAACATGAATGCATCCTAATGTTCGAATAGAGGTTTTAATAGGTTAACCGCACTACGC
CAGGCGTCAGTTTGCTGTAGAGCAGGGAGGGTTAGTGTGCGACGAGGAAATAATTTTTGCAAGTGCTGGGAATTATAAAGTTTAATGAGTTCAGGAGAGT
GCGCTAAATTTTCCAAAGCTAAAATAGCATCTTTTCGGCAATTACAAACTAATAATGCATCGCATCCGGCTTGTAAAGCCAGTCGTATACGTTCTGAGAT
AGTTCCCATATGTTGTACTGCTTTCATTGATAAATCATCCGTAAAGATTGCACCCGTAAAATTTAATTGTTTACGCAAAATAGATTGCAACCAATAGGGA
GAAAAACCACAGGGTAACGGATCAACCTGATTGTAGACGATATGTGAAGCCATTATGCCATCTAGATAGGGACTTAATTGAGCAAAAGGAATTAAGTCCT
GTGCTTCAATAGTTTGATAGTCTCTATCATCTACGGTGAAGTGCGTGTGAGTATCCGCACTGACAGAACCATGTCCAGGAAAGTGTTTGCCTACAGAACA
CATGCCCGCACGATGCATCCCTGTGATGACGGCACGCCCTAATTTAGTCACAATAGTAGGATCACTATGTAATGCACGTAAACCTATGACTTGATTTAAA
TTATTATTTAAATCTAAAACGGGTGCAAAACTAAGATCAATACCTACTGCCAGTAATTCACTGGCTAATAACCAGGCATGGGTTTCTGCGAGCTGAATAG
CTTCCTCAGGTTTTTGGTCGTAACGAGCGCCAATTAATCCTAAAGCGGGCAGTCGCGTAAATTCTTCTTGAAAACGTTGAACTCTTCCCCCTTCTTGATC
AACCGTTAATAAAAGTCGTTGTTTACTGTGTAAATGAATTTGCGAAATTAAGTGCTGCAGTTGAGAAATTGATTCAAAGTTACGTTGAAAGAAAATAATT
CCACCCACTTGAGGATGCTTTATTATTTCACGCTCTTCAGAAGTGAGCTCTAAACCTGTTAGATCCAGTATAATAGGTCCCATAAAGTTCTCTTAATGTA
AATTGTACAAATAGTTAAAAAAACATTAGTTCTTAATAGTAATCACTAATTATAACATCGATTAATTGGTAATTAATGAACGACTCGATTGCTATTAAAA
ATGAATGAAATGCTGGATTTAATAGATTGTAATTGTCTATGTAAGATAAACTAAGTAAAAATTGAAAAGGACAACACCTGGCCGGATTATTTTTTTAATT
AACATTCCGCTTGACAGAAAAGATGTATGAGGTAGAATTCGCGAGCTCTTGAGTTTTTGGCTTAAGGGTGC
>contig_194
AATTATTTTTACAACCTAAATTTAAATAAAACATTAAGCCCGCGAAAGCGGGCTTTTTTATTAGGTAAGTAAAATTTTGTAATGCTATAGATCTTTTTAC
AATCGATTTATTTTATGATCTATAGTAATTAGAACTTTCCTGAGGATAATTATGTTTGAATTATTTTTTTCTGCTGAAGCTTGGATTAGTTTACTTACCT
TAACCGCATTAGAAATTATTTTGGGAATTGATAACCTAGTTTTCATTTCTATAGTAACCAATAGACTTCCTAAAACTCAGCAACATTCAGCACGCCAATT
TGGTTTATTACTCGCTTGTTTGACGCGCTTGCTTTTACTGGCAACCTTAGCTTGGATAACTAAGTTCACACAACCTCTTTTTACCTTAGTGGGTCATGTT
TTTTCAGGAAGAGATTTGATACTCATCGTAGGAGGATTATTTTTACTTGCAAAAGGGACCAGTGAACTTCATTTTAATGTAACTATTACCGCAGAAAATA
AAAGTAGTCTGCATCGATACTCACGATTTTCAATGGTTATCATTCAGATTATGTTACTAGATATTATTTTTTCATTAGATAGTGTGATCACCGCAGTAGG
AATGGCTCAGGAATTTATCATTATGGCCTTAGCTATTATCATCGCAATCGTACTGATGATTTGGGCCAGTGGACCCATCAGTCATTTTATTAGTACCTAC
CCGAACTTAAAGATTCTCGGTTTAAGTTTTTTATTGTTAATTGGCTTAGTCTTAGTAGCGGATGGCTTTGGTTTACATGTGCCTAGAGCCTATCTCTATT
TTGCTATTGCTTTCTCAGTATTTGTAGAATGGTTAAATATTCTGGCTAGTCGATGGCGACAGAAAAAAAATTCGAATTAGAGGCTTTTTTTAAAAATCTA
GGGGTATTCACCCCCAGGTGAAGGCTTAGAGAGCCCATAAAGAAAAATATGCTTGCATTATCGACTCTTTTTTGATAAATAGAGGGCTAGCTTATTTCCA
ATAATAAGGTGTTCCCTCATGCTAAGTAATAAGTATAAATTAACAGTGATAATGGCTGGCTTTTTTTGGTTAAGCTTACTCGGCAACGTTGCTTTAGCGG
ATGAGACTTCACCATCAAATGATGATGAAATCAGAAGACTGGCACAAAAAACTCAAATTTTAGAGTCCGAATTGCAACGCGTGCAAAATCAAGTGGCTAC
TTTACGTAGGCAATCAAACCCAGATCATCTTTCTCCTACAGAAATTGCTAATCATCAAAGTTTAGTTACTTCTCTGCACCCTTTTTTTATTATTGGCACG
CCTGTCGTTAGCTCACCGTATATTGGGATAAACTCCGAATTTAATGCTTCTGACTTAATCGTTAATCAGCCTTATGTGAACGAGGATCTCTATTTACTAC
AGCAGCGAAAACGGATTTACAATTATTTAATAGAAAATGGGCATTCTTTTCCAGCGACACCGGTTGTTAATCTGAGTGGAAAAGTAGAGTCCCAGATCTA
CCATACTAGCCATTTTGGTACTTTTCAAAATAACTCAGCGACAGATATTAATTTGACGGGTATTGAGTTAGATACTGAAATTTTAGTGAATCAGTGGGTA
ACAGGTCTTATCGCGTTTGTTTATGATAATACTCCTCCTGATATGTCGCCAAGACGCATTGATAATTCGCATGTTTTTTTAGAGCGGGGGTTTTTAACCA
TAGGAAATTTAGCTAAGTTTCCTCTGTATGCGACCATGGGTCAATTTTACGTGCCATTTGGTCAGTACTCATCTTCAATGATTAGCGATCCATTTACTAA
AATCTTAGGCAGGACCAAAGCGAGGGCCTTGGAGTTAGCTTTTTCAAAACAATTTAATGATGAAAATAATTTAAATTTATCGACTTTTGTTTTTAGAGGA
CCAAGCCGAACCAGTATAGACAATAATGGTCTACGGAATTATGGAGCTAATGCGGAGTATATTTTTACTAAACCTAAATGGAATATTGATATAGCAGGAA
GCTATATTCGTAGTATCGCGGATTCCATTGGAATGCAGCATAATGATAACGATGGAACTAATAATTTTGAAGGATTTGCTACTAACAATAATACTGAAAT
TCTTAATCCTGTGTCGGGTTTAGATGCTCGCGGAACGTTGAGCATCGAAGCATTTAGTGTTACGGGTGAATATGTTACGGCTAGCCGTTCATTTTCACAA
ACAGTATTATCATTTAACGGGCAGGGTGCTAAGCCTTCAGCTTTTCATGTAGAGGCAGAGTATAAATTTAATGTGTTAGAAAAACCTAGTGCAGTTATTA
TTGGATATGACCAATCCAAAGATGCTTTAGGTTTACTCATTCCTAAGAAGCGCTATATAGCAACCGTTAGTACATCCATTTGGAAATATACCATCGAAAG
TTTAGAGTTTCGCCACGATATTGACTATAGTGCAACAGATGTTGCTCAAGGCCAATCGGGTTTAGGGTTTAATCCTATTAATGGAACAGGAAAAAGTGGT
AATACAATTACTTTACAAGTTGGCTTATATTTCTAAAGATATACGCTTCGCACTTTAATTTTTGATTGTTGCTGCTCAACTCGTAATCCTCATGTAGGTT
AATACAGTCTGGTTGCTTCGTTTTCACGCCGCTTTGCCAAAAAATCCAATTGCTGTGAGTATAAATTTAAGAAAATTTATATAGAGGACCATACTTTGAT
GCCCCTTTTTGTTATTCTAAGCCGATGAACAAGCGTATTTTGTTGGGTATTACAGGTAGTATTGCTGCTTATAAAACACCTGAACTTATTAGAAAATTAA
AAGAACAACATTATGAAATTAGAGTTGTTTTAACTTCCTGTGGCAAAGCTTTTGTAACTCCTTTGACATTACAAGCAGTTTCACAGCATAAAATATATGA
TGAACTTATAGATATTGAAGCTGAAGCGGCAATGAGTCATATTGAGCTTGCACGATGGCCTGATTGCATTTTGATAGCCCCGGCTACAGCCCATCTGATT
GCTAAATTAGCGCATGGTTTTGCGGATGACTTATTGAGTACCTTATGTTTAGCTGCCAACGCGCGTTTAATTATTGTGCCTGCCATGAATCAAGCGATGT
GGTCAAATCAGGCAACCCAAGATAATATAAATAAACTCAAAGAAAGAGATTGCTTGTTTTTAGGGCCTGGGGAAGGAAGTCAAGCTTGTGGTGAGTTTGG
TTTTGGTCGCATGCTAGAGCCGCTAGAGATAGTGGAAGCACTATCAAAAGTATTTATTAAACCTTATTTACAAGAACAGAGAATTTTAATTACCGCAGGT
CCCACTCAGGAAGGTATCGATCCCGTGCGCTACTTATCAAATCGTAGTTCGGGTAAAATGGGATTTGCTTTAGCGCAGGCGGCTATTGAGGCAGGTGCTG
AAGTGACACTCATTAGTGGACCGGTTGCTTTAATTCCCCCCCCCAAATTGAAGTTTATATCGGTGAAGACAGCTACTGAAATGCTAGTAGCTGTTCAGAA
GGAAATTAGTCATCAGACAATTTTTATAAGTACTGCTGCGGTGGCAGATTATCAAATAGTAAATCCAGCATTACAAAAAATTAAAAAATCCAATGCGTTA
CTCACTTTGCAATTAAAACCCACAATTGATATTTTAGCCTCCGTTAGTCAAATGAATTTACAACCTAAACCTTTACTGGTTGGATTTGCTGCTGAAACTG
AATATATCTTAAAATTTGCCGAAGAGAAGCGAAGAAATAAAAACATAGACTTAATGGTAGTTAACGATGTAAGTCAATCGGATATTGGTTTTGATAGTGA
TAAAAATGAAGTAACGGTATTGTCTTCAGATGTGCCTATACATCTTGCATGTGCAACTAAGCAATCAATAGCCCAACAATTATTACATATTGTGGCGAAT
CGTATACTTAGCATGTCAAAAAAAAATGCTAAAACGCCTCTTTAGAGCGAATGAAATAGGGATAAATAGTCAGATCGCTTGATAATGGGACATTTGCTCT
TTAAACTAAGCATGCTCCTAGCCTTTGTGGCAGAGACAAAAATTTAAGTGCGAAGAAAGTATACCGATGAGGACTTGATCATGCGACAGGTACCTAGTGT
TCTTTGCTATTACCATTCTTTACGGGTAAATAGCGTATGAACGTTTTAAAGTTTTCTGAAAAAAAAATAACTAAAGAAAAAATCGTAATCTTAACTTGTT
ATGATTACAGTACCGCAAAAATTCTTAATGAATCTTCTTTAGATGCCTTATTGATTGGCGATAGTCTTGCCATGACTATGCATGGCTTTAAAGATACGGT
TATGGCTACATTGCTTATGATGGAGCTTCATACTGCGGCGGTGTCTCGAGGTGCCCCTTCTAAATTTATTATTAGTGATCTCCCTTTTTTAAGTTATCGT
CAATCTGTTAGTCGTAGTGTTATTGCTGCGCAAAAGCTTATGCAAGCAGGTGCACAGGCTATTAAGTTAGAAGGTGCCGCAGGCAATCTTTCCTTGATAG
CCCATTTAGTCGAGTCAGGTATTCCAGTTATGGGTCATATAGGTTTAACTCCGCAATTCATCCATAGCTTAGGTGGATATAAAGTCCAGGGGAAAACTCC
TGCTCAAGCAGAGCGACTTAAACAAGACGCCTTAGCTCTAGAGCAAGCAGGTTGTTTTGCTATAGTCCTAGAATGTGTTCCATCACTGCTTGCAAAAGAA
ATAACGGCTTCTTTAAAAATTGCAACAATTGGTATAGGAGCGGGTGTTGATACCGACGGACAGGTTTTAGTCATACAGGATTTATTAGGGCTCAATCTAG
ATTTTAAACCAAAATTTGTTAATCACTTTCTTGATGGTAGTCAATTGTTTTTAAAAGCCGTTAATCAATATAGTCATTCTGTTAAATATAAAGAATTTCC
TCGCTATGAACATAGTTACCCAACTTGATGATTGGCAAGTCATCAGAAAAAAAAATAATAATAAAAACATAGGTTTTGTGCATACGATGGGTCATTTGCA
TGCGGGACATTTAAGTCTTTGTGCTCGTTCGCAAGCAGAGAATGATTTGACTGTGCTAGCCATTTTTGTAAATGCGACACAATTCAATCAGATAGAGGAT
TTTAATCATTATCCTCGCACGCTTGAAGAGGATAAAGCTTTGTTACGGAAACAAAAAGTTGATTATTTATTATTGCTAGATGCTGCCATTATTTATGGTG
ATAATTATCAAATTCAGATTCATGATATAAGTGATTTGAGTAAAGAATTAGAAGCAAAGTTTCGTCCAGGACATTTTACGGGGATGTTGACCGTGGTATT
AAAGTACTTGAATATTGTAAAGCCTACACGCTCCTATTATGGCGAAAAAGACTTCCAACAATTATTACTTATCAAAAAAATGGCGCAAGCACTTTTTTTA
GAAACAGAAATCATTGGTTGCCCAACGATTCGTGCCGCAGATGGTTTGGCTTTAAGCTCTAGGAATACTCGTTTGAACTTAGAACAACGCGCTAAGGCGG
GTCATTTCCCTACTATTTTACAGAGAGCCTCAAGCTCTGAAGAAGCTATGCAGCAATTAAAAACTTTAGGGTTTAGGGTTGATTACGTTACGGATCATTG
GGGAAAACGTTTAGCCGCTGTTTACGTGGGAGAGGTAAGATTAATCGATGCTTTGCCTATTTCTGCGTAAATAGATTCATCAGATTTTATAAAGAAAGAT
GACGTGTAATTTTTATTGTATATTGAATCGTACGCAAAAAACGAATGACTTTTGCTAAGTGCTTGCGATTTAGAACGGATAAAGTAAAGTGAATAATACT
ATGTTTTCTATCACGACTTTCAACTTTAATATTTTCAATATTTGCATCTGCTTTAGCAATATTATGTGTTAATAATGCTAACACACCATGTTGATCGATA
GTTTCAATATAAATATCTGTTTTAAAAAAACCATTGGTTTGTTTTTCCCATTGTATCGAAATGGCCCGTTCAGGATTTTTTTTAATAAGTCGTGCGGCGT
ACTTACAACGTTGTAAATGCACAGTAAGACCATGTCCAGCATTGAGTAAACCTATAATTTCATCGCCTGGAATAGGTCGGCAACATTCGGCAAATTTGAT
TAAGCTATTATCTGCATTTTTAAGAAACAAGGGTAAGGAGTTAATTTGATTTTTAAAACTAGATTTCAAACTACATAAGGAATAAGCGACTAAAGCAGGA
TGTATATAACCGAGCCCAATGGCTTCGAGTAGATCTTCTAATGATTGGGATTGAAATTTTTGCAATGCCTTATTTAGATTTTTAGGGTTGATATGTGTAC
TGTCTTGCCCTAAAGGCGTTAGATGGTTATCCAGCAGGCGTTGGCCTAATTGAACCGCTTCATTATGCTGCTTATTTTTGAAAAATTGTCTAATATGGCT
GCGCGCACGTCCAGTTGCTACAAACTCTAACCAGCGTGAATCAGGAAAAGTTTTCGAATCAGTAATGATTTCTACCGTTTGACCACTTTGCAAGTGCGTA
CTGAGCGGAACTAAATGTTTATCTATTCTGGCTGCAATGCAGTGGTTCCCGATATCAGAATGAATGGCATAAGCAAAATCGATAAGAGTGGCTTTATGGG
GAAGCTCAATGATGTCGCCTTTAGGTGTAAAAATATAAATATCTGTGGGGAAAAGATCAATCTTCACTGTCTCCATAAATTCGAGTGAACTAGGAGTTGT
TTGTTGGATATCCAGTAAGCGTTTAAGCCACTCTCGTGCTCTTAAATGTGGGCGTAACTCGTTAACCTTCGTTTTTTCTTCTAACCAGTAACTGACAATA
CCATGATCAGCGCCATTATCCATCGTAGTTGTACGGATTTGTATGTGGATTGAAGTGGCTTCAGGGGCGAATAAAGTCGTATGTAATGCTTGGTAACCAT
TCGCTTTGGGTAGAGCGATATAGTCATGGAAATGATCAGGTAGAGGCTTATAAAGATTATGTACAGCACCTAGTACGCGATAACAACTATCTATCTTATC
TACAATAATACAAAAAATGGGGATATCAATGATTTCATTGAAAGATAAGTGATTCTCGCACATTTTTTTGTAAATTTGGTAGAGGTGCTTTTTTTTATGC
CAAATGGCATGGAAAGGTAAATGATGTTTATCCAAGCACTCTTTTAAAGCAGATTCTATTTTATGGATACTGGCTTTATGTTTGCGTCGATTTTTTTGTA
CAGTTTCTTGTAATATACGATATCGCCAGGGATAAAGATTTAAAAAACAGAGATCTTCTAACTCTATGCGCACCAGATGCATACCTAATCGCTGCGCAAT
AGGTGCATATATATCCAGGGTTTCTTTAGCAATACGGTGCCGTTTCTCTACAGAAACGGCAGATAAGGTACGCATGTTATGTAAACGATCGGCTAGTTTT
ATGATGATGATGCGGATATCTTTTGCCATAGCCAGCAGCATTTTGCGAAAATTTTCTGCTTGAGCTTCAGCGCGGCTTTGAAATTGAATTTGTGTCAGTT
TACTCATCCCATCGACAAGTTCTGCTATTTCACTGCCAAATGTCGCAGTTAACACCGTTTTTTCAATGGGAGTGTCTTCAATAACATCATGTAAAATGGC
GACGATTAGCGTTTGAACATCCATGCGCATTTGAGCAAGAATTTTAGCGACGGCTATAGGATGGCTAATATAAGGATCCCCACTATGGCGTTTTTGACCA
GAATGGGCCCTAGCAGCAAATTGATAGGCGTTATAAACCTGCTTTATTTGCTCAGGAGATAAATAGATTTGTAGTTCTTGTTTGAGGTCACTAAACATGT
GCATGCAAGCGCCTCCGATTTTTTACAAGCCCGTAGATTGTGACCCACTTATGCCGCTTTCTTGCACTGATTTTTCTTCAGCTTCATTGAGTCTGCCACC
CGCGATTTCTCTTAAGGCGATTACGGTAGGTTTATCGTTTTCGGGATCAACCATGGCCATGCCACCTTTAGCAATTTGCCGGGCTCGTTTTGAGGCTATA
ATAACTAACTCGAAATGATTTTTAACCTTCTTTAAACAATCTTCAACTGTAACTCGTGCCATATGAATTCTCTGTTTATTGAGCGAAATTGAACCTAATA
CTATAACATTATTTAACTATATCTATACTATATTTCTGGTGAAAATATAGCTTTTCCGCTATTTTTTGGGCTTAAGTCTAAGCGATGTCTAACTAAATAC
TTGCTTTTTAAGAGGATTGACTTTAGTTAGCTGCATTCATCAATGCGACAGTAACATCCAGCATTCTATTGGAAAACCCCCATTCATTGTCATACCACGC
AAGTACCTTAACAAAGTCACCTATAGCGCGAGTTTGCGGTGCATCTACTGTAGAAGAAGCCGGATTATGATTGTAATCGATGGAAACTAGAGGCTCTTCA
CTATAATTAAGCAGACCTTTCAGTGGACTAGTTTTAGAGGCCTTTTTTAAGATTTCATTCACCTCTTGAGCGGTTGTTTCGCGTTTAGCCTGAAAACTTA
AATCAACTAAAGAAACGTTTATTGTAGGAACGCGTATTGCTAAACCATCGAGTTTTCCATCTAATTCAGGATACACCAAACCGAGTGCCGAAGCGGCGCC
TGTTTTTGTAGGAATCATCGAATGAGTGGCTGAACGTGAACGATACATATCAGAGTGATAAGTGTCGATAAGTACTTGATCATTCGTATAAGCATGAATC
GTGGTCATTAAACCATGGATTATACCTAGATTTTCATGTAAAACTTTGGCTAAGGGAGCTAGGCAATTGGTAGTACAGGAAGCATTAGAAATAATGGAAT
AGCTACTTTTTAAGGTATGGTGATTAACACCATAAACAATAGTTGCATCCACTCCTTTCCCAGCGGGAGCGGAGATAATGACTTTTTTTGCACCTGCATT
AATATGTTTTCTCGCTTTTTCTGGCGAAGTGAACAGGCCTGTACATTCGTGAACGACATCAATATCTAGTTTTTTCCAAGGTAAATTTTCTGGATCACGT
TCCGAGAGGATCTTTATTCGCTGATCATTGATAACTAAATAATCTTTATCAACGGTTATGGTCCCTGAAAATTTTCCGTGAGTGGTATCATAACGTGTCA
GATGAGCATTAATATCGATATTTCCTAAGTCATTTATAGCAACAATCGCTATATCATGCTGCTTAGGATTTTCAAAAAAAGCTCTTAAAATATTACGGCC
AATGCGACCATAGCCATTGATAGCGATACGTGTTGTCATAGTAATTCTCCTAGCTTAATCGGCTAATAGTGGGTTTAGTATTTTAATAATGTTTTCTATA
GTAAATCCAAAATTTTTAAAAACATCTGATCCGGGTGCAGATTCGCCAAATTGACTAAGTCCGATTACTTTTCCCTTACTACCTACATATCGATACCAAA
AATCTTTAGTTCCCGCTTCTATAGCAATGCGCAATGTAATCGAGTTAGGAAAAATTTTGGCTTTGTAGGAAAAATCTTGTTGTTCAAAGCGATCAGCGGA
AGGCATAGAGACGACACGGATTTCCCTACCCTGTTGATTTAAAGACTGTGCAGCACTGATGGCTAAATTAACCTCAGAGCCTGTTGCTATGATGATGGCT
TCAGGTGTTGTGGAGGGACTATCGAGAAGAATATAAGCTCCTCGATGGATAGATTGTAAAGTTTCTTGGCTGTGTGTTTGTGGAGGGATAGCTTGTCGAG
TGAGTAATAAACAAGTAGGCCCTAAATGCTGTATCGCTTGTTGCCAGGCAACGGCGGTTTCTAATGCATCGCAAGGTCGCCAAACAGAAAGGTTGGGAAT
AAGTCGTAAGCTATTAATGTGTTCTATAGGTTGATGAGTCGGACCGTCTTCTCCTAGTCCAATAGAATCGTGTGTATAAATAAAAATAACATGCTGTTTC
ATTAATGCAGATAAGCGAACAGCATTACGTGCATAATCGCTAAAGACCAAAAAAGTTCCTCCATAAGGGATGAATCCTCCATGTAATGCTATGCCATTCA
TCATGGCGGACATACCAAATTCACGTACGCCATAATGTAGATAATTACCGGCTGGATTTTCTTTGGTTAAAACTTGAGATCCTTTCCAAAAAGTTGAATT
AGATTCAGTCAGATCGGCCGATCCACCTAACAACTCCGGTAAAAGAGGTGCAAAGGCATTTAATGCATTTTGTGAGGCTTTACGCGTGGCTATTTTTTCT
GGAAGATTTTGATAAATTTTTTCTAGAATTTTTTTAGTTTTTCCTTCCCAATTTAAAGGGAGTTTTTTATTAATTCTGCGTTCATACTCTTTGGCGAGTT
CAGAAAATTCTGATTGATACGCACTCCATTTTTCTTCCCAAGCTTTTTCTAAAGCATTTCCTTTAGAACGAGCATCCCAAGCTTGATAAATATCCTCTGG
TATTTCGAAAGGCGGATAGTCCCAATGTAGTGCAAGTCGGGTGGCAGCTATTTCTTTTTCACCTAATGCTGCACCATGCGCTTGGTGGCTGCCCATTAAA
TTAGGAGCACCGCATGCAATTTTGGTTTTACAACAAAGTAAGCTGGGTTTATCGGTAACAGCACGAGCTTTTTCAATAGATAATTTAATTTGTTGTGGAT
CGTGACCATCAATATCAGGAATAACATGCCAATGATACGCTTTAAAACGTTCAGGCGTATTGTCTTTAAACCAGTCTGAAACATCACCATCAATAGAAAT
GTTATTGTCATCCCAAAAAGCAATTAATTTACCTAAACCTAAACATCCTGCCAAAGAAGCAACTTCGTGAGAAATACCTTCCATTAAACAACCATCACCT
AAGAATACATACGTAAAATGATCGATAACGGAGTGAGAAGGACGATTAAAACGAGCGGCTAAATTTTTTTCCGCTAAGGCCATACCGACAGCATTTGCGA
ATCCTTGACCGAGAGGACCCGTTGTAGTTTCTATGCCGGGAGTTAAACCGACTTCAGGATGTCCTGGTGCTTTAGAATGTAATTGGCGAAATCTTTTAAT
TTCAGCTAATGGAAGATCATAGCCGGTTAAATGAAGTAATGCATAATGCAACATCGATCCATGGCCATTAGATAAAATAAAACGATCTCGATTACTCCAG
TTTGGGTTGTTGGGATTATGAACTAAAAATTCTCTCCATAGGACAGTTGCAATATCTGCCATTCCCATAGGCATGCCAGGATGGCCTGAATTGGCTTTTT
CTACGGCATCTATGCTTAAAAATCGAATGGCATCCGCATATTTTTTTTGGTAAGACATCAAAGGTTTTCCTATTTACCCATAATCAGGAATATTTAAAAA
ATTCGATTCAAATAAATTAAAAAACATCACTCACGATCGCATGCGCAATAATAATAGAGGAGGACAGGATCAGCAAACTTAATAAACTTTTTCCGCCCGT
TACTCGATATCGTCCATCGATTTGTTGACAATATCGTCCAGACCAAGCCATCAATGCCGGAAGCAAAGCTAATAAGACGGCACACCATATGCCAGCATAA
TTTAATGCCAACATAAATGAAGCAGGGTAAAATAAAACAATCATTAAAGGAGGTAAAAAAGTAAGTAGATAGACAATAAATTTATTTTTTTCAGTATGGG
TTAAGCTTAACCCATCCATTAAAAAATCAGATAAACTAATACCTACACCTAAAAAAGAAGTTGCTAAACAAATGGATGTGAAAATCCAAGCAAATAAAGT
AATGCTTTTTTTATTTAATAAATGACTCAATGTATTGGTTAAATAACTAGTGGATTGGCTAGATTGCGCAATAGCAAAAAGCTTATTGATAGGGATAACT
CCCATAATGGCTGCATTCCAAAAAATATAACAGATAAGCGGAATTAAACTACCTAGAATAATGACGCGACGTAATTGTTTAACGTTACTATGGAAATAAC
TGCGTAAACTTGGGATAATCGCGGCAAAGCCAAATGATGTAATGAGGATAGTAAGACTATTGGGTAAATAATGTATATTTCCCTGTCCTAGCTGCTTGGC
GGATATAAAAGGAAATAGAAATAATATTAGGAGAAAAAAGATAAGTAATTTTCCTCCCATTAGAATGCGATTCATTAAATCAACTGAACGCATGCCTTTA
TAAACAATAGGGCCTAAGATAAGTACAAATAAGATGGCTGTAGCGAATACAGAAAACTGAATATCAATTTTTTGTAAGATTCCTTGTAAAAAATCTGAAC
CTCCAGCGATATAAGCGGCTAGTAAAGTATAGAGTAATAATAAATAACATAACCAGGCTATGACCTCGCCTGGAGCTCCTAAAGTAGCTCGTGCCATGGA
AATTAAATGGCTATTAGGGGGGAACCAAAGGTTTACTTCTAAAATAAGCAAACCACCGGCTAGCATAATACCCCAACAAGCAATCAAAAAAAGCGATGAA
TTTAAAAAGCCAGCTTGGGCGGTGGCAAGAGGAACAGCTAACATTCCACCGCCTATTGCATTACCAGTAATTAATAAAATACCACCCAATTGTTTAATAT
TCATAGGATACTTAGTTAATGAGGCTTAAAATAATAATAAATAAGGCAATTATTATTAAACTAATTAATAAAGGCTTTCCTCCAGTAACTTGATAGCCTG
AAGCACATTTTTTGATATATCGTCCACTCCAGACCATCATAGCAGGAAGCAGAATTAATAGAATGGCACAAAGTACCCCCGCATAAGATAAAGCCAGGAT
GAAAGCATGAGGATAACGGTTGGCAATGAGTAAGGGAGGAAAAAAAGTGACGGCATAAAGAAGTAACTTTTTTAAACCTTTTTTTTCAATTTGCAATCCA
TCACTGAAAAAATCAAATAAGCTTAAAGCGACACCTAAAAAAGAGGTAGCAAAACATATTGATGTAAATATTTTTGCTAAAAAATTAATTAACTTGTTAT
CAAGTAAATGACTTAAAGCGGCCATTAAATTGCTAGTGGAATGGCCTGAATGATACATGAATATTAAACCTGAGTCCCCATGTGCGGGGATGGAGCCCAT
AATGGTTAATTCCCATAAAATGTAACAGAGTAAGGGAATTAAGCTACCAATGAGAATAGCTTTGCGTAACATAAACAAATCATTAGTAAAATAGCTACGT
AAGCTGGGGACTATTATCGCAAAACCAAATGAGGTCATAATGACCGTTGTGCTGCCTAAAATAATGCTAAGCCGATAAGTATTTTCCAAGCTTAATAAGT
AATGAATAGAAATAAATGGAAAAATACAAATCACTAACAAAATAAAGGTTAATAACTTACTAAACATTAAACTCCTATTAACATAATCCACTGAGCCTAA
TCCTTTGTAAACGATGAGACTTAATAATCCTGCAAATAAAAGAGCGGAAAGTTTTGCTGGTAGGTTGATATGAAACGTTAATAAAAGATGTTGTAAGAAA
TCACTACCACCGGCAATATAAGCGGCTAATAAAGCATAGAGCAATAAAAGATAGCTAAACCATGCGACGATCTGGCCAAATCTACCTAAAGTTGTTTTAG
CCATACTAATTAAATTGCTATTTACACTATGCCAAAGATTAACTTCTAAAATAAGCAATGCAGCAGCGGTCATTATTGCCCAGCACGTCACTAAAAAAAA
TAGGGCATTGATAAAACCTAATTGTGCAGTAGCAATAGGTAGAGCTAACATGCCTCCACCGATGCTAGTGCCTACGATAAGTAATATTCCGCCGATAAGT
TTATGCATGTTTATTTTTAATAGAGATAAGGTTCACCTTGCGGCCTTGTTTTAAACCGCCGATGTATCCAGAGATACTGTTCTGGATGAGCACGGACAGC
TTGTTCTAGCAATTGATTAAAACACAGCATATCTTGGTAATCATTGCCTTGGGCAAAATTTTCTAAAATGGGTCCGATAGTAATTTGATAGCCTTCACCT
TTTGGAAGACGATGATAAAATAAAGTGACAACAGTTGCGCCAGTTCGACTTGCATAGCGACTAGGGGTTGAGATGGTTGCAGTAGAAATGTTAAAAAATG
GCGAAAAAATGCTGTGTGTAGGACCATAATCTTGATCAGCCGCATACCAAATTGCTTTGTTTTGTTTCAAAGTTTTAATAATTTGGCGGATTGCATGACG
ATGTATAGGCTGCATCCATTTAAATTGACGATGTTGTTTTAGTAATCTATCGATGACTTGATTTTTTTGTTCGCGATAAACCACATACATTGGAAAAATA
CTAGAAAACAGGCGGCCACAAATATCCAGCGATGTAAAATGACCACTTAAAATAAGCACCCCTTTTTTTCTGGATATAGCCTCTTGCAGATGTTCTAAGC
CATCTACATGAATGAGCGAATCAATTTTGTGATCAGGCATCCACCAAGCCATAGCCGATTCGATGAGCCCCATTCCTAAAGATTGAAATTGTTTTTTAAG
TAAGTTTGTTCGTTCTTTGTTGGATAACTCAGGAAAGCAAAGTTTCAGATTAATTTCTCCGATATGCCGAAATCTTTTCAATAAATAATAGGAGATACGC
CCTAAATTTTTACCAAATTGTAGTTGTAATCGGTAAGATAGTTTTGTGATGAGATATAAAATTCCTAAACTTAACCACGTAGGCCAATAGCGAGGGTGTA
ACAGATCTAAAAATTTATTTTTCATTAGATAATAATAATCGATTTATTATTTGTTTTTTTATTAAATGTTGTTGAATAATTTCGTCAATATCATGTTGTG
TTTCGTAGTGATACCAGGTGCTTTCAGGATAAATCACCAATACAGGGCCCAAACTACAACGCCCTAGGCATCCAGAATGGCTTACTCGAATTTTTTGCGG
TTGATTTTTTATCAGTAGTTTTAGGTTTGCTTTTAAATAGTCTAATAAGGGTTTAGCCCCACGTTTCGCACAACAATCCTTATTATTTTCTCGTAGATTA
GTGCATAAAAAGATATGATGTTGATAATAGGACATAAATTTTTTTGTAGCAAAAATAAGAAAGTTTTTACTCTACCAGAAAAAAATAAGTATCTCTATTA
AGCAGCTGATTTACAGACATTAAAGATTAGGGCTCAAGCTTAAAAAGCGGGATCGAAATCATAAAACTGATCAAATGCGTCTTTTTGAGTTAAACTAATA
GTTTAAAATAGGAAGGGAGTAACTTATGTCAAATATTATACGGCACCGATCACCTTCTTTATTACACCAATTACACCGTCTGTCACAAGAGTGGGATCAA
CTCTTTGACCCCAGTCATCAACTCATTGAAGATAGTTCCATGGTTGAAACGAGCCATTGGGCGCCTGCCGTGGATATCAAAGAAGAACCTACTCGCTTTG
TGCTCTTTGCAGATATTCCAGGGGTTGATCCAAAAGATATAGAAATTTCTATGGAAAGTGGTATTTTGACAATTAAGGGTGAAAGAGTGGCGACTCATAC
CGAAGAGAAGGAAGGGTATACACGAATTGAGCGATCAAAAGGTAGTTTTTACCGCCGCTTTGCTTTGCCTGATACTGCAGACGCCGATAAGATAACTGCT
GAAGGAAAACAGGGCGTACTTAGAATCATTATCCCTAAAAGTGAAAAGGCAGCGGCTAAAAAAATAAAGGTGGAGGATAAAAAAGATTAATTTTTTATCG
CCAACTATGAATTAGGTAAAGAATTCGTGTATAAGCTAATAATCTCTTAGGGAGTTATACTTAATATTGTAGAACATGTTATACGTAAGGCGGGGAGAAT
GAATTTCTCAAACCATGGATTTCTTTTTAACCAAATATTATTGCGTGGTGATGGATGTGGTAGTGGAAAATAGGTGGGTAAATAATCTGCGAAAGAAGCG
ACGGTTTGGTTAAATTTGTTTTAGCCTGTTTACCTAAATAATGTTGTTGTGCATACTGGCCAATTAGTAAGGTCAGTTGAATGTTCGGCAGACCAGCTAA
AAGTTTAGCTAACCATAAGCTTGCACATTCTTTTCGCGGAGGTAAATCGCCTGAAGGGCCCGTCCCAGGATAACAGAAACCCATGGGAATGATGGCAATT
TGATTAATATCATAAAATGTTTTTTTATCGAGATTTGTCCAATGCCGTAAACGATCCCCGCTAGGATCGTTCCAAGGAATTCCCGTGTTATGTACGCGAA
TTCCTGGTGCTTGACCAACGATAAGTAAACGACTTAGATGATGTGCTTGTAATACAGGTCTGGGGTTTAAAGGTAAGTGATTGGCACAGAGTCGACATTC
ACGAATGTTTTTGATTAGAGGTAAAAGTTTATTCATAACAGGATGGAGGTTCTACTTGCCAAATGGGTATTACACCCACTAAAGTAAGCGCTGAAATAGG
CTGCTTTATTTAATAGGTAGGATCTATGGAGTATAAAGAAACAGAGGCTTTATTAGAAGAAGATGATGGTGATGGAAGTAGTGATACTGAATTATCACCT
GACATCTTAGACATTGAAGATGAAGAATTAGATACATGGCCTGAAGAATTGGCCTTAGATGCATTGAATAAGAAAACAAAAGTCTCGCCCGTTCGGTTTT
CACTTGAAAAGCGCCGAGCTATTGAAGATTATTTAGAGCAACGACGATTACGTGAAGAATTCGATTATGAGTTTGAAAATGAACCTTCATCAGAAACTTC
AGATGCAACAAAAAGTGAGTAGCTATGCACTTTAAGTTTTTGGATTTTGAACAGCCTATCGCAGAGCTCGGAGCCAAAATAGAAGAGCTACGTAAGTTAG
GTAACGATGCCGAGCTTAATGTCAATGAAGAAATTAAACGCTTAGAGCAAAAAAAAATAGAATTAACCGAGTCTATTTTTCAGTCATTAAATGCCTGGCA
AATAGTTCAGTTAGCGCGACATCCACAAAGACCCTATTTTTCGGATTACGTCAATAGAATTTTTTCTGATTTTGATGAGCTACATGGAGATAGAGAGTTT
TCAGATGATTCTTCAATTATCGGTGGCGTGGCTAATTTAGCGGAACAACCCGTCGTTATTATTGGTCAACAGAAGGGTCGCTCCACGAATGAAAAAGTCC
AACGTAATTTTGGAATGCCTAAGCCAGAAGGTTATCGTAAAACAATGCGGTTAATGGAATTAGCGGAGCGATTTAAATTACCTATTTTGACCTTTATTGA
TACCCCAGGAGCTTATCCTGGAATTGACGCCGAAGAACGTAACCAAAGTGGTGCAATTGCACAAAACTTACAGCGGATGTCTCAGCTGAAGACGCCTATT
ATTTCTACCATAATTGGAGAAGGTGGGTCAGGCGGGGCTTTAGCTATTGGAGTCGCCGATCGAATTTTAATGTTGCAATACAGTGTTTATTCAGTTATTT
CACCAGAGGGATGTGCTTCTATTCTATGGAAAAGTGCTGAAAAAGCTTCTGAGGCGGCGGAAGCGATGGCTATGAATGCCGATCGTTTATATGAACTCAA
ACTGATAGATGCAGTGATTCAAGAACCTTTAGGTGGCGCTCATACTGATTTTGATGAGATGGCTAATCGACTAAAGGATGAACTTGTTAAACAACTAACA
CAGCTCCAGTATTTTTCTATGGAAAAATTACTCGAACTGCGTTTTAGCAAAATTTTAGCTGTAGGTACTTAGCTCTGAGATAAATCTAGTTTCTATTAAT
TGATTAAAATAATGAAACTTTTATATATTGAAGTAATAGCGTTTCTATCGGGTATAGTCAATATTTATCTTTTAACTCGCTGTAGTTTATGGAATTGGTT
TTTCGGAATCATTACGGTTTCTTTATATGCCATCATTTTTTTTCGTACCAAGTTGTATGCCGATATGGGTCTACAGGGAGTTTTTTTAATTTTTCAGTTT
TATGGACTTTATCAATGGTGTTATGGTAATCGTGGAAAGAAACCCATAGCGATGCAAATAATGCATTATTCTACGGGTTTGTCTTTAGTGCTAGCCGCGA
TTGTTTTATTTGCCAGTATTAGTTTTATTCTAAAACACAATACCGATTCTACGACTATTTATGCCGATACCACGATTACTACGTTAAGCTTGATTGCTCA
ATGGATGATGAGTAAGAAATATTTACATCATTGGGTTTTATGGATAGTGATTGATTTTATTTCTATAGGTTTGTATATCAGCAAAAACTTATATTTAACC
TCCCTACTTTATTCAGTATTTCTTCTGCTGTGTATCAAGGGCTATTATCGATGGAGAGAAACTTTAATTAACTCGATATTGCCTCATTCCATCGCGGTTA
AATCTGGCTAAAATCATCCTTGAGCCCACTTTTTTCATATTGGTTTAATTACTCTCGAACTTAGACTTTACAGATCCTAGGCAAATTTTGTAAGGTTAAC
TTATGTTTACGCACGAAAAACTCCAATTTTTATTAAAACAATACCCTGCATCTATTTGTTTTTGGATAGCCTATAGCGGCGGCTTGGATTCGCAAGTTTT
ACTCTATGCATTAAATCGCTTATTACCCACAAAACGTTTACGAGTTATTCATATCAATCATGGTTGGCATGTTGACTCAATAAAATGGGCGAATGTTTGC
CGGCATACTTGTGAAAAACTAGGTGTTTATTGTGAAATCATCCCTGTGGATACGCATCCTAAATCAGGTGAAAGCCCAGAGGCATACGCCCGAGAAGTTC
GCTATAGTGCTATAGCAAAAAGAATTCGACCAGGAGACTTTTTATTGACGGCTCATCACCGTAATGATCAAGCAGAAACTTTATTATTACAATTAGTTCG
TGGCTCAGGTCTTAAAGGTTTAGTGAGTATGCCATTTTGTCAGAGGTTTGCAAAAGGTTATCTAATACGACCTTTGCTAGATTTTACCCGTACAGAACTT
TATGAGTACGCTCAAAAGCATCATTTAACTTGGATAGAAGATGATAGCAATAGAGATTTACGTTTTAATCGTAATTTTATTCGTCATCAAGTGCTACCAG
TTATTCAGCAACGTTGGCCTCAAGCAGACAAAACTATCGCAAGAGCCGCTGCAAATTTGGCAGAAGCGCATTCTCTGCTTGATGAGGTAGCCCACCAAGA
TTGGAGTATGGTTCAAGGGTCTGCACCTAATGTATTAATTATTTCTAGTTTGATGAAGTTAAGTGCTATACGTCGAAGTAATCTTTTGCGTTATTGGTTG
CAGCAGTTACATTTTTCTTTACCTAGCCAAAAGCAATTAAAACAAATTGATATTTTACTAAAAAGTAGAGTGGATGCATCTCCTCAAGTTAATTGGAAAA
ATATTCAGTTACGTCGATACCGTGATAGTTTATATGTCTTAACTTTACTAGAAAACGAAAAAAATTTTATTTTTCAAGGTGTTACTCCATGGGAGTTGAG
TCAGACACTGATATTACCAACATTAGATCAACTAACTACAAGGCAAGTTTTAGGGGTAGGATTGAACTATTCTTTACTCATAGAAGGACAAGTCGATGTG
ACTTTTCGGCAAGGAGGAGAACGGTTCTATGCAAGCAATCGTCAAGGTTCCCATCCGTTGAAAAAATTATTTCAAGAATGGGGAGTTCCTCCTTGGGAGC
GTAATAGGGTGCCTTTAATTTACTATCGAAAGGAATTAATTGCTGTGGCTGGATATGGTATAAATCCTCATTTTGCAGCAAAGCAAAATGAGTTGGGTTT
CGTTATTGAACTGATTCCAAAATCTTCTGACACAGCATGACCAAAATTGTCTAAAGGCGTAAACAAAGCAACAAGTATTCTATACTTCTAATGAATTGAT
CAGTGATTAAAATAATCAATTTGAACTAAAAGCTTCTTATTTAATCACTACAAATCTAAAGCCACCGCTGGATAATACGTTAACTAAAAGTTCGTGTTTA
CTTTGCTTAGCGATATCTTGTAGTTGAGCAACATTAGTTACAGCTATTTGATTAGCCGAGGTTATGACGTTTCCAGGACGGATACCGGCATGCCAGGCCA
TACTATTTTCATCGGTATCAACGACTTCTACACCGATCAAATGACCTTGACCTGTAATCGTTTGATTTAAGTCACGTAACACTAATCCATAGAGAAAGGG
GTTATTATGTTCAGCGACTTTTTTAGAATCTTTAGGATCAGTCAAGTTTATTACTGTATTGATAGTTTTTCCTTTGCGCAATAGCTTGATAGTAATTTTA
TCTCCAACTCTAAGCATCCCGACGATATTTTTTACTTGTCCACCGTTATGGATGGGTGTACCGTTAATTGATTGAATGATATCACCGGTTTGAATGCCTG
CTTTTTCAGCGGGTGAGTAATTAGGAACTTGAGAGACTAATGCACCGTTGGTGTCAGGCGAAATATGCAATGCGGTAGCTAATGCGGGTGTTAAATCTTG
TACTAGAACACCCATTAAGCCTCGTTTTACCGAACCATATTCAGCTAATTGTTTCATAACGCCATGCGCCATGTTAATAGGTATAGCAAAACCAATCCCA
ATATTTCCTGGATTTGAGCCTGGCGCCAATATGGCCGTATTAATACCCATTAATTGGCCTTGTAAATTAATTAAAGCACCACCCGAGTTTCCTGGATTAA
TGGGAGCATCCGTCTGGATAAAATTCTCATAACCCTCTATTCCTAATCCTGTGCGCTGTAATGCGCTAACTATACCTGAAGTGACTGTTTGATTGAGGCC
GAAAGGATTACCAATAGCGGCTACAAAATCACCTACTTTTAAATTATCAGAATTTCCTAGAGGAATAGCCGTTAGATGATCAGGGGTGATGGTAAGTAAA
GCGATATCAGAAGCAGGATCTGATCCTTTAAGTGTTGCTTTAAAAACGCGACCATCACTTAAAGTAACGGTGATGGTTTTAGCCTCGCGAATAACATGTG
CATTAGTTAAAATATAGCCTGCTTTTGCGTCTACAATAACGCCTGAACCCATGCTTTCAAAATGCCGTGGATAAGGACGCCCTGGTACAGGAGGGGGTAA
TTGATTAGGAGGAATATCTCCTTGAACAGAAACATTCACGACTGCTGGGAGTATAGGTTGTAACATCTGAGAGATGCTATTCTTGTTTATTTGATGAGCT
AAGCTAAAGGGCCAGCCTGCGTAGCTTAAGGGGCAAAAGCCAATTATAAGTAAAGAACTGAATAATAATTGGTATAATAATTTTTTCATAGATTTGCGAT
GTCAAATGAGTAGCCGCTAAGCTTAACGTATTTTTTGGTTTTGTTGCAATTATCGATTATTATACACTCTAAAGGTTATTTAATGCGCGATTATTCTTTT
TGGGATCAATTAATTTTACAGTTTGATGAAGCTTTAGGATCCATACCACTGCTCTCTGCGGCTACTCGGCCTAATCCGGCTGAAAATTTATTGATACAAG
ATAATGTTTTAAGTAAAAAAGAAAATCAACTTTCAGGCAGCTTGATGCGGATAAATCATGTAGGTGAAGTTTGTGCCCAAGCGCTCTATACCGGGCAAGC
ATTGACTGCCCGTTCCAAGATCATTAAACAAAAATTAAAAAAAGCGGCCGGAGAGGAGGTCGATCACCTCAATTGGTGCCGGCAGCGTATCCATGAATTA
GATACCCATGTTAGTTATTTGAATCCATTTTGGTATATCAGTGCTTTGTTAATGGGTTTGATTGCCGGCTTGTGGGGCGATAGGGTAAGCTTGGGGTTTT
TAGCTGAAACAGAACATCAAGTAGAAAGGCATTTGTATAAGCATTTACAGAAACTGCCATTACAGGATAAAAAAAGTCGGATTATTGTCGAGCAAATGCG
CAAAGAGGAACTAGAACATGCCCTGACAGCTGAGTATGCTGGAGCTATTCCCTTACCGATTGTAATTCAATGGAGTATGCAAGGGTTGGCTAAATTTATG
TCTATAATCGCGTATCGAATTTGATTCTAACTTCGGAAAAATGGTGAATTTTCTGCAAACACTCTTTAGAGCTTTATTACAATTTTGTATACTGAAAGCA
TTAATTATTCTTGTAGTAACAGCTATTCTTTGTTTCTTACTGCCTATTTTCTATCAAAAATACCAGCGACGTTTAAACAGTAAATCACCTATTTTAAGCG
TTGCATTACTAGAGTCTATTTATAAACCCTTAATGGTATTGATTGCTATTATGGGCATAATCTATGCGTTGGAATCACTGTGTATCGCTTGGAAAGGGTT
GAGTGTTGAGCAATTACATTTAATTCGAAATTTAACTTTCACAGGTTTATTTGCATGGTTTTTATGGCGTTTTGTTTCTGTTGCAAAAGAAGCTTTTCTG
CAAACTTATAAAAATAAAACTCCGAATAAAGCCATTGATAAAACCCTAGTTCATGGCTTGAGTCAGATTGCGAAGCTATCCATTATTATTTTAACTGCTT
TATCTGTATTTCAAATTTTTGGCTTTAGTATGGCGGGGATCTTAGCTTTTGGTGGTATGGGAGGAGTCGTCATAGGATTTGCCGCTAAAGATCTTTTGGC
CAACTTATTTGGTAGTTTTATGTTGTTTTTAGATAGGCCTTTTGTGATAGGCGATCAAATCAGCTTACCGGCACTTAAAGTGGAAGGCGCCGTCGAAGAA
ATAGGTTGGCGAGTTTGCAGGTTACGAACCCCTGATTGTCGGCCTGTGTATATTCCAAATGCTTTATTTTTAAATTTAGTGGTCGAAAATCGATCAAGAA
TAAAATTTAGAAGATTTTATTGTCGAATTAGCTTACGTTACCAGGATTTAATGAAAGTTCCAGCTATTTTAGAGGATATGCAGTCAATATTAAAAGACAA
TACAGCTATTGATAAAAATAGGTCCATTACCGTAAACCTTAGTGAATTGGGTAATACTTCTCTTAATTTAGTAGTGATAGCCTATACCGATATTGTTAGT
GGCGCAGATTTTTTAAAGCTTCAACAAGCATTATTTTTAGAATTGTTAGCCTGTATTCAGCAGCACGGCGCTGAATGGTCTTTTCCTAGTCATAATGTTT
ATTTAAACAAAGAAGGTAATCAGTTGCTTAGTTCTCAAAGTCAAAATGATAAAAACAATTAAACTAAGTTATTTGGCTAAATGAAATTAAAACTTAGTAT
CATCGGTTGTGGTCGCCTAGGAAAAACTTTGGCTACCTTGTTCCTTAAGACAGAACTTGTTTCTATTCAAGATATCATTAATTTCAGTATCGCTAGTAGT
AAAAAGGCAGTTGCTTTTTTAGGGGAGGGTAGAATTTGTCATACCCTAAAGCAACTTAAACCCGCTGATATTTATTTAATTGCTACACCTGATGATTGTA
TTGAATTTATAGCGCAGCAAATAACTCAGCAAAATATATTAAAACAAGGTGATGTGGTTTTTCATTGCAGTGGTTTGGTCTCTTCTGAATCCTTGTATTC
TGCAGCTCGTTTAGGTTGTTACACAGCGAGCTTGCACCCAATTTTTAGTTTTTCTGATCCAGTAATGGATGTAAAAAACTTTAGAGGAACGTATTTTGCA
TTTGAAGGGAGTAAAGAGGCATTCGATCGGCTGCTACCATTACTTAGCGCCATAGAAGGAAAGGTATTCGCAATTGAAAAAAAAAATAAGCCGATTTATC
ATGCCGCCAGCGTATTTTCCTCTAACTATCTAGTTACCTTATTGGCTATGGCAAAGGATTGTTATTCCAGAGCCGGATTACCGGATAAACTGGCTGAAAA
TCTTACGTTAGCGCTGATGTCTCAGGCCTTAGATAAAGCACAAAGACTGAAGCCTAAACAAGCGTTGACAGGGCCTCTGCAACGAGGAGATATAGTGACT
TTAAAAGAACATCTATCTGCGCTGAAACCTTTTCCTGAATTAAAATATATTTATAAAAGTTTGGGAAAAGCTACATTAGCATTAACTAGGCACGACAAAA
ACCTAAAAAAATCATTAATGCAGCTTTTTATATCTGATATTTGAATGAGGATTTTAGGCAGTAACAGTATTTGTTAATTTGCGAATTCTAGCTAACAAAC
GACTCTTATGTCTTGCGGCTTTGTTTTTGTGGATGAAACCTTTATCAGCCATGCGATCAATAATGGGTGAAGCGACTCGGTAGGCCTCATCGGCTTCCAT
TGCTTTTCCATTCTCAATAGCGACAACAACACGTTTAATATAGGTCCGCATCATGGAGCGATAGCCGGTATTATGCTGGCGGTGTTTTTCTGCTTGTCGA
ACCCGTTTTTTTGCTTGTTTTGTATTGGCCAATGGACAACCTCCTGAAATAACAACAAACGAACTTACAATTAATAAATTTAGCGTAAGCCTGAATAAAT
AGGGGCCAATCATGCCCTTATAGAGGCTATTTGTCAATCAAGAGAGAATTTAATGGATTACTCTTCTATTGAGTTATCATGATCCTCTCTATCTTGAATA
TCTTGGTGTTTATCAGACTGAGTGGGGAGAGTGTCTTCTTCCATTTCGTTGTTATCTTCATCCTCTTCAGCTTCCAATTTATTGGTATTAGGTTGCTTTA
GAGTATCAGAAGCCTCTGGGGAATTCGATAGATTTTTAGACGGCTCATCTAATTGATTATTCTTTGGTTTTTTTTCAGGAACAATAATCGGAAGAGCTTG
TTGAGAAGTAATAGTTGGTATGGGTGAAGGGAGTATTAAATAATAGTCTAAAAGTTTGCGTGCGATTTGAGGAGCTGGAGTAACGCTATTCTGGATAACA
ATAGCAAGAGCAATAGTAGGTTTTTCAACGGGTGCAAAAGCAATAAATAATGAGTTATCGCGCAGCTTGGCAGCGATTGTTTTGGTATCATAACGCTCAT
CGTTTTTAAAACTATATACTTGCGCTGTTCCTGTTTTACCTGCCAAGGTATAGGGAACACCCGGAAAGAAACGTTCGGCTGTTCCACCTGGCGCATTCAC
AACGTGTTGCATAGCTGTACGGATAAAGCCTAAAATATCTTGAGGTAAATTGATTGGTTCTAAATGTTGTGGTTTAGTTAAGGTGATTGTTCCGTCCCCC
TTGCGCCAGCTTAATACGACATGAGGTTTCCAACGATCTCCCCATTCAGCGAGAGCACTGACTGCGAAGGCAAGCTGTAGCGGTGTTACTAATAGATAAC
CTTGGCCTATGCCGCAATTTAATGTATCTCCAGCATACCAGGGAGTGTGATAGAATTTTTTTTTCCATTCAGGATTAGGTAAAACTCCACTCCCTTCATC
AGGAAGATCAATATCAGTTAGAGCTCCGAACCCAAATCGTTTTAGGCTAGTATAAATCCGACGTATACCCATACGTAGACTCAGATTATAAAAATATATA
TCGGAAGAAACAGTCAGCGCTTTGAGTAAATTGACATCACCATAAGCATGACGACGAAAATTATGATAAATCCGCCCTCTGCCATTAATTTGAAACTCCC
CAGCATCATGAATGGTAAAGGTGGGAGTTACCACATTTTCTAGAAGAGCCCCCGTACTGATGAAAGGTTTTATGGTAGATCCGGGATGGTAAGCCCCACG
TAGGGCACGGTTATAGAGCGGATTTCCAGGTTCATTTTGTAATAATTCGTAATCATGTTGTCGAATTCCGCTCACAAATAGATTGGGATCAAAAGTAGGA
TTGCTTACAAAGGCTAAAACTTCACCATTACGAGGATCCAAAGCGACTATAGCTCCTTTTTGGCTGCCTAATGCTTGTTGTGCTAATTTTTGCAAACCAC
TATCGATGGTTAAGGTAATACTTCTTCCTGCAATGGGTCGAGTTTGTTTTAATATACGCACGATTTGGCCGTGTACATTCGTTTCTACTTGCTGGTAACC
GACTGCACCATGTAGCTGTGCTTCATAATATTTCTCTACGCCTGTTTTTCCAATGAAATTACTTGCACTATAATTCACCGGATCTAAGGTTTGTAATTCT
TTTTCATTAATTCTCCCCATATAACCCACTATTGCCGCAAAAGGAGCTCCCTGAGGGTAATAACGTATCATTTGTGCTTGTATCGCAACACCGGGAAAAC
GATATCTTTCTAGAGAAAATTTAGCTACTTCTTCTTCATTTAATTTTAAGCGTAGGGGTACAGGTTCAAAACGATGATGTAAATGCTTTTGACGGTTAAA
CTGTTTTAAATCCTCTGCGTCTATTTTTATAAAAGAGCTTAATTGTTGAATAGTCGCATCTATATTTTTTACCAAATCAGGTGTAATAACAAGATTAAAA
ATAGGTTTATTTTCTGCCAGTAATACACCCTTTCTATCATAAATTAAGCCGCGATTGGGCTCTATTGAGACTAGGCCAAGCTGATTTTGACGGGCTAAGG
TGGTATAAAGTTTATGCTGAAAGACTTGTAAATAGACTAACCTGCTTAGCAAGAGGATGCTTAGAATCAATATCCCAATAAGAATAGCGATAGCTCTACG
CTTAAATAATTTATGCTCTTGAAGAGTGTTTTTAAATGTATTAATTGACTTAAGCATAATATTTGATTGTGCCTTAGTTAAATGCTGAGTAACAGCATGG
TCCTGTCCCTGTTACACTCAAATGGGTCGTATTTGGTTCTTACCCATTTAAAACGCTTGTAAGTCTTATGATGGCATTTTTGCTTTGGTTTATCGTTTAC
AATCAAGTAGATTGCTGCCCGGTATAAAAAATTTTATTAACATTTAATTTTTCTGAGTATATAAAAAAGTAAAGATTTAAGACAGGTCTAAGTTAAATAT
GGTTTCTTCACATGAGTTATTTAGTAAGGCTAAGCAGTTTATTCCAGGAGGGGTTAATTCTCCGGTGCGCTCGTTTAGTGCAGTGGGTGGTGATCCGATA
TTCTTTTCACATGGGAAAGGGGCTTACTTATTTGATGTTCAAGGTCAGTCCTATATCGATTATGTGGGGTCCTGGGGCGCGTTAATTCTTGGGCATGCTC
CAGAAAAAATAGTATCCGCTGTAGAGCAAGCTGCTAGACGAGGTTTAAGTTTCGGTGCTCCAACACCCGGAGAGATTGACTTAGCAGAAAAAATTTCCAA
TTTAATGCCTAATTTAGCAAAAGTCCGTTTAATGAACTCAGGTACTGAAGCGACCATGACAGCGATACGGCTTGCCCGAGGATTTACTGGTCGCGATAAA
ATCCTTAAATTTAATGGGTGTTATCATGGCCATGTGGATGCACTGTTGGTAAAAGCAGGTTCAGGATTAGCCAGTTTTGGTATACCTGATAGTGCGGGTA
TACCGAAAGAAGTGGCGCAACAAACCTTGAGTGTTGACTTTAATAATCTTGAGCAAGTTACACAAATGTTTATGCATTATGGTAAGGAAATTGCTGCCGT
CATCGTAGAGCCTATCGCAGCTAATATGAATTGTGTTTTACCACTGTCTGGTTTTTTAGAAGGATTACGTGAATTATGTGATTACTATGGAAGCTTACTC
ATTTTTGATGAAGTGATATCAGGTTTTAGGGTATCTTTAGGTGGTGCACAAGCAATCTATCAAGTGAAGCCCGATTTAACTACGCTAGGTAAAATTATTG
GCGGTGGTTTACCAGTGGGCGCTTTAGGCGGTCGATCTGAAATTATGGATTGTTTGGCTCCACAAGGAAAAGTTTATCAAGCTGGCACTTTATCAGGTAA
TCCAATTGCAGTGGCAGCAGGTCTTGCTACTTTAGAAGTAGTCAGCCAACCAGAATTCTATGCTGAATTAAATTTTATAAACGAAAAACTAGTATCTGGA
TTATTAGCGCTTGCTAAAGAGGCCAACATTTGTTTTCAAGCCCACCATGTCGGAGGATTATTCGGGTTTCTTTTTACTCAAGAGATTGGAATCTATAATT
ACCAACAAGTAAAATCAGCCAATCAGCTCCTTTTCAAAGAATTTTTCCACAGAATGCTTGCTGAAGGTATTTATTTTTCACCCTCTGCTTTTGAATCAGG
TTTTATATCCAGTCTACATGGAAGTCAGGAGATAAATTTTACGTTAGCAGCGGCAGAAAAAGTATTTGCTAAGCTAAAAGAACAAAATTTAATTCCCGCC
TAATTTTCTATTCCACTCAGTTAACTTAAGTTTTTTTATAAAAATTCTCTTATTCTTCATTTTCTAGTATAATTTATAGTTAGCTAGAGTTTGGACATAA
AAAATAATCAAAATTTATTGGAAAATAAGAAATGCTAATGGAAGAAGTGCACGCTATCACAAATACCGAAGATGAAAATAGGAGTGTACTTCACAATCTG
GCTTTGCCTATTTCTTATTCTTTATCAAAAGAATTACATGATAATTCAGCTGAATTATTATTATTAGAAAAAAAAATTATATTAGGAAATAACTTATTAG
CTAAGGTTAATGATCAAGCGTTAATATTAAAATTAAAGAAAGAGAGAAGAAAATTTCAAGAGAAAAAAACAGAACTAACTACTTTAATTGAAAAACTGAA
ATTTATTATTGGCTCTATAAAAGATTTTACTTTATTCTTTATTTTTATCGGAAGATTTTATACGCTGACAATTGAAAAATTAAATTTTGAACAGCGTGCC
AAGAAAATTTCTTTAAAATTAATTTACGACTTAAAAAAAGAAGAGCAGAATTTATATAATGAATATGTTGAAGGAGATTGCTTTACTAAAGTATTAGAAG
TCTTATCTTTTGAATCTTATCAATGTTATTTCCAGGAATATACCAAAAATTTTTTTGGTAATATCCCAAATTACAGTGATCGCTATGTCAATGTGCTTTT
AATCATAAAAGCCATGTTTTCTATGTGCGCTTGTTTTAGAGTAGATCAATTTGATTTAACCAATGTCAAAATTTTTTTATCCAACCATATACCGCACGCG
GTTGTTTTGCCAAACCATAATTATGAGTTAGTTGCATTGCGCTGCTTTTTTTTCTATGAAATTGTAAAAGAATATCTTAAGTTAAAATTAGTAAAAAATA
ATCTGAGTAATTTGAAAAAATCGATTAGTTTGGAATTAAACATAAGCAATTATAAATCACAAAACAAAAAGGTGCTTATAATGGGGTTATATAATTTGCA
AGAATCTTTAAGCAAGATTGAAGAAAAATATAGTAATTTTCTAAAAAAAAAACCAGAAGATAATGAATCAGACATTAATGAATCGTTAGCTTTTTTTAAG
ATAATAGTCGATGACATTCAGTTGCTTAATACAAAAACAAAAAATTTAATTGAAGATAAATATGCTAAGTTGAATAAAATGTGTAGCCTTTTAGTAATCA
TTACGCATGAGAATTATCTGCCTAAATTTTTAGAAGTATTTAATATTAAAATAGGGAATGATTTTTTATTAAATGAAATAAAAGGATCAGAAAATATAGA
GACAAATAAAGAAGCGCTTAATCATTTATTTCATGCTATCTGTAGAGATGAATTTTATATCCCATTAAGCAAAAGAGTTAATTTATTTATTAAGCAAATG
ACCGAAACTTATTGCAAAGCCGATATTTCAGTGCTTGAAAGTATAGAGTTGGAAGACTTAATAGAATTTAGCTTTTATTATATTTTTACTTTGGCTTATA
TGAATTTTAATGATCGTTTGAAAGGAACTAACACTAAATTGCTTTATGCTCAAATGGTTGCTTTTAATAGGTTTATCAATATTAAATTTGAATCCTTAGA
AGTATTAGAAAAAAGAAAAAATGAAAAAATAAGTAAATTTTTAGAAAAAAACTTTAAAAATAAAGAAAACTACTTTCATCATAAGGAAAATATTCTTGAA
GAAATCAAATTAAACTTAGAAATGATACAAAATATTAAAAGTATCTTGTCTGATGCCAAATCGCTAGAAACGGCTCTTATCCCCAAGTTAGAGTCAGATT
TAATTCCGATGCCTGAAGCAAATACGCTAATTAATTTTTTAAAAAAATTAGAGAAAAAACAAAAAACTTGTGAAGCTGAGTATCAAAAAATAGAAAAGCA
CCTGTTCTTTGATAAATCTAAAACTAAAAAAATAATTAAAAAAAGTAATGAAGTTTATTCAGAGAAGGATAAGAGAGTAGAAGAGAATAAAATGATTGAA
TTTTTTTCAGAACCATTAATTTATTTGTCTAGAAATTTGATGGAAATTTTAAAAAATATAAATATAAAAGAGAACCTCCAAGATATAAATCAATTTTGCC
AGAAACTTTCTTCTGCTATGGGGCAACTCTCCTCATCTATAAATAAGCTTATATTAAGTATGGGTAATTGGAATTATATTTATAAAACACACCATTTAAC
CGATCTAAGTTTACCTGAACTATTAAAATTAATGGATGAAATTATAATTAAGGAACCTTTAACAAAAAGTAGAGGCCATAAAAAGAAATTGTTTCAATTA
AAAGAGTTGCTTAATACGTCATGTTTATCGACAGAACTTCTTATTGATCAAGTTAACCCAATAATTAAAAAATATCATAATTTAAATACGGAAGCCAAAA
AATTTTTAAGTATGCTTCCTGTTTCTTTTATCGATGATCACAAAAATTTTAAACTCTTGTCTAAATCAATGATTAAAAAAGTAAAACGTAATATTAAGGA
ATATAAACAATTAAAAGAACAATCAAATTGTCTGGTAAAATTAATTCGATTAATTAAGTGCGAAATGGATGATCGAGCAATTAGATTATATGCCATCATC
GTAGAAGCCGATGACTATCAAAGAACCTATAAATTTTTTGAAAAACTGTCTAGCAAAACTTTTAATCATTCAAAACAGATTCTTTCTGTTGTTAAACAAA
GAAGTTCTGAGGATACGGATAAAAAAGTTGCCTTACCTCAGCCGAGCCAGTTAATGAATGCAACTAAAGAAATAACGATTGAAAGCTTGGGTGAAGCGCA
AGTGGAATCTAATTATACTGCTAATGGAAATAGAGAACTCGAGCTTAATGAAGATTTGCTCAACAACCAAGAACCATTAAACGTTGAAAAAAAATTGATA
GAAGAAGAGATCTTCATTGAGGCTTCTTTAAATAATCGTTCTAATAATTCGGGTTTGCCTGATATGACTTTACTACAAGACTATGAAGCTTGGAATTTTG
AATTTGAAAAATGGAAAAACGATAAAAATGCTCAACTATACAAGCTTTTTCATATTATTGAAAATTGTTCGAAAACAGTTTTAATGAGTAGCGCAAATGC
ATTTTTAAAATATTTGTCTTTACATCAGAATGATCTTATTGAAAAAAATGACGAACTAAACAAACGTAAAAATCAAATAAGTTCTTTTTTTAACGATCCG
GCTAAAAATAAACTATTTATAAGTTATTTGACTCAATACTTAAACTGGTTCGACGAAATCTTTCAGCGGATTATCGTTTGTAGGACACTGATTTTGCAGA
ATGAGCAAAATCCTGAAATTCAAGAATCTCCTCGTTTACCTAGTTCCTTCGCTAACAATAGAGCAGAGTTTAATAATTTATTAACTTTTTATTTAGGGGC
TACTGATAAATACAATAAGTTTCGAGATAATTTAATTAATGAAGAAAAAGAATTAAATAATTTGAATCGAAATTTTATTAAACAAATACTTAGCCTAGGA
TCGCTTGATGAAATGGAAGAAGATAATGTATTATCTGGCTTCAGTAAACAATTAGATAGGGTCAATCAATTAAAACTAGCAATAGAACAAGAATTTGAAA
CTAAACAGAAAATCAAAGAGAAATTATCGTTGATTGCAAGCCCTGAAATTGTTAAGTTTTATTTAAGTCGTATTGATCCATGCGATGCAGACAGCTTAAA
AACTGTAGGATCGGATTTGTTTCCCCCACAATTTCCTGCAATAGCAAGTTGTGGTCCGTCTACATTTTATTATTTGCCTCCATCTGCTCTTGGTCCCATT
GATGGAGCTCAGTCATACAGTCAAATATTTTACACGATGTAATTATTTTTCCCCTAGCGTAATGACAATCATTTTTTTTGGTTTAATCCTTTGGAATGCC
TGCTTAATTTGCCCTAAATTTACAGAATTAATATTTTGTTGGTAGGTGTCTAAGTAATTCAATGGTAATTGATAAAAACCTATCTTTTCTGTAGCCGCTA
AAATGCCTTCATTACTAGTGATCGAAAGTGGAAAGCTGCCGACAAGAGCTCGTTTGGCTTCTTGCAAATTTTGCGAAGTGGGACCTTTAACAAGAAAGTT
TTTTAAAGTTTGTTCAGTCAAAGAAAGTGCTTTAGCCGCTTGATCGCAGCGTGTTTGTAGCACAATTAAGAAAGGGCCAGCGGCTTGTAATGGCTTGAAT
CCACTATTTATGCCATAACATAAACCTCGTTTATTTCTAACCTCATTAAAAAGTTTTGAGGTAAGTATGCCACCACCTAAAATTTGGTTACCGACAACCA
GTGGAAAATAGTCAGGATCTTTTATAGCAATACCGATTTGACCTAAAAAAATAGTTGTTTGTTTGGATGGATAAAGAACTTTTATGATGTGACTTTTTAA
GTGAGGAGATAAAGGTGCATTGACAGGGATAGAGGCTTTTCCTTGTGCCAACGCACCTGAAAGTTGTTCGGCAATATTCATTGCTTTTGCTTTAGTTACA
TTTCCTACGATAGCGATGACGCCATTTTTTGCAACATAATGGCGATGGTAAAATTTTAATAATTTTTCTTGGGATATTTGCTTAATATTTGTTGTAGTTC
CTAATATAGGTGAGGCATAAGGATGAAGACCATATAAAGCTTGGTAGAAGATTTTAGCGGCAATAGCACTCGGTGTTTGCGCTTCTTGTTGTAGAGAGAT
TAGAATTTGTTTTTTAATCCTATTGATAGCCGTTTTAGGGAAAGTCGCATCCTTAAGTAAGCCAGAAAAAGTGCTTAATGCTGAGTTGAAGAATTGTGGA
GCGCTGAGTGAGCGTAGATTTAAGACGGTCATATCTTGGTTAACACCTGCATTATAATGAGCTCCGACGGCTTCAAATCGGTTAGCAATTTGATCAGCAT
TTAAATTTTGAGTCCCCTGGTCTAACATTTGTGCAGTAAATTGAGCAATCCCTGGTGAATCATGATCTTGAGCAGAGCCAGCATGAAATAAGACACCGAT
ATCTATAATAGGTAGTTCTTTTTTAGCAACGAAATAAACCGGCATACCATTTTTTGTAGACCAGTGTTCAATTTTTAGAATAACGTGTGGGGTTTCTGCT
TGCGTAGTGCCAATAATAAATATCGATAAAAAAGTCAAAAAATAAAAGTAAAATTTAATGCGCATGTATCGATCCTATCATTGATAAAGAATTGGGATTA
CTTGAGTTGATGGGTAAAGGCAGTAAGTAAGCGATAGTCAAATGAGAAGCGAGCAAATATTTATTGGCAACAGTTTGTATTTGACGTGGTGTAATAGCGT
TAATATGTTTTAAGTAATCTCGTTCTATTTGCCAGGGCAAGTTAATTGCAGCTAAACTTCCAAGTTCATACGCTTGTGCAGTTATAGAATCTTCTCGATA
TATTTTGTCAGCAGCTATTTGGGCTTTTGCGCGTTTCAATTCTTCACTATTAACACTAAAAGTTTGTAACTGTTTGATTTGCTTTAATAAACTTAATTCA
AGTTCTGATAAAGTATGTCCAGTCGTTGGTGTGGCTTGCAACAAAAATAAATTATTTAGACGACTGACAGGGTTATAAAATGCGTTAGCATTGGCAGCTA
TTTGTTGCCCTCTAATAAGATTTTTCGCAAAACGAGCACTATTACCACCTGATAATAAGGTTGTAATAAGATCTAAAACGTAAGGATCTTGACTATTTAA
ACCTTCCTTAATGACTGGCACTGGATAAGCCATGACAAGCCAAGCTAACTGAGCAGGGGTTTGTATGATGAGGCGCTTTTCTCCTAATGGGGGAATAGCT
TTTTCTGGTTTTATTTTCGGGAGAGGGAGGGGTTTTAAATTAGAAAAATAAGCTTGTGCTAATTGATAAACTTGGTTGGGTTTTACATCTCCTACGACAA
CTAGTATGGCATTATTAGGTGCATACCAGGTTTCATACCATTTTCGTAAATCTTCAACGGTCATATTTTGTAGATCGCTTTTCCAGCCGATGACAGGATG
ATGATAAGAGCTTGCAACAAAAGCGGCAGCATTAAGACGTTCTAATAAAATTTCTTGGGGATTATCATCGACACGCATACGTCTTTCTTCCATTACAACC
TGAATTTCTTTAAGAAAATCTTGTGGGCGTAATGATAAATTGCGCATTCTATCGGCTTCTAATTCAAAACTAATCGCTAATTTGTCAGCAGAAAATTTTT
GATAATATGCAGTAAAATCTGAATCGGTGAAGGCATTTTGTTCTCCTCCATTTTCCGAGACAATTTTTTCTAGCATACCCGGTCCAAATTTTTTGGTTCC
GCGAAACATCATATGTTCTAAAGCATGTGAAATACCAGTTATTCCATTAGGTTCATAACTGCTTCCAACTTTATACCAGATCTCTGAAATAACTACAGGG
GCTCGATGATCCTCTTTAACTAGCAAAGTTATTCCATTTTTTAAGTGATATTCATGTACATCCTCTGCCAAGCTTAACGGAGATAAAAATATTAAACCTA
AATAAACTAAAATTTTTTTAAAAAACATCGATTAATTTCCTAGAGAACTATGTTGCTCGTGTTCCTGATTTTCATGCCTGCCTAAGCTATATAGGGCTTA
CCTAACATGAGGACGAGTGGTTTCCTCTTGAGAATATCCGTACAAGACGAAGTATTTCAAGCGGCTTGTTTGAATTTAATAAATATGGTAACAATTATTA
GCATTATTTGACATCACTTTATGGGGCTTTCATAATCATTAGATTATTTCTTAATTTAAAAAGTCTGGGCCTGATTTCTATTTAATCGCAGGTAAAACGA
GGTTACTTTTATGTCAAAGACAAAAAAAAATACAGTTTTTCAATTCGAAAAAGGTTTAGAAGAGCTTGAAAAAATTGTTGAACAAATGGAGTGCGGTAAC
TCGACGTTAGAAGCTTCTCTTGAGCAATTTAGCCGAGCGGTGAGCTTATTAAAAGACTGTCAATTGACTTTAAAAAAAGCTGAGCAACGCGTGCAAATTT
TAGTAAATACAGATACCAACCAGAAAAAGGAACTGTTACCTTTTCAAGCAGAAGAATTAGTCTAGTGAGCATAGAGCCTAACTTTGTAAGCTATCAGGAA
CGGGTTAATGGATTATTGACGCATTGTTTGTCAAATCCTCCTCCACTATCAAAACCCTTATACGATGCGATGTATTATGGAGTTTTAAAAGGTGGGAAAC
GTTTAAGACCTTTATTTGTTTATACGTTAGGAATGGCTTTAGGATTATCGTTGCAGGATTTAGATCATACCGCTTGTGCAATTGAATTGATTCATGCTTA
TTCATTAATTCATGATGATCTGCCTAGTATGGACAATGATGATTGGCGACGTGGAGAGCCTAGCTGCCATAAACAATTTGGTGAGGCTATGGCTTTGTTG
GCAGGCGATGCGTTACAAGCATTAGCTTTTGATGTGCTTCTTAAGGCGCCATTCCAATCACCTAAAATCGTAAAAATGCTTAGTGTGTTGGCAAAAGCAA
TAGGATCATGGGGAATGGTGGCTGGGCAAGCAATGGATTTTACTGGCTCAAGCGGTGTCAATAAATCGGATGCTGAAAACATTCATTCTTTAAAAACGGG
AGCATTATTCGGAGCCACTTTTCAGTTACCCGCCATAATCGCTAACCTGCCTCAGGATGATTTTTTAACCCTAACGAAAGTGGGTAATAGAATAGGTTTG
GCTTTCCAAATTCAAGATGATATCTGCGATAATGAAAATATTCATTTTTGGAAGGACCCCCTCGAGAGAGAAAACCATCTAAAAGGACTTAAAGACCAAA
TTTTAGCTGATTTAGTTTCTATTTTACCTTCCTGCAGAGAAAAAAATTCCTCTCTTATCCAGTTGATAAAGATTTTGTTTATTGATAAAACGATTGACAA
TAACTATCGACTTGATAGAAAAAAATCATTTCTTTAATAGAGATGAGGCTGTTATAATCGGCTAGTAGCTTCAAATAGCTAGATGTACACAGTAAATAAC
GGATTTATTGCTTACCTAATTCTTCCTAGAAGCTGCTATCAACTAGATGCTTGCGAAAACTAAATTGTAGGCATTCTCACTAAATGAAATGAGAGGAAAA
TAACGATATGTCAATGCTGAAAGTAGGTGATAAATTACCTGAATTTAAACTCACAGCTACCGTTGATATTGATATCAACAAGGCTTTTACTGAGATTACT
CATGCTTCTTACCCTGGTAAGTGGCTAGTACTGTTTTTCTGGCCTAAAGATTTCACCTTTGTATGCCCTACTGAAATAGTGGCATTTAACGATCTCAATG
CTAAATTTAAAGAGAGTAATGCTGTATTATTAGGGGGTAGCACGGATAATGAATTTGTGCACCGTGCTTGGCGACAGTATAACGATGAATTACGGGATCT
TTCATTCCCTATGTTGAGTGATATTAAACGTGAATTATGCAGTAATTTAGGGGTATTAGATAACGATGCAGGTGTTGCACAACGAGCAACGTTTATTATC
GATCCAGAAGGTATTATTCGTTTTAATATGGTGACAGATTTGAGCGTTGGACGTAATCCTGAAGAAGTGCTACGTATACTTCATGCTTTACAAGATGGAG
GACTCTGTCCTTGTAATTGGCAAAAAGGTCAACGTACTATTAACCTTACTGAAGTTACTTAATTTTACAAAATTAGTTTAACAAATAAACCCGCTTCATT
AGCGGGTTTTTTATGTCAAAGATAGATGTAATTGGTATAGTGAAATGATGGACTTTCTCCTATAATCTACCTAATGTGTTATTTAAATTTCTTTGAGATA
GAATGAAAAAACTGACTCCAGAAGAAGCGAGGGTTATTTTATTAAAAGGTACCGAGTCTGCGTATTCAGGAAAATATTATCGATTTAATGAAAAAGGAGA
TTACACCTGTAAACAATGTGGGACATTGCTCTATCATTCATCAGCTAAATTTGATTCTGGATGTGGTTGGCCCAGTTTTGATGATGAAATATCGGGTGCA
ATTAAACGGATACCGGATTCTGATGGTCATCGTACTGAAATTACTTGTGCGAAGTGTGGAGCGCATCTTGGCCATGTTTTTCTTGGCGAAAGATTGACAC
CTAAAAATATTCGACATTGTGTTAACTCTATATCTTTAGAATTTATTCCTGAAAATGCAAGTAAAAAGGAGAAAAAATGAAAGATAAAGCTAACCCAAAG
ACCGAAATAGCTATTTTTGCCGGAGGATGTTTTTGGGGCGTAGAACATTTAATGAAACAACTCCCAGGAGCTATTTCAGTAACGTCTGGATATATTGGCG
GTAATACGTCTAACCCGACTTATGAAGAAGTGTGTAATGAAAATACCGGTCATGTTGAGGCAGTGGAAATTATTTTTGATCCTAGCAAAGTAAGTTATGA
AACTTTAGCTAAACGGTTTTTTGAAATTCATGACCCCGAACAATTAAACCAACAAGGTCCCGATAAAGGTCCGCAATATCGTTCTGAAATTTTTTATACG
ACGCCTGAACAAAAGGAAATTGCTTTAAAACTGATTAGTATTTTAAAAGGCAAGGGCTTTAAAATTGTTACTAAAGTGACACCGGCAACAAAATTCTGGA
AAGCAGAAGATTATCACCAAAACTATTATGAGAAAACTAAAAAAAAACCTTACTGCCATACCTATGTTAAAAAATTTTTATAGTTAGTTTTGACTTAACG
AAAAAAGTAGTTAAGTCTCGAATTTTCATATTATCTTTTTTGCTTAGTATTAAGGACTCTGCACACTTTTTTGAATAGACTATATTTCTTATCAATTTAT
TTTGAAAGGCATATCGATGATTTTTTTCTAAAGAATTCAAATTTATCATTGTTTTCTTTGGCAAAAAATTTAAATTTTAAGGAAGGAGCTTCATTTGAAA
AATTTGAGAACAAGAGTCTTGGTATTTTCATTAAATTAAATCCCATTTTTAATTGAGTGGATATAGTTTCTATAGCCTGTATATTTCGCCAAAATAAGGA
ATGGTTTTCTTCTTTAAAACTATATTTGTATGTCCATAAGCCAAGCTGATTTAATTTATCGTAAAAAACTTCGCTATCACTTCTAAAGCGGTCATATTCT
CCAAATAAAAAATAAGTTGGAGGCAAACTAATAAGGGAATTTGACCAAAAAGGGGATATTTCTGGGGCATAATAGGCATTAAAATTATTTTGCAAGTAAA
GTTCTATAAACCAATCGACTAAAGAATTTGGAAAGCTATCTTTATTTTCCAATTTAACGTATTTTTTCAAGCTTCGTGATAAATCTAATATAGGAGAAAT
TAATATTTGCAAAGCAACAGGAAGTTTGTCTTTTTTAGCTTGAATAGTCATTAAAGCAGCTAAATTTCCTCCTGAGCTATAGCCAGAAATAGCAATTTTG
TTTACATCAATTTGCATGAAATTAGCATGAAAAATGATTGATTTATAGGCAGCATACACATCATTAAATGGTCGTGGAAAAGGATTTTCTGGAGCTAAGT
GGTGATCTAAATCAATGACTTGGCAACCTGATTTTTCTGCTATATGACTACAGGTAATATAAGAATAGTATCTTGCAGATGCGTTAAAACCAGTGCCTCT
AATATGAAGTAAGGTAGGATAGGGTGGATTTTTTAACTGAGCAGATCTGTAAATAACAAGAAAAAGATCGCTAGTCTCTTTTAATAAAACAGACATAAGT
ATAATTATTATTTTAACATTTTTTGCAGGAGATCTTTTTTCTCTTTCTTGCATACGTAAAATAAAAGCACGATGCTCAGTAAGTCTTTTTTTATCGTTTT
TATATGGCACTATTGTAAGATACTTATTTTTTATACTTTAGTGGCCGTGATTATATAATAATCAATTAATCCTTTTCTATAGGCAATTTTCCAGTTGGTA
TCCCATATACAAGGATCGTTTTGTCTGACCCATACATCGTATCCTGGCCAAACATACTGACTAATATTTTCTAGCTTTACATTAGTGAATGAATTTTTTT
TTAGTAAATGTAAAATATCAGGTAATGAAGCAAATTCTCCATTACAGCTATCTGCTAAAATAGCAGGTTTTGGTAGCAAGTTAAGTAAGTTCACAAAGCA
AAGGCTATTTTTTGCGAAAAAAGTAGAAATGACTAGCGTGCCTCCTTGGCATAAAATTCTTTTTAATTCGGGGACAGCATTCGAAGCATTAAAGTGTTGA
AAAGCTTCTACCGTATAAATTTTACTAATACTCTCGTCGGACAAAGGGATTGATTCCGCCGCCCCTTGAAGGAATTGAATTTTTTTCTCTTCAACAAGGG
AAAAGTGAGTGTTTATTGAATGATCAATATGTTCTTTTAAATAATCTATACCTAATAGAGATTGAACAACATAGAAATTTGAAAAAAGTACACACCCTCC
ACCATGGCCAGAACCTAATTCTAATACAGTATCCTGTTCTTGAGGATTTAAACGTTTAAAGACTTGATGATACAGTTGTTTATTAGCTTCAATAACGTCT
AGGCTAGATATTACATTAGGAACCGTTTCCCAATAGCCAAAATTAATAAAATTTCCTTTAAATAAAATATCTAAATCGGTACCTGAATAAAGATCGGAAA
GATTTTTTGGAAGTAACATTTTTTAATTAATATTAATTTAATAATTATCTTTTTATACTAATTAAATTCTTTTAAAATAGCTAGTATATTTTTAGTATTT
ATTTGGATTTTTAGAATGAAAGATTATCTTATTCAGATGGTGTCGCTAGGAAAAAAAGCAGCAATGAATGCTTATGTGCCCTTATGCAAATTTTCAGTGG
GTGCTTGCATTAGAACTAATGAGGGCCAATTATTTCACGGTTGTAACTGGGAAAATAGGGCGACTCCTCTTAGTCAGTGCGCAGAAACCTCAGCGCTTAG
TGGGATGCTAACAGCGGGTTATAGAAAAATAAGTGAAATTGTTTTAGTTACTCCTAAATTTGTTTGTACGCCTTGTGGAGCTTGTAGACAGAGATTGCTT
GAATTTTCTCATGAAGAAACAAACTTTTATTCATATAATAGAGATGGATTGTTACTTAAATCGATTAAATTAAATAAACTTCTACCAGAGGCATTTACTT
GGAGGCCTTAATCTTAGACTGAATAGGTGTACATGATTCTTTAGGAAAAAAAATGATTTCGCCAGAACAAAAAAAAATATCTATTATTGAAGAGAAGGAA
TTATTTAATATCATTACAAAACAAAAAAAAGAAATAAAAAATCTAAAAGCTAAATACGAAAAGGATATTTTTACTTTAAATTTTATAGTCCAAAACCTTC
CCGGAAGTATTTATTGGAAAAATAAAAATGGATTATATTTGGGAAATAACGATTATGCTAAACGGTTAATGAAAGTCCTTGGATTGGAAACAGACGTTAT
TGGAAAAACAGATTACGATATTTTCCCAAAAGAAGTAGCGGATGATTTTAAAAGAGCCGATTTAAAAGTTTTATCAGGGAAAAATTTGATCGTCGAAGAA
GTGACTACTTTTTCTGATTCTACAGAAATGATTCAATTATCTTCAAAAATACCTCTATTGGATAAAACAAAAAAAATAGTTGGTATTCTAGGCATATCTC
TTGATATTACTAAATTAAAAAAAACCGAGTTGGCGTTACAAATTGCTCTGGATAAAGCAAAAGCAGCGAGTCATGCTAAAACTGAATTTTTAGAAAATAT
GCGACATGATATTCGTACTCCCTTGAGTGGTATTGTGGGTTGCGCCCAAATTATTAAATCGCAAGCGAGTGATCCAGAAAAAGTATCAGAATATGCAGAA
GATCTTATTCAATCTAGCGAAGCTTTGTTGAATTTTCTTAATAGGATTTTAGAAGGGATTAAAGTGGCTACTGGAGAAACGTTACTCTTAAAAAAGAAAT
TTGATTTTAAGAAAAATATTCAAGCTATTCTTAATTTAAACAAGTCACTGGCTGCTAAAAAAAATCTGGAATTAACTTTAGAGATTGATGAAAAAATCCC
TCCTTATTTAATAGGAGATCCGATTCGATTACAACGAATTATATTAGAGTTAATGACTAATGCGCTAAGGTTTACACAACAAGGAACTATCAATATTGAA
GCAAAAATAAACAAACGCGAAGCACAGCAAGTTGTTATTGAAATAAAAATCACAGATACTGGTATTGGGATACCGGCGGATAAAAAAGAGGATATTTTTA
CACGGTTTACGCGTTTAACTCCCTCTCATCAAGGTATCTACAAAGGGCTAGGGCTAGGATTATCTATTGTAAAGCAATTTGTTGATGACCTGGAAGGGGA
GATCTATGTCGAAAGTCAGTTAAAGCAAGGAACCACCTTTACTTGCCTCCTTCCTTTTAAAGAACCATTGATTATGGATCACATGGGTGTTGAGGATATT
ACTTTGCCAATTGAAAGTAGAATATATAAGCATATTGCAGAAATTGTGCCAAACATTAGCTTAATAAATCAAGATTTTAATTCTTATCAAAGGAAAGTGT
TGTTAGTCGAAGATGACAAATTAGCCGCTAAAATTGCACAAATTATTTTCTTAGAATTAAATTGTGTTATTGATATAGCGCATGACGCGAAGATGGCTTT
ACAACGAATTCAAAAGCAAGACTATCATCTTGTTTTGATGGATATTGGCTTGCCTGATATGGATGGTATTGCACTAACTCATCGAATTCGTCTACAGCAA
TGGCAGCGAACAGATATCACTCCAATCATTGGATTAACGGCTCATATTGATATTGAAAATAGACAGCGCTGTTTAGATGCGGGTATGAACACGGTTATAT
TAAAGCCTTTAAAAAAAGAAACCGCATCAGAATTATTGACAGCCTTTGTGCCAGATGCATGTATTAATCAATCATACTTATTTACTGAGATACGCCCAGT
GAGTGGTCCCGTATTAGATGTTGATGCAATGAAAGCACTCTTAAAAAATGAAGGATTGATTAAGGATTGCATTAATTTAATAATCAATGGATTAGAAAAA
GAACTCGTTAAACTTCCTGAATTGCATCAAGTCGCTAATTGGCACGCTATACGAGAAATTGCACATAAATTACAAGGCGGAGCTAGTTATTGCGGAGCTA
AACGTTTGGAGCAAGCCTGCAAACGAATAGTAGATTATTTGCGAGAAAATGGTCCAGCTAGACACGTTAATGCGCTTTATCAACAATTACTTCAAGAAAT
GCAAGCTGCAAAAACGGTTTATAAAGATTATCTTAAATAAGAGGATTATCTAAAAACTTTAGAGATTAGGACTTTTCCCATTTCTATATTCAATGAAGTT
AAATCATCAAAAACTATTCATTTTTTTTAAATTTCGCTTTTTTTACTAGGTTTTTTAGAAATTTTTTATAATTTTTGGAATCCAAAAGTTTTAGATTTAA
TGTTTTCTTTTTGTTTTTCAACTTTTCGAATAGTTTTATTTAATTTTTTATTGTAAGAAGAGGGTACGACCGGGTTTTTTAAAGATTTCCGAGCAATCAG
ATCAAAAAGCATGAGTGTGCTATGAAGATTCGGTGGCGCTATAGACGAAGGGACAGTGTGCTGATTCGATTTTTTCGGTCTCGATTCATTTGGTTGGTAG
GTTAGTTTTGGAGATAGCGATAGTGCTTTCGTCGTCGATTTAAAACTTTCTTGATGAGGTAAAAATTTGGGCGTTACTAAAAAATTTCTTTTTTTATCAG
AGTTTAGGTCGTTAAAAAAGGTTTTCTTTAGCTTAGTAGTTTCTGGTTTAGAAAAAGCGGGTGTTCGAAACTGATTTTTGGTGGGGGATTTGGCTAACGT
TTTCGAATTATTTTGAGCCGAATAGTTCGGCATAGTTCGCCGATAAAAATTCCCCTCATTTTTATGTTGAACAGAGTCATTCTTTTCAATAAAGGATTTA
GCTTTTTCCTTCTGAACAGAGAGAAGCGGATTTGTTTTTTTCTTTTTATTTTTTGTTTGATTGATGTTTTTCTTACCACGATAAGCTTTCATTTCCGAAT
CGTCATATTTTTTTAAATACTCATCGGCCATTGCTAAGATACGTTTTTTCTCATCAACAGTCCTAGATTGAGGATAGTGAGTCATTTGAGGAAAAAAGGT
TTGATCAGTGTGCTGAGATACTTCTTTAGAAAGGGTTGATTTTTGAAGAGTATTGATGGTTCTCTTTTCTTCTCGATGAGCTTGGCGCTTACGGCGCAAT
ATCTGCGGTGGCAACTTCTTCTGGTTCTGCATTCCTACCGTATTTAAAAAGGCATGGGCTATTATGTCGCTCACATTAGGAGAATTAGAAGAAAATAGTT
GAGATAAATAAGAAAAATGAGTCGCATGCTTAATTTCTTTTTGATAATCCTGAGGATGAATTTCGTAGTCAAAAAATTTAAATGTCGCGGATAATATCTT
TTTTTTCATTTCGGGCATTTGATAAAATTGGCAACAGATAATCGTGCAGTAATCCATAGAAGATGGAAAGGCATTCGTCAGAATAAGATTCATTTCATCA
CGAAAAAATGCAAAATTTCCTATGTTTTTCAATATAAGAATTTCTGATTTTTCTTCTAAATCTTGATGAGTCAGGAGGATAATCTTCTTATCATCAGTAA
ACATTAAAGGCGCTGCAGTCAAAGTCCAAACGTCATCCTCTAGGGCGACTATATTTCTAGAGACAGAATCCAAAACAATATCAAGTTTTTGATACCAATT
ACTATTATCAAGCAGTGCATTTTTTAATTGGATAGTTACCCAAGGCCAGAAACAAGTGGAGTCATAAAAATAAGGATAAATCGGAGAATAAACCGAATTA
CTTAATGTTAAGATTAAATCGTTTGCAGAGGGAAATACATGTGAAGAGATAACAGCCTTGGGATAGATTTGTTTATATTCCTTTATTATTTCGCGTAAAT
CTAACGTATCTATTAGCTCGATTAAGTCATTTGAATCTCTTTCTGAAGTATCGTATAAGATGACTTTAGGGAGTGGAAACTTAGTGTTCTTCCCCGGTAA
AATAATATAAACATTTTCACCGCCATTACCTACTAAATGACTTTCATGCAAGCCGTTGATATAAAAAAGTTCATGTTTTTTTTGTCGCCCTATGGAGAGG
GTGAGATTGTTTACTAATTGAATAGAGATAGTTTTTTCTAAACGATTCGCTATTTCGCTAAATAAACTAATTTTTTCGTCCATTGTTTTATTATTAGAGG
TTATTTCTTGTCCATATAAATGCTCATTATGGATTAATTTTATTTCAATATCTTGAAAAAAATAAGCTATATTGTTTGAAAGATTCGCTGTATTCTTTGT
TTGATTACTGCTTGAGGTAATCCGGTTTGAAATAGTAATAGCAAATAGTTTTCTATCTGTATTTTCAGAAGTGAGCACAGAAATATGTAGCGTATTATTT
TTTACCGTCATTGCCTCTAGATTCTCTAAAGGATATTCAAAAAAGAATTGATGCTGAAGGGTTTCTTTAAAATAGTAAATCCACGATTCACCTACCTCGT
CTGAGGGAATTCTATACTCGATAGAATCGGTTGTTGCGTCCGATAAAAATGTGATGAGTGTATTGTTTCTTAATACAAACTTCAGATTTTTATAAGAGTG
ATTAGTGATAAAAAAATTATCGGGATGGGTTTGATTTTTCCCCCCATAACCATCGATAAAGCAAACCGATTGATCCAGATAAAAAATATCGGATTCATTC
TTTCGTCCGTAAATTTGATCAATTTGATCGATTTGAACGCGTATCTCATCAGAAGAGCAAAAAGGTGGAATCTGCTGCAATAAACTCTTATTTTTTCCGC
ATAAGAATCCATCCGTGTCAAGTAGCAAATAATCACTGTTTTCAGGATAAAAATTATCGAGAACCAGTATATCGGATCCCTTGCCGCCTTGTAGTTGGCC
TGTAATCGAATTTCCTTGTAAATTAAATACATTGCCATTATCCCCACCGACGTACCATTTTTTACCGTTTTGTACAATGAATAATGTGGGTGAATGAGAA
AAAGCAATGACTTCGTCCTCTCCTTCTCCTAAATCGACTAAAGTCCCATTACCCGTTCTGTTTAACGTGTAGCTTACGCCTAAGGCCTTATGACATAAAT
AATACTTCATCTTTATAGCTTCATTAAGCGCTTCATAAGGAGGTGGAGAGGCGGATAAACAAACTAAATTACCCTCAGCAGGTTCGTCAGGGTTATTATC
GTCCGGTGTAAAATTTATTTTTTCATTTAAAAAAACTTTACGAATCTTGCATAAATCGGCTTCAAAGTGAAAAGAAGGAAAAATAGACCACTGAATATCC
GTATTATTTTTTAAAAGATTAATCGCATTTTCTACCAATTGCCCATTATTTGCTTTAAGCTGTAAGTACTCTAAAGGCGCTTGATGAAGCGTAGCCAATA
AAAACTCAAAAGATTTTTCACCCCTAGAAAGATGAACATATTTTTCAATGGCTTCCACTTGTTGTTTGGCCGCATATCCTTCAGCGCCTAGCCAAACGAG
TAACGCAATGCCTTCTCCTAGAGGGCCTGTGAAGGCCGATAGGCCAGTAATAAATCCAAGAAATTCAGCGCCCTCGATAGTGGCTTCGATGCCATCAACA
GCTACGATAAGACTATTTGAAGTTAAACTCGGAAGAACAGTTTCATCTCCCATTCTATAGAGTTGTATTTCATTTTTAAGATTGTAAGCAAAAAAAATTG
ACGTGGCTTTGGAAACAAAAGGCGAAGCAACTTGCATGGCTTTCCCTAACAATTTTCTTTTACCCATGGATAATACGTCTTCATTAAAGAGAATAGTGAG
CACTTTTTTGTTTTCCAAGCCTAAATTCTTTTCAAGTAAACTGGCATCGGAGGCTAAGTTTTTTCCTTGAGCGAACAGACTATTGGATAGACTTCCAAAA
AATAGACTGCTAGTCATTAATCCGAAATTAATGGCCACTTCATCAAAATGACCTTGAAGCAAAGCCGATAAGGTATCTTTGGTCATAAGTGCTGAGCTTA
TATAGCGGGATACCTGTTCTATTTTTTTAAAATGAGCTTTAATACGTGAATTACTGATTTCTTTAATTCTATCTTGATCTGGCTCTGATAAGGCACAAAC
ACTCCTCTTTAAACTATGGGATGGACAGCTATCGTAATTGGAAAGCTGATTGCCAAATATTTTCATCTTTAATTCATAAAGAAGTTTTATTGCTTGTTTT
TGATTTGCTTTTTTTGAAGGAATCGTTGAATAGCGCTTCATCTTCAAAAGAGGATTTTTCATATTATAAAAATGATCCAAAATGTACTTAATATTTTCCT
TAGACAGGATTTCTATCTGCCATTTTTTTTCAATATAGTTAAATATTTCAGACAAATTAAAAAATGAGCCTAATTTGATATAATAAGCTACCGCATCGCC
TAAAAACCTAAGGAATTTTTCTTTGGGGTACTTGAGATAGGCCAAATCAATAAAATAATGGCAATATTTTACATTCTGCAAAAGCAGATTATCAAAAAAT
GTTTTTTCTGGATGGGAATACATCACTTTAGATATTAACTCTGTGTGCTCAGACATATAGAGAAGAAAATGAAGATAATGAAAAACACTTTCTTCATCTT
TTTTGAAAGTAAAATGCCAAAGCCAAAGTAAGTGTTGGGTTTTTTCGACTATTTCTTTAAATTTTGGTTGATTTTGTTCGAGATCAATCCGTATGATTTG
TTGAACTAATCGATGAATCGTATACTTACCCTCATTTTCCAAATTAATCATGGAATAACTGCTCAGCAAATGCATAATGGTATCTAAGTCATCAATTGTT
AGCTCGCGATTGATATGATTGAAATAATAAAATTTTTTACTTGTAATAATATCTGGGTATAAATAACCCATAATATTTAAAATTTCTATTGCATGGTTGC
CCAGTGGATCTGCTTTAATTTTATCTAGCGTAATGAGCCAGGTTGTAAAAACTGTCTCTAAATAGGGGTCATTGGAATAATGTGAGAAATCAAAATTTAA
TAATTCTTTGGTTTTTTCTTTATAGAGTTCGATGTAATGAGAAAGAGAAAAACTAGTATCGGTGTTTCTTCTCAGTTTGATATAAGCGAGTGCTTGTTGT
AATGCTAAAGGTAGGCCTTGAAGCAATTGATGTAATTCCTTTATTCTTTCATACGGAATATTATCACCTAAATCCAATGATTTTTTAATGAGTTCTTTGG
TTTCTAGTTCCGAGAAAACATTCAGTGTCATAATAGTGGCAATATTACTCCAATTACTATAGCGTGAAGTGATTAACAAACTCGGTTTATTGCCAAGCAT
AGACTTAGGTAAATAAGCTTCTATGGCACGGTAATTCTCAACATTATCAAAAATAAATAGACTTTTTCGGTCCGAAAAATACTCATAAACCTCTTCTACA
ATCTTTTCCAGCATTTTTTCTTGGTTATAAGAGTCCTTAGTTATAATTTGTAACTTTGCAGTTAGTTTGTTGAAAGAATACGCTATATTTTCCTTAGTTT
CTGCATTAATCCATAAAACATTATGATCGTAATTTTGCGCATAAAGCTCAGCATAGCGTAATGCTAATTGAGTTTTACCTATTCCCCCTAAACCATTAAT
TGATAATTGGGAACCGGAAGTTTGTGATGACTCGCTATCCGGTGGACTTAAGACCCCCGGAATGGGAGAAATAGATAACATAGACCAAGAAGGTACGATG
GCGGTTGTTCTTTCTGAGATTAAGGTACGATGCAATCTCTCAAGTACTTGAATTCTTCCACTGAAGTTTTTAACTGGCTTTCTTAAGTCGAAATAAATAG
GTTTTTTACTTAAAGGTTCTCTATTCAAAATGTGAGGGGGGTATCGATTCGCAATTTTATCTAGAATACGTCGTGCTTCGACTGGATTCGTTTCTTTATG
TAAAACATAACGATATCCTTTTGAAATAAAATGAAAAATGCTTTTTTCCTGGAGAAATTGGTTTTCTGTATACTTATTTTTTAAGTTTTCTTTCAATTCT
CCATTTTCTTCCTGTTCCCAATCTAATAGTCGACGATAACCATATGCGTTGTTAGATGCAGGTTTGAAAGCATAAAATTTATGAGATTGGCCCTTTTTGT
CGAGATCAACTAAACCTATTTTTTCAAATAAATTGGCGGTATTAATAGCTTTTTCGTTGTTATCTTGTATGGTATATCCTGAAACGCGTAGTCGAGCTCG
TTTAACGTTAGGATCAAAAAATTTTTCTGATGGCCCTTGTAACACACTTTTTTCTATCAGTTCCTTGGAAATAATCTTATCTAAGTTGGAATATTTATCT
ATAGCGTTGAACAGCCGTCCTACAGCATCCTCTGCTAATTTTTCCATCGCAACCTTACTGCCGGCCTTATCGGTTACTGCTACAAACTGACTTTCAAAAC
TTTGGAAGATATCAACCGCCGACTCAGATAAAATAGAGTTTAAATAATCTGACTGAATTTCAGAAAAAATTTTGGTAATTTTTTGGGCTTTATCTTTAGA
GGGGTAAAATTTACCGCTAATCATTCTCAGCGAAGCCACCAATGAAGGAATTGAACCCACAAGGCTTTGAGAAATACCTATCCCTAATAACGCACCGCTT
AACCCTGTTTTTAATTCAGTTTTCAGGCTTTCCTCTGTTAAGCTTTCTCCTTTGGCTAACAAATGATAGGCACCCAGTTTTTTTACAAAAGCACTCATAA
AAGTTTCGACAAAAGTCTCTAATAAAATCGTTACTTTTTCTTTTTCATCGTTAAATGCTTTAAATCGTTTAAGATCAGGTTCAATGTTAGTGGGTAACGC
TTCTTTGATAGTAAGGTCTTGCGAAAACAGCGGATGCCGTTCACGCCAAACAGAATCAGCACGAAGTTTTTCAGCAAAATATTCCCTTCTTGTATCAAAA
TATTCTTTACTGCGTGATCGTTTCAATTTATTAATTATCCAGTGTATGGATTGATCCTGGTCAATCATCTGATTCAGATCAGCGGCATTTTCGAGCGCCC
ATAAACCGCAATTGGAGTTATCTTTTTGTTGAATAAATCCAGGACTTAAATTTATTAATGGTTGTATTAAAAATCGATTAAATAGCAGTTGAAAATATCT
TGATGGAATGGGATTATTTTTTGAATCTGTATAATAGCCCACATACTGATCATTTTTATAAGAAATAGCCAATGTCACCCAATGTAAATTTTCTAAATTA
ATAATTAAAGTAAGACGAGACTCAGTGAATTGATTAGCTTTAACTTTTAATTGAAATGACTCTAAGGTAATTTGCAATTGTGACATGGAGCCTAATATTT
CAAATTCAGCATTGCTCTCTCCATGGTAATTGTTATATTCTAAGCGAGCGATCTCAGCGATATCCTCTTGGCTTAACCAATAGCTATACTGGTTTTTTAC
TGTTGCTTCCACAAGCGTTTTATCATCGCCTGCTCGCTTAATGCGAGAGTTTAAGAGATTGTGAATTAAACTATTATTAAAATGATTTTTTTTGATAGTG
GCTGATGAATAGAATACGTTGCTTTTACTATGAATAAGTAAAGGCTCTCTAGCAGTTAGGTTAAATATCTCATGACTTGAGATATTTAACACATTTTGAT
CATGAAGCGGCGGATGTCCATTTTTTTTTATTTGCATTATTATATTTCCTTTTTTAATTTAACGATCCTATTTATAGTTACTCAGACGCTCTAAATAATT
AGTACGAAAGCCTTGGCTAATTAATTTACTGAAGTCTGATGGTGGTGTCGATACCTTTTTGGAAGAAGTTGTGTCAGTATTTACTTATTTTTTATTCTGA
TTGTTGGTGAAAATTTAATATATAAATTTAAATTTTTGAAGTTCTAAAATACAAAAAATCCGCATTATTTAGTATCGCAGCCAATCTACTGAAAAAAATT
ATTAATTATTTCGCAATTGACTGTATTTTGTTTAGAAAGAGAAAAGTTATTGGGGCTAAGTCTTTGATTTAATTGGTGCCAACGAGACGAATCGAACGTC
CGACCTACTGATTACGAATCAGTTGCTCTACCGACTGAGCTACGTTGGCAATATTCTAAAAAAAGCCAAATTGTAGTCAATTTCAGTGTGATTAGCAATT
TCATCTTTAAGCTATTCATAATATTGGCTAAAGTAAATTTCTCTCTAGACGTAGGATCTGTATATCTATTGAATCTACAGGAAGTTTTTTTAAAGATTCC
TAATCGTATAATTGACCTTGTTGTAGGATTGGCGTGCCTCAAGAAAGCAAAAAACTGAGTCCAATGATTAACTTTATGATCTTAATACCTATCAATTAGA
TTAAAGAGAATTATGAAAAGAATTTCAGCTTTTTATCTTGGGGCAGGTTAATTTTTCCCAATGACTCAATAAATTAAATCTTTTTTAATAGAGTGGGCAC
TGGTTTAAACAAGTATGGCTTGTTAAACTAGGGTATCTATTTTATAAGGCGTAGTTTATGTATTTAATCAAAGGAAAGCAAAAGGGTCTAACTTTACTTG
AGCTCATGATAGTTATTGCGATTATTGGTATTTTAGCTGCAATAGCCATACCCAGTTATCAGAATTATAGTAATCGAGCTAAGTTTGCTGAAATTATTCA
AGCGACTGCGCCGTTTAAGTTGGCAATTACTACCTGCGTGCATGAGCATGATAATTTAGTTGCTTGTGGCACACCCGGTCAAAATGGAATTCCAGATAAT
TTTAAATCAGAAAATCAAACTAAAGGCTATGTTGCGACGGTTGAAGTGGGTAAGAGCGCACAGATTATTGCTACCTCTCAGAGAATTCGTATTAATAAAA
TTGATCATTTTACATATATTTTAACACCTATTGATCAAACAGATGGTCAATTACGCTGGGACGTCAGTGGAACTTGTATACAGGCAGGCCTATGTAAGGC
AGAGTAATTAGATGCTTACTCTGATAAGGGGTAAGTGACTTCATAATCAATCAAATAGGCTATACAATCCTAGAGTTTAGTTTCTTTTCAGTTTTGACTA
TATTGTAGGTTCTTTAAGCATGTTATTCTAAGCCTATTTAAATTTAAGACTAAACAGAGCCTCTATTGAGGTTAGATAACATGACTGACTATAAAAATAC
CTTAAATCTTCCTCACACTAAATTTCCAATGAAGGCCAATTTGCCGCAGGCAGAGCCAGCTATTTTAAAGCAGTGGGAATCTTTATCGCTTTATAAAAAA
TTACGCGAAAAAAATCATGGCAAGGCCAAATATATTCTTCACGATGGTCCCCCTTATGCGAATGGCCACATTCATATTGGGCATGCGGTGAATAAAATTT
TAAAAGACATGGTTCTGAAAGCAAAGACCATGAGTGGTTTCGATGCTCCTTTTGTTCCAGGTTGGGATTGTCATGGGCTACCTATCGAGCTAAACGTTGA
AAAAAAACTTGGCCAAGTCGGTAGTAAATTAACAGCAAAAGCTTTTCGGCAGGCTTGTCGTGAATATGCAAGCCAACAAATATCGATTCAACGCGAGGAA
TTTAAGCGGTTAGGTGTGCTTGGCGATTGGGATCATCCTTACTTGACTATGAACTTTCAATTCGAAGCGAATATTATTCGCGCATTAGGCCAAATTATTA
GCCGAGGGCATCTGCAACAAGGATTTAAACCCGTGCATTGGTGCGTCAATTGTGGATCCGCTTTGGCAGAGGCCGAGGTCGAATATGCGGATAAAATTTC
ACCTGCAATTGATGTACGGTTTAGCGTGATTGATGAGAGTGATTTTTTAAGTCGAATACCTGCTGACGCAGGTTATGGACCTATAGTAATCCCCATATGG
ACCACAACACCTTGGGCTCTACCCGCTAATGAAGCAGTTACTTTAAATCCAGATATTGAATATGTTTTGGTGCAAACTGAGAGTGAACGTTTATTAATTG
CTGAGTCTTTATTAGTAAGCTGTATACAGCGTTACCAAGTAACGGATTATAAACATTTAGGTAGCGCGACAGGACAAGTTTTTGAAGGAGTTATACTGCA
ACATCCTTTTTATCATCGACAAATACCCGTTATTTTAGGTGAACATGTTACTACAGAAGCAGGTACGGGCGCGGTACAGACTGCGCCCGCACATGGTGTT
GAAGATTATAATGTTGCTCAACACTATGGATTGCCATTAATTAATCCAGTTGGTGGCAATGGCTGTTTTTTACCGGGTACTGCTCTATTTGAAGGGGAGC
ATGTGTTTAAAGTCAACCCTTTAGTGATCGATAAGTTAAGAGAGTCCAAAAATTTATTGAAAGAAGAAAATATTAAGCATAGTTATCCACATTGTTGGCG
CCATAAGACTCCTTTAATTTTTCGTGCGACACCTCAATGGTTTATTAGTATGGAACAACAAGCCTTAAAGGAAGATAGTTTAGCCGCTATCAAGCAAGTT
ACTTGGATTCCACAATGGGGAGAAGCGCGTATTGAATCCATGGTTAGCAATCGGCCCGATTGGTGTATTTCTAGACAACGAAGTTGGGGGGTTCCTATTC
CTTTATTTGTACATCGTTACTCTCGTGATTTGCATCCTAATAGTCTTAGCTTGTTAGAACAAATTGCAAATCGTGTGACAGAGATAGGGATAGATGCCTG
GTATGATTTAAATCCAGAAGAAATATTAGGTAATGAAGCAAAAGATTATGAAAAATTAACCGATTGTCTAGATGTATGGTTTGACTCAGGCGTCAGTCAT
TATGCCGTTTTAATGAAAAATCCTGCTTTGGCGTGGCCTGCTGATCTTTATTTAGAAGGTTCTGATCAGCATCGAGGTTGGTTTCAATCTTCTTTATTAA
CTTCTGTGGCGATGAACGTCCAAGCGCCTTATAAGTCGGTTTTAACACATGGATTTACTGTGGATGAAAAAGGCCACAAAATGTCTAAATCCTTAGGGAA
TGTGGTTGCACCAGAAAAGGTTATACAAAGTTTAGGAGCGGATATTTTACGTTTATGGATTTCTTCAACCGATTATCGTAAAGAAATAGCTGTTTCTGAT
GAAATTTTAAAACGTACGGCAGAAGCTTATCGGCGAATTCGAAATACGATTCGTTTTTTATTAGCCAATTTACATGACTTTGATCCAGCGGATGCTGTGC
CAACGAGCGACATGTTGTCTTTAGATATTTGGATCTTAGAACGGGCAAAATTATTACAACATGAGATCATCGACGCTTATGAGAATTTTCAATTCCATAC
CATTTATCAGAAGCTACAACAATTTTGTATTAGCGATTTAGGTGGCTTTTATTTAGATATTATCAAGGATCGTCAATATACGTTACAAAAAGACAGTGTC
GCACGACGTTCTGCACAAACGGCACTTTTTTATATTGTTGAAGCAATGGTGCGTTGGTTAGCGCCCATTTTAAGCTTTACGGCAGAAGAAATTTGGCACT
ATCTTCCAGGGAAACGGGAAGATAGTGTATTTTTAAATGAATGGTATTCCTTATCTTTTTCGTTCGCAGAAGATCCATTACAAACAATTTATCAGCAAAC
TGATCGACAAACTTACTGGAATAAGCTCATCCAAGTTCGTAATGAAGTTAACAAAGTGATTGAAAAATCACGTATCAGTGGTGAATTAGGTTCTTCATTG
GAAGCGGAGGTTGAACTTTATGTCAAGGAAGATTCTCAACTCTATAAAATACTCTCTGCTCTAAAGGATGAGCTTAGATTTGTATTGATAACCTCTGATG
TAAAACTATTGATTTCCAAGCCACTCAAACAGGTATTCTTTACTATCAATGCTGAAGAATTAGGAATAAATGTTATTTCTACGGTAGGGAAAAAAACAAA
ATGTGCTCGTTGTTGGCATCGACGTTCCGATGTAGGAAAAGCCCCCGAGTATCCTGAGATCTGTTTGCGCTGTGTTGAGAATCTTCCCGAAGGGAAAGGA
GAACAGCGAATCTATGCTTAAAATCGAATTTCCCCCCCAACCTATTTGACTTATGCAAGAAAAAAAAATATCTCAGTTAGTATGGCTTTGGTTAAGTGCA
TTCATTATTGCTCTCGATTATTTAAGCAAGTTGTGGATGACACATTGGTTAGATCAGGCTAGCGTCATTCCGGTATTTCCTTGCTTAAACTTTATATTGA
CGCACAATTTTGGTGCCGCATTTAGTTTTTTAGGTCAAGCGGATGGATGGCAACGATGGTTTTTTTCAGCAATTAGTGGAATTGTTAGTATTTACTTAGT
ACGCTTGCTTTATCGCGGAGGTTTAAGTAATTGGGTAGCATGCGCGATTGCGTTGATATTAGGTGGAGCGATTGGTAATTTATACGATCGGCTAAGTCTA
GGTTACGTCATAGATTTTATTGATTTTTGTATTGGCCATTGGCATTTTGCTACCTTTAATTTGGCTGATACAGCCATTTCTATAGGTGCTGTTATCTGGA
TCATTGCTAGCTATAAATCCGGAAAAAAATAATGATAGGGTCTACTAAAAATAGGCTTATTAAAAAACCACTGGGTGTGTTTAGTTTAGCCATGATGAAT
GTCATTGCGGTTGACAGTTTGCGTTCATTACCTATCGCGGCTCAATTTGGTTATGCCTTAATATTTTTTTACTTACTTGCCGCATTGCTGTTTTTTATTC
CGACAGCGTTAGTTACTGCTGAATTAGCTACTTCTTGGCCGAGCACAGGGGGTGCGTATATATGGATTCGCACTGCGTTTGGTGTGCGATGGGGTTGGTT
TGCGATTTGGCTGCAGTGGATATACAACGTTGTTTGGTATCCAACGATATTGTCTTTTGTAATAGCGGCCTTTGCGTATTTAATTGATCCACAATTGGTA
CAACATAAACTCTATCTTTTAAGTACGATATTAATTATCTGGTGGCTGGTTACGGCTTTAAGTTGCTTAGGTTTGCGTGTTTCGAGTTGGCTTAGTAGTA
TCGGCGCTTTAGTAGGTACTTTAATTCCTATGCTTTTTATGATTGTGTTAGCGCTCATTTGGATTAAAAGCTCACGTCCATTAGCGATACATTTTTCCTC
GTATTCATTTTTTCCTAGTCTGAGTAATTTTAATAATTTGGCCTTTTTAACGACTATTATTTTTGGTTTAATGGGCTTAGAAATGTCTGCTGTACACGCA
GGGGATGTACATAATCCACAGAAAGATTTTCCGCGAGCCTTATTTTGGTCAGCAAGTTTAATATTGATAAGCTTGATATTGGGCTCTTTAGCTATAGCGC
TTATTGTTCCAGCAAATCAGCTTAGTATATTGTCGGGTTTAACGGAGGCTTATGTTGCTTTTTTTAGTAGTTATCATTTGTCCTTTTTTATACCGATCAC
TATTTCTTTAATTATCATAGGAAGTTTGTGCAGTATTTCTACCTGGGTCATAGGTCCTACGCGAGGTTTGCTGATTGCTACATTCGAGAGCCAAATTCCA
GGCTTGCACTGGTTGCTTAAAGTTAATCGGTTTGGTGCACCTATAAGCTTATTGCTAGTTCAAGGTGTTCTAGTTTCTCTATTAACGAGTCTTTTTATAC
TGATTCCTAGTGTCAATGAGACCTATTGGTTATTAAGCGTTATGACGGCACAATTGGCAGTATTATTTTATATTTTTTTGTTTTTAACCGCATTACGTTT
GCGATATAAAGAGGCAGGCAGAAATCGTGCCTATCATATTCCAGGAGGCCATTGGGGGATTTGGATAGTCTGTGGTGCGGGTTTAGTAGGCTGTTTGATT
ACATTTATACTCGGATTTTTTCCTCCTAGTGGTATCGAAGTGAGTAATCTACTAAAATTTGATATGATTTTGTTAGGCGGCCTTTTGTTATTTTGTTTGC
CAGCTATTATCTGCGCTGGATGGGCTTTAGCTTTAAAAAAGTGAGAATAATAACAAATTTGTTAATAATTAGAAGAGGTTGCTGATGATAAGCGCATTAG
AAATTCATGGTGTGCCTATCGAGTGTATTAATCAAGCGGCCATAACTTACCATGTTCCAGCGACTTTAATTCTTTCCGTTTTAGCGATAGAAAATGGGAG
GAAAGGTTCGGCTTCGTCTAATCAAAATGGGACTTTCGATTATGGTCCTATGCAAATTAATTCAATTTGGTTATTAAAAATTCGACGATATGGTTATACG
CAGTATCAGTTGCAATATGATCCTTGTATTAATGTTAAGGTGGGTACTTGGATACTGAGCCAACATATTGCAAATGATGCAAGTCCTTGGCGAGGAGTAG
GCAGTTATCATTCACATACCGCTCGATTAAACCATAATTATCAAATCAAAGTCTCTGAAGTCTATCGGCTTTTAGCGAATTATTTGTCTCATCCGAATAA
CTCGACATTATCTGTGGCTTAAGATTTAAATTTTTAATCTTAGATTAGAATCGATATGCAAAATTTTTTTCATCGTTGTTTTTTGCGAAGCAATCTAAAC
ATCGAAAAGATCAAAAAAAGATGCCTTCTTATTGATAATTTATTTTTTTATGCGTGTTTTAATCATTAAAATGTCCTCAATGGGTGATATTATTCATACA
TTACCTGCAGTTACTGATGCGATTCAGGCTATTTCGAATATTCAATTTGATTGGGTAGTGGAAGAGTCTTTTGCAGAAATTCCAAATTGGCACAAGCAAG
TCCAACAAATCATTCCTATCGCATTACGGCGATGGCGAAAAAATATCTGGCAAGCGGTTCAAAATGGAGAAGTAAAGCAATTTTATAAACAATTATCTGC
CCGGCAATATGATATTGTTTTAGATGCGCAAGGATCTATTAAAAGTGCAATTACGACGCGATTAAGTCGAGGTTGTCGCCTAGGCATGGATAAGCATTCC
GTTCGGGAAAGTTTAGCCTATCTGGCGTATCAGCAAACCTTTTCTGTGCCCTGGCAGCAACATGCTATTGATCGGTTACGTCAATTATTTGCTAAAGCCT
TAAAATATCCTTTACCAAAAACTCGACCTGATTATGGTATTAATAAAGAAAATTTAAGCCAAGCTAAAATACAATTACCAAGAGATTACCTGATATTTAT
ACCTAATACGAGTTGTTCAAGTAAACATTGGCCCAATTATTCCTGGTCTTTACTCATAGAAGAAATGACTCGTCAGAAAGTAAGCGTTTTTATTCCTTGG
GGGAATGAAAATGAAAGAAAAAATGCTAATCGATTGACTAAGAAAAACCGTCTAGCACAGGTATTACCTTACTTAAGTCTCAATGAGTTAGCGGCAGTTT
TAGCGAATGCTAAAGCAGTCGTTGCAGTAGACACTGGATTAAGTCATTTGTCTGCAGCTTTAGGCATTCCTACGATTGTTCTATATGGTCCAACTAACTC
TTCATTGATAGGAACCATAGGTCTTTCACAATGTCATATCAAAATGGCAGTTAATGGGAGTAGTAAACAAGATAATAATACCATTGTTTTAAAAAAAATA
ACCGATAATTTGCGGCAATTTTTGAAACTTTAATTAGCTTAGACTACATAATTTTTAATTTCTAAGTGTTATTTTTTTCGATAAACCGATCAGTTTTTAA
TTTTATGCAACCATGAGGATTGCGAGTTGATCAGTAACACAGACAAAAATTCAAGTGCGAAGCGTATTCTAAAAATTGCTATTCCAGCACCTTTACATCA
ATATTTTGAATATTTGGCTCCAGCTGGCTTTCCATTAACGCCATTAAAAAAAGGTTTACGTGTACTCGTGCCTTTTGGTAATCAGAAAAAAATTGGTTTT
TTAATGGAAATAAGTGAAGAATCAGTTTGGCCAAAATCTCAGCTTAAACAAGCGCTTGCTATTCTTGATGAAACTCCGCTTTTACCGGATTCTATTCAAG
AGTTATTAGAATGGACAAGTCGATACTATCATTGTCCTATCGGTGAAGTGTTTGCTAATGCTATGCCGCAGGTATTGCGCACAGGAAAAGACGCTAAAAA
ACTTAAAAACTCCGTTAAAAAACGAACTAAAGAAATTAACAGAGACGAGCTCACGAATCATTCTGAGAATAATTTAAATTTATCGGATCAAATTCGACTA
AATAATCATCAGCGACAGTCTATTGAGAGTATTGTTAATTCATTAGATAAATTTCAAGCGTTTCTTTTAAATGGCGTGACAGGAAGTGGAAAAACAGAAG
TCTATTTGGAAGTGATACAAGCCGTACTCGATCGAGGTAAACAAGCATTAGTCTTAGTTCCAGAAATTGGTTTAACACCGCAAATGTTAGCGAGATTTCG
AAATCGCTTTTCAGTTCCATTGGTATTGTTTCATTCTAAATTAACCGATAAGCAGCGCTTAGAAAATTGGTTACTCTCTAAATCAGGTAAAGCATCTATT
ATTATTGGTACACGCTCAGCTTTATTTACACCTTTATTACATCCGGGCGTTATTATCATTGATGAAGAACATGATAGTTCTTTTAAGCAGCAAACAGGTT
TGCGTTATCACGCTCGAGATTTAGGCTTAGTTCGCGGCCGTTTAGAAAACATCCCGGTCGTATTGGGTTCAGCGACGGCATCTTTAGAAAGTATTTTTAA
TGCTAAGCAAAATCGTTATCAAATATTACACTTACCTGATAGAGCAGGACTCGCTATTCAACCTAGCTTTCATTTTATTGATTTACGTCAGCAAAAACTT
GATCAAGGATTTTCTCCCGCATTATTACAAACCATGGAAAAGCATTTGCAAAATCAAGGTCAAGTACTTTTATTTTTGAATCGACGTGGCTATTCACCAG
TTACTATTTGTCATGATTGCGGTTGGACAGCCGATTGCCAGCGTTGTGAACAAAAAATGAATTTTCATCAAAAGCCGGCTCACTTACAGTGTCATTATTG
CGGCTATCGGCGTCCTTTAGATTCGCGCTGTCCTGACTGCCAGGGTCAACAATTACTTGCTTTGGGTCAGGGTACACAACGTTTGGAACAAACCTTAAAA
AAATACTTTCCTGATATTGGGATTGCTCGAATCGATCGAGATAGTACGCAACGTAAAGGAAGCTTAGATAAATTATTAAAAAATATACATGAAGGTGAAA
GTCAGATTTTAATTGGAACACAAATGTTAGCGAAAGGTCATCATTTTCCAAATGTGACTTTAGTGGGGATTTTAGAAGCAGACAGTGGTTTGTTTAGTGC
GGACTTTCGTGCCTTGGAACGTACCGGCCAATTATTAACGCAAGTAGCAGGCCGATCCGGGCGAGCCGATAAACCTGGAGAGGTATGGATTCAAACCTAT
CATCCAGAGCATCCTTTATTAAAGCATTTGTTAGAGCAAGGTTATCTTAGTTTTAGCGAACTATTATTACAAGAAAGACGGCTCTCTCTATTACCTCCTT
ACAGTTATTTGGCACTGATACATGCCGAAGCCTTAAGCTCAGCCTATCCATTTGATTTTTTAAATGAAGTAAAAAATCAGGCTAAATTAGTGGGGAAAGA
AATCAGCCTATTAGGGCCAGTTCCTTCTTTATTACCTCGTCGGGCGGGTTATTATCGTTGCCAATTATTGTTACAGGCAAAACAGCGTAACACTTTACAG
GGTTTATTAGAGCAAATTATTAAACCCATTAGCCTTTTTGCTAGTAGTCGTCGAGTTCGTTGGTCACTCGATGTCGATCCCATCGAGCTTTTTTGATTAA
AAAGGCTTCTTTTGCATGAAGTAAAGCGCTAAAATACTGTCAAATAATGAACTAAAAAGTAATTTGTTTATGACTATTAGTGTGTTTGATTTGTTTTCCA
TCGGTATAGGTCCATCGAGCTCGCATACCGTAGGCCCTATGAAAGCTGCTTATGCTTTTGTCGAAAAACTAGCACTCGATCGTGAATTATTTAATGAAGT
AAATCGTTTGCAGGTTGAACTCTTTGGCTCGCTAGCGTTAACCGGCCGAGGTCACGGTACAGATATTGCGGTTTTAAATGGCCTGGAAGGGCAACTTCCT
GAAACAGTTAATCCCGATGAGGTTACTCCACGAGCCAAGACAATTTTTGAACATTGTAAAATTCAACTGGCGGGAAAAAAAAGTATTTCATTTTCTCAAC
AGACCGATCTATTATTTTTACAAAAAGCGTTACTTCCCTTGCATACTAATGGCATGCGTTTTAGTGCCTTTAATCCACAAGGAGTTCTTTTAAACAGCCA
AATTTATTACTCCATCGGCGGTGGTTTTATCGTTACTGAACAAGCGTTTGGTCAGCAGCATAAAGATGCTGTTCCGGTGCCTTATCCTTTTTCTACCGCC
ATAGAGTTGTTTAATACCTGTAAAAAAAATAACTTAACGATTTCAGAGCTTATGTTAGCTAATGAACAACAATTAGCACCCGATAGAGAGTTACGCACTG
ATTTATTGAAAATAGCCGATATTATGCAAATCTGTGTGGATAACGGTTGTCATACCCAGGGAATATTACCGGGTGGGCTGAGCGTCAAACGTCGGGCACC
GGAACTTTTCAGCAAGATGAATAATAAAACCATATCGAAGTTAGGGACGTGTCCAGACTCATTATTATGGCCAACTATTTACGCGATGGCGGTTAATGAG
GAAAATGCTGCGGGAGGGCGTATAGTCACTGCGCCAACGAATGGAGCTGCGGGTATTATTCCTGCGGTATTAACCTATTATCGCCGGTTTTATGACGAAG
TGAACGAACATTCCATCACTGATTTTCTATTGACGGCAGGTGCTATTGCCTTACTTTATAAAATGAATGCATCGATATCCGGTGCAGAGGTTGGCTGTCA
GGGGGAAGTCGGTGTTGCTTGCTCGATGGCGGCAGGTGCATTAACGGCAGTTTTAGGTGGTAGTTTAGAGCAAATAGAAAATGCCGCTGAAATGGCAATG
GAACATCATTTGGGTTTAACGTGTGACCCAGTTGCAGGGCTAGTCCAAATTCCTTGTATCGAACGCAATGGTGTCGGTGCGGAGAAAGCGATTAAATTGG
CGCATTTAGCTTTAATGGAAGATGGGAAAAATAAAAAAGTACCTTTAGATAAAGTTATCGAAACTATGTTTGCCACCGGAAAAGATATGATGGCGATTTA
CAAGGAAACTTCTTTAGGTGGTTTGGCAAAAACTCTCGCTGTGAATATCCCCGAATGTTAGCGTCTTTTTTGTTATTTTCTTTTTAAGGATCGCGCTTTA
TACAGTGCATGTAAGGTCAAAATAGGTCCGGAAAGAGCATAGCAGAAAAAGATTAGAAATAATATTTTAGGTGGGTCGAGTGAAATACCCACAAAAGCTA
ATACTACCAATAAAATAGCCACAAAAGGCACACGTCCTTTCAGATCAATTTCTTTGAAAGAGTAATAACGCACATTACTGACCATTAGAATTGCAATGAG
TATCGCTAATACGGCAGTTATCATACTAACGCCATCACCTAAAATTTCTGAATCAACACACAACCATACCATACTGGCTAAGACACCCGCTGCGGCAGGG
ATAGGGAGTCCTTGAAAATAACGTTTATCAGCTATCAATACTTGTGTATTAAAACGCGCTAAACGTAATGCTCCAGCTGCTGCAAATATAAATGCGGCTA
ACCAACCTAATTTACCTAATCCTTCTAAAGACCAACTATAAATAACTAAAGCGGGAGCGACACCGAAAGAAACCATGTCTGATAAACTATCTAATTCGGC
TCCAAAAGCACTTTGCGTGTTGGTTAGGCGTGCAACACGACCATCAAAAAAATCCATAATCATCGCAACAAAAATAGCAATCGCCGCATAATTAAAATAA
CCTTCCATGGCAATGACGATGGCATAAAAACCTGCGAATAAACCGGCGATGGTAAACAAATTTGGCAGTAAATAAATTCCACGGCGACGGTAAGCTAATC
TTTCTCCGTCTTCATGATCACCATGGTGACTACCTTTTTCATCAGAATTAGCCAATTTTTCTTCAACAGGCTGGGCGAAAAGTTTTGTGTCATTTGGGTT
ATTCATTAGGAATTCCTTGCAAGGATTTTAATCTATAAATGATCTCAAGTGCTTTTTTGGGAGCTAATTGATCGGGATCTACTTGGTCGAGTAGGTTCAT
AATATCAGGGTTAGCAGAGAGTTTCTGTAAGGGAAGTGGGTTTACTTTGTTGTTGTGGTTAGTTACGGAGTTTTTTTCAAGTGCGGTGAGTTTTTCTCTG
GCGCGCTGAATAACGGGTTTAGGGACGCCTGCTAATTGCGCTACTTGTAATCCATAACTTTGATTCGCAGGTCCTTCCTTGATAGTATATAAAAATACGA
TGCTATCGTTATGTTCTCTTGCTTCAACATGACAGTTCTTTATGACAGAGTTTTCTTCAGCCAGGCCTGTCAACTCAAAATAATGAGTTGCAAATAAGGT
ATAAGCTTTAACATACTTTGCTAAATACTCAGCGCAAGAAAAAGCTAAAGCAAGTCCATCAAAAGTACTGGTGCCGCGTCCAATTTCATCCATAATAATT
AAACTTTGCTTCGTTGCATTATGCAAAATAGAGGCCGTTTCTGTCATTTCTACCATAAAGGTTGAACGACCACTAGCAAGATCATCAGCTGCTCCGATTC
GGGTGAAAATACGATCAATGGGGCCTATCGTAGCGCTTTTTGCTGGAACAAAACAACCTATCATTGCTAATAAACAAATTAAAGCAGTTTGGCGCATATA
AGTTGATTTTCCACCCATGTTCGGACCAGTAATGATTAATAAGCGTTGTTCAGGATCTAAATGACAATTATTCGCTACAAAAGGGGTATCTAAGGAGTGT
TCAATAACTAAATGTCGACCTCCTTCAATATGGATACCTGGATTTTTACTTAATCGAGGACAGGTTAAATGGAGTGTTGTTGCACGTTCTGCAAAGCATA
TCAGCACGTCTAACTCGGCTATGGCATTGACGGTTTTTTGTAAATCTGCTAGATAAAAAGCTAATTGATCGAGTAATTCATCATAAAGTTTTTTTTCCAA
ACTTAACGCTTTAGAACGAGCGCTTAAAGCTTTATCCTCAAATTCTTTTAACTCAGGTGTAATAAAGCGCTCGGCATTTGTCAGAGTTTGCCGACGAATA
TAATGTGGTGGGACGTGTTTGGATTGCCCTCGACTTATTTCGATGTGATAACCATGTATCCGATTAAAGCCAACCTTCAACGTACTAATGCCTGAAAGCG
TTCGTTCACGTTTTTCTAAATCAATCAGATATTGCCCAGTATGTTCACTTAGGTTTTTTAATTCATCAAGTTCAGCATGATAACCTTTTGCGATCATACC
TCCTTCACGAGTAACAGCAGGAGGATGTTCAACAATTGCTTGCTGTAATAAACAAAATAATTCTGGAAAGGTTTTTATCTGTTGACTTAATGAAATAAGT
AATTCTGATTTTTCATCAGGCGCTTGAGTCTTTAAACAAGGGCCAAGTTTATTATGAATATCTGGCAAAATCGCAAGACCCCATCGTAATTGACTTAAAT
CTCGTGGTCGCGCCGATTTTAATCCAACTCGTGTAATAATACGTTCGAGATCACCTAGTTGTTTTAACAACGAGTGTAAACTTATACAGGATTGTGTCGC
TAATAAATTTATAATAGCGGTTTGCCGTGATTCTATGGTAAATACCTTACGTAAAGGCCGATGCAACCATTGATTTAGTAAACGACTTCCCATGGGAGTG
GCTGTTTTATCTAAAATAGACATTAGAGTATTGCTTTTTTCGCCTTGTAAATTAAGCGTTAACTCTAAATTACGTCGGGTAGTTACATCTAATACGATAC
TTTCTTCGCGCCTCTCTATGCGAATCGGCTGAATATGGTGTAATTGGGTACGCTGCGTGTCTTTAACATAATTTAATAAACAACCGGTTGCTTGTATGGC
TAAGGGTAAATCCTGACAACCAAAACCACTGAGATCGCGTGTTTGAAATTGTTGGGTTAATAAATGAGTGGCAGTGTTGAAATCAAATTCCCAGGGCGGG
CGGCGTCGAATTGTTTTATAAGAGGTTAATACATCTTCATCTTTATATTCTTCGCTAATTAATAGTTCAGCGGGATTAAGTCGTGCTAATTCACTGGTAA
GTGCTTCTTTACCATTAATTTGTAAAATATGAATTTGGCCACTCCCCATGTCAAAATAAGAAAGTCCAAATTGTTCATCGTGGTTATATAGTGCAAGTAA
TAGGCTTTGATTTTTTTCTAATAATGCTTCATCACTGAGTGTGCCTGGCGTAATAATACGTGTTACTTGTCTTTCCATTGGACCTTTGGAGTGATTCGGA
TCACCTATTTGTTCGCAAATAGCAATTGACTCGCCAAGTTTAACCAGTTTTGCTAAATAGTTTTCAACGCTATGAAAGGGTACACCGGCCATAGGAATAG
CTTGGCTGGCGGATTGACCTCTCTTGGTTAAGGTAATGTTTAATAATTTTGCAGCTTTGATGGCATCTTCATAAAATAATTCATAAAAATCCCCCATGCG
ATAAAACAATAATTTATCACTGTGTTGAGCTTTTAGTTGCAGATATTGACGAATCATGGGTGTATGCTGGGATAAATCGGTGCTATTCTTCTTCATAAGA
CAAGACCTCGTGCAAAATCTTTGCTTCTTATTGGTTGTTTCATTAATTTTAACTTTCAGATTTTTAATTATTCGAGAAGTAAACGCTTTACAAAGCTAGA
AATTAAATATCTTGAGAAAAATTCCTTTTTGACTTAATTAAGATAGTGTAACTAAAATATAAATTTAATTATACTCTCCGCACTTGAGTTTTTGTCTATT
GCTAATCGCTGATTGAAAAGCTAGCTTGTTCTAGTTTAGATAATTGAGGGTTTTTGGTAATACATAAGAAAACATTAATTTTTTTGTCATTTATTTTTTC
AGATAGTTCTATTTTAAGAAATTGGTAGAGTTGATAAGTTAAGGCTTCAATAAGTTTAAAAGAACGATCATCACAAAACTGTTGCAAATTATCTGCTAGA
TTGGCGTAACAGATCGTATTCATTAAATTATCATTAGTACAGGCGTCAAGTAAACGATCAAAACCAAGCTTTATTTGCAGGGAAACTTTTTGAGGTAATT
GTCGTTCCTCGACTGAATTGCCTAATTTAACCAGTAAGTTAAGTTTTTCTAGTATCAATTGAGAGTTCATACGCGAAAAGCATAGCAAACTAGTGTGAGT
TTGGCTACTATAACCCATTCTGCTCAAAAGCGGTGAGTTAAATAAAATAATAAGAGGTCCTTAATGAATTATATCAATAAAACGCTCTTGCCGGATGAAA
AAGTTATCTATTGTAGTCACCCACACTGGATCATTATTTTTAGATCACTAATGGGTTTGATTTTAATTGCTGGATTTTTGATGATCGGAGGTTGGCTTAC
TCTATTGCTCATCAGTCTTTTTTCTTTATTAGGTTTAGCTACTTGCCTGTCTGGACTGATTGTTTACTATTCTTCTGAATTTGGTATAACAGATAAACGG
GTCATCATGAAGTCTGGATTGATTACTCGCTATGCTTATGAAAATTCATTGGATCGCATTGAAGGGATAGAAATTAGCCAAAGTATTATGGGCCGTATTT
TTGATTATGGATCAATTCGTATTCGCGGGGTAAGTGGGACCAATGAATTATTTTCTGCTGTTTGCCATCCATTTAGATTTCGATATAAAGTATTAGATGA
AATTGAACGGCAAAAAAAAACTAAATAGCTTATTTGAAATTATTTTTCCATTGACGAAGATAAGTGAATATTTCAACGGGAGTGGCAAGTTTTTTACCGG
TTCTTTTTTCTATACGTCTCTTTATTTCGGGATTATCACAACGTAAAAAAGGATTACTTAAACGTTCTTCAGATAAGAGACTGGGTACACTGGGCAGATT
TTTTTGACGTAATTCTCTAGTTTTTTCTAAGCGTTCTTTGATATGGATATTATTGGGCTCTACTGCTTGAGCGAAGTGTAGGTTAGCCAGCGTATATTCA
TGACCGCAATAAATCTGCACTTCATCGGGAAGTTGAGCCAGTTTATTCAAAGAATTTAACATTTGTTCGGGAGTCCCTTCAAATAATCGACCACATCCTG
CTGTAAATAAGGTATCTCCACAGAATAAAAGAGAGTTTCCAAGGTAAGCAATATGCCCTAAGGTATGGCCAGGAATAGCGAGGACTTCAAAAATTGGCCA
ATTGACTAATTCAATTTTATCGCCCTCATCGACAGGGTTATTTACACCGGCTATTTTTTCTTTTGCTGGTCCAAATACAGGGACATGATGGTGTTTTAGA
ATAGAACGAATACCATTCGTATGATCCCAATGATGATGAGTGATTAATATGGCATCGAGTTTAAGGTTTAACTGTTTTAATTGCGTAAGGACGGGTTTTG
CTTCACCTGGATCGACAATGATGCAATGTTTTGTTTTTTCATTGATAAGACACCAAATATAATTATCTTTAAAACCTAAAATAGGTAATATTTGTATCGT
CATAATCTCTCCACAAAATTCTTTTATTTTTTTAATCGACATCCTTGAAACAGTTCAAATCAGTTCGAGAGGATTTCAATTATTGATTTAGCATTTATGT
ATCAGTTTGTTTTTCTTGATGCTTGATGTCGGCGCTCACGTCGCTTACCCGCTTCTTCATAACGCCGTATTTCATCGTTTGTTTCAGGAATAACTTTAGG
GACGGGTGCAGGATGGCCATGCTCATTAGTACCTACAAAAGTAAAATAGGCAGATACTATATGACGTCGTGTTCCGGTACGATAATCTTCAGCAAGAACC
CGTACTCCGATTTCCATTGAACTGGTCCAACTACGGTTAATAGCCGCTTGAAATATTAGAATATCTCCTCGAGTTGCTGGCTGCAAAAAATGCATAGCAT
CGACAGAAACAGTCACACAAGGCCTTTGACTGTGTCTCTCGGCAACAACAGAAGCCACTCTATCGAGAGTGGACATCACTAAACCACCGAACACGGTTTC
TGTTGAGTTCAAATCATTAGGAAATATTTTATAAGTATGGTCATGTACAGCCGAGGCTGAAACGGTTTTTTCTTGTGGTATAGACATTAGCCACCTAAGT
TTTCTTTTATCATCAAAAAACTATTATAACTTAATATTATTTACAAACACACCTCATGTTGTTTGACCAATACATTCTCCAAATTTCATTTTTTTTCCAG
ATAATTCAGCCAACCACTTCATACGATTGGGGGCGAATAAAATAATAACCGTAGAACCTAATTGAAATTGCCCTATCTCTTGTCCTTTAAGTAAGGAAAT
TTTGTTATCTAGATAATGCCAATGATAAATATGTCGTTTCAAAGCAGGTACGATAACTCCTTCCCACGTGATGTTGATGCTGCCAACGAGCATCGCTCCG
ACTAAAATGACTGCCATGGGACCTATAGATGTAGAAAATAGCGTAATAACTCGTTCATTTCGAACAAATAAATTGGGTAGTTCTTTTGTGGTTTGATCAT
CTACTGAAAATAAACGTCCTGGAACATAAATCATTTCTTTCAATTCGCCGCTATAAGGAATATGGACACGATGATAATCTTGAGGGGCTAGATAAAAGGT
GGCAAATTCTCCTCCTTGAAATTGTGTGGCTATTTTGGCTGAGCCTCCTAATAAGGCTTGTAAGTTATAGTTTACTTTTTTGGCTTGGATAAGCTGATTT
TTCTTGATATGGCCAATTTGACTAATAGTTCCATCTACAGGCGACACAATATCTCTAGTATCACTAGAAATTGGGCGCATTTCGGTTTTTAAAGAGCGTG
TAAAAAAATGATTAAAATTAATATAACGATTAGGATTTTCTTCCCGCGCTAAAGTCATATCAACCTGATAATGGCGAATGAACCCATGGATTAATCTATT
TTTGATCCATGGCTGTTTGCAGTTGGCTATCCATCCAGCAAAACGCGAGAGACTATGTTGGGGTAGTAACGATTGATAACGAGTGTGCAAATAATTCTCC
TTAAGAATTTTATCAAGCGAAATATTTGACCATTATAGCGCGGTCATTTTAATTCGTGAAAGTCTGAACTATAGTTTTTTTATGGACACCGAAGTATTGA
TTATTGGGGCTGGGCCCACGGGACTGATAATGGCCTGTCAGTTGCTGCGTTATGGCGTTAAATTTAGAATTTTGGACAAACAAAAGGATCAAGTACATGA
ATCGCGAGCTTTCGCTATTCAAGCAAAATCGATGGAAATATTTCAGAATTTAGGTTTTGCTGAAGAATTTCTGAAACTTGCACGTTCTAACGTGGATTTT
GCTTTTTTTATTAATGGTAAAAAACAAATAGAAATCAATTTTCAGCAATTTCAGCATCAAGATACGCCTTTTTCTTCGGTTTATTTTCTTCCGCAAACAG
AAACTGAATGTATCTTTATTGAGTTTTTAGAAAAACAAGGTATTTACATAGAGCGTCAAAAAGAATTAATGACTTTTACCCAAGGTACTAAGGGTGTGCA
GGCAACTATTAAAAGCAATAGCACAGGAAGCACAGAAAAAATTGCTTGTGCCTATATTATAGGTTGCGATGGAGCCCACAGTAGTGTACGTCATATGCTT
AATTTTTCGTTTGAGGGAAATGTCTATCCTCAGCTCTTTAATTTAGTTGATGCGCGTATTGAGTGGCCTTATTCGCGAAACAAATTCCTTTTTTTTCTGG
GGAAAGAGGGTGTATTTGTGCACATTCCACTTACAAAGAAAATAAGTCGGGTCATGTTAGCAAAACGTTCGGCTCATTTAGAAGAAAAACTAGATATACC
GAACTTAAATGATTTAGAAAATTTAGCGAGTTTGCTGACTCAAGTTTCTGTGAAACTAGTTAATCCAATTTGGATCTCTCAATTTCGCTTACATCATCGT
GGCGTAAGCCAATATTATCAAAATCGGGCTTTTCTAGCCGGCGATGCGGCACATATTCATAGTCCAGTAGGCGGCCAGGGTATGAATACCGGCATACAAG
ATGCCACTAATCTAGCTTGGAAGCTAGCGTTAGTATTGAAGAAAGCTACTGACGTTAAATTATTAGCTACCTATGAGACAGAACGACATCCGGTTGGAAA
AACTTTATTGAAAACGACGGATCAGTTTTTCTCCTTACTTACAGCAAAAGGTTTTTTTATTTCCAGGCTACGAAACTGGCTATTATCTTTTGTTATTTCA
TTTCTTTTTTCAAAGAAAAATTTAGAAAAGCGTTTATTCTGGTTTATATCACAATTGAATATTCATTACGCCCAAAATGAATTTAATTATGAGATCAAAG
AAAAATCTCATCATGCTTTTAAAAGAGGTCCATCGCCAGGATATCGAGCACCGAACGCGCCTGCTAATGCATCAAATTTATTTATATTGCTAACGTATAA
ACCCTTTAATATACTTTATTTTCAGACTAAAAAGAATCAAACTCAGTTAATAGAAAAAATAAATGCCCTTATAAAAAATTATAAAGACTGGGTGCAAGTT
CACACTTTTGTTTTATCTCCAGAAAATAAATTACTTTTTAAACGATATGGCGTAATTTCTTCTGCCATTTATGTCATTCGACCTGATGGCTATGTAGGAT
TTCGAATGAATGCAGATAAAGATTTATGGTTGGAGGAATATCTTAAGAATTTTTTTAAATAAAAAATCAAATAGTGATTTTTATTTTTAATGAGAATAAC
CTGAGTCTAATTAGAAACTTTACAAGTTGTAAATAGTTTGACCATTTGCTTGGTGGGATCTCTAGTTAGCTAATTTTAAATTGCTTGGAATTTTAAACGA
TGTGTAAAAAATTTGGGGTTTTTTTTCTGGCCATACTATTGACTAGCTCTTTAGTATCCGCTAAAGAAAACGTTATCTTAAAAACTAGAGCGGGCGAATT
TACGATTGATCCAGCAAGGTTGGCTATTTTAGTTGATCCCAGTGGTGATTCAGCAGCGATTAGTTTGACACAAGAAGGTCCTTTATTTGATGAAGTAAAA
GATCTAAAAGTGGATAATAAAACGGCACAATGGTATTACCCTCATCTTAAGATGCAAGTTAAAGTAGCAGCAGATGAACAAGGCCTAAAATTTTCTTTTA
AAACAAGCAAAGAACAAACTTTTCAATGGCCTATATCGGGATTAACACCACAAGCTAAAGCTTTAGTTCTTCCAGATGGAGAAGGGTTATATATTCCTAA
TCACGATCTTTTTTGGCTTAAAGAATTTAAAAAATATCCTAGCTTATCTTTAAGTATTCCATTCTGGTCAATAGAATACGCGGATGACAATTATGTCAGT
TATATTTGGGACGATCATGATGTTGATACTGATGTGCAGGTACATGAAAAGCAAACCCAACTTTATGTGATGAACGAACATCACTTTCTAAAGCGATCCC
ATTTTTCAGAATATACCCTATTAATCCACTTGACAGGAGATTCGCCGATAAGTCCAGCACTGGATTATCGTAATTTACTGATCAATGAAAATAAGTTTGT
GTCTCTCAAGCAAAAGATACTCGAAAATGCCAATGTAAATAAATTATTAGGAGCTTTTCACATTTGGGTATGGGGTGATGGTAAAAGCTTAGTAATGTTA
GATCAACTGGAAAAATTAGGTATTAAGCATGCTTTAATAAATTATGATGCGAATCCAATTCCGAATGGTTTTAACATTGAAAAAGAGTATATTCATAATG
CTAAAAGCATGGGTTATTTAATAGGCCCTTATGATAGTTTTGATAATGCCCAAAATCCAAAAACTTCCGATAGTATAACCTCAACTTGGCCTAATCATTT
ATGGCCAGAAGCTTGTATTCGAAATCCCAATGGATCGATTTTAACTGGATTTGCAAGTCGTGGCTGTTATTTAAGCTCAGAGGCACTTCGCTTAAGAGAA
TCTAAAGAGAAAAATATCGCAAATCAAATCGAAAAAATGTTAAATAAAGGAGACAATACAATTTTCTTAGATTGTGATGCAGCCTATCCACTTTATGATG
ATTATTCAAAACATCATCCTATGATACGCGAACAAGATTTAAGTAATCGCTTGGAACGGATGCGATTTGTTGGTAGTGATCAGAAGATAGTGTTAGGTTC
AGAAACGGGATTGTCTTGGGCTAATCCAACTATCGCTTATAATAATGGTGCGTTTTTGGCGTTTCCAGAAACTTTTTGGCCTGCTTTGCAAGATAAGAAG
CATTTTGGAGTTTGGCAGCCTGGTTATGCTCCAAAAATTCTATTCCAAGCATATAATGCACCCGATGAATTTATTCGTGGATCCTATAATCCGCGTTATA
GATTGCCGCTGTATGAAGCAGTATTCCATGATTCAGTGATTACCACTGATCGTTGGGAATTGAACGAATTAAAGATTCCAGCGATTAGAAAAATTAAAGC
GTTATTACAAAATCTTTATAATGTTCCTCCGATTTGGGTGTTAGATCAAAAAACATTACAAAAAAATAAAAAATATTTTCTAGATTACTATAATTTTTTC
TTCCCTCTTCATCAAATGGCTGGAATAGAAGCACTCACAAGGTTTGATTGGCTAACGGATGATCATTTAATCCAACAAACGCAATTTGGGAATCGACTTA
TCCTAACTGCAAATTTTTCCGATAGAGTCTATGAAAATATAGGGCCGCGTTGTATACGAGCGGAATGGAAAGAAGATGGTAGTACGTCTTTATTTTGTCC
AAAAAATTAATGTTTTTATACTAGATATTTTTAATCATCTAATTTAATCTAAGTCACTTTAGTTTACCAAAATAATAAAAAAATACGGGATGACTTGTCG
TAAAAAATTTATTTCAGTTTGGAATGAAATAAAGAAATTTCTTAGTTTTATGGATAAAAGGACTGCAGTGGGTCAATTAAATGATACCACTGCTTTTCCT
TGGGTTTTAAATTTTTCCAAGAATTTTTCTGCGAATTATAGAAAATGTAAAAGTAATCGTTGGGATTATTTAATTTCTATTCATGCCTTTAAGAATTCTA
ATGAATTGATGAAACGAGTTGAAGAAGATCCAATCTATGAAAGATCCTATTTAATAAAAAAATATAATGAACGTCTATTATTTTACTCAAAGGATAAAAT
CAATCCTTGGATTATTGACGATACAAATGATATTTGTCTCGTGCTCAATAGAAAAAATTATTTGGAATTTGAGGCGAAATTTCAATTTTTAAAAGAAAAA
GATTCTGTCAGATTTTATTCATTGATTTCAATTTGGGAGAAAATTAATAAATTCATAATTAAAAACAAAGCGATGCAATTTTTTTATTTACTTTGGTCTG
GCTTTATTAGCCATGCTAATTTATTAAATTGGATTAGTTTTTTACTCTTATTATTTTCCTTGTCGCTTTATAGCTATCCGGTTATTTTTTTAATGTTAGG
CATATCTTTAGTCAGCTATCTGATCGTACAGCTTGTTTTTTTGGTTAAAAAAAATTCAATAATCCTTCCGAAAATCAACCCAGAAGAATCTGAACAAATT
CTAGAATCTTTAAAAATAGAAATATTTAATGAGGAAAAAAATAAGCATGAATTTAAATTGATTCATGAGATAGTTTTTGATTTTTCAAAAAAAGTAAAAT
TACATGAGGTTTTAAATTCAATTTCAGCTATTCAAAAAAATTTTGACCCAATTTATTATCCACGTTTAGGTATAAAACAATCCAAACTTTATCAATATTT
AACAGAAGTGTATCCGAAAACACAGTTTATTGCTTCTCTAATGGTGAATTTGATCAGTGTGATACTTTATACGTATTTGTTACTTTGGGCTATTCAAAGT
TGTTTGATAGTTTTAGGGGCTGTTTGTTTGGCGGGCATAATTTCCTCTCCTGTGGCAGTGGGTAGCTTGATTTTAATTGCAGCGGGGTTTTTTTTAATTC
ATCATCTTTGCGAATTTCTTGCCAGAGAAGTTTTTTATCAACGAACTATCTTAAATCGAATGGATGAAAAATGTGAATATCACTATAAGGATGAACAAGG
TAAACAACAAGTTATACAATTAGAAAAATGGAAAAAATTTGAATATTTACAAGATAATATTTGTTATTTGCAGCTAGAATTTAAAACTTTTTTTAAAAAA
AATAACTTAAACAATTTATATGATAAATTTTATAGCGTGTTTAATAGTTTGATACTAAAAAAAAATGTCTATTGTTCTAGCGAGCAAGATAAAGTATTAG
GGAAAGCAAGTTCTGCTTTCAAAATAGTAAAAAAATTATTGAATCGTTTTTTTGCTTTTTCTGGAGGTGGTTTTTATGGGTATAATCTAAGCCAGCAAAT
CGTATGGAAAAGTAAGTTAGGACTTCATATTCTTTCTAAGACGCTTACATTGCCAATAGTACTGATCGTCATTCCACTAATTGTTATCAATGGGATTGCT
AATCTAATCACCTATCATTTTCATAGTAGACAACTAAATCGTTTTGAAGTGGCAAAGAATTTAGATAGAAAACTAGAAAGTTTAGAACAAACCAATAAAA
AACTTTTATTTTTAGCAGCTCTTTTAAGCTTAGAGCTTAAACATGCATCCGATCCAGTGGTTAACTTGATTGCGGATTTAGAATCCGATTTATTACTAGT
CAATAAAAATATTTCTTGTAAAAAAAAACCTGATCATTTTTCTTTTTTTAAAAAGAACTCTCAAAAAATAGATACTGTCGTCGATGATAAATATTTACAA
AATTTGAAATTTGAAATATAAAAGATTTATTTTAAGAATTATTTTTTTATGCTTGTCTTATTTTAAACTAAAGAATATATTTGCTTAGCTTAAATATCGA
AGCAATATTCTCAATAAAAAACAGAGGAAAAAATAAGGATACGAACATCCATACCTTTCTAGTTTGGCAAATGGGCTGCTTTAGTCTATTTTATTATTTT
GTTTCTAGCTAGGTTATGCAATAACTTTGAAGGAAGGCGCTTTGGAAATTTATTTGGTTGGTGGAGCAGTGCGTGATCAATTATTGGGTTATCCGATAAA
GGAACGTGATTATGTAGTCGTAGGCGCAAGTCCTGAAGAAATGTTAAAGCAAGGTTTTCGCTTGATTGGGAAAGATTTTCCGGTATTTCTTCATCCTAAA
ACTCATGATGAATATGCATTAGCACGCACAGAGCGAAAAATTGGTCCTGGTTATAAAGGCTTCTCCTGCTATGCAGCGCCGGATGTTACACTCGAGGATG
ATTTGCTACGTAGGGATTTGACCATTAATGCGATGGCACAAAATAGCAGTGGCCATATTATTGATCCTTTTCAAGGACAAAAAGATATCGATAATAAGAT
GTTGCGCCATGTCTCTCCCGCCTTTAGTGAAGATCCCGTACGTATTTTACGCGTTGCACGCTTTATGGCGCGATTTTCTCCATTAGGCTTTCGAGTAGCT
AAAGAAACCATGGAGTTAATGAAGGCTATGGTATCTGTTGGTGAAGTGCAAGCGCTGGTGCCGGAACGAGTTTGGCAAGAATTTTCTACTGCACTCACTG
AACCTGCACCACAAGCTTTCATTAGAACTTTATATGATTGTGGTGCGTTAGCAGTATTATTTCCTGAGCTGCAAGCGTTATATATAAAATATGAACGTAT
AGCCGACCCAAGATCGCAAGGTCATAGTTATTTATCCGTTTTAGAAAAAGCAGTGGTCTTGACTGATGATCCCCAGGTACGTTTTGCAGCAATACTTTGT
GATTTAGGTAAGGGTGTAGCAAAAGAAGAAACTCAAATGGGAATTCATACGATACAAACATTATGCCAGCGTTATCGTATACCCCATGCTTATGTTTCTC
TGGCAACGACAGCCGCTGCATACCACTTGCTTTGTCATCGCGCATTAGATCTAGATGCACAATCGTTATATGTTTTACTGGAGAAAACGGATGCATTTAG
ACAATCTTCTCGTTTAGATCAATTTTTATTAGTTTGCGAAGCAGACTTTCAAGCTTATTCTGGATTAGGTCACATAATTTATTTACAAAAAGATAGAGTA
TGGGCGGCGTTCGTTACTGCTAAAAAAGTATCTGCCAATAAGATAAAAAAATCGGGTATAACCGGCGCAGCATTGGGGAAAAAATTGATTGAACATCGTA
TTAAGGCTATATCAGATTTTTTACAAAAAATATAAACTATTTTCTGCTAAAAAAACACTAGCATTAGAGCCCTTCTTTTTTTCCAATTGAAATCATTGCA
TGCATGAGCAGAGTCTCTTAGAATGTGGGCTCATTTATGATCCTCTTTTATTTATGTTAAGTGATGAACTACTCAGCTATGCAAAAAAACTCGGTTTTGG
CGAACTTTTTTTTAAAATAGATCAAGTTAATCAACTTTGTGCCATTGTAGCGATACATAGCACGCGCTTAGGTCCTGCCTTAGGGGGATGCCGTTTTATT
GAATACACATCCATAAACCTTGCTATTCATGATGCCTTACGTTTAGCGCAGGGGATGAGTTACAAAGCAGCATTAGCCAATTTACCTTTAGGTGGTGGCA
AAACGGTGTTAATGCGACCTAAAGAACTGTCAGATCGTAGCGCCTATTTTCGCGCATTGGGTCGTTTTGTGAATGAATTTAAAGGACGTTATATTATAGC
GATGGATAGTGGTGTGGTGATTGAGGATATGGATAGTATTGCGCTCGAAACTCCCTATGTCGTCACTACTTCTAAGCATAAAGGCAATCCTGCGCCTTAT
ACTGCTTTAAGTGTATTATATGGCATTGAGGCGGCGGTTAAATTTAAACTTCATCTTGATCATTTAGAAGGCGTGCATGTTGCTATCCAAGGGTTGGGAC
ATGTGGGGATTGCTTTAGCCAATGCATTGCGAAAAAAAGGTGCTCGTTTAACTGTTTGTGATAATAATGCCGAGTTAATGCAACATTACGCAAAAGATTT
ACAGGCTACTATTGTGGAGCCAGATGAGATTTATGCCATTGAATGTGATGTTTTTTCTCCTTGTGCTTTAGGAGCTGTATTGAATGATGAATCAATTTCT
CAACTCAATACGGCGATTGTGGCAGGCTCCGCTAATAATCAATTAGCCGAACCTCGACATGCGAATTTATTGCATAAAAAAAATATTTTATATGCTCCGG
ATTATGTTATTAATTCGGGAGGCTTGATTTATGCTTATGCGGAATATCAAAATCGCTTGAATCGAGCACATGTGGTGCAACACATATCGACAATTTATAG
TACACTCTTAGAAATATTTAGGTGTGCACATGAGGAAAATAAATCCCCCAGTAGGGTTGCTGATAGCTTGGCTGAATCACGATTAAATAGTATTTAAAAA
ATATTTCGATCAGGTAGCACTTTTAAAAAGAGGTTAATATGAGCGAGGTTGCGAGATTCTCTATTGAGTATACTCGTTTTTTGGATCCTAAAGGCGAAGC
TCAACAAGATTTGCCAGCATTTACGCATAATCTTCATGAATTGTTAAAATTGTATCAGCAAATGATGTTCACGCGTCTTTTTGATTACAAAGCGGTAGCC
TTACAAAGAACAGGTATGCTCAATACGTATGCTTCGACACTTGGACAAGAGGCCATTTCTGTTGGGATAGGTGCGAGCATGCAAAAAGAGGATGTCTTGT
GTCCTTTTTACCGAGATTATGCTGCCCAATTGATGCGCGGTGTGAAAATGAGTGAGATTCTTAGTTATTGGAAAGGAAATGAATGGGGAAATCATTTTAG
TGAATGTCCTTTAGATTTCCCTATTTGTGTACCGATAGCGACTCAGCTTTTACATGCCGCAGGTGTTGCAACGGCGTTTAAACTTCGCAAACAAGCAAGA
GTTGCCGTATCAACCTGCGGAGATGGGGCTACCTCTGAAGGTGATTTTTATGAAGCCTTAAATATTGCTGGCGTTTGGCAATTACCCATAGTATTTGTCA
TTGATAATAATCAATGGGCAATTTCTGTGCCGCGTAAACATCAATCTCACGCACGAACTTTAGCGCAAAAGGCCATTGCGGCAGGAATTCATGGTGAACA
GGTTGATGGAAATGATGTGATTGCCATGAAATTTGTAATGGATAAGGCGCTTAGCAAAGCACGTGATGGGCATGGTCCGAGTCTCATAGAAGCGTTAAGC
TATCGATTATGTGATCATACTACTGCTGATGATGCGAGCCGCTATCGTCGTGAGGAAGAATTACAGCAAGCATGGCAAGAAGAACCCTTAAGACGTTTAA
AAAATTATTTAATTAATCAGAAAAGTTGGTCGGATGAAGAAGAGGAAAATTTTAAAAAAGAATGTGAAAAAAAGATCGAAATCGCTGTAACTGAGTATCT
TTCCTTAGCTAAACCGGCAGTCACTGATATATTTGATTATCATTATGCAGAATTACCACATGATTTAATTGAACAACGTATCGAAGCTGAGGCATTGTTT
ATGTTAAGCAAGGATCGCGTCGATGGTTGAAATAACATTGATAGAAGCGATTACACAGGCATTAGCCTATGAAATGTCTGTTGATGAAGAAGTTGTTTTA
CTGGGTGAAGATATTGGTATTAATGGGGGTGTATTTCGCGCAACAACTCAATTATTCAAAAAATTTGGTGCCAATCGTGTTTTGGATACTCCTTTAGCTG
AGTCTATGATAGCGGGTCTTGCGATTGGCATGGCAACACAAGGCTTAAAACCGATTGCTGAATTCCAATTTATGGGATTTAGTTATCCAGCGTTCGATCA
AATTATCAATCATGCGGCGCGCTTTCGTAATCGTACTCGTGGACGTTTACATTGCCCTTTAGTGTTTCGTATGCCCTATGGTGCAGGGATCCACGCACCT
GAGCATCATTCTGAGAGTACCGAAGCGCTTTTTTCACACATTCCAGGTTTACGTGTGGTGATTCCTTCATCACCAGCACGCGCTTATGGTTTATTGCTGG
CCTCGATCCGTAATCCTGATCCAGTTATTTTTTTAGAACCCACCCGTCTTTATCGTTTAAACAAACAAAAAGTAATCGATACCGGTGAAGCGTTGCCGTT
AGATCAAAGTTTTATTTTAAGAGAAGGGAACGATATCACTTTGATTAGTTGGGGGGCGATGTTGCATGAAACTTTATTAGTTGCGGATAAGTTATTGCAA
GAAAAAGGAAGGCATGCTGAAGTCATTGACGTTGCTACGATTAAACCTTTAGATATTAATACGCTTTTAACCTCTGTAGAAAAAACTGGACGATGCATCG
TCATCCATGAAGCCGCCCGTTATTGTGGTGTAGGTGCAGAAATTGTCGCACAATTGAGTGAAAAAGCATTTCTCTTTTTACAGGCACCACTACAGCGTGT
TACCGGTTACGATGTAACGGTTCCTTATGCGCAATTAGAAAAACAATATTTACCCAGTGTCACCAGAATTTACAATGTAGTTGAGCAAACATTGGAGTTT
ACATGACGACGTTTAACTTGCCTGACCTAGGTGAAGGCTTGCCGGATGCTGAAATTCGAGAATGGTACGTCCAGCTAAATGACGTTATTAAAGTGGATCA
GCCTATGGTGGCGATGGAAACCGCAAAAGCATTGGTGGATATTCCTGCGCCTTTTAGTGGGAAAGTAACTAAAATTTACGGGAAAAAGGGTGATATCATT
AAAACGGGCCAGCCTTTAATTGATATCGAAGGGGAAAATCCAATAAAGAAAACCACTGATCAAGCCACAGTCGTGGGTAATTTGCAATTAGGTGATACTA
TTATTGAAGAATCTCCGCTAGGAGTCCAACCTAAGCAACAATCCATGCCGCATCAGAATGGGATTAAAGCAACGCCGGCGATTCGTGCATTAGCAAAAAA
GTTTCAAATTAACTTAAATGATTGTAGAGGAACAGGTCCTGATGGACAAATTCTCATCGCTGATATTGAAAAAATGATGCAGAAAAAGTCCAGTAAAGAG
TCTGCATCACCATCAAATTTTTTATCTACAGCAGGTTATGAACCTTTACGCGGCGTTCGCCGTGCAATGGCAATCGCAATGCAACAATCACAGCTATCTA
TCGTGCCAGTAACTCTGGTTGACGATGCGGATATTCATGCTTGGCCAGAAAAAACAGATATTACTTTACGTCTCATTCGTGCCGTTATGGCGGCTTGTCA
GCGCGAACCAAAACTTAATGCTTGGTTTAATGAGTCACAATTGGCGTTATGTCAACATAGTCAGATTGATTTAGGTATAGCGATGGATGCACCCGAAGGT
TTATTTGTTCCGGTGTTAAAAAATATTGCTCAAGAAAGTGCAGTCAATTTAAGGAAAGCCATCGATAAATTTAAAATAGAAGTAAAAAATCGTAGTGTTT
CACCAGAAGATTTAGTAGGAGCGACTTTTGTCTTATCTAATGTAGGGGTTTTTGCGGGTCGTTATGCTACACCTATCATTATTCCGCCTATGGTTGCCAT
TTTAGCTATTGGACGAATTCATGAAAAAGTTGTTTCCGAACAAGGGAAAATCAGTGTGCATAAACAATTGCCTTTATCTTTAACCGTGGATCATCGTGTT
ATCACCGGCGGTGAAGCGGCACGATTTTTATCGGCTTTAATGATTGATTTACAAGCAGCGTGATGTAAATAATGTCATCTTTACCTGCACGTAAACGCTT
CGGCCAACATTTCCTGCATGAAAGTTTTATTATTGATAAAATCGTGCAAGCGATTTCACCTAAAAAAAACGATCATATGATTGAGATTGGGCCAGGTTTG
GGTGCGCTAACTGAACGATTATTACCTCATCTTAAAAATTTAGCCGTGATAGAGCTAGATAGAGACCTCATTCCTTTATTAGAAGAAAAGTGTGCAGTGC
TTGGAAAGTTAACTGTTTATCAAGGAGATGTTTTAAAAATTGATTTTCATACCTTGAGTAAGACTAAGCAGATTTGGCGTTTAGTGGGGAATCTTCCTTA
CAATATTTCGACACCTTTATTGTTTCATTGTCTTGAGCAAGCCAACATTATTCAAGATATGCATTTTATGTTACAGAAGGAAGTAGTCGATAGGATAAGC
GCACATCCAGGGCAAACCAGTTATGGTCGTTTAAGCGTGATGATTCAATATTATTGTCAAGTAGAAAAATTATTTAATGTGAAGCCAGGTGCTTTTCAAC
CACCCCCAAAAGTAGATTCGGCAGTGATTCGACTTATTCCTTATAAAGTATTACCTCATAAAGCCAATGCCCCCTTACTATTTGCTGAAATAGTCAAAAA
TGCATTTAATCATCGACGAAAAATGCTACGTAATAATTTAGCGCACTGGTTAAAAGAGCAAGAATTTTCACAGCTGAAAATTAATTCGACGTGGAGACCA
GAACAACTGACTATTAGTGATTATGTTAAATTAGCTAATTTTGTGGCTGAAAGAAATGAGTTAAAAAAAAATTAGCTAACCACAATCCCACTTCAATAAA
TTGATGTGGGATGATGATTAGATTAAGAATTTACTGGTTTTAAATGAAAAGTTTAATGATGGTCTTTGTGTTTGTTAAAAAATTCATGAAGTTCTTTCTC
CGCTTGTTCCTTGCCAATACCATACCGTTCTTGAATTTTTCCGACTAATTTTTCTTTATCACCATGTAATTGTTCCCAATCATCATCGGTTAATTTAGCC
CACTTTTCACGAAGCTTACCTTTTATTTGATTCCATTTTCCCTTTAGCTCTTCTGGATTCATATCTTCCTCCTTAAACTGAGATGAAAATTATATTCTTT
GCACTTGAGTTTTTTTTCTGTGTGTATATTAAAAAACTATTTCCGTTAATTTTTATCTCATCCAGTATAGCTTAAGTTCAAAGACATTCAAGTTGGCGAA
TGTCGATTCATTTTATTCTAAATCCATCATAACGATATTTGTACACTGCCGCTTCATCAATAGGATGGATTTAATTCAATTTATGCGTTTTTCTTTACTT
CAATAAGATGAATAGTAAATACGAGTGTTTGATTAGGCCCAATCGCTTTATCAACACCATGCTCTCCATAAGCAAGTTGTGGTGGAATAACGACTTGGTA
GGTTGCCCCTGGTTTCATGATCTTTAAAATTTCTATCCAACCAGGAATCACATTATTTAGAGGAAAAGTTACCGGTTCTTTTGATTTTTCAAAAACGGTA
CCATTAATATAGCTTCCGGTGTATTCAACTTTAACCATAGAAGTATCAGTTGGGCTTTCACCGCTGCCAGGTTGTAGTATTTTATATTGAATTCCACTTT
TGGTAGTGATAACACCGGGTTTTGTTTTGTTAACCGCTAAAAAGGAATCACCTTGTTCTTTATTTTTGAGACTAATGCCTTTAAATTCAGCTTGTTTTTT
GTTAATCAATTCTTGTTGAAAGTTTTTCAAAATATCCGCCATTTGTGCTTGGGTTAATAAAAGTTTTCCGTGAGCGCCATCGGCCAATCCTTTTTCTAAC
GCAACTGGATCGACATCAATGCCTTGCTCTTTAAAATTTTCAGCCAAATCAGCGCCAATACTATAGCTTATTTGACCTTTGATCGTCTTTAGTAAAGGAG
AGTTAGTGACTATTTTGGGGAAAGTAACGGTGGGTTTAAGTTGATTAACCGTAACTGGAGGGGTACTCTGTGCAGCCAGTACGTTTGAGCTGATGAGTAA
ACTAGCCAGGGCAGTCAATACAGGTAATCTTGTCATTGGATTTCCTCTTGAGAGACGGTATTAAAAACCGATAGTTTGCCCTAACTTTCGTTAGAAAACT
ATAGTTAATTAACAAAAATTTTAAAATTATGCCATTTTCAACAGAATATGATGTCATTATAGTCGGTGGAGGTCATGCCGGCACCGAAGCGGCTTTAGCG
GCTGCGCGCGTAGGCGCGTCGACTTTATTATTGACACATAACATTGAAACCTTAGGGCAACTTTCTTGTAATCCCTCGATAGGGGGGATTGGAAAAAGCC
ATTTAGTGAAAGAGATTGATGCTTTAGGTGGCATTATGGCTTATGCGGCTGATCGGGCAGGAATACAATGGCGTACACTGAATGCCAGTAAAGGTCCTGC
AGTACGCGCAACAAGAGCACAGATGGATCGGTGTTTATATAAACAAGCGATTCGTAACGCTTTGGAGAATCAAGCTAATTTATTTATTTTTCAACAGAGT
GTTGATGATGTAATCCTTCAGTCTAATCGCATCGTCGGTGTGATGACGCAAATGGGATTGCGTTTTTATGCAAAGACTGTCGTGCTGACAGCCGGTACAT
TTTTAGCTGGAAAAATTCACATCGGTTTGCAGCAAGCTCAAGGAGGGCGTGCCGGTGACCCAGCCTCTAATTCTTTAGCTGAAAAACTGCGTCAATTACC
TTTTCGGATTAAGCGATTAAAAACTGGAACGCCTCCGCGTTTAGATGGTCGTACGATTAATTGTGAAATTTTATTAGAGCAGCCGAGTGATAATCCTTTG
CCGGTATTTTCGTATTTAGGAAAAGTAGTACAACATCCTGCGCAAATAAGTTGTTTTATTACTTATACCAATGAAAAAACTCATGCAATAATTCGTTCAG
GTTTAGATCGTTCCCCTATTTATAGTGGCGTAATAGACGGTGTAGGTCCACGTTATTGCCCCTCTATAGAAGATAAAGTAGTGCGCTTTGCGGACAAATT
ATCCCATCAGATTTTTCTTGAACCTGAAGGTCTTAATACGCATGAAGTGTATCCAAATGGTATTTCGACCAGTTTGCCCTTTGATATACAATGTGACTTA
ATACATAGTATTAAGGGCTTAGAACAGGCACATATTACACGTCCAGGTTATGCCATCGAATATGACTTTTTTGATCCACGTGATCTTTTTCCATCTTTAG
AGTCGAGATTACTGGAAAATTTATTTTTTGCGGGGCAGATCAATGGAACAACCGGGTATGAGGAAGCGGCTGCACAGGGACTTATTGCGGGTTTAAATGC
CGCTTTAAAAGCGCAAGAAAAATCAACGTGGTGTCCTCGTCGCGATGAGGCTTATATTGGTGTATTAATTGATGATTTGATTACACAAGGAACACTTGAA
CCGTATCGGATGTTTACGAGTCGAGCTGAATATCGTTTACTGTTGCGCGAGGATAATGCCGACTTACGTTTAAGTGAGTCAGCCTATAAATTAGGACTAA
TCAATGAAACTCGTTGGAAATACATCAATGAGAAGCGCGCTACCTTAGAACAAGAACAACAACGATTAAAACAATTTTCGATTAAGCCCAATACGACTTT
AAGTGCAGCAATAGAAGCACTTATAGGACAAGTTTTAACACGTGATTATCGAGTTTCTGAATTATTAACTCGGCCAGAATTAAATTATGCCGATTTAATG
AAGGTTGAAGGTTTGGGTCCAGGAATTGCTGATCTAGCTATTTCAGAACAAATTGAGATTCAAGCGAAATACCAAGGTTATATTGATCGGCAATTAGTGG
AAATTCAACGACAAGCACGTTATGAAAATATTACTTTACCCCTTACTTTGGATTATAACCGAGTTAAAGGTCTCTCTAATGAAGTGAGAGAAAAATTAAT
TCAGCACAAACCATTAAATTTGGGACAAGCGTCACGTATTCCGGGTATTACTCCTGCGGCAATTTCCTTGTTGTTGGTCTACATAAAAAAGTAAAATAAA
CTAAGCTTTATGTCTATTTCTGAATTTTTAAATTTTTCCATTCCCACTGAGCCAAATCAGCGTTTACGCTTAAGTAATCTACAGCAAGATAGCCTTGCCT
TAGCATTAAATCAGATAGCCGATAGTTATGAAGGCACAATTTTAATTGTTACACCGGATAACCTAATGGCAAATCGGCTAGAAGCGGCATTAAAGTTTTT
TTCTCCGCAGTTAACCGTCATAAACTTTCCTGACTGGGAAACATTGCCTTATGATCATTTTTCTCCCCATCAAGATATTATTTCGCAACGACTTTCGACC
TTAGCTCAATTATATGATGTTAAGCGGGCTATATTGTTGGTCCCTATTACCACCTTAATGCAGCGTATTGCTCCGCTGAGTTATATCCAAGCGGCAAGCT
TGAGTATGACTTGTGGTGAAAAAAGATCGATCGAGGAGTTGCGAAAAAATTTACAATTAGGAGGTTATCACGGTGTATCGCAAGTTTTAACCCGTGGCGA
ATTTGCTGTACGCGGATCCATTTTAGATATTTTTCCCATGGGTAGCGATTTACCTTTTCGTGTTGATTTTTCTGATGATGAAGTGGATAGTATTCGCCAT
TTTGATCCCGATACACAGCGCTCTATAGGAAAAATAGAAAAAATAAATTTGCTTCCGGCACGTGAATTTCCTTTATCAGAATCTGCAATCAATTTTTTTC
GCCAACAGTGGCGTGAAAATTTTGTCGGTAATCCTTTAAATTGCCCTTTGTATGAAGCTGTGAGCGAGGGACGTGCTCCAGCCGGAATAGAATATTATCT
CCCATTATTTTTTCCGAAAACACAATTATTGATTGATTATTTGCCAAAGAAAGCTTTAATTTTACAAATTAATAATGCTCAGTTAGCAGCAGAAAATTTT
TGGAAGGAAATTAATGAACGTTATGAACAACTTAGACATGATATAGAGCGACCCATCTTAGCCCCCAAGCAACTTTATGTGGAAGTCGATACATTATTTA
CGCGATTAAAAGAATTTCCAAGAATATTGTTACAACAAGCCCCTGCAGAGTCTGCTGATCCTTATCATTCGCTGGTTAAGAAATTTCCTAATTTAACGGT
TGATCATAAGCTTGAACAACCGTTAGAACATTTAAATTTATTTCTAAATGAATTTTTAATGAATTTACAAGCGCGTGTTTTATTTTGTGTGGAAAGCGCA
GGTCGTAGGGAAGTGTTGCTGGATTTACTCAATAAATTTTCTATACACGCTCATCGCTGTGAAACTTGGCAAGAATTTCTGCATGCTCCTGAACCTATTC
ATATCATTATTGCGCCATTAGAAGAAGGCTTCTATTTAGAGAACCCCCCTTTGGCATTAATTAGTGAAGCACAGTTATTTGGTAACCAGATTATTCAAAA
ACGTCAAACTAAAACTAAAAGTGTAGATGCACGTACGATTATTCGAAATTTAGCGGAGTTAACCGAGGGTAATCCAGTTGTTCATATTGATCATGGCGTA
GGACGTTATCGAGGTTTACAGCATTTAAAAATAGATGATCAGGAAAATGAATTTTTGATAGTCGAGTATGCTGCAAAAGCAAAATTATATGTTCCAGTTT
CTTCGCTTAATTTAATTAGTCGTTACAGTGGGAATGATAGTGAGCATGCGCCTTTGCATCAATTAGGTTCTGACCAATGGGAAAAAACCAAGCGTAAAGC
GGCAGAACAAATGCGGGATGTGGCCGCTGAATTGCTCGATATTTATGCCCAACGCGCTGTGCACAAGGGTTACGCTTTCCATCTGCCTGAGCATGATTAT
CAAGTATTTGCTGCACAATTTCCTTTTACAGAAACACAGGATCAAGAACAAGCTATCCAGCAAGTTATTAAGGATATGATTTCAGAACGCACCATGGATA
GATTAATTTGTGGCGATGTTGGTTTTGGCAAAACAGAAGTTGCGATGCGTGCTGCATTTTTAGCGGTGCAATCCAATAAGCAAGTCGCCATACTTGTTCC
AACCACCTTATTAGCCCAACAACATTATCAAAATTTTAGTGATCGTTTTGCTGAATGGCCTATACAGATTGAAATGATTTCACGTTTCCGAAGTGTTGCG
TTACAGAAAAAAATTCTAGAACGCTTGCAAATCGGGAAAATTGATATTTTGATAGGCACACACAAATTATTAAGTAAAGAGCTACAATTTCCTCGGTTGG
GTTTATTGATCATCGATGAAGAGCACCGCTTTGGGGTACAACAAAAGGAACGTTTAAAAGCATTACGTGCTGAAGTAGATATTTTAAGCTTAACTGCAAC
ACCTATCCCACGTACCTTAAATATGGCTTTATCCGGTTTACGTGAATTGTCTATTATTGCTACACCACCGGCACGACGGTTATCGATCAAAACCTTTGTA
CAAATGCGTAACACCCGTTTGATTCGTGAAGCCATATTGCGTGAATTACTCCGTGGGGGCCAGGTTTATTTTTTACATAATCAAGTCGATAGCATTGAAA
AAACGGCAAGAGAATTAGAAACATTAGTACCAGAAGCACGTGTTCAGGTGGCCCATGGCCAATTACGTGAAACGCAACTCGAACGCGTGATGGCAGATTT
TTATCATCAACGCTTTAATGTATTGGTTTGTACGACCATCATCGAAACCGGCATTGATGTGCCATCGGCTAATACTATTATTATTGATCGAGCGGATAAG
TTTGGTTTAGCACAGCTACATCAATTACGTGGCCGAGTGGGACGCTCTCATCATCAAGCTTATGCGTATTTAATGACACCTCCTAAAGAAATTATGACGG
CTGATGCGATGAAACGTTTAGAAGCCTTTACTTCTTTAGAAGATTTGGGCGCTGGTTTTACCTTAGCCATGCATGATTTAGAAATTCGAGGTGCGGGTGA
AGTTTTAGGTGAACAGCAGAGTGGTAATATGCAATCGATAGGATTTTCACTCTATATGGAATTACTCGAGCAAACGGTGGCTGTATTGAAATCGGGTAAA
GAGCCCGCACTAAAACCGGTTAGTCATGCTGTCGAAATTGATTTGCAAATCTCCGCGTTGATCCCAGAAAACTACTTACCTGACGTACATACTCGTTTAG
TGCTTTATAAGCGTATTGCCCATGCTAAAAATGAACAAGAATTAGAGCAATTACAGGTAGAGATGATCGATCGTTTTGGCTTATTGCCTCAGGCACTGAA
AAATCTATTTCAATTAAGCGAGTTGAAATTACTTGCGCAAAAAATTGGTATTACAAAGATTGTGTCTGGACCTCAGGGAGGTCGCATTGAATTCAATGAA
AAGCCTAATATCAATCCCACCGCTATCATTCAGTTGATTCAGAAAAATCCGGCATTGTATCAGCTTGACGGTCCTGCTCACTTACGCTTTAGCTTTGCAC
AACCCACACCTGAATTAAGAATAAAAAATCTTTATAGCGTGTTACATAAATTTATTTGATATTCACGGTAATCTTTATAGGATTTATAAAATACTTTCTT
TATTTATACTCATGAATCATTTAAAATTATTAGGTTTATATTTTTTTTAAATAATTTAATTTTAAAACTTAGTGTCTTGAATGTTTTTATTACGAAAAGT
ATAATAGAAATTAAATAATTTAAATGTGATAAAAAAATTATGCCAAATAAAAAAAACATAAAAAAAAATAAATTAATTACAGGACTTGAAAAAAATATTT
CAGAAAATGAATCAATTAATCAATGGCGAGAGGAGAACAAGCTTCCAACTCAAAGTTCTCTTGATGCAGGGAAGGTGATTAATACAGGAAATTTATCACA
TTGGCAAATTCCGTCGGTACCTTGTTCTTCTAATCTTAAACATGAAGCTTCTGTTTCCCTGTCTCCCCGCTCTCCTAATCCTAAACGGCATTTAAAACCT
AAAAAACCTGCAATATCAACAACTCCTCCTGGATATATTCGCTTACCTAATCCTAACCGTCATTTAAAACCTAAAAAACCTCCACTACCAACGGATAAAA
TTTCTGAAATGTTGCAATCAATGAAGCTAAAAGTGCGCAACGAGACTCAAAATCTAAGCACTCGCGATTGTTTTACACTTAACCCTACATTTTCCAAATC
TTTTTCTACTTCTGCGACACAGCAAAATTTTGATAGCTCCCTTCCCAATTTTTCTTATGGACATGATAACTCATTAGCTCAAGCAGAGTCTAAATCTACT
TTTCCTGTTGCAAATTATTCTGAAGAATCTGAATTTGGGGAACCGGCTGAACTTGGATATCCATCGTATGTCTTCGTAAAACAAAAAGGACATACGGATA
CGGGAGCGGAATCTAAATTTGGGGAACCGGAATCTTATAATGATGAACAAGAAGAGTATTTTGAAAACCCAGAGTATGTTCCTTATGAGGAAAGGGATAA
TAATCCTTCTGGG
>contig_195
TCTGCGCCAATGATACTTTGGGGTTCCCCCATGGGAAAGTAGGGCATCGCCAGGCTACTGTACGACTAAAAACCCGCTAACTGCGGGTTTTTTCTTTATA
AGCGGCGGCTTTTTATTTTTATTGTGCTTTAGCTTGAAAATTCAATATAAACTGGAAGACTTCTTTTATGAACTTCCTGAAAAACTTATAGCGCGGTATC
CATCAACACAGCGTACCGATAGTCGTTTACTTTGTTTAAATAAAAAAACAGGTGCCATTCAACATAAAAAATTCAAAGATAGTTTAAAGCTTATAAATTC
AGGTGATTTGTTAATTTTAAATAATACGCAAGTTATTCCCGCCCGCTTATTTGCCAACAAAACGACAGGTGGCAAGGTGGAAATATTGATTGAACGTATT
CTAGATAAAAGACGATTTCTAGCGCAATTAAAATCCAGTAAACCATTGAAGTTAGGGACAAAACTAATATTAGAAAATGGTGTGCGCCTAGAAATATCCG
CTAGGGCGGAAAATATATTTGAATTAATTTTTTTAGTAGAAGTGCCTTCTATTTTAGAGCTATTAAATAAAATAGGCCATATTCCATTACCTCCTTATAT
GCAAAGAGCGGATGAATTATTTGATTGGGAGCGCTATCAAACTGTATTTGCATCCACACCGGGTGCAATTGCCGCACCGACAGCAGGTCTACATTTTGAC
GAAGACTTGTTAGCACAACTAAATGCTAAGGGAGTTAACATTGTTTATATTACGTTACATGTCGGTTCAGGAACTTTTCAGCCTATTCGTAGTATTCGCT
TTGAAGACCATCAGATGCATAATGAGCCTGTGACAGTGTCAGAAGCAGTGTGTGAAAAAATAACTCTTACTAAGCAAAATAATAAGCGCGTTATAGCGGT
GGGAACAACGGTAGTGAGGAGTATAGAAACTGCGGCTTTAAATGGTCAAATAAAATCATTTCTCGGAGATACACGTCTTTTTATTTATCCAGGCTTTCAA
TTTCGTTGTATTGATGCCTTAATCACTAATTTTCATTTACCGCAATCGACTTTATTGATGTTAGTGTGTGCTTTTGCAGGTTATGAATCTGTTATGCCGG
CCTACCAAGAGGCGATTAAACAGAATTATCGATTTTTTAGCTATGGTGACGCCATGTGGATTAGTTAGTTTTTAGTTTTCTTAAATGGGTTTAACATACA
AAATTTGCGAATGGACAACGAACCAGGTAAATTGCTTGGCTTAATATCATTGATATCCTCAGGAGAAAAGTATGAGTTTTTTAATCACTAATGTGTTGGC
TCAATCAGCCGCAACTTCTGTCACCCCTTCATCGAGTGGATATTCTCAAATTTTAATTTTATTAGGTTTTGTCGTCATCTTTTACTTGTTATTATGGCGG
CCACAAGCGAAACGCGCGAAAGAACATCGCCAATTAATGGCTAACTTAGCGATAGGTGATGAAGTGACGACTACCGGTGGAATAGTCGGTAAGATTACCC
GCCTCAATAATGATTTAATTAGTTTAAAAATCGCAGAAAATGTTGAAATTAATTTACAAAAAGCAGCTGTTTCTAGCGTATTACCTAAAGGGACTATAAA
GTTTTAAACCACTTATGCTCAATAAATATCCTCTCTGGAAAAATAGTTTATTACTGGTGTTGTTGATATTGGGTTTTATTTATGCAGCACCTAATCTTTT
TCCAGAGCAGCCCGCTGTACAAATTTCTCCTTCTACAGCGATCATGCATGTAAATCTGAAAGCTTTACAAGCTAAAGTCAATGCATTGATAAAAGCAGCG
CAGATTGCCCCTGTTAGTGAAGCGCTTAATCAGCAAACGCTTTTATTGCGATTTAATAACACCGATACCCAGCTTAAAGCCAAAGATATTTTATCCACTG
CATTGGGTGATGATTATACCGTCGCGGTTAATTTGTTGTCATCGACACCGCGATGGATGCAGGCTATTGGGGCATCCCCAATGAAGCTGGGACTTGACCT
ACGCGGGGGGGTACATTTTGCTTTAGAAGTTGATATTAATAATCTTATTGCGCAACGCATGCAAGGATTAGCAAAAAATATTAGCGAAAACCTTCAACAA
GCGCGTATTCGCTATATGGAATTAACACCGAAAGAAAAACAATTATCTATTTTGTTCAGAAATAAAAGCAATTTATTACAAGCAAAAAATTTATTGGAAC
AACAGTTTCCAGCATTTGAATTTACTGAAGCAACGGATAATCCTAAACAACTTAGGATTGTTTGGTCGAATCAAGGACTCAATAATTTACGGCAACTGGC
TATAGACCAAACCATTAATACGCTACGAAATCGAATTAATGAGTTGGGAGTTGCTGAGCCGATTGTTCAACAACAAGGGAATAATCGAATTTTAGTTGAT
TTACCTGGTGTTCAGGATATTGCGCGAGCACAACAAATTTTAGGTGGGACAGCGACAATTGAGTTTCGTTTACTGGATACCGTTCATAATCCACATCTTG
CTGAAATCAATAATACAATACCTGCAGGCTCACAACTTTATCAATATGAAAGCCAGCCGATATTGTTGAGTAAACAGGTTATTTTGACAGGTAATTCGAT
TACTGATGCTTCAACGAGCTTTGATGAGTCGGGACGATCCGCGGTAAGTATTAGTTTGGGAGGAGGAGGAGAAAGCTATTTTCATCAAGTGACGGGTGAA
AATGTGGGTAAGCCGCTGGCTATTGTGTATGTAGAAACTAAAAGCAGTGTAAAAGTCGTGAAGGGAAAAATTACTCATATTCCGCGTAAAGTAGAACGAA
TTATCAGTATCGCTAGAATTCAGACCGCACTCCCACCTAATTTTCAAGTAACCGGTTTAACCAATCCACAAGAAGCCTTAAACTTATCCTTATTATTACG
CGCAGGTGCTTTGCCAGCACCCATTTATGTGGTTGAACAACGTACGATAGGTCCACAATTAGGCGCAGAAAACATCCATAAAGGGATTATTTCTATTGTG
GTAGGCTTTATTTTGGCTGTTGTGTTTATGGCTGTTTATTATGGAGTGTTTGGTGTCATTGCGGATATAGCCTTAGCACTTAATTTAGTATTATTGGTTG
CCTTATTATCTTTATTGGGTATGACGTTAACCCTACCAGGTATGGCAGGAATCGTTCTAACCGTTGGGATGGCGGTTGACGCGAATGTCTTAATATTTGA
GCGTATTCGTGAAGAATTACGCAATGGCGTGTCACCTCAATCGAGTATTCATGCGGGTTATGATCGGGCATTAATTACTATTATTGATGCCAACGTGACC
ACCTTAATTGTCGCATTAATATTATTTGGCGTAGGTACAGGTTCGATCAAAGGATTTGCGGTGACTTTAACCCTAGGGTTACTCACCTCAATGTTAACCG
GGATCATGATAACAAGAGCCTTGATCAATGTCTGTTATGGGGGGCGTCCTCTAAAACGTTTGCCGATTGGTATTTAGTTTTAAAGAGTAAAAACTGTGGA
ATTTTTTAAAAAACAAACCCATATAAATTTTTTAGGCTTGCGTCGCTGGGCGGTGGCTTTGTCTTTACTATTAATTGTTATTTCTGCGGGATCCTTAATC
ACTAAAGGGTTACGTTGGGGATTAGATTTTACCGGTGGTAGTCAATTACAAGTTTCTTTTAATCACACTGCAGATATCCCTTTATTAAGGAAACAATTAG
TAGGCGCTGGATTTAAAGATATCTTAGTGCAAAGCTACGGAACTTCACGTGATGTACTGATAAGCTTGGCCCCCCATCAACACACTACGCAACATGATTT
AAGTGCGCAAATTATAAAAGCGTTACCAGGTGCACAATTAAAACAAATTGAATATATCGGTCCTCAAGTAGGGCGAGAGTTAGCAACTCAAGGCGCACTG
GCTGTTTTTATTGCACTATTAGGAATCATGATTTATATCGCGCTACGTTTTGAATATCGTTTTGCAGTAGGAGCAGCGATTGCTTTGATTCATGATCCTA
TCGTTATTTTAGGTATCTTTTCTTTATTTGGTATTGAATTCAATTTAACGGCTTTAGCCGCTATTTTAGCGGTTATTGGTTACTCACTTAATGATACGAT
CGTTATCTTTGATCGAATTCGTGAAAACTTTCGTAAGCTACGCAAAGGGTCGGCAGTCGAAGTGGTCAATCTCTCCATTAATCAAACTTTGTCGCGTACT
ATCATGACATCCGCGACGACATTGCTCGTGGTACTTTCGCTCTGTGTTTTTGGCGGAACAATGATTCATAGTTTTGCATTAGCGCTGGTAATAGGAATTG
TGGTAGGAACTTATTCATCAATTTATGTGGCAGGAACTATCGCAGTTGCATTAGGTCTCGATCGACGGAATTTTTTACCTCCAGTAAAAAGTGTCGATGA
GAGACCTTAACACCATAAGTTCAGTTCAATGAGTAGGATTAAAGTTTTCGGCTAATGGCTTGTAGTAATAAAGGACAGAGTTTAGGATTGGCTACCATAA
TATGACCCGTGGTGAAATAATTTTCACCCCCTTTTATATCACACGCTATTCCACCGGCTTCTTGAACCAGTAAAATACCTGCTGCCATATCCCACGGAGC
GAGTTCAAGTTCCAAAGCAGCATCTAAGCGTCCTGCAGCAACATAGGCTAAGTCCAGTGCAGCCGATCCCGTTCTACGTATGCCACTCGCTTGTGACATC
ATGGCGCGCAAAGCTTCTTTATTAATAGAAGCAGTCAGTGTATTGAAACCGCGGCTAGGAATTGAAATTCCTATTAAGGATTCTGGAATACTTGAACGTG
TGCTGACACGTAAACGACGCGTAAAGCGTTGTGTATTATTTAAATAAGCACCTTCCCCTCGTGTGGCAATAAAGGTTTCTTGACGTAAGGGGTCATAGAT
AAGGGCATGTTCAATGCGGTCTTTTTCGTTGTTTTTAATAGCAATTGAGATCGCAAAATGTGGAAAATCATGGACATAGTTACAGGTTCCGTCGAGCGGA
TCAATAATCCAAGTGTATTTATCACCGTTAATTGGCTCGCTTTCTTCAGCAAATATCCCATGATTTGGATAGGCTTCTTGGATAGTCGAGATAATAATTT
TTTCCGCTTTTAAATCGATCTCAGTGACAACACCGCGGTTGTCTTGTTTTTGTTGCATACGAAGTCTGTCTAAACGGTGTAAACCGTCTAAAATAGTTTT
ACCTGCCAGACGAGCAGCGCGATCGGCGATATTTAAGAAAGGGTGCATGGATATTGATGATAAAGTGAAAACTAATATTATATTTTTAAAAGTTCCAGAA
TGATACCATAGCTTATGCCTCTAAAATATCTTTAGAAGCTCACTTCATGCGTTTACTACAAATTCTCCTGAAAGTACTTGAGGTCTGATTTGACGCCATC
AACCCTTTGTGTGAAGCTAGAATGTTAAATAACAAATAATTTTAAGCTTTTCGACCGAATAGATAAGGGGTTAGTCGGAAGGTTTATAGGTAAAAACTCA
TGTCTCTTTCACAGATTCGGATCGTACTCGTCAATACAACCGATCCCGGCAATATTGGAGCGACAGCCCGTGCGATGAAAACCATGGGCTTGAAACAGCT
TTATCTTGTTGAACCAAAGTCTTTTCCACATGTGAATGCATCAGTGCGTGCGAGTCATGCGATTGACGTGTTGGCGGAAGCGACAGTTGTCGATCATTTA
GGTAGAGCCATTCAGGATTGTCATTTAGTTTTTGGGACCAGTACGCGTATCCGCGAACTCAATTGGGTTTCTTTAACAGCCCGAGCTGCCGCTGAAAAAA
TAGTGATTAAACCACAACAAAAAGTAGCGGTAGTGTTTGGGCAAGAACGATGTGGTCTTACCAACAAAGAATTACAATTATGTCATTTTCAAATTAATAT
TCCTGCAAACCCAGATTATAGCTCCTTAAACTTAGCGGCCGCAGTACAAATTGTCTGTTATGAGTTGCGTATGGCTTTTTTACATGAAATTAAGCTTGAG
GAAAAAGCGATTCCTCTGGCAGATGTCAAACAGCAAGAATATTTTTACCAACATTTACATGATCTACTCAATAAAATTGAATTTTTAAAACCGATTCGTA
GCCAACAAATTATGGATAGATTACGTCGCTTATTTAGCCGATCGGAATTAGATGTCAATGAAGTGAAAATTTTACGAGGAATACTGAGCACGATTGAAAA
AAAATTAGCTTCTCAGCCATAAGACGTGTCTATTTTATGAATAATCAATTTAATTGCGAACTGCTCAAATCCAGCAAAAACTCACAGGCTAGAGTCACTA
AAATAACGACAGCGCATGGCAGTGTGCTAACGCCTGCTTTTATGCCAGTGGGAACACGTGCTTTTGTTAACCATATGATGCCCCAGGATCTGAGAGATGC
GGGATCGCAAATTATCTTAGGTGGCAATACCTATCATATGTTACTTAATCCTGGTATGGAAGTTATCTTAGCGAGCGGAGGAATGCATCGTTTAATGGCT
TGGGATAAGCCTATGTTAACGGATAGTGGTGGTTTTCAAGTATTTAGCTTGTCGAAAAATTCCAAAATTTGTCATATTGATGCGAAGGGGGCACATTTTA
AACATCCCACTACAGGAAAAGTGATTCATTTGACACCCAAAAGCTCTATTGAGGCACAAAGAATTATTGGCGCGGATATCATCATGGCTTTTGATGAATG
TACACCTGAAAACGGCGGTAGAGACGCCGCGTTAGCAGCGATGGATCGCACACATCGTTGGTTATTAACTTCAAAAGAAACTTACTTGGTTTCAGATTCA
GTTTATGGTCATCAACAAGCTTTATTTGGCATTATTCAAGGGGGTAGTTTTAGGGATCTTCGTGAATTAAGCACACAATTTATTTTAGCAGCAGAGCTGG
ATGGTATTGCAATCGGTGGAGAAGTCATTGGTTTTGATATGCAGAAAACAGTTGAAGTGATCGATTGGATTCGGCCCTTATTACCCGATAATAAGGTTCG
TTATACGATGGGAGTAGGACTTAATCCACAAGATTTGATTGATGTAGCCGCCAAAGGAATTGATTTATTCGATTGTGTTGCACCAACACGCAATGCACGA
CATGGCGCACTTTATCACGGGAATGTTATCAAAAAAGATAACGGCTTAGAATTTGTCAGTGAAGAAAACCAATCCAGAATATTGATTAAAAAATCTATTT
ACGCAAAAGATGAAACCCCTATTTTAGCAGGGTGCTTATGCTATACTTGTCGGCATTTTACACGTGCCTATTTACATTTTTTATTTAAACAAGGATCGTC
TCTTTATAACCAGCTGGCATGCATACATAACCTATACATCATGCACCATGTTTGCGAACAAATTCGACGCTTAATCTTTGATGAATAAGTGACAATAGAC
TCACAGCAATTGGATTTTGACAAGTGCCGCGAAGGGAATTGCAAGCTGATCGGCAACACAGATAAAAATTCAATTGCGCAGAGTATCGTTTTATTTTAAT
GGAATGCCAGTGATACTTTTTTATTGTTGTCGACGAAATAACATCGTTACGAATGCAATGATCGCTAATATGATGAATATAAAAAAGATAATTTTTGCAA
CGCCAGCCGCTACGGCAAAAACACCGGTAAATCCAATAATGGCAGCAATGATAGCAATAGCTAGAAAGATAAATGCCCACGCTAACATAATACTTCTCCT
CTACTTAAATTGGTTTAAGCCTTAAGGTTAGTTGATGAATCCAGTAGTCGCAAGTGACGATAGGTATTCTTAGAAAAGTGCCGTCATATTTTGGTCGTTT
TGACAACAGGAGTATAAAATATGTCTATAAATGAATCGCAAACACGCGATACTCTCTTAAATGAAATCAAAATTTATCCCCCATCGAAAAACTTTTCCGA
TCATGCGCGGATTAACTCTATGGACCAATATGAAGAGATTTATCGCCACTCTATGGAACAGCCTGACCAATTTTGGGCACATATTGCGGGTGAATTACAC
TGGATGCAGACTTGGAAAAGTGTATTAACTTGGAAGGAACCATATGCAAAATGGTTTTTAGAAGGTAAAACCAACGTGTCATATAATTGTCTCGATCGCC
ATCTGCCGCATTATGCAGAAAAAACCGCATTGATTTGGCAGGGAGAGCCAGATGAGAAACGTCAATTGAGCTATAGGGAATTACTTCAGGCGGTTTGCCA
ATTTTCTAATGGATTAAAAAAATTAGGTATAAAAAAAGGTGATTGCATTACACTGTATATGCCTTTAATCCCGGAACTTATTATTGCGGTCTTAGCTTGT
GCGCGTTTAGGAAGCATTCATAATGTTGTATTTGGCGGTTATTCGGTACAAGCGCTAGAAAGCCGCATTCAAGATTCAAACTCTAAATTGGTTATTACTG
CGGATGCTGCTTACCGACGCGGTAAGATTATCCCACTTAAACAAGTGATGGATGAAGCGTTATTAAGTTGCCCGTTAGTAGAAAAAGTCATTGTTTATCA
AAGAACTCAGACTGAAATTCCGTTAAAAGCTCATCGCGATATTGGGTGGCATGATGTGATAGCAGAGGTTAGCGATTTTTGTCCTGCTGAGCCTATGGAT
AGTGAGGATACACTTTTTATTCTTTATACATCCGGTTCTACCGGAGAACCGAAGGGGATTTTTCATTCCACTGGCGGGTATATGGTAGGGGCTTATTATA
CTTCCAAAATAGTCTTCGATTTAAAACCAGAAGATGTTTATTGGTGTACTGCCGATGTGGGTTGGATCACAGGTCATACTTATGTTGTTTATGGCCCTTT
GTTAAATGCAGCAACCGTATTTATCTATGAAGGAGCTCCTGATTGGCCTAAACCCGATCGTTTTTGGCAACTCATTGAAGAATACAAAGTCAATATCTTT
TATACTGCACCCACGGCCATTCGTTCTTTTATGAAATGGGGTAATGAATGGGTTGATAAAAAAGATTTATCGAGTTTAAGACTGCTAGGTAGTGTGGGCG
AGCCTTTAAATCCAGAGGCGTGGCTATGGTATTTTGAAAAAATTGGTAATAAGCAATGTCCTATTGTTGATACATGGTGGCAAACAGAAACAGGCGCCAT
TATGATCGCATCCATTCCTGGAGCGATACCAACTAAACCCGGTTCAGTGGCTAAACCTTTACCTGGCGTAGAAGTTGATATTGTGGACACGGCGACGGGA
CTCAGTGTTGAGCAGGGAAAAGGAGGGGCTTTGATTATTCGCCGTCCTTGGCCAAGTATGCTGCGCGGTATTTGGAATGATCCCAAAAGATATGAATCAC
AATATTGGGGTAAAGTTCCCCATGCTTACTTCTCAGGTGATGGGGCACGTTTTGACACAGAAAATTATATTTGGATTATAGGGCGTACGGATGATGTGAT
CAAAGTTTCTGGACATCGTTTAGGATCTGCAGAAATAGAAGCGGCTTTAGATAGCTATCCTGCAGTTGCAGAATCTGCCGTGGTGCCTATTCCAGATAAA
ATCACCGGTCAATCGATAGTGGCTTTTGTTGTGCTAAATAATGATGTAAAAAAGCCAAAAGCTACATTAAAGGCCGAACTTATTAACCAAGTTAGAGTGA
CTATAGGTGCTATTGCGTTACCTAAGCGTTTAATTTTTACTGTGGCATTACCAAAAACCCGTTCGGGGAAAATTATGCGCCGCTTATTACAGGACATTGC
GGTGAACCGTGAAATTGAGCAAGACACATCGACATTAGAAGATTTTTCAGTACTTAAACAGATTCAAGAACAACAAATGCAAGAACAACAAAACGGAGAG
TCGAATAATCACTATGCAGAATAAAAATGTTATCATTATTCCCGCACGTTATGCTTCCAGCCGATTCCCAGGAAAGCCATTAACGTTGATTAAGGGCCAT
AGTTTAATTTATCGAGTTTGGTCTATTGCTAAAACTATTAAGAGTGTTGATGAAGTCTATATTGCAACCGATCATGCGGATATCCAAAGACACGCTATCA
ATTTTGGCGCTAAAGTATTGATGACGGCCGAACAGAATAATGGCACGGAACGTAGTTTTTTTGCACTTTCTTTGTTAGAAAATAAACCGAATATTATTTT
AAATTTGCAGGGAGATGCAGTGTTAACGCCGCCCTGGGTTCTACAAGCACTAATCGATGCCATGATCGCTAACGTTAAGCTCGAAATAACAACGCCGGCA
ACACTAATTAATGCAGAGCAATACTCTGTTATGCAAAAGGCTAAATTAAACGGTGAAGTGGGAGGTACGATGGTTGTTTTTGATAAAGATTTAAACGCTT
TGTATTTTTCTAAGAGCATGATTCCTTATTTAAGAGATACACAGATGGGTTCCCCTCCACTTTATCGACATATTGGCCTGTATGCCTATCGTTATTCGGC
ATTAGAAAAATATATCGCTTTACCACCCACCCCGTTAGAAAAATTAGAAGGACTCGAACAATTACGCGTATTGGAAAATGGTCAATCGATTCGAGTGGTG
TTAGTAGATTATAAAGGGCATACGCATGCTTCGATTGATAGTCCCGAAGACGTTATTCGGGTTGAGCGTTTGATAGAAGCAGAAGGAGAGTTAGTCGTTT
TAAAGTCAATGAAAGATAGGCCAATATGAACGTTATTTTTTCTCGTCACGGTAATACTTTTTCTGCAAACGATGCGGTGGTATGGGTCGGTGCAACACAA
GATTTACCTTTAGTGGATTCAGGTCGCTTACAAGCTAAATGTTTGGCACAAGCATTACAAAAAATTGATATACACCCTAAAGCCGTGTATTGCGGACCTT
TAAAAAGAACACAGGATTATGCAGTGATTGTGTTAGAAGAATTACATTCTACGTTGAAGCCCACCGTAGATACTCGTTTAAACGAGATTGATTATGGTAA
TTGGGCGGGTCTTAGTAATACCCAAATTCAGGAAGTAGGTGAGGGTCAAGAATTGTCTGCTTGGGAAAATTTAAGTGTTTGGCCAAAAATTGCGGGTTGG
TCAGAATCCCCAGCCCATATGGCCAAAGAAGTTAAAGAATTTAGCAATGATTTAGTGACTCAATATGATCCGACAGATACTATTTTAGTGATTACCAGTA
ATGGTCGGCTACGTTATTTTTTAAAACTTATTCCTGGCTTATTTGAACAGCAGGTGCAGAATAAAGCATTTAAAGTAGCCACCGGTAATATTTGTTTATT
CACTTATGAGCATAAATGGCAAATGAAGTTTTGGAATAAAAAACCTGAATATCTTTTGCCATTTAAAAATGAAAACTAAAATAATTGACTCATTATCTTA
TTCAACTAAAAAATTAAAATAAGTATTTTTATAAGGTTCATTTTGTAGCGTAAAATGCCACCATTCGGTTTTTATTGGTCTAAAACCAGATTTTATCATT
AATGAGCGTAGTAGCATCCGGTTTTGAAATTGTTCTTCCGTAATGTCACGATTATCAGGGTGGGATAATGGATCGAGGTAATCAAAAGGCGTGCCCATAT
CGAGTACTTGGTTGTTTTCAAGATTAATTATTGTTAGATCGACTGTGCTGCCGCGCGTATGGCCTGAGCGTCGTGCAATGTAATTGAATTTAAAAAGGTA
GCTTTTATCAATATGCGGATAAAAGACATTTTTCATCTTTTGATCTCCAGTATTTTGACTCCATTGTATAAAATCATTAACTGCCATTTGCGGGCGATAG
CCATCATAGACGAGTAGGCCTAAATTCTGTTTATTCAGTGCGGTTTGTACCTTCAATAAGGCATGCGTAGCGGCACTTGTTAAAATGCAGACAGGCTTTT
TATAGCCGCTAATTGGACGACCCACAAAATTATTATTGCCGAAATAACGGATATCTTGCTTAATGTTAGGAATAATCTCAGTGACATAAACAAAATTATC
AGGTTTTTCTTCTGCAAAAACATCCATAACAATAAAAACTAGCAAGTAAATAAATAGACGGCACATTATAAAAACTATTTTACACATAAAAATAATCAAT
GATACGGAAATCTGTTGTGTTAATTAAAGCTGAATAAAAAATTACGCTTTATTACGTTCCCAATAACGCAGTTTTCTGCAAAGTTTTATGAATGCTTGGC
AAGAATTTGCATTTTTTAAGGCCACAGTCCCTTGATCCGGTTTAAATTTCAATTCTTTAAATAGAAGAGCAGTTAATTCGGGTGTATAGGCGATTAGTTT
ACATTGATGAAAGCTCTCTTGCAGAAAAGTAAATAGTTTTAGTTTGTCACATTTAAGCAAATCTTTAGGTTTAGCAATAATTGCAATGGCATCATAACAA
GCAGAAACAGCTGTTTCGAAGCTTTGTTGTGGTTTAAATTTCTTCTTATTTTTAAAATCTAAAATTTTAGGTGCAATTATTTCTAAAAAACCGCCTTCTT
TTTTAATAAATTTTTCTAGATTAGCGGCTAAGGAAAGGTTACTCTTTTCAGTGAGTATCACCGCTAATTTTCTTCCCTTAAAAGTATTGGGAGGGTTTAA
TACGATACTTAATGAAGGTGCGCGCGATTGCTTTTTTTTCTTAATGCCAAATACCGGAGCAGGTTTTGGTATAGGAGATAAGCCCAAGAGATTAGCCACA
TTTTTAGCGAGTGCTATATCAATATTGAGTAAATGCGAAATAACACGGGCTTGAATAGTATGGGTATTGACTTTACTCAGTTCGAATGCTAAGGCTGCTT
GAATGTGTTGTTGCTCAACGGGAGTTTGGCTAATATAAAATAGGTTAGCTTGATTATAATAATCTGCAAAACTTTCCGCACGCAATCGCACTTTCTCGCC
CGATTCCATGGCCGGAAAGGATTTAAACCCTTTTTTTAACAATTCACGTGGCCCGCCTGTTTTCCCCCACGAATTAGGTTCATAATTGGCTCTTCCAGAT
AGATTACGAAATGCCATATGTCCATCTTGTTGAAAGTTATGAAACGGGCACTTCGGCGCATTGATAGGAAGTTGAGCAAAGTTAGGACTTCCTAAACGTT
TTACTTGCGTATCTAAATAAGAAAAATTACGACCTTGAAGTAATGGATCATTGCTGAAGTCTATTCCAGGGACAATATTTTGTGTGCAAAAAGCCACTTG
CTCTGTTTCGGCAAAAAAATTATCCACGCAACGATTTAAGACGAGTCGACCCACTTTTTTAATCGGAATTAATTCTTCTGGGATTAATTTGGTGGCATCT
AAGATATCAAAATCAAATTTTTTAGCAGTTTTTTCATCAAAAAGTTGTATTCCTAATTCCCATTCCGGATATTGGCCCGATTGAATCGCATCCCATAGAT
CACGGCGATGAAAATCTGGATCAGCTCCATTGAGTTTTACCGCTTCAGCCCAGGTGAGTGATTGCAAACCTAGTTTGGGTCGCCAATGAAATTTAACAAA
GGTCGATTTTTGTTTAGCGTTAACCAGTCGGAAAGTGTGTACTCCAAAACCTTGCATGAAACGGAAGGAACGTGGGATAGCTCGGTCTGACATCACCCAC
ATTACCATATGCATGCTCTCAGGATTCAGTGATATAAAATCCCAAAAATTATCATGCGCCGTTTGTGCTTGCGGAAAACCACTATCCGGTTCGTCTTTTG
CCGCATGAATCAAATCGGGAAATTTTATCGCATCTTGAATGAAAAAAACGGGGATATTATTACCGACAATGTCCCAGTTTCCTGCTTTAGTATATAATTT
AACGGCAAAACCTCGAACATCGCGCGCGAGATCGGCGGATCCTTTATTTCCAACGACCGTAGAAAAACGTACAAAAGCGGGCGTTCTTTCTTTTTCTCGC
TGAAATAAATCTGCACAAGTATATTCCGCTAGAGATCGATAATTTTCAAAATATCCATGCGCACCATAACCTCTAGCATGGACGACACGCTCAGGAATTC
TTTCATGGTCAAAATGAAAAATTTTTTCACGAAAATGAAAGTCTTCAAGTAAGGTAGGGCCTTTTTCGCCTATGCGTAAAGAGTTTTGATCATCAGAAAC
TGCAGTGCCTTGAGCCGTAGTTAAAATGGGAATAGTGTGATTCGCCTGCTGGTGAGTTTCAACCCGCTTTTCTTTTTTCTTGGCGGATCTCGGTGTACGA
ATTTTTCCTCGTGCTTTTTTGCTCATCATTCTTCCTTGAATAAATATAAAAAAGTTTGCTGGATTTGCTTATTGATAGCTTGAATAAAAAAAACTTTATT
TCACCCTCCTTAGTTAGGAAATTTACTAAAAATAATTATTTGCTGCGAGTAGTTTTTTAATTTTTTTATTATGAATAAACTGTTCATTAGCATGAACCTA
CTTTTAATTGACCATTGTAATTATTAAGTTTTTTAAGTTCATCGATTGTATAAAATAGTGAATAATCTGAGCTAATGATATCCTTGCCTTTTGGATCGTA
ATGTACCGTGTAACTCCCATTAGCGACTTCACTACCGTTCGGTTTTTGCAATGCACATAAATGCCACATTTATTCCCTTGTGATTATAGAAGAAATTTGT
CAAGATCGGTTGGTTAGTGAATATATTTTCCAAGCAACAGACAAAATACTCTAAGCATAAAAATTACAAAAGATTAGAGAAGAAATTGCTTGATATTTGC
TAGACAAGATGTGAACTTTTTAGTCGTGCGTACAAAATAGGCTCAAATTCTAATAATGGACTCAAAACGAAATTGCTAATCGTGTTTAAATTAGCTACAA
TTCGGCTCCTTTCTTGTGAAGGGCCCATAGCTCAGTTGGTTAGAGCAGCGGACTCATAATCCGTTGGTCCTAGGTTCAAGTCCTAGTGGGCCCACCAGTA
AAATCAAACACTTATACTATTTTCAAATGTTCTTGAAAATTCACTTGTGCGACTTCTAGTACTTTCGCAAATTCGTTGTCCGAGTATTTTTTTGTCAATG
TGCCAAATTCCCTTACGATTAAGGAGGTCTGTTCTTTTTCGCTCCATAATTTTTTACTCCTTTTGTTATTGGAGCGGCCTTACATTGCTTATAATGCTCA
ACCCATGCTAATTTGAGTAATAAAAAAATAAAAACCGACTTATAAACCTGGCTCAGGAAGTCGCGGAGACAAGATTTAAAAAATAATACATCTACTCAAT
TTATGGGACATAGTAGTATCCAATTGATCAGTTTTATAAACCGAATTTTTTATTGTTTCTGGATTTAGTAAATTGAAGAAACGATGAAACGACAAAGAAG
ATAAAGAGTCATTTTTTAAGGTGAAATTTTTAGCTATAATACTTTCTGTCCAATTTTTACAACCTATAATCTTATTGTCTAGCAAATAATTAATTTTAAT
CTGATCATTCCAGTAAACTAACAAATCTTGATCCTTTTCTATAAAGTCAGGCTTTTCTTCTTTTATATTTTTGGATAATAAATGAGAAATAAACCATTTT
GCTAACTCAATATGATTATTCCGATATGCTTTATGTAATGGAGTAAGTCCAGAATTATCAATCATGTGAATGTTACCCCCTTTTTCTACAAGCAGTTTTG
CTACCTTAATATGGCCCTCCACACATGTATAGTGAAGTGCTGTTTCTCTATAAGAGCCCATTGCATTAACACAGGCTCCATGTTCTATAAGCAGTTTTGC
TAATTCAATCCTTCCTTTAAAACATGCCCAATGGAGTGGGGTTATTCCATTACTACCCATTTCATTAACATTGGCTCCATGTTCTATAAGCAGTTTTGCT
AATTTAATCTTACCTGTTATACATACCCAATGGAGTGGGGTTGCTCTAAGACCGTTAATTCTATTAACATTGGCTCCGCATTCTATGAGCAGCTTTGCTA
ATTCAATATTGCCTGTTATAGATGCCAAACAAAGTGCCGTTACTAATCCATTATAACCAACAGCATTAACATTAGCGCCAAATTTTATCAATGGTACTAC
TAGTGCTTCAATATCACCTTCTTTACATGCACTATGGAGGAGTTGGGTTCTATTACAGGTAATTTCACTAGAGGTATTTCGTATAATCAGTTTTGCTAAA
TCAAAAGGGTCGCAGTCAAAAAGTTCCAGCATTAATAGGATCCCTGTGTTCTAAACATTTAAAATAAAAATAGGAGAAGACTGATAAACCTCGCCCAGGA
AGTCGCTAAAATAAAGTTTGAACATTAACATTTAAAGCTTACATAAGGAGAATCTTTATAATTCTTCAAACTATTAATAAGTGCTTTTTTAGTCATAGGA
GAAAGTTTTAAATTAGGGATTTTTTTGAAAATATTATGGCTATGGATAGCTATCGGAATATTATGATAAGTTCTTAAGTTCTGTGATAGCTGTTTTTTAT
TTTTGCTTAAAATAGTATAAAATTCTTTATAATTGTTTTCGTTCAGAACTTTTTCTAATAATTGTTTATGCGTAATAAAGTCCTTTTTAGTTTTAATTTC
AGTATTTTCTAAAAGAATTTCATATAAATCAGTTAATTTTACATCAAAATAATCAGAATTTTCTAATACCAGTTCAAAAAGATCTGACCCCAAAAACCAA
TCTATATTATCAATCGAAATAGGTTTAGAAGAAGTCATTTTCTTTAGTGTTTCTAGATTATCAAAATTAACCTCAAGAAAATCATCGAGATCAGGCTGGT
TTTCGTTGCCAGAGATTCCCAATTCTTTTAAATCTTTCTCCACAAGAGCTAGTGAAAAAAGCATGTTACGACGCTGTTTCAAAACTATTTCTTCAGTCTG
AGAATAATTTATTTTCGAAGGTGCCAAAAGAATTTTTTCAATGACTTCAAAATTATGAATTTTATTGACAAGTGCTTTCAAGAATTCTGGATCACCATCA
AGCTCAAATTGCCGATAAAATAGATTGCTCTTTAATGCGCTAATAATTTCTGGAAAAGATTCAGAAGAAACAGGATAGTTAAATATTTTTTTAAGGTTTT
CAAATACCTTGAATAATTCCTGTTTATTTGGAAAATCTCCAAATGAACGCAATTTTACTACCTCATCAAGTCGTATCATTATATCTGTCATAGAAAAACT
ACCCTTTTCAATAGATTTCCATAATATAGCTATTTATTCTTAAAACTTTATTAACCGATTCACTCCCATAGGATGTATCTTGTCTTGTTTTTCGTGATAA
TTATAATGATCTATCGACTTAAGCTTCAGTAAAACTTCTTTTCGATTCTTAAGTTGATGGGTCTTATCAGTCCTTTCCTTGGGCAACCTGATAAATAAAG
TTCTTTTTGTTTATCAGGTTGTTTTTATGTCTGAAATTAATTTAGAAACCGCGATGTGAGGGTCAATGTCGGAATCAATGACGAAAAGTATGCTTTAGCG
ATTTCCTTAACCTCGGCGTAAGATAGCTGTGATTAATCTGATGCGACAAATGCTTTATCGTACAAAATTCAATAAAGAATACACAGAAAGATTAATTAAT
TGCCTTTCTAATTATTCAAAAATCTTTGATGAGAAAAATAATATTTATAAAGATCATCCATTACATGATTGGACCTCCCAGGCTGTCGATGCCTATCATT
TTTAAAAATAAGGGAATAATTCGTTGGGGTGCGTTTTAATCCTCAAGCTATATATTGATTCCTTGTAAACCCTGTTGCTTTGGTTTAATCGACTTTTTAG
GTTTATGAGTTGTTGAAAGAACAAGGCACACTCACTGCTTGATTAAGTACTCCTAGCTCTTTAGTCTCCAAGTGCTCTAAGATCTCTCTTGCGACAATTT
CATTTAGCTGTACCGTTTGATTTCTGTTCTGTTTGGAGGCCGAAGAAAACATATTATATTTAAGGCATGAATTGGATAGAAGTGAGTCTATCGTTTCATT
TCTTTCTTTTTTATGTAAATAAATCTCTTCTAAGTTTTTTTTCAACTTATCCGTATAGTCAGGAAATAGCTGTTTTCTCAAAAGCTCTAGATCTCTACTC
TTAATAGATCTCGCTAAAATAGCGGCATCTTTTTTGGTTAAATCGTAGAAAGAAAATTCTAGTTCAGATTTAATTTTTTTTATTGCTTCAATTTCACGTA
ATTTATGCCAAACAGTTGATAATTTTTCATCTTGTTGTATGAAGCGGGGTGTTTCTTCGGCTATATTTTGAAGCATTGCACTATAAATCAGTAATTCTAC
TATCTCTCTATGACCTTCTAAACGTGCCCGACAGAGTGCTGTTCTACCACTATTGCTAGCGGCACCAACATTGGCGCCCTTGTTTAGAAGGTGTTTTACT
ATTTTAGGATTACCTTTTTTAGACGCATGATAAAGAGGTGTCCTTCCGCTATCACTTGCTAAATTAACTTTAGCCCCCTTATTTGTTAATAGATTAACTA
CTTCGGTTTGATCGTTTGAACAGGCGCTGTAGAGGAATGTTACTCCACGACTATCAGGTAAATTAACGTTAGCCCCTGCATCTGCAAGTAATCTTACAAT
TTCAGTATGGCTTTCTAAACAAGCCCAATATAATGGCGTTGCTCCATAATTGTTAATTGCATTAACGTTAGCGCCATTTTCAATAAGTAGTTTTACTATT
TCAGTATGACCTTCTGAACAGGCCAAACCCAATGGAGTTCCATCACTCTCATTATCTAAATTAACCTCAACTCTATGCTTGATGAGCAATTTTACTACCT
CATAATTACCTTTTGAACATGAGAAGAACAATAAGTTTTCTTTACTTTCGCGAGTAGTCGCTTTATTTTCTAAAAATAACTCTACTATCTCATTATGACC
TTTAAAATACGCACAATACAGCGGTGTTCTGTCAGGTTGGTCAGCTAGGTTAATGTCAGCGCCATTTGCTATCAGTAATTTTACTATTTCTGTGTAGCCC
TTTTTAGAGGCTTGATAGAGGGGTGTTGTTTTTTCATTGCTACTGAGTAAATTAACAATTGCCCCATTTTCTATCAGTAATTTTACTATTTCGGTGTGGC
CTTTTGAACACGCGGCGTACAGTAATGTTTCCTTATAGTCAACCACATCAACAATAGCTCCATTTTCTAGAAGTAATTTTACTGTTTCAGTATGACCTGC
TGAACACGCCCAGGTCAGAGGTGTTCCGAGAATATTATTTTCTGGATTAAGGTTAACTCCATGCGTTATAAATAACTTTACGATCTCAGTTTTACCTGTT
AAGCAGGATGTGTAGAATAGTCTTTCTTTACTCTTGCTAGAAGTAGTTTCATTTTTTATAAATAACTCTATTATCTCATTATGGTCTTTAAAATACGCAC
AATCCAGTGGTGTTGCGCCATTTTGGTCAGTTAGATTAATGTCAGCGCCATTTACTATCAGTAATTTTACTATCTCAGTATGGCCTTTACAACATGCGGC
ATATAGAGGTGTTTCTCCATTATGGGGGTAAACTAAATTAACGTTAGCTCCATGGTGTATAAGTTTCTTTACTATCTCAGTATGGCCTTTACAACATGCG
GCATATAGAGGTGTTTTTCCATTATGGTTAACTAAATTAACGTTAGCTCCATTCTTTATAAGTTGCTTTACGTTGTTAACATCCCCGTCATAGCACGCGG
CATACAATGCTTCTTCATCATTACTAACTAGATTAACGTTATGATTAAGGTTAGTTCGTCTAAGTAATTCTAACAGTTCTAGTGGAACTGTGTCCGGCTC
TAATACCGGATTAGAAAGTTTGGGCGGCCATGGCATAGAGGAAACTCCTTATTATTTTTAGGGCTTTAATTATCTACTAATAATTAACAGTATAACACGT
TATCCTTAATATTAATTTTCGAGGTAAAGTATTTGTACTTATTGGTAATAATCATATAACTACCTATTTTTTTCTTGCGACCTCGCGATGGTTCGTGCAG
GTTTTGACGGGTGTCTAAATTTATACGTAAAAAACCTGCACTGAACCGAACCAATCAACTAAAAAAATAATAATTTATTGTTAGTTTATATTGAGTTCTA
TTCTGTTATTAGCTTGAGGAGGTGAATGTTGTCACCGAACTAGGAAGTAAATGAGTATTGAATTTTCCATCAACAAGATGAATCGCTTCTCCTGCTTGCC
AACGAACCCCTAATTCAGTTGGAGTAGTATAGGGTGTTAGTGTTTGTATCGACAAAGGTGCTTGTTCCAAATGTATTGAAGCAGGAACTTGATCATCACT
CGCATTAATTATTACAATGCTTAAATGATCGGTATCAGTCGCTTTAAAAGCAGATACATAAAGACTAGAAGCAAGTGCAGCACTATTCGTTGTGATACGA
CGATAGCCTTCTTTGACATATCTCGAATAATTGCCCATAACATCATAGACTTTAGTTAGCTGATAATTACCTACTCCATTGGAAGAAATTAACGCTTCAT
TATTATTTCCTCTTATCATACCTAGCCAAAAAATAAAGGCATTAACCTCTTTGACAGCTAAAAATTTATGCAAACAAATAGCTGCTTGCAAACCTAATGT
CATACTGGGGTCAAACGGTGTCGTTGCACAAGATTCAGTAATCCAAGCGGATTGATACCCTGAGGGTAATTGGCCAAGCGGATTGGTATCGTAACTGACT
GTGCCTTTAAGACTGGGTATTGAATAAGCATGACTCGCTAAGATATCCACATTTTTTTTATCTTTCATAAACCAAGAGACTAAATTGAGTGTGATGCTAT
TGAATCCCCAATTAGCGGATTCTCCTACCATAATTTTTGTATCTAGATTGCGTTGTTGAAAAATGGGTTTCATATATTTTTCTACAAAAGAAGCGGTATC
CGAAGGAAGCCAAAGACAAACATCCCATGGCGAGATAATGTTTTCGGGTTCATTTTGTGGTGACATGGCAAAAATGGGAATGCCTGCTGTCTGATAGGCT
TCGATATAATCAGCTAAAAAATTAGCAAATTCTGCATAATAATCTTTGGATAATTTTTTTAAAGCCGTTTTCATGTAGTAGGGTGGGCTCCACACACTGG
GAACTATTTTTATATGAGGATACTGTTGTTTGACAGTTTTCAATATCCAAAGTTGGGAGCGACGTTCGACTTCCGCTTGATCAGGATTATCAAAATAAGG
GTCATTGGGAGGAATATCTAAATTAGCATCCATGTTGAAATTTCTTTCACCGGGTTGCGTTGAAAAGTTTGGGTGAACTTCTGTTCTCACAATAGAAAAT
TGCAAGTCCTGGAACAAAGCTTTCATGATGTCATCACGTCTAGCATCTCGAAAAAAAGGTATTTCTCGTCCACCAAAGCAACCAAATCCTTCAATTACTT
GCTGTGTTTCTAAGTATTTAATTTGTATATTTTGTGTCATGTCTAACTCCATTTTTATATTAATTTAGTAAAAATTTATTATACTTATTATTATAAAAAA
AGTTGCTTACATTATCTGGTATTTATAAAAAAAATTAATTCTCTTCTTGAGTATTGAAAGACTAGAAAAAAGTTTTTATAGATAGAATTTTACAAAGATT
AGACATTGCGTTTGGATCAGTTTTGTAAATAGCTAGAGAGATAGCGCTTTAGTATTAACAAGATCGCTATTTGCTTTGGTAAAGTTATCTATTTATTGTT
TATTTAGATTTTCTGCGGCTAGTGCAGCTTGTACCGACGGTCGTTTTGCAATGCGATCGAAATAAATCATTAAGTGTTTATATTGATTGAGATCAAATTT
CATGGCAAATGCCCAACGTAAAATAGTAAATAGATAAGCATCCGCTACAGTAAAATGGTTTCCTTGCAGGTATTCGTCCTTTTTTAAAACTTCATCTAAA
TAGTTGAATTGTGCCTTCAGTTTTTCTCGTAGGATTGCCTTATATTTCTCTGGTGTTTTCGAGTTAAACAGAGGGCTAAAGCTTTTATGGAGCTCGGAAG
AAATATAGGTAAGCCATGCGATGGTTTGATAACGTGATAAGTTATCAGTAGGCGCAATCAGATGGGAGTGTGGCATCTTATCTGCCAGATATAACACGAT
GGCGACACCTTCAGTCAGCAAGTTGCCATCGTCTAATAATAGTGCGGGAACTTGTCCTTTGGGATTGATGGTTAGATAATTTTTCCCAGACTCCGTCTTT
TTTTGCATTAAATCCACTTTTTCTAACGTAAATGCTTGTTTTGTTTCTCGTAACACGATGTGAGGGGATAGCGAACAAGCGCCGGGACTATAGAATAGTT
TCATTTCGAGCTCCTTTAAATAATCAATTATTGACAATCATTTTCATTACACACGGATCTAATTTTGAAATTATCTATTTATTTTTATTTTTTTATAGAG
GTCGAGTCAATTTTTTTTGTATTTTTTAAAAAATTTAAATCTTATTAAAATCAATTTATTCTATTTGTAAATAAATTTTAGACATGTTAGTTTATTTAAT
CAATAATTAAAAAGGAGTAATTTTATGAGTGAAATATTATGGATTACCTTGCCATCCAATGAAGAAAATGAACTGAAAGAAGTTATTAATTTAATGGTTA
GTAAAAATTTAACAAATTTAAGTATTAATCAATTAATTGAGAAACTAGAAAATAATCAAGCAGCAAATTGGTTAGCCGTGCTTAGTCAATATAATTCGAT
ACCATCCATTCATAACATTGATGCTTCAGAAATGCTTGTTAAAGCTAAAAAAGTAAGAGATAAGTTTGGGCAGCGAGGGTATCCACAATTGAAAGATCGA
GAATTTGAACCTCGAGAGTTGCTTAGTTTAGTTATTTTGTGCTATTCCAATCCTAATTTAATCGGTCCTAAATTATGTCGAGCGTTAAATGAAAATGATG
TTGCGGCAATAAAACATGAAATACTTGAAAATTCTTCTTATGTACGTGAGCAGCGTAGAGTGGTTCCTTGGACTATTAATTTACGCTTAGCTAATTATGC
ACTTTATGCCAATGATACATCCGTTAGATTACCCGTCGAGGTTATAAATAGAGTTAAAAATGAAACTATTCAAAAAAGGCTTACTGTCCATATCATGGAT
CAGCGAGGTGGTTTTGATGAATGGGTTAATGGTACTGAGAGAGTGAATCGAAACAAGAGGACCGAATCCGAGATAGATACCTATGCTATATTGCAAAGCT
TACAGTCATCAGAAGAGGGTGTTTTTCCGGATGAAAACTCCCAAAAAGCGAGGTTACCTTTGATTTTTACAGAGGTTAATCCGCCTGATGAGGTACATTC
ACTTATTATTCGAGAAGCATCTTTACCTTCGGAAACAAGTAATGAAGCAACGGTTAATAGTTTGAATGGTGTGATAGTGGGAGGCTTAGTGCTTTTTCAT
GTCGTAAGTCAAATACCCGTCGTGGGTCCTGTAATGCGTAATATTGGTAGCGACCTTGCGACAGCGGGTAAATATGTTGGAAATTTTTTCTCAAAGAATC
ATTCTGTAGAACAACTTGAGCAAAAAACAGCACAGTTATCGCCTACAGCTAAATCTTGATGCGTCCATGAATAAAAAGGTATTGGTTATGAATATCAATA
CCTTATTCTTGATCAAGAAAGCTACGCAAGGGTTCTGATCGAGTAGGATGACGTAATTTACGTAATGCCTTGGCTTCAATTTGTCGAATACGTTCACGAG
TCACATCAAATTGTTTACCCACTTCTTCCAAAGTGTGATCGGTATTCATATCAATACCAAAGCGCATGCGTAATACTTTTGCTTCACGCGGTGTGAGCGA
TGCCAGCACTCTTTGTGCTGTTTCACGTAGACCTTCGATGGTAGCGGCATCGATGGGTGATAAGGCGGTGGCGTCTTCGATAAAGTCACCTAAATGAGAA
TCACCATCTTCATCGCCAATCGGTGTTTCCATGGAAATGGGTTCTTTAGCAATCTTAAGTATTTTACGGATTTTATCTTCCGGTAAACCCATTTTTTTAC
TGAGATCTTCAGGTGAGGGTTCTTTACCCGTTGCTTGTAATATTTGACGTGAAATACGATTTAATTTATTAATCGTTTCAATCATATGTACCGGAATACG
GATAGTTCGTGCTTGATCGGCAATGGATCGGGTGATGGCTTGTCGTATCCACCAAGTGGCATAGGTTGAAAATTTATAACCGCGCCGATATTCAAATTTA
TCGACGGCTTTCATTAAGCCAATATTACCTTCTTGAATTAAATCGAGAAATTGTAAACCGCGGTTGGTATATTTTTTGGCGATAGAAATAACAAGCCGTA
GATTGGCTTCGACCATTTCTTTTTTCGCGCGTCGTGCTTTCGCTTCGCCCGCTGACATTTGGCGATTGATTTCTTTGATTTCAGCTATTGTCATGCCAAT
TGTTTTTTCTAATTCACGTAACTTGTTTTGTGCAGCGGTGATAGGAATATACAAAGATTTTAGAGTTTGTGAATAACTTTTTTTAGCATTGACATGTTTT
TTTAGAAAATTTTCATTGGTCTCGTTTTTTGGAAAAGTACTAATGAAAAGTTGGCGTGGCATTTTGGCTCCATTAATACATAAACGCATGATGACACGTT
CTTGAATTCGAATTTTTTCTAATAGATCGCGCATTTTGCGCGTCAATTTATCAAGCTGGCGTGGAATTAATTTAAATTTAGTAAATGCGTCGGCTAATAA
GGTAGCTTGTTTTAATGTTTTTTTATCATGGCGACCTTGTTTTTTTTGCGTCGTAATATACGCTTCATAGAGTGCTTTTAATTCGGCAAAACGAGTATGC
GCTAATTCTGGATCGGGTCCACCATCTAGCTCATTAAATCCTTCATCGTCATCTGTTGTACTGATTTTAGCTTTGATGTCGTCGCTATCATCATCAGTAT
CTTTATCCTCAGTGCTTTTATCTTCGCTAAAACTTTCATCCTCTGTTTCAGCTTCAACGGGACTATTTTTTCCGGGTGGTAATTCGAGCGGTATGGATAA
TTCTTCCAGATCGAGAAATCCACTAATAATGTCATTTAGGCGGATTTCTTGTTGTTCATAACGCGCATAATCACTCAGTATATCAAAAACATTTTCTGGA
TATTGAGTGAGGGCAGCGAGTATCGCTTGTAAACCTTCTTCAATACGTTTGGCCAGTTTAATTTCGCCTTCGCGTGTGAGCAATTCAACGGTGCCCATTT
CACGCATATACATTCGTACCGGATCGGTTGTCCGGCCTAATTCAGCTGCGATATTACTTAGAATATTCGTGTTTTCTGAGCTACTCTCTTCTTCTGATGA
GTTATTAGCGATACTCGAAGAGAGTAAGGTTTCCATGTCAGGTGGAACTTCATAAACAGGTATGCCGATATCATTGAGCATCAAGATAATTTCATCAAGC
TGCAGTTGCTCTTGCTCAGCTTCAGAGATAATATCTTCCAACAGATGGTCATTGATTTCAGCGTAAGTGACAAATCCTTGCTTTTTACCATGTGCAATAA
GCTCTCGTAAACGGGATTGTTGTTGTTCGAAATCCATAGCTGCGCTTGACCTCTTGGGAAAGTAATAATTTTATTATATACCTAATTAAGATAAACCTAT
AAACCTTTAACGTCGAAAAGGCAAGCCCTTTAAGGCAAAAAATATGCTAATACTCAGTTTAGGTACAAACTTAGGCGATAGTTTTAATAACTTACGCTTA
GCGTTGCAATTATTACAAAAAACACGGACGATTGCACCTAGTCAAATTTCTCCTCTTTATAGTTCATCAGCACTACTACCGGCCTATGCACCTGTGGCTT
GGAATAGACCTTTTTTAAATCTAGCAGTGGCTTGTAAAACAGAGTTATCTCCGTTAGAGGTGCTTAAGCTTATTAAACAGATTGAGCGACAGCTGGGTAG
GGAAGAAAATCAACGTTGGGCGCCAAGAATTATCGACATTGATATTTTGGCTTGGGGTAATTGTGTGATTGATCAGACTGGTCTAAAAATACCACACACA
GAACTATTATCTAGACCTTTTGCTTTATGGCCTTTGCTTGATGTATGGCCAGATTGGCAACATCCAACAGCAGAATTTGCTGATATATTACAGCGTTGGG
GTTCGCGTTATAGCGGTGATAAAGCACCTTGTGGGACGAAACAACTTCCGCATCGTTTAGAAGGAAGCGCCTTAGTGGGAATATTAAATATAACACCGGA
TTCTTTTTCTGATGGAGGTAAATTTGTAACCCTACCTAATGCACTGGCCCAAGCGGAAAAATTGGTACGTGAAGGAGCTGAAGTGTTGGATATAGGAGCC
GAATCGACTCGGCCAGGCGCAACGCCCATTTTACCAGAAACGGAGTGGGCACTATTAAAGCCTGTTTTAACCACCTTAAAAGAGCAGTGCAAACAATGGG
CATTTAAGCCAAAGATTAGTATCGATACACGGCATCCTATCGTAGCAGAAAGAGCGATGCAGTTGGGTATTGACTGGATTAATGATGTGAGTGGATTTAT
TGATCCTAACATGCGTGCATTGGTAGCGGGTAGCTCGGTGAAATGTGTTGTCATGCATAACCTTGGCGTTCCAGCCCAGAAAAATGTCGTACTCGCTTCG
TACCCTAATATCTGTGAACAAATAATAGATTGGACCGAGCAACGTTTCGACGAATTACTAGATGCTGGTGTCGATGCCAATCAATTCATTTTTGATATGG
GTATAGGTTTTGGTAAAACATCGCAACAATCCATTTTTTTGTTAAAAAATATCGAGCAATTCCGTCGTTTAAACTGTCCCTTGTTAGTAGGTCATTCACG
AAAATCTTTTTTAAGCTTAATAACAGAAAAGGCTTTTCCAGACAGAGATTTTGAGACAGCGATAGTGTCCTACCAGTTGGCAGTGCAGGGTGTGGATTTT
TTGCGCGTCCATAATGTGAGTTTAAATGCTGAAGCCATTGCCATGGCGACACAATTCATTTCATCGGATGAATTAATCAAGCCTAATGTAAAAAGAGAAA
GTTTTTATTGCGAAGAAAATTAACTTTCCCAGATAAGATCTAAGTCTCGTACTGCCTTCACCTCATCTAAACGTTGATGACTTAAATGATGCGGCGCATT
GTTTAAATGCGTTGGATTTTCTTTTGCTTCGATAAAAATTTTTTCCATAGCCGTTATAAACTGATCTAATTCTTGTTTGGATTCTGTTTCGGTAGGTTCT
ATCAATAAGCATTCTGGAACGAGTAAAGGAAAATAGGTTGTTGGTGCATGAAAACCAAAATCAAGTAAACGTTTTCCGACATCCATTGCGGTGACATTAA
ATTGCTTAGATAAGACTTTTAATGTCAAAATAAATTCATGACTGGCGCGCCGTTGTGGAAAAGCGGGAATATATCCAATTCGTTGCAATCGTTTAAGTAA
ATAATTGGCATTCAAGGTGGCGAATTCGGATATTCGTTTTAAACCATCACGACCTAATAAGCGAGCATAGAGATAAGCACGTAAAAGAATTCCTGTATTT
CCCATAAACGTGGATAAGCGACCAATACTTTGTGGTCGGTCTTGTAAATTAAGCCATCGATAACGATCTTGTTCGAAAGCAACGGTGGGTATGGGTAGAA
AGGGCAAAAGACGTCCTCCAACAGCAACAGGTCCCGCACCGGGACCGCCGCCACCATGTGGTGTGGCAAACGTTTTATGCAAGTTGAGATGCATGACATC
AAACCCCATATCTCGAGGCCGTACTTTACCTAAAATTGCATTGAGGTTAGCGCCATCGTAGTAAAGTAACCCACCGGCTTGATGGATAATGTGGGCAATC
TGTTCGATTTGCCTTTCAAAGATTCCTAAAGTCGAAGGATTGGTTAACATGATTCCCGCCGTATGGGGTCCTACTGCGGCTTGCAAGGCTTCTAAATCGA
TATCACCTTCAATGTTAGTGGGGATTTCACGAACTTTATAACCACACATGACCGCTGAAGCAGGATTGGTACCATGTGCAGCATCGGGAATCAGAAATTC
TGTCCTGTCATGATCATTGCGTGAGGCGTGGTAGGCTTTAATCATGGCAACACCCGCAAATTCACCTTGTGCGCCTGCCATCGGTGTTAAAGAAACACCG
CACATACCGGTGATAGCTTTTAGAATTTCTTGAAATTCATACAGACAATGTAAGGTGCCTTGACAATATTCTTCGAGTAATAAAGGATGTTGATTAAGAA
AAGCAGGTAATGATGCCAGACGATGTACACCACGTGGGTTGTACTTCATCGTACAGGATCCAAGTGGATAGAAATGTGTGTCGATAGAGAAGTTTTTTTG
TGACAGGCGAGTAAAATGACGTACCACTTGTAATTCAGAAACTTCAGGTAAAGAAATTTCTGTTTTACGCAATAAATTTTCGGGTAGTGAAGAATACTTA
AACGGCTGTAAATGGGGTGGAATTTGCGCTTTTGCCGTGCGACCTGGTTGACTTAGTTCAAAAATAAGCATAAAAATTTTTACGATATCGTCTGTAGTAA
TTTTGATAATTCTTGTTGATAAAAGTTTAAATCAGTCTGGTTTTTGGTTTCTGTGACACAAATTAATAGAGCCTGATCTAATTCAGGATAAAGCCTTGAT
AGATCATAGCCTCCTTGTATTCCTACTTTAGCTAAACCATGTAATAAATCAGGAACAGGTTTAGGTAAACGAATCACAAACTCATGAAAAAAAGGACTAC
TGAACATTAATTCTACACCGGGTATTTGGGTTAATAGATCAGCGAGTTGTTGTGTATGGTGATGAGATGCGGAAGCGACTTGCTGTAAACCTTTGGGCCC
TAATAGACTCATATAAATCGTAGCTGCAGTGACTAATAAACCTTGGTTGGTACAAATATTCGATGTGGCTTTTGCGCGGCGTATATGTTGTTCGCGAGCT
TGTAGCGTTAATGTAAATCCGGGCTTACCGTTTTTATCCACGGTGCGGCCCACAATTCGTCCTGGCATTTGTCGCAGCCATTCTTTTTTGCAACACATAA
AACCAAAATAAGGTCCGCCACCTGCCAGTGGAACACCGAGCGCCTGTCCTTCACCGCATACGATGTCAGCGCCTTGTTCACCCCAACTCCCAGGTTCTTT
GAGCAAAGCCAAGCTAATGGGATTGGTGACAGCAATGACAAAAGCCTGTTGAGCATGTGCCCAGTCACTTAACTGATCCACTTCTTCTAGGGATCCAAAA
AAATTAGGTTGTGGTATGACTAAAGCGCAAATAGCTTGTTGTTTCCAATGATCGAGCGTTGAGAGCAATGTTTTACCTTGTAATGGACAATAAGGTAATT
CAATGAGTTCAATGGCTTGTTGAGTAACAATCGCTTGTAAGGTTTGTCGATAATGAGGGTGTAAAGTGCGTGGAATTAAAATTTTGGTCGATTGCGTTTT
TTTGTTGGATCTAACGGCCATCAAAACCGCTTCAGCTAAAGCAGAGGCGCCGTCATAAAGCGAAGCATTAGAATAATCCATGCCAGTTAGACTCGCCATC
ATGGTTTGATATTCGTAGATTAATTGCAACGTTCCTTGACTTGCTTCGGCTTGATAAGGTGTGTAAGCCGTCATAAATTCACCGCGGCTAGCAATATCCC
AAACCACCGCAGGAATATGATGTTCATAAGCACCGGCACCAATAAAACAGAGTCCGTTCTTATTTTCTAGGCCACGTTGCGCTGTTAAACGTGTCATCTC
CATTTCAGTTAAGCCAGAAGGAATAAGATTTAATTCGGGGGTTTTTAAATGAGGTGGAATTTCATCAAAAAGATCGTCAATGTGATGTACACCCAATGTC
GCTAGCATTTCTTGTACTTCGACATCAGTATGAGGAATAAATGGCATGTTAGGCCTCAACCAAAATTTGTTGTTCGTAAGTTGCAAAATCCAATAGATTT
TCTAATTCACTTGGATTGGAAAACTGAAGCCGAAATAACCATCCTTGTCCATAAGAGTCGGAATTGATGAGTTCGGGTGACTCACTCAGTGTGGTATTGA
TTTCAGTGACTATACCTGAAAGCGGCGTATAAACATCGGCCGCTGCTTTTACGGATTCTAAAACACAGGCTTCTTCACTTCGTTTTAAAATCTTTTTAAT
AATAGGTAATTCAACATAAACGATATCCCCTAACAATTCTTGAGCATGTGGGGTAATACCAACGCAAGCAATATTATTTTCTTCGAGTCGAATCCACTCA
TGCGTAGTCGTATATTTTAATAATTCGGGTAGTTTTTTCATGATAATTACTCTTTAATAAATTCAATTTCTTATGAAGATATACTCTAAATAAAAGTTCT
TTTTCCTTTTCGTATAAAGGGAGGTTTAATGATACGTACCTGGTATTGTCTGCTGCCCATGATGACATCACAATAATCTTTGTTGTGTGCGTAAGGTATT
CTAGCAAAAGCGATCGAACTACCTAAAGTAGGAGAATAGCTTCCACTAGTAATTTCACCTTCTCCTTCAGAAGTAATAATTTTTTGTTGTTTACGTAAGA
TACGACCTTTTTCTTCTAGTATTAAACCCACTAATTTACGGCTTAGATTTTGTTGTTGTTGGATGAGCGCTAGTCGGCCAATAAAATCTCGATCGATAGG
ATCCCAAGCAATCGTCCACGCCAGATTGGATTCTAAAGGGGTGGTAGTCGCATCCATGTCTGAACCATGCAAATTCAATCCGGCTTCGAGACGTAAGGTA
TCTCGAGCCCCTAATCCACAAGGCTTGCTACCCAAGTCTATTAAACGTTGCCAGAAATGTTCAGCTTCTTGTAGAGGTAAGATCACTTCTAGGCCATCTT
CTCCGGTGTAACCTGTTCTAGCGATGCACCAATTATCACGTTCAACACATTGGAAAGGTTTTAAATCCCTAATCAGGGATTGTTGACTTGCGCTAAATGC
TTTACTTGCTTTTGAAATGGCGTGAGGGCCTTGGATAGCGATAATTGCAAGATCGGTTCGCTCAACAATGGAAGTAGAGGAAAAATTCGAGGCATGTTTT
TTCATCCAATTGAGATCGGATAGGCGATTTCCTGCATTGATGACTATGCGATAGCGTTGTTGCGAAAGTTGATAAACAATTAAATCATCTAAAATACCAC
CGGCATTATTTAACATGCAGGTATATAAAGCTTTTCCTGGAGCGAGCCGTTGCGGGTTATTGGCTAATAAAAAACTGAGATAGTGAATCGCATTTTCCCC
CGCAATATCGACGGCTAGCATATGCGAAACATCAAATAAACCACTGTCTTGTCTGACGACGTGATGCTCTTGTATCTGAGAGCCATAATGCAGAGGCATT
TGCCAGCCTGCAAAATTGACGAGTATTGCTCCGTTTTTTTTATGTTGTCCGTGAAGAACAGTTTTATTTTCCATTGGCTTGCCATTTCATAAGTTTTCAA
TACCTAATTATAACTTGTGGCTAATAAATTACTATAGTTTGACACGAGCCTTTTGTTGTATATACCACTTATGCAATGGTATAAACGTTTCGCGAACTGA
ACGAAACGGTATCTAAAAATAAAATAAAAAATCACTTTGTTATGGCGAGCGAAAATAATGTGCAGGCCATCTAGTCATTTTGCTGAAAAAAATTAATTCA
TATGAGACAGAATGCCATCTAATTCTTCTAAACTATTATAATGAATGATGAGTTGACCTTTTCCTTTAGCGTTTTGTTTAAAATAGACTTTGGCCCCTAA
TGTTTCGGATAATTTACGTTCGAGTTGTTGCACATCCGCATCAATTTTTAAAGGGATCACTATTTCAGCGTTAATAAACGTTCCATTTTGTACTAAACGT
TCTGCTTCGCGAACAGAGAGTTTATTTTTGACAATTTTTTCAGCCGCTTGAATTTGTAGGTTGCTCGATAGACTGAGTAAAGCTCTGGCGTGACCCATTT
CGAGTTGTCCTTGCTGCAATAAAAGCTTTACTTGTGGCGCTAAGCTTAATAAGCGGAGTAAATTGGTAATCGTGGTGCGCGATCGTCCCAACGTGGTAGC
AATTTCTTGATGTGTTAATTTAAATTCATTAATAAGTCGTTGTATCCCTTCCGCTTCTTCGAGTGGATTCAGATCTTGACGTTGAATATTTTCAATCAAA
GAAATAGCGAGTGCGGTTTCGTCTGAGATTACCTTGATTAATACGGGTACTTCATTGAGCTTAGCCAGTTGAGCGGCGCGCCAACGACGTTCCCCGGCAA
TAATTTCATAGCGATTGTCGCCAATAAGACGGACTACAATAGGATTGATAATGCCTTGTGTGCGAATGGAATTGGCTAAATCTTCGAGTGCTTCTTTAGC
AAACTCTCTTCGAGGTTGATAACGACCGGCTTGTAACCATTCTATGGGTAAATGACGTAATTCTTCTTTGTGAGGTTTGGCTGTTTGGACGAGGTCCTCA
AAAGGTTGACCACTTAATAGCATGTCAAGATTGCGACCTAAACGTGATTTTTTCATCATAACACCTGTTCAACAGACGGAGTTTTTTCGTAGTTTGAGCG
TTTTTTTAAAAAAACGTTTGAGGGTATATCAGTAGGTGAATTGACGGATGGGATAGAACAACCATCCCGTGTTAATACTTCTTTAGCTAAACTTAAATAG
GCTTGGCTCCCATTTGATTGAGGATCATACAATAAAGCAGGTTGGCCATGACTCGGTGCTTCAGCGAGTCGAATATTACGTGGTATCAGTGTGGTATACA
TTTTCTCTTTAAAATGCGTGAGTAATTCTTCTGAAATTTGTTTGGCTAGACTATTTCGACCATCAAATAGCGTACGCAGTATGCCGTGAATCTGTAAATG
TGGATTAACCGTGGAACGTAAACTTTGCAAGGTGTTCATCAGATTGCTTAAGCCTTCTAAAGCAAAATATTCACATTGCACCGGGATGATGACGAAGTGA
GCAGCTACTAACGCATTGACGGTTAGTATATTTAAAGACGGAGGACAATCGAGTAAAATATAATCGTACGCATCGGCCAACACGCTTAGCTTTTTTTTGA
GTGTGTATTCACGTTGTTCAATTTTTAATAATTGAATTTCCGTCTGTGTTAAATTCCCTGAACCGGGTATCAATGTATAATTTGCTGGAGTAACAACGAG
ACTCTGTTCTATTGGAACTTCATCTAAAAGGACTTGGGCAATATGAGGATCGAGGTCTTTTTGCAAAAGACTACCTGTGGTTGCATTGGCTTGAGGATCG
AGGTCAATTAACAGTGTTTTTTGTGCTAACAAGGCCATCGATGCAGCAAGATTAATACAGGTTGTGGTTTTCCCCACGCCCCCTTTTTGATTTACGATAG
CGATAATTTTGCCCATAATGCCTCATAATCTAGCTTGACAGGTTTGGTATAGTATAACGGCTCAGTGCAAACTTGCTAATTATCATTGTTATTGGATAAT
GATTCGAGTCAACAGACCTCTATCATATCCACAACGAAAAATTTTCGTTGAATAAAAGGGTTTTTTCATGTTGAAATTTTTACTCGCCTTAGCCTTGCTA
TTGGCAATTAGCTTTACAACGCCTAGTATAGCAAAGCCCATCCATATTATCGCTGCCGAGAATTTTTATGGTTCTGTTGCAAAACAAATCGGTGGGAATT
TTGTCCAAGTCACCAGCATTCTTAATCAACCCGATCAAGATCCGCATTTATTTAATTTAACCCCGAGTGTGGCTAAGGTTTTGGAGCAAGGAGATTTAAT
TGTTTATAATGGCTTGGGCTACGATCCTTGGATGCAGAATTTATTGAATGTTGGCTCAGGTTCAGCAAGAACTGTTATTTGCGTCGCTGATTTAATACAT
AGAAAAGAAGGAGCTAATCCGCATATTTGGTATGATCCTAATACCATGCCCATCTATGCTAAGGTATTACGCGACTACTTGATCAAGCACGATCCACAAC
ATCAAAAGGAATATCAAGCGCACTACCAACAGTTTATTGCACAACAACAAAATTTATGGCAACGGATAAAACAAATAAAAGCGCAACATAACGGGAGTTC
GGTTATTGCGACAGAGCCGGTGTTTGGATATATGGCGCAGGCTTTAGGATTTCGTATGCAAGGAATTCCGTTTCAACTCAGCATGATGAATGGAGTGGAT
CCGAGTCCTAAACAAGTGCAAACGTTTCAACGTCAGTTGCAACAACATCGCGTCAAACTGGTATTTTATAATAGTCAGGTGAGCAGTCCATTGGTTTTGC
ATTTGTTACAACAGGCTAAATGGTTGGGAATTCCTATCGTCGGTGTTATGGAAACCCAACCGATGCATACTACTACTTATTACCAGTGGATGCGAGATCA
ATTAGAACGAGTGGAGCAGGCTTTAAATGAACGCCATCGAATTTAAACAGTTTAGCCTTGCCTATGGGCAACGCTGTATTTTTCAGAATTTCACTGCAGA
CATTAAGTCCGGTGAATTTGTTGCGATTTTAGGCGCTAATGGTGCTGGAAAAAGTACTTTGTTGCGATCGATATTAGGTTTAATTGCTCCATCCAAGGGC
GGTATTTCATTATTCGGACAAGCCGTACATAAAGGTGCCGCTTTTATTGGTTATATGCCACAAATGCGCCAAAATAGTGGTAATAGTTTGAGTGCTTACG
CTTGGTTAGGCGCCAATTTAAATGGATACCAATGGGGTTTGCCAGTTTTAAATTCAGAACAAACCGAAGAATTGCAGCGTGTTATTCAGTTAGTCAAAGC
TGAAAAGATTGTCAATCGACCTTACAATCTTTTATCAGGAGGAGAGCGTCAACGTTTATTATTGGCTCAAGCCTTATTGAATAAACCAAAAATTTTACTG
TTAGATGAGCCGTTAATGAATTTAGACCCTTATTACCAAGCCACGTTGGTCAGTTTAATTGATGATATTCGTTTGCAACATGGGATTACCATATTGTTTA
CTTCACATGATATTAATCCGTTATTAACCAGCGTTGATAGAGTACTCTATTTGGCGAAAGGTAAAGCGGTGATTGGTTTAGTTAATGAAATTATCAATAG
TAAAAAATTAAGTGAACTTTATGGGTTGGATATACAGGTTATTCAGCATGAACAGCAACTTTTTGTTATAAATAAAGAATTAGGATTCCATCATCATGTC
AACCATTGTCGACCCGACCTTGATCATTTCGCTGTTTGAATATCATTTTCTATGTAACGCACTGTTAGTGGGTACGATTGCAGCGATATTAGCCGGTTTC
GTTGGATACTTTATGGTCATTCGCAAGTTAGCTTTTGCGGGTCATGCATTAGGCCATATTGGTTTTGCTGGAGCGACCGGCGCAGGTTTAGTCGGTTTAA
TGCCGGTCACAGGACAGTTGATTTTGACGATATTAGCAGCCATCGGTATGGGTAGCTTAGGTCACCGAATAAGTAGAAGCGATGTGGCTATCGGCATCAT
TTTGGCATTGGCACTAGGACTCGGTGTTTTATTTTTACATTTTTATACGAGTTATGCGGCGCAAGCGATGACGATACTCTTTGGTAATCTCTTAGGTGTT
TCAGCGCATTTAATAAAAATGATGTTGATCTATTCTATTTTTAGCCTGTTAGCCTTAAGTGTCATTGCCAGACCTTTATTATTTGCTAGCTTAGAACCCG
AGTTAGCGGAAGCGAAAGGTGTTTCTTTGCCGCTGATTTCTATTTTGTTTATGATCATTGTGGCAGTTGCGGTAACCGAAGCCAGTCAAGTGGTCGGTGT
GTTATTAGTGTTTACTTTATTGATAGGGCCTTCCGCAGCGGCTTTAAACTGGACTCATCATATTTTAAGTGGTTTATTTTTAACTGTACTGTTTGGTATT
TTAATCGTATGGTTAGGCATCATTTTAGCATTTATTACGGATTGGCCTATTCCATTTTGGATTAGTGCGTTGGCAGCCGCTAATTACTTTTTGAGTTTTA
TCGGAGGAAAAGCCAATCATTAAACAAAAAAGGAGTTAGTGGTTACTAACTCCTTACGGATTGAGTTTAATTGCGTTTATAAATTAATCATCCCAATTTA
AACTTCCGCCAGTTTGGTATTCCGTTACGCGGGTTTCAAAGAAATTCTTTTCTTTTTTGAGATCAATGATTTCACTCATCCAAGGTAAAGGGTTGCTAAC
ACCAGGATATTGTTCAGGCAAGCCGATTTGTGTGAGACGTCGATTGCCGATGAAACGTAGATAATCCCACATCATGTTAGCATTTAATCCAAGAATACCA
CGCGGCATGGTATCTAAAGCATATTGATATTCTAGATCAACACCTTCTTTGACGAGGTCAATGACATAGCGTTTGAATTCGGGTGTCCATAAATGTGGAT
TTTCCAGTTTAATTTGATTGATCACATCGATACCAAAATTTAAATGCATCGATTCGTCGCGTAAGATATATTGAAATTGTTCGGCGGTTCCGGTCATTTT
ATTTCGTCGTCCCATGCTGAGGATCTGTGAAAAACCGACATAGAAAAATATGCCTTCGAATATCACATAAAAAGCAATTAAATCGCGCAATAGACGTTGA
TCATTGCCGGGTGTGCCGGTACGAAAACTAGGATCGGCTAAGCTTTGCGTAAAAGGAAGCGCCCATTCTGTTTTTTTAGCCACGGTCGGTAATTCGCGGT
ACATATTAAAAAGACGTGCTTCATCCATACCTAAACTTTCTATGACATATTGATAAGCATGCGTATGCAAAGCCTCTTCAAAGGCTTGTCTGAGTAAATA
TTGTCGACACTCTGGATTGGTAATATGACGATAGACAGCTAAGACCAGATTGTTCGCAACCAAAGAGTCAGCCGTTGAGAAAAACCCTAAGCTGCGTTCT
ATGATCAAACGCTCATCTTCACTTAATCCTTTTGGATCGCGCCATAAGGCAATGTCTGCCGACATGTTAACTTCTTGTGGCATCCAATGATTAGCGCAGG
CCGCTAAGTATTTTTCCCAGGCCCATTTATATTTAAATGGCACGAGTTGATTGAGATCGGCACGACAGTTGATGATCTTCTTGTCATCGACTTGTACACG
GGCTGCACCTATTTCGAGTGTTTCTAGACCGGTAAAACCACCGGTGGCATGTTCAGTGCTCATCGTTTTAGGATCCTCAATTTTGTTTATGAAACTAGTA
GTCTATTGACATGATTCGCAACCTGGGTCGAGTATCGAGCAAGCAGGGCCGGCAGTACTATCCATTGGTACTGAATTTAAGTGACTTTTTTCTAAGGTTG
CTTTTTCAGTATGTGTAGCGCCCATCGTCCGTAAATAGTAACTTGTTTTTAATCCTTTCAGCCAAATTTGTTTATAGAGTTCATCTAATTTTTTACCAGA
AGCTTGTGCCATGTAGAGATTTAACGATTGACTTTGATCAATCCATTTTTGGCGGCGCGATCCGGCTTCAACGAGCCAATGGGTGGGAACTTCAAAGGCA
GTGGCATAGAGTTGTTTTAAACTATCAGGGACACGTTCAATTTTTTGCAAACTACCGTCATAATATTTAAGGTCATTTAGCATCACGGCATCCCATAATC
CGAGTAGTTTTAAATCTTTGACTAAATACGGATTGATTACGGTAAATTCGCCGGACATATTGGATTTTACAAAAAGGTTTTGATAGGTCGGCTCAATCGA
TTGCGAAACGCCACAGATATTGGAAATCGTGGCGGTTGGTGCAATGGCCATACAATTCGAGTTACGCATTCCTTCTTGCATCACTTTTTTACGTAATGTA
TCCCAGTCTAAACGAGCAGTTCGATCTTGGTCTAAGTATTCACCACGGGTTTTTTGTAGTTGTGCAATAGAATCTAAAGGTAAAATTCCCTGACTCCATA
ATGATCCCTTAAAACTTTCATACGAACCCCGTTCTTTGGCTAAATCACTGGAAGCTTCTATGGCGTAATAGCTAATCGATTCCATGGAGTGATCGGCAAA
TGTGATAGCGGCTTCTGAAGCATAAGGGAGTCGTAATTGATATAAGGCGTCTTGAAAACCCATCAGACCTAAGCCGATAGGGCGGTGCTTTAAGTTAGAA
CGACGTGCTTGCGGCACGGTGTAATAATTGATATCAATGACATTATCTAACATGCGAATCGCAGTGCGGATAGTACGACGCAATTTTTCTTGATCGATTT
CTCCTGATTCGGTTAGATGTTGAGGCAAGTTAATACTTCCTAAATTACAGACGGCTATTTCATCAGTAGAGGTATTGAGCGTAATTTCAGTACATAAATT
GGAGCTATGAATGGTCCCCACATGTTGTTGTGGTGAACGTAAGTTGCAAGGGTCTTTAAATGTGATCCAAGGATGTCCGGTTTCAAATAATAAACTCAGC
ATTTTTCGCCATAGATTGGCTGCTGGAATTGTTTTGAAATTTTTAATTTCACCGCGCGCGACTTTGGCTTCATAGGCGTGATATTTTTCTTCAAATTCTA
AACCAAATGCATCATGTAAATCAGGGGTTTCATCAGGTGAGAATAAAGTCCAGTTTTCTCCTTGCATGAGTCGTTTCATAAATAGATCAGGGACCCAATT
GGCGGTATTCATATCATGCGTACGACGCCGATCATCACCCGTATTTTTTCGTAATTCTAAAAATTCTTCGATATCTAAATGCCATGTTTCTAAGTACGCG
CAAACAGCGCCTTTACGTTTGCCACCTTGGTTGACAGCTACGGCAGAAGCGTTAGCGACATTTAAAAAAGGGACGACACCCAGTGATTTACCATTCGTGC
CTTTAATTCGCGCACCCATCGCTCGGACTGAAGTCCAGTCATTACCTAAGCCACCCGCAAATTTTGAAAGTAAAGCATTATCTTTTATGGCACTGTAAAT
TTGATCGAGATCATCAGATACAGTGGTTAAAAAGCAACTTGAAAGTTGTGGGCGCAAAGTTCCGGCGTTAAAGAGAGTCGGTGTGGAGGCCATGTAGTCA
AAAGACGAAAGTAAGTGATAAAACTCAATCGCGCGCTCTTCTTTGTTCGGTTCTTGTTGCGCAAGTCCCATGGCAACACGCATAAAGAACGCTTGGGGTA
GTTCAAAACGGATATCATCGGCGTGTAAAAAGTAACGATCATATAAAGTTTGTAAACTCAGATAAGTAAATTTCTGATCGCGTTCAGGGAGTAAGGCTTT
ACTTAATTTTTCTAAATCAAAGGCTTGTAATTGTGGATCCAATAATTCTAAGTCAACACCACATTTGATATAGTGTTGGAAGTAATGAGAATAGACGCCA
GAATGATGGGTGTGAGTGGTAGTCGGCAGATCAAGAAAGTTGAATGCTTCCGTATATAATGTGCGTAATAAGAAGCGTGCGGTCGCATAAGTGTAATTAG
GGTCTTGTTCAACCAGCGATCGTGCACTGATAATAAGTGCCTTATCAATTTCAGTGATAGGCATGCCATCATATAGATTACGTAAAGTTTCTTGTAAAAT
GAGCTCATGTTTTACTTCACTTAAATCTTTACAGGTCTCTGTGATCAATAGGCTCAGTTGGATGAGATCGAGTGGACGTTGACTGCCATCCGCTAAAGTT
ATTTGTAATTGAACTTCAGATTGTGATTTCGTTTCTGCACGCATTTTTCGCCGTTCTTCACGGTATAACACGTAAGCGCGCGCAACTTGGTGAGCTTCTA
CACGCATTAAAGCCAGCTCCACTTGATCTTGTATGGCTTCAATGGGCAATGTTCCGCCGTTAGGGTGGCGTTGGTGTATGATATTTGTGACTTGTTGTGT
TAGCTGCGATACCCGTTCATGAATACGAGTTGATAGTGCGGCTTGCCCACCTTCTACGGCGAGAAAAGCTTTAGTAATGGCAACTCTAATTTTACTCGGA
TCGTAATTAACCAGTTTACCATTACGTTTTATAACTTGTAATGTACAAATGGGGTTACTCTCTTGTTCTGCTTCCGCTTCAGGTAGTAGAATCTCTGCGC
TGTTAAGCAGAAGAGAAGAAGTCATTAGTTCGGATGAAAGTCCGCTCATGGATGCTCCTTAAAAAGGTTGTGAGGAAATAGGTTTATGGAAATGATATAA
CACAATATCATGTGGTTTATGTACTATGCAACCACTATATAAAGTGAGGAAGTCTTTAGTAAGCTGTGAGTAAGTTGGGTAAAACAGGTTAATCGGCTGA
CTTATTTTCCGTGCCATGACCTGTTGGAACAGGGTTTATGCATAGAAGATTAAATCTTTTGTATGATAAGCGTATTTTGTTGGTTTGTACGTAAATGAGA
GGTGATATGCAACACATTTCTTGTGCAGAGATTTCAAAAAGTATTTTTCGTGCCTACGATATTCGGGGTATTGTGGGTGAGACGATCACACCTGAACTTA
TTTATATTCTGGGCAAAGCGATAGCGAGTGCCGCTCAAGAGCAAGGCGAACAAACCATTATCACAGCGCGTGATGGGCGGTTATCAGGGCCTAGTTTGAT
GAAAGCCTTACACAAGGGATTACGTGAGAGTGGTTGTGATGTGATTGATATTGGTCAAGTTCCTAGCCCCGTTCTTTATTTCGCAACAAGGGTTTTAAAT
TGTCGCTCGGGAGTGATGTTAACAGCAAGTCATAATCCATCGAATTATAATGGGTTAAAGATTGTTTTAGCAGGAAAGAGCTTATCCGAAGGAACTATTG
ATGCACTTTATCGACGTGTCCAAGCAGGTGGCTTTAAATCAGGAAAAGGGAGTTACCAGCAAATATCGGTTACGGAAGCTTATCTCAATCGGATTACGCA
AGCTATTTCTTTAGCGCGGCCTTTACGCGTGGTGCTTGATTGTGGAAATGGTGTCGGTGGTGTCGTTGCGCCCGAATTACTGCGTCGTTTGGGTTGTGAA
GTGATTGAATTATTTTGCGAGGTGGATGGTCATTTTCCCAATCATCATCCTGATCCCAGCATACCAGAGAATTTAAATGATTTAATTGCTAGTGTGAAAC
AGCATCAGGCAGATCTTGGTTTGGCCTTGGATGGCGATGGAGATAGGCTGGGTGTGGTCACGAATCGAGGAGAAATTATTTGGCCCGATAGACAGATGAT
GTTGTATGCGATGGATGTCTTATCACGCCATCCAGGCGCACTCATCATTTATGACATCAAATCAACGGGTCATTTAGCCAAGCTCATTGCAGAAAACGGC
GGCCAATCTTTAATGTGGAAGACGGGGCATTCGATTATGAAATCCAAATTAGAAGAAACAGGTGCATTATTAGCGGGCGAAATGAGTGGTCACATCTTTT
TTAAAGAACGTTGGTATGGTTTTGATGATGGTTTATATACCGCTGCTCGGTTATTAGAAATTGTTGCTAAAAGTAAAAAAAATGTAAGTGATTTATTTGC
TGAATTGCCGAACAGCATTAATACACCGGAGTTAAAATTGCCTATCGCGGAAGATAAAAAATTTGCATTTATTCAAGCTTTTCAAGCCCACGTGAATTTT
CCGGAAGCGACACTGAGTAAAATAGATGGTGTCCGTGCTGAGTTTAGCGACGGTTGGGGTTTAGTGCGCGCGTCGAATACCAGTCCTTATTTAATTCTGC
GATTTGAAGCGGATAATTTACCTGCCTTAAAGCGTATCCAAACTTTATTTAGGAATACTTTATTAGCCATGGATCCCGATCTTAAGTTACCCTTCTAAAC
TATGCGTATTATGACTTTAAATGTGAACGGTATTCGTTCTGCGGCACGAAAAGGCTTTTTTGAATGGATGAAGCAGCAAAAAGCCGATGTGATTTGTTTG
CAGGAAACCAAAGCACAAGAAGATCAGTTGGATGTCTCACATTATCCTCAAGACTATCAGGCCTATTTTTTTGATGCGGAAAAAAAAGGTTATAGTGGCG
TGGCGATCTATAGCCGTATCAAGCCGGATTCAATGACTGCCGGTTTAGGCTGGGAATGTGCGGATAAAGAAGGTCGTTATCTGCAACTGAATTTTCCTGG
CTTGAGTATTGCTTCTTTGTATATGCCCTCAGGGAGTAGTGGTGAATGTCGTCAACAGTTTAAGTTCCAATTTTTGGATCACTATCTACCTATTTTGAAA
AAACAACGTCAGCAAAAACACGACTTTATTATTTGTGGGGATTGGAATATTGCACATAAGCCGATAGATTTAAAAAATTGGCGGTGCAATCAAAAAAATT
CTGGCTTTTTACCTGAAGAACGTGCTTGGTTGGATCAAGTATTAGGACCTGTTGGTTACGTGGATGCTTTTCGAGAGGTGAATCAACACGCTGAACAATA
TACCTGGTGGTCAAATCGTGGTCGTGCTTGGGATAATAATGTGGGATGGCGGATTGATTATCAGATAATTACTCCTGGGCTAAAAGACAAAATTAAATCG
GTTGAGATTTATAAGGATCAGCGTTTTTCAGATCATGCCCCTTTAACAATCGATTATAAGCTTTAGCAGCGGGTGAGGAGGTGTTTACGTGACTGTCTGT
GTGTCTTTAGGGATGTTTCACTTCATAGTAGGTCTCAGCAATAAAGGGTTGCTTCCTGGTAGGCTTGACTGTTTCCGTCTTTCGAGTTGTTGCTGAATAC
GACGTATTTTGGGATTAACAATAGGTCGATTATTTTTCCCCGTTAAACATTTCGCAGCATAAGAAAGAGCAAATAATGTACTCTGTATATCAATAGATGC
CGTGACACGTGATATTCCTTCTGATTGAGTTTGTTGCTGATGTGATTGATGGCGGCTACTCAATTTAGTTGCTGCTATTCGCTGCGTATACGGAGAGCTT
TCTGGTGCGCTTGCTATTTCTTTAAAGCGATTTGCTTTACCGGTAGATTGCCTGACTTTCATTGGATTTTTTTTTATAAATAGGCTGCGTTTATAAAAAT
TCGTATTTTTTTGAATAATAATGGGTTGTTCTGATGTGGGCGGGTGTACGTCCGTTCGCTGGGCCGCTTTAGAATACGCCTTACGCGAAACAGGTGCCGA
CTTTTTTATGGAGGGCCTATTGAAAGTGATCTCGTTTAGTTGATGAGTGGTTGAAATGGGTTGTTTAGTTGGGTCATTAGTCGGATGCGTTGAGTAAGCC
GCTAAACCCTTCCTGGATTTATGACTAAACTTCTTAAGGCGATATTTTTCTTTCCTTTGGTCGTAGCGATCATAGTAAGCATCCGCTCTTTCTTGTATCG
AATCTGTATTCTGAGTAAAAGAATTAATTACATTATCTGGCTTAACGGAACGACGTCGCCTAATAAGGTTACTCGTATTAAAATGGTTAGTTTGATTTGC
TTGAGAGAATGGAATTGACTTAGAAGTAATAATCACCATTGATTCTTTTTTTAAGGCTTTTTCTCGCGCTTCTTTTTCATCTTCGAAGATGGGTGCTGAA
TTCAATTCTGTTAATTTCTCTGCCAGAACCATTTTTTTATTAGAAAATTTGAATGATAAAGTTGCTAATTTAGGCTCTTTATAAAAATTTTTTAAAATAA
TACTCAAAGGCTCCTCTGTTTCTGAAGTAAGACTGAGTATATTGGTCCCTATTAAATTTACCTTATTATGGTGATAAAAGTTAAATTGATGATAGGCTCT
CGGAATAATAATTTCAGTATTTTTTTCTACATCTTCAACGCCTATACTGATAAGCTGGTGCACATTGTCTAGTTTTAAGGGAATAGGTTCTAGATATAGA
TTCGGGGGTTGTCCTACTATCTTCTGTGGGGCAATATTTAAAATAATATGTAAATACTCTTTATACCAATGCGTCAATAATGCATCTTTCAAACGAACCG
TGATAAAATCTAAGATAATTTTATCCCCTATGAGACCTAAGACCAGAATCAGATCATTCCCTGGTTTTCTATATTCATTATCTGATTCTGGTCTATGTAT
GTTCTCTAAGCTATACTGGTTAGCGTTGTCTTTTGATATGAATGCCAGTTGAAACGCATTAGCGCTAAATTGAAAATCAATTTGAAGTTTAGCATTTAGC
TCTCGAAAATCTAAAGTATCCCTATGTTCGCTATGGTGAGCACGGTGAAGAATAACCTCGTTGACAAATGGGATAAATGGGGAGGGTGATTTGATAACAA
AAAGACCTTCACCCCCGTTACTGTTAAAATGGGTCTCTTTTGCACTTGGATCATTAGGCATCACTTCGTGACTGTGGTGACCAATTAAAACTCTCTGATT
TTGTAACGTACGTATAATACAAATCATATTAAGACGGCGTGCCATGGGCGAATAGAGAGTCATAATATCGTCTACGCTCTGATCCGTTGTATAAAAAAGA
TAGCTATTTCCATTAACTATTTTAAGCTCAGCACCGTCTATAAACTGAAAAAAAGGCGGACTCAATAAGGAATAATTTAAATTTAATTTAAAATCGTTCG
GAATAAAGCCGGAATTTTTTAGCAGATTGAAGATCACATGGCGTATCTTATCTCGATGGCTAAGTGTCACATTAACATCATGATTTTTAAAAAAATTCTT
TAATATCTTTTGCGATTGAGCTGCCTTAATCACTTTAGGCAACAATGATGAGTATTTTTCGTTAAGGAAGGCCCCAGGCTTGAGTTGATAATGCAGGATT
ATATCGCTCGTCGCTTTATCTTTAGCGATAGAAATCGTTTGGACAGTGCGCAAAATCTTTCTTATTTTATGCTCTAAAAAATGAAAGGTAATCGTTTGTG
TTGTTGATGAAATAGCATATAAATCTGAAATTTCTGTGTTGAATACAAACTGATGCTTTAAATGCTCAGAGGAAACTAGCTCCTCATTCGATTTTTCAGT
GGTCAAATTGACCAAAATCATTCCTTTACCCGGTAGAATAGTGTAAGTAAAGTGACCTTGTAGTGCTTTATTATTCAAAACACTATGGGGTTTTAAGTAA
AAATTTGTTGCATAATCACAACTCGAATTTTTAGGGATAAAAATAGTATCTGCCTGCTTAAAAGTTGGCCCACCGCCTGTGGATATCTCTTGGGTATCAC
ACGCGGCAACCACAGAGATCGATACCTCTCCTCCCATGAGTTTTTCTATATTGGCGATAGCTATGGTTTTATTACCATATTTTAAAACGCCTTCGTTAAA
GTTGACTGTAATTTTGTTTGCTGTTGGTTGAAATCCTTGTAACAGTAACATATCTACCCCTTCTTTTCCGTCTAAACCACCTAACCCCTCCTCTTTATTT
AAAGCAGTGACTACTTCGCTCGCCTTTACAATATAAATATCCTCTTGAGTCCCTCCTAAATAGTCTTTAGCGCCATTATTCACTATAAAAACATTAGAAA
TATTGCTGAAACCCATTGCATGATCTTCTCCCTCACCCAGATCATAAAAGGCTATTTTTCGAGTGGTGTCATTATTCATACTAAGACCAATGGCTGCATC
GCAGCGGTAATCGATCCGTGTAGAAAACTTTTTGCTATTTACCGTAGGGAGACAAAGCAGCTGGGTTCCAGGTGGTGGCATGATCTTCTCTCTGGTTAAT
TCAAGCCCAGAGACTTTATCTTTGAAATAGACAGTATTATCTTTAATCTCATTGAAGACAGGAATACAGTCTTTTTTTTCCTTGAAACAATCGATTGGCT
GCGCTGATGGAGATAAGCCGAATCCACACCGAGATTTTTCTCGAACGATGCGACACTCTTCACCTATTTTTTTAATTGCAGGAAAAATAAGATACTTAAT
TTCTGGAAAATTTTTTAAGAATTCTAGTTTCTTCTCGAAGAGATGATCATATTCGATAACTTCATCCATCATTTTTTTAATATGGGGTTCTGGTTCCCAA
TGTAAAAAAGCACGAGATCCTTCTTCTAGTTTTTCCCAATCGGTCAAACGAACGAGATGATTCTCACGATCAACCGCTTCAACACTTTCATATATTTGGA
CTCCTAATATAACAATAGCACCCACAATCTCGCCTATCGGACCAGTGACAGCAGAAATTCCCATCAATGCTATGGCTTCTGAGCTGAATTCGGCCACTTC
AATCCCTATTTCTATCGCATCAGTTGCTAAGAGAATTCCATCACTTATCGCACCTACCCGTGCATCAATATTACTACTATCATTTTGTAATGTTTTAAGT
TGATTATAAAGATCATACGCAATGAATAGAGAGGCTCCACGACGTACAAAAGGGGCACTTCCTCCTAAAAATCGACCCCGAAATATTTTTCCTGTCGCTA
ATAAGCGCTTTCCTTCTTTATCCATTAGTTTAGATACCCCTGTAAGTAGAGCGCTTGACCCTGTAAAACTTGCCAGATTAATCGCTGCGGTAGGGTCACC
CTTCAATAAATTAGTTATAGCTCCTTCAGCAAAGATAGCGCCCATTAAATGAGAGGAAAGCTTACTCACTTTACCTAGATGCTTAATTATTTTGTTATTA
ACAATCAGCTTTGAAATTTCTCGTTGCCGTGTTCCCCCTACTGTTCGTGTAGAAACATATCGCAAAAGCTCAGCTTGCTTAGCTTCAGATAAGCCCTCCA
GATCTTCAAGTAGTAATTGGCTATCTAGTATACAGTTAGATTCACGCTTGCGTCTGTTTCCTCCCAGACACCTGAGTTGAGTAATATCCAAATTGCTATT
GACATCCTCATCGATATCCATCAATAGGTTGCTGTTATCTTGCTCCGTATTTAGGCGCGCGGCTAGCAAACCTTGACTAAAATCCGGTTTATTTACTCTT
GTCAACTCGTTATTCACTGCCATTAAAGGATAAAATATTTGGTGATTCCATGCCTCTGTTTGGCTTGTGGTCTTAGTAAAACGAGTGTATTCAAAGGCTA
TTTGTTGTTGTTGTTCGATAGAAAAACTTATTTTTCTATCCACTTCATTTCTTGTAAAATCAACTGGATTTAAAGGGCGTAAATAATCCCCTTTTATCCG
TTGCAATTGAAAATTGACTTCTCTTGATTCAAGGCTACTATCAGAAAAGTTAGGCACCGCATGTATTAATCGTTCAGACTCTACATCAAAAACAATGGCT
TCGGGTGATGGTTTATCACCTAAGTCAGATGATTTAATAACAAAACGATTTTTTTCTGCGTATATTTGTTTTAACACTTGTTCTATGTTGTTATCTGATA
TGGTACTGGTGCTTGATGCCAAACTGACTCGATCTCTTGCGCCACTCAGGTAGAGATGTAGCTTAGATTGACCAGGAAATTCATTGAGTAATTGATCGAT
AAAGCTTAAAGGCCCAGAATATTTATCAAAATGAGATAAAACCACTTTTTTACTGATAGGATCAAACGCAATAACAGCGACACATTGTTGAATATTATAC
GTTCCTAACTTAGCATTGTTCGCTATTCCGAGTTCACGTTGTAATACGACATGTGCTGCACCATCCAGATGACCTTGAGTGAGTTTATAAGATGCATAGT
AATGAAAGGATTCGCGTGCTAGTAGATCATCAATTGTGAGAAAAGAGGGCAAAAATGATGAAGATGAAAGCGCTTGTTCTTTAAGTTCTTTATAAAGACC
AGCCAGTGCTAAATGACCCTGTAATTTTTCCTGATATTCTAAAGAAATCAATTTGTTTCGATTCACTTCTTCATAGCGAGCGATTGATAACGGCACCTGG
TTAATCGCAGTTTTCGCTAAAAATTGATAAGCCGATTCGAGAGATCGGTAGTCGTTTAACTGATGATAAATTCTAATAGCTTCTTCTGTGTACGCCTTTG
CATTATTGTTATTGCCTCTATGTAATTGATGTTGAGCTTCGTTAAAAAATTCATTCGCTTTGGCTAAATCCGCTTGATAGGCGGGCGAATTAGTCTCTAG
GTTTCGTAAATTTGGAAAATTGCTTGGCAATGCTAATACTTGATTTTTCCAAGAAAAATATTCCTCTTGCCTTAGACTGGTTAATGTCTCAAGATAGCTT
TTAGGAAGAAGATCATTACCAATATCCCCAGCTAATTTGTCTGCTTGCAAGCGTAATTTATCTGCAGTTTCTATTAAAACTGAATGATAATTCCCTTTTT
TTGATGAAGCAATCTGTTCATAGTGCTTTAAGTCATAAGACAAACTATGTATAGCACTCGCTAATTCTTCAAAGTCCGATAATCCAGTATCAAAAAAGGG
ATTAGTTTCTAAGTTATCAATGGCTGTATTTAAATGATGGATAGCTTTTTTAAATTCCATTAATTGATATTGATTTAATGGTTTCCATTCAAGTATAGTT
TTCACAGTTTTATCGTCTAAATTGTGTAACTGAGTAGTACGATACGGCAGGCTGTTTAGTAGCGTATCTAGATTGGTTTCTGCAACTTTTATTTCTCGAG
TTAAAGAACTGATAACGGATGATTCTTGCAGTAGACGCTCAGCCATTTGTTTTGCGGTTTTTCCTCTATTATTTACAATAGCCAAATCATCGTTTGTAGC
GACGCGTAATAACAGCTTTAAAACCTTGGGTCCTCGTCTGGCTACTTGAACTGCTTCGTGTAGGGCGGTATTCCCCGCGTTATTTTGGATACTTAAAATC
TTTCTATGCTGAAACAGATAATCCTTTTGATAAAGAGACTTAACAACATTCCTATTACTGCGGATAACGGCAGTATGAAGCGGCGTATTTCCGTATTTTA
TTTCTTGTATGTCAAGGGCTTCAAGATGCGGGATAATTAATTCTGCAATTTCTTTTTCTTCTTGCATCTGAGCTTGCACTCGTTCAGATTCTTTTTCTTC
TTGACTTCGATAATTAGCCACCATATGCAAGCCTGTTTCACCATCACGATCAACAAGATAAGGATTGACTTGGTCTGAATTGATTATTTCCTTAACAATT
AAACTTCGTGTACCGATAATGGCGCGATGTAATGCTGAAAAATTTTCCAAGCCGGTTTGTAGGTTAATATTTACTCCTCTTTCAATCAGTTTCTTTACAA
TCAGTGCGGCGGCACGTTTCGTCGCTTCTCTGGTCGTTAGACCAGAAAAAACCTCAACGGATTGCATACGAGTTAAGGCAGTTGTCAGTTGTTCCGCCGT
CACTGTTGCTGTGCTTTCAATGGTAGCCACTAAAGGAATGATTTCACCCTGATAGGTTACTAAACCTTCTATGTCATCTCGATTTCCTTTTAGTAAAAGG
TGGCTATTGCCTAGATTCGGGTTTGCACCATAATCTAACAATATATTGACCGATGCTAATTTTAATCCAGCACATGCATCATATAAGGGTGTTCTATAGT
GCTTATCTACACGATTAATATCGTGACCGACTTTCTGAAGGAAGGTAATGAGTGGAAGATTTTCTTGTATGGCAGCTTCATGTAAAAATGATTTGCCATT
CCCTTCGTTTAAAACAAAAAATTTTTGCTTTTCAAAAATTTTTTCGATATTAGGCAGATTTTCAATGTTATTCGTTTTTATATAATCTGATAATAAACTC
ACTAATAGTTGGTAGCTTTCATCAAACGCTTGTTGTGGTAGGTAGGTATATGAAGGCATTTTTTATGTTTCCCCGATTAGGGATCCTCGTAAAGTAAGTT
CATATGAAGTTTTTTTAGAATCAAGAATCATTGGATAACGGACACTGGCATATTTAAATTTCCATTAAAAAAATAATTCTGATAAATCTTAATTATCGAT
AGTGCAATAATTATTTTTTAATGAAGTTATCCGTAAGGCGCAACATTATACCAAATAAAATTTATAAGTTCGTGCAGAATAATGTTTTATTTTATTAACT
TTAATAAGGTTTGTAATGCGAATTCTACCGCTGCGTAACGAATAATTAATCGATCACCCGAGTAGTGTTGGCATAGCGCTTTACTGAAAGCATTTTTACT
CACCCAAGCTGTCCATATCGTACCTACTGGCAATTGTTCAGTGCCACCATCAGGTCCTGCGATGCCGGTAATGGCTATACTGACGCTGGCAGGGCTTTTG
TTTAAGGCACCGGTAGCCATTGCGAGTACCACTTCTTTACTCACCGCTCCATATTGATTGAATAGAGTCTTATCGATACCCAAAACTTGTTGTTTAGATA
AACGAGAGTAAGTCACAAAACCACGCTCAAACCATGCAGAAGCACCAGGTACGCTGGTAATGGTTTGTGCTAATTGTCCTCCGGTACACGATTCTGCAGT
CACTAACTGTAAATGCTGTTGTTTGAGTTGATCGCCTAATTTTTTAGCGTCGCAATGCACTTGGGATAATGAGTGAGTCATCCGTTGCCTAGCATCCTAT
CGTAGTTTCCTTAGTTTAGGAGTATAACGGCTGATGCAAAAAAATGTTATAGTAAACGAATGACTTTTACGGCAACATAGCCGTATTAACGCATAAGAGA
GTTAACCTTAGGTAATTTATGGCCAAAGAAGATCAGATAGTGATGGAAGGTACAGTCATTGAGACTTTACCGAATACCTTATTTAGGGTGGAATTAGAAA
ATGGGCATGTTATAAATGCCCATATTTCTGGACGTATGCGAAAAAGTTATATCCGTGTTCTCACAGGTGACAAAGTGAAAGTGGAAATGACACCTTATGA
TCTCAGCAAAGGTCGTATCATATTTCGCGGTAAAGGGTCCGAGCCTGATAAATCTAAGCCTAGCTAATCGGGGCTTGAGTTAGATTTTTATTTTGCTCAG
GAGGCGTAATAACGCTACCTTTTGCGGAAATAATTAATTGTAATTCATCGTTGGTACACGTTAATGTTAAATGACCACCGTGTACTAAGCGTCCAAAAAG
TAATTCATCAGCAATCGGTTTTTTAATTTGTTCCTGAATGAGACGCATCATTGGACGTGCGCCCATGCTTCTTTCATAACCATGTTGAGCTAACCAGGCA
CGGGCGGGTTTGTCTACCTGCAACGTGACGTGTTTCTTTTCGAGTTGTGATTCTAATTCATGTAAGTATTTATCGACCACTTGAGAAACGATGTTTGCAT
TTAAATAATTAAAGAAAATAGTGGCGTCCAAGCGATTGCGAAATTCAGGAGAAAATACGCGTTTGATGGCCTCTGAGTTTTCAGTATGATTTAAATTAGG
CGTAAAGCCTATCTCTTGACGGCTAAACTGATCGGCTCCCGCATTACTGGTCATGACCAAAATAATATGACTAAAATCTGTTTTTCGACCATTGGTATCC
GTTAAGTTACCATGATCCATCACTTGCAATAAGAGATTAAAAATATCAGGATGAGCTTTTTCTATTTCATCCAATAATAAAACAGCATGAGGATGTTTAG
TCACTGCTTCGGTTAGTAAACCCCCTTGATCATAACCAATATAACCCGGAGGAGCTCCTATTAAGCGAGATACACTGTGTCTTTCCATATATTCAGACAT
ATCAAAGCGCAGTAATTCGATGCCCATCAGTTCTGCCAATTGACGCGTCACTTCTGTTTTACCCACCCCCGTTGGGCCTGCGAAAAGAAAGGACCCAATT
GTTTTATTGGTTTCTCTTAAACCAGAACGCGTTAATTTCATGGCGGCACAAAGATTTTCAATGGCTATCCCTTGGCCAAATACGCGCGCTTTTAATTTTG
TTTCTAAGTGCCGTAAACGACTTTTGTCGGAGGCAGAAACATTTCGTGTAGGAATACGTACCATCTTTGCCACAATGGCTTCGATCTCATGAATACCGAT
GACTTGCTTTCTTTTATGGTTAGGTCGTAAGGCCTGATAAGCGCCTGCTTCATCCACGATATCAATGGCTTTGTCTGGTAAGAAACGATCGGGTAAATAA
CGTGCAGCCAGTTCTACACTAGCACGTAAGGCATTCATACGATATTTCACATGATGATGTGTTTCCAGTCTATCACGTAGACCGCGTAGAATGGCTATGG
TTTCTTCTAAATTAGGTTCGGGGACATCAATTTTTTGGAAACGTCTTGCTAATGCCCGATCCTTTTCAAAAATGCTGCGATATTCTTGGTAAGTGGTAGC
ACCAATGCATTTTAATTCTCCGGTAGTGAGTAACGGTTTAATTAAATTAGAAGCATCCATGACACCACCCGAGGCAGCGCCGGCACCAATGACGACATGA
ATCTCATCAATAAACAGTACGGATTGAGGTTCTTGTTTGAGCTGAGCTAATAAAGCCTTAAATCTTTTTTCAAAATCACCACGATATTTGGTTCCAGCAA
GTAAACTACCGAGATCTAAAGAATAAAGGGTACTATTCGCAAGAACAGAGGGAACCCTTTTTTCAATAATGGCTTTAGCCAGTCCTTCGACAATCGCAGT
TTTACCGACACCAGCTTCACCGACTAATAACGGGTTGTTTTTACGACGGCGACATAGGATTTGAATAACTCGCGCTAATTCCTCTTCGCGGCCAATTAAA
GGATCAATTTTTCCAAGACGCGCTTTACTATTTAAATTAATTGCATAAAGTTCTAATGGACTATTTCCAGGACCTTCTATAGTGACTTCTTCTTCAGTCA
CAAACTGATTTAATTTAGGCTCCAAATTATCTTGTAATTTAGGTAGCCCTTGCGATATGTAATTCGATATATCAGAGCGTGTTACATTTTCGCGGCGTAA
AAAATAAATAGCTTGGCTATCTTGTTCCCCAAAAATAGCCGCTAAAATATTAACGCCATGTACTTGCATTTTTCCGCTGGATTGTACTTGAAAAATAGCA
CGTTGTAACACCCGTTGAAAACCTAATGTGGGTTGTATATCGAGATTAGGATCAGCAGAAGGAAACAAAGGTGTGGTTGCTGCAATAAAATTACTAATCT
CGTTCTTAAGCCGATTTAAATTCGCTCCGCACGCTTTTAGTGCGGCAACAGCAGAAGGTTCATCTAAAAGCGCTAACAATAGATGTTCAACCGTTAAATA
TTCATAACGCTTTTCACGGGCTTGTTTAAATATCGAATTTAAACTAACTTCAAGCTCTTTGCTAAACATGGTAGCCCTCCTTTTCGAATCGAATCAAATC
CGTGAATTCACACATAAAGGCGTTTTTCACTGTTGTTATACAAGCTGGGTAGTCCATGTTGAAAAAATTATTTCCCTTTATTTTTAGCCTAGTCGAAATT
TAAGGATTTGCGAGTTTGCTTAATTTTAAACCTTTTAAACGCAGAGAGGGGTAGGGTGTATTTTTCCCATACGGGGTAATGCTTTTTCAGCAGGATAAAA
GTGCTTAAGGGGGACGATTTTAAGAGGAAAATTAAATTTTCCTCTTAACTCATGACAGGCTAGAAAAATAATTATTTTTCTAATGTTGTAGCCGATGCCA
GTGTGTGTTTATTGCTCATATGATCGACGATAGATTGAGCAAAATCAGAGCAACTGACTTCTTTGGCATGGTTCATTAAACGCGCAAAGTCATAAGTCAC
GGTTTTGGCTAATATAGCGCCTTCCATCCCGATTAGGATGTAATCGGCTGCTTCGTTCCAACCCAGATGTCGTAGCATCATTTCAGCGGATAGGATCAGC
GATCCGGGATTGACTTTATTTTGACCGGCATATTTGGGTGCTGTGCCATGGGTTGCTTCAAACATAGCCACTTTATCGCTCAGGTTGGCGCCAGGAGCAA
TGCCGATACCACCGACCTGCGCCGCTAAAGCATCGGAGATATAATCGCCATTCAGATTTAATGTCGCTATGACACTATATTCCGCTGGACGGAGTAGAAT
TTGTTGTAAAAAGGCATCGGCAATGAAATCTTTAATAATAATTTCTTTAGTGGTTTTCGGATTTTTTAGGCACATCCAAGGTCCTCCGTCGAGCAGTTCT
GCGCCAAATTGTTCTTTAGCGACCGCATAACCCCAATCTTTAAACGCACCTTCGGTGAATTTCATGATGTTGCCTTTATGTACTAAGGTGACTGAAGGCA
GATCGTGAGTTATGGCATATTGAATGGCGCATTTTACCAATCGTTGTGTTCCTTCTTTCGAGACGGGTTTAATGCCAATGCCACAATGTTCAGGAAAGCG
AATCTTTTTAACACCCATGTCATCTTGTAAGAAGGCGATCAATTTTTTGGCTTCTTTACTGTCGGCTTCCCACTCTATTCCTGCATAAATATCCTCAGAG
TTTTCTCTGAAAATAACCATATTGGTTTTTTCAGGTTCGCGAACCGGGCTTGGTACCCCTTTAAAATAACGGATCGGTCGTAAACAAACATACAGATCCA
GTTGTTGGCGCAATGCCACATTTAAGGAGCGGATACCTCCGCCTACAGGTGTCGTGAGTGGACCTTTGATAGAAACCACATAATCACGTACTGTAGTGAG
TGTTTCTTCGGGTAGCCAAACATCAGTGCCATAAACGTGCGTGGCTTTTTCACCGGCATAGATTTCCATCCAAGCAATTCGACGGTTATCACCATAAGCC
TTGCGGATAGCCGCATCGACGACGAGTCGCATAGCCGGCGTAATATCAACACCGATACCATCCCCTTCAATAAAAGGAATGATAGGTTGATTCGGGACAT
TTAAGGAATAGTCGGAATTTACTGATATTTTCTCACCCGAACTTGGAATCTGAATAGGCTGGTAAGTCATGCGTGCTACTCCGCTTTTTTTTGATTGAAA
AATTTCTTCTCAATTTTACAAGATTTTACTCACTTGAGCGAGTTTAGGCCTAAGGTAAACTTTTCTTAGATTTTGGTTGTTTATAGGGGTGTCAGTAAAA
GAATCTTTAAAAAATTTACAAGCTAATCGAGTAGAATAAATCCCTTGATAGTCAAAAAGTTTTTCATCAGAGAGAGTCATTGTTGATTTTGTTCGGCATT
TTTGTGCTTTAATTGATGGAGAATCCTTAGAGGTAGCCATTTGATTAATCGTAGTTTCTAACTTTATCAGACTGGATTTAAGCGTAGTTATGCATTGCTC
TAAAGCTTCTTTTTTTTCAGATAAATGCGTTTTTTTATAAAATTCTATAGATTTTTCGAGGAGTTGTGCCGCTTTCTTTAAAGAAGTAATTTTTTGGGCA
TCAGAGTATTTTTTTTCTATATTATTTAAATCTTCTACTAGGAAAATAGCATAGTTATTATGAACAATAGCTTTACGTTCATTAAACGATTTTTTATTGT
TTGATAGATGAACGAGATCAATCTCTATGCTAAGTTGTTTAAATTTATCGACTATTTTTTCACACTCTATGATCCATAAGGACCTTAATTGGCAAATAGG
AGACATTTTTTTTAGTTTTTTAGTTTTTTGATAACTGAGTTCATCACTTGATGTAAGATTTGTGAATAGCGTTCGTTTTCTTTTTATAGGATGGGAAGGA
GTAGAATTTTTAACTAAATTGGTTGTTTTGGGGGAGCTTTTAGTTTTAGATGGAAATAATAAGGAGGGGTTATTAATTATTTTCCATCGGGGTGATAATG
CATCGGGTAGTTTTTTCAGATGAATGACCAATTTTTTTAGCGGAGGAGTTAATACGTTACACTGATTTTGGTTGGATCGTTCCTGAATGAACTGGATACG
TTTATTTGTTTGATTGGCAAAGTTTAAGAGTTTCATCTTATGCTGAGCATGAATAGATTTTTTAGCGGCTTCTCTATAGAAGCTAGCAGATTTTTTAAAA
TAATAAATGGACTTTTCAAAGCTTGACTTTTTTATTAAAAATTCTGCAAAATTATAACAATACTCTGCTTTCAGACTATTTTGACTAACTATCCAAAATT
GCTGAAAGTTATCGATATGTTTTAATTGTTTAAGTGAGTTTTTATTTTTATCGTTTGATTCTAAGCTTATTTTTTTTATAACTAATTGATTAAAATCAAT
TTCGATGGCTAGAATTTTTTTGTTTAATCCATTTAATTTTTCTTCTGTTTCTGGATCCAAATTTAAAGTGTAGACATCAGAATAGAGCATTGATGTCCAT
GCTTCAAAATAAAGTTCATTAGTTAACTGAGTAGGATTTCCTTTTTTTTCAATAATAGACATGATTTCTCGGAATTTTTCCTTGCAAGAACTAAATTCTT
TGGTATCTAGATTATTTTTAGACTGGAGATGAGCAGTCTGATAGTGTTTATTAGCAACTTCCATAAGAGTTATTAAGTAACGCTCTAATTCGTCTGGATT
GCTGACTTGTTTCGCATCCAAAAAATTTTTTTTAGAGGTTAAAAGGGATAGATTATTTTTTATCTTTGGCATGTTAGGTTAAGCTGCTTAAAAGTAAATG
AGTTAGATTTTAGCGAGAGATATACTAGAAAATTTATAATTTTAAAAGCAAATTTTTAAGTGAGTTCTCGCATGATTAGTTTCGACTTGTTCCTTACAAT
GAGTTTGTATAAAGCGCAATAAATCTTTAAAAGAGTTTCCGAATGAATGGTAGGTGCTTTATACTTTAGTAAACATTGAAAATGTTCTTGGAGTGTCGTA
TTTAATAATTGGATTGAAATGGGTCCAATGGGTTTGATCGGTTGAAAAAAAGAACGACTTGAATTGGTATTGTCAGATAAAATTAAGTCTTGCTCAGGGA
ATTGTTGTAAAAGATAGTTTTTAAGTTGTTCGATTTTATGTGTTAGGCCTAGATTATCCTTTTTAGCTAGTTTTAATTTTAGATTTGACTTCATAATAAG
ATTCAGTTTTTTCTAGATTTATTAGTTTATTGTATGAATAGTAACCGAAGAAACTTAACTATTTATTAACTATTATTTAAAATATAGCATTCATTAAGGC
ATTAATTTTTAAGAGTAAGGATTTTTTGGAAATGACTTAATCGTTTTTGCAAAATAAACAAGTTAAACGGGGATAGGGTCTTATATTGGGGCGAAAATCA
CAAAAAGCGCATTCGCCTATTTGACTCAAATGAGTATATACTTTCATTTTTAATGAACGATTGAGTGAAGAGATGATAGGTGGCTTTTCTTTAGGTCAAA
AAATAATACTTTGGGTAATACCTTTATTATTTGCTATTACCGTCCATGAAACGGCACATGGTTGGGTTGCCTCAAAATGTGGGGATCCAACGGCTAAACT
ATTAGGTCGCTTAACCTTGAATCCATTGAAGCATATTGACCCCATCGGGACCATTATTGTCCCAGCTATCCTTTTTTCCCTAGGGGGGTTTATATTTGGC
TGGGCTAAGCCAGTACCCATTACTTGGCAAAATCTTAAAAATCCCAGACGTGATATGGCCTTAGTCGCTGCGGCAGGTCCTTTGGCTAATCTCATGATGG
CTTTTTTGTGGGTGGGTATCGCCAAAATTGCGATGGGATTCGATAATGATCCGGTTATTTACATGGCTCAGATTGGCATATCAATTAACTTGGTATTAAT
GTTGTTAAACCTTCTTCCGATCCCCCCCCTAGATGGTAGTCGCGTGGTGGCCAGTTTTTTGTCACCTGCAATGGCGTACCAGTTTAATAAATTAGAGGTA
TATGGCTTTCTTATTTTAGTACTTTTATTGGCCAGCGGTATTCTGGGCAGAATCTTAGGCCCGCTATTACAAGGGTTATTATCGGTTTTTTTTAGATTTT
TTGGATTATAACGATTACACTGGCGCTATGAGTGAAAATAGACTAGCTACGACACTAATCGGCGATGCGCCTATTGCCACGATACGTGGTCAACCCTTGG
TTCAGTTACCTTACGATCTGTATATTCCCCCTCAGGCTTTAGAAGTACTGTTAGAAGCTTTTACAGGCCCTTTAGATCTGTTGTTATATCTGATAAAAAA
GCAAAATTTTGATATTTTAGATATTCCAGTTGCCGAAATAACCCGCCAATATATGCAATATATTGAGTTGATGCAGGTATTAGAAATTGAATTAGCTGCA
GAATATCTGGTCATGGCAGCCATATTGACTGAAATTAAATCGCGCTTGCTTTTACCTAAGCCTGCTGAGACCCCAACGAATGATGAAGCGGATCCACGCG
CTGAATTAATCCGCCGTTTACAAGAATATGAAAGGACTAAACAAGCGGCACAGGCCTTAGAGCAATTGCCCCGTCTAGGGCGGGATGTTTTTTTAGCAAT
GGCTGAAGCAGGGCTTCCACCCGTCTCGGCAGAAAATCCCAGACAAGCTCCGCCCTTGGCTTTAGAGGGGTTAGTAGAGGCTTTTCAAGCGGTTTTAGCC
AGAGCGGCTTTAAGGACGCATCATCCCATTGCCGAAGAGCCTTTGTCGATTAAGGAACGTATGTCGCAAATTTTGAAAAAAATAACGGCGCAATCCCCTC
TAAAATTTACTGAGTTATTCAAATTTGATGAAGGGCGTATGGGCGTTGTAGTCACTTTTATGGCGTTATTAGAATTATGGCGCCAATCCTTAATTGAACT
TTCACAAGCTACGTCTTTTGGAGAGATCGAAGTGCGAGGGATCGGATGTTTCAAAATAAAACAATAATAATAACCGGCGGATCATCAGGTATTGGCGCGG
CAACCGTTGCTTTATTTAGCGCTGCTGGAGCAAAAGTTTATATACTCGATAAAAAAAAATGGATCGATGTCGCCCCTCAGTCGATTTATTATTTAGAGTG
CGATGTTGCGAATGCAGATCAGGTTAAATCAGCGGTGGATAACATTCTTCAAAAAAACCCTAAAATTGATTATCTTTTTTGTAATGCAGGTATCCATTTA
TTTGCTAATATCGAAGAAAGTTCTAATGAAGCGATACAAAAAGTCTTTGCAACCAATTTATTCGGCACGATTTATTGCTTGCAGCAAGTATTACCTCGCA
TGAAACAACAAAGAGAGGGCGCAATCGTTTTAATGGCTTCGGACCAAGCTTTTATTGCTAAAGAACAATGCGCTATTTATGGTGCCAGTAAAGCGGCTAT
TGCACAATTAGCTAAAAGTACGGCATTAGATTATGCCCAATATGGAATTCGAGTGAATTGTGTCTGTCCAGGTACTATTGATACACCGATGTATCAAGCT
GTTTTAGAACAATTTCAGCAAAAAACGGGATTAACATTCGCTTCTATTCAAGAGCAGAGTGCTGAAAAATTACCTTTGAAACGAGTCGGGAAACCTGAAG
AAGTCGCGCAGGTTGTTGGGTTTTTATGCAGTGATGCCGCTTCTTTTATGACAGGTGCATTAGTTAATGTGGATGGCGGTTATACCATACAATAAATATT
ACTCTTCGCACTGGAATTTTGGACTATTAGCGATGGATACGACTACCGATTCGAGCAATCGGCCTAGATGATCGCTCGCTTTAGCAGCAAAATGGACGGT
TCCTTCATGCGTAATGGGTTCATCACTAAGACCCGCTGCTAGATTGGTTACCACAGAAATGACAGCCACTTTTAAACCACAATGCCTAGCAACAATCACT
TCAGGAACAGTAGACATTCCTACCACATCAGCGCCTAACTGTCGAAAGGCACGAATTTCTGCTGGGGTTTCAAAATTAGGTCCTAAAACACTCACATAAA
CACCCTCGTTGAGAGGGATAGAGAGCTTTTTTGCGGTCTGCTGAATGAGGTGTCGGATACCTAAATCATAAGCATCATCCATGGGGAAGAAACGGGGACC
AAATTCTTCATCATTGGGGCCTATGAGAGGATTCATCGGATGCAAATTAATATGATCCGAAATTAAAACCAATTGACCTGATTTTACATTTTTATTTAAC
GATCCTACCGCATTAGTCATTATTAATGTATGGCAGCCCAAACATTTTAAGGTGCGGATAAATAGTTTGAAGTCTTTGCCTTGCATTCCTTCATAAGGAT
GAACACGTCCTTGGCAGCAGACAATAGGTATTTTATTCAGGTAGCCGAGTATCATTTTTCCATGATGTCCTACGACACTACTCAGTGGGAAGCCAGTGAG
TTCAGCATAGGGAATCGAGATACAGTCAGTCATTTTATCCGCAATATCGGCTAAACCCGAACCTAAAATAATCCCAATCTTAGGTTGGAAGTCCGGTCGA
CGTTTTAAAATAGATTGAGCAAGCGGTTGTGGAGAAGCATGGGCTGTCATAGATCACCTTTTTAATGAGATAAAATCACCTATGGGATTTTAATGAGGAT
TACTCTGAAGGAGGTGTACTCGGTATTTCGTCAGATCCAAATAAAAATTTTTCCATTTCTTTTTTTAAAAATTCACGTGCTTGAGGTTCAAATGTACTTA
AGCGATACTCATTGATGAGCATTGTTTGATGGTTTACCCATTGTTGCCAAGCAGGTTTGCTAATGGATTGATAGATACGCTGACCTAATTCTCCAGGATA
AGGGAGATAATCAAGTCCTTCTGCCTGTGTGTGTAGTTTAATGCAATAAATAGTTCGGCTCATAAATAGACTCTTTGCACTTGAATTTTTTCTGTGTTGC
CGTTTAGCTCGCAATCCTTTTCGCAGCAGCCAAAACTCTTTCTATGCGCATATTTGGCTTAATAATTTTTTGACGGGTGCGGCAAGGCCTCTTAATGCTA
ATTGTTGCCTGTTATACCAGACTATTCGGTTAGATTCCATCAATGGCGGATGCCAGTGTTTAACCTGAATGAGAACGGGCCTAATTTCAAGTTGAAAATG
ACTAAACGTATGCTTTAAAAAGGGGTATTTTTTGATAGGTTTTTCTATTTCACAATGATAATGTTTTTTGCAAAAATTTTTTACTTTTTCTGTAATAGAA
CATTCTGGCAAGCTCCATAACCCACCCCAAATTCCGCTCGGTGGCCTTTTTTCTAGCAAAATTTCCTGATGCTCATTGACTAAGATTACCATCGTGATAG
CGCGATAAGGGTTAGCTTTACGTGGTTTGGGTGACGGATAATTTGTCGTGCTCTTTTCAGTATAAGCTTTGCAATGGCTTTGCAAAGGACATTCCGTACA
TTTGGGTTGTGTGCGTGTGCAAACCAGTGCACCTAGATCCATCATCGCTTGTGTGTAATGACGGATATGTTTGTTTTTTGGTGTATAAAGTTCAGCTAAA
GCCCATAATTGTTTATTGACTTTGCTTAAACCAGACCAGCCTGAGAGGGTATGAAATCGGGTTAATACACGTTTCACATTACCATCAAGTATGGCGGCGG
GTAGGTTAAAGGCTAAGGCCAGTATGGCTCCCGCGGTTGATCGGCCGATGCCTGGCAAATTTTGTAATAACAATAAATCTTGCGGAAATTTACCTGAATA
TTCTTTTTCAATGATTTGCGCACAGCGATGTAAATTACGTGCTCGTGCATAATAACCTAAGCCTGACCAGAGCCGAATGACTTCATCGATATCGGCTTTA
GCGAGTGAGGACAGTGTTGGAAAATGTTGTATAAAACGCTGAAAATAGGGAATCACTGTTACAACTTGTGTCTGTTGCAGCATGATTTCCGAAAGCCAAA
TAGAATAAGGAGATTTTGTTTGTTGCCAGGGTAGATGTTTGCGACCCGATCGGCTAAACCAGGCTAACATTTTTTGTTGGAATTGTTTAGCGGTTAGTGT
CACGGGTAGTTTTTGTAAAAATGGGTTACTTGATGTTTTAATTGAGCAATTAGTGAAATAGTTTGTTCAGATCTAATTTTTTTAATGCATCACCGAGTTT
CCCTTTAAGTTTTTCTTTGATGATATCAATACTTAATTGATCCAGAATGGGGCTAATAGAAGGATGTTGTAAAGATCCTGAAATTCTAATAGGTATGGCA
ATTCCTTCAGGACTCCCATCCGATAATATGGGTTGTGCTTGTAATTCATAATTAATTTGTTGTAACGGTAAATTTAAAACCCCTTTACCATTAACGCGTA
[truncated: 1,126,625 more chars]
