# Supplementary material for: Candidate pathogenicity islands in the genome of ‘Candidatus Rickettsiella isopodorum’, an intracellular bacterium infecting terrestrial isopod crustaceans
Source: PeerJ. 2016 Dec 21;4:e2806. doi: 10.7717/peerj.2806 (PMC5181103; doi:10.7717/peerj.2806)
Supplement: Supplemental Information 2 [file peerj-04-2806-s002.zip › Supplement/assembly_eval/reapr_grylli.sh]

#!/bin/bash
#PBS -k o 
#PBS -l nodes=1:ppn=1,vmem=8gb,walltime=8:00:00
#PBS -M cholden23@gmail.com
#PBS -m abe 
#PBS -N reapr_grylli
#PBS -j oe 

#####################################################
#####################################################

cd /N/dc2/scratch/chrichan/rickettsiella_evaluation

module load gcc/4.7.2
module load R/3.0.1
module load perl/5.16.2
export PERL5LIB=$HOME/perl5/lib/perl5:$PERL5LIB

REAPRPATH=/N/dc2/scratch/chrichan/temp/Reapr_1.0.18

assembly=Rickettsiella_grylli_rathkei_formatted.fasta
reads1=M_grylli_data_1.fastq
reads2=M_grylli_data_2.fastq

${REAPRPATH}/reapr facheck ${assembly}

${REAPRPATH}/reapr smaltmap -u 100 ${assembly} ${reads1} ${reads2} M_long_mapped.bam
${REAPRPATH}/reapr perfectmap ${assembly} ${reads1} ${reads2} 250 M.out.perfectmap
${REAPRPATH}/reapr pipeline ${assembly} M_long_mapped.bam M_reapr_out M.out.perfectmap

module load samtools
samtools index M_long_mapped.bam
