# Supplementary material for: Candidate pathogenicity islands in the genome of ‘Candidatus Rickettsiella isopodorum’, an intracellular bacterium infecting terrestrial isopod crustaceans
Source: PeerJ. 2016 Dec 21;4:e2806. doi: 10.7717/peerj.2806 (PMC5181103; doi:10.7717/peerj.2806)
Supplement: Supplemental Information 2 [file peerj-04-2806-s002.zip › Supplement/assembly_eval/reapr_grylli_rathkei/03.score.errors.gff]

contig_59	REAPR	Perfect_cov	2	56	.	.	.	Note=Warning: Low perfect unique coverage;colour=9
contig_69	REAPR	Perfect_cov	2	59	.	.	.	Note=Warning: Low perfect unique coverage;colour=9
contig_70	REAPR	Perfect_cov	2	59	.	.	.	Note=Warning: Low perfect unique coverage;colour=9
contig_80	REAPR	Perfect_cov	2	64	.	.	.	Note=Warning: Low perfect unique coverage;colour=9
contig_86	REAPR	Perfect_cov	2	69	.	.	.	Note=Warning: Low perfect unique coverage;colour=9
contig_87	REAPR	Perfect_cov	2	70	.	.	.	Note=Warning: Low perfect unique coverage;colour=9
contig_88	REAPR	Perfect_cov	2	70	.	.	.	Note=Warning: Low perfect unique coverage;colour=9
contig_89	REAPR	Perfect_cov	2	71	.	.	.	Note=Warning: Low perfect unique coverage;colour=9
contig_90	REAPR	Perfect_cov	2	71	.	.	.	Note=Warning: Low perfect unique coverage;colour=9
contig_91	REAPR	Perfect_cov	2	73	.	.	.	Note=Warning: Low perfect unique coverage;colour=9
contig_92	REAPR	Perfect_cov	2	74	.	.	.	Note=Warning: Low perfect unique coverage;colour=9
contig_93	REAPR	Perfect_cov	2	74	.	.	.	Note=Warning: Low perfect unique coverage;colour=9
contig_95	REAPR	Perfect_cov	2	76	.	.	.	Note=Warning: Low perfect unique coverage;colour=9
contig_96	REAPR	Perfect_cov	2	76	.	.	.	Note=Warning: Low perfect unique coverage;colour=9
contig_97	REAPR	Perfect_cov	2	76	.	.	.	Note=Warning: Low perfect unique coverage;colour=9
contig_98	REAPR	Perfect_cov	2	77	.	.	.	Note=Warning: Low perfect unique coverage;colour=9
contig_99	REAPR	Perfect_cov	2	77	.	.	.	Note=Warning: Low perfect unique coverage;colour=9
contig_100	REAPR	Perfect_cov	2	78	.	.	.	Note=Warning: Low perfect unique coverage;colour=9
contig_101	REAPR	Perfect_cov	2	78	.	.	.	Note=Warning: Low perfect unique coverage;colour=9
contig_102	REAPR	Perfect_cov	2	78	.	.	.	Note=Warning: Low perfect unique coverage;colour=9
contig_103	REAPR	Perfect_cov	2	78	.	.	.	Note=Warning: Low perfect unique coverage;colour=9
contig_104	REAPR	Perfect_cov	2	79	.	.	.	Note=Warning: Low perfect unique coverage;colour=9
contig_105	REAPR	Perfect_cov	2	80	.	.	.	Note=Warning: Low perfect unique coverage;colour=9
contig_106	REAPR	Perfect_cov	2	80	.	.	.	Note=Warning: Low perfect unique coverage;colour=9
contig_107	REAPR	Perfect_cov	2	80	.	.	.	Note=Warning: Low perfect unique coverage;colour=9
contig_108	REAPR	Perfect_cov	2	80	.	.	.	Note=Warning: Low perfect unique coverage;colour=9
contig_109	REAPR	Perfect_cov	2	80	.	.	.	Note=Warning: Low perfect unique coverage;colour=9
contig_110	REAPR	Perfect_cov	2	80	.	.	.	Note=Warning: Low perfect unique coverage;colour=9
contig_111	REAPR	Perfect_cov	2	80	.	.	.	Note=Warning: Low perfect unique coverage;colour=9
contig_112	REAPR	Perfect_cov	2	81	.	.	.	Note=Warning: Low perfect unique coverage;colour=9
contig_113	REAPR	Perfect_cov	2	81	.	.	.	Note=Warning: Low perfect unique coverage;colour=9
contig_114	REAPR	Perfect_cov	2	82	.	.	.	Note=Warning: Low perfect unique coverage;colour=9
contig_115	REAPR	Perfect_cov	2	82	.	.	.	Note=Warning: Low perfect unique coverage;colour=9
contig_116	REAPR	Perfect_cov	2	82	.	.	.	Note=Warning: Low perfect unique coverage;colour=9
contig_117	REAPR	Perfect_cov	2	83	.	.	.	Note=Warning: Low perfect unique coverage;colour=9
contig_118	REAPR	Perfect_cov	2	83	.	.	.	Note=Warning: Low perfect unique coverage;colour=9
contig_119	REAPR	Perfect_cov	2	83	.	.	.	Note=Warning: Low perfect unique coverage;colour=9
contig_120	REAPR	Perfect_cov	2	83	.	.	.	Note=Warning: Low perfect unique coverage;colour=9
contig_121	REAPR	Perfect_cov	2	83	.	.	.	Note=Warning: Low perfect unique coverage;colour=9
contig_122	REAPR	Perfect_cov	2	83	.	.	.	Note=Warning: Low perfect unique coverage;colour=9
contig_123	REAPR	Perfect_cov	2	83	.	.	.	Note=Warning: Low perfect unique coverage;colour=9
contig_124	REAPR	Perfect_cov	2	83	.	.	.	Note=Warning: Low perfect unique coverage;colour=9
contig_125	REAPR	Perfect_cov	2	83	.	.	.	Note=Warning: Low perfect unique coverage;colour=9
contig_126	REAPR	Perfect_cov	2	83	.	.	.	Note=Warning: Low perfect unique coverage;colour=9
contig_127	REAPR	Perfect_cov	2	83	.	.	.	Note=Warning: Low perfect unique coverage;colour=9
contig_128	REAPR	Perfect_cov	2	83	.	.	.	Note=Warning: Low perfect unique coverage;colour=9
contig_129	REAPR	Perfect_cov	2	84	.	.	.	Note=Warning: Low perfect unique coverage;colour=9
contig_130	REAPR	Perfect_cov	2	85	.	.	.	Note=Warning: Low perfect unique coverage;colour=9
contig_131	REAPR	Perfect_cov	2	86	.	.	.	Note=Warning: Low perfect unique coverage;colour=9
contig_132	REAPR	Perfect_cov	2	86	.	.	.	Note=Warning: Low perfect unique coverage;colour=9
contig_133	REAPR	Perfect_cov	2	86	.	.	.	Note=Warning: Low perfect unique coverage;colour=9
contig_134	REAPR	Perfect_cov	2	87	.	.	.	Note=Warning: Low perfect unique coverage;colour=9
contig_135	REAPR	Perfect_cov	2	88	.	.	.	Note=Warning: Low perfect unique coverage;colour=9
contig_136	REAPR	Perfect_cov	2	89	.	.	.	Note=Warning: Low perfect unique coverage;colour=9
contig_137	REAPR	Perfect_cov	2	89	.	.	.	Note=Warning: Low perfect unique coverage;colour=9
contig_138	REAPR	Perfect_cov	2	90	.	.	.	Note=Warning: Low perfect unique coverage;colour=9
contig_139	REAPR	Perfect_cov	2	91	.	.	.	Note=Warning: Low perfect unique coverage;colour=9
contig_140	REAPR	Perfect_cov	2	92	.	.	.	Note=Warning: Low perfect unique coverage;colour=9
contig_141	REAPR	Perfect_cov	2	92	.	.	.	Note=Warning: Low perfect unique coverage;colour=9
contig_142	REAPR	Perfect_cov	2	94	.	.	.	Note=Warning: Low perfect unique coverage;colour=9
contig_143	REAPR	Perfect_cov	2	96	.	.	.	Note=Warning: Low perfect unique coverage;colour=9
contig_144	REAPR	Perfect_cov	2	96	.	.	.	Note=Warning: Low perfect unique coverage;colour=9
contig_145	REAPR	Perfect_cov	2	98	.	.	.	Note=Warning: Low perfect unique coverage;colour=9
contig_146	REAPR	Perfect_cov	2	99	.	.	.	Note=Warning: Low perfect unique coverage;colour=9
contig_147	REAPR	Perfect_cov	2	101	.	.	.	Note=Warning: Low perfect unique coverage;colour=9
contig_148	REAPR	Perfect_cov	2	101	.	.	.	Note=Warning: Low perfect unique coverage;colour=9
contig_148	REAPR	Link	2	101	.	.	.	Note=Warning: Link contig_560:10-190;colour=11
contig_149	REAPR	Perfect_cov	2	102	.	.	.	Note=Warning: Low perfect unique coverage;colour=9
contig_149	REAPR	Link	2	102	.	.	.	Note=Warning: Link contig_615:5-209;colour=11
contig_150	REAPR	Perfect_cov	2	103	.	.	.	Note=Warning: Low perfect unique coverage;colour=9
contig_150	REAPR	Link	2	103	.	.	.	Note=Warning: Link contig_441:37-186;colour=11
contig_151	REAPR	Perfect_cov	2	103	.	.	.	Note=Warning: Low perfect unique coverage;colour=9
contig_152	REAPR	Perfect_cov	2	104	.	.	.	Note=Warning: Low perfect unique coverage;colour=9
contig_152	REAPR	Link	2	104	.	.	.	Note=Warning: Link contig_154:1-11;colour=11
contig_153	REAPR	Perfect_cov	2	104	.	.	.	Note=Warning: Low perfect unique coverage;colour=9
contig_153	REAPR	Link	2	104	.	.	.	Note=Warning: Link contig_368:1-107;colour=11
contig_154	REAPR	Perfect_cov	2	104	.	.	.	Note=Warning: Low perfect unique coverage;colour=9
contig_155	REAPR	Perfect_cov	2	104	.	.	.	Note=Warning: Low perfect unique coverage;colour=9
contig_155	REAPR	Link	2	104	.	.	.	Note=Warning: Link contig_430:21-143;colour=11
contig_156	REAPR	Perfect_cov	2	104	.	.	.	Note=Warning: Low perfect unique coverage;colour=9
contig_156	REAPR	Link	2	104	.	.	.	Note=Warning: Link contig_431:11-164;colour=11
contig_157	REAPR	Perfect_cov	2	105	.	.	.	Note=Warning: Low perfect unique coverage;colour=9
contig_158	REAPR	Perfect_cov	2	105	.	.	.	Note=Warning: Low perfect unique coverage;colour=9
contig_158	REAPR	Link	2	105	.	.	.	Note=Warning: Link contig_358:4-91;colour=11
contig_159	REAPR	Perfect_cov	2	105	.	.	.	Note=Warning: Low perfect unique coverage;colour=9
contig_160	REAPR	Perfect_cov	2	107	.	.	.	Note=Warning: Low perfect unique coverage;colour=9
contig_161	REAPR	Perfect_cov	2	107	.	.	.	Note=Warning: Low perfect unique coverage;colour=9
contig_161	REAPR	Link	2	107	.	.	.	Note=Warning: Link contig_379:1-110;colour=11
contig_162	REAPR	Perfect_cov	2	111	.	.	.	Note=Warning: Low perfect unique coverage;colour=9
contig_163	REAPR	Perfect_cov	2	111	.	.	.	Note=Warning: Low perfect unique coverage;colour=9
contig_163	REAPR	Link	2	111	.	.	.	Note=Warning: Link contig_457:5-295;colour=11
contig_164	REAPR	Perfect_cov	2	111	.	.	.	Note=Warning: Low perfect unique coverage;colour=9
contig_164	REAPR	Link	2	111	.	.	.	Note=Warning: Link contig_457:52-294;colour=11
contig_165	REAPR	Perfect_cov	2	112	.	.	.	Note=Warning: Low perfect unique coverage;colour=9
contig_165	REAPR	Link	2	112	.	.	.	Note=Warning: Link contig_431:4-205;colour=11
contig_166	REAPR	Perfect_cov	2	112	.	.	.	Note=Warning: Low perfect unique coverage;colour=9
contig_166	REAPR	Link	2	112	.	.	.	Note=Warning: Link contig_435:19-208;colour=11
contig_167	REAPR	Perfect_cov	2	113	.	.	.	Note=Warning: Low perfect unique coverage;colour=9
contig_167	REAPR	Link	2	113	.	.	.	Note=Warning: Link contig_434:3-194;colour=11
contig_168	REAPR	Perfect_cov	2	113	.	.	.	Note=Warning: Low perfect unique coverage;colour=9
contig_168	REAPR	Link	2	113	.	.	.	Note=Warning: Link contig_434:19-199;colour=11
contig_169	REAPR	Perfect_cov	2	114	.	.	.	Note=Warning: Low perfect unique coverage;colour=9
contig_169	REAPR	Link	2	114	.	.	.	Note=Warning: Link contig_581:10-210;colour=11
contig_170	REAPR	Perfect_cov	2	117	.	.	.	Note=Warning: Low perfect unique coverage;colour=9
contig_170	REAPR	Link	2	117	.	.	.	Note=Warning: Link contig_505:316-557;colour=11
contig_171	REAPR	Perfect_cov	2	118	.	.	.	Note=Warning: Low perfect unique coverage;colour=9
contig_171	REAPR	Link	2	118	.	.	.	Note=Warning: Link contig_441:68-221;colour=11
contig_172	REAPR	Perfect_cov	2	118	.	.	.	Note=Warning: Low perfect unique coverage;colour=9
contig_172	REAPR	Link	2	118	.	.	.	Note=Warning: Link contig_493:1-125;colour=11
contig_173	REAPR	Perfect_cov	2	119	.	.	.	Note=Warning: Low perfect unique coverage;colour=9
contig_174	REAPR	Perfect_cov	2	119	.	.	.	Note=Warning: Low perfect unique coverage;colour=9
contig_174	REAPR	Link	2	119	.	.	.	Note=Warning: Link contig_388:1-128;colour=11
contig_175	REAPR	Perfect_cov	2	120	.	.	.	Note=Warning: Low perfect unique coverage;colour=9
contig_175	REAPR	Link	2	120	.	.	.	Note=Warning: Link contig_406:1-108;colour=11
contig_176	REAPR	Perfect_cov	2	124	.	.	.	Note=Warning: Low perfect unique coverage;colour=9
contig_176	REAPR	Link	2	124	.	.	.	Note=Warning: Link contig_700:2666-2827;colour=11
contig_177	REAPR	Perfect_cov	2	124	.	.	.	Note=Warning: Low perfect unique coverage;colour=9
contig_177	REAPR	Link	2	124	.	.	.	Note=Warning: Link contig_745:5-81;colour=11
contig_178	REAPR	Perfect_cov	2	124	.	.	.	Note=Warning: Low perfect unique coverage;colour=9
contig_178	REAPR	Link	2	124	.	.	.	Note=Warning: Link contig_622:1315-1428;colour=11
contig_179	REAPR	Perfect_cov	2	124	.	.	.	Note=Warning: Low perfect unique coverage;colour=9
contig_179	REAPR	Link	2	124	.	.	.	Note=Warning: Link contig_813:1-158;colour=11
contig_180	REAPR	Perfect_cov	2	124	.	.	.	Note=Warning: Low perfect unique coverage;colour=9
contig_180	REAPR	Link	2	124	.	.	.	Note=Warning: Link contig_487:260-439;colour=11
contig_181	REAPR	Perfect_cov	2	125	.	.	.	Note=Warning: Low perfect unique coverage;colour=9
contig_181	REAPR	Link	2	125	.	.	.	Note=Warning: Link contig_850:1-216;colour=11
contig_182	REAPR	Perfect_cov	2	125	.	.	.	Note=Warning: Low perfect unique coverage;colour=9
contig_182	REAPR	Link	2	125	.	.	.	Note=Warning: Link contig_795:1-154;colour=11
contig_183	REAPR	Perfect_cov	2	125	.	.	.	Note=Warning: Low perfect unique coverage;colour=9
contig_183	REAPR	Link	2	125	.	.	.	Note=Warning: Link contig_698:1-123;colour=11
contig_184	REAPR	Perfect_cov	2	126	.	.	.	Note=Warning: Low perfect unique coverage;colour=9
contig_184	REAPR	Link	2	126	.	.	.	Note=Warning: Link contig_485:47-208;colour=11
contig_185	REAPR	Perfect_cov	2	126	.	.	.	Note=Warning: Low perfect unique coverage;colour=9
contig_185	REAPR	Link	2	107	.	.	.	Note=Warning: Link contig_476:91-169;colour=11
contig_186	REAPR	Perfect_cov	2	126	.	.	.	Note=Warning: Low perfect unique coverage;colour=9
contig_186	REAPR	Link	2	126	.	.	.	Note=Warning: Link contig_591:1069-1163;colour=11
contig_187	REAPR	Perfect_cov	2	126	.	.	.	Note=Warning: Low perfect unique coverage;colour=9
contig_187	REAPR	Link	2	126	.	.	.	Note=Warning: Link contig_566:1-199;colour=11
contig_188	REAPR	Perfect_cov	2	127	.	.	.	Note=Warning: Low perfect unique coverage;colour=9
contig_188	REAPR	Link	2	127	.	.	.	Note=Warning: Link contig_468:119-323;colour=11
contig_189	REAPR	Perfect_cov	2	127	.	.	.	Note=Warning: Low perfect unique coverage;colour=9
contig_189	REAPR	Link	2	127	.	.	.	Note=Warning: Link contig_580:868-1081;colour=11
contig_190	REAPR	Perfect_cov	2	127	.	.	.	Note=Warning: Low perfect unique coverage;colour=9
contig_190	REAPR	Link	2	119	.	.	.	Note=Warning: Link contig_693:2464-2570;colour=11
contig_191	REAPR	Perfect_cov	2	127	.	.	.	Note=Warning: Low perfect unique coverage;colour=9
contig_192	REAPR	Perfect_cov	2	127	.	.	.	Note=Warning: Low perfect unique coverage;colour=9
contig_192	REAPR	Link	2	127	.	.	.	Note=Warning: Link contig_635:1392-1616;colour=11
contig_193	REAPR	Perfect_cov	2	128	.	.	.	Note=Warning: Low perfect unique coverage;colour=9
contig_193	REAPR	Link	2	128	.	.	.	Note=Warning: Link contig_611:1-219;colour=11
contig_194	REAPR	Perfect_cov	2	128	.	.	.	Note=Warning: Low perfect unique coverage;colour=9
contig_194	REAPR	Link	2	128	.	.	.	Note=Warning: Link contig_785:1-163;colour=11
contig_195	REAPR	Perfect_cov	2	128	.	.	.	Note=Warning: Low perfect unique coverage;colour=9
contig_196	REAPR	Perfect_cov	2	128	.	.	.	Note=Warning: Low perfect unique coverage;colour=9
contig_196	REAPR	Link	2	128	.	.	.	Note=Warning: Link contig_765:1-191;colour=11
contig_197	REAPR	Perfect_cov	2	128	.	.	.	Note=Warning: Low perfect unique coverage;colour=9
contig_198	REAPR	Perfect_cov	2	129	.	.	.	Note=Warning: Low perfect unique coverage;colour=9
contig_198	REAPR	Link	2	129	.	.	.	Note=Warning: Link contig_510:1-221;colour=11
contig_199	REAPR	Perfect_cov	2	129	.	.	.	Note=Warning: Low perfect unique coverage;colour=9
contig_200	REAPR	Perfect_cov	2	129	.	.	.	Note=Warning: Low perfect unique coverage;colour=9
contig_200	REAPR	Link	4	129	.	.	.	Note=Warning: Link contig_367:1-73;colour=11
contig_201	REAPR	Perfect_cov	2	129	.	.	.	Note=Warning: Low perfect unique coverage;colour=9
contig_201	REAPR	Link	2	129	.	.	.	Note=Warning: Link contig_682:1-176;colour=11
contig_202	REAPR	Perfect_cov	2	129	.	.	.	Note=Warning: Low perfect unique coverage;colour=9
contig_203	REAPR	Perfect_cov	2	130	.	.	.	Note=Warning: Low perfect unique coverage;colour=9
contig_203	REAPR	Link	2	130	.	.	.	Note=Warning: Link contig_439:20-193;colour=11
contig_204	REAPR	Perfect_cov	2	130	.	.	.	Note=Warning: Low perfect unique coverage;colour=9
contig_204	REAPR	Link	2	130	.	.	.	Note=Warning: Link contig_720:3048-3144;colour=11
contig_205	REAPR	Perfect_cov	2	130	.	.	.	Note=Warning: Low perfect unique coverage;colour=9
contig_205	REAPR	Link	2	130	.	.	.	Note=Warning: Link contig_442:60-221;colour=11
contig_206	REAPR	Perfect_cov	2	131	.	.	.	Note=Warning: Low perfect unique coverage;colour=9
contig_207	REAPR	Perfect_cov	2	131	.	.	.	Note=Warning: Low perfect unique coverage;colour=9
contig_207	REAPR	Link	2	131	.	.	.	Note=Warning: Link contig_586:1-145;colour=11
contig_208	REAPR	Perfect_cov	2	131	.	.	.	Note=Warning: Low perfect unique coverage;colour=9
contig_208	REAPR	Link	2	131	.	.	.	Note=Warning: Link contig_804:17-202;colour=11
contig_209	REAPR	Perfect_cov	2	131	.	.	.	Note=Warning: Low perfect unique coverage;colour=9
contig_209	REAPR	Link	2	131	.	.	.	Note=Warning: Link contig_662:1-98;colour=11
contig_210	REAPR	Perfect_cov	2	132	.	.	.	Note=Warning: Low perfect unique coverage;colour=9
contig_211	REAPR	Perfect_cov	2	132	.	.	.	Note=Warning: Low perfect unique coverage;colour=9
contig_211	REAPR	Link	2	132	.	.	.	Note=Warning: Link contig_702:2702-2886;colour=11
contig_212	REAPR	Perfect_cov	2	132	.	.	.	Note=Warning: Low perfect unique coverage;colour=9
contig_213	REAPR	Perfect_cov	2	132	.	.	.	Note=Warning: Low perfect unique coverage;colour=9
contig_213	REAPR	Link	2	132	.	.	.	Note=Warning: Link contig_554:740-895;colour=11
contig_214	REAPR	Perfect_cov	2	133	.	.	.	Note=Warning: Low perfect unique coverage;colour=9
contig_214	REAPR	Link	2	127	.	.	.	Note=Warning: Link contig_723:1-175;colour=11
contig_215	REAPR	Perfect_cov	2	133	.	.	.	Note=Warning: Low perfect unique coverage;colour=9
contig_215	REAPR	Link	2	133	.	.	.	Note=Warning: Link contig_281:1-40;colour=11
contig_216	REAPR	Perfect_cov	2	133	.	.	.	Note=Warning: Low perfect unique coverage;colour=9
contig_217	REAPR	Perfect_cov	2	134	.	.	.	Note=Warning: Low perfect unique coverage;colour=9
contig_217	REAPR	Link	3	134	.	.	.	Note=Warning: Link contig_758:4276-4476;colour=11
contig_218	REAPR	Perfect_cov	2	134	.	.	.	Note=Warning: Low perfect unique coverage;colour=9
contig_218	REAPR	Link	2	128	.	.	.	Note=Warning: Link contig_345:1-77;colour=11
contig_219	REAPR	Perfect_cov	2	134	.	.	.	Note=Warning: Low perfect unique coverage;colour=9
contig_219	REAPR	Link	2	134	.	.	.	Note=Warning: Link contig_820:8107-8224;colour=11
contig_220	REAPR	Perfect_cov	2	135	.	.	.	Note=Warning: Low perfect unique coverage;colour=9
contig_220	REAPR	Link	2	135	.	.	.	Note=Warning: Link contig_523:367-711;colour=11
contig_221	REAPR	Perfect_cov	2	135	.	.	.	Note=Warning: Low perfect unique coverage;colour=9
contig_221	REAPR	Link	2	135	.	.	.	Note=Warning: Link contig_434:1-37;colour=11
contig_222	REAPR	Perfect_cov	2	135	.	.	.	Note=Warning: Low perfect unique coverage;colour=9
contig_223	REAPR	Perfect_cov	2	135	.	.	.	Note=Warning: Low perfect unique coverage;colour=9
contig_223	REAPR	Link	2	135	.	.	.	Note=Warning: Link contig_484:332-419;colour=11
contig_224	REAPR	Perfect_cov	2	136	.	.	.	Note=Warning: Low perfect unique coverage;colour=9
contig_224	REAPR	Link	2	136	.	.	.	Note=Warning: Link contig_605:1114-1222;colour=11
contig_225	REAPR	Perfect_cov	2	136	.	.	.	Note=Warning: Low perfect unique coverage;colour=9
contig_226	REAPR	Perfect_cov	2	136	.	.	.	Note=Warning: Low perfect unique coverage;colour=9
contig_226	REAPR	Link	2	136	.	.	.	Note=Warning: Link contig_567:858-1010;colour=11
contig_227	REAPR	Perfect_cov	2	136	.	.	.	Note=Warning: Low perfect unique coverage;colour=9
contig_227	REAPR	Link	2	136	.	.	.	Note=Warning: Link contig_701:2720-2827;colour=11
contig_228	REAPR	Perfect_cov	2	137	.	.	.	Note=Warning: Low perfect unique coverage;colour=9
contig_229	REAPR	Perfect_cov	2	137	.	.	.	Note=Warning: Low perfect unique coverage;colour=9
contig_229	REAPR	Link	2	137	.	.	.	Note=Warning: Link contig_652:1663-1848;colour=11
contig_230	REAPR	Perfect_cov	2	137	.	.	.	Note=Warning: Low perfect unique coverage;colour=9
contig_230	REAPR	Link	2	137	.	.	.	Note=Warning: Link contig_814:7712-7902;colour=11
contig_231	REAPR	Perfect_cov	2	138	.	.	.	Note=Warning: Low perfect unique coverage;colour=9
contig_231	REAPR	Link	2	138	.	.	.	Note=Warning: Link contig_637:1-213;colour=11
contig_232	REAPR	Perfect_cov	2	138	.	.	.	Note=Warning: Low perfect unique coverage;colour=9
contig_233	REAPR	Perfect_cov	2	138	.	.	.	Note=Warning: Low perfect unique coverage;colour=9
contig_233	REAPR	Link	25	138	.	.	.	Note=Warning: Link contig_605:1-155;colour=11
contig_234	REAPR	Perfect_cov	2	139	.	.	.	Note=Warning: Low perfect unique coverage;colour=9
contig_234	REAPR	Link	2	139	.	.	.	Note=Warning: Link contig_788:6-133;colour=11
contig_235	REAPR	Perfect_cov	2	139	.	.	.	Note=Warning: Low perfect unique coverage;colour=9
contig_235	REAPR	Link	2	139	.	.	.	Note=Warning: Link contig_550:1-125;colour=11
contig_236	REAPR	Perfect_cov	2	139	.	.	.	Note=Warning: Low perfect unique coverage;colour=9
contig_236	REAPR	Link	2	139	.	.	.	Note=Warning: Link contig_307:1-96;colour=11
contig_237	REAPR	Perfect_cov	2	139	.	.	.	Note=Warning: Low perfect unique coverage;colour=9
contig_237	REAPR	Link	2	139	.	.	.	Note=Warning: Link contig_360:1-60;colour=11
contig_238	REAPR	Perfect_cov	2	139	.	.	.	Note=Warning: Low perfect unique coverage;colour=9
contig_238	REAPR	Link	2	139	.	.	.	Note=Warning: Link contig_824:8529-8671;colour=11
contig_239	REAPR	Perfect_cov	2	139	.	.	.	Note=Warning: Low perfect unique coverage;colour=9
contig_240	REAPR	Perfect_cov	2	140	.	.	.	Note=Warning: Low perfect unique coverage;colour=9
contig_240	REAPR	Link	2	140	.	.	.	Note=Warning: Link contig_724:61-174;colour=11
contig_241	REAPR	Perfect_cov	2	140	.	.	.	Note=Warning: Low perfect unique coverage;colour=9
contig_241	REAPR	Link	2	125	.	.	.	Note=Warning: Link contig_585:935-1090;colour=11
contig_242	REAPR	Perfect_cov	2	140	.	.	.	Note=Warning: Low perfect unique coverage;colour=9
contig_242	REAPR	Link	16	140	.	.	.	Note=Warning: Link contig_805:1-212;colour=11
contig_243	REAPR	Perfect_cov	2	141	.	.	.	Note=Warning: Low perfect unique coverage;colour=9
contig_243	REAPR	Link	2	141	.	.	.	Note=Warning: Link contig_807:7209-7337;colour=11
contig_244	REAPR	Perfect_cov	2	141	.	.	.	Note=Warning: Low perfect unique coverage;colour=9
contig_244	REAPR	Link	2	141	.	.	.	Note=Warning: Link contig_188:1-71;colour=11
contig_245	REAPR	Perfect_cov	2	142	.	.	.	Note=Warning: Low perfect unique coverage;colour=9
contig_245	REAPR	Link	2	142	.	.	.	Note=Warning: Link contig_174:1-46;colour=11
contig_246	REAPR	Perfect_cov	2	142	.	.	.	Note=Warning: Low perfect unique coverage;colour=9
contig_246	REAPR	Link	6	142	.	.	.	Note=Warning: Link contig_765:4738-4907;colour=11
contig_248	REAPR	Perfect_cov	2	143	.	.	.	Note=Warning: Low perfect unique coverage;colour=9
contig_248	REAPR	Link	2	143	.	.	.	Note=Warning: Link contig_532:1-168;colour=11
contig_249	REAPR	Perfect_cov	2	143	.	.	.	Note=Warning: Low perfect unique coverage;colour=9
contig_249	REAPR	Link	2	143	.	.	.	Note=Warning: Link contig_465:113-311;colour=11
contig_250	REAPR	Perfect_cov	2	143	.	.	.	Note=Warning: Low perfect unique coverage;colour=9
contig_251	REAPR	Perfect_cov	2	143	.	.	.	Note=Warning: Low perfect unique coverage;colour=9
contig_251	REAPR	Link	2	143	.	.	.	Note=Warning: Link contig_589:1-78;colour=11
contig_252	REAPR	Perfect_cov	2	144	.	.	.	Note=Warning: Low perfect unique coverage;colour=9
contig_252	REAPR	Link	2	144	.	.	.	Note=Warning: Link contig_569:56-209;colour=11
contig_253	REAPR	Perfect_cov	2	144	.	.	.	Note=Warning: Low perfect unique coverage;colour=9
contig_253	REAPR	Link	2	144	.	.	.	Note=Warning: Link contig_825:1-142;colour=11
contig_254	REAPR	Perfect_cov	2	145	.	.	.	Note=Warning: Low perfect unique coverage;colour=9
contig_254	REAPR	Link	2	145	.	.	.	Note=Warning: Link contig_490:197-434;colour=11
contig_255	REAPR	Perfect_cov	2	145	.	.	.	Note=Warning: Low perfect unique coverage;colour=9
contig_255	REAPR	Link	2	145	.	.	.	Note=Warning: Link contig_597:1043-1252;colour=11
contig_256	REAPR	Perfect_cov	2	145	.	.	.	Note=Warning: Low perfect unique coverage;colour=9
contig_256	REAPR	Link	2	145	.	.	.	Note=Warning: Link contig_424:1-172;colour=11
contig_257	REAPR	Perfect_cov	2	145	.	.	.	Note=Warning: Low perfect unique coverage;colour=9
contig_257	REAPR	Link	2	145	.	.	.	Note=Warning: Link contig_732:1-168;colour=11
contig_258	REAPR	Perfect_cov	2	46	.	.	.	Note=Warning: Low perfect unique coverage;colour=9
contig_258	REAPR	Link	2	145	.	.	.	Note=Warning: Link contig_352:1-106;colour=11
contig_259	REAPR	Perfect_cov	2	146	.	.	.	Note=Warning: Low perfect unique coverage;colour=9
contig_260	REAPR	Perfect_cov	2	146	.	.	.	Note=Warning: Low perfect unique coverage;colour=9
contig_261	REAPR	Perfect_cov	2	146	.	.	.	Note=Warning: Low perfect unique coverage;colour=9
contig_262	REAPR	Perfect_cov	2	147	.	.	.	Note=Warning: Low perfect unique coverage;colour=9
contig_262	REAPR	Link	2	147	.	.	.	Note=Warning: Link contig_604:1003-1264;colour=11
contig_263	REAPR	Perfect_cov	2	147	.	.	.	Note=Warning: Low perfect unique coverage;colour=9
contig_263	REAPR	Link	2	147	.	.	.	Note=Warning: Link contig_446:1-202;colour=11
contig_264	REAPR	Perfect_cov	2	147	.	.	.	Note=Warning: Low perfect unique coverage;colour=9
contig_264	REAPR	Link	2	147	.	.	.	Note=Warning: Link contig_602:100-230;colour=11
contig_265	REAPR	Perfect_cov	2	147	.	.	.	Note=Warning: Low perfect unique coverage;colour=9
contig_265	REAPR	Link	2	147	.	.	.	Note=Warning: Link contig_748:3866-4034;colour=11
contig_266	REAPR	Perfect_cov	2	147	.	.	.	Note=Warning: Low perfect unique coverage;colour=9
contig_266	REAPR	Link	2	147	.	.	.	Note=Warning: Link contig_444:64-253;colour=11
contig_267	REAPR	Perfect_cov	2	148	.	.	.	Note=Warning: Low perfect unique coverage;colour=9
contig_268	REAPR	Perfect_cov	2	149	.	.	.	Note=Warning: Low perfect unique coverage;colour=9
contig_268	REAPR	Link	2	149	.	.	.	Note=Warning: Link contig_846:1-207;colour=11
contig_269	REAPR	Perfect_cov	2	149	.	.	.	Note=Warning: Low perfect unique coverage;colour=9
contig_269	REAPR	Link	6	149	.	.	.	Note=Warning: Link contig_796:1-237;colour=11
contig_270	REAPR	Perfect_cov	2	149	.	.	.	Note=Warning: Low perfect unique coverage;colour=9
contig_270	REAPR	Link	2	149	.	.	.	Note=Warning: Link contig_739:1-136;colour=11
contig_271	REAPR	Perfect_cov	2	150	.	.	.	Note=Warning: Low perfect unique coverage;colour=9
contig_271	REAPR	Link	2	150	.	.	.	Note=Warning: Link contig_763:1-146;colour=11
contig_272	REAPR	Perfect_cov	2	150	.	.	.	Note=Warning: Low perfect unique coverage;colour=9
contig_273	REAPR	Perfect_cov	2	150	.	.	.	Note=Warning: Low perfect unique coverage;colour=9
contig_273	REAPR	Link	2	150	.	.	.	Note=Warning: Link contig_411:1-137;colour=11
contig_274	REAPR	Perfect_cov	2	151	.	.	.	Note=Warning: Low perfect unique coverage;colour=9
contig_275	REAPR	Perfect_cov	2	151	.	.	.	Note=Warning: Low perfect unique coverage;colour=9
contig_275	REAPR	Link	2	151	.	.	.	Note=Warning: Link contig_398:1-121;colour=11
contig_276	REAPR	Perfect_cov	2	151	.	.	.	Note=Warning: Low perfect unique coverage;colour=9
contig_276	REAPR	Link	2	151	.	.	.	Note=Warning: Link contig_516:1-176;colour=11
contig_277	REAPR	Perfect_cov	2	151	.	.	.	Note=Warning: Low perfect unique coverage;colour=9
contig_277	REAPR	Link	18	151	.	.	.	Note=Warning: Link contig_802:72-197;colour=11
contig_278	REAPR	Perfect_cov	2	152	.	.	.	Note=Warning: Low perfect unique coverage;colour=9
contig_278	REAPR	Link	2	152	.	.	.	Note=Warning: Link contig_577:945-1084;colour=11
contig_279	REAPR	Perfect_cov	2	152	.	.	.	Note=Warning: Low perfect unique coverage;colour=9
contig_279	REAPR	Link	2	152	.	.	.	Note=Warning: Link contig_453:101-301;colour=11
contig_280	REAPR	Perfect_cov	2	152	.	.	.	Note=Warning: Low perfect unique coverage;colour=9
contig_280	REAPR	Link	2	152	.	.	.	Note=Warning: Link contig_641:1-195;colour=11
contig_281	REAPR	Perfect_cov	2	152	.	.	.	Note=Warning: Low perfect unique coverage;colour=9
contig_281	REAPR	Link	2	152	.	.	.	Note=Warning: Link contig_215:1-60;colour=11
contig_282	REAPR	Perfect_cov	2	152	.	.	.	Note=Warning: Low perfect unique coverage;colour=9
contig_282	REAPR	Link	2	152	.	.	.	Note=Warning: Link contig_497:224-480;colour=11
contig_283	REAPR	Perfect_cov	2	152	.	.	.	Note=Warning: Low perfect unique coverage;colour=9
contig_283	REAPR	Link	2	152	.	.	.	Note=Warning: Link contig_477:71-189;colour=11
contig_284	REAPR	Perfect_cov	2	153	.	.	.	Note=Warning: Low perfect unique coverage;colour=9
contig_284	REAPR	Link	2	125	.	.	.	Note=Warning: Link contig_505:9-169;colour=11
contig_285	REAPR	Perfect_cov	2	153	.	.	.	Note=Warning: Low perfect unique coverage;colour=9
contig_285	REAPR	Link	2	152	.	.	.	Note=Warning: Link contig_645:1-128;colour=11
contig_286	REAPR	Perfect_cov	2	153	.	.	.	Note=Warning: Low perfect unique coverage;colour=9
contig_286	REAPR	Link	2	153	.	.	.	Note=Warning: Link contig_435:1-174;colour=11
contig_287	REAPR	Perfect_cov	2	153	.	.	.	Note=Warning: Low perfect unique coverage;colour=9
contig_287	REAPR	Link	2	153	.	.	.	Note=Warning: Link contig_662:14-237;colour=11
contig_288	REAPR	Perfect_cov	2	154	.	.	.	Note=Warning: Low perfect unique coverage;colour=9
contig_288	REAPR	Link	2	154	.	.	.	Note=Warning: Link contig_571:825-1005;colour=11
contig_289	REAPR	Perfect_cov	2	154	.	.	.	Note=Warning: Low perfect unique coverage;colour=9
contig_289	REAPR	Link	2	154	.	.	.	Note=Warning: Link contig_719:3034-3178;colour=11
contig_290	REAPR	Perfect_cov	2	154	.	.	.	Note=Warning: Low perfect unique coverage;colour=9
contig_290	REAPR	Link	2	154	.	.	.	Note=Warning: Link contig_571:1-181;colour=11
contig_291	REAPR	Perfect_cov	2	154	.	.	.	Note=Warning: Low perfect unique coverage;colour=9
contig_291	REAPR	Link	2	154	.	.	.	Note=Warning: Link contig_819:43-157;colour=11
contig_292	REAPR	Perfect_cov	2	155	.	.	.	Note=Warning: Low perfect unique coverage;colour=9
contig_292	REAPR	Link	2	155	.	.	.	Note=Warning: Link contig_472:190-366;colour=11
contig_293	REAPR	Perfect_cov	2	155	.	.	.	Note=Warning: Low perfect unique coverage;colour=9
contig_293	REAPR	Link	2	155	.	.	.	Note=Warning: Link contig_378:1-115;colour=11
contig_294	REAPR	Perfect_cov	2	155	.	.	.	Note=Warning: Low perfect unique coverage;colour=9
contig_294	REAPR	Link	12	155	.	.	.	Note=Warning: Link contig_780:5486-5684;colour=11
contig_295	REAPR	Perfect_cov	2	155	.	.	.	Note=Warning: Low perfect unique coverage;colour=9
contig_295	REAPR	Link	2	155	.	.	.	Note=Warning: Link contig_511:7-178;colour=11
contig_296	REAPR	Perfect_cov	2	155	.	.	.	Note=Warning: Low perfect unique coverage;colour=9
contig_296	REAPR	Link	2	155	.	.	.	Note=Warning: Link contig_750:4078-4189;colour=11
contig_297	REAPR	Perfect_cov	2	155	.	.	.	Note=Warning: Low perfect unique coverage;colour=9
contig_297	REAPR	Link	2	138	.	.	.	Note=Warning: Link contig_709:1-160;colour=11
contig_298	REAPR	Perfect_cov	2	156	.	.	.	Note=Warning: Low perfect unique coverage;colour=9
contig_298	REAPR	Link	2	156	.	.	.	Note=Warning: Link contig_663:1-94;colour=11
contig_299	REAPR	Perfect_cov	2	156	.	.	.	Note=Warning: Low perfect unique coverage;colour=9
contig_299	REAPR	Link	2	156	.	.	.	Note=Warning: Link contig_584:886-1105;colour=11
contig_300	REAPR	Perfect_cov	2	156	.	.	.	Note=Warning: Low perfect unique coverage;colour=9
contig_300	REAPR	Link	2	156	.	.	.	Note=Warning: Link contig_570:31-224;colour=11
contig_301	REAPR	Perfect_cov	2	156	.	.	.	Note=Warning: Low perfect unique coverage;colour=9
contig_301	REAPR	Link	2	156	.	.	.	Note=Warning: Link contig_496:255-493;colour=11
contig_302	REAPR	Perfect_cov	2	156	.	.	.	Note=Warning: Low perfect unique coverage;colour=9
contig_302	REAPR	Link	2	154	.	.	.	Note=Warning: Link contig_710:2796-2989;colour=11
contig_303	REAPR	Perfect_cov	2	158	.	.	.	Note=Warning: Low perfect unique coverage;colour=9
contig_303	REAPR	Link	2	158	.	.	.	Note=Warning: Link contig_683:1-165;colour=11
contig_304	REAPR	Perfect_cov	2	158	.	.	.	Note=Warning: Low perfect unique coverage;colour=9
contig_304	REAPR	Link	2	158	.	.	.	Note=Warning: Link contig_840:1-136;colour=11
contig_305	REAPR	Perfect_cov	2	158	.	.	.	Note=Warning: Low perfect unique coverage;colour=9
contig_306	REAPR	Perfect_cov	2	158	.	.	.	Note=Warning: Low perfect unique coverage;colour=9
contig_306	REAPR	Link	7	158	.	.	.	Note=Warning: Link contig_837:9-147;colour=11
contig_307	REAPR	Perfect_cov	2	158	.	.	.	Note=Warning: Low perfect unique coverage;colour=9
contig_308	REAPR	Perfect_cov	2	158	.	.	.	Note=Warning: Low perfect unique coverage;colour=9
contig_308	REAPR	Link	2	158	.	.	.	Note=Warning: Link contig_573:884-1057;colour=11
contig_309	REAPR	Perfect_cov	2	56	.	.	.	Note=Warning: Low perfect unique coverage;colour=9
contig_309	REAPR	Link	2	159	.	.	.	Note=Warning: Link contig_368:1-121;colour=11
contig_309	REAPR	Perfect_cov	119	159	.	.	.	Note=Warning: Low perfect unique coverage;colour=9
contig_310	REAPR	Perfect_cov	2	159	.	.	.	Note=Warning: Low perfect unique coverage;colour=9
contig_310	REAPR	Link	2	159	.	.	.	Note=Warning: Link contig_684:1-73;colour=11
contig_311	REAPR	Perfect_cov	2	160	.	.	.	Note=Warning: Low perfect unique coverage;colour=9
contig_311	REAPR	Link	2	160	.	.	.	Note=Warning: Link contig_766:4888-5058;colour=11
contig_312	REAPR	Perfect_cov	2	160	.	.	.	Note=Warning: Low perfect unique coverage;colour=9
contig_312	REAPR	Link	2	135	.	.	.	Note=Warning: Link contig_648:1-220;colour=11
contig_313	REAPR	Link	2	149	.	.	.	Note=Warning: Link contig_829:9405-9543;colour=11
contig_313	REAPR	Perfect_cov	106	160	.	.	.	Note=Warning: Low perfect unique coverage;colour=9
contig_314	REAPR	Perfect_cov	2	161	.	.	.	Note=Warning: Low perfect unique coverage;colour=9
contig_314	REAPR	Link	2	161	.	.	.	Note=Warning: Link contig_452:1-164;colour=11
contig_315	REAPR	Perfect_cov	2	162	.	.	.	Note=Warning: Low perfect unique coverage;colour=9
contig_316	REAPR	Perfect_cov	2	35	.	.	.	Note=Warning: Low perfect unique coverage;colour=9
contig_316	REAPR	Perfect_cov	98	162	.	.	.	Note=Warning: Low perfect unique coverage;colour=9
contig_317	REAPR	Perfect_cov	2	162	.	.	.	Note=Warning: Low perfect unique coverage;colour=9
contig_317	REAPR	Link	2	162	.	.	.	Note=Warning: Link contig_841:13494-13644;colour=11
contig_318	REAPR	Perfect_cov	2	162	.	.	.	Note=Warning: Low perfect unique coverage;colour=9
contig_319	REAPR	Perfect_cov	2	163	.	.	.	Note=Warning: Low perfect unique coverage;colour=9
contig_319	REAPR	Link	2	163	.	.	.	Note=Warning: Link contig_679:21-135;colour=11
contig_320	REAPR	Perfect_cov	2	59	.	.	.	Note=Warning: Low perfect unique coverage;colour=9
contig_320	REAPR	Perfect_cov	106	164	.	.	.	Note=Warning: Low perfect unique coverage;colour=9
contig_321	REAPR	Perfect_cov	2	164	.	.	.	Note=Warning: Low perfect unique coverage;colour=9
contig_322	REAPR	Perfect_cov	2	164	.	.	.	Note=Warning: Low perfect unique coverage;colour=9
contig_323	REAPR	Perfect_cov	2	165	.	.	.	Note=Warning: Low perfect unique coverage;colour=9
contig_323	REAPR	Link	2	165	.	.	.	Note=Warning: Link contig_807:1-172;colour=11
contig_324	REAPR	Perfect_cov	2	166	.	.	.	Note=Warning: Low perfect unique coverage;colour=9
contig_324	REAPR	Link	2	166	.	.	.	Note=Warning: Link contig_666:1899-2099;colour=11
contig_325	REAPR	Perfect_cov	2	168	.	.	.	Note=Warning: Low perfect unique coverage;colour=9
contig_325	REAPR	Link	2	168	.	.	.	Note=Warning: Link contig_588:1-188;colour=11
contig_326	REAPR	Perfect_cov	2	168	.	.	.	Note=Warning: Low perfect unique coverage;colour=9
contig_326	REAPR	Link	2	168	.	.	.	Note=Warning: Link contig_690:2396-2654;colour=11
contig_327	REAPR	Perfect_cov	2	31	.	.	.	Note=Warning: Low perfect unique coverage;colour=9
contig_327	REAPR	Link	2	153	.	.	.	Note=Warning: Link contig_458:10-130;colour=11
contig_327	REAPR	Perfect_cov	114	169	.	.	.	Note=Warning: Low perfect unique coverage;colour=9
contig_328	REAPR	Perfect_cov	2	169	.	.	.	Note=Warning: Low perfect unique coverage;colour=9
contig_328	REAPR	Link	2	169	.	.	.	Note=Warning: Link contig_267:1-54;colour=11
contig_329	REAPR	Perfect_cov	2	169	.	.	.	Note=Warning: Low perfect unique coverage;colour=9
contig_329	REAPR	Link	2	169	.	.	.	Note=Warning: Link contig_293:1-77;colour=11
contig_330	REAPR	Perfect_cov	2	170	.	.	.	Note=Warning: Low perfect unique coverage;colour=9
contig_331	REAPR	Perfect_cov	2	171	.	.	.	Note=Warning: Low perfect unique coverage;colour=9
contig_331	REAPR	Link	10	171	.	.	.	Note=Warning: Link contig_392:1-105;colour=11
contig_332	REAPR	Perfect_cov	2	173	.	.	.	Note=Warning: Low perfect unique coverage;colour=9
contig_332	REAPR	Link	2	173	.	.	.	Note=Warning: Link contig_225:21-55;colour=11
contig_333	REAPR	Perfect_cov	2	173	.	.	.	Note=Warning: Low perfect unique coverage;colour=9
contig_333	REAPR	Link	2	173	.	.	.	Note=Warning: Link contig_579:907-1084;colour=11
contig_334	REAPR	Perfect_cov	2	174	.	.	.	Note=Warning: Low perfect unique coverage;colour=9
contig_334	REAPR	Link	2	174	.	.	.	Note=Warning: Link contig_171:1-39;colour=11
contig_335	REAPR	Perfect_cov	2	175	.	.	.	Note=Warning: Low perfect unique coverage;colour=9
contig_335	REAPR	Link	2	175	.	.	.	Note=Warning: Link contig_766:5-208;colour=11
contig_336	REAPR	Perfect_cov	2	175	.	.	.	Note=Warning: Low perfect unique coverage;colour=9
contig_336	REAPR	Link	2	175	.	.	.	Note=Warning: Link contig_800:1-178;colour=11
contig_337	REAPR	Perfect_cov	2	177	.	.	.	Note=Warning: Low perfect unique coverage;colour=9
contig_337	REAPR	Link	2	177	.	.	.	Note=Warning: Link contig_420:1-109;colour=11
contig_338	REAPR	Perfect_cov	2	178	.	.	.	Note=Warning: Low perfect unique coverage;colour=9
contig_339	REAPR	Perfect_cov	2	178	.	.	.	Note=Warning: Low perfect unique coverage;colour=9
contig_339	REAPR	Link	2	178	.	.	.	Note=Warning: Link contig_471:137-329;colour=11
contig_340	REAPR	Perfect_cov	2	59	.	.	.	Note=Warning: Low perfect unique coverage;colour=9
contig_340	REAPR	Perfect_cov	107	178	.	.	.	Note=Warning: Low perfect unique coverage;colour=9
contig_341	REAPR	Perfect_cov	2	178	.	.	.	Note=Warning: Low perfect unique coverage;colour=9
contig_341	REAPR	Link	2	178	.	.	.	Note=Warning: Link contig_433:1-177;colour=11
contig_342	REAPR	Perfect_cov	2	180	.	.	.	Note=Warning: Low perfect unique coverage;colour=9
contig_342	REAPR	Link	2	180	.	.	.	Note=Warning: Link contig_409:1-149;colour=11
contig_343	REAPR	Perfect_cov	2	53	.	.	.	Note=Warning: Low perfect unique coverage;colour=9
contig_343	REAPR	Perfect_cov	113	180	.	.	.	Note=Warning: Low perfect unique coverage;colour=9
contig_344	REAPR	Perfect_cov	2	180	.	.	.	Note=Warning: Low perfect unique coverage;colour=9
contig_344	REAPR	Link	2	180	.	.	.	Note=Warning: Link contig_715:2938-3069;colour=11
contig_345	REAPR	Link	2	180	.	.	.	Note=Warning: Link contig_450:1-224;colour=11
contig_346	REAPR	Perfect_cov	2	180	.	.	.	Note=Warning: Low perfect unique coverage;colour=9
contig_346	REAPR	Link	2	180	.	.	.	Note=Warning: Link contig_451:1-163;colour=11
contig_347	REAPR	Perfect_cov	2	180	.	.	.	Note=Warning: Low perfect unique coverage;colour=9
contig_347	REAPR	Link	2	180	.	.	.	Note=Warning: Link contig_435:1-204;colour=11
contig_348	REAPR	Perfect_cov	2	180	.	.	.	Note=Warning: Low perfect unique coverage;colour=9
contig_348	REAPR	Link	2	180	.	.	.	Note=Warning: Link contig_435:1-210;colour=11
contig_349	REAPR	Perfect_cov	2	181	.	.	.	Note=Warning: Low perfect unique coverage;colour=9
contig_349	REAPR	Link	2	181	.	.	.	Note=Warning: Link contig_548:1-197;colour=11
contig_350	REAPR	Perfect_cov	2	182	.	.	.	Note=Warning: Low perfect unique coverage;colour=9
contig_351	REAPR	Perfect_cov	2	182	.	.	.	Note=Warning: Low perfect unique coverage;colour=9
contig_351	REAPR	Link	2	182	.	.	.	Note=Warning: Link contig_772:5079-5293;colour=11
contig_352	REAPR	Perfect_cov	2	55	.	.	.	Note=Warning: Low perfect unique coverage;colour=9
contig_352	REAPR	Perfect_cov	133	182	.	.	.	Note=Warning: Low perfect unique coverage;colour=9
contig_353	REAPR	Perfect_cov	2	182	.	.	.	Note=Warning: Low perfect unique coverage;colour=9
contig_353	REAPR	Link	2	182	.	.	.	Note=Warning: Link contig_541:651-779;colour=11
contig_354	REAPR	Perfect_cov	2	49	.	.	.	Note=Warning: Low perfect unique coverage;colour=9
contig_354	REAPR	Link	2	184	.	.	.	Note=Warning: Link contig_599:18-135;colour=11
contig_354	REAPR	Perfect_cov	124	184	.	.	.	Note=Warning: Low perfect unique coverage;colour=9
contig_355	REAPR	Perfect_cov	2	184	.	.	.	Note=Warning: Low perfect unique coverage;colour=9
contig_355	REAPR	Link	2	184	.	.	.	Note=Warning: Link contig_396:12-159;colour=11
contig_356	REAPR	Perfect_cov	2	184	.	.	.	Note=Warning: Low perfect unique coverage;colour=9
contig_356	REAPR	Link	2	184	.	.	.	Note=Warning: Link contig_501:1-221;colour=11
contig_357	REAPR	Perfect_cov	2	184	.	.	.	Note=Warning: Low perfect unique coverage;colour=9
contig_357	REAPR	Link	2	184	.	.	.	Note=Warning: Link contig_832:1-147;colour=11
contig_358	REAPR	Perfect_cov	2	185	.	.	.	Note=Warning: Low perfect unique coverage;colour=9
contig_359	REAPR	Perfect_cov	2	186	.	.	.	Note=Warning: Low perfect unique coverage;colour=9
contig_359	REAPR	Link	2	186	.	.	.	Note=Warning: Link contig_606:1180-1279;colour=11
contig_360	REAPR	Perfect_cov	2	38	.	.	.	Note=Warning: Low perfect unique coverage;colour=9
contig_360	REAPR	Link	2	186	.	.	.	Note=Warning: Link contig_237:1-59;colour=11
contig_360	REAPR	Perfect_cov	94	186	.	.	.	Note=Warning: Low perfect unique coverage;colour=9
contig_361	REAPR	Perfect_cov	2	187	.	.	.	Note=Warning: Low perfect unique coverage;colour=9
contig_361	REAPR	Link	2	187	.	.	.	Note=Warning: Link contig_507:1-200;colour=11
contig_362	REAPR	Perfect_cov	2	187	.	.	.	Note=Warning: Low perfect unique coverage;colour=9
contig_362	REAPR	Link	2	187	.	.	.	Note=Warning: Link contig_762:1-183;colour=11
contig_363	REAPR	Perfect_cov	2	188	.	.	.	Note=Warning: Low perfect unique coverage;colour=9
contig_364	REAPR	Perfect_cov	2	73	.	.	.	Note=Warning: Low perfect unique coverage;colour=9
contig_364	REAPR	Link	2	190	.	.	.	Note=Warning: Link contig_691:1-122;colour=11
contig_364	REAPR	Perfect_cov	147	190	.	.	.	Note=Warning: Low perfect unique coverage;colour=9
contig_365	REAPR	Perfect_cov	2	190	.	.	.	Note=Warning: Low perfect unique coverage;colour=9
contig_365	REAPR	Link	2	190	.	.	.	Note=Warning: Link contig_414:1-150;colour=11
contig_366	REAPR	Perfect_cov	2	191	.	.	.	Note=Warning: Low perfect unique coverage;colour=9
contig_366	REAPR	Link	4	155	.	.	.	Note=Warning: Link contig_439:1-124;colour=11
contig_367	REAPR	Perfect_cov	2	192	.	.	.	Note=Warning: Low perfect unique coverage;colour=9
contig_367	REAPR	Link	2	192	.	.	.	Note=Warning: Link contig_200:1-68;colour=11
contig_368	REAPR	Perfect_cov	153	192	.	.	.	Note=Warning: Low perfect unique coverage;colour=9
contig_369	REAPR	Perfect_cov	2	193	.	.	.	Note=Warning: Low perfect unique coverage;colour=9
contig_369	REAPR	Link	2	193	.	.	.	Note=Warning: Link contig_500:1-123;colour=11
contig_370	REAPR	Link	2	193	.	.	.	Note=Warning: Link contig_450:36-269;colour=11
contig_371	REAPR	Perfect_cov	2	193	.	.	.	Note=Warning: Low perfect unique coverage;colour=9
contig_371	REAPR	Link	2	193	.	.	.	Note=Warning: Link contig_451:63-257;colour=11
contig_372	REAPR	Perfect_cov	2	193	.	.	.	Note=Warning: Low perfect unique coverage;colour=9
contig_372	REAPR	Link	2	193	.	.	.	Note=Warning: Link contig_455:1-242;colour=11
contig_373	REAPR	Perfect_cov	2	193	.	.	.	Note=Warning: Low perfect unique coverage;colour=9
contig_373	REAPR	Link	9	193	.	.	.	Note=Warning: Link contig_518:527-648;colour=11
contig_374	REAPR	Perfect_cov	2	193	.	.	.	Note=Warning: Low perfect unique coverage;colour=9
contig_374	REAPR	Link	2	193	.	.	.	Note=Warning: Link contig_767:1-149;colour=11
contig_375	REAPR	Perfect_cov	2	194	.	.	.	Note=Warning: Low perfect unique coverage;colour=9
contig_375	REAPR	Link	2	194	.	.	.	Note=Warning: Link contig_610:1111-1323;colour=11
contig_376	REAPR	Perfect_cov	2	194	.	.	.	Note=Warning: Low perfect unique coverage;colour=9
contig_376	REAPR	Link	2	194	.	.	.	Note=Warning: Link contig_597:1-220;colour=11
contig_377	REAPR	Perfect_cov	2	196	.	.	.	Note=Warning: Low perfect unique coverage;colour=9
contig_377	REAPR	Link	2	196	.	.	.	Note=Warning: Link contig_738:3545-3767;colour=11
contig_378	REAPR	Perfect_cov	2	45	.	.	.	Note=Warning: Low perfect unique coverage;colour=9
contig_378	REAPR	Link	2	197	.	.	.	Note=Warning: Link contig_293:1-87;colour=11
contig_378	REAPR	Perfect_cov	139	197	.	.	.	Note=Warning: Low perfect unique coverage;colour=9
contig_379	REAPR	Perfect_cov	2	58	.	.	.	Note=Warning: Low perfect unique coverage;colour=9
contig_379	REAPR	Perfect_cov	145	198	.	.	.	Note=Warning: Low perfect unique coverage;colour=9
contig_380	REAPR	Perfect_cov	2	67	.	.	.	Note=Warning: Low perfect unique coverage;colour=9
contig_380	REAPR	Perfect_cov	156	199	.	.	.	Note=Warning: Low perfect unique coverage;colour=9
contig_381	REAPR	Perfect_cov	2	51	.	.	.	Note=Warning: Low perfect unique coverage;colour=9
contig_381	REAPR	Perfect_cov	133	199	.	.	.	Note=Warning: Low perfect unique coverage;colour=9
contig_382	REAPR	Perfect_cov	2	201	.	.	.	Note=Warning: Low perfect unique coverage;colour=9
contig_382	REAPR	Link	2	201	.	.	.	Note=Warning: Link contig_439:1-130;colour=11
contig_383	REAPR	Perfect_cov	2	202	.	.	.	Note=Warning: Low perfect unique coverage;colour=9
contig_383	REAPR	Link	2	202	.	.	.	Note=Warning: Link contig_642:24-176;colour=11
contig_384	REAPR	Perfect_cov	2	51	.	.	.	Note=Warning: Low perfect unique coverage;colour=9
contig_384	REAPR	Perfect_cov	144	202	.	.	.	Note=Warning: Low perfect unique coverage;colour=9
contig_385	REAPR	Perfect_cov	2	203	.	.	.	Note=Warning: Low perfect unique coverage;colour=9
contig_386	REAPR	Perfect_cov	2	204	.	.	.	Note=Warning: Low perfect unique coverage;colour=9
contig_386	REAPR	Link	2	204	.	.	.	Note=Warning: Link contig_695:2480-2661;colour=11
contig_387	REAPR	Perfect_cov	2	206	.	.	.	Note=Warning: Low perfect unique coverage;colour=9
contig_387	REAPR	Link	2	206	.	.	.	Note=Warning: Link contig_449:1-135;colour=11
contig_389	REAPR	Perfect_cov	2	68	.	.	.	Note=Warning: Low perfect unique coverage;colour=9
contig_389	REAPR	Perfect_cov	151	208	.	.	.	Note=Warning: Low perfect unique coverage;colour=9
contig_390	REAPR	Perfect_cov	2	209	.	.	.	Note=Warning: Low perfect unique coverage;colour=9
contig_391	REAPR	Perfect_cov	2	209	.	.	.	Note=Warning: Low perfect unique coverage;colour=9
contig_391	REAPR	Link	2	209	.	.	.	Note=Warning: Link contig_830:1-180;colour=11
contig_392	REAPR	Perfect_cov	2	115	.	.	.	Note=Warning: Low perfect unique coverage;colour=9
contig_392	REAPR	Link	2	210	.	.	.	Note=Warning: Link contig_422:10-202;colour=11
contig_392	REAPR	Perfect_cov	161	210	.	.	.	Note=Warning: Low perfect unique coverage;colour=9
contig_393	REAPR	Perfect_cov	2	81	.	.	.	Note=Warning: Low perfect unique coverage;colour=9
contig_394	REAPR	Perfect_cov	2	213	.	.	.	Note=Warning: Low perfect unique coverage;colour=9
contig_394	REAPR	Link	2	213	.	.	.	Note=Warning: Link contig_562:715-943;colour=11
contig_395	REAPR	Perfect_cov	2	215	.	.	.	Note=Warning: Low perfect unique coverage;colour=9
contig_395	REAPR	Link	2	215	.	.	.	Note=Warning: Link contig_799:3-104;colour=11
contig_396	REAPR	Perfect_cov	2	215	.	.	.	Note=Warning: Low perfect unique coverage;colour=9
contig_396	REAPR	Link	2	138	.	.	.	Note=Warning: Link contig_355:1-107;colour=11
contig_397	REAPR	Perfect_cov	2	215	.	.	.	Note=Warning: Low perfect unique coverage;colour=9
contig_398	REAPR	Perfect_cov	2	45	.	.	.	Note=Warning: Low perfect unique coverage;colour=9
contig_398	REAPR	Perfect_cov	156	216	.	.	.	Note=Warning: Low perfect unique coverage;colour=9
contig_399	REAPR	Perfect_cov	2	218	.	.	.	Note=Warning: Low perfect unique coverage;colour=9
contig_399	REAPR	Link	66	218	.	.	.	Note=Warning: Link contig_543:636-812;colour=11
contig_400	REAPR	Perfect_cov	2	63	.	.	.	Note=Warning: Low perfect unique coverage;colour=9
contig_400	REAPR	Link	72	218	.	.	.	Note=Warning: Link contig_736:1-172;colour=11
contig_400	REAPR	Perfect_cov	143	218	.	.	.	Note=Warning: Low perfect unique coverage;colour=9
contig_401	REAPR	Perfect_cov	2	219	.	.	.	Note=Warning: Low perfect unique coverage;colour=9
contig_401	REAPR	Link	2	219	.	.	.	Note=Warning: Link contig_695:1-201;colour=11
contig_402	REAPR	Perfect_cov	2	55	.	.	.	Note=Warning: Low perfect unique coverage;colour=9
contig_402	REAPR	Perfect_cov	160	220	.	.	.	Note=Warning: Low perfect unique coverage;colour=9
contig_403	REAPR	Perfect_cov	2	91	.	.	.	Note=Warning: Low perfect unique coverage;colour=9
contig_403	REAPR	Link	2	221	.	.	.	Note=Warning: Link contig_655:1-246;colour=11
contig_403	REAPR	Perfect_cov	140	221	.	.	.	Note=Warning: Low perfect unique coverage;colour=9
contig_404	REAPR	Perfect_cov	2	223	.	.	.	Note=Warning: Low perfect unique coverage;colour=9
contig_405	REAPR	Perfect_cov	2	224	.	.	.	Note=Warning: Low perfect unique coverage;colour=9
contig_405	REAPR	Link	2	224	.	.	.	Note=Warning: Link contig_380:1-81;colour=11
contig_406	REAPR	Perfect_cov	2	85	.	.	.	Note=Warning: Low perfect unique coverage;colour=9
contig_406	REAPR	Perfect_cov	105	134	.	.	.	Note=Warning: Low perfect unique coverage;colour=9
contig_406	REAPR	Perfect_cov	142	226	.	.	.	Note=Warning: Low perfect unique coverage;colour=9
contig_407	REAPR	Perfect_cov	2	228	.	.	.	Note=Warning: Low perfect unique coverage;colour=9
contig_407	REAPR	Link	2	228	.	.	.	Note=Warning: Link contig_581:1-223;colour=11
contig_408	REAPR	Perfect_cov	2	230	.	.	.	Note=Warning: Low perfect unique coverage;colour=9
contig_408	REAPR	Link	14	230	.	.	.	Note=Warning: Link contig_578:1-137;colour=11
contig_409	REAPR	Perfect_cov	2	49	.	.	.	Note=Warning: Low perfect unique coverage;colour=9
contig_409	REAPR	Perfect_cov	153	231	.	.	.	Note=Warning: Low perfect unique coverage;colour=9
contig_410	REAPR	Perfect_cov	2	81	.	.	.	Note=Warning: Low perfect unique coverage;colour=9
contig_410	REAPR	Link	58	231	.	.	.	Note=Warning: Link contig_595:1-209;colour=11
contig_410	REAPR	Perfect_cov	96	231	.	.	.	Note=Warning: Low perfect unique coverage;colour=9
contig_411	REAPR	Perfect_cov	2	57	.	.	.	Note=Warning: Low perfect unique coverage;colour=9
contig_411	REAPR	Perfect_cov	186	232	.	.	.	Note=Warning: Low perfect unique coverage;colour=9
contig_412	REAPR	Perfect_cov	2	124	.	.	.	Note=Warning: Low perfect unique coverage;colour=9
contig_412	REAPR	Link	2	155	.	.	.	Note=Warning: Link contig_477:196-385;colour=11
contig_413	REAPR	Perfect_cov	2	233	.	.	.	Note=Warning: Low perfect unique coverage;colour=9
contig_413	REAPR	Link	2	233	.	.	.	Note=Warning: Link contig_614:1-185;colour=11
contig_414	REAPR	Perfect_cov	2	43	.	.	.	Note=Warning: Low perfect unique coverage;colour=9
contig_414	REAPR	Link	2	233	.	.	.	Note=Warning: Link contig_365:1-131;colour=11
contig_414	REAPR	Perfect_cov	133	233	.	.	.	Note=Warning: Low perfect unique coverage;colour=9
contig_415	REAPR	Perfect_cov	2	233	.	.	.	Note=Warning: Low perfect unique coverage;colour=9
contig_416	REAPR	Perfect_cov	2	235	.	.	.	Note=Warning: Low perfect unique coverage;colour=9
contig_416	REAPR	Link	2	235	.	.	.	Note=Warning: Link contig_798:10-157;colour=11
contig_417	REAPR	Perfect_cov	2	109	.	.	.	Note=Warning: Low perfect unique coverage;colour=9
contig_417	REAPR	Link	2	235	.	.	.	Note=Warning: Link contig_514:1-142;colour=11
contig_417	REAPR	Perfect_cov	199	235	.	.	.	Note=Warning: Low perfect unique coverage;colour=9
contig_418	REAPR	Perfect_cov	2	237	.	.	.	Note=Warning: Low perfect unique coverage;colour=9
contig_418	REAPR	Link	2	237	.	.	.	Note=Warning: Link contig_564:7-174;colour=11
contig_419	REAPR	Perfect_cov	2	82	.	.	.	Note=Warning: Low perfect unique coverage;colour=9
contig_419	REAPR	Perfect_cov	102	240	.	.	.	Note=Warning: Low perfect unique coverage;colour=9
contig_420	REAPR	Perfect_cov	2	81	.	.	.	Note=Warning: Low perfect unique coverage;colour=9
contig_420	REAPR	Perfect_cov	153	244	.	.	.	Note=Warning: Low perfect unique coverage;colour=9
contig_421	REAPR	Perfect_cov	2	126	.	.	.	Note=Warning: Low perfect unique coverage;colour=9
contig_421	REAPR	Perfect_cov	206	248	.	.	.	Note=Warning: Low perfect unique coverage;colour=9
contig_422	REAPR	Perfect_cov	2	33	.	.	.	Note=Warning: Low perfect unique coverage;colour=9
contig_422	REAPR	Link	2	253	.	.	.	Note=Warning: Link contig_392:1-160;colour=11
contig_422	REAPR	Perfect_cov	106	253	.	.	.	Note=Warning: Low perfect unique coverage;colour=9
contig_423	REAPR	Perfect_cov	2	255	.	.	.	Note=Warning: Low perfect unique coverage;colour=9
contig_423	REAPR	Link	2	255	.	.	.	Note=Warning: Link contig_783:1-174;colour=11
contig_424	REAPR	Link	2	182	.	.	.	Note=Warning: Link contig_256:1-91;colour=11
contig_424	REAPR	Perfect_cov	185	255	.	.	.	Note=Warning: Low perfect unique coverage;colour=9
contig_425	REAPR	Perfect_cov	2	76	.	.	.	Note=Warning: Low perfect unique coverage;colour=9
contig_425	REAPR	Perfect_cov	101	167	.	.	.	Note=Warning: Low perfect unique coverage;colour=9
contig_425	REAPR	Perfect_cov	227	258	.	.	.	Note=Warning: Low perfect unique coverage;colour=9
contig_426	REAPR	Perfect_cov	2	32	.	.	.	Note=Warning: Low perfect unique coverage;colour=9
contig_426	REAPR	Perfect_cov	219	258	.	.	.	Note=Warning: Low perfect unique coverage;colour=9
contig_427	REAPR	Perfect_cov	2	258	.	.	.	Note=Warning: Low perfect unique coverage;colour=9
contig_427	REAPR	Link	2	258	.	.	.	Note=Warning: Link contig_847:14561-14813;colour=11
contig_428	REAPR	Perfect_cov	2	40	.	.	.	Note=Warning: Low perfect unique coverage;colour=9
contig_429	REAPR	Perfect_cov	2	60	.	.	.	Note=Warning: Low perfect unique coverage;colour=9
contig_430	REAPR	Perfect_cov	2	34	.	.	.	Note=Warning: Low perfect unique coverage;colour=9
contig_430	REAPR	Link	2	265	.	.	.	Note=Warning: Link contig_155:1-29;colour=11
contig_430	REAPR	Perfect_cov	93	265	.	.	.	Note=Warning: Low perfect unique coverage;colour=9
contig_431	REAPR	Perfect_cov	2	47	.	.	.	Note=Warning: Low perfect unique coverage;colour=9
contig_431	REAPR	Perfect_cov	125	268	.	.	.	Note=Warning: Low perfect unique coverage;colour=9
contig_432	REAPR	Perfect_cov	2	51	.	.	.	Note=Warning: Low perfect unique coverage;colour=9
contig_432	REAPR	Perfect_cov	229	270	.	.	.	Note=Warning: Low perfect unique coverage;colour=9
contig_433	REAPR	Perfect_cov	2	80	.	.	.	Note=Warning: Low perfect unique coverage;colour=9
contig_433	REAPR	Link	2	271	.	.	.	Note=Warning: Link contig_341:1-111;colour=11
contig_433	REAPR	Perfect_cov	118	150	.	.	.	Note=Warning: Low perfect unique coverage;colour=9
contig_434	REAPR	Perfect_cov	2	102	.	.	.	Note=Warning: Low perfect unique coverage;colour=9
contig_436	REAPR	Perfect_cov	264	293	.	.	.	Note=Warning: Low perfect unique coverage;colour=9
contig_437	REAPR	Perfect_cov	228	294	.	.	.	Note=Warning: Low perfect unique coverage;colour=9
contig_438	REAPR	Perfect_cov	2	51	.	.	.	Note=Warning: Low perfect unique coverage;colour=9
contig_438	REAPR	Perfect_cov	237	299	.	.	.	Note=Warning: Low perfect unique coverage;colour=9
contig_439	REAPR	Perfect_cov	264	299	.	.	.	Note=Warning: Low perfect unique coverage;colour=9
contig_440	REAPR	Perfect_cov	2	39	.	.	.	Note=Warning: Low perfect unique coverage;colour=9
contig_440	REAPR	Perfect_cov	265	300	.	.	.	Note=Warning: Low perfect unique coverage;colour=9
contig_441	REAPR	Perfect_cov	2	33	.	.	.	Note=Warning: Low perfect unique coverage;colour=9
contig_441	REAPR	Perfect_cov	270	313	.	.	.	Note=Warning: Low perfect unique coverage;colour=9
contig_443	REAPR	Perfect_cov	2	101	.	.	.	Note=Warning: Low perfect unique coverage;colour=9
contig_443	REAPR	Link	2	315	.	.	.	Note=Warning: Link contig_650:1695-1850;colour=11
contig_443	REAPR	Perfect_cov	241	315	.	.	.	Note=Warning: Low perfect unique coverage;colour=9
contig_444	REAPR	Perfect_cov	269	316	.	.	.	Note=Warning: Low perfect unique coverage;colour=9
contig_445	REAPR	Link	15	318	.	.	.	Note=Warning: Link contig_439:28-207;colour=11
contig_445	REAPR	Perfect_cov	255	318	.	.	.	Note=Warning: Low perfect unique coverage;colour=9
contig_446	REAPR	Perfect_cov	2	46	.	.	.	Note=Warning: Low perfect unique coverage;colour=9
contig_446	REAPR	Link	2	170	.	.	.	Note=Warning: Link contig_263:1-68;colour=11
contig_446	REAPR	Perfect_cov	287	323	.	.	.	Note=Warning: Low perfect unique coverage;colour=9
contig_447	REAPR	Perfect_cov	2	43	.	.	.	Note=Warning: Low perfect unique coverage;colour=9
contig_448	REAPR	Perfect_cov	280	327	.	.	.	Note=Warning: Low perfect unique coverage;colour=9
contig_449	REAPR	Perfect_cov	2	44	.	.	.	Note=Warning: Low perfect unique coverage;colour=9
contig_449	REAPR	Link	2	136	.	.	.	Note=Warning: Link contig_387:1-106;colour=11
contig_450	REAPR	Repeat	87	252	7.29728	.	.	Note=Warning: Collapsed repeat;colour=6
contig_451	REAPR	Link	2	340	.	.	.	Note=Warning: Link contig_371:1-104;colour=11
contig_452	REAPR	Link	2	134	.	.	.	Note=Warning: Link contig_314:1-96;colour=11
contig_452	REAPR	Link	161	346	.	.	.	Note=Warning: Link contig_672:1-148;colour=11
contig_453	REAPR	Perfect_cov	2	134	.	.	.	Note=Warning: Low perfect unique coverage;colour=9
contig_453	REAPR	Link	2	351	.	.	.	Note=Warning: Link contig_483:1-198;colour=11
contig_453	REAPR	Perfect_cov	307	351	.	.	.	Note=Warning: Low perfect unique coverage;colour=9
contig_454	REAPR	Perfect_cov	2	59	.	.	.	Note=Warning: Low perfect unique coverage;colour=9
contig_454	REAPR	Perfect_cov	327	359	.	.	.	Note=Warning: Low perfect unique coverage;colour=9
contig_455	REAPR	Perfect_cov	2	40	.	.	.	Note=Warning: Low perfect unique coverage;colour=9
contig_455	REAPR	Link	2	145	.	.	.	Note=Warning: Link contig_372:15-132;colour=11
contig_455	REAPR	Perfect_cov	328	367	.	.	.	Note=Warning: Low perfect unique coverage;colour=9
contig_456	REAPR	Perfect_cov	2	44	.	.	.	Note=Warning: Low perfect unique coverage;colour=9
contig_456	REAPR	Perfect_cov	313	372	.	.	.	Note=Warning: Low perfect unique coverage;colour=9
contig_457	REAPR	Repeat	98	275	7.51205	.	.	Note=Warning: Collapsed repeat;colour=6
contig_458	REAPR	Link	2	162	.	.	.	Note=Warning: Link contig_327:1-14;colour=11
contig_459	REAPR	Link	2	194	.	.	.	Note=Warning: Link contig_361:1-119;colour=11
contig_461	REAPR	Perfect_cov	2	31	.	.	.	Note=Warning: Low perfect unique coverage;colour=9
contig_461	REAPR	Perfect_cov	358	400	.	.	.	Note=Warning: Low perfect unique coverage;colour=9
contig_464	REAPR	Perfect_cov	2	46	.	.	.	Note=Warning: Low perfect unique coverage;colour=9
contig_465	REAPR	Perfect_cov	2	36	.	.	.	Note=Warning: Low perfect unique coverage;colour=9
contig_465	REAPR	Link	199	411	.	.	.	Note=Warning: Link contig_249:1-70;colour=11
contig_465	REAPR	Perfect_cov	289	411	.	.	.	Note=Warning: Low perfect unique coverage;colour=9
contig_466	REAPR	Perfect_cov	2	42	.	.	.	Note=Warning: Low perfect unique coverage;colour=9
contig_466	REAPR	Link	255	413	.	.	.	Note=Warning: Link contig_457:1-84;colour=11
contig_466	REAPR	Perfect_cov	383	413	.	.	.	Note=Warning: Low perfect unique coverage;colour=9
contig_467	REAPR	Perfect_cov	366	424	.	.	.	Note=Warning: Low perfect unique coverage;colour=9
contig_468	REAPR	Perfect_cov	2	67	.	.	.	Note=Warning: Low perfect unique coverage;colour=9
contig_468	REAPR	Link	2	164	.	.	.	Note=Warning: Link contig_745:3708-3901;colour=11
contig_468	REAPR	Perfect_cov	389	425	.	.	.	Note=Warning: Low perfect unique coverage;colour=9
contig_469	REAPR	Perfect_cov	2	58	.	.	.	Note=Warning: Low perfect unique coverage;colour=9
contig_469	REAPR	Link	29	149	.	.	.	Note=Warning: Link contig_443:1-172;colour=11
contig_469	REAPR	Link	239	425	.	.	.	Note=Warning: Link contig_687:1-184;colour=11
contig_469	REAPR	Perfect_cov	316	425	.	.	.	Note=Warning: Low perfect unique coverage;colour=9
contig_470	REAPR	Link	240	430	.	.	.	Note=Warning: Link contig_716:1-191;colour=11
contig_470	REAPR	Perfect_cov	317	430	.	.	.	Note=Warning: Low perfect unique coverage;colour=9
contig_471	REAPR	Perfect_cov	2	76	.	.	.	Note=Warning: Low perfect unique coverage;colour=9
contig_472	REAPR	Link	2	185	.	.	.	Note=Warning: Link contig_611:1129-1332;colour=11
contig_472	REAPR	Perfect_cov	125	155	.	.	.	Note=Warning: Low perfect unique coverage;colour=9
contig_472	REAPR	Link	249	431	.	.	.	Note=Warning: Link contig_292:1-79;colour=11
contig_472	REAPR	Perfect_cov	394	431	.	.	.	Note=Warning: Low perfect unique coverage;colour=9
contig_473	REAPR	Perfect_cov	2	47	.	.	.	Note=Warning: Low perfect unique coverage;colour=9
contig_474	REAPR	Perfect_cov	346	444	.	.	.	Note=Warning: Low perfect unique coverage;colour=9
contig_476	REAPR	Perfect_cov	395	447	.	.	.	Note=Warning: Low perfect unique coverage;colour=9
contig_477	REAPR	Perfect_cov	2	44	.	.	.	Note=Warning: Low perfect unique coverage;colour=9
contig_477	REAPR	Link	269	459	.	.	.	Note=Warning: Link contig_412:1-132;colour=11
contig_478	REAPR	Perfect_cov	2	104	.	.	.	Note=Warning: Low perfect unique coverage;colour=9
contig_478	REAPR	Link	2	196	.	.	.	Note=Warning: Link contig_442:1-143;colour=11
contig_478	REAPR	Perfect_cov	114	159	.	.	.	Note=Warning: Low perfect unique coverage;colour=9
contig_478	REAPR	Perfect_cov	421	461	.	.	.	Note=Warning: Low perfect unique coverage;colour=9
contig_479	REAPR	Perfect_cov	2	37	.	.	.	Note=Warning: Low perfect unique coverage;colour=9
contig_479	REAPR	Perfect_cov	440	469	.	.	.	Note=Warning: Low perfect unique coverage;colour=9
contig_480	REAPR	Perfect_cov	2	37	.	.	.	Note=Warning: Low perfect unique coverage;colour=9
contig_480	REAPR	Link	2	181	.	.	.	Note=Warning: Link contig_247:1-76;colour=11
contig_480	REAPR	Link	363	478	.	.	.	Note=Warning: Link contig_621:1323-1484;colour=11
contig_480	REAPR	Perfect_cov	425	478	.	.	.	Note=Warning: Low perfect unique coverage;colour=9
contig_481	REAPR	Perfect_cov	2	37	.	.	.	Note=Warning: Low perfect unique coverage;colour=9
contig_482	REAPR	Link	2	175	.	.	.	Note=Warning: Link contig_574:1-192;colour=11
contig_482	REAPR	Perfect_cov	453	487	.	.	.	Note=Warning: Low perfect unique coverage;colour=9
contig_484	REAPR	Link	2	121	.	.	.	Note=Warning: Link contig_247:1-78;colour=11
contig_484	REAPR	Link	354	495	.	.	.	Note=Warning: Link contig_223:7-54;colour=11
contig_484	REAPR	Perfect_cov	406	495	.	.	.	Note=Warning: Low perfect unique coverage;colour=9
contig_485	REAPR	Perfect_cov	2	33	.	.	.	Note=Warning: Low perfect unique coverage;colour=9
contig_485	REAPR	Perfect_cov	438	499	.	.	.	Note=Warning: Low perfect unique coverage;colour=9
contig_486	REAPR	Link	7	120	.	.	.	Note=Warning: Link contig_439:1-218;colour=11
contig_486	REAPR	Link	319	501	.	.	.	Note=Warning: Link contig_492:1-234;colour=11
contig_486	REAPR	Perfect_cov	427	501	.	.	.	Note=Warning: Low perfect unique coverage;colour=9
contig_487	REAPR	Perfect_cov	2	38	.	.	.	Note=Warning: Low perfect unique coverage;colour=9
contig_487	REAPR	Perfect_cov	473	505	.	.	.	Note=Warning: Low perfect unique coverage;colour=9
contig_488	REAPR	Perfect_cov	2	96	.	.	.	Note=Warning: Low perfect unique coverage;colour=9
contig_489	REAPR	Link	363	508	.	.	.	Note=Warning: Link contig_592:1-177;colour=11
contig_489	REAPR	Perfect_cov	475	508	.	.	.	Note=Warning: Low perfect unique coverage;colour=9
contig_490	REAPR	Link	297	509	.	.	.	Note=Warning: Link contig_254:1-88;colour=11
contig_490	REAPR	Perfect_cov	403	509	.	.	.	Note=Warning: Low perfect unique coverage;colour=9
contig_491	REAPR	Link	367	509	.	.	.	Note=Warning: Link contig_671:1982-2201;colour=11
contig_492	REAPR	Perfect_cov	2	83	.	.	.	Note=Warning: Low perfect unique coverage;colour=9
contig_492	REAPR	Link	2	129	.	.	.	Note=Warning: Link contig_486:264-434;colour=11
contig_492	REAPR	Link	388	526	.	.	.	Note=Warning: Link contig_530:1-162;colour=11
contig_492	REAPR	Perfect_cov	493	526	.	.	.	Note=Warning: Low perfect unique coverage;colour=9
contig_494	REAPR	Perfect_cov	494	549	.	.	.	Note=Warning: Low perfect unique coverage;colour=9
contig_495	REAPR	Perfect_cov	2	43	.	.	.	Note=Warning: Low perfect unique coverage;colour=9
contig_495	REAPR	Perfect_cov	491	554	.	.	.	Note=Warning: Low perfect unique coverage;colour=9
contig_496	REAPR	Perfect_cov	2	38	.	.	.	Note=Warning: Low perfect unique coverage;colour=9
contig_496	REAPR	Link	349	561	.	.	.	Note=Warning: Link contig_301:1-84;colour=11
contig_497	REAPR	Link	2	189	.	.	.	Note=Warning: Link contig_598:1078-1224;colour=11
contig_497	REAPR	Perfect_cov	528	562	.	.	.	Note=Warning: Low perfect unique coverage;colour=9
contig_498	REAPR	Perfect_cov	2	41	.	.	.	Note=Warning: Low perfect unique coverage;colour=9
contig_498	REAPR	Link	424	566	.	.	.	Note=Warning: Link contig_314:1-98;colour=11
contig_498	REAPR	Perfect_cov	527	566	.	.	.	Note=Warning: Low perfect unique coverage;colour=9
contig_499	REAPR	Perfect_cov	2	46	.	.	.	Note=Warning: Low perfect unique coverage;colour=9
contig_500	REAPR	Perfect_cov	2	54	.	.	.	Note=Warning: Low perfect unique coverage;colour=9
contig_500	REAPR	Link	2	186	.	.	.	Note=Warning: Link contig_369:1-109;colour=11
contig_500	REAPR	Perfect_cov	553	583	.	.	.	Note=Warning: Low perfect unique coverage;colour=9
contig_501	REAPR	Perfect_cov	2	49	.	.	.	Note=Warning: Low perfect unique coverage;colour=9
contig_501	REAPR	Link	2	144	.	.	.	Note=Warning: Link contig_356:1-112;colour=11
contig_501	REAPR	Perfect_cov	554	583	.	.	.	Note=Warning: Low perfect unique coverage;colour=9
contig_502	REAPR	Link	406	591	.	.	.	Note=Warning: Link contig_518:1-227;colour=11
contig_502	REAPR	Perfect_cov	562	591	.	.	.	Note=Warning: Low perfect unique coverage;colour=9
contig_504	REAPR	Perfect_cov	2	35	.	.	.	Note=Warning: Low perfect unique coverage;colour=9
contig_504	REAPR	Perfect_cov	559	614	.	.	.	Note=Warning: Low perfect unique coverage;colour=9
contig_505	REAPR	Perfect_cov	2	39	.	.	.	Note=Warning: Low perfect unique coverage;colour=9
contig_505	REAPR	Link	422	623	.	.	.	Note=Warning: Link contig_170:1-39;colour=11
contig_505	REAPR	Perfect_cov	575	623	.	.	.	Note=Warning: Low perfect unique coverage;colour=9
contig_506	REAPR	Perfect_cov	2	35	.	.	.	Note=Warning: Low perfect unique coverage;colour=9
contig_506	REAPR	Link	2	151	.	.	.	Note=Warning: Link contig_815:7830-8038;colour=11
contig_506	REAPR	Perfect_cov	578	626	.	.	.	Note=Warning: Low perfect unique coverage;colour=9
contig_507	REAPR	Perfect_cov	2	37	.	.	.	Note=Warning: Low perfect unique coverage;colour=9
contig_507	REAPR	Link	2	212	.	.	.	Note=Warning: Link contig_361:1-116;colour=11
contig_507	REAPR	Link	497	640	.	.	.	Note=Warning: Link contig_521:420-684;colour=11
contig_508	REAPR	Perfect_cov	2	38	.	.	.	Note=Warning: Low perfect unique coverage;colour=9
contig_508	REAPR	Link	515	648	.	.	.	Note=Warning: Link contig_315:1-74;colour=11
contig_509	REAPR	Link	560	666	.	.	.	Note=Warning: Link contig_210:1-1;colour=11
contig_511	REAPR	Perfect_cov	2	44	.	.	.	Note=Warning: Low perfect unique coverage;colour=9
contig_511	REAPR	Link	8	212	.	.	.	Note=Warning: Link contig_295:1-90;colour=11
contig_511	REAPR	Perfect_cov	615	676	.	.	.	Note=Warning: Low perfect unique coverage;colour=9
contig_512	REAPR	Perfect_cov	2	49	.	.	.	Note=Warning: Low perfect unique coverage;colour=9
contig_512	REAPR	Link	489	676	.	.	.	Note=Warning: Link contig_528:1-22;colour=11
contig_512	REAPR	Perfect_cov	632	676	.	.	.	Note=Warning: Low perfect unique coverage;colour=9
contig_513	REAPR	Perfect_cov	2	64	.	.	.	Note=Warning: Low perfect unique coverage;colour=9
contig_513	REAPR	Perfect_cov	627	685	.	.	.	Note=Warning: Low perfect unique coverage;colour=9
contig_514	REAPR	Link	2	161	.	.	.	Note=Warning: Link contig_417:1-150;colour=11
contig_514	REAPR	Link	523	688	.	.	.	Note=Warning: Link contig_225:1-48;colour=11
contig_514	REAPR	Perfect_cov	638	688	.	.	.	Note=Warning: Low perfect unique coverage;colour=9
contig_515	REAPR	Perfect_cov	2	34	.	.	.	Note=Warning: Low perfect unique coverage;colour=9
contig_515	REAPR	Link	546	688	.	.	.	Note=Warning: Link contig_464:133-317;colour=11
contig_517	REAPR	Link	2	176	.	.	.	Note=Warning: Link contig_544:1-236;colour=11
contig_518	REAPR	Link	2	152	.	.	.	Note=Warning: Link contig_502:269-475;colour=11
contig_518	REAPR	Link	575	713	.	.	.	Note=Warning: Link contig_373:14-101;colour=11
contig_519	REAPR	Perfect_cov	2	80	.	.	.	Note=Warning: Low perfect unique coverage;colour=9
contig_519	REAPR	Link	2	182	.	.	.	Note=Warning: Link contig_496:1-117;colour=11
contig_519	REAPR	Perfect_cov	678	724	.	.	.	Note=Warning: Low perfect unique coverage;colour=9
contig_520	REAPR	Perfect_cov	680	728	.	.	.	Note=Warning: Low perfect unique coverage;colour=9
contig_522	REAPR	Perfect_cov	2	37	.	.	.	Note=Warning: Low perfect unique coverage;colour=9
contig_522	REAPR	Link	630	770	.	.	.	Note=Warning: Link contig_387:1-123;colour=11
contig_522	REAPR	Perfect_cov	712	770	.	.	.	Note=Warning: Low perfect unique coverage;colour=9
contig_523	REAPR	Link	650	774	.	.	.	Note=Warning: Link contig_220:1-78;colour=11
contig_523	REAPR	Perfect_cov	731	774	.	.	.	Note=Warning: Low perfect unique coverage;colour=9
contig_524	REAPR	Perfect_cov	2	37	.	.	.	Note=Warning: Low perfect unique coverage;colour=9
contig_525	REAPR	Link	663	797	.	.	.	Note=Warning: Link contig_601:1-136;colour=11
contig_525	REAPR	Perfect_cov	764	797	.	.	.	Note=Warning: Low perfect unique coverage;colour=9
contig_526	REAPR	Perfect_cov	2	40	.	.	.	Note=Warning: Low perfect unique coverage;colour=9
contig_526	REAPR	Perfect_cov	759	798	.	.	.	Note=Warning: Low perfect unique coverage;colour=9
contig_527	REAPR	Perfect_cov	2	46	.	.	.	Note=Warning: Low perfect unique coverage;colour=9
contig_528	REAPR	Perfect_cov	745	801	.	.	.	Note=Warning: Low perfect unique coverage;colour=9
contig_529	REAPR	Perfect_cov	2	68	.	.	.	Note=Warning: Low perfect unique coverage;colour=9
contig_530	REAPR	Perfect_cov	2	51	.	.	.	Note=Warning: Low perfect unique coverage;colour=9
contig_530	REAPR	Link	2	148	.	.	.	Note=Warning: Link contig_492:207-449;colour=11
contig_530	REAPR	Perfect_cov	775	809	.	.	.	Note=Warning: Low perfect unique coverage;colour=9
contig_531	REAPR	Perfect_cov	2	65	.	.	.	Note=Warning: Low perfect unique coverage;colour=9
contig_532	REAPR	Perfect_cov	2	46	.	.	.	Note=Warning: Low perfect unique coverage;colour=9
contig_532	REAPR	Link	640	824	.	.	.	Note=Warning: Link contig_549:22-182;colour=11
contig_532	REAPR	Perfect_cov	780	824	.	.	.	Note=Warning: Low perfect unique coverage;colour=9
contig_533	REAPR	Perfect_cov	777	837	.	.	.	Note=Warning: Low perfect unique coverage;colour=9
contig_534	REAPR	Perfect_cov	806	840	.	.	.	Note=Warning: Low perfect unique coverage;colour=9
contig_535	REAPR	Perfect_cov	2	67	.	.	.	Note=Warning: Low perfect unique coverage;colour=9
contig_535	REAPR	Link	2	171	.	.	.	Note=Warning: Link contig_634:5-163;colour=11
contig_536	REAPR	Link	668	847	.	.	.	Note=Warning: Link contig_428:3-160;colour=11
contig_536	REAPR	Perfect_cov	802	847	.	.	.	Note=Warning: Low perfect unique coverage;colour=9
contig_537	REAPR	Perfect_cov	2	59	.	.	.	Note=Warning: Low perfect unique coverage;colour=9
contig_537	REAPR	Link	2	178	.	.	.	Note=Warning: Link contig_671:3-190;colour=11
contig_538	REAPR	Perfect_cov	2	54	.	.	.	Note=Warning: Low perfect unique coverage;colour=9
contig_538	REAPR	Link	713	854	.	.	.	Note=Warning: Link contig_350:1-55;colour=11
contig_538	REAPR	Perfect_cov	812	854	.	.	.	Note=Warning: Low perfect unique coverage;colour=9
contig_539	REAPR	Perfect_cov	2	41	.	.	.	Note=Warning: Low perfect unique coverage;colour=9
contig_539	REAPR	Link	720	856	.	.	.	Note=Warning: Link contig_285:1-68;colour=11
contig_540	REAPR	Link	692	861	.	.	.	Note=Warning: Link contig_533:573-772;colour=11
contig_540	REAPR	Perfect_cov	782	861	.	.	.	Note=Warning: Low perfect unique coverage;colour=9
contig_541	REAPR	Perfect_cov	2	33	.	.	.	Note=Warning: Low perfect unique coverage;colour=9
contig_541	REAPR	Link	26	158	.	.	.	Note=Warning: Link contig_546:1-179;colour=11
contig_541	REAPR	Link	704	868	.	.	.	Note=Warning: Link contig_353:1-123;colour=11
contig_542	REAPR	Perfect_cov	2	62	.	.	.	Note=Warning: Low perfect unique coverage;colour=9
contig_542	REAPR	Link	12	204	.	.	.	Note=Warning: Link contig_658:1834-1942;colour=11
contig_542	REAPR	Link	723	868	.	.	.	Note=Warning: Link contig_558:743-918;colour=11
contig_542	REAPR	Perfect_cov	831	873	.	.	.	Note=Warning: Low perfect unique coverage;colour=9
contig_543	REAPR	Perfect_cov	2	88	.	.	.	Note=Warning: Low perfect unique coverage;colour=9
contig_544	REAPR	Perfect_cov	2	46	.	.	.	Note=Warning: Low perfect unique coverage;colour=9
contig_544	REAPR	Link	2	185	.	.	.	Note=Warning: Link contig_517:1-101;colour=11
contig_545	REAPR	Perfect_cov	2	85	.	.	.	Note=Warning: Low perfect unique coverage;colour=9
contig_545	REAPR	Link	2	176	.	.	.	Note=Warning: Link contig_823:6-216;colour=11
contig_546	REAPR	Perfect_cov	2	72	.	.	.	Note=Warning: Low perfect unique coverage;colour=9
contig_546	REAPR	Link	2	107	.	.	.	Note=Warning: Link contig_541:36-157;colour=11
contig_547	REAPR	Frag_cov	564	575	0.0833333	.	.	Note=Error: Fragment coverage too low;color=15
contig_547	REAPR	Link	752	930	.	.	.	Note=Warning: Link contig_528:621-653;colour=11
contig_547	REAPR	Perfect_cov	841	930	.	.	.	Note=Warning: Low perfect unique coverage;colour=9
contig_548	REAPR	Perfect_cov	2	90	.	.	.	Note=Warning: Low perfect unique coverage;colour=9
contig_548	REAPR	Link	2	168	.	.	.	Note=Warning: Link contig_349:1-87;colour=11
contig_548	REAPR	Link	825	961	.	.	.	Note=Warning: Link contig_381:1-113;colour=11
contig_549	REAPR	Perfect_cov	2	34	.	.	.	Note=Warning: Low perfect unique coverage;colour=9
contig_549	REAPR	Link	23	170	.	.	.	Note=Warning: Link contig_532:545-741;colour=11
contig_549	REAPR	Perfect_cov	919	968	.	.	.	Note=Warning: Low perfect unique coverage;colour=9
contig_550	REAPR	Perfect_cov	2	58	.	.	.	Note=Warning: Low perfect unique coverage;colour=9
contig_551	REAPR	Perfect_cov	2	56	.	.	.	Note=Warning: Low perfect unique coverage;colour=9
contig_551	REAPR	Perfect_cov	874	978	.	.	.	Note=Warning: Low perfect unique coverage;colour=9
contig_552	REAPR	Perfect_cov	946	981	.	.	.	Note=Warning: Low perfect unique coverage;colour=9
contig_553	REAPR	Perfect_cov	2	35	.	.	.	Note=Warning: Low perfect unique coverage;colour=9
contig_554	REAPR	Perfect_cov	2	41	.	.	.	Note=Warning: Low perfect unique coverage;colour=9
contig_554	REAPR	Frag_cov	585	619	0.0285714	.	.	Note=Error: Fragment coverage too low;color=15
contig_554	REAPR	Link	816	995	.	.	.	Note=Warning: Link contig_213:1-39;colour=11
contig_554	REAPR	Perfect_cov	958	995	.	.	.	Note=Warning: Low perfect unique coverage;colour=9
contig_555	REAPR	Perfect_cov	2	83	.	.	.	Note=Warning: Low perfect unique coverage;colour=9
contig_555	REAPR	Perfect_cov	957	1003	.	.	.	Note=Warning: Low perfect unique coverage;colour=9
contig_556	REAPR	Perfect_cov	2	57	.	.	.	Note=Warning: Low perfect unique coverage;colour=9
contig_557	REAPR	Perfect_cov	2	73	.	.	.	Note=Warning: Low perfect unique coverage;colour=9
contig_557	REAPR	Link	14	169	.	.	.	Note=Warning: Link contig_725:3181-3302;colour=11
contig_557	REAPR	Link	884	1013	.	.	.	Note=Warning: Link contig_404:60-161;colour=11
contig_557	REAPR	Perfect_cov	970	1013	.	.	.	Note=Warning: Low perfect unique coverage;colour=9
contig_559	REAPR	Perfect_cov	2	54	.	.	.	Note=Warning: Low perfect unique coverage;colour=9
contig_560	REAPR	Frag_cov	628	634	0.142857	.	.	Note=Error: Fragment coverage too low;color=15
contig_560	REAPR	Frag_cov	651	690	0.025	.	.	Note=Error: Fragment coverage too low;color=15
contig_560	REAPR	Link	823	1038	.	.	.	Note=Warning: Link contig_457:1-120;colour=11
contig_560	REAPR	Perfect_cov	984	1038	.	.	.	Note=Warning: Low perfect unique coverage;colour=9
contig_561	REAPR	Perfect_cov	2	45	.	.	.	Note=Warning: Low perfect unique coverage;colour=9
contig_561	REAPR	Link	860	1044	.	.	.	Note=Warning: Link contig_457:1-119;colour=11
contig_561	REAPR	Perfect_cov	977	1044	.	.	.	Note=Warning: Low perfect unique coverage;colour=9
contig_562	REAPR	Perfect_cov	2	54	.	.	.	Note=Warning: Low perfect unique coverage;colour=9
contig_562	REAPR	Link	2	204	.	.	.	Note=Warning: Link contig_778:1-114;colour=11
contig_562	REAPR	Link	900	1046	.	.	.	Note=Warning: Link contig_394:1-123;colour=11
contig_562	REAPR	Perfect_cov	977	1046	.	.	.	Note=Warning: Low perfect unique coverage;colour=9
contig_563	REAPR	Read_orientation	323	434	.	.	.	Note=Warning: Bad read orientation;colour=1
contig_563	REAPR	Perfect_cov	1017	1049	.	.	.	Note=Warning: Low perfect unique coverage;colour=9
contig_564	REAPR	Perfect_cov	2	51	.	.	.	Note=Warning: Low perfect unique coverage;colour=9
contig_564	REAPR	Link	2	175	.	.	.	Note=Warning: Link contig_418:1-158;colour=11
contig_565	REAPR	Perfect_cov	2	45	.	.	.	Note=Warning: Low perfect unique coverage;colour=9
contig_565	REAPR	Link	2	138	.	.	.	Note=Warning: Link contig_644:1-123;colour=11
contig_566	REAPR	Perfect_cov	2	63	.	.	.	Note=Warning: Low perfect unique coverage;colour=9
contig_566	REAPR	Link	872	1053	.	.	.	Note=Warning: Link contig_380:1-122;colour=11
contig_566	REAPR	Perfect_cov	1026	1059	.	.	.	Note=Warning: Low perfect unique coverage;colour=9
contig_567	REAPR	Frag_cov	341	350	0.1	.	.	Note=Error: Fragment coverage too low;color=15
contig_567	REAPR	Read_orientation	705	805	.	.	.	Note=Warning: Bad read orientation;colour=1
contig_567	REAPR	Link	907	1071	.	.	.	Note=Warning: Link contig_226:1-82;colour=11
contig_567	REAPR	Perfect_cov	1034	1071	.	.	.	Note=Warning: Low perfect unique coverage;colour=9
contig_568	REAPR	Perfect_cov	2	39	.	.	.	Note=Warning: Low perfect unique coverage;colour=9
contig_568	REAPR	Link	924	1075	.	.	.	Note=Warning: Link contig_757:6-190;colour=11
contig_568	REAPR	Perfect_cov	1027	1075	.	.	.	Note=Warning: Low perfect unique coverage;colour=9
contig_570	REAPR	Perfect_cov	2	31	.	.	.	Note=Warning: Low perfect unique coverage;colour=9
contig_570	REAPR	Link	2	190	.	.	.	Note=Warning: Link contig_300:1-76;colour=11
contig_570	REAPR	Perfect_cov	1067	1105	.	.	.	Note=Warning: Low perfect unique coverage;colour=9
contig_571	REAPR	Perfect_cov	2	33	.	.	.	Note=Warning: Low perfect unique coverage;colour=9
contig_571	REAPR	Link	10	160	.	.	.	Note=Warning: Link contig_290:1-59;colour=11
contig_571	REAPR	Link	894	1107	.	.	.	Note=Warning: Link contig_288:1-84;colour=11
contig_571	REAPR	Perfect_cov	1072	1107	.	.	.	Note=Warning: Low perfect unique coverage;colour=9
contig_572	REAPR	Link	2	144	.	.	.	Note=Warning: Link contig_569:1-225;colour=11
contig_573	REAPR	Perfect_cov	2	32	.	.	.	Note=Warning: Low perfect unique coverage;colour=9
contig_573	REAPR	Link	979	1145	.	.	.	Note=Warning: Link contig_308:1-75;colour=11
contig_574	REAPR	Perfect_cov	2	66	.	.	.	Note=Warning: Low perfect unique coverage;colour=9
contig_574	REAPR	Link	2	179	.	.	.	Note=Warning: Link contig_482:1-156;colour=11
contig_575	REAPR	Perfect_cov	2	33	.	.	.	Note=Warning: Low perfect unique coverage;colour=9
contig_575	REAPR	Read_orientation	757	877	.	.	.	Note=Warning: Bad read orientation;colour=1
contig_575	REAPR	Perfect_cov	1124	1153	.	.	.	Note=Warning: Low perfect unique coverage;colour=9
contig_576	REAPR	Perfect_cov	1122	1162	.	.	.	Note=Warning: Low perfect unique coverage;colour=9
contig_577	REAPR	Link	1067	1169	.	.	.	Note=Warning: Link contig_278:1-74;colour=11
contig_578	REAPR	Repeat	127	819	3.48905	.	.	Note=Warning: Collapsed repeat;colour=6
contig_579	REAPR	Perfect_cov	2	47	.	.	.	Note=Warning: Low perfect unique coverage;colour=9
contig_579	REAPR	Link	972	1171	.	.	.	Note=Warning: Link contig_333:1-121;colour=11
contig_579	REAPR	Perfect_cov	1125	1171	.	.	.	Note=Warning: Low perfect unique coverage;colour=9
contig_580	REAPR	Perfect_cov	2	40	.	.	.	Note=Warning: Low perfect unique coverage;colour=9
contig_581	REAPR	Repeat	287	476	2.54967	.	.	Note=Warning: Collapsed repeat;colour=6
contig_581	REAPR	Repeat	508	637	2.43112	.	.	Note=Warning: Collapsed repeat;colour=6
contig_581	REAPR	Repeat	735	862	2.59446	.	.	Note=Warning: Collapsed repeat;colour=6
contig_581	REAPR	Link	990	1179	.	.	.	Note=Warning: Link contig_212:1-59;colour=11
contig_582	REAPR	Perfect_cov	2	52	.	.	.	Note=Warning: Low perfect unique coverage;colour=9
contig_583	REAPR	Perfect_cov	1162	1195	.	.	.	Note=Warning: Low perfect unique coverage;colour=9
contig_584	REAPR	Perfect_cov	2	56	.	.	.	Note=Warning: Low perfect unique coverage;colour=9
contig_584	REAPR	Perfect_cov	1161	1197	.	.	.	Note=Warning: Low perfect unique coverage;colour=9
contig_585	REAPR	Link	1048	1210	.	.	.	Note=Warning: Link contig_241:1-40;colour=11
contig_585	REAPR	Perfect_cov	1176	1210	.	.	.	Note=Warning: Low perfect unique coverage;colour=9
contig_586	REAPR	Perfect_cov	2	45	.	.	.	Note=Warning: Low perfect unique coverage;colour=9
contig_586	REAPR	Perfect_cov	1142	1212	.	.	.	Note=Warning: Low perfect unique coverage;colour=9
contig_587	REAPR	Perfect_cov	1178	1226	.	.	.	Note=Warning: Low perfect unique coverage;colour=9
contig_588	REAPR	Read_orientation	470	576	.	.	.	Note=Warning: Bad read orientation;colour=1
contig_588	REAPR	Link	1075	1235	.	.	.	Note=Warning: Link contig_630:1364-1571;colour=11
contig_589	REAPR	Perfect_cov	2	50	.	.	.	Note=Warning: Low perfect unique coverage;colour=9
contig_589	REAPR	Link	2	147	.	.	.	Note=Warning: Link contig_251:1-60;colour=11
contig_589	REAPR	Link	1034	1244	.	.	.	Note=Warning: Link contig_136:1-17;colour=11
contig_590	REAPR	Perfect_cov	2	49	.	.	.	Note=Warning: Low perfect unique coverage;colour=9
contig_591	REAPR	Perfect_cov	2	51	.	.	.	Note=Warning: Low perfect unique coverage;colour=9
contig_591	REAPR	Link	2	143	.	.	.	Note=Warning: Link contig_752:1-183;colour=11
contig_591	REAPR	Perfect_cov	1217	1258	.	.	.	Note=Warning: Low perfect unique coverage;colour=9
contig_592	REAPR	Read_orientation	595	697	.	.	.	Note=Warning: Bad read orientation;colour=1
contig_592	REAPR	Perfect_cov	1212	1273	.	.	.	Note=Warning: Low perfect unique coverage;colour=9
contig_594	REAPR	Read_orientation	846	976	.	.	.	Note=Warning: Bad read orientation;colour=1
contig_594	REAPR	Perfect_cov	1246	1281	.	.	.	Note=Warning: Low perfect unique coverage;colour=9
contig_595	REAPR	Perfect_cov	2	63	.	.	.	Note=Warning: Low perfect unique coverage;colour=9
contig_595	REAPR	Link	2	185	.	.	.	Note=Warning: Link contig_410:1-138;colour=11
contig_596	REAPR	Perfect_cov	2	52	.	.	.	Note=Warning: Low perfect unique coverage;colour=9
contig_596	REAPR	Link	2	126	.	.	.	Note=Warning: Link contig_713:2930-2991;colour=11
contig_596	REAPR	Perfect_cov	1242	1302	.	.	.	Note=Warning: Low perfect unique coverage;colour=9
contig_597	REAPR	Link	2	225	.	.	.	Note=Warning: Link contig_376:1-131;colour=11
contig_597	REAPR	Frag_cov	278	280	0.666667	.	.	Note=Error: Fragment coverage too low;color=15
contig_597	REAPR	Link	1131	1305	.	.	.	Note=Warning: Link contig_255:1-65;colour=11
contig_598	REAPR	Perfect_cov	2	32	.	.	.	Note=Warning: Low perfect unique coverage;colour=9
contig_598	REAPR	Link	1173	1311	.	.	.	Note=Warning: Link contig_497:1-204;colour=11
contig_598	REAPR	Perfect_cov	1277	1311	.	.	.	Note=Warning: Low perfect unique coverage;colour=9
contig_599	REAPR	Link	2	217	.	.	.	Note=Warning: Link contig_354:1-94;colour=11
contig_599	REAPR	Read_orientation	390	496	.	.	.	Note=Warning: Bad read orientation;colour=1
contig_599	REAPR	Perfect_cov	1279	1312	.	.	.	Note=Warning: Low perfect unique coverage;colour=9
contig_600	REAPR	Perfect_cov	2	45	.	.	.	Note=Warning: Low perfect unique coverage;colour=9
contig_600	REAPR	Link	1137	1312	.	.	.	Note=Warning: Link contig_674:1-198;colour=11
contig_600	REAPR	Perfect_cov	1268	1312	.	.	.	Note=Warning: Low perfect unique coverage;colour=9
contig_601	REAPR	Perfect_cov	2	32	.	.	.	Note=Warning: Low perfect unique coverage;colour=9
contig_601	REAPR	Link	2	186	.	.	.	Note=Warning: Link contig_525:570-716;colour=11
contig_601	REAPR	Read_orientation	299	401	.	.	.	Note=Warning: Bad read orientation;colour=1
contig_601	REAPR	Link	1112	1317	.	.	.	Note=Warning: Link contig_578:1-226;colour=11
contig_601	REAPR	Perfect_cov	1268	1317	.	.	.	Note=Warning: Low perfect unique coverage;colour=9
contig_602	REAPR	Repeat	674	780	2.44517	.	.	Note=Warning: Collapsed repeat;colour=6
contig_603	REAPR	Perfect_cov	2	37	.	.	.	Note=Warning: Low perfect unique coverage;colour=9
contig_604	REAPR	Link	1163	1343	.	.	.	Note=Warning: Link contig_262:1-85;colour=11
contig_604	REAPR	Perfect_cov	1253	1343	.	.	.	Note=Warning: Low perfect unique coverage;colour=9
contig_605	REAPR	Perfect_cov	2	41	.	.	.	Note=Warning: Low perfect unique coverage;colour=9
contig_605	REAPR	Perfect_cov	1315	1351	.	.	.	Note=Warning: Low perfect unique coverage;colour=9
contig_606	REAPR	Link	1182	1361	.	.	.	Note=Warning: Link contig_359:1-70;colour=11
contig_606	REAPR	Perfect_cov	1332	1361	.	.	.	Note=Warning: Low perfect unique coverage;colour=9
contig_607	REAPR	Perfect_cov	2	42	.	.	.	Note=Warning: Low perfect unique coverage;colour=9
contig_607	REAPR	Link	1193	1370	.	.	.	Note=Warning: Link contig_415:1-147;colour=11
contig_608	REAPR	Perfect_cov	1338	1371	.	.	.	Note=Warning: Low perfect unique coverage;colour=9
contig_609	REAPR	Perfect_cov	2	37	.	.	.	Note=Warning: Low perfect unique coverage;colour=9
contig_609	REAPR	Link	2	104	.	.	.	Note=Warning: Link contig_750:1-163;colour=11
contig_609	REAPR	Perfect_cov	1310	1376	.	.	.	Note=Warning: Low perfect unique coverage;colour=9
contig_610	REAPR	Link	1252	1387	.	.	.	Note=Warning: Link contig_375:1-133;colour=11
contig_611	REAPR	Perfect_cov	2	42	.	.	.	Note=Warning: Low perfect unique coverage;colour=9
contig_611	REAPR	Link	1215	1403	.	.	.	Note=Warning: Link contig_472:1-184;colour=11
contig_611	REAPR	Perfect_cov	1348	1403	.	.	.	Note=Warning: Low perfect unique coverage;colour=9
contig_612	REAPR	Perfect_cov	2	130	.	.	.	Note=Warning: Low perfect unique coverage;colour=9
contig_612	REAPR	Link	2	169	.	.	.	Note=Warning: Link contig_590:1-171;colour=11
contig_612	REAPR	Read_orientation	269	413	.	.	.	Note=Warning: Bad read orientation;colour=1
contig_612	REAPR	Perfect_cov	1370	1416	.	.	.	Note=Warning: Low perfect unique coverage;colour=9
contig_613	REAPR	Perfect_cov	2	49	.	.	.	Note=Warning: Low perfect unique coverage;colour=9
contig_613	REAPR	Link	8	201	.	.	.	Note=Warning: Link contig_674:2062-2260;colour=11
contig_613	REAPR	Perfect_cov	1378	1423	.	.	.	Note=Warning: Low perfect unique coverage;colour=9
contig_614	REAPR	Link	2	148	.	.	.	Note=Warning: Link contig_413:1-152;colour=11
contig_614	REAPR	Read_orientation	548	650	.	.	.	Note=Warning: Bad read orientation;colour=1
contig_614	REAPR	Link	1283	1447	.	.	.	Note=Warning: Link contig_223:1-85;colour=11
contig_614	REAPR	Perfect_cov	1357	1447	.	.	.	Note=Warning: Low perfect unique coverage;colour=9
contig_615	REAPR	Frag_cov	1097	1110	0.0714286	.	.	Note=Error: Fragment coverage too low;color=15
contig_615	REAPR	Perfect_cov	1426	1475	.	.	.	Note=Warning: Low perfect unique coverage;colour=9
contig_617	REAPR	Perfect_cov	2	45	.	.	.	Note=Warning: Low perfect unique coverage;colour=9
contig_617	REAPR	Link	2	180	.	.	.	Note=Warning: Link contig_253:1-43;colour=11
contig_618	REAPR	Frag_cov	527	544	0.0555556	.	.	Note=Error: Fragment coverage too low;color=15
contig_618	REAPR	Perfect_cov	1446	1496	.	.	.	Note=Warning: Low perfect unique coverage;colour=9
contig_619	REAPR	Perfect_cov	2	36	.	.	.	Note=Warning: Low perfect unique coverage;colour=9
contig_619	REAPR	Read_orientation	559	661	.	.	.	Note=Warning: Bad read orientation;colour=1
contig_619	REAPR	Perfect_cov	1472	1521	.	.	.	Note=Warning: Low perfect unique coverage;colour=9
contig_621	REAPR	Read_orientation	700	826	.	.	.	Note=Warning: Bad read orientation;colour=1
contig_621	REAPR	Link	1416	1541	.	.	.	Note=Warning: Link contig_480:237-406;colour=11
contig_621	REAPR	Perfect_cov	1498	1541	.	.	.	Note=Warning: Low perfect unique coverage;colour=9
contig_622	REAPR	Perfect_cov	2	55	.	.	.	Note=Warning: Low perfect unique coverage;colour=9
contig_623	REAPR	Frag_cov	853	856	0.25	.	.	Note=Error: Fragment coverage too low;color=15
contig_623	REAPR	Link	1428	1582	.	.	.	Note=Warning: Link contig_281:1-80;colour=11
contig_624	REAPR	Perfect_cov	2	58	.	.	.	Note=Warning: Low perfect unique coverage;colour=9
contig_624	REAPR	Link	2	175	.	.	.	Note=Warning: Link contig_389:1-103;colour=11
contig_624	REAPR	Link	1459	1594	.	.	.	Note=Warning: Link contig_410:1-162;colour=11
contig_625	REAPR	Perfect_cov	2	50	.	.	.	Note=Warning: Low perfect unique coverage;colour=9
contig_625	REAPR	Frag_cov	978	987	0.1	.	.	Note=Error: Fragment coverage too low;color=15
contig_625	REAPR	Link	1415	1595	.	.	.	Note=Warning: Link contig_259:1-61;colour=11
contig_626	REAPR	Perfect_cov	2	33	.	.	.	Note=Warning: Low perfect unique coverage;colour=9
contig_626	REAPR	Link	1435	1597	.	.	.	Note=Warning: Link contig_803:1-158;colour=11
contig_627	REAPR	Perfect_cov	2	45	.	.	.	Note=Warning: Low perfect unique coverage;colour=9
contig_627	REAPR	Link	1465	1602	.	.	.	Note=Warning: Link contig_244:1-91;colour=11
contig_627	REAPR	Perfect_cov	1565	1602	.	.	.	Note=Warning: Low perfect unique coverage;colour=9
contig_628	REAPR	Link	1462	1620	.	.	.	Note=Warning: Link contig_809:1-158;colour=11
contig_629	REAPR	Perfect_cov	2	40	.	.	.	Note=Warning: Low perfect unique coverage;colour=9
contig_629	REAPR	Perfect_cov	1618	1659	.	.	.	Note=Warning: Low perfect unique coverage;colour=9
contig_630	REAPR	Perfect_cov	2	32	.	.	.	Note=Warning: Low perfect unique coverage;colour=9
contig_630	REAPR	Link	2	118	.	.	.	Note=Warning: Link contig_413:1-133;colour=11
contig_630	REAPR	Link	1475	1669	.	.	.	Note=Warning: Link contig_588:1001-1147;colour=11
contig_631	REAPR	Link	1531	1673	.	.	.	Note=Warning: Link contig_669:1-167;colour=11
contig_631	REAPR	Perfect_cov	1594	1673	.	.	.	Note=Warning: Low perfect unique coverage;colour=9
contig_632	REAPR	Perfect_cov	2	60	.	.	.	Note=Warning: Low perfect unique coverage;colour=9
contig_632	REAPR	Link	2	145	.	.	.	Note=Warning: Link contig_812:1-209;colour=11
contig_632	REAPR	Link	1568	1678	.	.	.	Note=Warning: Link contig_683:2270-2468;colour=11
contig_632	REAPR	Perfect_cov	1642	1678	.	.	.	Note=Warning: Low perfect unique coverage;colour=9
contig_633	REAPR	Frag_cov	360	364	0.2	.	.	Note=Error: Fragment coverage too low;color=15
contig_633	REAPR	Perfect_cov	1615	1679	.	.	.	Note=Warning: Low perfect unique coverage;colour=9
contig_634	REAPR	Perfect_cov	2	61	.	.	.	Note=Warning: Low perfect unique coverage;colour=9
contig_634	REAPR	Perfect_cov	1647	1684	.	.	.	Note=Warning: Low perfect unique coverage;colour=9
contig_635	REAPR	Link	1581	1700	.	.	.	Note=Warning: Link contig_192:1-77;colour=11
contig_635	REAPR	Perfect_cov	1662	1700	.	.	.	Note=Warning: Low perfect unique coverage;colour=9
contig_636	REAPR	Perfect_cov	2	32	.	.	.	Note=Warning: Low perfect unique coverage;colour=9
contig_636	REAPR	Read_orientation	1253	1382	.	.	.	Note=Warning: Bad read orientation;colour=1
contig_636	REAPR	Perfect_cov	1646	1703	.	.	.	Note=Warning: Low perfect unique coverage;colour=9
contig_637	REAPR	Frag_cov	564	579	0.0625	.	.	Note=Error: Fragment coverage too low;color=15
contig_638	REAPR	Read_orientation	873	975	.	.	.	Note=Warning: Bad read orientation;colour=1
contig_639	REAPR	Link	1576	1720	.	.	.	Note=Warning: Link contig_775:1-171;colour=11
contig_639	REAPR	Perfect_cov	1683	1720	.	.	.	Note=Warning: Low perfect unique coverage;colour=9
contig_640	REAPR	Perfect_cov	2	39	.	.	.	Note=Warning: Low perfect unique coverage;colour=9
contig_641	REAPR	Perfect_cov	2	38	.	.	.	Note=Warning: Low perfect unique coverage;colour=9
contig_641	REAPR	Link	2	199	.	.	.	Note=Warning: Link contig_280:1-63;colour=11
contig_641	REAPR	Link	1543	1755	.	.	.	Note=Warning: Link contig_699:2574-2802;colour=11
contig_641	REAPR	Perfect_cov	1675	1755	.	.	.	Note=Warning: Low perfect unique coverage;colour=9
contig_642	REAPR	Perfect_cov	2	36	.	.	.	Note=Warning: Low perfect unique coverage;colour=9
contig_642	REAPR	Perfect_cov	1751	1781	.	.	.	Note=Warning: Low perfect unique coverage;colour=9
contig_643	REAPR	Perfect_cov	2	38	.	.	.	Note=Warning: Low perfect unique coverage;colour=9
contig_644	REAPR	Perfect_cov	2	62	.	.	.	Note=Warning: Low perfect unique coverage;colour=9
contig_644	REAPR	Link	2	126	.	.	.	Note=Warning: Link contig_565:1-89;colour=11
contig_645	REAPR	Perfect_cov	2	49	.	.	.	Note=Warning: Low perfect unique coverage;colour=9
contig_645	REAPR	Link	2	180	.	.	.	Note=Warning: Link contig_285:2-54;colour=11
contig_645	REAPR	Perfect_cov	1777	1827	.	.	.	Note=Warning: Low perfect unique coverage;colour=9
contig_646	REAPR	Link	1653	1838	.	.	.	Note=Warning: Link contig_661:1-102;colour=11
contig_646	REAPR	Perfect_cov	1781	1838	.	.	.	Note=Warning: Low perfect unique coverage;colour=9
contig_647	REAPR	Link	2	180	.	.	.	Note=Warning: Link contig_731:3372-3533;colour=11
contig_647	REAPR	Perfect_cov	1810	1853	.	.	.	Note=Warning: Low perfect unique coverage;colour=9
contig_648	REAPR	Perfect_cov	2	34	.	.	.	Note=Warning: Low perfect unique coverage;colour=9
contig_648	REAPR	Link	2	151	.	.	.	Note=Warning: Link contig_312:1-92;colour=11
contig_648	REAPR	Read_orientation	1070	1231	.	.	.	Note=Warning: Bad read orientation;colour=1
contig_649	REAPR	Perfect_cov	2	40	.	.	.	Note=Warning: Low perfect unique coverage;colour=9
contig_649	REAPR	Link	2	168	.	.	.	Note=Warning: Link contig_415:1-164;colour=11
contig_649	REAPR	Link	1720	1874	.	.	.	Note=Warning: Link contig_420:1-173;colour=11
contig_650	REAPR	Perfect_cov	2	34	.	.	.	Note=Warning: Low perfect unique coverage;colour=9
contig_650	REAPR	Link	2	127	.	.	.	Note=Warning: Link contig_681:1-203;colour=11
contig_650	REAPR	Link	1781	1925	.	.	.	Note=Warning: Link contig_443:44-243;colour=11
contig_650	REAPR	Perfect_cov	1880	1925	.	.	.	Note=Warning: Low perfect unique coverage;colour=9
contig_651	REAPR	Perfect_cov	2	42	.	.	.	Note=Warning: Low perfect unique coverage;colour=9
contig_651	REAPR	Link	2	188	.	.	.	Note=Warning: Link contig_455:90-293;colour=11
contig_651	REAPR	Read_orientation	410	514	.	.	.	Note=Warning: Bad read orientation;colour=1
contig_651	REAPR	Link	1806	1949	.	.	.	Note=Warning: Link contig_617:1212-1417;colour=11
contig_651	REAPR	Perfect_cov	1904	1949	.	.	.	Note=Warning: Low perfect unique coverage;colour=9
contig_652	REAPR	Perfect_cov	2	41	.	.	.	Note=Warning: Low perfect unique coverage;colour=9
contig_652	REAPR	Link	1849	1951	.	.	.	Note=Warning: Link contig_229:1-56;colour=11
contig_653	REAPR	Perfect_cov	2	62	.	.	.	Note=Warning: Low perfect unique coverage;colour=9
contig_653	REAPR	Perfect_cov	1938	1969	.	.	.	Note=Warning: Low perfect unique coverage;colour=9
contig_654	REAPR	Perfect_cov	1942	1984	.	.	.	Note=Warning: Low perfect unique coverage;colour=9
contig_655	REAPR	Link	2	162	.	.	.	Note=Warning: Link contig_403:1-153;colour=11
contig_655	REAPR	Perfect_cov	1942	2010	.	.	.	Note=Warning: Low perfect unique coverage;colour=9
contig_656	REAPR	Link	1820	2011	.	.	.	Note=Warning: Link contig_753:1-155;colour=11
contig_656	REAPR	Perfect_cov	1940	2011	.	.	.	Note=Warning: Low perfect unique coverage;colour=9
contig_657	REAPR	Link	1898	2030	.	.	.	Note=Warning: Link contig_222:1-58;colour=11
contig_657	REAPR	Perfect_cov	1997	2030	.	.	.	Note=Warning: Low perfect unique coverage;colour=9
contig_658	REAPR	Perfect_cov	2	34	.	.	.	Note=Warning: Low perfect unique coverage;colour=9
contig_658	REAPR	Link	2	187	.	.	.	Note=Warning: Link contig_442:1-195;colour=11
contig_658	REAPR	Link	1874	2042	.	.	.	Note=Warning: Link contig_542:11-157;colour=11
contig_658	REAPR	Perfect_cov	1984	2042	.	.	.	Note=Warning: Low perfect unique coverage;colour=9
contig_659	REAPR	Perfect_cov	2	69	.	.	.	Note=Warning: Low perfect unique coverage;colour=9
contig_659	REAPR	Link	1973	2072	.	.	.	Note=Warning: Link contig_229:1-53;colour=11
contig_660	REAPR	Perfect_cov	2	47	.	.	.	Note=Warning: Low perfect unique coverage;colour=9
contig_661	REAPR	Perfect_cov	2	52	.	.	.	Note=Warning: Low perfect unique coverage;colour=9
contig_661	REAPR	Link	2	121	.	.	.	Note=Warning: Link contig_646:1600-1738;colour=11
contig_661	REAPR	Perfect_cov	2054	2122	.	.	.	Note=Warning: Low perfect unique coverage;colour=9
contig_662	REAPR	Perfect_cov	2	33	.	.	.	Note=Warning: Low perfect unique coverage;colour=9
contig_662	REAPR	Read_orientation	1156	1262	.	.	.	Note=Warning: Bad read orientation;colour=1
contig_662	REAPR	Read_orientation	1456	1594	.	.	.	Note=Warning: Bad read orientation;colour=1
contig_662	REAPR	Link	1999	2123	.	.	.	Note=Warning: Link contig_432:1-167;colour=11
contig_662	REAPR	Perfect_cov	2089	2123	.	.	.	Note=Warning: Low perfect unique coverage;colour=9
contig_663	REAPR	Link	2	148	.	.	.	Note=Warning: Link contig_298:1-89;colour=11
contig_664	REAPR	Link	2	156	.	.	.	Note=Warning: Link contig_232:1-47;colour=11
contig_664	REAPR	Read_orientation	816	919	.	.	.	Note=Warning: Bad read orientation;colour=1
contig_664	REAPR	Link	1977	2160	.	.	.	Note=Warning: Link contig_781:1-184;colour=11
contig_665	REAPR	Read_orientation	612	719	.	.	.	Note=Warning: Bad read orientation;colour=1
contig_665	REAPR	Perfect_cov	2151	2182	.	.	.	Note=Warning: Low perfect unique coverage;colour=9
contig_666	REAPR	Perfect_cov	2	41	.	.	.	Note=Warning: Low perfect unique coverage;colour=9
contig_666	REAPR	Read_orientation	666	766	.	.	.	Note=Warning: Bad read orientation;colour=1
contig_666	REAPR	Read_orientation	1367	1478	.	.	.	Note=Warning: Bad read orientation;colour=1
contig_666	REAPR	Link	1964	2183	.	.	.	Note=Warning: Link contig_324:1-88;colour=11
contig_666	REAPR	Perfect_cov	2129	2183	.	.	.	Note=Warning: Low perfect unique coverage;colour=9
contig_667	REAPR	Link	2	135	.	.	.	Note=Warning: Link contig_688:30-189;colour=11
contig_667	REAPR	Perfect_cov	2161	2197	.	.	.	Note=Warning: Low perfect unique coverage;colour=9
contig_668	REAPR	Frag_cov	1368	1368	1	.	.	Note=Error: Fragment coverage too low;color=15
contig_668	REAPR	Link	2028	2223	.	.	.	Note=Warning: Link contig_402:1-159;colour=11
contig_668	REAPR	Perfect_cov	2174	2223	.	.	.	Note=Warning: Low perfect unique coverage;colour=9
contig_669	REAPR	Perfect_cov	2	58	.	.	.	Note=Warning: Low perfect unique coverage;colour=9
contig_669	REAPR	Link	2	251	.	.	.	Note=Warning: Link contig_631:1352-1572;colour=11
contig_669	REAPR	Link	2024	2249	.	.	.	Note=Warning: Link contig_551:740-900;colour=11
contig_669	REAPR	Perfect_cov	2198	2249	.	.	.	Note=Warning: Low perfect unique coverage;colour=9
contig_670	REAPR	Perfect_cov	2	42	.	.	.	Note=Warning: Low perfect unique coverage;colour=9
contig_671	REAPR	Perfect_cov	2	80	.	.	.	Note=Warning: Low perfect unique coverage;colour=9
contig_671	REAPR	Link	2	205	.	.	.	Note=Warning: Link contig_537:1-230;colour=11
contig_671	REAPR	Read_orientation	560	682	.	.	.	Note=Warning: Bad read orientation;colour=1
contig_671	REAPR	Frag_cov	1589	1603	0.0666667	.	.	Note=Error: Fragment coverage too low;color=15
contig_671	REAPR	Frag_cov	1643	1645	0.666667	.	.	Note=Error: Fragment coverage too low;color=15
contig_671	REAPR	Link	2115	2265	.	.	.	Note=Warning: Link contig_491:227-418;colour=11
contig_672	REAPR	Perfect_cov	2	43	.	.	.	Note=Warning: Low perfect unique coverage;colour=9
contig_672	REAPR	Link	2	205	.	.	.	Note=Warning: Link contig_452:68-276;colour=11
contig_672	REAPR	Link	2111	2312	.	.	.	Note=Warning: Link contig_761:4355-4560;colour=11
contig_672	REAPR	Perfect_cov	2254	2312	.	.	.	Note=Warning: Low perfect unique coverage;colour=9
contig_673	REAPR	Perfect_cov	2	81	.	.	.	Note=Warning: Low perfect unique coverage;colour=9
contig_673	REAPR	Link	2	144	.	.	.	Note=Warning: Link contig_825:8721-8921;colour=11
contig_673	REAPR	Perfect_cov	2251	2323	.	.	.	Note=Warning: Low perfect unique coverage;colour=9
contig_674	REAPR	Perfect_cov	2	194	.	.	.	Note=Warning: Low perfect unique coverage;colour=9
contig_674	REAPR	Link	2	258	.	.	.	Note=Warning: Link contig_600:1010-1232;colour=11
contig_674	REAPR	Read_orientation	1972	2074	.	.	.	Note=Warning: Bad read orientation;colour=1
contig_674	REAPR	Link	2157	2345	.	.	.	Note=Warning: Link contig_613:7-133;colour=11
contig_674	REAPR	Perfect_cov	2273	2345	.	.	.	Note=Warning: Low perfect unique coverage;colour=9
contig_675	REAPR	Link	2160	2348	.	.	.	Note=Warning: Link contig_419:17-179;colour=11
contig_676	REAPR	Perfect_cov	2295	2370	.	.	.	Note=Warning: Low perfect unique coverage;colour=9
contig_677	REAPR	Perfect_cov	2347	2384	.	.	.	Note=Warning: Low perfect unique coverage;colour=9
contig_678	REAPR	Perfect_cov	2403	2439	.	.	.	Note=Warning: Low perfect unique coverage;colour=9
contig_679	REAPR	Perfect_cov	2	35	.	.	.	Note=Warning: Low perfect unique coverage;colour=9
contig_679	REAPR	Link	2	165	.	.	.	Note=Warning: Link contig_319:1-114;colour=11
contig_680	REAPR	Link	2	154	.	.	.	Note=Warning: Link contig_583:1-23;colour=11
contig_680	REAPR	Frag_cov	1380	1386	0.285714	.	.	Note=Error: Fragment coverage too low;color=15
contig_680	REAPR	Perfect_cov	2418	2452	.	.	.	Note=Warning: Low perfect unique coverage;colour=9
contig_681	REAPR	Link	2266	2470	.	.	.	Note=Warning: Link contig_456:1-207;colour=11
contig_681	REAPR	Perfect_cov	2346	2470	.	.	.	Note=Warning: Low perfect unique coverage;colour=9
contig_682	REAPR	Perfect_cov	2	95	.	.	.	Note=Warning: Low perfect unique coverage;colour=9
contig_682	REAPR	Link	2	195	.	.	.	Note=Warning: Link contig_201:1-41;colour=11
contig_682	REAPR	Perfect_cov	2472	2506	.	.	.	Note=Warning: Low perfect unique coverage;colour=9
contig_683	REAPR	Read_orientation	1036	1182	.	.	.	Note=Warning: Bad read orientation;colour=1
contig_683	REAPR	Link	2414	2550	.	.	.	Note=Warning: Link contig_632:1337-1603;colour=11
contig_684	REAPR	Link	2	131	.	.	.	Note=Warning: Link contig_310:1-83;colour=11
contig_684	REAPR	Read_orientation	2023	2160	.	.	.	Note=Warning: Bad read orientation;colour=1
contig_684	REAPR	Perfect_cov	2561	2591	.	.	.	Note=Warning: Low perfect unique coverage;colour=9
contig_685	REAPR	Perfect_cov	2	47	.	.	.	Note=Warning: Low perfect unique coverage;colour=9
contig_685	REAPR	Link	2438	2607	.	.	.	Note=Warning: Link contig_276:1-89;colour=11
contig_686	REAPR	Perfect_cov	2	69	.	.	.	Note=Warning: Low perfect unique coverage;colour=9
contig_686	REAPR	Read_orientation	1187	1289	.	.	.	Note=Warning: Bad read orientation;colour=1
contig_686	REAPR	Frag_cov	1337	1352	0.0625	.	.	Note=Error: Fragment coverage too low;color=15
contig_686	REAPR	Link	2424	2633	.	.	.	Note=Warning: Link contig_483:1-172;colour=11
contig_686	REAPR	Perfect_cov	2596	2633	.	.	.	Note=Warning: Low perfect unique coverage;colour=9
contig_687	REAPR	Link	2	130	.	.	.	Note=Warning: Link contig_469:197-333;colour=11
contig_688	REAPR	Perfect_cov	2	37	.	.	.	Note=Warning: Low perfect unique coverage;colour=9
contig_688	REAPR	Read_orientation	1849	2005	.	.	.	Note=Warning: Bad read orientation;colour=1
contig_688	REAPR	Link	2489	2677	.	.	.	Note=Warning: Link contig_741:1-158;colour=11
contig_688	REAPR	Perfect_cov	2642	2677	.	.	.	Note=Warning: Low perfect unique coverage;colour=9
contig_689	REAPR	Perfect_cov	2665	2694	.	.	.	Note=Warning: Low perfect unique coverage;colour=9
contig_690	REAPR	Frag_cov	920	928	0.111111	.	.	Note=Error: Fragment coverage too low;color=15
contig_691	REAPR	Perfect_cov	2	77	.	.	.	Note=Warning: Low perfect unique coverage;colour=9
contig_691	REAPR	Link	2	182	.	.	.	Note=Warning: Link contig_364:1-125;colour=11
contig_692	REAPR	Perfect_cov	2	33	.	.	.	Note=Warning: Low perfect unique coverage;colour=9
contig_692	REAPR	Frag_cov	395	396	0.5	.	.	Note=Error: Fragment coverage too low;color=15
contig_692	REAPR	Link	2580	2711	.	.	.	Note=Warning: Link contig_578:855-1081;colour=11
contig_692	REAPR	Perfect_cov	2665	2711	.	.	.	Note=Warning: Low perfect unique coverage;colour=9
contig_693	REAPR	Perfect_cov	2705	2744	.	.	.	Note=Warning: Low perfect unique coverage;colour=9
contig_694	REAPR	Perfect_cov	2	42	.	.	.	Note=Warning: Low perfect unique coverage;colour=9
contig_694	REAPR	Read_orientation	868	1014	.	.	.	Note=Warning: Bad read orientation;colour=1
contig_695	REAPR	Perfect_cov	2	43	.	.	.	Note=Warning: Low perfect unique coverage;colour=9
contig_695	REAPR	Link	2	171	.	.	.	Note=Warning: Link contig_401:1-167;colour=11
contig_695	REAPR	Link	2611	2777	.	.	.	Note=Warning: Link contig_386:1-141;colour=11
contig_695	REAPR	Perfect_cov	2734	2777	.	.	.	Note=Warning: Low perfect unique coverage;colour=9
contig_696	REAPR	Perfect_cov	2	31	.	.	.	Note=Warning: Low perfect unique coverage;colour=9
contig_696	REAPR	Read_orientation	465	681	.	.	.	Note=Warning: Bad read orientation;colour=1
contig_696	REAPR	Perfect_cov	2763	2803	.	.	.	Note=Warning: Low perfect unique coverage;colour=9
contig_697	REAPR	Perfect_cov	2	54	.	.	.	Note=Warning: Low perfect unique coverage;colour=9
contig_697	REAPR	Frag_cov	837	842	0.166667	.	.	Note=Error: Fragment coverage too low;color=15
contig_697	REAPR	Link	2676	2842	.	.	.	Note=Warning: Link contig_485:38-68;colour=11
contig_697	REAPR	Perfect_cov	2810	2842	.	.	.	Note=Warning: Low perfect unique coverage;colour=9
contig_698	REAPR	Perfect_cov	2	49	.	.	.	Note=Warning: Low perfect unique coverage;colour=9
contig_699	REAPR	Perfect_cov	2	52	.	.	.	Note=Warning: Low perfect unique coverage;colour=9
contig_699	REAPR	Read_orientation	2478	2578	.	.	.	Note=Warning: Bad read orientation;colour=1
contig_699	REAPR	Perfect_cov	2838	2882	.	.	.	Note=Warning: Low perfect unique coverage;colour=9
contig_700	REAPR	Perfect_cov	2	57	.	.	.	Note=Warning: Low perfect unique coverage;colour=9
contig_700	REAPR	Read_orientation	1798	2139	.	.	.	Note=Warning: Bad read orientation;colour=1
contig_701	REAPR	Perfect_cov	2	38	.	.	.	Note=Warning: Low perfect unique coverage;colour=9
contig_701	REAPR	Frag_cov	2279	2287	0.111111	.	.	Note=Error: Fragment coverage too low;color=15
contig_701	REAPR	Link	2781	2954	.	.	.	Note=Warning: Link contig_227:1-47;colour=11
contig_701	REAPR	Perfect_cov	2917	2954	.	.	.	Note=Warning: Low perfect unique coverage;colour=9
contig_702	REAPR	Perfect_cov	2	31	.	.	.	Note=Warning: Low perfect unique coverage;colour=9
contig_702	REAPR	Link	2769	2956	.	.	.	Note=Warning: Link contig_211:1-79;colour=11
contig_702	REAPR	Perfect_cov	2901	2956	.	.	.	Note=Warning: Low perfect unique coverage;colour=9
contig_703	REAPR	Perfect_cov	2	49	.	.	.	Note=Warning: Low perfect unique coverage;colour=9
contig_703	REAPR	Link	2	168	.	.	.	Note=Warning: Link contig_425:5-191;colour=11
contig_703	REAPR	Perfect_cov	2974	3003	.	.	.	Note=Warning: Low perfect unique coverage;colour=9
contig_704	REAPR	Perfect_cov	2	48	.	.	.	Note=Warning: Low perfect unique coverage;colour=9
contig_704	REAPR	Link	2	200	.	.	.	Note=Warning: Link contig_553:665-910;colour=11
contig_704	REAPR	Link	2840	2986	.	.	.	Note=Warning: Link contig_835:10551-10691;colour=11
contig_704	REAPR	Perfect_cov	2979	3008	.	.	.	Note=Warning: Low perfect unique coverage;colour=9
contig_705	REAPR	Perfect_cov	2	41	.	.	.	Note=Warning: Low perfect unique coverage;colour=9
contig_706	REAPR	Perfect_cov	2	66	.	.	.	Note=Warning: Low perfect unique coverage;colour=9
contig_707	REAPR	Link	2	137	.	.	.	Note=Warning: Link contig_397:1-75;colour=11
contig_707	REAPR	Link	2848	3044	.	.	.	Note=Warning: Link contig_247:1-59;colour=11
contig_707	REAPR	Perfect_cov	2951	3044	.	.	.	Note=Warning: Low perfect unique coverage;colour=9
contig_708	REAPR	Perfect_cov	2	40	.	.	.	Note=Warning: Low perfect unique coverage;colour=9
contig_708	REAPR	Link	2922	3048	.	.	.	Note=Warning: Link contig_321:1-111;colour=11
contig_708	REAPR	Perfect_cov	3010	3048	.	.	.	Note=Warning: Low perfect unique coverage;colour=9
contig_709	REAPR	Perfect_cov	2	86	.	.	.	Note=Warning: Low perfect unique coverage;colour=9
contig_709	REAPR	Link	2	164	.	.	.	Note=Warning: Link contig_297:1-72;colour=11
contig_709	REAPR	Link	2955	3068	.	.	.	Note=Warning: Link contig_323:32-83;colour=11
contig_709	REAPR	Perfect_cov	3022	3068	.	.	.	Note=Warning: Low perfect unique coverage;colour=9
contig_710	REAPR	Link	2905	3075	.	.	.	Note=Warning: Link contig_302:1-71;colour=11
contig_710	REAPR	Perfect_cov	3025	3075	.	.	.	Note=Warning: Low perfect unique coverage;colour=9
contig_711	REAPR	Perfect_cov	2	67	.	.	.	Note=Warning: Low perfect unique coverage;colour=9
contig_711	REAPR	Perfect_cov	3017	3089	.	.	.	Note=Warning: Low perfect unique coverage;colour=9
contig_712	REAPR	Perfect_cov	2	48	.	.	.	Note=Warning: Low perfect unique coverage;colour=9
contig_712	REAPR	Perfect_cov	3068	3101	.	.	.	Note=Warning: Low perfect unique coverage;colour=9
contig_713	REAPR	Frag_cov	635	647	0.0769231	.	.	Note=Error: Fragment coverage too low;color=15
contig_713	REAPR	Read_orientation	1149	1249	.	.	.	Note=Warning: Bad read orientation;colour=1
contig_713	REAPR	Link	2961	3107	.	.	.	Note=Warning: Link contig_596:1-205;colour=11
contig_714	REAPR	Frag_cov	1374	1411	0.0263158	.	.	Note=Error: Fragment coverage too low;color=15
contig_714	REAPR	Read_orientation	2427	2558	.	.	.	Note=Warning: Bad read orientation;colour=1
contig_714	REAPR	Perfect_cov	3105	3156	.	.	.	Note=Warning: Low perfect unique coverage;colour=9
contig_715	REAPR	Link	3012	3167	.	.	.	Note=Warning: Link contig_344:1-85;colour=11
contig_716	REAPR	Perfect_cov	2	32	.	.	.	Note=Warning: Low perfect unique coverage;colour=9
contig_716	REAPR	Link	2	141	.	.	.	Note=Warning: Link contig_470:180-329;colour=11
contig_716	REAPR	Read_orientation	2769	2868	.	.	.	Note=Warning: Bad read orientation;colour=1
contig_716	REAPR	Perfect_cov	3134	3168	.	.	.	Note=Warning: Low perfect unique coverage;colour=9
contig_717	REAPR	Perfect_cov	2	41	.	.	.	Note=Warning: Low perfect unique coverage;colour=9
contig_717	REAPR	Link	3014	3181	.	.	.	Note=Warning: Link contig_457:1-163;colour=11
contig_718	REAPR	Read_orientation	2369	2472	.	.	.	Note=Warning: Bad read orientation;colour=1
contig_719	REAPR	Read_orientation	1256	1430	.	.	.	Note=Warning: Bad read orientation;colour=1
contig_719	REAPR	Perfect_cov	3217	3252	.	.	.	Note=Warning: Low perfect unique coverage;colour=9
contig_720	REAPR	Perfect_cov	2	31	.	.	.	Note=Warning: Low perfect unique coverage;colour=9
contig_720	REAPR	Link	2	217	.	.	.	Note=Warning: Link contig_631:1-238;colour=11
contig_720	REAPR	Read_orientation	1235	1337	.	.	.	Note=Warning: Bad read orientation;colour=1
contig_720	REAPR	Read_orientation	1459	1561	.	.	.	Note=Warning: Bad read orientation;colour=1
contig_720	REAPR	Frag_cov	1569	1587	0.0526316	.	.	Note=Error: Fragment coverage too low;color=15
contig_720	REAPR	Frag_cov	1627	1649	0.0434783	.	.	Note=Error: Fragment coverage too low;color=15
contig_721	REAPR	Link	52	209	.	.	.	Note=Warning: Link contig_810:1-101;colour=11
contig_721	REAPR	Frag_cov	1128	1136	0.111111	.	.	Note=Error: Fragment coverage too low;color=15
contig_721	REAPR	Frag_cov	1180	1182	0.333333	.	.	Note=Error: Fragment coverage too low;color=15
contig_721	REAPR	Frag_cov	2864	2884	0.047619	.	.	Note=Error: Fragment coverage too low;color=15
contig_721	REAPR	Link	3091	3264	.	.	.	Note=Warning: Link contig_768:1-165;colour=11
contig_721	REAPR	Perfect_cov	3208	3266	.	.	.	Note=Warning: Low perfect unique coverage;colour=9
contig_722	REAPR	Perfect_cov	2	45	.	.	.	Note=Warning: Low perfect unique coverage;colour=9
contig_722	REAPR	Link	2	125	.	.	.	Note=Warning: Link contig_474:174-379;colour=11
contig_723	REAPR	Perfect_cov	3298	3343	.	.	.	Note=Warning: Low perfect unique coverage;colour=9
contig_724	REAPR	Perfect_cov	2	55	.	.	.	Note=Warning: Low perfect unique coverage;colour=9
contig_724	REAPR	Link	2	205	.	.	.	Note=Warning: Link contig_240:1-91;colour=11
contig_724	REAPR	Read_orientation	1086	1215	.	.	.	Note=Warning: Bad read orientation;colour=1
contig_724	REAPR	Perfect_cov	3316	3368	.	.	.	Note=Warning: Low perfect unique coverage;colour=9
contig_725	REAPR	Perfect_cov	2	40	.	.	.	Note=Warning: Low perfect unique coverage;colour=9
contig_725	REAPR	Frag_cov	1969	1975	0.285714	.	.	Note=Error: Fragment coverage too low;color=15
contig_725	REAPR	Read_orientation	2938	3117	.	.	.	Note=Warning: Bad read orientation;colour=1
contig_725	REAPR	Link	3249	3402	.	.	.	Note=Warning: Link contig_557:13-149;colour=11
contig_725	REAPR	Perfect_cov	3360	3402	.	.	.	Note=Warning: Low perfect unique coverage;colour=9
contig_726	REAPR	Perfect_cov	2	40	.	.	.	Note=Warning: Low perfect unique coverage;colour=9
contig_726	REAPR	Link	3339	3447	.	.	.	Note=Warning: Link contig_718:2967-3099;colour=11
contig_726	REAPR	Perfect_cov	3414	3447	.	.	.	Note=Warning: Low perfect unique coverage;colour=9
contig_727	REAPR	Frag_cov	2062	2099	0.0263158	.	.	Note=Error: Fragment coverage too low;color=15
contig_727	REAPR	Link	3249	3465	.	.	.	Note=Warning: Link contig_498:1-209;colour=11
contig_727	REAPR	Perfect_cov	3415	3465	.	.	.	Note=Warning: Low perfect unique coverage;colour=9
contig_728	REAPR	Frag_cov	1550	1550	1	.	.	Note=Error: Fragment coverage too low;color=15
contig_728	REAPR	Frag_cov	2771	2794	0.0416667	.	.	Note=Error: Fragment coverage too low;color=15
contig_728	REAPR	Perfect_cov	3378	3481	.	.	.	Note=Warning: Low perfect unique coverage;colour=9
contig_729	REAPR	Perfect_cov	2	66	.	.	.	Note=Warning: Low perfect unique coverage;colour=9
contig_729	REAPR	Link	2	231	.	.	.	Note=Warning: Link contig_845:1-220;colour=11
contig_729	REAPR	Perfect_cov	3554	3589	.	.	.	Note=Warning: Low perfect unique coverage;colour=9
contig_730	REAPR	Read_orientation	1469	1589	.	.	.	Note=Warning: Bad read orientation;colour=1
contig_730	REAPR	Read_orientation	1704	1859	.	.	.	Note=Warning: Bad read orientation;colour=1
contig_730	REAPR	Perfect_cov	3591	3628	.	.	.	Note=Warning: Low perfect unique coverage;colour=9
contig_731	REAPR	Link	2	151	.	.	.	Note=Warning: Link contig_406:1-148;colour=11
contig_731	REAPR	Link	3425	3633	.	.	.	Note=Warning: Link contig_647:1-150;colour=11
contig_731	REAPR	Perfect_cov	3570	3633	.	.	.	Note=Warning: Low perfect unique coverage;colour=9
contig_732	REAPR	Link	2	151	.	.	.	Note=Warning: Link contig_257:1-81;colour=11
contig_732	REAPR	Read_orientation	471	588	.	.	.	Note=Warning: Bad read orientation;colour=1
contig_732	REAPR	Read_orientation	1909	2055	.	.	.	Note=Warning: Bad read orientation;colour=1
contig_733	REAPR	Perfect_cov	2	44	.	.	.	Note=Warning: Low perfect unique coverage;colour=9
contig_733	REAPR	Perfect_cov	3697	3728	.	.	.	Note=Warning: Low perfect unique coverage;colour=9
contig_734	REAPR	Perfect_cov	2	37	.	.	.	Note=Warning: Low perfect unique coverage;colour=9
contig_734	REAPR	Perfect_cov	3691	3732	.	.	.	Note=Warning: Low perfect unique coverage;colour=9
contig_735	REAPR	Read_orientation	2670	2829	.	.	.	Note=Warning: Bad read orientation;colour=1
contig_735	REAPR	FCD	2718	2962	0.567928	.	.	Note=Error: FCD failure;colour=17
contig_735	REAPR	Frag_cov	2777	2787	0.0909091	.	.	Note=Error: Fragment coverage too low;color=15
contig_735	REAPR	Frag_cov	2848	2863	0.0625	.	.	Note=Error: Fragment coverage too low;color=15
contig_735	REAPR	Perfect_cov	3669	3738	.	.	.	Note=Warning: Low perfect unique coverage;colour=9
contig_736	REAPR	Link	2	130	.	.	.	Note=Warning: Link contig_400:10-136;colour=11
contig_736	REAPR	Perfect_cov	3733	3764	.	.	.	Note=Warning: Low perfect unique coverage;colour=9
contig_737	REAPR	Perfect_cov	2	71	.	.	.	Note=Warning: Low perfect unique coverage;colour=9
contig_738	REAPR	Read_orientation	1190	1292	.	.	.	Note=Warning: Bad read orientation;colour=1
contig_738	REAPR	Read_orientation	2956	3101	.	.	.	Note=Warning: Bad read orientation;colour=1
contig_738	REAPR	Frag_cov	3120	3124	0.2	.	.	Note=Error: Fragment coverage too low;color=15
contig_738	REAPR	Link	3688	3825	.	.	.	Note=Warning: Link contig_377:1-114;colour=11
contig_739	REAPR	Perfect_cov	2	45	.	.	.	Note=Warning: Low perfect unique coverage;colour=9
contig_739	REAPR	Link	2	152	.	.	.	Note=Warning: Link contig_270:1-83;colour=11
contig_740	REAPR	Perfect_cov	2	33	.	.	.	Note=Warning: Low perfect unique coverage;colour=9
contig_740	REAPR	Link	3713	3865	.	.	.	Note=Warning: Link contig_421:84-182;colour=11
contig_740	REAPR	Perfect_cov	3819	3865	.	.	.	Note=Warning: Low perfect unique coverage;colour=9
contig_741	REAPR	Read_orientation	1571	1857	.	.	.	Note=Warning: Bad read orientation;colour=1
contig_741	REAPR	Perfect_cov	3872	3918	.	.	.	Note=Warning: Low perfect unique coverage;colour=9
contig_742	REAPR	Perfect_cov	2	68	.	.	.	Note=Warning: Low perfect unique coverage;colour=9
contig_743	REAPR	Perfect_cov	2	34	.	.	.	Note=Warning: Low perfect unique coverage;colour=9
contig_743	REAPR	Frag_cov	1417	1436	0.05	.	.	Note=Error: Fragment coverage too low;color=15
contig_743	REAPR	Frag_cov	1444	1446	0.333333	.	.	Note=Error: Fragment coverage too low;color=15
contig_743	REAPR	Frag_cov	2625	2631	0.142857	.	.	Note=Error: Fragment coverage too low;color=15
contig_743	REAPR	Link	3765	3972	.	.	.	Note=Warning: Link contig_808:1-229;colour=11
contig_744	REAPR	Perfect_cov	2	69	.	.	.	Note=Warning: Low perfect unique coverage;colour=9
contig_744	REAPR	Read_orientation	1378	1491	.	.	.	Note=Warning: Bad read orientation;colour=1
contig_744	REAPR	Read_orientation	2749	2859	.	.	.	Note=Warning: Bad read orientation;colour=1
contig_745	REAPR	Perfect_cov	2	33	.	.	.	Note=Warning: Low perfect unique coverage;colour=9
contig_745	REAPR	Link	6	132	.	.	.	Note=Warning: Link contig_177:1-33;colour=11
contig_745	REAPR	Frag_cov	638	651	0.0714286	.	.	Note=Error: Fragment coverage too low;color=15
contig_745	REAPR	Link	3797	4001	.	.	.	Note=Warning: Link contig_468:1-179;colour=11
contig_745	REAPR	Perfect_cov	3963	4001	.	.	.	Note=Warning: Low perfect unique coverage;colour=9
contig_746	REAPR	Link	3841	4006	.	.	.	Note=Warning: Link contig_466:1-137;colour=11
contig_746	REAPR	Perfect_cov	3970	4006	.	.	.	Note=Warning: Low perfect unique coverage;colour=9
contig_747	REAPR	Perfect_cov	2	70	.	.	.	Note=Warning: Low perfect unique coverage;colour=9
contig_747	REAPR	Link	53	180	.	.	.	Note=Warning: Link contig_691:2450-2625;colour=11
contig_747	REAPR	Frag_cov	1141	1148	0.125	.	.	Note=Error: Fragment coverage too low;color=15
contig_747	REAPR	Link	3828	4033	.	.	.	Note=Warning: Link contig_520:15-163;colour=11
contig_747	REAPR	Perfect_cov	3884	4033	.	.	.	Note=Warning: Low perfect unique coverage;colour=9
contig_748	REAPR	Link	2	126	.	.	.	Note=Warning: Link contig_310:1-88;colour=11
contig_748	REAPR	Read_orientation	3723	3825	.	.	.	Note=Warning: Bad read orientation;colour=1
contig_749	REAPR	Link	4049	4212	.	.	.	Note=Warning: Link contig_508:16-168;colour=11
contig_749	REAPR	Perfect_cov	4160	4212	.	.	.	Note=Warning: Low perfect unique coverage;colour=9
contig_750	REAPR	Perfect_cov	2	65	.	.	.	Note=Warning: Low perfect unique coverage;colour=9
contig_750	REAPR	Frag_cov	1367	1384	0.0555556	.	.	Note=Error: Fragment coverage too low;color=15
contig_750	REAPR	Read_orientation	1478	1597	.	.	.	Note=Warning: Bad read orientation;colour=1
contig_750	REAPR	Link	4086	4240	.	.	.	Note=Warning: Link contig_296:1-66;colour=11
contig_751	REAPR	Read_orientation	2935	3046	.	.	.	Note=Warning: Bad read orientation;colour=1
contig_751	REAPR	Perfect_cov	4213	4260	.	.	.	Note=Warning: Low perfect unique coverage;colour=9
contig_752	REAPR	Perfect_cov	2	33	.	.	.	Note=Warning: Low perfect unique coverage;colour=9
contig_752	REAPR	Link	2	202	.	.	.	Note=Warning: Link contig_591:1-207;colour=11
contig_752	REAPR	Read_orientation	1290	1400	.	.	.	Note=Warning: Bad read orientation;colour=1
contig_753	REAPR	Link	2	184	.	.	.	Note=Warning: Link contig_656:1699-1925;colour=11
contig_753	REAPR	Read_orientation	2889	3036	.	.	.	Note=Warning: Bad read orientation;colour=1
contig_753	REAPR	Read_orientation	3831	3933	.	.	.	Note=Warning: Bad read orientation;colour=1
contig_753	REAPR	Perfect_cov	4264	4321	.	.	.	Note=Warning: Low perfect unique coverage;colour=9
contig_754	REAPR	Read_orientation	1868	1979	.	.	.	Note=Warning: Bad read orientation;colour=1
contig_754	REAPR	Perfect_cov	4327	4356	.	.	.	Note=Warning: Low perfect unique coverage;colour=9
contig_755	REAPR	Perfect_cov	2	46	.	.	.	Note=Warning: Low perfect unique coverage;colour=9
contig_755	REAPR	Read_orientation	1600	1702	.	.	.	Note=Warning: Bad read orientation;colour=1
contig_755	REAPR	Frag_cov	3273	3292	0.05	.	.	Note=Error: Fragment coverage too low;color=15
contig_755	REAPR	Link	4221	4359	.	.	.	Note=Warning: Link contig_494:261-483;colour=11
contig_755	REAPR	Perfect_cov	4287	4359	.	.	.	Note=Warning: Low perfect unique coverage;colour=9
contig_756	REAPR	Perfect_cov	2	91	.	.	.	Note=Warning: Low perfect unique coverage;colour=9
contig_756	REAPR	Frag_cov	2469	2481	0.0769231	.	.	Note=Error: Fragment coverage too low;color=15
contig_757	REAPR	Link	7	158	.	.	.	Note=Warning: Link contig_568:787-999;colour=11
contig_757	REAPR	Frag_cov	4000	4008	0.111111	.	.	Note=Error: Fragment coverage too low;color=15
contig_757	REAPR	Read_orientation	4003	4113	.	.	.	Note=Warning: Bad read orientation;colour=1
contig_758	REAPR	Perfect_cov	4523	4555	.	.	.	Note=Warning: Low perfect unique coverage;colour=9
contig_759	REAPR	Perfect_cov	2	39	.	.	.	Note=Warning: Low perfect unique coverage;colour=9
contig_759	REAPR	Read_orientation	3180	3289	.	.	.	Note=Warning: Bad read orientation;colour=1
contig_759	REAPR	Frag_cov	3353	3367	0.0666667	.	.	Note=Error: Fragment coverage too low;color=15
contig_759	REAPR	Perfect_cov	4526	4578	.	.	.	Note=Warning: Low perfect unique coverage;colour=9
contig_760	REAPR	Perfect_cov	2	43	.	.	.	Note=Warning: Low perfect unique coverage;colour=9
contig_760	REAPR	Frag_cov	682	694	0.0769231	.	.	Note=Error: Fragment coverage too low;color=15
contig_760	REAPR	Perfect_cov	4572	4605	.	.	.	Note=Warning: Low perfect unique coverage;colour=9
contig_761	REAPR	Link	4449	4631	.	.	.	Note=Warning: Link contig_672:2033-2248;colour=11
contig_761	REAPR	Perfect_cov	4591	4631	.	.	.	Note=Warning: Low perfect unique coverage;colour=9
contig_762	REAPR	Perfect_cov	2	66	.	.	.	Note=Warning: Low perfect unique coverage;colour=9
contig_762	REAPR	Link	2	202	.	.	.	Note=Warning: Link contig_362:1-113;colour=11
contig_762	REAPR	Read_orientation	729	833	.	.	.	Note=Warning: Bad read orientation;colour=1
contig_762	REAPR	Perfect_cov	4619	4672	.	.	.	Note=Warning: Low perfect unique coverage;colour=9
contig_763	REAPR	Perfect_cov	2	42	.	.	.	Note=Warning: Low perfect unique coverage;colour=9
contig_763	REAPR	Link	2	139	.	.	.	Note=Warning: Link contig_271:1-71;colour=11
contig_763	REAPR	Frag_cov	380	380	1	.	.	Note=Error: Fragment coverage too low;color=15
contig_763	REAPR	Read_orientation	1064	1187	.	.	.	Note=Warning: Bad read orientation;colour=1
contig_763	REAPR	Read_orientation	1582	1692	.	.	.	Note=Warning: Bad read orientation;colour=1
contig_763	REAPR	Read_orientation	3834	3936	.	.	.	Note=Warning: Bad read orientation;colour=1
contig_763	REAPR	Link	4510	4688	.	.	.	Note=Warning: Link contig_274:6-79;colour=11
contig_763	REAPR	Perfect_cov	4641	4688	.	.	.	Note=Warning: Low perfect unique coverage;colour=9
contig_764	REAPR	Perfect_cov	2	39	.	.	.	Note=Warning: Low perfect unique coverage;colour=9
contig_764	REAPR	Link	2	136	.	.	.	Note=Warning: Link contig_814:20-204;colour=11
contig_764	REAPR	Perfect_cov	4931	4992	.	.	.	Note=Warning: Low perfect unique coverage;colour=9
contig_765	REAPR	Perfect_cov	2	34	.	.	.	Note=Warning: Low perfect unique coverage;colour=9
contig_766	REAPR	Link	2	179	.	.	.	Note=Warning: Link contig_335:1-94;colour=11
contig_766	REAPR	Frag_cov	1804	1807	0.25	.	.	Note=Error: Fragment coverage too low;color=15
contig_766	REAPR	Link	4916	5139	.	.	.	Note=Warning: Link contig_311:1-95;colour=11
contig_766	REAPR	Perfect_cov	5096	5139	.	.	.	Note=Warning: Low perfect unique coverage;colour=9
contig_767	REAPR	Perfect_cov	2	40	.	.	.	Note=Warning: Low perfect unique coverage;colour=9
contig_767	REAPR	Perfect_cov	5114	5153	.	.	.	Note=Warning: Low perfect unique coverage;colour=9
contig_768	REAPR	Perfect_cov	2	34	.	.	.	Note=Warning: Low perfect unique coverage;colour=9
contig_768	REAPR	Frag_cov	3440	3445	0.166667	.	.	Note=Error: Fragment coverage too low;color=15
contig_768	REAPR	Perfect_cov	5196	5233	.	.	.	Note=Warning: Low perfect unique coverage;colour=9
contig_769	REAPR	Perfect_cov	2	40	.	.	.	Note=Warning: Low perfect unique coverage;colour=9
contig_769	REAPR	Link	2	163	.	.	.	Note=Warning: Link contig_839:1-133;colour=11
contig_769	REAPR	Link	5114	5242	.	.	.	Note=Warning: Link contig_195:9-72;colour=11
contig_769	REAPR	Perfect_cov	5195	5242	.	.	.	Note=Warning: Low perfect unique coverage;colour=9
contig_770	REAPR	Perfect_cov	2	69	.	.	.	Note=Warning: Low perfect unique coverage;colour=9
contig_770	REAPR	Link	2	106	.	.	.	Note=Warning: Link contig_320:48-93;colour=11
contig_770	REAPR	Read_orientation	2519	2624	.	.	.	Note=Warning: Bad read orientation;colour=1
contig_770	REAPR	Read_orientation	4533	4690	.	.	.	Note=Warning: Bad read orientation;colour=1
contig_770	REAPR	Link	5048	5244	.	.	.	Note=Warning: Link contig_421:1-159;colour=11
contig_770	REAPR	Perfect_cov	5180	5244	.	.	.	Note=Warning: Low perfect unique coverage;colour=9
contig_771	REAPR	Perfect_cov	2	54	.	.	.	Note=Warning: Low perfect unique coverage;colour=9
contig_771	REAPR	Frag_cov	544	548	0.2	.	.	Note=Error: Fragment coverage too low;color=15
contig_771	REAPR	Frag_cov	2621	2633	0.0769231	.	.	Note=Error: Fragment coverage too low;color=15
contig_771	REAPR	Perfect_cov	5207	5305	.	.	.	Note=Warning: Low perfect unique coverage;colour=9
contig_772	REAPR	Frag_cov	876	888	0.0769231	.	.	Note=Error: Fragment coverage too low;color=15
contig_772	REAPR	Read_orientation	4573	4693	.	.	.	Note=Warning: Bad read orientation;colour=1
contig_773	REAPR	Link	2	186	.	.	.	Note=Warning: Link contig_423:1-143;colour=11
contig_774	REAPR	Perfect_cov	2	41	.	.	.	Note=Warning: Low perfect unique coverage;colour=9
contig_774	REAPR	Read_orientation	1616	1789	.	.	.	Note=Warning: Bad read orientation;colour=1
contig_774	REAPR	Read_orientation	4534	4641	.	.	.	Note=Warning: Bad read orientation;colour=1
contig_774	REAPR	Link	5253	5416	.	.	.	Note=Warning: Link contig_432:1-187;colour=11
contig_774	REAPR	Perfect_cov	5382	5416	.	.	.	Note=Warning: Low perfect unique coverage;colour=9
contig_775	REAPR	Perfect_cov	2	60	.	.	.	Note=Warning: Low perfect unique coverage;colour=9
contig_775	REAPR	Read_orientation	4124	4226	.	.	.	Note=Warning: Bad read orientation;colour=1
contig_775	REAPR	Perfect_cov	5444	5488	.	.	.	Note=Warning: Low perfect unique coverage;colour=9
contig_776	REAPR	Link	2	148	.	.	.	Note=Warning: Link contig_143:1-28;colour=11
contig_776	REAPR	Frag_cov	1923	1933	0.0909091	.	.	Note=Error: Fragment coverage too low;color=15
contig_776	REAPR	Frag_cov	3811	3814	0.25	.	.	Note=Error: Fragment coverage too low;color=15
contig_776	REAPR	Perfect_cov	5490	5534	.	.	.	Note=Warning: Low perfect unique coverage;colour=9
contig_777	REAPR	Perfect_cov	2	40	.	.	.	Note=Warning: Low perfect unique coverage;colour=9
contig_777	REAPR	Read_orientation	1507	1669	.	.	.	Note=Warning: Bad read orientation;colour=1
contig_777	REAPR	Read_orientation	2328	2455	.	.	.	Note=Warning: Bad read orientation;colour=1
contig_777	REAPR	Read_orientation	4088	4241	.	.	.	Note=Warning: Bad read orientation;colour=1
contig_777	REAPR	Perfect_cov	5536	5589	.	.	.	Note=Warning: Low perfect unique coverage;colour=9
contig_778	REAPR	Perfect_cov	2	55	.	.	.	Note=Warning: Low perfect unique coverage;colour=9
contig_778	REAPR	Link	2	138	.	.	.	Note=Warning: Link contig_562:1-113;colour=11
contig_778	REAPR	FCD	3006	3347	0.782885	.	.	Note=Error: FCD failure;colour=17
contig_778	REAPR	Read_orientation	3007	3245	.	.	.	Note=Warning: Bad read orientation;colour=1
contig_778	REAPR	Frag_cov	3123	3282	0.00625	.	.	Note=Error: Fragment coverage too low;color=15
contig_778	REAPR	Read_orientation	4808	4910	.	.	.	Note=Warning: Bad read orientation;colour=1
contig_778	REAPR	Frag_cov	4932	4987	0.0178571	.	.	Note=Error: Fragment coverage too low;color=15
contig_779	REAPR	Frag_cov	1966	1990	0.04	.	.	Note=Error: Fragment coverage too low;color=15
contig_779	REAPR	Frag_cov	4691	4705	0.0666667	.	.	Note=Error: Fragment coverage too low;color=15
contig_780	REAPR	Link	5595	5748	.	.	.	Note=Warning: Link contig_294:1-90;colour=11
contig_781	REAPR	Perfect_cov	2	53	.	.	.	Note=Warning: Low perfect unique coverage;colour=9
contig_781	REAPR	Read_orientation	631	733	.	.	.	Note=Warning: Bad read orientation;colour=1
contig_781	REAPR	Read_orientation	4974	5113	.	.	.	Note=Warning: Bad read orientation;colour=1
contig_781	REAPR	Frag_cov	5179	5215	0.027027	.	.	Note=Error: Fragment coverage too low;color=15
contig_781	REAPR	Link	5663	5788	.	.	.	Note=Warning: Link contig_711:52-143;colour=11
contig_781	REAPR	Perfect_cov	5759	5788	.	.	.	Note=Warning: Low perfect unique coverage;colour=9
contig_782	REAPR	Link	2	174	.	.	.	Note=Warning: Link contig_247:1-77;colour=11
contig_782	REAPR	Read_orientation	329	431	.	.	.	Note=Warning: Bad read orientation;colour=1
contig_782	REAPR	Frag_cov	3629	3661	0.030303	.	.	Note=Error: Fragment coverage too low;color=15
contig_782	REAPR	Link	5666	5802	.	.	.	Note=Warning: Link contig_305:1-85;colour=11
contig_783	REAPR	Link	2	190	.	.	.	Note=Warning: Link contig_423:48-196;colour=11
contig_783	REAPR	Read_orientation	3926	4076	.	.	.	Note=Warning: Bad read orientation;colour=1
contig_783	REAPR	Perfect_cov	5835	5895	.	.	.	Note=Warning: Low perfect unique coverage;colour=9
contig_784	REAPR	Perfect_cov	2	87	.	.	.	Note=Warning: Low perfect unique coverage;colour=9
contig_784	REAPR	Read_orientation	519	649	.	.	.	Note=Warning: Bad read orientation;colour=1
contig_784	REAPR	Read_orientation	2709	2813	.	.	.	Note=Warning: Bad read orientation;colour=1
contig_784	REAPR	Link	5731	5907	.	.	.	Note=Warning: Link contig_555:11-239;colour=11
contig_784	REAPR	Perfect_cov	5872	5907	.	.	.	Note=Warning: Low perfect unique coverage;colour=9
contig_785	REAPR	Perfect_cov	2	39	.	.	.	Note=Warning: Low perfect unique coverage;colour=9
contig_785	REAPR	Link	2	172	.	.	.	Note=Warning: Link contig_194:1-53;colour=11
contig_785	REAPR	Read_orientation	3171	3273	.	.	.	Note=Warning: Bad read orientation;colour=1
contig_785	REAPR	Read_orientation	5203	5302	.	.	.	Note=Warning: Bad read orientation;colour=1
contig_786	REAPR	Perfect_cov	2	47	.	.	.	Note=Warning: Low perfect unique coverage;colour=9
contig_786	REAPR	Frag_cov	5112	5128	0.0588235	.	.	Note=Error: Fragment coverage too low;color=15
contig_787	REAPR	Perfect_cov	2	44	.	.	.	Note=Warning: Low perfect unique coverage;colour=9
contig_787	REAPR	FCD	2132	2378	0.630608	.	.	Note=Error: FCD failure;colour=17
contig_787	REAPR	Frag_cov	2242	2299	0.0172414	.	.	Note=Error: Fragment coverage too low;color=15
contig_787	REAPR	Read_orientation	2291	2473	.	.	.	Note=Warning: Bad read orientation;colour=1
contig_787	REAPR	Read_orientation	5690	5791	.	.	.	Note=Warning: Bad read orientation;colour=1
contig_787	REAPR	Link	5898	6037	.	.	.	Note=Warning: Link contig_363:1-110;colour=11
contig_787	REAPR	Perfect_cov	5998	6037	.	.	.	Note=Warning: Low perfect unique coverage;colour=9
contig_788	REAPR	Perfect_cov	2	41	.	.	.	Note=Warning: Low perfect unique coverage;colour=9
contig_788	REAPR	Read_orientation	2565	2707	.	.	.	Note=Warning: Bad read orientation;colour=1
contig_788	REAPR	Frag_cov	2701	2732	0.03125	.	.	Note=Error: Fragment coverage too low;color=15
contig_788	REAPR	Read_orientation	3065	3239	.	.	.	Note=Warning: Bad read orientation;colour=1
contig_788	REAPR	Link	6025	6155	.	.	.	Note=Warning: Link contig_578:1-194;colour=11
contig_788	REAPR	Perfect_cov	6075	6155	.	.	.	Note=Warning: Low perfect unique coverage;colour=9
contig_789	REAPR	Read_orientation	3021	3179	.	.	.	Note=Warning: Bad read orientation;colour=1
contig_789	REAPR	Read_orientation	4980	5092	.	.	.	Note=Warning: Bad read orientation;colour=1
contig_789	REAPR	Perfect_cov	6155	6205	.	.	.	Note=Warning: Low perfect unique coverage;colour=9
contig_790	REAPR	Perfect_cov	2	45	.	.	.	Note=Warning: Low perfect unique coverage;colour=9
contig_790	REAPR	Link	3	187	.	.	.	Note=Warning: Link contig_320:1-66;colour=11
contig_790	REAPR	Read_orientation	394	496	.	.	.	Note=Warning: Bad read orientation;colour=1
contig_790	REAPR	Read_orientation	903	1013	.	.	.	Note=Warning: Bad read orientation;colour=1
contig_790	REAPR	Frag_cov	1965	1967	0.333333	.	.	Note=Error: Fragment coverage too low;color=15
contig_790	REAPR	Read_orientation	1989	2098	.	.	.	Note=Warning: Bad read orientation;colour=1
contig_790	REAPR	Link	6250	6417	.	.	.	Note=Warning: Link contig_239:1-64;colour=11
contig_790	REAPR	Perfect_cov	6346	6417	.	.	.	Note=Warning: Low perfect unique coverage;colour=9
contig_791	REAPR	Perfect_cov	2	76	.	.	.	Note=Warning: Low perfect unique coverage;colour=9
contig_791	REAPR	Link	2	104	.	.	.	Note=Warning: Link contig_582:969-1119;colour=11
contig_791	REAPR	Read_orientation	2940	3072	.	.	.	Note=Warning: Bad read orientation;colour=1
contig_791	REAPR	Frag_cov	5987	5994	0.125	.	.	Note=Error: Fragment coverage too low;color=15
contig_791	REAPR	Perfect_cov	6535	6594	.	.	.	Note=Warning: Low perfect unique coverage;colour=9
contig_792	REAPR	Perfect_cov	2	49	.	.	.	Note=Warning: Low perfect unique coverage;colour=9
contig_792	REAPR	Link	2	244	.	.	.	Note=Warning: Link contig_851:32801-32990;colour=11
contig_792	REAPR	Read_orientation	1057	1179	.	.	.	Note=Warning: Bad read orientation;colour=1
contig_792	REAPR	Read_orientation	5510	5620	.	.	.	Note=Warning: Bad read orientation;colour=1
contig_792	REAPR	Perfect_cov	6535	6597	.	.	.	Note=Warning: Low perfect unique coverage;colour=9
contig_793	REAPR	Perfect_cov	2	63	.	.	.	Note=Warning: Low perfect unique coverage;colour=9
contig_793	REAPR	Read_orientation	5549	5784	.	.	.	Note=Warning: Bad read orientation;colour=1
contig_793	REAPR	Link	6444	6620	.	.	.	Note=Warning: Link contig_307:1-82;colour=11
contig_793	REAPR	Perfect_cov	6552	6620	.	.	.	Note=Warning: Low perfect unique coverage;colour=9
contig_794	REAPR	Frag_cov	799	802	0.25	.	.	Note=Error: Fragment coverage too low;color=15
contig_794	REAPR	Link	6574	6737	.	.	.	Note=Warning: Link contig_457:1-49;colour=11
contig_795	REAPR	Perfect_cov	2	46	.	.	.	Note=Warning: Low perfect unique coverage;colour=9
contig_795	REAPR	Link	2	149	.	.	.	Note=Warning: Link contig_182:1-54;colour=11
contig_795	REAPR	Read_orientation	5969	6101	.	.	.	Note=Warning: Bad read orientation;colour=1
contig_795	REAPR	Perfect_cov	6810	6842	.	.	.	Note=Warning: Low perfect unique coverage;colour=9
contig_796	REAPR	Perfect_cov	2	34	.	.	.	Note=Warning: Low perfect unique coverage;colour=9
contig_797	REAPR	Read_orientation	2140	2247	.	.	.	Note=Warning: Bad read orientation;colour=1
contig_797	REAPR	Perfect_cov	6891	6931	.	.	.	Note=Warning: Low perfect unique coverage;colour=9
contig_798	REAPR	Perfect_cov	2	34	.	.	.	Note=Warning: Low perfect unique coverage;colour=9
contig_799	REAPR	Link	6885	7044	.	.	.	Note=Warning: Link contig_171:1-39;colour=11
contig_800	REAPR	Frag_cov	2148	2148	1	.	.	Note=Error: Fragment coverage too low;color=15
contig_800	REAPR	Read_orientation	2678	2780	.	.	.	Note=Warning: Bad read orientation;colour=1
contig_800	REAPR	Frag_cov	3511	3528	0.0555556	.	.	Note=Error: Fragment coverage too low;color=15
contig_800	REAPR	Read_orientation	6152	6265	.	.	.	Note=Warning: Bad read orientation;colour=1
contig_800	REAPR	Perfect_cov	7132	7161	.	.	.	Note=Warning: Low perfect unique coverage;colour=9
contig_801	REAPR	Frag_cov	6010	6059	0.02	.	.	Note=Error: Fragment coverage too low;color=15
contig_801	REAPR	Read_orientation	6120	6254	.	.	.	Note=Warning: Bad read orientation;colour=1
contig_801	REAPR	Perfect_cov	7138	7179	.	.	.	Note=Warning: Low perfect unique coverage;colour=9
contig_802	REAPR	Perfect_cov	2	71	.	.	.	Note=Warning: Low perfect unique coverage;colour=9
contig_802	REAPR	Link	2	210	.	.	.	Note=Warning: Link contig_277:1-69;colour=11
contig_802	REAPR	Read_orientation	1482	1583	.	.	.	Note=Warning: Bad read orientation;colour=1
contig_802	REAPR	Frag_cov	2500	2505	0.166667	.	.	Note=Error: Fragment coverage too low;color=15
contig_802	REAPR	Read_orientation	6332	6709	.	.	.	Note=Warning: Bad read orientation;colour=1
contig_802	REAPR	Link	7022	7182	.	.	.	Note=Warning: Link contig_319:6-96;colour=11
contig_802	REAPR	Perfect_cov	7112	7182	.	.	.	Note=Warning: Low perfect unique coverage;colour=9
contig_803	REAPR	Perfect_cov	2	62	.	.	.	Note=Warning: Low perfect unique coverage;colour=9
contig_803	REAPR	Link	2	181	.	.	.	Note=Warning: Link contig_626:1248-1506;colour=11
contig_803	REAPR	Perfect_cov	7175	7228	.	.	.	Note=Warning: Low perfect unique coverage;colour=9
contig_804	REAPR	Perfect_cov	2	75	.	.	.	Note=Warning: Low perfect unique coverage;colour=9
contig_804	REAPR	Read_orientation	2089	2191	.	.	.	Note=Warning: Bad read orientation;colour=1
contig_804	REAPR	Read_orientation	4985	5112	.	.	.	Note=Warning: Bad read orientation;colour=1
contig_804	REAPR	Frag_cov	6132	6145	0.0714286	.	.	Note=Error: Fragment coverage too low;color=15
contig_804	REAPR	Read_orientation	6876	6978	.	.	.	Note=Warning: Bad read orientation;colour=1
contig_804	REAPR	Perfect_cov	7351	7395	.	.	.	Note=Warning: Low perfect unique coverage;colour=9
contig_805	REAPR	Read_orientation	2673	2775	.	.	.	Note=Warning: Bad read orientation;colour=1
contig_805	REAPR	Link	7271	7401	.	.	.	Note=Warning: Link contig_337:1-95;colour=11
contig_805	REAPR	Perfect_cov	7334	7408	.	.	.	Note=Warning: Low perfect unique coverage;colour=9
contig_806	REAPR	Read_orientation	1967	2093	.	.	.	Note=Warning: Bad read orientation;colour=1
contig_806	REAPR	Frag_cov	2143	2144	0.5	.	.	Note=Error: Fragment coverage too low;color=15
contig_806	REAPR	Read_orientation	2246	2364	.	.	.	Note=Warning: Bad read orientation;colour=1
contig_806	REAPR	Frag_cov	3480	3481	0.5	.	.	Note=Error: Fragment coverage too low;color=15
contig_806	REAPR	Link	7241	7421	.	.	.	Note=Warning: Link contig_425:1-139;colour=11
contig_807	REAPR	Perfect_cov	2	43	.	.	.	Note=Warning: Low perfect unique coverage;colour=9
contig_807	REAPR	Frag_cov	416	422	0.142857	.	.	Note=Error: Fragment coverage too low;color=15
contig_807	REAPR	Frag_cov	443	448	0.166667	.	.	Note=Error: Fragment coverage too low;color=15
contig_807	REAPR	Read_orientation	3564	3678	.	.	.	Note=Warning: Bad read orientation;colour=1
contig_807	REAPR	Frag_cov	5354	5369	0.0625	.	.	Note=Error: Fragment coverage too low;color=15
contig_807	REAPR	Frag_cov	5437	5437	1	.	.	Note=Error: Fragment coverage too low;color=15
contig_807	REAPR	Read_orientation	7058	7190	.	.	.	Note=Warning: Bad read orientation;colour=1
contig_807	REAPR	Frag_cov	7168	7181	0.0714286	.	.	Note=Error: Fragment coverage too low;color=15
contig_807	REAPR	Link	7294	7462	.	.	.	Note=Warning: Link contig_243:1-74;colour=11
contig_807	REAPR	Perfect_cov	7393	7462	.	.	.	Note=Warning: Low perfect unique coverage;colour=9
contig_808	REAPR	Link	2	175	.	.	.	Note=Warning: Link contig_743:3728-3907;colour=11
contig_808	REAPR	Frag_cov	4873	4882	0.1	.	.	Note=Error: Fragment coverage too low;color=15
contig_808	REAPR	Link	7333	7493	.	.	.	Note=Warning: Link contig_553:709-908;colour=11
contig_808	REAPR	Perfect_cov	7449	7494	.	.	.	Note=Warning: Low perfect unique coverage;colour=9
contig_809	REAPR	Frag_cov	996	1002	0.142857	.	.	Note=Error: Fragment coverage too low;color=15
contig_809	REAPR	Link	7372	7521	.	.	.	Note=Warning: Link contig_232:1-37;colour=11
contig_809	REAPR	Perfect_cov	7474	7521	.	.	.	Note=Warning: Low perfect unique coverage;colour=9
contig_810	REAPR	Link	2	158	.	.	.	Note=Warning: Link contig_721:51-206;colour=11
contig_810	REAPR	Perfect_cov	5615	5652	.	.	.	Note=Warning: Low perfect unique coverage;colour=9
contig_810	REAPR	Read_orientation	5823	5955	.	.	.	Note=Warning: Bad read orientation;colour=1
contig_811	REAPR	Perfect_cov	2	113	.	.	.	Note=Warning: Low perfect unique coverage;colour=9
contig_811	REAPR	Link	2	171	.	.	.	Note=Warning: Link contig_835:1-168;colour=11
contig_811	REAPR	Read_orientation	3496	3614	.	.	.	Note=Warning: Bad read orientation;colour=1
contig_812	REAPR	Perfect_cov	2	49	.	.	.	Note=Warning: Low perfect unique coverage;colour=9
contig_812	REAPR	Link	2	174	.	.	.	Note=Warning: Link contig_632:1-199;colour=11
contig_812	REAPR	Read_orientation	1778	1895	.	.	.	Note=Warning: Bad read orientation;colour=1
contig_812	REAPR	Frag_cov	1976	1978	0.333333	.	.	Note=Error: Fragment coverage too low;color=15
contig_812	REAPR	Link	7636	7811	.	.	.	Note=Warning: Link contig_406:1-141;colour=11
contig_812	REAPR	Perfect_cov	7745	7811	.	.	.	Note=Warning: Low perfect unique coverage;colour=9
contig_813	REAPR	Frag_cov	7031	7042	0.0833333	.	.	Note=Error: Fragment coverage too low;color=15
contig_813	REAPR	Perfect_cov	7778	7820	.	.	.	Note=Warning: Low perfect unique coverage;colour=9
contig_814	REAPR	Link	2	140	.	.	.	Note=Warning: Link contig_764:12-156;colour=11
contig_814	REAPR	Read_orientation	5302	5560	.	.	.	Note=Warning: Bad read orientation;colour=1
contig_814	REAPR	Link	7795	7971	.	.	.	Note=Warning: Link contig_230:1-45;colour=11
contig_814	REAPR	Perfect_cov	7923	7971	.	.	.	Note=Warning: Low perfect unique coverage;colour=9
contig_815	REAPR	Perfect_cov	2	32	.	.	.	Note=Warning: Low perfect unique coverage;colour=9
contig_815	REAPR	Read_orientation	3439	3541	.	.	.	Note=Warning: Bad read orientation;colour=1
contig_815	REAPR	Frag_cov	3490	3499	0.1	.	.	Note=Error: Fragment coverage too low;color=15
contig_815	REAPR	Link	8001	8127	.	.	.	Note=Warning: Link contig_506:5-140;colour=11
contig_816	REAPR	Perfect_cov	2	38	.	.	.	Note=Warning: Low perfect unique coverage;colour=9
contig_816	REAPR	Read_orientation	4752	4894	.	.	.	Note=Warning: Bad read orientation;colour=1
contig_816	REAPR	Link	8031	8153	.	.	.	Note=Warning: Link contig_584:1-208;colour=11
contig_817	REAPR	Read_orientation	764	880	.	.	.	Note=Warning: Bad read orientation;colour=1
contig_817	REAPR	Read_orientation	3418	3559	.	.	.	Note=Warning: Bad read orientation;colour=1
contig_817	REAPR	Frag_cov	3577	3607	0.0322581	.	.	Note=Error: Fragment coverage too low;color=15
contig_817	REAPR	Read_orientation	3654	3753	.	.	.	Note=Warning: Bad read orientation;colour=1
contig_817	REAPR	Read_orientation	5603	5721	.	.	.	Note=Warning: Bad read orientation;colour=1
contig_818	REAPR	Frag_cov	464	470	0.142857	.	.	Note=Error: Fragment coverage too low;color=15
contig_818	REAPR	Read_orientation	2624	2726	.	.	.	Note=Warning: Bad read orientation;colour=1
contig_818	REAPR	Frag_cov	3945	3962	0.111111	.	.	Note=Error: Fragment coverage too low;color=15
contig_818	REAPR	Read_orientation	7351	7466	.	.	.	Note=Warning: Bad read orientation;colour=1
contig_818	REAPR	Read_orientation	7577	7740	.	.	.	Note=Warning: Bad read orientation;colour=1
contig_818	REAPR	Perfect_cov	8247	8303	.	.	.	Note=Warning: Low perfect unique coverage;colour=9
contig_819	REAPR	Perfect_cov	2	73	.	.	.	Note=Warning: Low perfect unique coverage;colour=9
contig_819	REAPR	Link	44	201	.	.	.	Note=Warning: Link contig_291:1-83;colour=11
contig_819	REAPR	Frag_cov	2547	2550	0.25	.	.	Note=Error: Fragment coverage too low;color=15
contig_819	REAPR	Read_orientation	2706	2808	.	.	.	Note=Warning: Bad read orientation;colour=1
contig_819	REAPR	Read_orientation	5116	5216	.	.	.	Note=Warning: Bad read orientation;colour=1
contig_819	REAPR	Read_orientation	7677	7778	.	.	.	Note=Warning: Bad read orientation;colour=1
contig_819	REAPR	Perfect_cov	8276	8327	.	.	.	Note=Warning: Low perfect unique coverage;colour=9
contig_820	REAPR	Perfect_cov	2	73	.	.	.	Note=Warning: Low perfect unique coverage;colour=9
contig_820	REAPR	Link	2	156	.	.	.	Note=Warning: Link contig_527:513-712;colour=11
contig_820	REAPR	Frag_cov	4120	4120	1	.	.	Note=Error: Fragment coverage too low;color=15
contig_820	REAPR	Link	8177	8340	.	.	.	Note=Warning: Link contig_219:1-64;colour=11
contig_821	REAPR	Perfect_cov	2	34	.	.	.	Note=Warning: Low perfect unique coverage;colour=9
contig_821	REAPR	Frag_cov	6206	6208	0.333333	.	.	Note=Error: Fragment coverage too low;color=15
contig_821	REAPR	Link	8189	8406	.	.	.	Note=Warning: Link contig_405:1-124;colour=11
contig_821	REAPR	Perfect_cov	8366	8406	.	.	.	Note=Warning: Low perfect unique coverage;colour=9
contig_822	REAPR	Read_orientation	1851	1967	.	.	.	Note=Warning: Bad read orientation;colour=1
contig_822	REAPR	Read_orientation	2669	2770	.	.	.	Note=Warning: Bad read orientation;colour=1
contig_822	REAPR	Frag_cov	4464	4514	0.0196078	.	.	Note=Error: Fragment coverage too low;color=15
contig_822	REAPR	Perfect_cov	8470	8502	.	.	.	Note=Warning: Low perfect unique coverage;colour=9
contig_823	REAPR	Link	7	138	.	.	.	Note=Warning: Link contig_545:7-150;colour=11
contig_823	REAPR	Read_orientation	2584	2708	.	.	.	Note=Warning: Bad read orientation;colour=1
contig_823	REAPR	Perfect_cov	8672	8707	.	.	.	Note=Warning: Low perfect unique coverage;colour=9
contig_824	REAPR	Perfect_cov	2	33	.	.	.	Note=Warning: Low perfect unique coverage;colour=9
contig_824	REAPR	Read_orientation	1410	1509	.	.	.	Note=Warning: Bad read orientation;colour=1
contig_825	REAPR	Perfect_cov	2	40	.	.	.	Note=Warning: Low perfect unique coverage;colour=9
contig_825	REAPR	Read_orientation	1128	1272	.	.	.	Note=Warning: Bad read orientation;colour=1
contig_825	REAPR	Frag_cov	1343	1362	0.05	.	.	Note=Error: Fragment coverage too low;color=15
contig_825	REAPR	Read_orientation	5861	5980	.	.	.	Note=Warning: Bad read orientation;colour=1
contig_825	REAPR	Frag_cov	8064	8067	0.25	.	.	Note=Error: Fragment coverage too low;color=15
contig_825	REAPR	Read_orientation	8174	8289	.	.	.	Note=Warning: Bad read orientation;colour=1
contig_825	REAPR	Frag_cov	8448	8481	0.0294118	.	.	Note=Error: Fragment coverage too low;color=15
contig_825	REAPR	Link	8789	8980	.	.	.	Note=Warning: Link contig_673:1-153;colour=11
contig_825	REAPR	Perfect_cov	8946	8980	.	.	.	Note=Warning: Low perfect unique coverage;colour=9
contig_826	REAPR	Perfect_cov	2	40	.	.	.	Note=Warning: Low perfect unique coverage;colour=9
contig_826	REAPR	Perfect_cov	8965	9010	.	.	.	Note=Warning: Low perfect unique coverage;colour=9
contig_827	REAPR	Perfect_cov	9085	9124	.	.	.	Note=Warning: Low perfect unique coverage;colour=9
contig_828	REAPR	Read_orientation	279	378	.	.	.	Note=Warning: Bad read orientation;colour=1
contig_828	REAPR	Frag_cov	460	480	0.047619	.	.	Note=Error: Fragment coverage too low;color=15
contig_828	REAPR	Frag_cov	541	568	0.0357143	.	.	Note=Error: Fragment coverage too low;color=15
contig_828	REAPR	Frag_cov	578	591	0.0714286	.	.	Note=Error: Fragment coverage too low;color=15
contig_828	REAPR	Read_orientation	719	881	.	.	.	Note=Warning: Bad read orientation;colour=1
contig_828	REAPR	FCD	2337	2585	0.519929	.	.	Note=Error: FCD failure;colour=17
contig_828	REAPR	Frag_cov	2414	2416	0.333333	.	.	Note=Error: Fragment coverage too low;color=15
contig_828	REAPR	Frag_cov	2443	2470	0.0357143	.	.	Note=Error: Fragment coverage too low;color=15
contig_828	REAPR	Read_orientation	2445	2561	.	.	.	Note=Warning: Bad read orientation;colour=1
contig_828	REAPR	Read_orientation	2960	3059	.	.	.	Note=Warning: Bad read orientation;colour=1
contig_828	REAPR	Read_orientation	4970	5130	.	.	.	Note=Warning: Bad read orientation;colour=1
contig_828	REAPR	Read_orientation	7961	8083	.	.	.	Note=Warning: Bad read orientation;colour=1
contig_828	REAPR	Perfect_cov	9120	9151	.	.	.	Note=Warning: Low perfect unique coverage;colour=9
contig_829	REAPR	Link	2	126	.	.	.	Note=Warning: Link contig_247:1-61;colour=11
contig_829	REAPR	Read_orientation	2684	2818	.	.	.	Note=Warning: Bad read orientation;colour=1
contig_829	REAPR	Frag_cov	5261	5279	0.0526316	.	.	Note=Error: Fragment coverage too low;color=15
contig_829	REAPR	Read_orientation	7308	7410	.	.	.	Note=Warning: Bad read orientation;colour=1
contig_829	REAPR	Link	9487	9638	.	.	.	Note=Warning: Link contig_313:1-105;colour=11
contig_829	REAPR	Perfect_cov	9589	9638	.	.	.	Note=Warning: Low perfect unique coverage;colour=9
contig_830	REAPR	Link	2	156	.	.	.	Note=Warning: Link contig_391:1-123;colour=11
contig_830	REAPR	Read_orientation	1704	1834	.	.	.	Note=Warning: Bad read orientation;colour=1
contig_830	REAPR	Read_orientation	8943	9050	.	.	.	Note=Warning: Bad read orientation;colour=1
contig_831	REAPR	Read_orientation	2487	2785	.	.	.	Note=Warning: Bad read orientation;colour=1
contig_831	REAPR	Read_orientation	2687	2850	.	.	.	Note=Warning: Bad read orientation;colour=1
contig_831	REAPR	Frag_cov	2875	2879	0.2	.	.	Note=Error: Fragment coverage too low;color=15
contig_831	REAPR	Read_orientation	2926	3029	.	.	.	Note=Warning: Bad read orientation;colour=1
contig_831	REAPR	Frag_cov	8499	8505	0.142857	.	.	Note=Error: Fragment coverage too low;color=15
contig_831	REAPR	Read_orientation	9274	9397	.	.	.	Note=Warning: Bad read orientation;colour=1
contig_831	REAPR	Link	9580	9737	.	.	.	Note=Warning: Link contig_784:1-169;colour=11
contig_831	REAPR	Perfect_cov	9666	9737	.	.	.	Note=Warning: Low perfect unique coverage;colour=9
contig_832	REAPR	Perfect_cov	2	47	.	.	.	Note=Warning: Low perfect unique coverage;colour=9
contig_832	REAPR	Link	2	189	.	.	.	Note=Warning: Link contig_357:1-102;colour=11
contig_832	REAPR	Frag_cov	4162	4192	0.0322581	.	.	Note=Error: Fragment coverage too low;color=15
contig_832	REAPR	Frag_cov	8666	8673	0.25	.	.	Note=Error: Fragment coverage too low;color=15
contig_833	REAPR	Perfect_cov	2	36	.	.	.	Note=Warning: Low perfect unique coverage;colour=9
contig_833	REAPR	Read_orientation	388	654	.	.	.	Note=Warning: Bad read orientation;colour=1
contig_833	REAPR	Frag_cov	3301	3320	0.05	.	.	Note=Error: Fragment coverage too low;color=15
contig_833	REAPR	Frag_cov	3466	3479	0.0714286	.	.	Note=Error: Fragment coverage too low;color=15
contig_833	REAPR	Frag_cov	3534	3559	0.0384615	.	.	Note=Error: Fragment coverage too low;color=15
contig_833	REAPR	Read_orientation	3597	3697	.	.	.	Note=Warning: Bad read orientation;colour=1
contig_833	REAPR	Read_orientation	4898	5002	.	.	.	Note=Warning: Bad read orientation;colour=1
contig_834	REAPR	Read_orientation	603	703	.	.	.	Note=Warning: Bad read orientation;colour=1
contig_834	REAPR	Read_orientation	1156	1272	.	.	.	Note=Warning: Bad read orientation;colour=1
contig_834	REAPR	Read_orientation	7361	7538	.	.	.	Note=Warning: Bad read orientation;colour=1
contig_834	REAPR	Perfect_cov	10413	10443	.	.	.	Note=Warning: Low perfect unique coverage;colour=9
contig_835	REAPR	Perfect_cov	2	44	.	.	.	Note=Warning: Low perfect unique coverage;colour=9
contig_835	REAPR	Read_orientation	4338	4546	.	.	.	Note=Warning: Bad read orientation;colour=1
contig_835	REAPR	Link	10627	10765	.	.	.	Note=Warning: Link contig_704:2738-2883;colour=11
contig_836	REAPR	Perfect_cov	2	48	.	.	.	Note=Warning: Low perfect unique coverage;colour=9
contig_836	REAPR	Link	2	180	.	.	.	Note=Warning: Link contig_774:1-166;colour=11
contig_836	REAPR	Frag_cov	4370	4378	0.111111	.	.	Note=Error: Fragment coverage too low;color=15
contig_836	REAPR	Read_orientation	4393	4570	.	.	.	Note=Warning: Bad read orientation;colour=1
contig_836	REAPR	Frag_cov	6208	6211	0.25	.	.	Note=Error: Fragment coverage too low;color=15
contig_836	REAPR	Frag_cov	7766	7828	0.015873	.	.	Note=Error: Fragment coverage too low;color=15
contig_837	REAPR	Link	10	148	.	.	.	Note=Warning: Link contig_306:1-83;colour=11
contig_837	REAPR	Read_orientation	5536	5636	.	.	.	Note=Warning: Bad read orientation;colour=1
contig_837	REAPR	Read_orientation	9688	9789	.	.	.	Note=Warning: Bad read orientation;colour=1
contig_837	REAPR	Read_orientation	10618	10720	.	.	.	Note=Warning: Bad read orientation;colour=1
contig_838	REAPR	Link	2	119	.	.	.	Note=Warning: Link contig_733:37-236;colour=11
contig_838	REAPR	Read_orientation	4139	4267	.	.	.	Note=Warning: Bad read orientation;colour=1
contig_838	REAPR	Read_orientation	4274	4410	.	.	.	Note=Warning: Bad read orientation;colour=1
contig_838	REAPR	Frag_cov	4280	4280	1	.	.	Note=Error: Fragment coverage too low;color=15
contig_838	REAPR	Link	11741	11933	.	.	.	Note=Warning: Link contig_352:1-91;colour=11
contig_839	REAPR	Perfect_cov	2	72	.	.	.	Note=Warning: Low perfect unique coverage;colour=9
contig_839	REAPR	Link	2	157	.	.	.	Note=Warning: Link contig_769:1-115;colour=11
contig_839	REAPR	Frag_cov	434	449	0.0625	.	.	Note=Error: Fragment coverage too low;color=15
contig_839	REAPR	Frag_cov	1176	1216	0.0243902	.	.	Note=Error: Fragment coverage too low;color=15
contig_839	REAPR	Read_orientation	2357	2484	.	.	.	Note=Warning: Bad read orientation;colour=1
contig_839	REAPR	Frag_cov	2446	2465	0.1	.	.	Note=Error: Fragment coverage too low;color=15
contig_839	REAPR	Frag_cov	4527	4537	0.0909091	.	.	Note=Error: Fragment coverage too low;color=15
contig_839	REAPR	Frag_cov	10177	10189	0.0769231	.	.	Note=Error: Fragment coverage too low;color=15
contig_840	REAPR	Link	2	170	.	.	.	Note=Warning: Link contig_304:1-61;colour=11
contig_840	REAPR	Frag_cov	1357	1380	0.0416667	.	.	Note=Error: Fragment coverage too low;color=15
contig_840	REAPR	Read_orientation	1457	1569	.	.	.	Note=Warning: Bad read orientation;colour=1
contig_840	REAPR	Frag_cov	3217	3219	0.333333	.	.	Note=Error: Fragment coverage too low;color=15
contig_840	REAPR	Read_orientation	3653	3756	.	.	.	Note=Warning: Bad read orientation;colour=1
contig_840	REAPR	Frag_cov	8211	8214	0.25	.	.	Note=Error: Fragment coverage too low;color=15
contig_840	REAPR	Link	12994	13145	.	.	.	Note=Warning: Link contig_354:1-66;colour=11
contig_840	REAPR	Perfect_cov	13108	13145	.	.	.	Note=Warning: Low perfect unique coverage;colour=9
contig_841	REAPR	Link	13536	13721	.	.	.	Note=Warning: Link contig_317:1-112;colour=11
contig_841	REAPR	Perfect_cov	13670	13721	.	.	.	Note=Warning: Low perfect unique coverage;colour=9
contig_842	REAPR	Perfect_cov	2	47	.	.	.	Note=Warning: Low perfect unique coverage;colour=9
contig_842	REAPR	Link	3	136	.	.	.	Note=Warning: Link contig_771:1-160;colour=11
contig_842	REAPR	Read_orientation	1489	1591	.	.	.	Note=Warning: Bad read orientation;colour=1
contig_842	REAPR	Read_orientation	2167	2364	.	.	.	Note=Warning: Bad read orientation;colour=1
contig_842	REAPR	Read_orientation	2370	2510	.	.	.	Note=Warning: Bad read orientation;colour=1
contig_842	REAPR	Read_orientation	3985	4115	.	.	.	Note=Warning: Bad read orientation;colour=1
contig_842	REAPR	Read_orientation	5002	5128	.	.	.	Note=Warning: Bad read orientation;colour=1
contig_842	REAPR	Read_orientation	11197	11343	.	.	.	Note=Warning: Bad read orientation;colour=1
contig_842	REAPR	Frag_cov	11391	11398	0.125	.	.	Note=Error: Fragment coverage too low;color=15
contig_842	REAPR	Perfect_cov	13679	13740	.	.	.	Note=Warning: Low perfect unique coverage;colour=9
contig_843	REAPR	Frag_cov	5500	5544	0.0222222	.	.	Note=Error: Fragment coverage too low;color=15
contig_843	REAPR	Frag_cov	8836	8843	0.125	.	.	Note=Error: Fragment coverage too low;color=15
contig_843	REAPR	Frag_cov	8869	8870	0.5	.	.	Note=Error: Fragment coverage too low;color=15
contig_843	REAPR	Read_orientation	10563	10719	.	.	.	Note=Warning: Bad read orientation;colour=1
contig_843	REAPR	Link	13671	13842	.	.	.	Note=Warning: Link contig_426:1-155;colour=11
contig_843	REAPR	Perfect_cov	13753	13842	.	.	.	Note=Warning: Low perfect unique coverage;colour=9
contig_844	REAPR	Perfect_cov	2	38	.	.	.	Note=Warning: Low perfect unique coverage;colour=9
contig_844	REAPR	Link	2	114	.	.	.	Note=Warning: Link contig_474:32-82;colour=11
contig_844	REAPR	Read_orientation	5743	6070	.	.	.	Note=Warning: Bad read orientation;colour=1
contig_844	REAPR	FCD	5760	6045	0.604024	.	.	Note=Error: FCD failure;colour=17
contig_844	REAPR	Frag_cov	5919	5952	0.0294118	.	.	Note=Error: Fragment coverage too low;color=15
contig_844	REAPR	Read_orientation	7388	7572	.	.	.	Note=Warning: Bad read orientation;colour=1
contig_844	REAPR	Read_orientation	7667	7772	.	.	.	Note=Warning: Bad read orientation;colour=1
contig_844	REAPR	Link	13678	13843	.	.	.	Note=Warning: Link contig_419:1-169;colour=11
contig_845	REAPR	Frag_cov	4804	4833	0.0333333	.	.	Note=Error: Fragment coverage too low;color=15
contig_845	REAPR	Read_orientation	4955	5063	.	.	.	Note=Warning: Bad read orientation;colour=1
contig_845	REAPR	Read_orientation	8166	8266	.	.	.	Note=Warning: Bad read orientation;colour=1
contig_845	REAPR	Frag_cov	8284	8303	0.05	.	.	Note=Error: Fragment coverage too low;color=15
contig_845	REAPR	Read_orientation	8357	8508	.	.	.	Note=Warning: Bad read orientation;colour=1
contig_845	REAPR	Read_orientation	9843	9975	.	.	.	Note=Warning: Bad read orientation;colour=1
contig_845	REAPR	Read_orientation	10000	10117	.	.	.	Note=Warning: Bad read orientation;colour=1
contig_845	REAPR	Link	13926	14115	.	.	.	Note=Warning: Link contig_621:226-233;colour=11
contig_845	REAPR	Perfect_cov	14078	14115	.	.	.	Note=Warning: Low perfect unique coverage;colour=9
contig_846	REAPR	Perfect_cov	2	61	.	.	.	Note=Warning: Low perfect unique coverage;colour=9
contig_846	REAPR	Frag_cov	10733	10741	0.111111	.	.	Note=Error: Fragment coverage too low;color=15
contig_847	REAPR	Read_orientation	3122	3336	.	.	.	Note=Warning: Bad read orientation;colour=1
contig_847	REAPR	Read_orientation	11285	11429	.	.	.	Note=Warning: Bad read orientation;colour=1
contig_847	REAPR	Read_orientation	12161	12333	.	.	.	Note=Warning: Bad read orientation;colour=1
contig_847	REAPR	FCD	12186	12454	0.548165	.	.	Note=Error: FCD failure;colour=17
contig_847	REAPR	Frag_cov	12304	12387	0.0119048	.	.	Note=Error: Fragment coverage too low;color=15
contig_847	REAPR	Read_orientation	12379	12516	.	.	.	Note=Warning: Bad read orientation;colour=1
contig_847	REAPR	Link	14706	14885	.	.	.	Note=Warning: Link contig_427:27-186;colour=11
contig_847	REAPR	Perfect_cov	14840	14885	.	.	.	Note=Warning: Low perfect unique coverage;colour=9
contig_848	REAPR	Perfect_cov	2	89	.	.	.	Note=Warning: Low perfect unique coverage;colour=9
contig_848	REAPR	Link	2	152	.	.	.	Note=Warning: Link contig_412:1-110;colour=11
contig_848	REAPR	Read_orientation	1556	1690	.	.	.	Note=Warning: Bad read orientation;colour=1
contig_848	REAPR	Read_orientation	4059	4174	.	.	.	Note=Warning: Bad read orientation;colour=1
contig_848	REAPR	Frag_cov	4092	4114	0.0434783	.	.	Note=Error: Fragment coverage too low;color=15
contig_848	REAPR	Read_orientation	5342	5447	.	.	.	Note=Warning: Bad read orientation;colour=1
contig_848	REAPR	Link	15477	15678	.	.	.	Note=Warning: Link contig_457:1-155;colour=11
contig_849	REAPR	Read_orientation	3083	3320	.	.	.	Note=Warning: Bad read orientation;colour=1
contig_849	REAPR	Perfect_cov	7697	7747	.	.	.	Note=Warning: Low perfect unique coverage;colour=9
contig_849	REAPR	Frag_cov	7787	7828	0.0238095	.	.	Note=Error: Fragment coverage too low;color=15
contig_849	REAPR	Read_orientation	11822	11922	.	.	.	Note=Warning: Bad read orientation;colour=1
contig_849	REAPR	Read_orientation	12522	12645	.	.	.	Note=Warning: Bad read orientation;colour=1
contig_849	REAPR	Read_orientation	12661	12761	.	.	.	Note=Warning: Bad read orientation;colour=1
contig_849	REAPR	Read_orientation	12821	12937	.	.	.	Note=Warning: Bad read orientation;colour=1
contig_849	REAPR	Perfect_cov	15839	15907	.	.	.	Note=Warning: Low perfect unique coverage;colour=9
contig_850	REAPR	Read_orientation	4152	4288	.	.	.	Note=Warning: Bad read orientation;colour=1
contig_850	REAPR	Read_orientation	11122	11262	.	.	.	Note=Warning: Bad read orientation;colour=1
contig_850	REAPR	Read_orientation	11299	11510	.	.	.	Note=Warning: Bad read orientation;colour=1
contig_850	REAPR	Read_orientation	14424	14563	.	.	.	Note=Warning: Bad read orientation;colour=1
contig_850	REAPR	Frag_cov	14606	14665	0.0166667	.	.	Note=Error: Fragment coverage too low;color=15
contig_850	REAPR	Read_orientation	17168	17269	.	.	.	Note=Warning: Bad read orientation;colour=1
contig_850	REAPR	Read_orientation	17388	17489	.	.	.	Note=Warning: Bad read orientation;colour=1
contig_851	REAPR	Link	2	138	.	.	.	Note=Warning: Link contig_343:1-60;colour=11
contig_851	REAPR	Read_orientation	3084	3270	.	.	.	Note=Warning: Bad read orientation;colour=1
contig_851	REAPR	Read_orientation	4292	4397	.	.	.	Note=Warning: Bad read orientation;colour=1
contig_851	REAPR	Read_orientation	7768	7871	.	.	.	Note=Warning: Bad read orientation;colour=1
contig_851	REAPR	Read_orientation	8560	8662	.	.	.	Note=Warning: Bad read orientation;colour=1
contig_851	REAPR	Frag_cov	8682	8735	0.0185185	.	.	Note=Error: Fragment coverage too low;color=15
contig_851	REAPR	Read_orientation	14785	14888	.	.	.	Note=Warning: Bad read orientation;colour=1
contig_851	REAPR	Frag_cov	15044	15065	0.0454545	.	.	Note=Error: Fragment coverage too low;color=15
contig_851	REAPR	Frag_cov	17350	17364	0.0666667	.	.	Note=Error: Fragment coverage too low;color=15
contig_851	REAPR	Frag_cov	21342	21352	0.0909091	.	.	Note=Error: Fragment coverage too low;color=15
contig_851	REAPR	Read_orientation	22616	22732	.	.	.	Note=Warning: Bad read orientation;colour=1
contig_851	REAPR	Read_orientation	23506	23634	.	.	.	Note=Warning: Bad read orientation;colour=1
contig_851	REAPR	Frag_cov	24849	24852	0.25	.	.	Note=Error: Fragment coverage too low;color=15
contig_851	REAPR	Perfect_cov	33057	33090	.	.	.	Note=Warning: Low perfect unique coverage;colour=9
