# Supplementary material for: Candidate pathogenicity islands in the genome of ‘Candidatus Rickettsiella isopodorum’, an intracellular bacterium infecting terrestrial isopod crustaceans
Source: PeerJ. 2016 Dec 21;4:e2806. doi: 10.7717/peerj.2806 (PMC5181103; doi:10.7717/peerj.2806)
Supplement: Supplemental Information 2 [file peerj-04-2806-s002.zip › Supplement/assembly_eval/reapr_grylli_rathkei/contig_828_error.fasta]

>contig_828:1-4000
AAAATTGGAAAGCGAGTACTGCGCATCAATTTCGGGAAATGATACGGTATGAATTTTATA
ATTCTGTAATTTTTCTAAGAAAAAAAATTCTAAAGATTTAATTTTTTCATCGTAAAAATC
TTCTGGGCTTGGACATAGTACAACGATCACTGTTTGTTTTTTATTTTTTTTTAATTTAGT
AATGCTTTCAATAAGTTTATTTAAATTTTCTTCTAAATAAATGGATTCCGTATCATTATT
AAAATTTTTTAGATCAATTAATCTAAACAAAATGACAATCGGTTCATTTATTTCTTCACT
GAAACATCGATTAATCCATATCAATAAATTAGTATCGGTGTAATTTAAATCGATCGTTTT
TTCATAAAACTTTTCGAGTAAATAGTGAAGCGGGGATTGGAGATAATCTGCGGTAAACGT
AGAAAGAATTAACATATTTATTCCATTTTTATTGTAAAAATTCACGAATTGAAAATTATA
TTAGCATTTCCAACATATTAAAAGTATTTTTTAAAAAAAAAAGTTAAATTTAATTAAAAT
TATTAAACAATTTTTAATTACAAAAAATAATTTTAAATTGAATGAATAAATAAGTTTTTA
TCTAGTGGAGTATAGACGCATTAGAAACATTAACCATACTGACTAATTCTCGGATGACCA
CTGAAAACATCATCAGTTTCAGTTCACCTGTGCTCCGTAAATCCGCTAAAAATTGTTCCC
AGCGTTTAATCAAATCGTGATTATCCGCTTCCCATTGTTCTAAACAGATTTCATTATTCC
CTTGTTTATCAATAACACACTGTAAAATAATCACGGTTAGACGACGCTGTTGCTTATCGA
GATCCTCTAATAAAATAACTCGGGCCAAATTATCCCATAATGTTTCTATCGTTATTTTCA
TAATTTGAGATCGTAGCCACGTAAAACTAAATCGCTCACCCACCATAAAATAGAGCGTAG
CCACGTCTTGCAACGCCAAATTATTTTTTTGTGCAGCATCAATGACATCTAATAAAGCAT
ATTCGTGATCAACATTCGCAATACGTTTGGCTATACTTTCAGAGATGCCTGCTTCAACAA
GTCCTTGAATATGTCTTTCCCACTGTTCTTTTTCTTCGCCACAGAGTAAATGAGGTAAAT
TTTTACTTAAAGCAATAACCGACGGCCTAAACCTGTCAACCATTCCTAAAATATCAATTA
ACTGATCTTTGTAATTATAAATAAACCATCGCGTTGCACGTCGTATCAACCGATTAAATT
GACGCATAATGGCATACCGAGTAACGGGCGTAACCTCATCATTTAAATTTTCTGCCAACC
CAAGCAATTCAGAAAAACTAAACACATGATGAGCAACCGCATAAGCACGCGCAATAGAAG
CAATATCAGCGCCAATTTCGGTCTTTAAACGAAAAACAAAGGTAATGCCCATATCATTGA
CCATCGCATTACTTATTTTCGTTGCAATAATTTCACGTCGCAAGCTATGGTGTTGCATAA
ATTGAGAAAAACGACCCCGTAGTGGTTTTGGAAATGCAGATTCTAAAACGCGTTTTAAAT
AATCTTCCTCTAAGGAATGTTCTTCGAGTAATTCTGTTTTTACCCACATTTTGGTATAAG
CAAGTAATACAGCAATTTCAGGGCTGGTAAGCCCTTTACCCATTGCCTTTCTTTCTAATA
AGGCTTTTTCATCCGGAAGAAACTCTAAAGCACGATTGAGTTTACCATGCTGCTCAAGTT
CTTGAATGTAACGACGATGAAATTCCAATTCTTGCTGAGCATGCATGGCCGCTAAACTAA
TCGTACGCGTTTGACAATAATTGTCATAAAGAACCAGTTTAGCAATCTCATCGGTCATTT
CCGCTAATAACGTATTTCGTTCTTCGAAACTCATTTCACCGGCAGTAACAACGGCATTTA
ATAAAATTTTACAATTGACTTCATGATCAGAACAATCAACACCTGCAGAATTATCAATAA
AGTCGGTATAAATTAATCCGCCATTTAAAGCATATTCGACTCGACCCAACTGCGTTAGAC
CAAGATTACCCCCCTCAGCGACAATACGACAGCGCAATTCTTTCGCGTCAATCCGTAAAT
TATCATTGGTTCTATCGCCTACGTCGGCATTTCGTTCATTGGACGCTTTCACATACGTGC
CAATCCCTCCGTTCCACAGTAAATCGACATTTGCTTTTAATAGTGCTCGAATTAATCCAT
CGGGCGCTATAGAATCTTGATGAATATCTAATAATTTTTTAATTTCACTCGATAAGACAA
TCGATTTTTGTGAGCGTAGGAAAATTCCCCCTCCTTTAGAAAGCAAATGAGCATTGTAAT
CTTTCCATGTAGAACGAGGTAAATGAAATAAACGCTTTCGTTCTTCGAAACTTTTTTCTG
GACAGGGATTGGGATCAATAAAGATGTGCAGGTGATTAAATGCGGCAACAAGCTTAATAT
GACGCGATAGTAACATTCCATTACCAAAAACATCGCCTGACATATCACCAATACCCACCA
CAGTAAAATCATCTTTATCCGGATTTAATCCAAGGGCTCTACAATGTCTTCTAACCGATT
CCCATGCCCCTCGAGCCGTAATCCCCATTTTTTTATGATCGTAGCCCACGCTTCCACCCG
AAGCAAAGGCATCACCCAACCAAAAATTGTATTCCGCTGCGATAGCATTGGCGATATCTG
AGAAACTTGCTGTACCTTTGTCTGCCGCAACCACTAAATAAGGATCGTCCTCGTCGTAAC
GTACTACGTTTTCAGGATGTATAATGCTATTATTTTTCAAATTATCCGTTAAATCTAACA
AGCCTCGCATAAACGTTTGATAACACGAAATCACTTCCTTCATCACTGCTTCGCGATCAG
CATTTTCATAGAGCTGCTTACAAACAAAACCACCTTTAGCACCGGCAGGCACTATCACCG
CATTCTTGACCTGCTGTGCCTTCATCAAACCTAATATTTCTGTCCGAAAATCTTCTCTTC
TGTCAGACCAACGAATACCACCACGGGCTACCTTCGCAGCTCTTAGATGAACGGCTTCAA
CACGCGGCGAATAAACGAAAATCTCATACATCGGTCTAGGCAACGGTAGATCCATAATTT
GACTGGGGTTTAATTTAATGGCTAACCACGGTTTTGGATTGTTTTCAGAATCAGTTTGAT
AATAATTCGTTCGCAAAGTCGCTCGAATGACTTCAAATAAATTGCGCAAAATACGATCTT
CATCCAAACGAACGACTGCATCGAGTGCAGATTGTAAGCTTTTTTCCAGGCTTGCTATCA
TGCTACCCGATTCATTTTGACGTTTCGGATCAAAATAATATTTAAAGAGCTTCACTAAAA
TTTTAGCAATCCCTGCATTTCGCGAGACAACCTTTTCAACATACGCCTGGCTAAACGGTA
CTCCGATCTGACGAAGATACTTGGTATAGGCCCTTAATACAGAAACTTCGCGCCAGGTTA
ACTGACCGGCCAATATTAAGCGGTTAAAACCATCGTTTTCGACTTCTTCAGACCATATCT
TGCTAAAAGCGTCTTGAAAAATTTCTTTTACTTGTGAAACATCAACATCATCAATGTTGA
CGGGTTTAACGCCAAAATCATTAATCCAAACCCGATGGCCATCGGGCAATGTAATCTCTT
GTGGCCATTCATCAATAACACACAATCCCATATTTTCTAATACGGGCAGTGCATCAGAGA
GAATAATAGGTTTACCGACCTGAAATAATTTAAATCTTAATGGAACCCCCTTCTCATTTT
CAGAAGGATAAAAATTCATCTCTAAGGGATGCTCGAGAGAAATTTTTTCGATTTGTACGA
TATCATGCACGGCCGTAATCACAGAAAATGTATCCCTATAACCGCTTGGAAAAGCATATC
TATATTTTTGAAAGAGACGCACACCTTCCTGCTCACCATAATAATCAATCAACGCTTGAC
GCAATTCTTCTTTCCATGATCGCGTGACTTCAATAAGTTG
