# Supplementary material for: Candidate pathogenicity islands in the genome of ‘Candidatus Rickettsiella isopodorum’, an intracellular bacterium infecting terrestrial isopod crustaceans
Source: PeerJ. 2016 Dec 21;4:e2806. doi: 10.7717/peerj.2806 (PMC5181103; doi:10.7717/peerj.2806)
Supplement: Supplemental Information 2 [file peerj-04-2806-s002.zip › Supplement/assembly_eval/reapr_grylli_rathkei/contig_828_error_blast_results.txt]

BLASTN 2.3.0+


Reference: Zheng Zhang, Scott Schwartz, Lukas Wagner, and Webb
Miller (2000), "A greedy algorithm for aligning DNA sequences", J
Comput Biol 2000; 7(1-2):203-14.


Database: Rickettsiella_grylli.fasta
           2 sequences; 1,581,239 total letters


Query= contig_828:1-4000

Length=4000
                                                                      Score     E
Sequences producing significant alignments:                          (Bits)  Value

  contig_2                                                            7199    0.0  


> contig_2
Length=1566411

 Score = 7199 bits (3898),  Expect = 0.0
 Identities = 3967/4001 (99%), Gaps = 2/4001 (0%)
 Strand=Plus/Plus

Query  1        AAAA-TTGGAAAGCGAGTACTGCGCATCAATTTCGGGAAATGATACGGTATGAATTTTAT  59
                |||| |||||||||||||||||||||||||||||||||||||||||||||||||||||||
Sbjct  1146901  AAAAGTTGGAAAGCGAGTACTGCGCATCAATTTCGGGAAATGATACGGTATGAATTTTAT  1146960

Query  60       AATTCTGTAATTTTTCTAAGaaaaaaaaTTCTAAAGATTTAATTTTTTCATCGTAAAAAT  119
                ||||||||||||||||||||||||||||||||||||||||||||||||||| ||||||||
Sbjct  1146961  AATTCTGTAATTTTTCTAAGAAAAAAAATTCTAAAGATTTAATTTTTTCATTGTAAAAAT  1147020

Query  120      CTTCTGGGCTTGGACATAGTACAACGATCACTGTTTGttttttatttttttttAATTTAG  179
                |||||||||||||||||| |||||||||||||||||||||||||||||| ||||||||||
Sbjct  1147021  CTTCTGGGCTTGGACATAATACAACGATCACTGTTTGTTTTTTATTTTTCTTTAATTTAG  1147080

Query  180      TAATGCTTTCAATAAGTTTATTTAAATTTTCTTCTAAATAAATGGATTCCGTATCATTAT  239
                || |||||||||||||||||||||||||||||||||||||||||||||||||||||||||
Sbjct  1147081  TAGTGCTTTCAATAAGTTTATTTAAATTTTCTTCTAAATAAATGGATTCCGTATCATTAT  1147140

Query  240      TAAAATTTTTTAGATCAATTAATCTAAACAAAATGACAATCGGTTCATTTATTTCTTCAC  299
                |||||||||||||||||||||||||||||||||||||||| |||||||||||||||||||
Sbjct  1147141  TAAAATTTTTTAGATCAATTAATCTAAACAAAATGACAATTGGTTCATTTATTTCTTCAC  1147200

Query  300      TGAAACATCGATTAATCCATATCAATAAATTAGTATCGGTGTAATTTAAATCGATCGTTT  359
                |||||||||||||||||||||||||||||||||||||||||||  |||||||||||||||
Sbjct  1147201  TGAAACATCGATTAATCCATATCAATAAATTAGTATCGGTGTATCTTAAATCGATCGTTT  1147260

Query  360      TTTCATAAAACTTTTCGAGTAAATAGTGAAGCGGGGATTGGAGATAATCTGCGGTAAACG  419
                |||||||||| |||||||||||||||||||||||||||| ||||||||||||||||||||
Sbjct  1147261  TTTCATAAAATTTTTCGAGTAAATAGTGAAGCGGGGATTTGAGATAATCTGCGGTAAACG  1147320

Query  420      TAGAAAGAATTAACATATTTATTCCATTTTTATTGTAAAAATTCACGAATTGAAAATTAT  479
                |||||| |||||||||||||||||||||||| ||||||||||||||||||||||||||||
Sbjct  1147321  TAGAAAAAATTAACATATTTATTCCATTTTTGTTGTAAAAATTCACGAATTGAAAATTAT  1147380

Query  480      ATTAGCATTTCCAACATATTAAAAGTATTTTTTaaaaaaaaaagttaaatttaattaaaa  539
                ||||||||||||||||||||||||||||||||| ||||||||||||||||||||||||||
Sbjct  1147381  ATTAGCATTTCCAACATATTAAAAGTATTTTTT-AAAAAAAAAGTTAAATTTAATTAAAA  1147439

Query  540      ttattaaacaatttttaattacaaaaaataattttaaattgaatgaataaataagttttt  599
                |||||||||||||||||||||||||||||||||||||||| |||||||||||||||||||
Sbjct  1147440  TTATTAAACAATTTTTAATTACAAAAAATAATTTTAAATTAAATGAATAAATAAGTTTTT  1147499

Query  600      aTCTAGTGGAGTATAGACGCATTAGAAACATTAACCATACTGACTAATTCTCGGATGACC  659
                |||||||||||||||||||| |||||||||||||||||||||||||||||||||||||||
Sbjct  1147500  ATCTAGTGGAGTATAGACGCGTTAGAAACATTAACCATACTGACTAATTCTCGGATGACC  1147559

Query  660      ACTGAAAACATCATCAGTTTCAGTTCACCTGTGCTCCGTAAATCCGCTAAAAATTGTTCC  719
                ||||||||||||||||||||||||||||||||||||||||||||||||||||||||||||
Sbjct  1147560  ACTGAAAACATCATCAGTTTCAGTTCACCTGTGCTCCGTAAATCCGCTAAAAATTGTTCC  1147619

Query  720      CAGCGTTTAATCAAATCGTGATTATCCGCTTCCCATTGTTCTAAACAGATTTCATTATTC  779
                ||||||||||||||||||||||||||||||||||||||||||||||||||||||||||||
Sbjct  1147620  CAGCGTTTAATCAAATCGTGATTATCCGCTTCCCATTGTTCTAAACAGATTTCATTATTC  1147679

Query  780      CCTTGTTTATCAATAACACACTGTAAAATAATCACGGTTAGACGACGCTGTTGCTTATCG  839
                ||||||||||||||||||||||||||||||||||||||||||||||| ||||||||||| 
Sbjct  1147680  CCTTGTTTATCAATAACACACTGTAAAATAATCACGGTTAGACGACGTTGTTGCTTATCA  1147739

Query  840      AGATCCTCTAATAAAATAACTCGGGCCAAATTATCCCATAATGTTTCTATCGTTATTTTC  899
                ||||||||||||||||||||||||||||||||||||||||||||||||||||||||||||
Sbjct  1147740  AGATCCTCTAATAAAATAACTCGGGCCAAATTATCCCATAATGTTTCTATCGTTATTTTC  1147799

Query  900      ATAATTTGAGATCGTAGCCACGTAAAACTAAATCGCTCACCCACCATAAAATAGAGCGTA  959
                |||||||||||||||| |||||||||||||||||||||||||||||||||||||||||||
Sbjct  1147800  ATAATTTGAGATCGTAACCACGTAAAACTAAATCGCTCACCCACCATAAAATAGAGCGTA  1147859

Query  960      GCCACGTCTTGCAACGCCAAATTAtttttttGTGCAGCATCAATGACATCTAATAAAGCA  1019
                ||||||||||||||||||||||||||||||||||||||||| ||||||||||||||||||
Sbjct  1147860  GCCACGTCTTGCAACGCCAAATTATTTTTTTGTGCAGCATCGATGACATCTAATAAAGCA  1147919

Query  1020     TATTCGTGATCAACATTCGCAATACGTTTGGCTATACTTTCAGAGATGCCTGCTTCAACA  1079
                ||||||||||||||||||||||||||||||||||||||||||||||||||||||||||||
Sbjct  1147920  TATTCGTGATCAACATTCGCAATACGTTTGGCTATACTTTCAGAGATGCCTGCTTCAACA  1147979

Query  1080     AGTCCTTGAATATGTCTTTCCCACTGTTCTTTTTCTTCGCCACAGAGTAAATGAGGTAAA  1139
                ||||||||||||||||||||||||||||||||||||||||||||||||||||||||||||
Sbjct  1147980  AGTCCTTGAATATGTCTTTCCCACTGTTCTTTTTCTTCGCCACAGAGTAAATGAGGTAAA  1148039

Query  1140     TTTTTACTTAAAGCAATAACCGACGGCCTAAACCTGTCAACCATTCCTAAAATATCAATT  1199
                ||||||||||||||||||||||||||||||||||||||||||||||||||||||||||||
Sbjct  1148040  TTTTTACTTAAAGCAATAACCGACGGCCTAAACCTGTCAACCATTCCTAAAATATCAATT  1148099

Query  1200     AACTGATCTTTGTAATTATAAATAAACCATCGCGTTGCACGTCGTATCAACCGATTAAAT  1259
                ||||| ||||||||||||||||||||||||||||||||||||||||||||||||||||||
Sbjct  1148100  AACTGCTCTTTGTAATTATAAATAAACCATCGCGTTGCACGTCGTATCAACCGATTAAAT  1148159

Query  1260     TGACGCATAATGGCATACCGAGTAACGGGCGTAACCTCATCATTTAAATTTTCTGCCAAC  1319
                |||||||||||||||||||| |||||||||||||||||||||||||||||||||||||||
Sbjct  1148160  TGACGCATAATGGCATACCGTGTAACGGGCGTAACCTCATCATTTAAATTTTCTGCCAAC  1148219

Query  1320     CCAAGCAATTCAGAAAAACTAAACACATGATGAGCAACCGCATAAGCACGCGCAATAGAA  1379
                ||||||||||||||||||||||||||||||||||||||||||||||||||||||||||||
Sbjct  1148220  CCAAGCAATTCAGAAAAACTAAACACATGATGAGCAACCGCATAAGCACGCGCAATAGAA  1148279

Query  1380     GCAATATCAGCGCCAATTTCGGTCTTTAAACGAAAAACAAAGGTAATGCCCATATCATTG  1439
                ||||||||||||||||||||||| ||||||||||||||||||||||||||||||||||||
Sbjct  1148280  GCAATATCAGCGCCAATTTCGGTTTTTAAACGAAAAACAAAGGTAATGCCCATATCATTG  1148339

Query  1440     ACCATCGCATTACTTATTTTCGTTGCAATAATTTCACGTCGCAAGCTATGGTGTTGCATA  1499
                ||||||||||||||||||||||||||||||||||||||||||||||||||||||||||||
Sbjct  1148340  ACCATCGCATTACTTATTTTCGTTGCAATAATTTCACGTCGCAAGCTATGGTGTTGCATA  1148399

Query  1500     AATTGAGAAAAACGACCCCGTAGTGGTTTTGGAAATGCAGATTCTAAAACGCGTTTTAAA  1559
                |||||||||||||| |||||||||||||||||||||||||||||||||||||||||||||
Sbjct  1148400  AATTGAGAAAAACGGCCCCGTAGTGGTTTTGGAAATGCAGATTCTAAAACGCGTTTTAAA  1148459

Query  1560     TAATCTTCCTCTAAGGAATGTTCTTCGAGTAATTCTGTTTTTACCCACATTTTGGTATAA  1619
                ||||||||||||||||||||||||||||||||||||||||||||||||||||||||||||
Sbjct  1148460  TAATCTTCCTCTAAGGAATGTTCTTCGAGTAATTCTGTTTTTACCCACATTTTGGTATAA  1148519

Query  1620     GCAAGTAATACAGCAATTTCAGGGCTGGTAAGCCCTTTACCCATTGCCTTTCTTTCTAAT  1679
                ||||||||||||||||||||||||||||||||||||||||||||||||||||| ||||||
Sbjct  1148520  GCAAGTAATACAGCAATTTCAGGGCTGGTAAGCCCTTTACCCATTGCCTTTCTCTCTAAT  1148579

Query  1680     AAGGCTTTTTCATCCGGAAGAAACTCTAAAGCACGATTGAGTTTACCATGCTGCTCAAGT  1739
                ||||||||||||||||||||||||||||||||||||||||||||||||||||||||||||
Sbjct  1148580  AAGGCTTTTTCATCCGGAAGAAACTCTAAAGCACGATTGAGTTTACCATGCTGCTCAAGT  1148639

Query  1740     TCTTGAATGTAACGACGATGAAATTCCAATTCTTGCTGAGCATGCATGGCCGCTAAACTA  1799
                ||||||||||||||||||||||||||||||||||||||||||||||||||||||||||||
Sbjct  1148640  TCTTGAATGTAACGACGATGAAATTCCAATTCTTGCTGAGCATGCATGGCCGCTAAACTA  1148699

Query  1800     ATCGTACGCGTTTGACAATAATTGTCATAAAGAACCAGTTTAGCAATCTCATCGGTCATT  1859
                ||||||||||||||||||||||||||||||||||||||||||||||||||||||||||||
Sbjct  1148700  ATCGTACGCGTTTGACAATAATTGTCATAAAGAACCAGTTTAGCAATCTCATCGGTCATT  1148759

Query  1860     TCCGCTAATAACGTATTTCGTTCTTCGAAACTCATTTCACCGGCAGTAACAACGGCATTT  1919
                ||||||||||||||||||||||||||||||||||||||||||||||||||||||||||||
Sbjct  1148760  TCCGCTAATAACGTATTTCGTTCTTCGAAACTCATTTCACCGGCAGTAACAACGGCATTT  1148819

Query  1920     AATAAAATTTTACAATTGACTTCATGATCAGAACAATCAACACCTGCAGAATTATCAATA  1979
                ||||||||||||||||||||||||||||||||||||||||||||||||||||||||||||
Sbjct  1148820  AATAAAATTTTACAATTGACTTCATGATCAGAACAATCAACACCTGCAGAATTATCAATA  1148879

Query  1980     AAGTCGGTATAAATTAATCCGCCATTTAAAGCATATTCGACTCGACCCAACTGCGTTAGA  2039
                ||||||||||||||||||||||||||||||||||||||||||||||||||||||||||||
Sbjct  1148880  AAGTCGGTATAAATTAATCCGCCATTTAAAGCATATTCGACTCGACCCAACTGCGTTAGA  1148939

Query  2040     CCAAGATTACCCCCCTCAGCGACAATACGACAGCGCAATTCTTTCGCGTCAATCCGTAAA  2099
                |||||||||||||||||||||||||||||||| |||||||||||||||||||||||||||
Sbjct  1148940  CCAAGATTACCCCCCTCAGCGACAATACGACAACGCAATTCTTTCGCGTCAATCCGTAAA  1148999

Query  2100     TTATCATTGGTTCTATCGCCTACGTCGGCATTTCGTTCATTGGACGCTTTCACATACGTG  2159
                ||||||||||||||||||||||||||||||||||||||||||||||||||||||||||||
Sbjct  1149000  TTATCATTGGTTCTATCGCCTACGTCGGCATTTCGTTCATTGGACGCTTTCACATACGTG  1149059

Query  2160     CCAATCCCTCCGTTCCACAGTAAATCGACATTTGCTTTTAATAGTGCTCGAATTAATCCA  2219
                ||||||||||||||||||||||||||||||||||||||||||||||||||||||||||||
Sbjct  1149060  CCAATCCCTCCGTTCCACAGTAAATCGACATTTGCTTTTAATAGTGCTCGAATTAATCCA  1149119

Query  2220     TCGGGCGCTATAGAATCTTGATGAATATCTAATAATTTTTTAATTTCACTCGATAAGACA  2279
                ||||||||||||||||||||||||||||||||||||||||||||||||||||||||||||
Sbjct  1149120  TCGGGCGCTATAGAATCTTGATGAATATCTAATAATTTTTTAATTTCACTCGATAAGACA  1149179

Query  2280     ATCGATTTTTGTGAGCGTAGGAAAATTCCCCCTCCTTTAGAAAGCAAATGAGCATTGTAA  2339
                ||||||||||||||||||||||||||||||||||||||||||||||||||||||||||||
Sbjct  1149180  ATCGATTTTTGTGAGCGTAGGAAAATTCCCCCTCCTTTAGAAAGCAAATGAGCATTGTAA  1149239

Query  2340     TCTTTCCATGTAGAACGAGGTAAATGAAATAAACGCTTTCGTTCTTCGAAACTTTTTTCT  2399
                ||||||||||||||||||||||||||||||||||||||||||||||||||||||||||||
Sbjct  1149240  TCTTTCCATGTAGAACGAGGTAAATGAAATAAACGCTTTCGTTCTTCGAAACTTTTTTCT  1149299

Query  2400     GGACAGGGATTGGGATCAATAAAGATGTGCAGGTGATTAAATGCGGCAACAAGCTTAATA  2459
                ||||||||||||||||||||||||||||||||||||||||||||||||||||||||||||
Sbjct  1149300  GGACAGGGATTGGGATCAATAAAGATGTGCAGGTGATTAAATGCGGCAACAAGCTTAATA  1149359

Query  2460     TGACGCGATAGTAACATTCCATTACCAAAAACATCGCCTGACATATCACCAATACCCACC  2519
                ||||||||||||||||||||||||||||||||||||||||||||||||||||||||||||
Sbjct  1149360  TGACGCGATAGTAACATTCCATTACCAAAAACATCGCCTGACATATCACCAATACCCACC  1149419

Query  2520     ACAGTAAAATCATCTTTATCCGGATTTAATCCAAGGGCTCTACAATGTCTTCTAACCGAT  2579
                || |||||||||||||||||||||||||||||||||||||||||||||||||||||||||
Sbjct  1149420  ACCGTAAAATCATCTTTATCCGGATTTAATCCAAGGGCTCTACAATGTCTTCTAACCGAT  1149479

Query  2580     TCCCATGCCCCTCGAGCCGTAATCCCCAtttttttATGATCGTAGCCCACGCTTCCACCC  2639
                ||||||||||| ||||||||||| |||||||||||||||||||| |||||||||||||||
Sbjct  1149480  TCCCATGCCCCCCGAGCCGTAATTCCCATTTTTTTATGATCGTAACCCACGCTTCCACCC  1149539

Query  2640     GAAGCAAAGGCATCACCCAACCAAAAATTGTATTCCGCTGCGATAGCATTGGCGATATCT  2699
                ||||||||||| ||||||||||||||||||||||||||||||||||||||||||||||||
Sbjct  1149540  GAAGCAAAGGCGTCACCCAACCAAAAATTGTATTCCGCTGCGATAGCATTGGCGATATCT  1149599

Query  2700     GAGAAACTTGCTGTACCTTTGTCTGCCGCAACCACTAAATAAGGATCGTCCTCGTCGTAA  2759
                ||||||||||||||||||||||||||||||||||||||||||||||||||||||||||||
Sbjct  1149600  GAGAAACTTGCTGTACCTTTGTCTGCCGCAACCACTAAATAAGGATCGTCCTCGTCGTAA  1149659

Query  2760     CGTACTACGTTTTCAGGATGTATAATGCTATTATTTTTCAAATTATCCGTTAAATCTAAC  2819
                ||||||||||||||||||||||||||||||||||||||||||||||||||||||||||||
Sbjct  1149660  CGTACTACGTTTTCAGGATGTATAATGCTATTATTTTTCAAATTATCCGTTAAATCTAAC  1149719

Query  2820     AAGCCTCGCATAAACGTTTGATAACACGAAATCACTTCCTTCATCACTGCTTCGCGATCA  2879
                ||||||||||||||||||||||||||||||||||||||||||||||||||||||||||||
Sbjct  1149720  AAGCCTCGCATAAACGTTTGATAACACGAAATCACTTCCTTCATCACTGCTTCGCGATCA  1149779

Query  2880     GCATTTTCATAGAGCTGCTTACAAACAAAACCACCTTTAGCACCGGCAGGCACTATCACC  2939
                ||||||||||||||||||||||||||||||||||||||||||||||||||||||||||||
Sbjct  1149780  GCATTTTCATAGAGCTGCTTACAAACAAAACCACCTTTAGCACCGGCAGGCACTATCACC  1149839

Query  2940     GCATTCTTGACCTGCTGTGCCTTCATCAAACCTAATATTTCTGTCCGAAAATCTTCTCTT  2999
                ||||||||||||||||||||||||||||||||||||||||||||||||||||||||||||
Sbjct  1149840  GCATTCTTGACCTGCTGTGCCTTCATCAAACCTAATATTTCTGTCCGAAAATCTTCTCTT  1149899

Query  3000     CTGTCAGACCAACGAATACCACCACGGGCTACCTTCGCAGCTCTTAGATGAACGGCTTCA  3059
                ||||||||||||||||||||||||||||||||||||||||||||||||||||||||||||
Sbjct  1149900  CTGTCAGACCAACGAATACCACCACGGGCTACCTTCGCAGCTCTTAGATGAACGGCTTCA  1149959

Query  3060     ACACGCGGCGAATAAACGAAAATCTCATACATCGGTCTAGGCAACGGTAGATCCATAATT  3119
                ||||||||||||||||||||||||||||||||||||||||||||||||||||||||||||
Sbjct  1149960  ACACGCGGCGAATAAACGAAAATCTCATACATCGGTCTAGGCAACGGTAGATCCATAATT  1150019

Query  3120     TGACTGGGGTTTAATTTAATGGCTAACCACGGTTTTGGATTGTTTTCAGAATCAGTTTGA  3179
                ||||||||||||||||||||||||||||||||||||||||||||||||||||||||||||
Sbjct  1150020  TGACTGGGGTTTAATTTAATGGCTAACCACGGTTTTGGATTGTTTTCAGAATCAGTTTGA  1150079

Query  3180     TAATAATTCGTTCGCAAAGTCGCTCGAATGACTTCAAATAAATTGCGCAAAATACGATCT  3239
                ||||||||||||||||||||||||||||||||||||||||||||||||||||||||||||
Sbjct  1150080  TAATAATTCGTTCGCAAAGTCGCTCGAATGACTTCAAATAAATTGCGCAAAATACGATCT  1150139

Query  3240     TCATCCAAACGAACGACTGCATCGAGTGCAGATTGTAAGCTTTTTTCCAGGCTTGCTATC  3299
                ||||||||||||||||||||||||||||||||||||||||||||||||||||||||||||
Sbjct  1150140  TCATCCAAACGAACGACTGCATCGAGTGCAGATTGTAAGCTTTTTTCCAGGCTTGCTATC  1150199

Query  3300     ATGCTACCCGATTCATTTTGACGTTTCGGATCAAAATAATATTTAAAGAGCTTCACTAAA  3359
                ||||||||||||||||||||||||||||||||||||||||||||||||||||||||||||
Sbjct  1150200  ATGCTACCCGATTCATTTTGACGTTTCGGATCAAAATAATATTTAAAGAGCTTCACTAAA  1150259

Query  3360     ATTTTAGCAATCCCTGCATTTCGCGAGACAACCTTTTCAACATACGCCTGGCTAAACGGT  3419
                ||||||||||||||||||||||||||||||||||||||||||||||||||||||||||||
Sbjct  1150260  ATTTTAGCAATCCCTGCATTTCGCGAGACAACCTTTTCAACATACGCCTGGCTAAACGGT  1150319

Query  3420     ACTCCGATCTGACGAAGATACTTGGTATAGGCCCTTAATACAGAAACTTCGCGCCAGGTT  3479
                ||||||||||||||||||||||||||||||||||||||||||||||||||||||||||||
Sbjct  1150320  ACTCCGATCTGACGAAGATACTTGGTATAGGCCCTTAATACAGAAACTTCGCGCCAGGTT  1150379

Query  3480     AACTGACCGGCCAATATTAAGCGGTTAAAACCATCGTTTTCGACTTCTTCAGACCATATC  3539
                ||||||||||||||||||||||||||||||||||||||||||||||||||||||||||||
Sbjct  1150380  AACTGACCGGCCAATATTAAGCGGTTAAAACCATCGTTTTCGACTTCTTCAGACCATATC  1150439

Query  3540     TTGCTAAAAGCGTCTTGAAAAATTTCTTTTACTTGTGAAACATCAACATCATCAATGTTG  3599
                ||||||||||||||||||||||||||||||||||||||||||||||||||||||||||||
Sbjct  1150440  TTGCTAAAAGCGTCTTGAAAAATTTCTTTTACTTGTGAAACATCAACATCATCAATGTTG  1150499

Query  3600     ACGGGTTTAACGCCAAAATCATTAATCCAAACCCGATGGCCATCGGGCAATGTAATCTCT  3659
                ||||||||||||||||||||||||||||||||||||||||||||||||||||||||||||
Sbjct  1150500  ACGGGTTTAACGCCAAAATCATTAATCCAAACCCGATGGCCATCGGGCAATGTAATCTCT  1150559

Query  3660     TGTGGCCATTCATCAATAACACACAATCCCATATTTTCTAATACGGGCAGTGCATCAGAG  3719
                ||||||||||||||||||||||||||||||||||||||||||||||||||||||||||||
Sbjct  1150560  TGTGGCCATTCATCAATAACACACAATCCCATATTTTCTAATACGGGCAGTGCATCAGAG  1150619

Query  3720     AGAATAATAGGTTTACCGACCTGAAATAATTTAAATCTTAATGGAACCCCCTTCTCATTT  3779
                ||||||||||||||||||||||||||||||||||||||||||||||||||||||||||||
Sbjct  1150620  AGAATAATAGGTTTACCGACCTGAAATAATTTAAATCTTAATGGAACCCCCTTCTCATTT  1150679

Query  3780     TCAGAAGGATAAAAATTCATCTCTAAGGGATGCTCGAGAGAAATTTTTTCGATTTGTACG  3839
                ||||||||||||||||||||||||||||||||||||||||||||||||||||||||  ||
Sbjct  1150680  TCAGAAGGATAAAAATTCATCTCTAAGGGATGCTCGAGAGAAATTTTTTCGATTTGCGCG  1150739

Query  3840     ATATCATGCACGGCCGTAATCACAGAAAATGTATCCCTATAACCGCTTGGAAAAGCATAT  3899
                ||||||||||||||||||||||||||||||||||| ||||||||||||||||||||||||
Sbjct  1150740  ATATCATGCACGGCCGTAATCACAGAAAATGTATCTCTATAACCGCTTGGAAAAGCATAT  1150799

Query  3900     CTATATTTTTGAAAGAGACGCACACCTTCCTGCTCACCATAATAATCAATCAACGCTTGA  3959
                ||||||||||||||||||||||||||||||||||||||||||||||||||||||||||||
Sbjct  1150800  CTATATTTTTGAAAGAGACGCACACCTTCCTGCTCACCATAATAATCAATCAACGCTTGA  1150859

Query  3960     CGCAATTCTTCTTTCCATGATCGCGTGACTTCAATAAGTTG  4000
                |||||||||||||||||||||||||||||||||| ||||||
Sbjct  1150860  CGCAATTCTTCTTTCCATGATCGCGTGACTTCAACAAGTTG  1150900


Lambda      K        H
    1.33    0.621     1.12 

Gapped
Lambda      K        H
    1.28    0.460    0.850 

Effective search space used: 6288404561


  Database: Rickettsiella_grylli.fasta
    Posted date:  Jul 29, 2016  1:31 PM
  Number of letters in database: 1,581,239
  Number of sequences in database:  2


Matrix: blastn matrix 1 -2
Gap Penalties: Existence: 0, Extension: 2.5
