# Supplementary material for: Candidate pathogenicity islands in the genome of ‘Candidatus Rickettsiella isopodorum’, an intracellular bacterium infecting terrestrial isopod crustaceans
Source: PeerJ. 2016 Dec 21;4:e2806. doi: 10.7717/peerj.2806 (PMC5181103; doi:10.7717/peerj.2806)
Supplement: Supplemental Information 2 [file peerj-04-2806-s002.zip › Supplement/assembly_eval/reapr_grylli_rathkei/contig_844_error.fasta]

>contig_844:5000-6800
TCAGCTCGTTTTGAGAAAAGAAGAAGAGGGTCCTGGCGATTTTTATCTCGACGAAAAAAC
CAAACACGCTTATTTAACGGAAGAAGGACACCAGAAAGTAGAAGAACTATTAGTCAAACA
AGGTTTATTAAAGCCGGGTGAGAATCTCTATCATCTCACAACGATTGGATTAATGCATCA
TGTGTATGCAGCGCTTCGCGCACATTATTTATTTCATCGTGATGTTGATTATATCGTGCA
AAATAATCAAGTTGTTATTGTCGATGAGCATACAGGGCGTTTAATGTCCGGTCGACGTTG
GTCCGATGGTTTACATCAAGCGGTCGAAGCGAAAGAAAAAACGCACATCCAAAATGAAAA
TCAAACCTTAGCGTCTATTACGTTCCAAAATTACTTTCGCCTCTATCATAAATTGGCAGG
AATGACGGGCACCGCCGATACGGAAGCCTATGAGTTTCAACAAATTTATAATTTAGAAGT
CGTTGTTATTCCGACCCATTTGCCCATTTCACGGCTTGATTTAGCGGATCAAATTTATCT
CACCAAAGATGAAAAATTTAATGCCATCATTGATGATATTAAAGCCTGTCGTGCACGACA
ACAACCTATATTAGTCGGCACAGCATCCATTGAGACATCAGAATATTTATCACGGTTATT
ACAGCGAGAAAACATTCCCCATCAAGTCCTTAATGCCAAATTTCACGAAAAAGAAGCTCA
AATTATTGCCGAAGCAGGTCGGCCCGGGACAGTGACCATTGCAACGAATATGGCGGGTCG
TGGAACGGATATTGTTTTAGGAGGCAATTTAAAAGCTGAACTTGCTGCGTTGCCGCGTGA
TACGTCTGCAAAAGAAATCGAACGACATAAACGCAACTGGCAAAAAAGACATGATGAGGT
CATTGCAGCCGGCGGTTTGCATATTATTGGTAGTGAGCGTCATGAATCACGTCGGATTGA
CAATCAATTGAGAGGACGTTCTGGTCGGCAAGGTGATCCGGGTTCTTCACGTTTTTATTT
GTCACTACACGATAATCTCATGCGAATATTTGCCTCGGATCGTGTTGCGATGATTATGCA
AAAAATTGGGATGCAGCCCGGTGAAGCGATAGAACATCGCTGGATCACGCGCGCGATAGA
AAATGCACAACGTAAAGTTGAAGGACGTAACTTTGATGTACGCAAACAATTATTAGAATT
TGACAACGTCGCTAATGAACAACGTAAAGTGATTTATGAACAACGTCACGAATTATTAGC
GACTGAAGATATTTCACCGGTCATTCATAACCTTTGGGCTGATGTTATTTACCGTGTTAT
TGAACAACATGTCCCTCCTCAAAGCCTAGAAGAAGAATGGGATATTCCTGGTTTAAAAAA
CCAGTTAAAACAAGACTTTTGTCTGGATTTACCCATTGACACCTGGTTAAAAGACCCTCA
TTTTCTGGAAGAAAATCTTCGTGAAAAAATAACCCAAGCGGCTCAAAATGCCTATGTTGA
AAAAGAAAATCTGTTTGGTTCGGCGACGCTCCGTCAAGTTGAAAAAACATTAATGCTACA
AACCCTTGATACGTTGTGGAAAGAACATCTCGCCGCTATGGATCATTTACGCCAGGGGAT
TCATCTTCGTGGTTATGCACAAAAAAATCCAAAACAAGAATACAAACGTGAATCGTTTAT
ATTATTTTCTGAACTTTTAGATCAGTTAAAATATCAAGTCACAAGCTTGCTCAGTTGTCT
GCAAGTGAGCACTCCTGAAGATGCGATGCGTTTAGAAGAACAGCGACGTCAACAAATTCC
A
