# Supplementary material for: Candidate pathogenicity islands in the genome of ‘Candidatus Rickettsiella isopodorum’, an intracellular bacterium infecting terrestrial isopod crustaceans
Source: PeerJ. 2016 Dec 21;4:e2806. doi: 10.7717/peerj.2806 (PMC5181103; doi:10.7717/peerj.2806)
Supplement: Supplemental Information 2 [file peerj-04-2806-s002.zip › Supplement/assembly_eval/reapr_grylli_rathkei/contig_844_error_blast_results.txt]

BLASTN 2.3.0+


Reference: Zheng Zhang, Scott Schwartz, Lukas Wagner, and Webb
Miller (2000), "A greedy algorithm for aligning DNA sequences", J
Comput Biol 2000; 7(1-2):203-14.


Database: Rickettsiella_grylli.fasta
           2 sequences; 1,581,239 total letters


Query= contig_844:5000-6800

Length=1801
                                                                      Score     E
Sequences producing significant alignments:                          (Bits)  Value

  contig_2                                                            3249    0.0  


> contig_2
Length=1566411

 Score = 3249 bits (1759),  Expect = 0.0
 Identities = 1787/1801 (99%), Gaps = 0/1801 (0%)
 Strand=Plus/Plus

Query  1        TCAGCTCGTTTTGAGAAAAGAAGAAGAGGGTCCTGGCGATTTTTATCTCGACGAAAAAAC  60
                ||||||||||||||||||||||||||||||||||||||||||||||||||||||||||||
Sbjct  1110613  TCAGCTCGTTTTGAGAAAAGAAGAAGAGGGTCCTGGCGATTTTTATCTCGACGAAAAAAC  1110672

Query  61       CAAACACGCTTATTTAACGGAAGAAGGACACCAGAAAGTAGAAGAACTATTAGTCAAACA  120
                |||||||||||||||||||||||||||||||||||||||||||||||| |||||||||||
Sbjct  1110673  CAAACACGCTTATTTAACGGAAGAAGGACACCAGAAAGTAGAAGAACTGTTAGTCAAACA  1110732

Query  121      AGGTTTATTAAAGCCGGGTGAGAATCTCTATCATCTCACAACGATTGGATTAATGCATCA  180
                ||||||||||||||||||||||||||||||||||||||||||||||||||||||||||||
Sbjct  1110733  AGGTTTATTAAAGCCGGGTGAGAATCTCTATCATCTCACAACGATTGGATTAATGCATCA  1110792

Query  181      TGTGTATGCAGCGCTTCGCGCACATTATTTATTTCATCGTGATGTTGATTATATCGTGCA  240
                ||||||||||||||||||||||||||||||||||||||||||||||||||||||||||||
Sbjct  1110793  TGTGTATGCAGCGCTTCGCGCACATTATTTATTTCATCGTGATGTTGATTATATCGTGCA  1110852

Query  241      AAATAATCAAGTTGTTATTGTCGATGAGCATACAGGGCGTTTAATGTCCGGTCGACGTTG  300
                ||||||||||||||||||||||||||||||||||||||||||||||||||||||||||||
Sbjct  1110853  AAATAATCAAGTTGTTATTGTCGATGAGCATACAGGGCGTTTAATGTCCGGTCGACGTTG  1110912

Query  301      GTCCGATGGTTTACATCAAGCGGTCGAAGCGAAAGAAAAAACGCACATCCAAAATGAAAA  360
                |||||||||||||||||||||||||||||| |||||||| ||||||||||||||||||||
Sbjct  1110913  GTCCGATGGTTTACATCAAGCGGTCGAAGCAAAAGAAAAGACGCACATCCAAAATGAAAA  1110972

Query  361      TCAAACCTTAGCGTCTATTACGTTCCAAAATTACTTTCGCCTCTATCATAAATTGGCAGG  420
                ||||||||||||||||||||||||||||||||||||||||||||||||||||||||||||
Sbjct  1110973  TCAAACCTTAGCGTCTATTACGTTCCAAAATTACTTTCGCCTCTATCATAAATTGGCAGG  1111032

Query  421      AATGACGGGCACCGCCGATACGGAAGCCTATGAGTTTCAACAAATTTATAATTTAGAAGT  480
                |||||| |||||||||||||||||||||||||| ||||||||||||||||||||||||||
Sbjct  1111033  AATGACAGGCACCGCCGATACGGAAGCCTATGAATTTCAACAAATTTATAATTTAGAAGT  1111092

Query  481      CGTTGTTATTCCGACCCATTTGCCCATTTCACGGCTTGATTTAGCGGATCAAATTTATCT  540
                ||||||||||||||||||||||||||||||||||||||||||||||||||||||||||||
Sbjct  1111093  CGTTGTTATTCCGACCCATTTGCCCATTTCACGGCTTGATTTAGCGGATCAAATTTATCT  1111152

Query  541      CACCAAAGATGAAAAATTTAATGCCATCATTGATGATATTAAAGCCTGTCGTGCACGACA  600
                ||||||||||||||||||||||||||||||||||||||||||||||||||||||||||||
Sbjct  1111153  CACCAAAGATGAAAAATTTAATGCCATCATTGATGATATTAAAGCCTGTCGTGCACGACA  1111212

Query  601      ACAACCTATATTAGTCGGCACAGCATCCATTGAGACATCAGAATATTTATCACGGTTATT  660
                ||||||||||||||||||||||||||||||||||||||||||||||||||||||||||||
Sbjct  1111213  ACAACCTATATTAGTCGGCACAGCATCCATTGAGACATCAGAATATTTATCACGGTTATT  1111272

Query  661      ACAGCGAGAAAACATTCCCCATCAAGTCCTTAATGCCAAATTTCACGAAAAAGAAGCTCA  720
                ||||||||||||||||||||||||||||||||||||||||||||||||||||||||||||
Sbjct  1111273  ACAGCGAGAAAACATTCCCCATCAAGTCCTTAATGCCAAATTTCACGAAAAAGAAGCTCA  1111332

Query  721      AATTATTGCCGAAGCAGGTCGGCCCGGGACAGTGACCATTGCAACGAATATGGCGGGTCG  780
                ||||||||||||||||||||||||||||||||||||||||||||||||||||||||||||
Sbjct  1111333  AATTATTGCCGAAGCAGGTCGGCCCGGGACAGTGACCATTGCAACGAATATGGCGGGTCG  1111392

Query  781      TGGAACGGATATTGTTTTAGGAGGCAATTTAAAAGCTGAACTTGCTGCGTTGCCGCGTGA  840
                |||||||||||||||||||||||||||||||||||||||||||||||||||||||||| |
Sbjct  1111393  TGGAACGGATATTGTTTTAGGAGGCAATTTAAAAGCTGAACTTGCTGCGTTGCCGCGTAA  1111452

Query  841      TACGTCTGCAAAAGAAATCGAACGACATAAACGCAACTGGCAAAAAAGACATGATGAGGT  900
                ||||||||||||||||||||||||||||||||||||||||||||||||||||||||||||
Sbjct  1111453  TACGTCTGCAAAAGAAATCGAACGACATAAACGCAACTGGCAAAAAAGACATGATGAGGT  1111512

Query  901      CATTGCAGCCGGCGGTTTGCATATTATTGGTAGTGAGCGTCATGAATCACGTCGGATTGA  960
                ||||||||||||||||||||||||||||||||||||||||||||||||||||||||||||
Sbjct  1111513  CATTGCAGCCGGCGGTTTGCATATTATTGGTAGTGAGCGTCATGAATCACGTCGGATTGA  1111572

Query  961      CAATCAATTGAGAGGACGTTCTGGTCGGCAAGGTGATCCGGGTTCTTCACGTTTTTATTT  1020
                ||||||||||||||||||||||||||||||||||||||||||||||||||||||||||||
Sbjct  1111573  CAATCAATTGAGAGGACGTTCTGGTCGGCAAGGTGATCCGGGTTCTTCACGTTTTTATTT  1111632

Query  1021     GTCACTACACGATAATCTCATGCGAATATTTGCCTCGGATCGTGTTGCGATGATTATGCA  1080
                ||||||||||||||||||||||||||||||||||||||||||||||||||||||||||||
Sbjct  1111633  GTCACTACACGATAATCTCATGCGAATATTTGCCTCGGATCGTGTTGCGATGATTATGCA  1111692

Query  1081     AAAAATTGGGATGCAGCCCGGTGAAGCGATAGAACATCGCTGGATCACGCGCGCGATAGA  1140
                ||||||||| ||||||||||||||||||||||||||||||||||||||||||||||||||
Sbjct  1111693  AAAAATTGGAATGCAGCCCGGTGAAGCGATAGAACATCGCTGGATCACGCGCGCGATAGA  1111752

Query  1141     AAATGCACAACGTAAAGTTGAAGGACGTAACTTTGATGTACGCAAACAATTATTAGAATT  1200
                ||||||||||||||||||||||||||||||||||||||||||||||||||||||||||||
Sbjct  1111753  AAATGCACAACGTAAAGTTGAAGGACGTAACTTTGATGTACGCAAACAATTATTAGAATT  1111812

Query  1201     TGACAACGTCGCTAATGAACAACGTAAAGTGATTTATGAACAACGTCACGAATTATTAGC  1260
                ||||||||||||||||||||||||||||||||||||||||||||||||||||||||||||
Sbjct  1111813  TGACAACGTCGCTAATGAACAACGTAAAGTGATTTATGAACAACGTCACGAATTATTAGC  1111872

Query  1261     GACTGAAGATATTTCACCGGTCATTCATAACCTTTGGGCTGATGTTATTTACCGTGTTAT  1320
                |||||| |||||||||||||||||||||||||||||||||||||||||||||||||||||
Sbjct  1111873  GACTGAGGATATTTCACCGGTCATTCATAACCTTTGGGCTGATGTTATTTACCGTGTTAT  1111932

Query  1321     TGAACAACATGTCCCTCCTCAAAGCCTAGAAGAAGAATGGGATATTCCTGGTTTAAAAAA  1380
                ||||||||||||||||||||||||||||||||||||||||||||||||||||||||||||
Sbjct  1111933  TGAACAACATGTCCCTCCTCAAAGCCTAGAAGAAGAATGGGATATTCCTGGTTTAAAAAA  1111992

Query  1381     CCAGTTAAAACAAGACTTTTGTCTGGATTTACCCATTGACACCTGGTTAAAAGACCCTCA  1440
                 |||||||| ||||||||||||||||||||||||||||| || |||||||||||||||||
Sbjct  1111993  TCAGTTAAAGCAAGACTTTTGTCTGGATTTACCCATTGATACTTGGTTAAAAGACCCTCA  1112052

Query  1441     TTTTCTGGAAGAAAATCTTCGTGAAAAAATAACCCAAGCGGCTCAAAATGCCTATGTTGA  1500
                ||||||||||||||||||||||||||||||||||||||||||||||||||||||||||||
Sbjct  1112053  TTTTCTGGAAGAAAATCTTCGTGAAAAAATAACCCAAGCGGCTCAAAATGCCTATGTTGA  1112112

Query  1501     AAAAGAAAATCTGTTTGGTTCGGCGACGCTCCGTCAAGTTGAAAAAACATTAATGCTACA  1560
                ||||||||||||||||||||||||||||||||||||||||||||||||||||||||||||
Sbjct  1112113  AAAAGAAAATCTGTTTGGTTCGGCGACGCTCCGTCAAGTTGAAAAAACATTAATGCTACA  1112172

Query  1561     AACCCTTGATACGTTGTGGAAAGAACATCTCGCCGCTATGGATCATTTACGCCAGGGGAT  1620
                ||||||||||||||||||||||||||||||||||||||||||||||||||||||||||||
Sbjct  1112173  AACCCTTGATACGTTGTGGAAAGAACATCTCGCCGCTATGGATCATTTACGCCAGGGGAT  1112232

Query  1621     TCATCTTCGTGGTTATGCACaaaaaaaTCCAAAACAAGAATACAAACGTGAATCGTTTAT  1680
                ||||||||||||||||||||||||||||||||||||||||||||||||||||||||||||
Sbjct  1112233  TCATCTTCGTGGTTATGCACAAAAAAATCCAAAACAAGAATACAAACGTGAATCGTTTAT  1112292

Query  1681     ATTATTTTCTGAACTTTTAGATCAGTTAAAATATCAAGTCACAAGCTTGCTCAGTTGTCT  1740
                ||||||||||||||||||||||||||||||||||||||||||||||||||||||||||||
Sbjct  1112293  ATTATTTTCTGAACTTTTAGATCAGTTAAAATATCAAGTCACAAGCTTGCTCAGTTGTCT  1112352

Query  1741     GCAAGTGAGCACTCCTGAAGATGCGATGCGTTTAGAAGAACAGCGACGTCAACAAATTCC  1800
                |||| ||||||| |||||||||||||||||||||||||||||||||||||||||||||||
Sbjct  1112353  GCAAATGAGCACCCCTGAAGATGCGATGCGTTTAGAAGAACAGCGACGTCAACAAATTCC  1112412

Query  1801     A  1801
                |
Sbjct  1112413  A  1112413


Lambda      K        H
    1.33    0.621     1.12 

Gapped
Lambda      K        H
    1.28    0.460    0.850 

Effective search space used: 2812945905


  Database: Rickettsiella_grylli.fasta
    Posted date:  Jul 29, 2016  1:31 PM
  Number of letters in database: 1,581,239
  Number of sequences in database:  2


Matrix: blastn matrix 1 -2
Gap Penalties: Existence: 0, Extension: 2.5
