# Supplementary material for: Candidate pathogenicity islands in the genome of ‘Candidatus Rickettsiella isopodorum’, an intracellular bacterium infecting terrestrial isopod crustaceans
Source: PeerJ. 2016 Dec 21;4:e2806. doi: 10.7717/peerj.2806 (PMC5181103; doi:10.7717/peerj.2806)
Supplement: Supplemental Information 2 [file peerj-04-2806-s002.zip › Supplement/assembly_eval/reapr_grylli_rathkei/contig_847_error.fasta]

>contig_847:11500-13100
CTTATAAAAAGCATGATAAAACAAACAATGAATACACATTTAAAATTTATATAATGCTGA
TATTTTATTTTTTCCATTAATGTTTGATCTATATCCGTATAATTACTATGAGAATCGACT
TTTACTATCCAAAAATGAGAGGACCGTGGTAAAACGTAAGCGAAAGTCGAGTGTTTTTTC
GTTATTGGTTCCGGCGTATTCTTATCGAATAACTGCCATTGGTTTACGAATAAAGAAACG
TTCCCATCATTATATAAATTCAATTTAAGACGATGAGATCCCAAACGTTTTATTGACCAA
ATTCCATTTTCAACACTCTGTTGTGGCTGAACAAACAATGGGAGTGAGATATCCATTAAA
AAATAGAGTGTTTGACCTAATTTTTTTTGCTTAGGTTGCTGCACTTCTTTTAAATGGAGT
CGATAGGTTTTTTGCAATGTATTATAAGTAGGGTGTTTTAAAGCAAAACGGATAATCTGA
GTTTTATGTGCAGGCAACGCAAACAACGGGGGTGTTAATAGAATATCATGAGAAATTTTA
TAACTATCTTTTCCATTAGGACTTTGTTTCCAATCGAACAAACTTAACTGGAGTAAACTC
GTTTCATTTCCTCGATTAGTCACTTTAAGAACCCCAATTCTTTTATTGGGGGCTAATGAG
AGCTGTAATCTCTAAAATAGTAGCGTAAACATTTGAAACCCATAATGCCCCAAAAATATA
AACCCATGTTTTGCATATTATTTTCATTTTTAATGAATCCTTTCGTTTTTGTTTAAACTA
TTCTTTTAGTTCCATAACAAAGAATGCGTTGATTTATTCACACAAGTTAAACGTTTTCCA
AATAAAAACCCGATACGCACTTTAAATCAATAAGTAATCGTGATGACTACAGTATCATTA
TAACTACCCGCCGCAGGTGTCAATCCCGCTGCTATTTGACCATAAACCGTATAGGGTTGA
ATAACACCCGTACCCGTTCCTGCAACGGTGTCTGTCCCTATCGTTTGACCCCAATTTTGT
GTGCGTCCTGAATTTCGAAAAAGCGCATAAGCTAATGAACCTGTCGGTGTACCTGTCATT
TGCCGAGTCGTCACGGTCGCACCAGGAAACGTACCAGGCCCTAAAGAAATATTGTAAGTT
GTACCGTTGGTGCAGTTTACTTCAACGCCACCCGTCGCATTATTGATAGCTCCGGTATAA
TTACCGAAATTTACCGAGGTAATATTACCAAAAATACAGGTCGCATTGACGGTCGCATTG
ATAGGTAAATTGCCAGTAGTTATCGGCGCAAATGCCGGATGGCTTAGTAATAAAATTAAA
AACCCAAAATAAACGTGTTGCGCTTTCAACATAATTGATTTCCTTATCAATAAAAATTTG
TTGCGCATCGCATGTCTTAAACGAAATTAAAACGTTACGAAAATAATTACCCGATCCAAA
TAAGGTCCTGCTTCTATCTTCTGATTGCTCGCGATTTGACCATAAATAGCCACCACCTCT
GGGAGTCCTGTTGCAACACGATACAATGCATTTTGGCCCATTCCATATTTATGTTGATGA
TTCGCTTCTTGAAAAAGATTATACTCAAGTTGCTGGGTTCC
