# Supplementary material for: Candidate pathogenicity islands in the genome of ‘Candidatus Rickettsiella isopodorum’, an intracellular bacterium infecting terrestrial isopod crustaceans
Source: PeerJ. 2016 Dec 21;4:e2806. doi: 10.7717/peerj.2806 (PMC5181103; doi:10.7717/peerj.2806)
Supplement: Supplemental Information 2 [file peerj-04-2806-s002.zip › Supplement/assembly_eval/reapr_grylli_rathkei/contig_847_error_blast_results.txt]

BLASTN 2.3.0+


Reference: Zheng Zhang, Scott Schwartz, Lukas Wagner, and Webb
Miller (2000), "A greedy algorithm for aligning DNA sequences", J
Comput Biol 2000; 7(1-2):203-14.


Database: Rickettsiella_grylli.fasta
           2 sequences; 1,581,239 total letters


Query= contig_847:11500-13100

Length=1601
                                                                      Score     E
Sequences producing significant alignments:                          (Bits)  Value

  contig_2                                                            2671    0.0  


> contig_2
Length=1566411

 Score = 2671 bits (1446),  Expect = 0.0
 Identities = 1557/1610 (97%), Gaps = 10/1610 (1%)
 Strand=Plus/Plus

Query  1        CTTATAAAAAGCATGATAAAACAAACAATGAATACACATTTAAAATTTATATAATGCTGA  60
                ||||||||||||||||||||||||||||||||||||||||||||||||||||||||||||
Sbjct  1232072  CTTATAAAAAGCATGATAAAACAAACAATGAATACACATTTAAAATTTATATAATGCTGA  1232131

Query  61       TATTTTATTTTTTCCATTAATGTTTGATCT-ATATCCGTATAATTACTATGAGAATCGAC  119
                |||||||||||||||||||||||||||||| |||||||||||||||||||||||||||||
Sbjct  1232132  TATTTTATTTTTTCCATTAATGTTTGATCTGATATCCGTATAATTACTATGAGAATCGAC  1232191

Query  120      TTTTACTATCCAAAAATGAGAGGACCGTGGTAAAACGTAAGCGAAAGTCGAGTGTTTTTT  179
                |||||||||||||||||||||||||||||||||||  || |||||||||||||| |||||
Sbjct  1232192  TTTTACTATCCAAAAATGAGAGGACCGTGGTAAAATATAGGCGAAAGTCGAGTGCTTTTT  1232251

Query  180      CGTTATTGGTTCCGGCGTATTCTTATCGAATAACTGCCATTGGTTTACGAATAAAGAAAC  239
                |||||| || |||||||||||||||||||||||||||||||| || ||||||||||||||
Sbjct  1232252  CGTTATGGGCTCCGGCGTATTCTTATCGAATAACTGCCATTGATTGACGAATAAAGAAAC  1232311

Query  240      GTTCCCATCATTATATAAATTCAATTTAAGACGATGAGATCCCAAACGTTTTATTGACCA  299
                ||||||||||||||||||||||||||||||||||||||||||||||||||||||||||||
Sbjct  1232312  GTTCCCATCATTATATAAATTCAATTTAAGACGATGAGATCCCAAACGTTTTATTGACCA  1232371

Query  300      AATTCCATTTTCAACACTCTGTTGTGGCTGAACAAACAATGGGAGTGAGATATCCATTAA  359
                ||||||||||||||| | |||||||||||| |||||||||||||||||||||||||||||
Sbjct  1232372  AATTCCATTTTCAACGCGCTGTTGTGGCTGGACAAACAATGGGAGTGAGATATCCATTAA  1232431

Query  360      AAAATAGAGTGTTTGACCTAAttttttttGCTTAGGTTGCTGCACTTCTTTTAAATGGAG  419
                ||||||||||||||||||||||||||| || || |||||||| |||||||||||||||||
Sbjct  1232432  AAAATAGAGTGTTTGACCTAATTTTTTCTGTTTGGGTTGCTGTACTTCTTTTAAATGGAG  1232491

Query  420      TCGATAGGTTTTTTGCAATGTATTATAAGTAGGGTGTTTTAAAGCAAAACGGATAATCTG  479
                |||||||||||||||| | | |||||||||||| |||||||| |||||||| ||||||||
Sbjct  1232492  TCGATAGGTTTTTTGCGACGCATTATAAGTAGGATGTTTTAACGCAAAACGTATAATCTG  1232551

Query  480      AGTTTTATGTGCAGGCAACGCAAACAACGGGGGTGTTAATAGAATATCATGAGAAATTTT  539
                ||||||||||||||||||||||||||||||||| ||||||||||||||||||||||||||
Sbjct  1232552  AGTTTTATGTGCAGGCAACGCAAACAACGGGGG-GTTAATAGAATATCATGAGAAATTTT  1232610

Query  540      ATAACTATCTTTTCCATTAGGACTTTGTTTCCAATCGAACAAACTTAACTGGAGTAAACT  599
                ||||||||||||||||||||||||||||||||||||||||||||||||||||||||||||
Sbjct  1232611  ATAACTATCTTTTCCATTAGGACTTTGTTTCCAATCGAACAAACTTAACTGGAGTAAACT  1232670

Query  600      CGTTTCATTTCCTCGATTAGTCACTTTAAGAACCCCAATTCTTTTATTGGGGGCTAATGA  659
                ||||||||||||||||||||||||||||||||||||||||||||||||||||||||||||
Sbjct  1232671  CGTTTCATTTCCTCGATTAGTCACTTTAAGAACCCCAATTCTTTTATTGGGGGCTAATGA  1232730

Query  660      GAGC--------TGTAATCTCTAAAATAGTAGCGTAAACATTTGAAACCCATAATGCCCC  711
                ||||        ||||||||||||||||||||||||||||||||||||||||||||||||
Sbjct  1232731  GAGCTGAACAGGTGTAATCTCTAAAATAGTAGCGTAAACATTTGAAACCCATAATGCCCC  1232790

Query  712      AAAAATATAAACCCATGttttgcatattattttcatttttaatgaatcctttcgtttttg  771
                 |||||||||||||||||||||||||||||||||||||||||||||||||||||||||||
Sbjct  1232791  CAAAATATAAACCCATGTTTTGCATATTATTTTCATTTTTAATGAATCCTTTCGTTTTTG  1232850

Query  772      tttaaactattcttttaGTTCCATAACAAAGAATGCGTTGATTTATTCACACAAGTTAAA  831
                ||||||||||| |||||||||||| |||||||||||||||||||||||||||||||||||
Sbjct  1232851  TTTAAACTATTTTTTTAGTTCCATCACAAAGAATGCGTTGATTTATTCACACAAGTTAAA  1232910

Query  832      CGTTTTCCAAATAAAAACCCGATACGCACTTTAAATCAATAAGTAATCGTGATGACTACA  891
                |||||||||||||||||||||||||||||||||||||||||||||||||||||||| || 
Sbjct  1232911  CGTTTTCCAAATAAAAACCCGATACGCACTTTAAATCAATAAGTAATCGTGATGACGACT  1232970

Query  892      GTATCATTATAACTACCCGCCGCAGGTGTCAATCCCGCTGCTATTTGACCATAAACCGTA  951
                ||||||||||||||||||||||||||||||||||||||||||||||||||||||||||||
Sbjct  1232971  GTATCATTATAACTACCCGCCGCAGGTGTCAATCCCGCTGCTATTTGACCATAAACCGTA  1233030

Query  952      TAGGGTTGAATAACACCCGTACCCGTTCCTGCAACGGTGTCTGTCCCTATCGTTTGACCC  1011
                ||||||||||||||||||||||||||||||||||||||||||||||||||||||||||||
Sbjct  1233031  TAGGGTTGAATAACACCCGTACCCGTTCCTGCAACGGTGTCTGTCCCTATCGTTTGACCC  1233090

Query  1012     CAATTTTGTGTGCGTCCTGAATTTCGAAAAAGCGCATAAGCTAATGAACCTGTCGGTGTA  1071
                ||||||||||||||||||||||||||||||||||||||||||||||||||||||||||||
Sbjct  1233091  CAATTTTGTGTGCGTCCTGAATTTCGAAAAAGCGCATAAGCTAATGAACCTGTCGGTGTA  1233150

Query  1072     CCTGTCATTTGCCGAGTCGTCACGGTCGCACCAGGAAACGTACCAGGCCCTAAAGAAATA  1131
                ||||||||||||||||||||||||||||||||||||||||||||||||||||||||||||
Sbjct  1233151  CCTGTCATTTGCCGAGTCGTCACGGTCGCACCAGGAAACGTACCAGGCCCTAAAGAAATA  1233210

Query  1132     TTGTAAGTTGTACCGTTGGTGCAGTTTACTTCAACGCCACCCGTCGCATTATTGATAGCT  1191
                ||||||||||||||||||||||||||||||||||||||||||||||||||||||||||||
Sbjct  1233211  TTGTAAGTTGTACCGTTGGTGCAGTTTACTTCAACGCCACCCGTCGCATTATTGATAGCT  1233270

Query  1192     CCGGTATAATTACCGAAATTTACCGAGGTAATATTACCAAAAATACAGGTCGCATTGACG  1251
                ||||||||||||||||||||||||||||||||||||||||||||||||| ||||||||||
Sbjct  1233271  CCGGTATAATTACCGAAATTTACCGAGGTAATATTACCAAAAATACAGGCCGCATTGACG  1233330

Query  1252     GTCGCATTGATAGGTAAATTGCCAGTAGTTATCGGCGCAAATGCCGGATGGCTTAGTAAT  1311
                |||||||||||||||||||||||||| ||| |||||||||| ||||||||||||||||||
Sbjct  1233331  GTCGCATTGATAGGTAAATTGCCAGTGGTTGTCGGCGCAAACGCCGGATGGCTTAGTAAT  1233390

Query  1312     AAAATTAAAAACCCAAAATAAACGTGTTGCGCTTTCAACATAATTGATTTCCTTATCAAT  1371
                |||| |||||| ||||||||||||||||||||||||||||||||||||||||||||||||
Sbjct  1233391  AAAACTAAAAATCCAAAATAAACGTGTTGCGCTTTCAACATAATTGATTTCCTTATCAAT  1233450

Query  1372     AAAAATTTGTTGCGCATCGCATGTCTTAAACGAAATTAAAACGTTACGAAAATAATTACC  1431
                ||||||||||||| |||||||||||||||||||||||||||||||||||||||| | |||
Sbjct  1233451  AAAAATTTGTTGCACATCGCATGTCTTAAACGAAATTAAAACGTTACGAAAATAGTGACC  1233510

Query  1432     CGATCCAAATAAGGTCCTGCTTCTATCTTCTGATTGCTCGCGATTTGACCATAAATAGCC  1491
                 |||||||||||||||||||||||| ||||||||| |||| |||||||||||||||||||
Sbjct  1233511  TGATCCAAATAAGGTCCTGCTTCTACCTTCTGATTACTCGGGATTTGACCATAAATAGCC  1233570

Query  1492     ACCACCTCTGGGAGTCCTGTTGCAACACGATACAATGCATTTTGGCCCATTCCATATTTA  1551
                | ||||||||||||||||||||||||||||| ||||||||||||||||||||||||||||
Sbjct  1233571  AGCACCTCTGGGAGTCCTGTTGCAACACGATGCAATGCATTTTGGCCCATTCCATATTTA  1233630

Query  1552     TGTTGATGATTCGCTTCTTGAAAAAGATTATACTCAAGTTGCTGGGTTCC  1601
                ||||||||||| |||||||||||||||||||||||||||||||| |||||
Sbjct  1233631  TGTTGATGATTTGCTTCTTGAAAAAGATTATACTCAAGTTGCTGAGTTCC  1233680


Lambda      K        H
    1.33    0.621     1.12 

Gapped
Lambda      K        H
    1.28    0.460    0.850 

Effective search space used: 2496706905


  Database: Rickettsiella_grylli.fasta
    Posted date:  Jul 29, 2016  1:31 PM
  Number of letters in database: 1,581,239
  Number of sequences in database:  2


Matrix: blastn matrix 1 -2
Gap Penalties: Existence: 0, Extension: 2.5
