# Supplementary material for: Candidate pathogenicity islands in the genome of ‘Candidatus Rickettsiella isopodorum’, an intracellular bacterium infecting terrestrial isopod crustaceans
Source: PeerJ. 2016 Dec 21;4:e2806. doi: 10.7717/peerj.2806 (PMC5181103; doi:10.7717/peerj.2806)
Supplement: Supplemental Information 2 [file peerj-04-2806-s002.zip › Supplement/assembly_eval/reapr_isopodorum/03.score.errors.gff]

contig_1	REAPR	Perfect_cov	2	64	.	.	.	Note=Warning: Low perfect unique coverage;colour=9
contig_2	REAPR	Perfect_cov	2	64	.	.	.	Note=Warning: Low perfect unique coverage;colour=9
contig_3	REAPR	Perfect_cov	2	64	.	.	.	Note=Warning: Low perfect unique coverage;colour=9
contig_4	REAPR	Perfect_cov	2	64	.	.	.	Note=Warning: Low perfect unique coverage;colour=9
contig_6	REAPR	Perfect_cov	2	64	.	.	.	Note=Warning: Low perfect unique coverage;colour=9
contig_7	REAPR	Perfect_cov	2	64	.	.	.	Note=Warning: Low perfect unique coverage;colour=9
contig_8	REAPR	Perfect_cov	2	64	.	.	.	Note=Warning: Low perfect unique coverage;colour=9
contig_9	REAPR	Perfect_cov	2	64	.	.	.	Note=Warning: Low perfect unique coverage;colour=9
contig_10	REAPR	Perfect_cov	2	64	.	.	.	Note=Warning: Low perfect unique coverage;colour=9
contig_11	REAPR	Perfect_cov	2	64	.	.	.	Note=Warning: Low perfect unique coverage;colour=9
contig_12	REAPR	Perfect_cov	2	64	.	.	.	Note=Warning: Low perfect unique coverage;colour=9
contig_14	REAPR	Perfect_cov	2	65	.	.	.	Note=Warning: Low perfect unique coverage;colour=9
contig_15	REAPR	Perfect_cov	2	65	.	.	.	Note=Warning: Low perfect unique coverage;colour=9
contig_16	REAPR	Perfect_cov	2	65	.	.	.	Note=Warning: Low perfect unique coverage;colour=9
contig_17	REAPR	Perfect_cov	2	65	.	.	.	Note=Warning: Low perfect unique coverage;colour=9
contig_18	REAPR	Perfect_cov	2	65	.	.	.	Note=Warning: Low perfect unique coverage;colour=9
contig_19	REAPR	Perfect_cov	2	65	.	.	.	Note=Warning: Low perfect unique coverage;colour=9
contig_20	REAPR	Perfect_cov	2	65	.	.	.	Note=Warning: Low perfect unique coverage;colour=9
contig_21	REAPR	Perfect_cov	2	65	.	.	.	Note=Warning: Low perfect unique coverage;colour=9
contig_22	REAPR	Perfect_cov	2	65	.	.	.	Note=Warning: Low perfect unique coverage;colour=9
contig_23	REAPR	Perfect_cov	2	65	.	.	.	Note=Warning: Low perfect unique coverage;colour=9
contig_24	REAPR	Perfect_cov	2	65	.	.	.	Note=Warning: Low perfect unique coverage;colour=9
contig_25	REAPR	Perfect_cov	2	65	.	.	.	Note=Warning: Low perfect unique coverage;colour=9
contig_26	REAPR	Perfect_cov	2	65	.	.	.	Note=Warning: Low perfect unique coverage;colour=9
contig_27	REAPR	Perfect_cov	2	65	.	.	.	Note=Warning: Low perfect unique coverage;colour=9
contig_28	REAPR	Perfect_cov	2	66	.	.	.	Note=Warning: Low perfect unique coverage;colour=9
contig_29	REAPR	Perfect_cov	2	66	.	.	.	Note=Warning: Low perfect unique coverage;colour=9
contig_30	REAPR	Perfect_cov	2	66	.	.	.	Note=Warning: Low perfect unique coverage;colour=9
contig_31	REAPR	Perfect_cov	2	66	.	.	.	Note=Warning: Low perfect unique coverage;colour=9
contig_32	REAPR	Perfect_cov	2	67	.	.	.	Note=Warning: Low perfect unique coverage;colour=9
contig_33	REAPR	Perfect_cov	2	67	.	.	.	Note=Warning: Low perfect unique coverage;colour=9
contig_35	REAPR	Perfect_cov	2	67	.	.	.	Note=Warning: Low perfect unique coverage;colour=9
contig_36	REAPR	Perfect_cov	2	68	.	.	.	Note=Warning: Low perfect unique coverage;colour=9
contig_37	REAPR	Perfect_cov	2	68	.	.	.	Note=Warning: Low perfect unique coverage;colour=9
contig_38	REAPR	Perfect_cov	2	68	.	.	.	Note=Warning: Low perfect unique coverage;colour=9
contig_39	REAPR	Perfect_cov	2	68	.	.	.	Note=Warning: Low perfect unique coverage;colour=9
contig_40	REAPR	Perfect_cov	2	68	.	.	.	Note=Warning: Low perfect unique coverage;colour=9
contig_42	REAPR	Perfect_cov	2	68	.	.	.	Note=Warning: Low perfect unique coverage;colour=9
contig_43	REAPR	Perfect_cov	2	68	.	.	.	Note=Warning: Low perfect unique coverage;colour=9
contig_44	REAPR	Perfect_cov	2	69	.	.	.	Note=Warning: Low perfect unique coverage;colour=9
contig_45	REAPR	Perfect_cov	2	69	.	.	.	Note=Warning: Low perfect unique coverage;colour=9
contig_46	REAPR	Perfect_cov	2	69	.	.	.	Note=Warning: Low perfect unique coverage;colour=9
contig_47	REAPR	Perfect_cov	2	69	.	.	.	Note=Warning: Low perfect unique coverage;colour=9
contig_48	REAPR	Perfect_cov	2	70	.	.	.	Note=Warning: Low perfect unique coverage;colour=9
contig_49	REAPR	Perfect_cov	2	71	.	.	.	Note=Warning: Low perfect unique coverage;colour=9
contig_50	REAPR	Perfect_cov	2	71	.	.	.	Note=Warning: Low perfect unique coverage;colour=9
contig_51	REAPR	Perfect_cov	2	71	.	.	.	Note=Warning: Low perfect unique coverage;colour=9
contig_52	REAPR	Perfect_cov	2	71	.	.	.	Note=Warning: Low perfect unique coverage;colour=9
contig_53	REAPR	Perfect_cov	2	71	.	.	.	Note=Warning: Low perfect unique coverage;colour=9
contig_54	REAPR	Perfect_cov	2	71	.	.	.	Note=Warning: Low perfect unique coverage;colour=9
contig_55	REAPR	Perfect_cov	2	72	.	.	.	Note=Warning: Low perfect unique coverage;colour=9
contig_56	REAPR	Perfect_cov	2	72	.	.	.	Note=Warning: Low perfect unique coverage;colour=9
contig_57	REAPR	Perfect_cov	2	73	.	.	.	Note=Warning: Low perfect unique coverage;colour=9
contig_58	REAPR	Perfect_cov	2	73	.	.	.	Note=Warning: Low perfect unique coverage;colour=9
contig_59	REAPR	Perfect_cov	2	73	.	.	.	Note=Warning: Low perfect unique coverage;colour=9
contig_60	REAPR	Perfect_cov	2	74	.	.	.	Note=Warning: Low perfect unique coverage;colour=9
contig_61	REAPR	Perfect_cov	2	74	.	.	.	Note=Warning: Low perfect unique coverage;colour=9
contig_63	REAPR	Perfect_cov	2	75	.	.	.	Note=Warning: Low perfect unique coverage;colour=9
contig_64	REAPR	Perfect_cov	2	75	.	.	.	Note=Warning: Low perfect unique coverage;colour=9
contig_65	REAPR	Perfect_cov	2	75	.	.	.	Note=Warning: Low perfect unique coverage;colour=9
contig_66	REAPR	Perfect_cov	2	76	.	.	.	Note=Warning: Low perfect unique coverage;colour=9
contig_67	REAPR	Perfect_cov	2	76	.	.	.	Note=Warning: Low perfect unique coverage;colour=9
contig_68	REAPR	Perfect_cov	2	76	.	.	.	Note=Warning: Low perfect unique coverage;colour=9
contig_69	REAPR	Perfect_cov	2	76	.	.	.	Note=Warning: Low perfect unique coverage;colour=9
contig_70	REAPR	Perfect_cov	2	77	.	.	.	Note=Warning: Low perfect unique coverage;colour=9
contig_71	REAPR	Perfect_cov	2	77	.	.	.	Note=Warning: Low perfect unique coverage;colour=9
contig_72	REAPR	Perfect_cov	2	78	.	.	.	Note=Warning: Low perfect unique coverage;colour=9
contig_73	REAPR	Perfect_cov	2	78	.	.	.	Note=Warning: Low perfect unique coverage;colour=9
contig_74	REAPR	Perfect_cov	2	78	.	.	.	Note=Warning: Low perfect unique coverage;colour=9
contig_75	REAPR	Perfect_cov	2	79	.	.	.	Note=Warning: Low perfect unique coverage;colour=9
contig_76	REAPR	Perfect_cov	2	79	.	.	.	Note=Warning: Low perfect unique coverage;colour=9
contig_77	REAPR	Perfect_cov	2	80	.	.	.	Note=Warning: Low perfect unique coverage;colour=9
contig_78	REAPR	Perfect_cov	2	80	.	.	.	Note=Warning: Low perfect unique coverage;colour=9
contig_79	REAPR	Perfect_cov	2	80	.	.	.	Note=Warning: Low perfect unique coverage;colour=9
contig_80	REAPR	Perfect_cov	2	81	.	.	.	Note=Warning: Low perfect unique coverage;colour=9
contig_81	REAPR	Perfect_cov	2	81	.	.	.	Note=Warning: Low perfect unique coverage;colour=9
contig_82	REAPR	Perfect_cov	2	81	.	.	.	Note=Warning: Low perfect unique coverage;colour=9
contig_83	REAPR	Perfect_cov	2	82	.	.	.	Note=Warning: Low perfect unique coverage;colour=9
contig_84	REAPR	Perfect_cov	2	83	.	.	.	Note=Warning: Low perfect unique coverage;colour=9
contig_85	REAPR	Perfect_cov	2	83	.	.	.	Note=Warning: Low perfect unique coverage;colour=9
contig_86	REAPR	Perfect_cov	2	83	.	.	.	Note=Warning: Low perfect unique coverage;colour=9
contig_87	REAPR	Perfect_cov	2	83	.	.	.	Note=Warning: Low perfect unique coverage;colour=9
contig_88	REAPR	Perfect_cov	2	83	.	.	.	Note=Warning: Low perfect unique coverage;colour=9
contig_89	REAPR	Perfect_cov	2	83	.	.	.	Note=Warning: Low perfect unique coverage;colour=9
contig_90	REAPR	Perfect_cov	2	84	.	.	.	Note=Warning: Low perfect unique coverage;colour=9
contig_91	REAPR	Perfect_cov	2	84	.	.	.	Note=Warning: Low perfect unique coverage;colour=9
contig_92	REAPR	Perfect_cov	2	84	.	.	.	Note=Warning: Low perfect unique coverage;colour=9
contig_93	REAPR	Perfect_cov	2	84	.	.	.	Note=Warning: Low perfect unique coverage;colour=9
contig_94	REAPR	Perfect_cov	2	84	.	.	.	Note=Warning: Low perfect unique coverage;colour=9
contig_95	REAPR	Perfect_cov	2	84	.	.	.	Note=Warning: Low perfect unique coverage;colour=9
contig_96	REAPR	Perfect_cov	2	86	.	.	.	Note=Warning: Low perfect unique coverage;colour=9
contig_97	REAPR	Perfect_cov	2	86	.	.	.	Note=Warning: Low perfect unique coverage;colour=9
contig_98	REAPR	Perfect_cov	2	86	.	.	.	Note=Warning: Low perfect unique coverage;colour=9
contig_99	REAPR	Perfect_cov	2	88	.	.	.	Note=Warning: Low perfect unique coverage;colour=9
contig_100	REAPR	Perfect_cov	2	88	.	.	.	Note=Warning: Low perfect unique coverage;colour=9
contig_102	REAPR	Perfect_cov	2	91	.	.	.	Note=Warning: Low perfect unique coverage;colour=9
contig_103	REAPR	Perfect_cov	2	94	.	.	.	Note=Warning: Low perfect unique coverage;colour=9
contig_113	REAPR	Read_cov	2	103	.	.	.	Note=Warning: Low read coverage;colour=8
contig_113	REAPR	Perfect_cov	2	103	.	.	.	Note=Warning: Low perfect unique coverage;colour=9
contig_113	REAPR	Link	2	103	.	.	.	Note=Warning: Link contig_187:1-240;colour=11
contig_115	REAPR	Link	2	109	.	.	.	Note=Warning: Link contig_105:1-17;colour=11
contig_118	REAPR	Link	2	116	.	.	.	Note=Warning: Link contig_105:1-17;colour=11
contig_138	REAPR	Link	2	127	.	.	.	Note=Warning: Link contig_161:1-108;colour=11
contig_143	REAPR	Link	2	153	.	.	.	Note=Warning: Link contig_178:293-582;colour=11
contig_147	REAPR	Link	2	157	.	.	.	Note=Warning: Link contig_171:1-277;colour=11
contig_150	REAPR	Link	2	166	.	.	.	Note=Warning: Link contig_175:1-286;colour=11
contig_151	REAPR	Link	2	166	.	.	.	Note=Warning: Link contig_175:1-280;colour=11
contig_153	REAPR	Link	2	177	.	.	.	Note=Warning: Link contig_170:1-270;colour=11
contig_154	REAPR	Link	2	177	.	.	.	Note=Warning: Link contig_183:1-269;colour=11
contig_156	REAPR	Link	2	184	.	.	.	Note=Warning: Link contig_168:1-181;colour=11
contig_157	REAPR	Link	2	184	.	.	.	Note=Warning: Link contig_168:1-169;colour=11
contig_158	REAPR	Link	2	184	.	.	.	Note=Warning: Link contig_191:1-273;colour=11
contig_163	REAPR	Link	2	192	.	.	.	Note=Warning: Link contig_175:189-499;colour=11
contig_164	REAPR	Link	2	192	.	.	.	Note=Warning: Link contig_175:197-494;colour=11
contig_165	REAPR	Link	2	199	.	.	.	Note=Warning: Link contig_155:1-99;colour=11
contig_166	REAPR	Link	2	223	.	.	.	Note=Warning: Link contig_192:1-283;colour=11
contig_167	REAPR	Link	2	223	.	.	.	Note=Warning: Link contig_170:1-268;colour=11
contig_169	REAPR	Link	2	325	.	.	.	Note=Warning: Link contig_181:1-283;colour=11
contig_177	REAPR	Link	2	174	.	.	.	Note=Warning: Link contig_173:1-289;colour=11
contig_177	REAPR	Link	534	672	.	.	.	Note=Warning: Link contig_162:1-108;colour=11
contig_179	REAPR	Link	843	1010	.	.	.	Note=Warning: Link contig_173:1-283;colour=11
contig_180	REAPR	Link	838	1013	.	.	.	Note=Warning: Link contig_173:1-284;colour=11
contig_182	REAPR	Link	2	180	.	.	.	Note=Warning: Link contig_176:1-280;colour=11
contig_184	REAPR	Read_orientation	967	1069	.	.	.	Note=Warning: Bad read orientation;colour=1
contig_184	REAPR	Read_orientation	1327	1442	.	.	.	Note=Warning: Bad read orientation;colour=1
contig_186	REAPR	Read_orientation	3721	3933	.	.	.	Note=Warning: Bad read orientation;colour=1
contig_186	REAPR	FCD	3773	4199	0.419817	.	.	Note=Error: FCD failure;colour=17
contig_186	REAPR	Read_orientation	4052	4276	.	.	.	Note=Warning: Bad read orientation;colour=1
contig_187	REAPR	Link	2	178	.	.	.	Note=Warning: Link contig_189:1-286;colour=11
contig_188	REAPR	Read_orientation	2215	2341	.	.	.	Note=Warning: Bad read orientation;colour=1
contig_188	REAPR	FCD	9655	9893	0.342001	.	.	Note=Error: FCD failure;colour=17
contig_189	REAPR	Link	19537	19699	.	.	.	Note=Warning: Link contig_185:1-272;colour=11
contig_190	REAPR	Read_orientation	10289	10556	.	.	.	Note=Warning: Bad read orientation;colour=1
contig_190	REAPR	Read_orientation	10625	10813	.	.	.	Note=Warning: Bad read orientation;colour=1
contig_190	REAPR	Link	25424	25587	.	.	.	Note=Warning: Link contig_176:1-290;colour=11
contig_191	REAPR	Read_orientation	3847	3953	.	.	.	Note=Warning: Bad read orientation;colour=1
contig_191	REAPR	Read_orientation	17230	17449	.	.	.	Note=Warning: Bad read orientation;colour=1
contig_191	REAPR	FCD	17263	17657	0.439707	.	.	Note=Error: FCD failure;colour=17
contig_191	REAPR	Read_orientation	17521	17674	.	.	.	Note=Warning: Bad read orientation;colour=1
contig_191	REAPR	Read_orientation	21427	21599	.	.	.	Note=Warning: Bad read orientation;colour=1
contig_191	REAPR	FCD	21491	21849	0.420842	.	.	Note=Error: FCD failure;colour=17
contig_191	REAPR	Read_orientation	21704	21893	.	.	.	Note=Warning: Bad read orientation;colour=1
contig_191	REAPR	Read_orientation	26020	26238	.	.	.	Note=Warning: Bad read orientation;colour=1
contig_191	REAPR	Read_orientation	26359	26604	.	.	.	Note=Warning: Bad read orientation;colour=1
contig_192	REAPR	FCD	8137	8466	0.491796	.	.	Note=Error: FCD failure;colour=17
contig_192	REAPR	Read_orientation	8333	8439	.	.	.	Note=Warning: Bad read orientation;colour=1
contig_192	REAPR	Read_orientation	10967	11150	.	.	.	Note=Warning: Bad read orientation;colour=1
contig_192	REAPR	Read_orientation	11302	11446	.	.	.	Note=Warning: Bad read orientation;colour=1
contig_192	REAPR	Read_orientation	22015	22250	.	.	.	Note=Warning: Bad read orientation;colour=1
contig_192	REAPR	FCD	22044	22532	0.478936	.	.	Note=Error: FCD failure;colour=17
contig_192	REAPR	Read_orientation	22359	22533	.	.	.	Note=Warning: Bad read orientation;colour=1
contig_192	REAPR	Read_orientation	31747	31934	.	.	.	Note=Warning: Bad read orientation;colour=1
contig_192	REAPR	FCD	31805	32178	0.40969	.	.	Note=Error: FCD failure;colour=17
contig_192	REAPR	Read_orientation	32065	32207	.	.	.	Note=Warning: Bad read orientation;colour=1
contig_192	REAPR	Link	48242	48412	.	.	.	Note=Warning: Link contig_187:9374-9669;colour=11
contig_193	REAPR	Read_orientation	16965	17068	.	.	.	Note=Warning: Bad read orientation;colour=1
contig_193	REAPR	Read_orientation	17266	17407	.	.	.	Note=Warning: Bad read orientation;colour=1
contig_193	REAPR	Read_orientation	31456	31816	.	.	.	Note=Warning: Bad read orientation;colour=1
contig_193	REAPR	FCD	31875	32140	0.464216	.	.	Note=Error: FCD failure;colour=17
contig_193	REAPR	Read_orientation	31904	32155	.	.	.	Note=Warning: Bad read orientation;colour=1
contig_193	REAPR	Read_orientation	35412	35596	.	.	.	Note=Warning: Bad read orientation;colour=1
contig_193	REAPR	FCD	35420	35798	0.430464	.	.	Note=Error: FCD failure;colour=17
contig_193	REAPR	Read_orientation	35677	35868	.	.	.	Note=Warning: Bad read orientation;colour=1
contig_193	REAPR	Read_orientation	42170	42377	.	.	.	Note=Warning: Bad read orientation;colour=1
contig_193	REAPR	Link	50997	51171	.	.	.	Note=Warning: Link contig_185:1-290;colour=11
contig_194	REAPR	Link	2	178	.	.	.	Note=Warning: Link contig_181:1127-1418;colour=11
contig_194	REAPR	FCD	22297	22561	0.393	.	.	Note=Error: FCD failure;colour=17
contig_194	REAPR	Read_orientation	39296	39476	.	.	.	Note=Warning: Bad read orientation;colour=1
contig_194	REAPR	Read_orientation	39604	39806	.	.	.	Note=Warning: Bad read orientation;colour=1
contig_194	REAPR	Read_orientation	43675	43777	.	.	.	Note=Warning: Bad read orientation;colour=1
contig_194	REAPR	FCD	59946	60200	0.405063	.	.	Note=Error: FCD failure;colour=17
contig_194	REAPR	Read_orientation	86698	86889	.	.	.	Note=Warning: Bad read orientation;colour=1
contig_194	REAPR	Read_orientation	87085	87256	.	.	.	Note=Warning: Bad read orientation;colour=1
contig_195	REAPR	FCD	1315	1573	0.440489	.	.	Note=Error: FCD failure;colour=17
contig_195	REAPR	Read_orientation	21038	21224	.	.	.	Note=Warning: Bad read orientation;colour=1
contig_195	REAPR	FCD	21084	21465	0.432575	.	.	Note=Error: FCD failure;colour=17
contig_195	REAPR	Read_orientation	21356	21518	.	.	.	Note=Warning: Bad read orientation;colour=1
contig_195	REAPR	Read_orientation	21990	22114	.	.	.	Note=Warning: Bad read orientation;colour=1
contig_195	REAPR	FCD	22024	22418	0.397344	.	.	Note=Error: FCD failure;colour=17
contig_195	REAPR	Read_orientation	22314	22453	.	.	.	Note=Warning: Bad read orientation;colour=1
contig_195	REAPR	Read_orientation	65866	65965	.	.	.	Note=Warning: Bad read orientation;colour=1
contig_195	REAPR	FCD	80075	80330	0.367629	.	.	Note=Error: FCD failure;colour=17
contig_195	REAPR	Read_orientation	85130	85239	.	.	.	Note=Warning: Bad read orientation;colour=1
contig_195	REAPR	FCD	85163	85420	0.402553	.	.	Note=Error: FCD failure;colour=17
contig_195	REAPR	Read_orientation	89036	89265	.	.	.	Note=Warning: Bad read orientation;colour=1
contig_195	REAPR	FCD	89037	89310	0.382686	.	.	Note=Error: FCD failure;colour=17
contig_195	REAPR	Read_orientation	89356	89544	.	.	.	Note=Warning: Bad read orientation;colour=1
contig_195	REAPR	Read_orientation	89722	89834	.	.	.	Note=Warning: Bad read orientation;colour=1
contig_196	REAPR	Read_orientation	2957	3159	.	.	.	Note=Warning: Bad read orientation;colour=1
contig_196	REAPR	Read_orientation	3191	3421	.	.	.	Note=Warning: Bad read orientation;colour=1
contig_196	REAPR	Read_orientation	4693	4878	.	.	.	Note=Warning: Bad read orientation;colour=1
contig_196	REAPR	FCD	4779	5151	0.376012	.	.	Note=Error: FCD failure;colour=17
contig_196	REAPR	Read_orientation	5032	5165	.	.	.	Note=Warning: Bad read orientation;colour=1
contig_196	REAPR	Read_orientation	12791	12973	.	.	.	Note=Warning: Bad read orientation;colour=1
contig_196	REAPR	Read_orientation	13136	13285	.	.	.	Note=Warning: Bad read orientation;colour=1
contig_196	REAPR	FCD	65377	65611	0.373891	.	.	Note=Error: FCD failure;colour=17
contig_196	REAPR	Read_orientation	68573	68862	.	.	.	Note=Warning: Bad read orientation;colour=1
contig_196	REAPR	FCD	68600	69103	0.425004	.	.	Note=Error: FCD failure;colour=17
contig_196	REAPR	Read_orientation	68933	69117	.	.	.	Note=Warning: Bad read orientation;colour=1
contig_197	REAPR	FCD	15897	16142	0.395285	.	.	Note=Error: FCD failure;colour=17
contig_197	REAPR	FCD	37993	38237	0.37175	.	.	Note=Error: FCD failure;colour=17
contig_197	REAPR	FCD	43347	43592	0.3542	.	.	Note=Error: FCD failure;colour=17
contig_197	REAPR	Read_orientation	43576	43698	.	.	.	Note=Warning: Bad read orientation;colour=1
contig_197	REAPR	Read_orientation	51791	52006	.	.	.	Note=Warning: Bad read orientation;colour=1
contig_197	REAPR	FCD	51836	52215	0.473667	.	.	Note=Error: FCD failure;colour=17
contig_197	REAPR	Read_orientation	52062	52254	.	.	.	Note=Warning: Bad read orientation;colour=1
contig_197	REAPR	Read_orientation	53253	53469	.	.	.	Note=Warning: Bad read orientation;colour=1
contig_197	REAPR	Read_orientation	53572	53788	.	.	.	Note=Warning: Bad read orientation;colour=1
contig_197	REAPR	Read_orientation	54017	54170	.	.	.	Note=Warning: Bad read orientation;colour=1
contig_197	REAPR	FCD	56167	56401	0.362338	.	.	Note=Error: FCD failure;colour=17
contig_197	REAPR	Read_orientation	71306	71510	.	.	.	Note=Warning: Bad read orientation;colour=1
contig_197	REAPR	Read_orientation	71554	71807	.	.	.	Note=Warning: Bad read orientation;colour=1
contig_197	REAPR	Read_orientation	73043	73263	.	.	.	Note=Warning: Bad read orientation;colour=1
contig_197	REAPR	FCD	73088	73472	0.448798	.	.	Note=Error: FCD failure;colour=17
contig_197	REAPR	Read_orientation	73335	73529	.	.	.	Note=Warning: Bad read orientation;colour=1
contig_197	REAPR	FCD	79105	79342	0.365965	.	.	Note=Error: FCD failure;colour=17
contig_197	REAPR	Read_orientation	83477	83586	.	.	.	Note=Warning: Bad read orientation;colour=1
contig_197	REAPR	FCD	84187	84433	0.369473	.	.	Note=Error: FCD failure;colour=17
contig_197	REAPR	FCD	102445	102695	0.376632	.	.	Note=Error: FCD failure;colour=17
contig_197	REAPR	Read_orientation	103009	103146	.	.	.	Note=Warning: Bad read orientation;colour=1
contig_197	REAPR	FCD	103060	103343	0.437302	.	.	Note=Error: FCD failure;colour=17
contig_197	REAPR	Read_orientation	117681	117823	.	.	.	Note=Warning: Bad read orientation;colour=1
contig_197	REAPR	FCD	117702	118041	0.515757	.	.	Note=Error: FCD failure;colour=17
contig_197	REAPR	FCD	124546	124782	0.366224	.	.	Note=Error: FCD failure;colour=17
contig_197	REAPR	Read_orientation	134263	134407	.	.	.	Note=Warning: Bad read orientation;colour=1
contig_197	REAPR	Read_orientation	148628	148956	.	.	.	Note=Warning: Bad read orientation;colour=1
contig_197	REAPR	FCD	148663	148921	0.46897	.	.	Note=Error: FCD failure;colour=17
contig_197	REAPR	Read_orientation	148978	149236	.	.	.	Note=Warning: Bad read orientation;colour=1
contig_197	REAPR	FCD	153102	153348	0.399502	.	.	Note=Error: FCD failure;colour=17
contig_197	REAPR	FCD	161014	161263	0.383747	.	.	Note=Error: FCD failure;colour=17
contig_197	REAPR	Read_orientation	169362	169615	.	.	.	Note=Warning: Bad read orientation;colour=1
contig_197	REAPR	Read_orientation	169627	169952	.	.	.	Note=Warning: Bad read orientation;colour=1
contig_197	REAPR	FCD	179546	179787	0.390732	.	.	Note=Error: FCD failure;colour=17
contig_197	REAPR	Read_orientation	180348	180476	.	.	.	Note=Warning: Bad read orientation;colour=1
contig_197	REAPR	FCD	216872	217166	0.383401	.	.	Note=Error: FCD failure;colour=17
contig_197	REAPR	Read_orientation	216874	216977	.	.	.	Note=Warning: Bad read orientation;colour=1
contig_197	REAPR	Read_orientation	218305	218431	.	.	.	Note=Warning: Bad read orientation;colour=1
contig_197	REAPR	Read_orientation	218650	218777	.	.	.	Note=Warning: Bad read orientation;colour=1
contig_197	REAPR	Read_orientation	227573	227677	.	.	.	Note=Warning: Bad read orientation;colour=1
contig_197	REAPR	FCD	227610	227853	0.402254	.	.	Note=Error: FCD failure;colour=17
contig_197	REAPR	Read_orientation	252394	252517	.	.	.	Note=Warning: Bad read orientation;colour=1
contig_197	REAPR	FCD	252428	252821	0.423921	.	.	Note=Error: FCD failure;colour=17
contig_197	REAPR	Read_orientation	284445	284693	.	.	.	Note=Warning: Bad read orientation;colour=1
contig_197	REAPR	Read_orientation	284786	284995	.	.	.	Note=Warning: Bad read orientation;colour=1
contig_197	REAPR	Read_orientation	316594	316875	.	.	.	Note=Warning: Bad read orientation;colour=1
contig_197	REAPR	FCD	316668	317095	0.480737	.	.	Note=Error: FCD failure;colour=17
contig_197	REAPR	Read_orientation	316937	317140	.	.	.	Note=Warning: Bad read orientation;colour=1
contig_197	REAPR	Read_orientation	340261	340455	.	.	.	Note=Warning: Bad read orientation;colour=1
contig_197	REAPR	Read_orientation	340543	340760	.	.	.	Note=Warning: Bad read orientation;colour=1
contig_197	REAPR	Read_orientation	340856	341083	.	.	.	Note=Warning: Bad read orientation;colour=1
contig_197	REAPR	FCD	345058	345295	0.377934	.	.	Note=Error: FCD failure;colour=17
contig_197	REAPR	Read_orientation	363391	363601	.	.	.	Note=Warning: Bad read orientation;colour=1
contig_197	REAPR	Read_orientation	363766	363981	.	.	.	Note=Warning: Bad read orientation;colour=1
contig_198	REAPR	Read_orientation	6337	6451	.	.	.	Note=Warning: Bad read orientation;colour=1
contig_198	REAPR	FCD	6360	6724	0.388357	.	.	Note=Error: FCD failure;colour=17
contig_198	REAPR	Read_orientation	6622	6771	.	.	.	Note=Warning: Bad read orientation;colour=1
contig_198	REAPR	FCD	10663	10899	0.376912	.	.	Note=Error: FCD failure;colour=17
contig_198	REAPR	Read_orientation	16373	16586	.	.	.	Note=Warning: Bad read orientation;colour=1
contig_198	REAPR	Read_orientation	16736	16923	.	.	.	Note=Warning: Bad read orientation;colour=1
contig_198	REAPR	Read_orientation	29047	29162	.	.	.	Note=Warning: Bad read orientation;colour=1
contig_198	REAPR	FCD	65098	65353	0.393624	.	.	Note=Error: FCD failure;colour=17
contig_198	REAPR	Read_orientation	100359	100464	.	.	.	Note=Warning: Bad read orientation;colour=1
contig_198	REAPR	Read_orientation	109177	109416	.	.	.	Note=Warning: Bad read orientation;colour=1
contig_198	REAPR	FCD	109195	109626	0.49075	.	.	Note=Error: FCD failure;colour=17
contig_198	REAPR	Read_orientation	109422	109672	.	.	.	Note=Warning: Bad read orientation;colour=1
contig_198	REAPR	FCD	111600	111843	0.36933	.	.	Note=Error: FCD failure;colour=17
contig_198	REAPR	FCD	117818	118052	0.392183	.	.	Note=Error: FCD failure;colour=17
contig_198	REAPR	Read_orientation	139091	139285	.	.	.	Note=Warning: Bad read orientation;colour=1
contig_198	REAPR	FCD	139125	139547	0.457762	.	.	Note=Error: FCD failure;colour=17
contig_198	REAPR	Read_orientation	139388	139597	.	.	.	Note=Warning: Bad read orientation;colour=1
contig_198	REAPR	FCD	147778	148093	0.401921	.	.	Note=Error: FCD failure;colour=17
contig_198	REAPR	Read_orientation	152489	152588	.	.	.	Note=Warning: Bad read orientation;colour=1
contig_198	REAPR	Read_orientation	158648	158791	.	.	.	Note=Warning: Bad read orientation;colour=1
contig_198	REAPR	FCD	158699	159085	0.396676	.	.	Note=Error: FCD failure;colour=17
contig_198	REAPR	Read_orientation	158947	159108	.	.	.	Note=Warning: Bad read orientation;colour=1
contig_198	REAPR	Read_orientation	162161	162346	.	.	.	Note=Warning: Bad read orientation;colour=1
contig_198	REAPR	FCD	162203	162561	0.397601	.	.	Note=Error: FCD failure;colour=17
contig_198	REAPR	Read_orientation	162451	162596	.	.	.	Note=Warning: Bad read orientation;colour=1
contig_198	REAPR	Read_orientation	171089	171290	.	.	.	Note=Warning: Bad read orientation;colour=1
contig_198	REAPR	Read_orientation	171412	171586	.	.	.	Note=Warning: Bad read orientation;colour=1
contig_198	REAPR	Read_orientation	180266	180431	.	.	.	Note=Warning: Bad read orientation;colour=1
contig_198	REAPR	Read_orientation	180582	180744	.	.	.	Note=Warning: Bad read orientation;colour=1
contig_198	REAPR	Read_orientation	207624	207814	.	.	.	Note=Warning: Bad read orientation;colour=1
contig_198	REAPR	Read_orientation	207984	208186	.	.	.	Note=Warning: Bad read orientation;colour=1
contig_198	REAPR	Read_orientation	212101	212291	.	.	.	Note=Warning: Bad read orientation;colour=1
contig_198	REAPR	Read_orientation	212394	212630	.	.	.	Note=Warning: Bad read orientation;colour=1
contig_198	REAPR	FCD	229692	229926	0.375312	.	.	Note=Error: FCD failure;colour=17
contig_198	REAPR	Read_orientation	258750	259063	.	.	.	Note=Warning: Bad read orientation;colour=1
contig_198	REAPR	Read_orientation	259132	259392	.	.	.	Note=Warning: Bad read orientation;colour=1
contig_198	REAPR	Read_orientation	301983	302105	.	.	.	Note=Warning: Bad read orientation;colour=1
contig_198	REAPR	FCD	302034	302291	0.440098	.	.	Note=Error: FCD failure;colour=17
contig_198	REAPR	Read_orientation	307530	307714	.	.	.	Note=Warning: Bad read orientation;colour=1
contig_198	REAPR	FCD	307567	307988	0.382818	.	.	Note=Error: FCD failure;colour=17
contig_198	REAPR	Read_orientation	307854	307984	.	.	.	Note=Warning: Bad read orientation;colour=1
contig_198	REAPR	Read_orientation	315290	315410	.	.	.	Note=Warning: Bad read orientation;colour=1
contig_198	REAPR	FCD	315340	315583	0.415052	.	.	Note=Error: FCD failure;colour=17
contig_198	REAPR	FCD	327723	328021	0.390575	.	.	Note=Error: FCD failure;colour=17
contig_198	REAPR	Read_orientation	343935	344121	.	.	.	Note=Warning: Bad read orientation;colour=1
contig_198	REAPR	Read_orientation	344245	344459	.	.	.	Note=Warning: Bad read orientation;colour=1
contig_198	REAPR	Read_orientation	404633	404809	.	.	.	Note=Warning: Bad read orientation;colour=1
contig_198	REAPR	FCD	404673	405044	0.486228	.	.	Note=Error: FCD failure;colour=17
contig_198	REAPR	Read_orientation	404862	405083	.	.	.	Note=Warning: Bad read orientation;colour=1
contig_198	REAPR	Read_orientation	439424	439683	.	.	.	Note=Warning: Bad read orientation;colour=1
contig_198	REAPR	FCD	439530	439892	0.409255	.	.	Note=Error: FCD failure;colour=17
contig_198	REAPR	Read_orientation	439753	439924	.	.	.	Note=Warning: Bad read orientation;colour=1
contig_198	REAPR	Read_orientation	467306	467416	.	.	.	Note=Warning: Bad read orientation;colour=1
contig_198	REAPR	Read_orientation	469932	470404	.	.	.	Note=Warning: Bad read orientation;colour=1
contig_198	REAPR	FCD	469955	470356	0.44174	.	.	Note=Error: FCD failure;colour=17
contig_198	REAPR	Read_orientation	483139	483359	.	.	.	Note=Warning: Bad read orientation;colour=1
contig_198	REAPR	Read_orientation	483440	483658	.	.	.	Note=Warning: Bad read orientation;colour=1
contig_198	REAPR	Read_orientation	492953	493057	.	.	.	Note=Warning: Bad read orientation;colour=1
contig_198	REAPR	Read_orientation	514381	514583	.	.	.	Note=Warning: Bad read orientation;colour=1
contig_198	REAPR	FCD	514425	514796	0.445076	.	.	Note=Error: FCD failure;colour=17
contig_198	REAPR	Read_orientation	514665	514850	.	.	.	Note=Warning: Bad read orientation;colour=1
contig_198	REAPR	Read_orientation	540000	540152	.	.	.	Note=Warning: Bad read orientation;colour=1
contig_198	REAPR	Read_orientation	540257	540438	.	.	.	Note=Warning: Bad read orientation;colour=1
contig_198	REAPR	Read_orientation	556121	556250	.	.	.	Note=Warning: Bad read orientation;colour=1
contig_198	REAPR	Read_orientation	556450	556564	.	.	.	Note=Warning: Bad read orientation;colour=1
