# Supplementary material for: Candidate pathogenicity islands in the genome of ‘Candidatus Rickettsiella isopodorum’, an intracellular bacterium infecting terrestrial isopod crustaceans
Source: PeerJ. 2016 Dec 21;4:e2806. doi: 10.7717/peerj.2806 (PMC5181103; doi:10.7717/peerj.2806)
Supplement: Supplemental Information 2 [file peerj-04-2806-s002.zip › Supplement/assembly_eval/reapr_isopodorum/contig_196_error.fa]

>contig_196:64000-67000
CTATTTAAATCAGCCATCTTATCATTCGTATTTTTTATGCATTTAAGTCAACTATTAATA
GGGATTGGTCTTTCAGTAACGGCAGATCCTATTATTAAAGGGCTTTGCCAAGATAGTCGT
CAAGTAAAGCCAGGCGATCTATTCTTTGCCTATCCTGGATTGGATCGTGATGGCCGTCAC
TTCATACCCGAGGCGATTGCTAAAGGTGCGGCGGCTATTCTATTTGAATCGGAGGGGAAT
TCTGTGGAGCGGAGTTCGTCATTCATTCCTATATTACCGCTTAATCATTTAACCGCACAA
TTAGGACCTATAGCCGCCCGATTTTATGATTATCCGAGTCGTTATTTGCCGGTAATAGGC
ATTACGGGTACGAATGGTAAAACGTCCTGTACTCACTTTTTAGCGGATAGTTTGCAGCAG
TTACAAAAACCTTGTGGTGTCATCGGTACCTTAGGAAATGGTTTTTATGGTGATTTAAAG
CCGGGTCAATTAACCACACCGGATGCCATTGAGTTACAGCAATTGCTGGCAAATTTTCGG
GATAAGCAAGCACAAGCCGTAGTGATGGAAGTGTCTTCACATCGATTAGCCCAACAGCGT
TTAAATGGAACAGAATTTTCTGTTGCCGCATTTACCAATTTGACACGTGATCATCTTGAT
TATCATGAATCGATGAGTGCTTATGCCCAAGCTAAACGTTCTATTTTTGATTTGCCGGGT
GTGCAGCAGGCAATATTAAATGCCGATGATCCTTACGCACAATTATGGTTAACTGAGCTT
GCTGAACAATTACCGGTGTATACTTATTCTTTACATAAGCCACAAGCGGCATGGCCACAT
ATTCCACAGATCACAGTAAAAAAATTTGATTTTAATCAGCAAGGTTTACGGGCAGAAATT
GATACGCCCTGGGGCGAAGTATTTATCGAAAATCGATTTTTAATGGGACCGTTTAATTTA
AGTAATTTGTTATTGGTTTTGACGATATTGAAAAATTTACATTTTTCTTTAGCAGAAATT
TCGCAAGTGATCTCGAAGTTAAAAGGTGTAAAAGGGCGTATGCAAGCTTTTCATGTACCT
GGAAAAGCCTTAGTTGTCGTAGATTATGCGCACACGCCGGATGCTTTGCAGCAAGTGTTG
CGTGCTTTACGACCGCATTGTGCTGGTGAGTTATATTGTTTATTTGGTTGTGGTGGTGAT
CGAGATAAAGGTAAACGGCCCTTAATGGCTGAGATTGCTGAACAGGAAGCGGATCACATC
ATACTAACCAATGATAACCCGCGCGATGAAGATCCCTTACAAATTTTGCAAGCGATTCAA
AAAGGGTTTACAGGTAAAAAATCGGTATATCGTGAACCGGATAGACAGCGTGCTATTGCT
TATACCTTAGCAACCGCCCAGCCCACTGATGTGGTTTTAGTGGCGGGTAAAGGACACGAA
GCGTACCAGTTGATAAATGGCATTAAGTATCCTTTTGATGATGCTATCGAAGTGCAACGT
TTTTTAAATCAGTAACTTTTCATTCACTAACCTGACTATCTAAATGTAAATGTATTTATC
AGTTTTATCAGTGCAATATCTATAGCTATCGATTAATATAGCGTTATCTTTTTTTATGGT
TAATTTAGTGAAATTATCGACAGTGGCTAACAGACTTCAGGGAAAGCTATTAGGTTCCGA
TGGCGATTATATCGGACTAAGTTTGGATTCGCGTTGCATTAAACCACATGAACTTTTTGT
TGCTATACGCGGGGAGCAGTTTGATGGACATCATTTTATTGAACGAGTCAAACAAAGCGG
CGCTGCAGCGGCTATTGTTGATCAGGTTATAGAGACTGATTTGCCTTTAGTACTCGTTCA
GGATACACGAAAAGCCTTAGGTGAATTAGCTAAGCAACATCGTAGTCAATTTTCTATTCC
AGTTATCGCCTTAACGGGTAGCTGTGGAAAAACCACTACCAAAGAAATGATCCGATCTAT
TTTGGCTGAAGTGGGTCCAGTATTAACTAATTTTAAAAATTTCAATAATGAGATTGGTTT
ACCCTTAACCTTGCTGAATTTAAATGCCGAACACCATTATGCTGTCATCGAAATGGGTGC
TAATCATGCGGGAGAAATTGAGTATTTAACCCAGATTACCCAACCAAATGTTGCGTTGGT
CACTAATATTGGACCGGCACATTTGCAAGGATTTGGATCGATGGCCGGTATTGCCCAAGC
TAAAGCTGAGATTTTTTCTGGTTTAGTTAAGAAGGGTGTCGCTATTATTAATGCGGATGA
TAAGTTTACTGACGTATTACAAAAAGCCTGTACCGATTTTCGTTGTGTTAGTTTTGGTTT
ATCCGAGACCTATGATTTTTTTGCGACTAATATTCAAATAAATACGGACGGGGAAGCCAC
GTTTTTATTACATACTCCCTGCAGAAAAGAAATGATGATTCGCTTAAACTTACCTGGACA
GCATCAGGTGATGAATGCCTTAGCGGCTGTGGCCGCGGCAAGTCAAGTGGGCATTGAATT
ATCGTTTATCAAATCAGGTTTAGAAAAAGCTCAGCCGGTACCAGGAAGAGCGATAGTGAG
TACAACAAAAATAGGTGTGACACTCATAGATGATAGTTATAATGCCAATCCGAGCTCAGT
CGCCGTGGCCTTGAAATTATTAGCCCATTACACAGGCCTACGAATTTTTGTTATGGGTGA
TATGGGTGAGTTAGGTAAAAATGCGGTGGACTATCATCGTCAAATCGGAGAATTAGCCAA
AGAATTAAACATCGATGAGGTCTATACTTACGGTGATTTAAGTAAAGAAACGGCTAAGGC
ATTTGGTGCCAATGGAAAGCATTATTCCAATCATCAAAAATTAATTTTAGCTCTAAAATT
GCGTTTGCAAGAGAAGGTGACCATTTTAATTAAAGGTTCGCGTACTGCGCAAATGGAAAA
AGTAGCCCGTGCTTTAATGGATTAATAATGTGTGAACAATAACTTCCTAAACTCTCATTA
A
