# Supplementary material for: Candidate pathogenicity islands in the genome of ‘Candidatus Rickettsiella isopodorum’, an intracellular bacterium infecting terrestrial isopod crustaceans
Source: PeerJ. 2016 Dec 21;4:e2806. doi: 10.7717/peerj.2806 (PMC5181103; doi:10.7717/peerj.2806)
Supplement: Supplemental Information 2 [file peerj-04-2806-s002.zip › Supplement/assembly_eval/reapr_isopodorum/contig_196_error_blast_results.txt]

BLASTN 2.3.0+


Reference: Stephen F. Altschul, Thomas L. Madden, Alejandro A.
Schaffer, Jinghui Zhang, Zheng Zhang, Webb Miller, and David J.
Lipman (1997), "Gapped BLAST and PSI-BLAST: a new generation of
protein database search programs", Nucleic Acids Res. 25:3389-3402.


Database: Rickettsiella_grylli.fasta
           2 sequences; 1,581,239 total letters


Query= contig_196:64000-67000

Length=3001
                                                                      Score     E
Sequences producing significant alignments:                          (Bits)  Value

  contig_2                                                            1981    0.0  


> contig_2
Length=1566411

 Score = 1981 bits (2196),  Expect = 0.0
 Identities = 2218/2956 (75%), Gaps = 35/2956 (1%)
 Strand=Plus/Plus

Query  33      TTTTATGCATTTAAGTCAACTATTAATAGGGATTGGTCTTTCAGTAACGGCAGATCCTAT  92
               |||||||||||| || ||| |||||   || ||   | ||||| || |  | ||||||||
Sbjct  537276  TTTTATGCATTTGAGCCAATTATTACGCGGAATGAATATTTCAATAGCAACTGATCCTAT  537335

Query  93      TATTAAAGGGCTTTGCCAAGATAGTCGTCAAGTAAAGCCAGGCGATCTATTCTTTGCCTA  152
               ||||||||| || || ||||||||||| ||  ||||||| || |||||||||||||| ||
Sbjct  537336  TATTAAAGGACTCTGTCAAGATAGTCGGCAGATAAAGCCCGGTGATCTATTCTTTGCTTA  537395

Query  153     TCCTGGATTGGATCGTGATGGCCGTCACTTCATACCCGAGGCGATTGCTAAAGGTGCGGC  212
               |   || ||  |  ||||||| ||  | || ||    || || |||   |||||||| ||
Sbjct  537396  TAAAGGTTTAAAAAGTGATGGACGCTATTTTATTAAGGATGCCATTAAAAAAGGTGCAGC  537455

Query  213     GGCTATTCTATTTGAATCGGAGGGGAATTCTGTGGAGCGG---AGTTCGTCATTCATTCC  269
                |||||| || | ||| | || |  |||| |  |   |     |  || || |  |||||
Sbjct  537456  AGCTATTTTAGTGGAACCCGACGAAAATTATACGATACATTTAAAATCATCCTCTATTCC  537515

Query  270     TATATTACCGCTTAATCATTTAACCGCACAATTAGGACCTATAGCCGCCCGATTTTATGA  329
               |||| || || |  | ||||||||  |||| |||||| |  | || || |||||||||| 
Sbjct  537516  TATAATAGCGTTGCACCATTTAACATCACAGTTAGGATCACTTGCTGCACGATTTTATGG  537575

Query  330     TTATCCGAGTCGTTATTTGCCGGTAATAGGCATTACGGGTACGAATGGTAAAACGTCCTG  389
               |||||||||||| ||| | || || || || || || ||||||||||||||||| || ||
Sbjct  537576  TTATCCGAGTCGCTATCTACCCGTTATCGGAATAACTGGTACGAATGGTAAAACATCGTG  537635

Query  390     TACTCACTTTTTAGCGGATAGTTTGCAGCAGTTACAAAAACCTTGTGGTGTCATCGGTAC  449
               ||| || ||||| || ||||| |||||  ||||||||  | | |||||||| ||||| ||
Sbjct  537636  TACCCATTTTTTGGCAGATAGCTTGCAAAAGTTACAACGATCGTGTGGTGTTATCGGCAC  537695

Query  450     CTTAGGAAATGGTTTTTATGGTGATTTAAAGCCGGGTCAATTAACCACACCGGATGCCAT  509
               |||||| || |||||||||||| ||||||| |  | ||||||||| ||||||||||||||
Sbjct  537696  CTTAGGCAACGGTTTTTATGGTCATTTAAAACGCGCTCAATTAACGACACCGGATGCCAT  537755

Query  510     TGAGTTACAGCAATTGCTGGCAAATTTTCGGGATAAGCAAGCACAAGCCGTAGTGATGGA  569
                ||  |||| ||||| || |||  |||||| | | | || |||||| | || || |||||
Sbjct  537756  CGAACTACAACAATTACTCGCAGCTTTTCGCGCTCAACACGCACAAACGGTTGTTATGGA  537815

Query  570     AGTGTCTTCACATCGATTAGCCCAACAGCGTTTAAATGGAACAGAATTTTCTGTTGCCGC  629
               ||| || || ||  |||| || ||| |||||||||||||||| |||||||| || |||||
Sbjct  537816  AGTTTCCTCGCACAGATTGGCTCAAAAGCGTTTAAATGGAACTGAATTTTCGGTCGCCGC  537875

Query  630     ATTTACCAATTTGACACGTGATCATCTTGATTATCATGAATCGATGAGTGCTTATGCCCA  689
               ||| || |||||||| ||||||||  | || |||||| || | |||  |||||||||  |
Sbjct  537876  ATTGACTAATTTGACGCGTGATCACTTAGACTATCATAAAACAATGGATGCTTATGCAAA  537935

Query  690     AGCTAAACGTTCTATTTTTGATTTGCCGGGTGTGCAGCAGGCAATATTAAATGCCGATGA  749
                || || || ||| ||||||| || || ||||| || ||     | ||||||||||||||
Sbjct  537936  GGCCAAGCGCTCTTTTTTTGAATTACCCGGTGTCCAACACATTGTTTTAAATGCCGATGA  537995

Query  750     TCCTTACGCACAATTATGGTTAACTGAGCTTGCTGAACAATTACCGGTGTATACTTATTC  809
               |||||||||||||||||||||||||||| |||   ||||| | ||  | | |||||||||
Sbjct  537996  TCCTTACGCACAATTATGGTTAACTGAGTTTGAGAAACAACTCCCTATCTCTACTTATTC  538055

Query  810     TTTACATAAGCCACAAGCGGCATGGCCACATATTCCACAGATCACAGTaaaaaaaTTTGA  869
                ||| |    || ||||||   ||| |||||||||||||| |||| ||||||||||||||
Sbjct  538056  GTTAAAACGTCCTCAAGCGCGTTGGTCACATATTCCACAGGTCACGGTAAAAAAATTTGA  538115

Query  870     TTTTAATCAGCAAGGTTTACGGGCAGAAATTGATACGCCCTGGGGCGAAGTATTTATCGA  929
               ||||||||| || ||  ||| |||||||||||||||||||||||| || |||||||| ||
Sbjct  538116  TTTTAATCAACAGGGACTACAGGCAGAAATTGATACGCCCTGGGGAGACGTATTTATTGA  538175

Query  930     AAATCGATTTTTAATGGGACCGTTTAATTTAAGTAATTTGTTATTGGTTTTGACGATATT  989
               |||||  |||||||||||  |||||||||||||||||||||| || || || ||  |  |
Sbjct  538176  AAATCAGTTTTTAATGGGCGCGTTTAATTTAAGTAATTTGTTGTTAGTATTAACAGTGCT  538235

Query  990     GAAAAATTTACATTTTTCTTTAGCAGAAATTTCGCAAGTGATCTCGAAGTTAAAAGGTGT  1049
               |||||  |||||||||||||| || ||||||||||||||  | |||   |||||| | | 
Sbjct  538236  GAAAAGCTTACATTTTTCTTTGGCCGAAATTTCGCAAGTTTTATCGCGATTAAAAAGCGC  538295

Query  1050    AAAAGGGCGTATGCAAGCTTTTCATGTACCTGGAAAAGCCTTAGTTGTCGTAGATTATGC  1109
                ||||| || |||||| ||||||  ||    ||||||||  | ||||| || ||||| ||
Sbjct  538296  TAAAGGACGCATGCAAACTTTTCGAGTGAAAGGAAAAGCAATCGTTGTTGTGGATTACGC  538355

Query  1110    GCACACGCCGGATGCTTTGCAGCAAGTGTTGCGTGCTTTACGACCGCATTGTGCTGGTGA  1169
               ||| || || |||||  | ||||| || ||||  || ||| |  ||||||||   ||  |
Sbjct  538356  GCATACACCCGATGCGCTACAGCAGGTTTTGCAGGCGTTAAGGTCGCATTGTCGAGGGCA  538415

Query  1170    GTTATATTGTTTATTTGGTTGTGGTGGTGATCGAGATAAAGGTAAACGGCCCTTAATGGC  1229
                 | |||||||||||||||||||| || ||||| |||||||| ||||| ||| | |||||
Sbjct  538416  ACTCTATTGTTTATTTGGTTGTGGCGGCGATCGCGATAAAGGAAAACGACCCCTGATGGC  538475

Query  1230    TGAGATTGCTGAACAGGAAGCGGATCACATCATACTAACCAATGATAACCCGCGCGATGA  1289
                |  || || ||| | |  |||||||| || ||  |||| |||||||| || ||  ||||
Sbjct  538476  AGCTATCGCGGAAGAAGGGGCGGATCATATTATTGTAACAAATGATAATCCTCGTTATGA  538535

Query  1290    AGATCCCTTACAAATTTTGCAAGCGATTCAAAAAGGGTTTACAGGTAAAAAATCGGTATA  1349
               |||||| || |||||||| ||||  |||| | |||| ||||  || || ||| || | ||
Sbjct  538536  AGATCCGTTTCAAATTTTTCAAGATATTCGACAAGGTTTTAAGGGAAACAAAGCGATTTA  538595

Query  1350    TCGTGAACCGGATAGACAGCGTGCTATTGCTTATACCTTAGCAACCGCCCAGCCCACTGA  1409
               |  |||||| ||  |  |    || || || ||| |  |   | |||| || ||  | ||
Sbjct  538596  TTATGAACCTGAACGGAAAAAAGCGATAGCCTATGCACTGAAAGCCGCTCAACCTTCGGA  538655

Query  1410    TGTGGTTTTAGTGGCGGGTAAAGGACACGAAGCGTACCAGTTGATAAATGGCATTAAGTA  1469
               | | |||||| | || || |||||||||||  | || |||| |||  |||| || || ||
Sbjct  538656  TATTGTTTTAATCGCAGGAAAAGGACACGAGTCCTATCAGTCGATTCATGGAATCAACTA  538715

Query  1470    TCCTTTTGATGATGCTATCGAAGTGCAACGTTTTTTAAATCAGTAACTTTTCATTCACTA  1529
               |||||||||||||||  | ||||| |||| |||||||||||||||| |||| |||     
Sbjct  538716  TCCTTTTGATGATGCCGTTGAAGTTCAACATTTTTTAAATCAGTAATTTTTTATT-----  538770

Query  1530    ACCTGACTATCTAAATGTAAATGTATTTATCAGTTTTATCAGTGCAATATCTATAGCTAT  1589
                        || |||  |||    ||||    || ||| | |||||||||| ||| ||||
Sbjct  538771  ---------TCCAAA-ATAA---GATTT---CGTGTTACCCGTGCAATATCGATAACTAT  538814

Query  1590    CGATTAATATAGCGTTATCtttttttATGGTTAATTTAGTGAAATTATCGACAGTGGCTA  1649
               |||||| ||||   ||| |  |||||| ||||||   |||||||||||| ||  | || |
Sbjct  538815  CGATTACTATA--CTTACC--TTTTTAGGGTTAACGAAGTGAAATTATCAACGCTTGCAA  538870

Query  1650    ACAGACTTCAGGGAAAGCTATTAGGTTCCGATGGCGATTATATCGGACTAAGTTTGGATT  1709
                ||| ||  | ||||  ||  | ||| | || |   |||| |  ||  ||||  ||||||
Sbjct  538871  GCAGGCTGAAAGGAACACTGCTCGGTGCAGACGCTCATTACAAGGGGATAAGCGTGGATT  538930

Query  1710    CGCGTTGCATTAAACCACATGAACTTTTTGTTGCTATACGCGGGGAGCAGTTTGATGGAC  1769
               ||||||  || ||||| |||||||||||| | ||  | || ||  | |||| |||||| |
Sbjct  538931  CGCGTTCTATAAAACCGCATGAACTTTTTATAGCGCTTCGTGGTAAACAGTATGATGGCC  538990

Query  1770    ATCATTTTATTGAACGAGTC-AAACAAAGCGGCGCTGCAGCGGCTATTGTTGATCAGGTT  1828
               |||| | | |||   ||| |  | ||    || || || |||||| |||| ||  |||| 
Sbjct  538991  ATCACTATGTTG-GTGAGGCTCAGCAGCATGGTGCAGCGGCGGCTGTTGTGGAAGAGGTG  539049

Query  1829    ATAGAGACTGATTTGCCTTTAGTACTCGTTCAGGATACACGAAAAGCCTTAGGTGAATTA  1888
               ||||| || ||||| |||||||| |||||  ||||||| || |||||  | |||||| | 
Sbjct  539050  ATAGAAACGGATTTACCTTTAGTTCTCGTGGAGGATACGCGGAAAGCGCTCGGTGAACTT  539109

Query  1889    GCTAAGCAACATCGTAGTCAATTTTCTATTCCAGTTATCGCCTTAACGGGTAGCTGTGGA  1948
               || ||||| |||||  |||| |||||||||||  |||| | |||||| || || || || 
Sbjct  539110  GCGAAGCACCATCGGCGTCAGTTTTCTATTCCTATTATTGGCTTAACCGGAAGTTGCGGG  539169

Query  1949    AAAACCACTACCAAAGAAATGATCCGATCTATTTTGGCTGAAGTGGGTCCAGTATTAACT  2008
               |||||||| ||   ||||||||| || ||||||||||| ||| |||| || ||| |  ||
Sbjct  539170  AAAACCACAACGCGAGAAATGATTCGTTCTATTTTGGCGGAAATGGGGCCGGTACTGGCT  539229

Query  2009    AATTTTAAAAATTTCAATAATGAGATTGGTTTACCCTTAACCTTGCTGAATTTAAATGCC  2068
               |||||||||||||| ||||||| |||||| ||||| ||||| || ||  ||||||  || 
Sbjct  539230  AATTTTAAAAATTTTAATAATGCGATTGGATTACCGTTAACGTTACTTCATTTAACGGCG  539289

Query  2069    GAACACCATTATGCTGTCATCGAAATGGGTGCTAATCATGCGGGAGAAATTGAGTATTTA  2128
               || || | |||||| || || ||||||||||| ||||| || ||||||||||| ||||||
Sbjct  539290  GAGCATCGTTATGCGGTTATTGAAATGGGTGCCAATCACGCCGGAGAAATTGACTATTTA  539349

Query  2129    ACCCAGATTACCCAACCAAATGTTGCGTTGGTCACTAATATTGGACCGGCACATTTGCAA  2188
               || || ||||| |||||  || |||||||  |||| ||||| || || || ||||| |||
Sbjct  539350  ACGCATATTACACAACCTGATATTGCGTTAATCACGAATATAGGTCCTGCTCATTTACAA  539409

Query  2189    GGATTTGGATCGATGGCCGGTATTGCCCAAGCTAAAGCTGAGATTTTTTCTGGTTTAGTT  2248
               |||||||| || ||     |  ||||| | |||||||| ||||||||||| || |||| |
Sbjct  539410  GGATTTGGGTCCATTTTGCGCGTTGCCGAGGCTAAAGCAGAGATTTTTTCAGGGTTAGCT  539469

Query  2249    AAGAAGGGTGTCGCTATTATTAATGCGGATGATAAGTTTACTGACGTATTACAAAAAGCC  2308
                | ||||| || |||||  |||| || |  |||||   ||  ||  ||||  ||||||||
Sbjct  539470  CAAAAGGGCGTGGCTATCCTTAACGCTGCGGATAATCATAGGGATATATTGGAAAAAGCC  539529

Query  2309    TGTACCGATTTTCGTTGTGTTAGTTTTGGTTTATCCGAGACCTATGAtttttttGCGACT  2368
                |  |  | | |||  |||| | |||||||||| |  | | || |||||||| ||||  |
Sbjct  539530  AGCGCTCAGTATCGGCGTGTGAATTTTGGTTTAACTCAAAACTGTGATTTTTATGCGCGT  539589

Query  2369    AATATTCAAATAAATACGGACGGGGA-AGCCACGTTTTTATTACATACTCCCTGCAGAAA  2427
                | || ||  |  |||   ||||| | | | || ||||||||   | ||   | | || |
Sbjct  539590  CAGATCCAGCTGGATA-AAACGGGAAGACCTACTTTTTTATTGGTTTCT---TCCGGAGA  539645

Query  2428    AGAAATGATGATTCGCTTAAACTTACCTGGACAGCATCAGGTGATGAATGCCTTAGCGGC  2487
                ||||| || ||||||||||| ||| | ||||| ||||| || |||||||| ||||||||
Sbjct  539646  GGAAATCATCATTCGCTTAAATTTATCGGGACAACATCACGTCATGAATGCATTAGCGGC  539705

Query  2488    TGTGGCCGCGGCAAGTCAAGTGGGCATTGAATTATCGTTTATCAAATCAGGTTTAGAAAA  2547
                | ||| |  ||  ||||||||||  | ||||| ||  ||||  |||| || ||||||||
Sbjct  539706  CGCGGCGGTCGCGCGTCAAGTGGGTGTGGAATTCTCTGTTATTCAATCCGGCTTAGAAAA  539765

Query  2548    AGCTCAGCCGGTACCAGGAAGAGCGATAGTGAGTACAACAAAAATAGGTGTGACACTCAT  2607
               |   || ||  || | || |||| |||     | |||||||||| ||| | |||| | ||
Sbjct  539766  AATGCAACCCTTATCCGGGAGAGTGATCAATCGCACAACAAAAACAGGCGCGACATTGAT  539825

Query  2608    AGATGATAGTTATAATGCCAATCCGAGCTCAGTCGCCGTGGCCTTGAAATTATTAGCCCA  2667
                ||||| || |||||||| |||||||| ||||| || | |||||| ||||| ||||| ||
Sbjct  539826  TGATGACAGCTATAATGCGAATCCGAGTTCAGTGGCGGCGGCCTTAAAATTGTTAGCACA  539885

Query  2668    TTACACAGGCCTACGAATTTTTGTTATGGGTGATATGGGTGAGTTAGGTAAAAATGCGGT  2727
               ||||| |||||| |||||||| ||| ||||||||||| ||||||| ||||||| ||||| 
Sbjct  539886  TTACAAAGGCCTGCGAATTTTGGTTCTGGGTGATATGAGTGAGTTGGGTAAAAGTGCGGG  539945

Query  2728    GGACTATCATCGTCAAATCGGAGAATTAGCCAAAGAATTAAACATCGATGAGGTCTATAC  2787
                | ||||||||||||||| ||||||||||| ||||  ||||  |||||| | ||||||||
Sbjct  539946  TGCCTATCATCGTCAAATGGGAGAATTAGCAAAAGCGTTAACGATCGATAAAGTCTATAC  540005

Query  2788    TTACGGTGATTTAAGTAAAGAAACGGCTAAGGCATTTGGTGCCAATGGAAAGCATTATTC  2847
               ||  |||||||||||| ||||||| || || || ||||||||| |||| || || |||||
Sbjct  540006  TTGTGGTGATTTAAGTGAAGAAACAGCCAAAGCGTTTGGTGCCCATGGCAAACACTATTC  540065

Query  2848    CAATCATCAAAAATTAATTTTAGCTCTAAAATTGCGTTTGCAAGAGAAGGTGACCATTTT  2907
                |||||||||||||| ||||||||  |||||     | | ||| | || ||||| |||||
Sbjct  540066  AAATCATCAAAAATTGATTTTAGCGTTAAAACCCGATGTACAAAAAAACGTGACTATTTT  540125

Query  2908    AATTAAAGGTTCGCGTACTGCGCAAATGGAAAAAGTAGCCCGTGCTTTAATGGATTAATA  2967
               |||||||||||| || | ||| |||||||| ||||||||   ||||||||||||||||||
Sbjct  540126  AATTAAAGGTTCACGCAATGCACAAATGGAGAAAGTAGCGGCTGCTTTAATGGATTAATA  540185

Query  2968    ATGTGTGAACAATAAC  2983
               || |||| |  |||||
Sbjct  540186  ATATGTGGATGATAAC  540201


Lambda      K        H
   0.634    0.408    0.912 

Gapped
Lambda      K        H
   0.625    0.410    0.780 

Effective search space used: 4705618464


  Database: Rickettsiella_grylli.fasta
    Posted date:  Jul 29, 2016  1:31 PM
  Number of letters in database: 1,581,239
  Number of sequences in database:  2


Matrix: blastn matrix 2 -3
Gap Penalties: Existence: 5, Extension: 2
