# Supplementary material for: Candidate pathogenicity islands in the genome of ‘Candidatus Rickettsiella isopodorum’, an intracellular bacterium infecting terrestrial isopod crustaceans
Source: PeerJ. 2016 Dec 21;4:e2806. doi: 10.7717/peerj.2806 (PMC5181103; doi:10.7717/peerj.2806)
Supplement: Supplemental Information 2 [file peerj-04-2806-s002.zip › Supplement/assembly_eval/reapr_isopodorum/contig_197_error.fa]

>contig_197:178500-180500
TATTACCCACCACACAAGATATCCAATCCGGCGCAGTCTGTTACTCGGCCGCTAGTGCTT
ACTCACAAGCGACACAAACGGATACCGTAGATACCTACTGGCAACTCGCCAATGATTCTG
CCTCGGCAGAAACCGCAGAAGCCGATCAGATCATAAAAATTATTCAAAAAATTAAACTTA
ACGATCATCCCTGTTCGATCGCTATTTTAGTCCGTGCACGTAGCCATTTACGCAGCATTT
TAACTGCCTTGCGCAGCGCGGCAATTCCTTATCAAGCCATAGAGATCGACAGTCTCGCCG
AAAAATCGGCGGTGCAAGATCTTTTAAGCTTAACCCGAGCACTGCATCACTTAGGTGATA
GGATCAGCTGGCTCGCCTTATTACGGTCACCCTACTGCGGCTTATCGTTAAGCGATCTTT
ACCAAATTACACAATTTAATGATGAAAACCAAACGATTATTAGTATTTGGCAACAACTCC
AGCAATTTGAAAAAATTTCTCTTAGCATAGAAACTAAACAACGTTTACGCCGCATCGTGC
CGATTTTACAACAAAGCTTACAACAACAAGGACGTATTCCTTTCCCCTTATGGGTCAAAC
AAACCTGGTTACAATTAGGCGGGTCGACCACTTTGTCAAACTGGGAAGAAATGGATGTTA
TTCAGGCTTATTTAAATTTTCTAGATAATAAAATTAAAGTCGAAGGCGAATCATTCGATT
CTTTTAAATTAGGTGATGAATTAAGTCACATTTACACACAAACCACCTCGACAACTGGCG
CTCAAGCAATCGAAGTCATGACACTACATAAAGCCAAAGGTTTAGAATTTGATCATGTGA
TCTTACCTGGTTTACATCGTCGTAGCCGTCCTGAACCCTGCCCTTTATTATTGTATAGTG
AACAAATGCTTGGGCAACAAAAAAAAGATTTTTTACTGGCACCGATACCTGCCAGTCATG
AAGAACAAAATTTAATTTATAATTATCTGTTGCACGAAGAAAATAAAAAAAACACCGCGG
AATTAACACGTTTGCTTTATGTCGCCTGTACTCGCGCCAAGAAATCATTACATCTATTAG
CAACGTTAACAAAAGACACCTCTGGAGAATTTAAATCCCCGGCGCCACAATCTTTGTTAA
GTCAGTTATGGCCGGTTTTAGACATCCAGGCAAAAGACGTGTTAAGCAATGCTTCAATAC
CCACTCGTACAAATCTACCTGCTCAACCTTTATTAAAACGTTTACCCGCCGATTGGCAGT
CTATTCCTAATAATCAATTTGAGACACACGCTGAGATAAAAATCAACGCTTATTCCTATC
AATGGCTCTTACATCCAGAACGCATACTAGGAACGGTCATCCATCGTTTATTATATCAAA
TCAGTCAAGATGGTTTAGACCGATGGAATAGAAAAAAAATAAGTACCTCACAAGCGATGT
TAGGCAGTTTACTGACACAATACGGCCTGTTAGACTCCTATCTACCGCAAGCTTTAGTGA
CACTCAACACTTGCTTAGAAAAAACCTTAGCCGATCCGCGCGGGCGTTGGATTTTAAATC
AGCAGCATCTTTCACCACAATCAGAATATGCAATAACTGCTCTACTCCATGGCAAATTGG
AAAACTTTGTCATCGATCGAACGTTTATTGATCCCATTACTCATATACACTGGATTATTG
ATTATAAAACGACGGATTATCAAGGAAATAAACCCGAAGAATTTTTAAAACACGCCATGC
AACAACATCAACAACAATTGAATCGCTATGCGCAAGCACTGTTGTTGGATACACAATATT
ATGCCCGCCAGACGCGCTGTGGATTATATTTCCCACTCACCTCACTGTGGTGCGAGTGGA
AATTTACGGAAGTGTCTATCACTGAATCGAGCCAATAAATTTAGTTTATTACAAAAATAC
TTACCGACATTCGTGTATCCTTATCGATGTTGAAGTAGGCATTTTATTTGAATCGTTTTT
TCCATTGCCTTTAAAAAAAAT
