# Supplementary material for: Candidate pathogenicity islands in the genome of ‘Candidatus Rickettsiella isopodorum’, an intracellular bacterium infecting terrestrial isopod crustaceans
Source: PeerJ. 2016 Dec 21;4:e2806. doi: 10.7717/peerj.2806 (PMC5181103; doi:10.7717/peerj.2806)
Supplement: Supplemental Information 2 [file peerj-04-2806-s002.zip › Supplement/assembly_eval/reapr_isopodorum/contig_197_error_blast_results.txt]

BLASTN 2.3.0+


Reference: Stephen F. Altschul, Thomas L. Madden, Alejandro A.
Schaffer, Jinghui Zhang, Zheng Zhang, Webb Miller, and David J.
Lipman (1997), "Gapped BLAST and PSI-BLAST: a new generation of
protein database search programs", Nucleic Acids Res. 25:3389-3402.


Database: Rickettsiella_grylli.fasta
           2 sequences; 1,581,239 total letters


Query= contig_197:178500-180500

Length=2001
                                                                      Score     E
Sequences producing significant alignments:                          (Bits)  Value

  contig_2                                                            737     0.0  


> contig_2
Length=1566411

 Score = 737 bits (816),  Expect = 0.0
 Identities = 1251/1794 (70%), Gaps = 49/1794 (3%)
 Strand=Plus/Plus

Query  93      ACCTACTGGCAACTCGCCAATGATTCTGCCTCGGCAGAAACCGCAGAAGCCGATCAGATC  152
               ||||| |||||||||||  | ||||| |  | ||  ||||  ||||||||||| ||||| 
Sbjct  823055  ACCTATTGGCAACTCGCTGAGGATTCCGTTTTGGGGGAAATTGCAGAAGCCGAACAGATT  823114

Query  153     ATAAAAATTATTCAAAAAATTAAACTTAACGATCATCCCTGTTCGATCGCTATTTTAGTC  212
                ||| ||  ||||||||||| ||||   | |||| | |  | || || ||  ||||||| 
Sbjct  823115  GTAACAACGATTCAAAAAATCAAACGGGAAGATCCTTCAGGCTCCATTGCACTTTTAGTT  823174

Query  213     CGTGCACGTAGCCATTTACGCAGCATTTTAACTGCCTTGCGCAGCGCGGCAATTCCTTAT  272
               ||| |||| || ||||||| |   || ||| ||  ||||||    |||  ||| || |||
Sbjct  823175  CGTTCACGCAGTCATTTACACCCTATCTTACCTCGCTTGCGTCAAGCGAAAATCCCCTAT  823234

Query  273     CAAGCCATAGAGATCGACAGTCTCGCCGAAAAATCGGCGGTGCAAGATCTTTTAAGCTTA  332
               |||||  | || || || ||||| ||||||||||| ||  | |||||||| ||||| |||
Sbjct  823235  CAAGCGCTCGAAATTGATAGTCTTGCCGAAAAATCAGCCTTACAAGATCTGTTAAGTTTA  823294

Query  333     ACCCGAGCACTGCATCACTTAGGTGATAGGATCAGCTGGCTCGCCTTATTACGGTCACCC  392
               ||||| ||||| ||||| || |||||   |||||| ||||| ||||||||||||||||||
Sbjct  823295  ACCCGTGCACTTCATCATTTCGGTGACTCGATCAGTTGGCTTGCCTTATTACGGTCACCC  823354

Query  393     TACTGCGGCTTATCGTTAAGCGATCTTTACCAAATTACACAATTTAATGATGAAAACCAA  452
               |||||||| |||||  |  | |||||||| || |||| |||||  |||||| ||||| ||
Sbjct  823355  TACTGCGGATTATCACTCCGTGATCTTTATCAGATTATACAATGGAATGATAAAAACAAA  823414

Query  453     ACGATTATTAGTATTTGGCAACAACTCCAGCAATTTGAAAAAATTTCTCTTAGCATAGAA  512
                  |  |  |  |||||| |||| ||| || |||||||||||||  | || ||| || | 
Sbjct  823415  ---AAAACAACGATTTGGGAACAGCTCAAGGAATTTGAAAAAATCCCGCTCAGCTTAAAG  823471

Query  513     ACTAAACAACGTTTACGCCGCATCGTGCCGATTTTACAACAAAGCTTACAACAACAAGGA  572
               |||||||| ||  | || |||||||| ||  ||||| || | || ||||| |||||||| 
Sbjct  823472  ACTAAACAGCGCCTCCGTCGCATCGTACCCGTTTTAAAATATAGTTTACAGCAACAAGGT  823531

Query  573     CGTATTCCTTTCCCCTTATGGGTCAAACAAACCTGGTTACAATTAGGCGGGTCGACCACT  632
               ||| || | |||||   |||||| || |||||||||||  | ||||| ||  ||||||| 
Sbjct  823532  CGTGTTTCATTCCCTCAATGGGTGAAGCAAACCTGGTTGTACTTAGGGGGACCGACCACG  823591

Query  633     TTGTCAAACTGGGAAGAAATGGATGTTATTCAGGCTTATTTAAATTTTCTAGATAATAAA  692
               || ||  | ||||| ||||||||||  ||  |  ||||||| |||||| |||  | ||| 
Sbjct  823592  TTATCGCATTGGGAGGAAATGGATGACATAGAAACTTATTTCAATTTTTTAGCGACTAAG  823651

Query  693     ATTAAAGTCGAAGGCGAATCATTCGATTCTTTTAA--ATTAGGTGATGAATTAAGTCACA  750
                |||||   ||||| || || || |||| ||||||  |||   ||| |||||      | 
Sbjct  823652  CTTAAAACTGAAGGTGATTCTTTTGATT-TTTTAAGGATT-CATGAAGAATTGCAAACCC  823709

Query  751     TTTACACACAAACCACCTCGACAACTGGCGCTCAAGCAATCGAAGTCATGACACTACATA  810
               | ||||| |||| ||| ||  ||  || | | || ||  |  || | |||||  ||||||
Sbjct  823710  TCTACACGCAAAGCACATC-CCA--TGACACACATGCCGTGCAAATTATGACTTTACATA  823766

Query  811     AAGCCAAAGGTTTAGAATTTGATCATGTGATCTTACCTGGTTTACATCGTCGTAGCCGTC  870
               |||||||||||||||||||||||||||| || ||||| || |||||||||   |  ||||
Sbjct  823767  AAGCCAAAGGTTTAGAATTTGATCATGTTATTTTACCCGGCTTACATCGTTCAAATCGTC  823826

Query  871     CTGAACCCTGCCCTTTATTATTGTATAGTGAACAA--AT-GCTTGGGCAACaaaaaaaaG  927
               |||| || |  ||||||||| | ||||| ||||||  || | ||   || |||||||   
Sbjct  823827  CTGAGCCTTATCCTTTATTACTCTATAGCGAACAACGATCGGTTTTACATCAAAAAA---  823883

Query  928     ATTTTTTACTGGCACCGATACCTGCCAGTCATGAAGAACAAAATTTAATTTATAATTATC  987
               ||||| |||||||||| || ||   |  || | ||||||   |  | |||||||||||| 
Sbjct  823884  ATTTTCTACTGGCACCTATTCCCATCGATCCTCAAGAACCTGACCTCATTTATAATTATT  823943

Query  988     TGTTGCACGAAGAAAATaaaaaaaaCACCGCGGAATTAACACGTTTGCTTTATGTCGCCT  1047
               |  |    |||||| | ||||||||    ||||||   |  ||||| || ||||| ||||
Sbjct  823944  TACTCGCTGAAGAACAGAAAAAAAATCAAGCGGAACGCATTCGTTTACTCTATGTGGCCT  824003

Query  1048    GTACTCGCGCCAAGAAATCATTACATCTATTAGCAACGTTAACAAAAGACACCTCTGGAG  1107
               |||| ||  | || ||||| |||||||| || |  || || ||  |||| | | | ||| 
Sbjct  824004  GTACCCGTACTAAAAAATCTTTACATCTCTTCGGTACCTTTACCCAAGATAGCGCCGGAA  824063

Query  1108    AATTTAAATCCCCGGCGCCACAATCTTTGTTAAGTCAGTTATGGCCGGTTTTAGACATCC  1167
               || || |||| ||||    ||||||  |  |   ||| ||||||||  ||||    ||  
Sbjct  824064  AACTTCAATCACCGGATAAACAATCGCTACTCCATCATTTATGGCCCATTTTGTCGATTA  824123

Query  1168    AGGCAAAAGACGTGTTAAGCAATGC---TTCAATACCCACTCGTACAAATCTACCTGCTC  1224
               || || || |  | ||||||  | |    || | |  || ||  | |||     |  |||
Sbjct  824124  AGTCAGAACATTTATTAAGCGTTTCCAAATCGAGAGTCAATCAAAAAAACAGCACCACTC  824183

Query  1225    AACCTTTATTAAAACGTTTACCCGCCGATTGGCAGTC-----TATTCCTAAT--AATCAA  1277
               || || | |||||||||||||||||   |||||| ||     | |  |  ||  ||||  
Sbjct  824184  AAACTGTGTTAAAACGTTTACCCGCGACTTGGCAATCACCCGTTTCACCCATGAAATC-C  824242

Query  1278    TTTGAGA----CAC-ACGCTGAGATAAAAATCAACGCTTATTCCTATCAATGGCTCTTAC  1332
               || || |    ||| ||  ||  || |    |||| | | |  |||||| ||||  |  |
Sbjct  824243  TTCGAAATCCCCACAACAATGCCATCA----CAACCCGT-TGTCTATCACTGGCATTCTC  824297

Query  1333    ATCCAGAACGCATACTAGGAACGGTCATCCATCGTTTATTATATCAAATCAGTCAAGATG  1392
               || | ||||| ||| | || || || || || |||||||| |||||||||||||| || |
Sbjct  824298  ATACCGAACGTATATTTGGGACAGTAATTCACCGTTTATTGTATCAAATCAGTCAGGACG  824357

Query  1393    GTTTAGACCGATGGAATAGaaaaaaaaTAAGTACCTCACAAGCGATGTTAGGCAGTTTAC  1452
               ||||||| |  |||| |   |||||||||| |   |||||| |  |||| |   | ||  
Sbjct  824358  GTTTAGAACACTGGATT---AAAAAAATAAATCAGTCACAAACCCTGTTGGCGGGCTTGT  824414

Query  1453    TGACACAATACGGCCTGTTAGACTCCTATCTACCGCAAGCTTTAGTGACACTCAACACTT  1512
               || | || || ||  | || || ||  |  ||||  | | |||| | ||||| ||   ||
Sbjct  824415  TGGCGCACTATGGATTATTGGATTCAGAGATACCTAACGTTTTAATAACACTGAAGCGTT  824474

Query  1513    GCTTAGAAAAAACCTTAGCCGATCCGCGCGGGCGTTGGATTTTAAATCAGCAGCATCTTT  1572
               || | ||||||  | | ||    ||||| |  ||||||||||||| ||| |||||     
Sbjct  824475  GCCTCGAAAAAGTCATCGCGTGCCCGCGTGCACGTTGGATTTTAAGTCAACAGCACTGGA  824534

Query  1573    CACCACAATCAGAATATGCAATAACTGCTCTACTCCATGGCAAATTGGAAAACTTTGTCA  1632
                  |  ||||||||||||| || || |   | || ||||| ||||  ||||| ||| | |
Sbjct  824535  TGGCTGAATCAGAATATGCGATCACCGTCATCCTTCATGGAAAATGTGAAAATTTTATTA  824594

Query  1633    TCGATCGAACGTTTATTGATCCCATTACTCATATACACTGGATTATTGATTATAAAACGA  1692
               | ||||| || |||||||||||    ||   ||  |  ||||||||||| |||||||| |
Sbjct  824595  TTGATCGCACATTTATTGATCCTGCGACGTGTAGTCGTTGGATTATTGACTATAAAACAA  824654

Query  1693    CGGATTATCAAGGAAATAAACCCGAAGAATTTTTAAAACACGCCATGCAACAACATCAAC  1752
               || |||||||||| ||| |||| ||    ||||||||  | || |  ||||  |||||| 
Sbjct  824655  CGAATTATCAAGGCAATCAACCGGACCTTTTTTTAAAGGAAGCGAAACAACGTCATCAAG  824714

Query  1753    AACAATTGAATCGCTATGCGCAAGCACTGTTGTTGGATACACAATATTATGCCCGCCAGA  1812
               ||||||| ||  | |||||||  || || ||      ||||| |||  |  ||    | |
Sbjct  824715  AACAATTAAACGGTTATGCGC--GCGCTTTT-----TTACACGATA--AACCCAAAAAAA  824765

Query  1813    CGCGCTGTGGATTATATTTCCCACTCACCTCACTGTGGTGCGAGTGGAAATTTA  1866
                  | ||||| |||||||| ||| | ||  ||||||||||||  ||| | ||||
Sbjct  824766  TTTGTTGTGGTTTATATTTTCCATTGACTGCACTGTGGTGCGCATGGGAGTTTA  824819


Lambda      K        H
   0.634    0.408    0.912 

Gapped
Lambda      K        H
   0.625    0.410    0.780 

Effective search space used: 3126014607


  Database: Rickettsiella_grylli.fasta
    Posted date:  Jul 29, 2016  1:31 PM
  Number of letters in database: 1,581,239
  Number of sequences in database:  2


Matrix: blastn matrix 2 -3
Gap Penalties: Existence: 5, Extension: 2
