# Supplementary material for: Candidate pathogenicity islands in the genome of ‘Candidatus Rickettsiella isopodorum’, an intracellular bacterium infecting terrestrial isopod crustaceans
Source: PeerJ. 2016 Dec 21;4:e2806. doi: 10.7717/peerj.2806 (PMC5181103; doi:10.7717/peerj.2806)
Supplement: Supplemental Information 2 [file peerj-04-2806-s002.zip › Supplement/assembly_eval/reapr_isopodorum/contig_198_error.fa]

>contig_198:161000-163500
GAAAAAATAATACTGTCACTAATATAAATCCTTGTTGCTTAGTACTTTTATTAACATCGA
ATAGTAAAATTTTATATCCCTTAGCTTCTCAAGTGAAATCCAAACCAACTTAATTATCGT
TTAATCGTTCACGTAGACCTATTATTTGCTTCCATTCCTTTTCGAGCTGTTTACCATCTG
TTAATAATAGTCTAATTTCTACACTACGTGCATCTGCCCAATGTTTTACCTCATTTGCAT
TTCTGTAATACAACGTTCCATCACTATTTTGCATGCCTAATCGTATTGTCATTCTTTTTA
TCCCTTCTATTAATTCTATGGGTTTGTAAAAAGATTGATTTAAATTACGCCGATATAAAG
CATAAATTTTCTGTCCAGTTTCACTCTTACGTCCTGTATCGGCAATATAATAAATAATTT
TATTAAAAACCCCAATTTCACTATCTACTTGGTAGCTATACGCCAGATGAATATTACTCC
AATGAATAAATTCTGCATGTTGACAATCGCTGATGAGTAAAACATCTTTAGGTTGAAAAA
CCACCCTATGTGCCAAAACAATATGACTAGATTTAGCTTCCTTTACTGGAAAGGTATTAG
GATCCAGAAATTGAATTAAAATAGCATCACTGTCCTTTTGATACCGCGCGAGGTTAGGTA
AGACTAACTTTGCTGTAGTATATCCTTTATGCCAAACAACTAAGCTAGTATCGGCTGTTA
AATGGATATTTATTAATGGTAGATTATCGATTAAACGGACACAACCAATAAAACCGGCCA
TACGAATGTCATGACTAAGTAAGTGAAACGCCATTCGTGCTTTGGTTGAGATAGTATTTA
AACCCTGGGTTAAATGATAAATATTTTTATTATGAATAAAAATATTTATCATTCCCATAC
TGAGAAATAAAGATAAACTTATTGCTACCATTAATTCAAGCAAGCTATACCCTTGCTCTA
TCCTATTCATGCACTGAATAATAAATCGAGAGACAATGGAAATTTAGAAAAACTAGAGAA
CCATTGAATTTTGCTTTGATAGTTAGATAAATTACATTTTGAAATCAGTCCCATTCCTTT
TGGAAAATTTTCTTGGATCTCATTTTTCCATAGTGTTAATACTGGCTGGAAACAAAATCG
CCGAGATCGACAAATTTTAAAACCCTCAGCCAATTCTATATTCTTTAAATTAGCCAAATT
GATTAAGTAAGCATGTTCGGCAGCCTGTAAAGCCAATAATTGAGCTTGAGCAAAACCTAT
TAGGCTAATACTTAATATTGTCGCAGCAACCATTACTTCGATTAAGCTAAATCCTTGCTG
AGATCTTAATAGCACAGAGTTTTTCATTTCTACTCTAACTTGGCATTTCCTTTTAAATTA
TTATATTAATAATAAAATAATTATGCAATAAGTAATTGTTAAGCCCTCATCTAAAAAAGG
AAAGAGACTATTTTGTAGTTCACCCTATCCTAATTAATTCTGTAATGGGGGTTAAAACAA
ATCATAAGAAGAACATTTACTTCTTGTTATTTTTGCACCGATTCAATAAAAATTGAACTA
TTAAAGTCACTGGTCGACCCGTCGCCGTTTTTTCTGGCCCACTTTTCCAAGCTGTTCCAG
CAATATCTAAATGTGCCCAGTGTAATTTTTTAGTAAATCGAGATAAAAAACAAGCTGCAG
TAATACTCTTGCCACCACCCACACCCACATTAGAAATATCTGCTATATTGCTGTCGATTT
GTTGTTGGTAGTCATCCCATAAAGGTAACGACCATACTCTATCTTGACTTTGCTGGCCTG
CTTTTTCGATTTCCAGAGCAAGTTCCATATTATTACTCATCATACCTGTCGCTACTGCAC
CTAATGCGACAATAATCGCACCCGTCAATGTAGCCATATCAATAACGACATCCGGATTAA
AACGTTCACTATAAGTTAAGGCATCCGCCAAAATTAGACGGCCTTCTGCATCCGTGTTAA
TAACCTCTACGCTAAGTCCTGATAATGTTTTTATCACATCTCCAGGTTTCACTGCAGTAC
CACTGGGTAAATTTTCAGTTAATGGCATTATACCCACCACATGAATAGGTAACTTAAGTT
GAGCAATGGTTTTTAATATCCCCATGACGCTAGCGGCACCCGACATATCATATTTCATTT
CTTCCATACCAACAGCAGGCTTTAAGCAAATTCCACCCGAATCAAAAGTGACCCCTTTAC
CGACTAATACAACCGGCTTTTGCTCTGAGGCTCCAAGATATTCTAAAGTAATAAACTGGA
CAGGTTCTTGTGAACCCTGCGCAACGGCTAATAACCCCCCCATACCTTCTTTTTTTATCG
CCACTTCATCTAATATGTTTATCGTAAGTCCTGCATCATTTGCCAATTTTTTGGCTTGCT
CAGCCATAATATGGGGTGTACATAAATTAGCGGGTAGATTGGCTAGATCTTTAGTTAATT
TTATTCCCTGCGTAATTGCTGAAGCCTGTTTTATTGTTTCT
