# Supplementary material for: Candidate pathogenicity islands in the genome of ‘Candidatus Rickettsiella isopodorum’, an intracellular bacterium infecting terrestrial isopod crustaceans
Source: PeerJ. 2016 Dec 21;4:e2806. doi: 10.7717/peerj.2806 (PMC5181103; doi:10.7717/peerj.2806)
Supplement: Supplemental Information 2 [file peerj-04-2806-s002.zip › Supplement/assembly_eval/reapr_isopodorum/contig_198_error_blast_results.txt]

BLASTN 2.3.0+


Reference: Stephen F. Altschul, Thomas L. Madden, Alejandro A.
Schaffer, Jinghui Zhang, Zheng Zhang, Webb Miller, and David J.
Lipman (1997), "Gapped BLAST and PSI-BLAST: a new generation of
protein database search programs", Nucleic Acids Res. 25:3389-3402.


Database: Rickettsiella_grylli.fasta
           2 sequences; 1,581,239 total letters


Query= contig_198:161000-163500

Length=2501
                                                                      Score     E
Sequences producing significant alignments:                          (Bits)  Value

  contig_2                                                            924     0.0  


> contig_2
Length=1566411

 Score = 924 bits (1024),  Expect = 0.0
 Identities = 791/977 (81%), Gaps = 0/977 (0%)
 Strand=Plus/Plus

Query  1524     TTGTTATTTTTGCACCGATTCAATAAAAATTGAACTATTAAAGTCACTGGTCGACCCGTC  1583
                || ||||| || || ||||| |||||||||||||| |||||||  || || ||||| || 
Sbjct  1166014  TTATTATTCTTACAACGATTTAATAAAAATTGAACGATTAAAGAAACGGGCCGACCTGTT  1166073

Query  1584     GCCGTTTTTTCTGGCCCACTTTTCCAAGCTGTTCCAGCAATATCTAAATGTGCCCAGTGT  1643
                ||||||||||| || |||||||||||||||||||| |||||||| ||||| ||||| | |
Sbjct  1166074  GCCGTTTTTTCAGGTCCACTTTTCCAAGCTGTTCCTGCAATATCCAAATGCGCCCAATTT  1166133

Query  1644     AATTTTTTAGTAAATCGAGATAAAAAACAAGCTGCAGTAATACTCTTGCCACCACCCACA  1703
                |||||||| ||||||||||| | ||||||||| || |||||||| || || ||||| |  
Sbjct  1166134  AATTTTTTTGTAAATCGAGAGAGAAAACAAGCCGCTGTAATACTTTTTCCTCCACCGATG  1166193

Query  1704     CCCACATTAGAAATATCTGCTATATTGCTGTCGATTTGTTGTTGGTAGTCATCCCATAAA  1763
                ||||||||||||| ||| || |  |||||||  ||||||| ||| || ||||||||||| 
Sbjct  1166194  CCCACATTAGAAACATCCGCGACGTTGCTGTTAATTTGTTCTTGATAATCATCCCATAAT  1166253

Query  1764     GGTAACGACCATACTCTATCTTGACTTTGCTGGCCTGCTTTTTCGATTTCCAGAGCAAGT  1823
                ||||| | |||||| |||||||||||||  || |||||||| || || || || || |||
Sbjct  1166254  GGTAATGGCCATACCCTATCTTGACTTTCTTGACCTGCTTTCTCTATCTCAAGTGCCAGT  1166313

Query  1824     TCCATATTATTACTCATCATACCTGTCGCTACTGCACCTAATGCGACAATAATCGCACCC  1883
                ||  |  |||||||||||||||| || |||||||  |||||||  |||||||| || || 
Sbjct  1166314  TCTGTTGTATTACTCATCATACCGGTGGCTACTGTGCCTAATGTCACAATAATAGCCCCT  1166373

Query  1884     GTCAATGTAGCCATATCAATAACGACATCCGGATTAAAACGTTCACTATAAGTTAAGGCA  1943
                |||| ||| ||||||||||| ||  |  ||||||| || || |||||||| ||||| |||
Sbjct  1166374  GTCAGTGTCGCCATATCAATCACCGCTGCCGGATTGAAGCGCTCACTATAGGTTAACGCA  1166433

Query  1944     TCCGCCAAAATTAGACGGCCTTCTGCATCCGTGTTAATAACCTCTACGCTAAGTCCTGAT  2003
                ||||| ||||||| ||| ||||||||||| || || |||||||| ||| | ||||| |  
Sbjct  1166434  TCCGCTAAAATTAAACGACCTTCTGCATCGGTATTGATAACCTCGACGTTGAGTCCCGCG  1166493

Query  2004     AATGTTTTTATCACATCTCCAGGTTTCACTGCAGTACCACTGGGTAAATTTTCAGTTAAT  2063
                | |||||||| |||||| || ||||| ||||||   ||||||||||||||||||||||| 
Sbjct  1166494  AGTGTTTTTACCACATCACCGGGTTTAACTGCACGTCCACTGGGTAAATTTTCAGTTAAA  1166553

Query  2064     GGCATTATACCCACCACATGAATAGGTAACTTAAGTTGAGCAATGGTTTTTAATATCCCC  2123
                || || || |||||||||||||| || |  | ||| |||||||| ||||||||||  || 
Sbjct  1166554  GGAATAATGCCCACCACATGAATTGGCAGTTCAAGCTGAGCAATTGTTTTTAATACGCCG  1166613

Query  2124     ATGACGCTAGCGGCACCCGACATATCATATTTCATTTCTTCCATACCAACAGCAGGCTTT  2183
                |  ||    || ||||| ||||||||||||||||||||||||||||| |  |||||||||
Sbjct  1166614  AGCACCGCGGCAGCACCGGACATATCATATTTCATTTCTTCCATACCCAATGCAGGCTTT  1166673

Query  2184     AAGCAAATTCCACCCGAATCAAAAGTGACCCCTTTACCGACTAATACAACCGGCTTTTGC  2243
                |||||||||||||||| |||||| || || || |||||||| |  ||||  || ||||| 
Sbjct  1166674  AAGCAAATTCCACCCGCATCAAATGTAACACCCTTACCGACAAGAACAATTGGTTTTTGT  1166733

Query  2244     TCTGAGGCTCCAAGATATTCTAAAGTAATAAACTGGACAGGTTCTTGTGAACCCTGCGCA  2303
                |     || || ||||||||||| ||||||||||| |||||||||| ||| ||||| |||
Sbjct  1166734  TTCTCCGCACCCAGATATTCTAACGTAATAAACTGAACAGGTTCTTCTGAGCCCTGTGCA  1166793

Query  2304     ACGGCTAATAAcccccccATACCTTCtttttttATCGCCACTTCATCTAATATGTTTATC  2363
                || |||||||| || ||||| |||||||||||||| ||  |||| ||||| |  |  || 
Sbjct  1166794  ACCGCTAATAATCCACCCATTCCTTCTTTTTTTATGGCATCTTCCTCTAAAACATGAATA  1166853

Query  2364     GTAAGTCCTGCATCATTTGCCAATTTTTTGGCTTGCTCAGCCATAATATGGGGTGTACAT  2423
                  ||||||||| ||||  ||||||||||||||||| |||||||| || || || ||||| 
Sbjct  1166854  CGAAGTCCTGCTTCATGCGCCAATTTTTTGGCTTGTTCAGCCATCATCTGCGGCGTACAC  1166913

Query  2424     AAATTAGCGGGTAGATTGGCTAGATCTTTAGTTAATTTTATTCCCTGCGTAATTGCTGAA  2483
                 ||||||| |||| ||| || |||||||| |||||||||||||| |  ||||| |||   
Sbjct  1166914  CAATTAGCCGGTAAATTAGCCAGATCTTTTGTTAATTTTATTCCTTCTGTAATCGCTATG  1166973

Query  2484     GCCTGTTTTATTGTTTC  2500
                || ||||||||||||||
Sbjct  1166974  GCGTGTTTTATTGTTTC  1166990


 Score = 706 bits (782),  Expect = 0.0
 Identities = 947/1311 (72%), Gaps = 21/1311 (2%)
 Strand=Plus/Plus

Query  114      TTATCGTTTAATCGTTCACGTAGACCTATTATTTGCTTCCATTCCTTTTCGAGCTGTTTA  173
                || |||||| |||| ||||||| |   || | |||| ||||||| ||||   |  |||| 
Sbjct  1164680  TTCTCGTTTTATCGCTCACGTAAATTAATCACTTGCGTCCATTCTTTTTGTTGTCGTTTT  1164739

Query  174      CCATCTGTTAATAATAGTCTAATTTCTACACTACGTGCATCTGCCCAATGTTTTACCTCA  233
                |||||  |||||  |||| ||||||| ||||| |||||  |  |||| |||||||| || 
Sbjct  1164740  CCATCGTTTAATCGTAGTTTAATTTCCACACTGCGTGCTGCATCCCACTGTTTTACTTCG  1164799

Query  234      TTTGCATTTCTGTAATACAACGTTCCATCACTATTTTGCATGCCTAATCGTATTGTCATT  293
                |  || |||   ||||| || ||||||||  | |||| ||||||||||||||| ||||| 
Sbjct  1164800  TCGGCCTTTTCATAATAAAAGGTTCCATCCTTTTTTTTCATGCCTAATCGTATGGTCATA  1164859

Query  294      CTTTTTATCCCTTCTATTAATTCTATGGGTTTGTAAAAAGATTGATTTAAATTACGCCGA  353
                 |  | || ||||| ||||| ||  | |||||||||| ||||| |||||||| |||||||
Sbjct  1164860  TTGCTGATTCCTTCGATTAACTCGGTCGGTTTGTAAATAGATTCATTTAAATGACGCCGA  1164919

Query  354      TATAAAGCATAAATTTTCTGTCCAGTTTCACTCTTACGTCCTGTATCGGCAATATAATAA  413
                ||||| || ||| |   ||||||  ||||| | |||||||||||||||||||| ||||| 
Sbjct  1164920  TATAACGCGTAAGTGACCTGTCCTTTTTCATTTTTACGTCCTGTATCGGCAATGTAATAG  1164979

Query  414      ATAATTTTATTAAAAACCCCAATTTCACTATCTACTTGGTAGCTATACGCCAGATGAATA  473
                |||||||| |||||||  || |||||||||| | |||| || | ||||  || ||| | |
Sbjct  1164980  ATAATTTTGTTAAAAAATCCTATTTCACTATTTTCTTGATAACGATACCTCAAATGGACA  1165039

Query  474      TTACTCCAATGAATAAATTCTGCATGTTGACAATCGCTGATGAGTAAAACATCTTTAGGT  533
                | | |||||||||| | ||| || ||||||||||| || || | ||||||||| | | | 
Sbjct  1165040  TGATTCCAATGAATCATTTCAGCGTGTTGACAATCACTCATCAATAAAACATCGTGAAGG  1165099

Query  534      TGAAAAACCACCCTATGTGCCAAAACAATATGACTAGATTTAGCTTCCTTTACTGGAAAG  593
                 | ||        || | || ||    || ||  | || || ||||||||||| || | |
Sbjct  1165100  AGGAATGTAGTTTTACGGGCGAAGGTGATCTGCGTGGACTTCGCTTCCTTTACGGGGACG  1165159

Query  594      GTATTAGGATCCAGAAATTGAATTAAAATAGCATCACTGTCCTTTTGATACCGCGCGAGG  653
                || || ||||| |||||||| | ||||||  |||||||||  ||||||||||| || |  
Sbjct  1165160  GTGTTGGGATCAAGAAATTGGACTAAAATGACATCACTGTTTTTTTGATACCGTGCTAAT  1165219

Query  654      TTAGGTAAGACTAAC-TTTGCTGTAGTATATCCTTTATGCCAAACAACTAAGCTAGTATC  712
                || ||||| ||| || || ||||| |||| ||||||||||||||| |||||||| || ||
Sbjct  1165220  TTTGGTAA-ACTGACGTTCGCTGTGGTATTTCCTTTATGCCAAACGACTAAGCTCGTCTC  1165278

Query  713      GGCTGTTAAATGGATATTTATTAATGGTAGATTATCGATTAAACGGACACAACCAATAAA  772
                  |  | |||   | |     ||| |    |||||||||||||   |||||||| || ||
Sbjct  1165279  TCCCATGAAA---AGACGGTGTAACGACCCATTATCGATTAAATTCACACAACCTATCAA  1165335

Query  773      ACCGGCCATACGAATGTCATGACTAAGTAAGTGAAACGCCATTCGTGCTTTGGTTGAGAT  832
                ||| ||||||||||| || ||||| ||||| | ||| ||||| ||  ||||   | || |
Sbjct  1165336  ACCCGCCATACGAATATCGTGACTCAGTAAATAAAAAGCCATCCGAACTTTTACTAAGTT  1165395

Query  833      AGTATTTAAACCCTGGGTTAAATGATAAATATTTTTATTATGAATAAAAATATTTATCAT  892
                 | ||| ||||  || || || |||||| | |    | ||| | |||||| | | |||||
Sbjct  1165396  CGCATTCAAACGTTGAGTCAACTGATAACTGTGACGACTATCACTAAAAAGAGTCATCAT  1165455

Query  893      TCCCATACTGAGAAATAAAGATAAACTTATTGCTACCATTAATTCAAGCAAGCTATACCC  952
                ||||| ||| |||||||| | |||||| || |||| |||||||||||  |||||||| ||
Sbjct  1165456  TCCCACACTCAGAAATAAGGCTAAACTAATAGCTATCATTAATTCAATGAAGCTATAGCC  1165515

Query  953      TTGCTCTATCCTATTCATGCACTGAATAATAAATCGAGAGACAATGGAAATTTAGAAAAA  1012
                 || |||  || ||||||  ||| ||  ||||  |||  ||   || | |||| ||||||
Sbjct  1165516  CTGTTCTCCCCGATTCATAGACTAAACCATAACGCGATCGATGTTGAAGATTTTGAAAAA  1165575

Query  1013     CTAGAGAACCATTGAATTTTGCTTTGATAGTTAGATAAATTACATTTTGAAATCAGTCCC  1072
                  ||||||||||||||  |||||| |   | |||||||||     | ||||||||  || 
Sbjct  1165576  TGAGAGAACCATTGAACGTTGCTTCGGACGATAGATAAAT---GCTCTGAAATCAAACCT  1165632

Query  1073     ATTCCTTTTGGAAAATTTTCTTGGATCTCATTTTTCCATAGTGTTAATACTGGCT----G  1128
                |||||||  ||||   ||||||  |  || |||||||||    | || || | ||    |
Sbjct  1165633  ATTCCTTGGGGAAGGCTTTCTTCCACTTCTTTTTTCCAT----TGAAGACGGACTTGGCG  1165688

Query  1129     GAAACAAAATCGCCGAGATCGACAAATTTTAAAACCCTCAGCCAATTCTATATTCTTTAA  1188
                 | ||||||  |  |   |  |||   ||| ||    |||||||||||||   | |||||
Sbjct  1165689  CAGACAAAACGGTTGCAGTTTACAGCGTTTCAATTTTTCAGCCAATTCTACCATTTTTAA  1165748

Query  1189     ATTAGCCAAATTGATTAAGTAAGCATGTTCGGCAGCCTGTAAAGCCAATAATTGAGCTTG  1248
                |   || | ||||||    || || | ||| |  ||||| ||||||||||||||||| | 
Sbjct  1165749  ACGCGCTACATTGATAGCATAGGCTTCTTCAGTCGCCTGCAAAGCCAATAATTGAGCGTT  1165808

Query  1249     AGCAAAACCTATTAGGCTAATACTTAATATTGTCGCAGCAACCATTACTTCGATTAAGCT  1308
                 |||||||||| ||  |||| ||||||||   | || |||| ||| ||||| || |  ||
Sbjct  1165809  GGCAAAACCTAATACACTAAAACTTAATAGCATTGCCGCAAGCATCACTTCAATGAGACT  1165868

Query  1309     AAATCCTTGCTGAGATCTTAATAGCACAGAGTTTTTCATTTCTACTC--TAACTTGGCAT  1366
                |||||| || ||| ||||  || |       |||||||| || | ||  |||| | |   
Sbjct  1165869  AAATCCCTGTTGATATCTACATCGTGTGATTTTTTTCATCTCGATTCCATAACCTCG---  1165925

Query  1367     TTCCTTTTAAATTATTATATTAATAATAAAATAATTATGCAATAAGTAATT  1417
                | | || | | ||||||||||||||||||||| |||||||||||| | |||
Sbjct  1165926  TCCATTCTGACTTATTATATTAATAATAAAATTATTATGCAATAAATCATT  1165976


Lambda      K        H
   0.634    0.408    0.912 

Gapped
Lambda      K        H
   0.625    0.410    0.780 

Effective search space used: 3915023964


  Database: Rickettsiella_grylli.fasta
    Posted date:  Jul 29, 2016  1:31 PM
  Number of letters in database: 1,581,239
  Number of sequences in database:  2


Matrix: blastn matrix 2 -3
Gap Penalties: Existence: 5, Extension: 2
