# Supplementary material for: Candidate pathogenicity islands in the genome of ‘Candidatus Rickettsiella isopodorum’, an intracellular bacterium infecting terrestrial isopod crustaceans
Source: PeerJ. 2016 Dec 21;4:e2806. doi: 10.7717/peerj.2806 (PMC5181103; doi:10.7717/peerj.2806)
Supplement: Supplemental Information 2 [file peerj-04-2806-s002.zip › Supplement/assembly_eval/reapr_isopodorum/islands.gff]

contig_191	CUSTOM	ISLAND	18201	21900	0	.	.	Note=ISLAND;colour=17
contig_193	CUSTOM	ISLAND	31601	36400	0	.	.	Note=ISLAND;colour=17
contig_196	CUSTOM	ISLAND	42801	48200	0	.	.	Note=ISLAND;colour=17
contig_196	CUSTOM	ISLAND	85801	89600	0	.	.	Note=ISLAND;colour=17
contig_197	CUSTOM	ISLAND	50601	54600	0	.	.	Note=ISLAND;colour=17
contig_197	CUSTOM	ISLAND	72601	83600	0	.	.	Note=ISLAND;colour=17
contig_197	CUSTOM	ISLAND	278601	285600	0	.	.	Note=ISLAND;colour=17
contig_198	CUSTOM	ISLAND	245601	250400	0	.	.	Note=ISLAND;colour=17
