# Supplementary material for: Candidate pathogenicity islands in the genome of ‘Candidatus Rickettsiella isopodorum’, an intracellular bacterium infecting terrestrial isopod crustaceans
Source: PeerJ. 2016 Dec 21;4:e2806. doi: 10.7717/peerj.2806 (PMC5181103; doi:10.7717/peerj.2806)
Supplement: Supplemental Information 2 [file peerj-04-2806-s002.zip › Supplement/assembly_scripts/initial_wgs_assembly.sh]

#!/bin/bash

#PBS -k o
#PBS -l nodes=1:ppn=1
#PBS -l walltime=96:00:00
#PBS -N initial_wgs_assembly
#PBS -j oe

cd ~
cd class_data

mkdir initial_minia_assembly
cd initial_minia_assembly

echo ../filtered_wgs_data/T_rath_F_wgs_cleaned_1.fastq > initial_wgs_assembly_inputlist.txt
echo ../filtered_wgs_data/T_rath_F_wgs_cleaned_1u.fastq >> initial_wgs_assembly_inputlist.txt
echo ../filtered_wgs_data/T_rath_F_wgs_cleaned_2.fastq >> initial_wgs_assembly_inputlist.txt
echo ../filtered_wgs_data/T_rath_F_wgs_cleaned_2u.fastq >> initial_wgs_assembly_inputlist.txt
echo ../filtered_wgs_data/T_rath_M_wgs_cleaned_1.fastq >> initial_wgs_assembly_inputlist.txt
echo ../filtered_wgs_data/T_rath_M_wgs_cleaned_1u.fastq >> initial_wgs_assembly_inputlist.txt
echo ../filtered_wgs_data/T_rath_M_wgs_cleaned_2.fastq >> initial_wgs_assembly_inputlist.txt
echo ../filtered_wgs_data/T_rath_M_wgs_cleaned_2u.fastq >> initial_wgs_assembly_inputlist.txt

minia initial_wgs_assembly_inputlist.txt 53 4 4500000000 minia_assembly
