# Supplementary material for: Candidate pathogenicity islands in the genome of ‘Candidatus Rickettsiella isopodorum’, an intracellular bacterium infecting terrestrial isopod crustaceans
Source: PeerJ. 2016 Dec 21;4:e2806. doi: 10.7717/peerj.2806 (PMC5181103; doi:10.7717/peerj.2806)
Supplement: Supplemental Information 2 [file peerj-04-2806-s002.zip › Supplement/assembly_scripts/per_contig_coverage_data.txt]

contig	pos	F_gDNA	M_gDNA
0__len__108	108	552.148148148	944.759259259
1__len__112	112	208.625	343.107142857
2__len__110	110	384.272727273	590.672727273
3__len__115	115	380.304347826	617.765217391
4__len__182	182	254.994505495	354.774725275
5__len__110	110	104.309090909	175.009090909
6__len__257	257	102.568093385	139.350194553
7__len__121	121	731.363636364	1122.56198347
8__len__167	167	296.958083832	454.353293413
9__len__146	146	1817.93150685	2872.20547945
10__len__116	116	123.646551724	177.568965517
11__len__143	143	146.321678322	225.188811189
12__len__107	107	156.728971963	262.934579439
13__len__186	186	55.4193548387	127.155913978
14__len__350	350	65.9314285714	156.08
15__len__190	190	482.947368421	715.505263158
16__len__1440	1440	42.7569444444	68.35625
17__len__111	111	267.675675676	456.27027027
18__len__118	118	58.8644067797	94.9322033898
19__len__154	154	283.525974026	383.019480519
20__len__109	109	99.5504587156	146.972477064
21__len__153	153	58.0392156863	92.7516339869
22__len__134	134	180.343283582	288.731343284
23__len__138	138	242.855072464	319.65942029
24__len__112	112	123.366071429	201.892857143
25__len__127	127	183.992125984	279.968503937
26__len__113	113	61.2300884956	112.345132743
27__len__253	253	469.375494071	567.984189723
28__len__248	248	80.7338709677	102.915322581
29__len__124	124	190.443548387	276.548387097
30__len__171	171	303.485380117	400.040935673
31__len__112	112	431.205357143	582.616071429
32__len__108	108	721.231481481	1038.03703704
33__len__475	475	78.5242105263	99.8210526316
34__len__154	154	47.2727272727	63.1103896104
35__len__130	130	529.053846154	782.061538462
36__len__112	112	75.6160714286	132.883928571
37__len__122	122	102.319672131	126.836065574
38__len__238	238	147.31512605	269.210084034
39__len__182	182	139.351648352	208.098901099
40__len__190	190	144.352631579	185.057894737
41__len__364	364	134.774725275	218.090659341
42__len__213	213	20.5774647887	30.4084507042
43__len__139	139	112.654676259	165.856115108
44__len__116	116	74.2413793103	93.6637931034
45__len__181	181	155.751381215	200.480662983
46__len__198	198	408.378787879	614.666666667
47__len__228	228	24.6842105263	6.35964912281
48__len__175	175	112.285714286	133.005714286
49__len__395	395	68.7898734177	122.205063291
50__len__140	140	213.185714286	315.321428571
51__len__207	207	903.589371981	1270.82608696
52__len__108	108	63.9444444444	96.462962963
53__len__125	125	30.952	20.392
54__len__155	155	104.748387097	143.051612903
55__len__156	156	320.224358974	458.493589744
56__len__190	190	55.0578947368	85.9684210526
57__len__217	217	73.3456221198	142.442396313
58__len__407	407	169.42014742	240.213759214
59__len__114	114	70.9824561404	94.2368421053
60__len__141	141	1853.97163121	2998.90070922
61__len__107	107	0.719626168224	9.90654205607
62__len__115	115	633.869565217	911.069565217
63__len__154	154	60.3441558442	99.5649350649
64__len__114	114	92.5	143.201754386
65__len__124	124	56.7177419355	77.1290322581
66__len__289	289	63.1107266436	38.8373702422
67__len__205	205	76.8048780488	79.8292682927
68__len__111	111	60.018018018	126.153153153
69__len__437	437	131.784897025	121.009153318
70__len__113	113	24.5752212389	29.7876106195
71__len__130	130	115.438461538	133.353846154
72__len__109	109	20.3394495413	29.9633027523
73__len__211	211	606.146919431	671.630331754
74__len__117	117	1614.70940171	2079.82905983
75__len__607	607	232.533772652	303.495881384
76__len__355	355	737.608450704	1034.96056338
77__len__209	209	72.2440191388	88.4880382775
78__len__124	124	177.096774194	232.241935484
79__len__298	298	61.9563758389	77.5268456376
80__len__573	573	54.2513089005	85.2722513089
81__len__602	602	50.7541528239	61.5
82__len__140	140	70.1285714286	112.392857143
83__len__119	119	27.0084033613	54.4957983193
84__len__181	181	21.8950276243	80.2375690608
85__len__153	153	29.2614379085	39.2810457516
86__len__154	154	95.9545454545	128.837662338
87__len__678	678	64.9675516224	77.5324483776
88__len__237	237	121.139240506	169.679324895
89__len__164	164	22.1219512195	24.4756097561
90__len__209	209	14.6985645933	31.4162679426
91__len__113	113	74.8495575221	126.761061947
92__len__165	165	165.448484848	255.975757576
93__len__122	122	103.393442623	146.647540984
94__len__136	136	891.941176471	1304.49264706
95__len__114	114	490.561403509	764.622807018
96__len__200	200	28.32	48.965
97__len__134	134	81.4626865672	165.358208955
98__len__110	110	69.2181818182	128.090909091
99__len__112	112	67.1071428571	93.0892857143
100__len__1818	1818	40.704070407	40.1677667767
101__len__158	158	1049.58227848	1413.2278481
102__len__160	160	55.99375	59.6
103__len__170	170	28.0117647059	42.9235294118
104__len__135	135	63.7555555556	101.592592593
105__len__146	146	37.6301369863	97.3835616438
106__len__124	124	24.0725806452	30.685483871
107__len__117	117	507.52991453	807.324786325
108__len__142	142	51.6197183099	76.9154929577
109__len__138	138	1766.32608696	2637.94202899
110__len__195	195	54.8871794872	71.8666666667
111__len__346	346	61.2658959538	76.7514450867
112__len__107	107	761.037383178	1157.0
113__len__587	587	31.6371379898	47.5264054514
114__len__281	281	104.879003559	180.266903915
115__len__267	267	178.546816479	195.157303371
116__len__114	114	34.7719298246	50.350877193
117__len__114	114	141.324561404	171.798245614
118__len__202	202	315.336633663	417.004950495
119__len__146	146	53.0821917808	85.6438356164
120__len__205	205	112.980487805	165.224390244
121__len__166	166	1976.37349398	2788.0
122__len__110	110	285.081818182	372.681818182
123__len__305	305	54.1508196721	63.8524590164
124__len__115	115	477.808695652	729.417391304
125__len__240	240	82.0041666667	102.95
126__len__194	194	236.871134021	320.757731959
127__len__108	108	659.518518519	1017.87962963
128__len__139	139	32.0647482014	41.5251798561
129__len__156	156	49.5512820513	67.2371794872
130__len__136	136	50.1029411765	48.5661764706
131__len__115	115	167.956521739	217.147826087
132__len__332	332	152.012048193	204.719879518
133__len__1699	1699	61.4537963508	49.2177751619
134__len__143	143	30.9160839161	30.1258741259
135__len__223	223	65.6412556054	92.7085201794
136__len__144	144	391.416666667	597.888888889
137__len__117	117	9.35897435897	6.17094017094
138__len__126	126	51.1825396825	60.6031746032
139__len__374	374	50.7112299465	95.1229946524
140__len__131	131	20.6946564885	7.86259541985
141__len__224	224	45.3973214286	89.3571428571
142__len__161	161	40.7080745342	75.0186335404
143__len__183	183	44.5628415301	73.262295082
144__len__111	111	16.009009009	40.963963964
145__len__154	154	33.4155844156	117.448051948
146__len__169	169	64.1775147929	93.4911242604
147__len__110	110	341.027272727	458.8
148__len__159	159	104.446540881	142.553459119
149__len__119	119	23.1260504202	25.2605042017
150__len__238	238	127.609243697	211.533613445
151__len__449	449	63.5879732739	67.4276169265
152__len__122	122	29.4180327869	37.5245901639
153__len__119	119	43.7983193277	49.1092436975
154__len__128	128	181.0	259.90625
155__len__110	110	17.5363636364	19.8636363636
156__len__215	215	194.823255814	244.488372093
157__len__124	124	665.387096774	977.362903226
158__len__126	126	88.9285714286	118.873015873
159__len__117	117	39.2820512821	41.1111111111
160__len__108	108	7.53703703704	19.9444444444
161__len__128	128	168.1796875	329.8671875
162__len__139	139	19.7769784173	32.381294964
163__len__1065	1065	263.093896714	351.61314554
164__len__232	232	65.4655172414	79.4353448276
165__len__331	331	93.5528700906	117.604229607
166__len__1606	1606	108.427770859	111.172478207
167__len__135	135	54.5703703704	65.8814814815
168__len__900	900	17.4044444444	49.9844444444
169__len__134	134	27.6865671642	62.0373134328
170__len__214	214	35.4485981308	51.8364485981
171__len__583	583	69.8747855918	18.8130360206
172__len__190	190	33.3263157895	26.7526315789
173__len__124	124	44.5806451613	54.3387096774
174__len__113	113	267.946902655	395.761061947
175__len__119	119	83.0588235294	77.4369747899
176__len__257	257	49.3190661479	55.8404669261
177__len__346	346	97.2283236994	134.88150289
178__len__170	170	4.74705882353	57.0705882353
179__len__928	928	89.2316810345	64.0969827586
180__len__255	255	51.4431372549	178.278431373
181__len__120	120	346.216666667	558.058333333
182__len__116	116	32.4827586207	44.8965517241
183__len__190	190	395.331578947	588.963157895
184__len__234	234	198.918803419	222.474358974
185__len__417	417	88.7745803357	152.009592326
186__len__248	248	39.7983870968	42.6209677419
187__len__175	175	79.0914285714	115.228571429
188__len__184	184	19.3206521739	23.5489130435
189__len__707	707	60.9448373409	93.7142857143
190__len__381	381	67.2965879265	80.3359580052
191__len__141	141	182.517730496	248.744680851
192__len__121	121	61.5041322314	66.826446281
193__len__431	431	83.0	94.7726218097
194__len__155	155	13.6451612903	34.535483871
195__len__187	187	281.058823529	423.310160428
196__len__128	128	73.0546875	107.015625
197__len__1190	1190	2.04117647059	36.468907563
198__len__343	343	109.422740525	143.956268222
199__len__764	764	109.996073298	102.064136126
200__len__271	271	17.3173431734	22.3874538745
201__len__247	247	66.967611336	88.4210526316
202__len__194	194	58.6649484536	83.7216494845
203__len__487	487	96.0616016427	144.821355236
204__len__242	242	100.760330579	197.946280992
205__len__499	499	70.8997995992	93.5671342685
206__len__339	339	397.967551622	217.793510324
207__len__178	178	54.5	20.7078651685
208__len__805	805	37.3229813665	62.9689440994
209__len__131	131	411.809160305	735.648854962
210__len__107	107	36.0934579439	77.6635514019
211__len__142	142	50.3591549296	52.0070422535
212__len__158	158	32.6139240506	37.3227848101
213__len__139	139	523.165467626	689.683453237
214__len__125	125	28.16	46.376
215__len__116	116	23.1120689655	17.8448275862
216__len__109	109	462.935779817	580.76146789
217__len__751	751	178.836218375	298.434087883
218__len__129	129	21.511627907	29.2248062016
219__len__236	236	25.4406779661	34.5254237288
220__len__140	140	123.6	232.721428571
221__len__374	374	82.114973262	120.085561497
222__len__107	107	60.261682243	73.3738317757
223__len__128	128	35.8671875	54.921875
224__len__115	115	120.269565217	164.513043478
225__len__113	113	22.0796460177	47.8849557522
226__len__180	180	42.5333333333	57.2166666667
227__len__120	120	28.35	30.5916666667
228__len__107	107	180.523364486	265.224299065
229__len__270	270	52.6444444444	82.7
230__len__156	156	33.6923076923	59.0769230769
231__len__211	211	58.0473933649	82.9763033175
232__len__148	148	43.8378378378	32.8108108108
233__len__238	238	98.0084033613	174.24789916
234__len__128	128	102.03125	168.2734375
235__len__122	122	946.237704918	1333.40983607
236__len__156	156	122.730769231	207.83974359
237__len__182	182	157.703296703	241.89010989
238__len__108	108	148.962962963	398.212962963
239__len__110	110	7.46363636364	31.1363636364
240__len__190	190	147.715789474	236.447368421
241__len__117	117	26.5384615385	26.4786324786
242__len__120	120	439.683333333	584.708333333
243__len__196	196	94.7091836735	107.020408163
244__len__156	156	110.256410256	31.5641025641
245__len__158	158	32.2341772152	59.9303797468
246__len__150	150	56.9333333333	111.72
247__len__243	243	124.975308642	149.827160494
248__len__122	122	38.6885245902	55.5409836066
249__len__127	127	82.3543307087	120.527559055
250__len__131	131	39.2290076336	68.5267175573
251__len__131	131	83.8549618321	36.6870229008
252__len__141	141	52.5106382979	79.8156028369
253__len__123	123	16.5528455285	12.9918699187
254__len__934	934	35.8244111349	53.6370449679
255__len__138	138	30.1014492754	67.8623188406
256__len__157	157	40.101910828	67.7324840764
257__len__382	382	64.4764397906	67.7408376963
258__len__225	225	88.2088888889	98.6444444444
259__len__305	305	64.7508196721	96.4786885246
260__len__632	632	46.6408227848	63.0664556962
261__len__126	126	186.603174603	237.666666667
262__len__162	162	30.9197530864	67.1790123457
263__len__217	217	29.7649769585	44.3640552995
264__len__299	299	446.307692308	593.036789298
265__len__157	157	44.9363057325	39.4012738854
266__len__207	207	591.52173913	780.743961353
267__len__130	130	57.4384615385	102.423076923
268__len__599	599	56.1986644407	61.245409015
269__len__208	208	84.875	94.4519230769
270__len__135	135	35.4518518519	42.1407407407
271__len__187	187	45.9197860963	44.6737967914
272__len__221	221	58.07239819	54.8325791855
273__len__181	181	20.2044198895	5.16022099448
274__len__124	124	137.330645161	215.661290323
275__len__222	222	118.824324324	136.463963964
276__len__126	126	102.158730159	93.4126984127
277__len__115	115	61.3391304348	83.4956521739
278__len__354	354	36.5282485876	103.790960452
279__len__264	264	79.928030303	103.628787879
280__len__343	343	102.918367347	154.376093294
281__len__948	948	258.969409283	332.042194093
282__len__216	216	41.0787037037	65.5138888889
283__len__335	335	41.528358209	78.823880597
284__len__112	112	42.6071428571	109.991071429
285__len__154	154	52.512987013	88.1883116883
286__len__391	391	44.9360613811	61.8056265985
287__len__212	212	55.6886792453	78.608490566
288__len__1114	1114	322.981149013	295.929982047
289__len__132	132	102.553030303	114.363636364
290__len__272	272	84.7426470588	134.430147059
291__len__132	132	237.401515152	604.568181818
292__len__129	129	55.6589147287	66.0697674419
293__len__143	143	80.1118881119	87.6713286713
294__len__505	505	108.912871287	101.041584158
295__len__134	134	138.417910448	210.850746269
296__len__118	118	71.9237288136	170.949152542
297__len__201	201	57.5422885572	91.1990049751
298__len__136	136	252.227941176	353.676470588
299__len__108	108	36.7777777778	45.9907407407
300__len__133	133	28.3383458647	38.7443609023
301__len__154	154	47.5194805195	51.3376623377
302__len__119	119	99.8655462185	174.025210084
303__len__150	150	17.0133333333	26.84
304__len__247	247	50.7165991903	77.0
305__len__112	112	106.633928571	142.580357143
306__len__159	159	97.1257861635	128.704402516
307__len__166	166	79.7590361446	101.457831325
308__len__242	242	105.884297521	119.491735537
309__len__221	221	114.895927602	170.171945701
310__len__251	251	655.406374502	853.545816733
311__len__346	346	216.219653179	332.612716763
312__len__139	139	169.90647482	252.302158273
313__len__173	173	357.988439306	504.271676301
314__len__133	133	106.563909774	300.977443609
315__len__133	133	50.7368421053	106.721804511
316__len__118	118	53.686440678	69.7372881356
317__len__207	207	255.739130435	419.971014493
318__len__113	113	495.946902655	841.522123894
319__len__157	157	23.0445859873	42.4904458599
320__len__138	138	307.862318841	410.347826087
321__len__196	196	50.6734693878	114.994897959
322__len__113	113	3063.79646018	4174.0619469
323__len__4687	4687	54.1668444634	50.8660123747
324__len__133	133	125.060150376	159.165413534
325__len__128	128	69.6953125	113.984375
326__len__125	125	12.88	19.168
327__len__276	276	85.2101449275	198.166666667
328__len__183	183	178.989071038	293.524590164
329__len__239	239	100.966527197	149.179916318
330__len__188	188	56.8404255319	47.3936170213
331__len__367	367	52.9073569482	52.6811989101
332__len__411	411	64.1362530414	86.7201946472
333__len__130	130	45.3846153846	65.5769230769
334__len__299	299	57.8695652174	70.1638795987
335__len__117	117	80.2307692308	109.358974359
336__len__131	131	28.0916030534	40.8625954198
337__len__149	149	193.577181208	263.812080537
338__len__146	146	172.226027397	226.828767123
339__len__2226	2226	57.0242587601	64.3548966757
340__len__316	316	280.382911392	368.392405063
341__len__126	126	16.0555555556	21.3015873016
342__len__338	338	32.3195266272	39.1775147929
343__len__202	202	34.0891089109	78.5544554455
344__len__125	125	23.448	34.576
345__len__129	129	152.635658915	217.11627907
346__len__113	113	85.7699115044	123.194690265
347__len__125	125	117.048	136.368
348__len__123	123	63.7073170732	71.1463414634
349__len__133	133	108.541353383	168.481203008
350__len__112	112	49.3303571429	57.2410714286
351__len__253	253	39.1541501976	51.5731225296
352__len__146	146	60.7808219178	158.054794521
353__len__209	209	81.6746411483	125.339712919
354__len__222	222	71.2477477477	99.4324324324
355__len__109	109	44.1834862385	44.2752293578
356__len__113	113	118.203539823	159.061946903
357__len__107	107	102.906542056	123.85046729
358__len__321	321	47.7725856698	5.09657320872
359__len__142	142	31.9577464789	46.5845070423
360__len__151	151	41.880794702	62.0927152318
361__len__318	318	277.355345912	447.871069182
362__len__193	193	31.6943005181	30.9481865285
363__len__347	347	34.1268011527	47.4438040346
364__len__157	157	20.5668789809	40.2101910828
365__len__260	260	861.665384615	1178.97692308
366__len__125	125	213.08	324.752
367__len__381	381	116.472440945	58.0419947507
368__len__116	116	88.0862068966	269.974137931
369__len__132	132	28.6666666667	64.6060606061
370__len__135	135	247.162962963	339.488888889
371__len__225	225	38.3466666667	50.8533333333
372__len__138	138	336.731884058	521.710144928
373__len__142	142	3294.78873239	4619.04225352
374__len__111	111	79.2162162162	124.63963964
375__len__514	514	136.813229572	161.309338521
376__len__2638	2638	35.8047763457	33.2505686126
377__len__128	128	326.390625	393.9765625
378__len__374	374	40.5267379679	46.3021390374
379__len__157	157	178.089171975	343.318471338
380__len__115	115	57.8347826087	58.6608695652
381__len__825	825	416.127272727	426.295757576
382__len__129	129	14.6356589147	31.8372093023
383__len__139	139	118.352517986	207.215827338
384__len__121	121	211.380165289	266.52892562
385__len__170	170	104.952941176	172.311764706
386__len__338	338	36.7218934911	57.6686390533
387__len__134	134	84.1343283582	104.455223881
388__len__258	258	103.201550388	153.457364341
389__len__271	271	45.3985239852	53.3062730627
390__len__113	113	19.7610619469	33.0530973451
391__len__144	144	298.541666667	484.694444444
392__len__207	207	88.0966183575	118.719806763
393__len__199	199	121.577889447	117.130653266
394__len__368	368	12.8831521739	54.4293478261
395__len__197	197	50.7055837563	76.6598984772
396__len__151	151	29.0529801325	42.7814569536
397__len__123	123	29.1869918699	48.2926829268
398__len__762	762	90.6338582677	150.237532808
399__len__117	117	283.282051282	506.495726496
400__len__152	152	1299.22368421	1820.63157895
401__len__140	140	72.1928571429	99.4
402__len__258	258	38.5930232558	46.0387596899
403__len__117	117	40.4017094017	28.7948717949
404__len__135	135	59.8814814815	88.4814814815
405__len__176	176	29.5852272727	40.8977272727
406__len__116	116	62.1896551724	79.7327586207
407__len__138	138	38.4710144928	39.0
408__len__203	203	100.118226601	137.408866995
409__len__108	108	21.0277777778	49.7037037037
410__len__283	283	46.7561837456	133.38869258
411__len__199	199	55.2311557789	63.783919598
412__len__190	190	28.6789473684	41.9894736842
413__len__144	144	111.604166667	171.319444444
414__len__125	125	35.704	61.376
415__len__146	146	93.9383561644	138.335616438
416__len__355	355	271.591549296	412.625352113
417__len__156	156	264.846153846	412.192307692
418__len__462	462	60.6082251082	175.997835498
419__len__145	145	7.0275862069	28.7448275862
420__len__192	192	8.84375	21.3333333333
421__len__406	406	86.8472906404	124.155172414
422__len__368	368	31.0190217391	46.4456521739
423__len__120	120	100.925	153.191666667
424__len__159	159	37.7924528302	15.5220125786
425__len__118	118	55.7542372881	71.1440677966
426__len__132	132	1207.54545455	1782.8030303
427__len__198	198	241.070707071	311.676767677
428__len__206	206	41.9029126214	23.4174757282
429__len__123	123	1320.74796748	2038.6504065
430__len__279	279	289.612903226	305.52688172
431__len__144	144	60.7986111111	61.6041666667
432__len__124	124	26.6209677419	28.5080645161
433__len__119	119	1473.37815126	2297.8487395
434__len__110	110	8.0	22.4545454545
435__len__153	153	15.5359477124	33.4183006536
436__len__107	107	213.046728972	308.392523364
437__len__120	120	89.525	123.225
438__len__140	140	35.4571428571	37.2214285714
439__len__111	111	215.072072072	263.576576577
440__len__123	123	159.682926829	226.959349593
441__len__138	138	54.7101449275	47.2463768116
442__len__350	350	241.142857143	342.397142857
443__len__140	140	64.8642857143	16.9214285714
444__len__136	136	51.2426470588	46.9852941176
445__len__130	130	78.1692307692	136.030769231
446__len__161	161	50.3167701863	80.2919254658
447__len__2017	2017	79.936539415	139.221120476
448__len__112	112	388.098214286	630.660714286
449__len__197	197	299.847715736	387.959390863
450__len__134	134	69.5373134328	157.940298507
451__len__319	319	44.6112852665	60.2664576803
452__len__223	223	249.587443946	318.650224215
453__len__140	140	86.3	115.792857143
454__len__276	276	36.268115942	75.4855072464
455__len__114	114	348.578947368	440.754385965
456__len__108	108	65.2777777778	92.6481481481
457__len__238	238	36.4285714286	32.0042016807
458__len__119	119	668.647058824	991.966386555
459__len__137	137	11.7883211679	21.4598540146
460__len__306	306	38.2222222222	45.0555555556
461__len__142	142	84.7605633803	119.633802817
462__len__165	165	89.0424242424	145.151515152
463__len__109	109	49.4220183486	80.6513761468
464__len__167	167	297.550898204	478.25748503
465__len__133	133	183.248120301	300.398496241
466__len__309	309	53.4077669903	98.3495145631
467__len__155	155	337.012903226	587.593548387
468__len__181	181	42.7127071823	12.5303867403
469__len__240	240	25.2166666667	96.7541666667
470__len__373	373	177.35924933	254.525469169
471__len__225	225	104.111111111	129.422222222
472__len__213	213	23.220657277	34.4929577465
473__len__130	130	159.592307692	196.723076923
474__len__110	110	10.6363636364	4.74545454545
475__len__176	176	111.6875	169.028409091
476__len__182	182	67.5714285714	71.1813186813
477__len__107	107	118.971962617	172.841121495
478__len__128	128	77.234375	53.3671875
479__len__143	143	199.370629371	92.4825174825
480__len__112	112	201.053571429	256.321428571
481__len__116	116	140.24137931	207.620689655
482__len__355	355	84.876056338	157.585915493
483__len__458	458	108.46069869	195.213973799
484__len__174	174	252.379310345	355.045977011
485__len__122	122	17.3770491803	1.60655737705
486__len__119	119	50.1008403361	59.6638655462
487__len__177	177	57.5706214689	116.627118644
488__len__139	139	75.0	99.1510791367
489__len__214	214	181.542056075	203.228971963
490__len__530	530	74.3716981132	98.8528301887
491__len__281	281	108.003558719	151.864768683
492__len__252	252	108.706349206	142.579365079
493__len__697	697	116.077474892	162.117647059
494__len__246	246	25.2357723577	26.4430894309
495__len__123	123	350.43902439	524.0
496__len__173	173	8.36994219653	16.5664739884
497__len__179	179	36.530726257	57.2346368715
498__len__141	141	534.255319149	653.170212766
499__len__110	110	566.881818182	770.436363636
500__len__168	168	32.5773809524	38.1666666667
501__len__140	140	163.45	172.442857143
502__len__266	266	59.3157894737	74.3872180451
503__len__316	316	71.0158227848	101.430379747
504__len__124	124	161.451612903	207.596774194
505__len__131	131	50.6488549618	100.244274809
506__len__131	131	37.0458015267	50.4961832061
507__len__429	429	22.3682983683	30.9696969697
508__len__246	246	496.630081301	758.800813008
509__len__146	146	112.876712329	130.479452055
510__len__258	258	167.368217054	200.608527132
511__len__164	164	59.9146341463	78.5182926829
512__len__470	470	44.6531914894	50.5574468085
513__len__119	119	94.4033613445	85.4033613445
514__len__122	122	18.2950819672	19.0573770492
515__len__114	114	51.9035087719	67.298245614
516__len__221	221	487.054298643	613.20361991
517__len__157	157	448.904458599	553.503184713
518__len__519	519	104.680154143	112.774566474
519__len__110	110	81.1636363636	124.654545455
520__len__109	109	14.0	10.4403669725
521__len__188	188	31.6861702128	64.7925531915
522__len__121	121	451.008264463	641.090909091
523__len__252	252	43.7658730159	64.4404761905
524__len__173	173	57.7398843931	98.161849711
525__len__112	112	42.5535714286	58.0357142857
526__len__335	335	59.0447761194	86.1432835821
527__len__164	164	23.6036585366	25.487804878
528__len__494	494	141.738866397	243.370445344
529__len__1154	1154	53.520797227	81.0372616984
530__len__120	120	91.0833333333	130.141666667
531__len__134	134	227.858208955	253.910447761
532__len__120	120	62.0083333333	79.55
533__len__157	157	328.592356688	436.292993631
534__len__301	301	75.5681063123	83.926910299
535__len__128	128	369.0390625	499.078125
536__len__121	121	33.9008264463	42.173553719
537__len__147	147	0.265306122449	14.693877551
538__len__187	187	19.5240641711	13.5561497326
539__len__112	112	57.7053571429	78.0982142857
540__len__357	357	95.5770308123	152.854341737
541__len__128	128	45.90625	59.6875
542__len__132	132	51.2954545455	71.8939393939
543__len__163	163	26.5582822086	46.5153374233
544__len__187	187	58.9786096257	66.0588235294
545__len__434	434	180.65437788	55.8341013825
546__len__742	742	309.041778976	407.444743935
547__len__634	634	46.3501577287	61.1971608833
548__len__407	407	55.343980344	58.4373464373
549__len__119	119	31.268907563	34.243697479
550__len__285	285	69.0877192982	126.101754386
551__len__396	396	81.8232323232	124.929292929
552__len__291	291	48.0515463918	52.2405498282
553__len__113	113	394.805309735	511.017699115
554__len__332	332	46.2018072289	64.9518072289
555__len__176	176	78.1420454545	23.2386363636
556__len__250	250	38.696	16.86
557__len__210	210	45.2476190476	69.3619047619
558__len__127	127	145.0	202.551181102
559__len__149	149	17.7583892617	2.52348993289
560__len__1924	1924	74.3861746362	116.562889813
561__len__228	228	101.188596491	168.105263158
562__len__115	115	217.27826087	299.069565217
563__len__153	153	341.31372549	483.941176471
564__len__235	235	37.2595744681	68.6680851064
565__len__128	128	244.171875	343.1640625
566__len__191	191	107.848167539	110.623036649
567__len__148	148	147.033783784	218.777027027
568__len__152	152	193.815789474	280.368421053
569__len__1146	1146	836.717277487	1076.95724258
570__len__168	168	28.8988095238	72.7678571429
571__len__215	215	38.4976744186	49.7348837209
572__len__129	129	62.5581395349	113.395348837
573__len__111	111	13.7927927928	8.82882882883
574__len__611	611	52.1358428805	68.5597381342
575__len__178	178	5.87078651685	24.7078651685
576__len__122	122	90.6885245902	156.647540984
577__len__120	120	57.7666666667	97.3333333333
578__len__186	186	405.075268817	506.295698925
579__len__155	155	104.35483871	109.406451613
580__len__114	114	37.2280701754	59.9210526316
581__len__177	177	42.3728813559	54.4237288136
582__len__112	112	2.375	13.1339285714
583__len__109	109	135.779816514	166.623853211
584__len__567	567	47.6296296296	92.7619047619
585__len__115	115	230.208695652	234.87826087
586__len__122	122	128.106557377	168.975409836
587__len__222	222	60.2747747748	78.0585585586
588__len__111	111	345.468468468	477.945945946
589__len__139	139	168.021582734	316.0
590__len__148	148	27.8378378378	40.6554054054
591__len__154	154	41.8766233766	106.298701299
592__len__161	161	20.5093167702	38.6894409938
593__len__1346	1346	53.2734026746	80.9353640416
594__len__137	137	78.2335766423	92.7299270073
595__len__133	133	65.1127819549	56.4962406015
596__len__108	108	9.12962962963	7.78703703704
597__len__126	126	33.7380952381	59.3174603175
598__len__527	527	31.165085389	77.0037950664
599__len__224	224	193.59375	406.294642857
600__len__318	318	60.2044025157	63.7704402516
601__len__114	114	18.6140350877	14.0
602__len__118	118	39.6271186441	66.6610169492
603__len__373	373	67.5790884718	70.8418230563
604__len__349	349	48.5501432665	54.770773639
605__len__174	174	87.6034482759	146.218390805
606__len__126	126	401.920634921	575.619047619
607__len__133	133	41.977443609	83.8872180451
608__len__669	669	53.7055306428	71.9641255605
609__len__138	138	944.086956522	1297.41304348
610__len__618	618	173.088996764	77.2556634304
611__len__426	426	58.9248826291	55.6643192488
612__len__176	176	14.1477272727	29.8295454545
613__len__128	128	40.7578125	41.765625
614__len__112	112	767.642857143	1110.82142857
615__len__140	140	77.6	142.014285714
616__len__131	131	292.702290076	393.778625954
617__len__215	215	88.8651162791	107.944186047
618__len__119	119	604.605042017	679.428571429
619__len__166	166	20.8554216867	21.6987951807
620__len__111	111	61.8198198198	270.243243243
621__len__110	110	39.8818181818	74.6090909091
622__len__183	183	48.4426229508	64.9234972678
623__len__137	137	16.5693430657	39.2116788321
624__len__599	599	72.0834724541	96.8547579299
625__len__112	112	129.303571429	173.196428571
626__len__1162	1162	44.5662650602	126.262478485
627__len__113	113	18.2123893805	36.9026548673
628__len__121	121	93.6611570248	192.454545455
629__len__111	111	11.1351351351	30.027027027
630__len__265	265	29.6566037736	7.32830188679
631__len__216	216	163.032407407	208.555555556
632__len__205	205	1362.27804878	1879.11219512
633__len__809	809	135.828182942	49.7676143387
634__len__164	164	156.396341463	203.719512195
635__len__130	130	42.6384615385	58.2307692308
636__len__337	337	113.602373887	177.534124629
637__len__117	117	4.24786324786	14.1709401709
638__len__113	113	40.1238938053	66.5132743363
639__len__118	118	41.686440678	137.194915254
640__len__283	283	77.8939929329	70.6325088339
641__len__257	257	754.252918288	995.494163424
642__len__116	116	25.2844827586	65.1810344828
643__len__144	144	44.9722222222	55.8958333333
644__len__272	272	110.209558824	137.823529412
645__len__124	124	36.5564516129	50.4112903226
646__len__136	136	25.6029411765	60.5882352941
647__len__152	152	37.8421052632	38.25
648__len__181	181	152.801104972	194.325966851
649__len__120	120	399.05	709.541666667
650__len__120	120	461.066666667	650.25
651__len__114	114	58.8596491228	83.6842105263
652__len__612	612	91.8055555556	105.779411765
653__len__800	800	74.20875	152.31875
654__len__487	487	70.4168377823	89.9075975359
655__len__114	114	680.48245614	831.570175439
656__len__172	172	254.348837209	293.25
657__len__156	156	72.9615384615	205.397435897
658__len__169	169	147.976331361	158.130177515
659__len__112	112	291.375	414.991071429
660__len__117	117	2.38461538462	12.4102564103
661__len__297	297	15.2222222222	27.7744107744
662__len__451	451	118.450110865	187.053215078
663__len__125	125	11.792	25.032
664__len__138	138	52.4492753623	136.369565217
665__len__150	150	205.366666667	123.606666667
666__len__112	112	46.1785714286	63.2678571429
667__len__116	116	642.655172414	884.715517241
668__len__207	207	44.6376811594	118.68115942
669__len__124	124	257.370967742	318.161290323
670__len__353	353	73.1898016997	106.099150142
671__len__456	456	353.087719298	428.214912281
672__len__122	122	11.4836065574	20.8360655738
673__len__1716	1716	102.530885781	132.235431235
674__len__375	375	38.184	59.2506666667
675__len__166	166	1137.5	1563.89156627
676__len__198	198	42.4848484848	78.0858585859
677__len__113	113	62.2477876106	83.8053097345
678__len__788	788	94.8730964467	123.645939086
679__len__182	182	684.791208791	955.307692308
680__len__138	138	238.775362319	288.043478261
681__len__342	342	120.081871345	170.695906433
682__len__114	114	26.8859649123	52.4035087719
683__len__210	210	64.5	67.5619047619
684__len__110	110	10.0636363636	18.2909090909
685__len__122	122	281.418032787	381.43442623
686__len__131	131	67.4732824427	83.5190839695
687__len__128	128	0.34375	12.65625
688__len__113	113	59.1946902655	74.6460176991
689__len__114	114	65.7456140351	90.850877193
690__len__137	137	182.306569343	301.941605839
691__len__121	121	78.5041322314	90.2148760331
692__len__153	153	22.431372549	38.1437908497
693__len__155	155	39.6838709677	46.264516129
694__len__126	126	12.6825396825	27.4523809524
695__len__166	166	128.078313253	167.156626506
696__len__245	245	27.0	62.0653061224
697__len__683	683	83.0907759883	220.128843338
698__len__268	268	94.1380597015	154.645522388
699__len__112	112	83.1071428571	108.901785714
700__len__143	143	33.7972027972	97.7622377622
701__len__136	136	34.9117647059	24.6176470588
702__len__160	160	109.83125	129.7625
703__len__159	159	88.8113207547	109.540880503
704__len__248	248	623.342741935	795.564516129
705__len__115	115	20.2434782609	9.93913043478
706__len__250	250	53.656	79.852
707__len__121	121	338.173553719	516.867768595
708__len__172	172	169.860465116	295.645348837
709__len__196	196	235.035714286	354.045918367
710__len__202	202	31.4801980198	44.4504950495
711__len__368	368	340.730978261	565.967391304
712__len__107	107	1634.54205607	2473.59813084
713__len__113	113	134.230088496	183.061946903
714__len__271	271	91.036900369	152.874538745
715__len__481	481	240.081081081	351.108108108
716__len__1194	1194	135.335008375	246.253768844
717__len__135	135	410.177777778	627.62962963
718__len__108	108	27.0648148148	76.8611111111
719__len__166	166	31.6325301205	51.0903614458
720__len__118	118	33.4745762712	34.4491525424
721__len__138	138	194.876811594	284.869565217
722__len__143	143	101.951048951	134.874125874
723__len__111	111	63.8288288288	92.0900900901
724__len__118	118	104.516949153	153.745762712
725__len__133	133	135.601503759	343.563909774
726__len__134	134	359.417910448	433.141791045
727__len__108	108	55.462962963	49.2407407407
728__len__345	345	70.6492753623	67.4898550725
729__len__157	157	77.0891719745	101.210191083
730__len__117	117	6.42735042735	46.5641025641
731__len__118	118	12.8644067797	36.4237288136
732__len__633	633	23.3807266983	57.3917851501
733__len__112	112	355.473214286	604.857142857
734__len__307	307	190.299674267	240.28990228
735__len__167	167	44.8323353293	60.3592814371
736__len__112	112	9.53571428571	9.6875
737__len__117	117	666.64957265	728.521367521
738__len__172	172	62.4476744186	76.8313953488
739__len__1632	1632	43.6580882353	38.5974264706
740__len__155	155	12.3935483871	23.6967741935
741__len__841	841	203.958382878	73.3139120095
742__len__120	120	941.375	1352.61666667
743__len__452	452	62.0287610619	108.584070796
744__len__133	133	917.187969925	1175.69172932
745__len__118	118	38.8644067797	28.7203389831
746__len__120	120	33.3	58.4583333333
747__len__126	126	37.4285714286	50.9047619048
748__len__134	134	308.134328358	396.141791045
749__len__113	113	44.2477876106	20.203539823
750__len__127	127	123.850393701	163.968503937
751__len__130	130	700.230769231	1002.5
752__len__111	111	150.90990991	220.009009009
753__len__146	146	41.1369863014	65.2671232877
754__len__164	164	43.4268292683	61.7256097561
755__len__277	277	153.523465704	249.844765343
756__len__119	119	96.5378151261	142.663865546
757__len__111	111	23.6846846847	47.990990991
758__len__115	115	26.9652173913	25.6347826087
759__len__134	134	31.0074626866	63.052238806
760__len__300	300	124.973333333	171.326666667
761__len__367	367	50.3188010899	68.5340599455
762__len__263	263	45.2661596958	88.4524714829
763__len__165	165	64.6727272727	72.4303030303
764__len__166	166	32.9578313253	36.7951807229
765__len__121	121	35.1074380165	46.5702479339
766__len__114	114	38.1929824561	59.2894736842
767__len__140	140	87.2142857143	122.328571429
768__len__624	624	18.8092948718	52.3766025641
769__len__505	505	149.411881188	210.275247525
770__len__134	134	55.776119403	109.410447761
771__len__112	112	30.7232142857	19.6696428571
772__len__175	175	83.7714285714	96.84
773__len__143	143	556.699300699	727.895104895
774__len__152	152	66.1644736842	87.8355263158
775__len__286	286	172.300699301	312.314685315
776__len__131	131	67.7938931298	127.305343511
777__len__114	114	390.605263158	602.026315789
778__len__227	227	44.8017621145	44.7577092511
779__len__125	125	285.112	458.6
780__len__302	302	38.7582781457	39.8410596026
781__len__121	121	674.685950413	831.727272727
782__len__110	110	48.9545454545	86.4272727273
783__len__115	115	17.8608695652	18.4
784__len__643	643	67.5925349922	105.6718507
785__len__246	246	189.703252033	246.540650407
786__len__108	108	1328.46296296	1791.34259259
787__len__154	154	213.545454545	589.415584416
788__len__108	108	31.6481481481	90.8981481481
789__len__255	255	92.5137254902	112.407843137
790__len__260	260	6.87692307692	71.8807692308
791__len__156	156	22.7243589744	27.4807692308
792__len__150	150	390.686666667	579.233333333
793__len__159	159	0.559748427673	56.2830188679
794__len__209	209	400.488038278	533.244019139
795__len__254	254	110.543307087	140.12992126
796__len__366	366	66.4398907104	15.1174863388
797__len__112	112	31.6428571429	42.9553571429
798__len__144	144	31.4930555556	46.0625
799__len__123	123	9.76422764228	20.5772357724
800__len__192	192	111.046875	159.020833333
801__len__378	378	12.6825396825	23.6957671958
802__len__135	135	31.6296296296	69.037037037
803__len__114	114	36.7280701754	93.2280701754
804__len__307	307	59.9478827362	65.4625407166
805__len__402	402	39.2960199005	68.552238806
806__len__184	184	85.2826086957	102.461956522
807__len__108	108	279.685185185	381.333333333
808__len__166	166	185.969879518	254.789156627
809__len__180	180	39.0055555556	33.1666666667
810__len__201	201	301.31840796	422.781094527
811__len__308	308	205.220779221	380.834415584
812__len__132	132	27.9848484848	47.2878787879
813__len__513	513	85.261208577	122.647173489
814__len__188	188	277.180851064	444.659574468
815__len__147	147	31.5510204082	46.2857142857
816__len__807	807	23.4076827757	41.8785625774
817__len__193	193	39.5647668394	62.5492227979
818__len__1527	1527	199.14800262	236.485920105
819__len__177	177	21.2259887006	27.0621468927
820__len__115	115	650.930434783	898.260869565
821__len__109	109	4.78899082569	10.0825688073
822__len__114	114	34.5175438596	55.9210526316
823__len__108	108	438.277777778	607.768518519
824__len__111	111	115.153153153	165.981981982
825__len__127	127	598.724409449	810.582677165
826__len__139	139	71.9064748201	99.3884892086
827__len__152	152	91.2697368421	146.381578947
828__len__560	560	48.3160714286	65.2196428571
829__len__252	252	48.5833333333	97.119047619
830__len__132	132	1514.18939394	2208.38636364
831__len__133	133	61.1203007519	76.5563909774
832__len__109	109	416.889908257	656.577981651
833__len__1281	1281	119.932864949	52.355971897
834__len__282	282	72.9858156028	101.127659574
835__len__1194	1194	105.425460637	244.618090452
836__len__119	119	5.12605042017	7.89915966387
837__len__197	197	23.3705583756	87.1116751269
838__len__205	205	20.2390243902	48.287804878
839__len__215	215	830.288372093	1159.24186047
840__len__1622	1622	82.0678175092	135.669543773
841__len__27856	27856	2145.78737076	3.14955485353
842__len__124	124	132.983870968	130.975806452
843__len__139	139	53.8705035971	74.0215827338
844__len__128	128	81.9375	114.46875
845__len__107	107	108.644859813	144.859813084
846__len__108	108	122.175925926	151.018518519
847__len__114	114	17.0614035088	22.5438596491
848__len__127	127	18.8661417323	36.2440944882
849__len__3207	3207	51.6760212036	42.7630183973
850__len__115	115	978.27826087	1365.43478261
851__len__513	513	93.6296296296	172.237816764
852__len__118	118	24.4745762712	45.6949152542
853__len__213	213	58.2253521127	134.985915493
854__len__230	230	50.9695652174	147.095652174
855__len__171	171	23.2923976608	40.6081871345
856__len__23176	23176	2418.46323783	3.13306869175
857__len__122	122	16.7868852459	20.3032786885
858__len__126	126	25.8650793651	40.5158730159
859__len__147	147	454.142857143	598.884353741
860__len__565	565	47.5681415929	113.414159292
861__len__259	259	57.667953668	38.277992278
862__len__454	454	26.3083700441	29.9162995595
863__len__369	369	309.506775068	394.907859079
864__len__235	235	41.4638297872	33.1404255319
865__len__139	139	6.92805755396	33.6474820144
866__len__160	160	12.43125	25.48125
867__len__115	115	80.852173913	132.947826087
868__len__108	108	442.916666667	667.833333333
869__len__380	380	82.6526315789	110.157894737
870__len__308	308	72.9707792208	78.1103896104
871__len__360	360	5.08611111111	18.8611111111
872__len__152	152	157.664473684	163.197368421
873__len__151	151	236.721854305	333.708609272
874__len__1352	1352	71.0133136095	110.069526627
875__len__144	144	54.7361111111	109.277777778
876__len__123	123	48.7479674797	67.9268292683
877__len__139	139	42.7769784173	91.0935251799
878__len__121	121	18.7685950413	32.4628099174
879__len__118	118	148.483050847	198.110169492
880__len__156	156	61.9679487179	94.0448717949
881__len__149	149	47.5771812081	91.9261744966
882__len__110	110	33.1454545455	47.6181818182
883__len__111	111	76.9279279279	82.6486486486
884__len__392	392	78.1581632653	81.9566326531
885__len__294	294	112.234693878	182.93537415
886__len__465	465	25.4043010753	102.217204301
887__len__292	292	23.0582191781	30.8801369863
888__len__114	114	310.421052632	430.228070175
889__len__134	134	59.0223880597	110.201492537
890__len__479	479	76.3402922756	123.979123173
891__len__1093	1093	281.08600183	326.340347667
892__len__116	116	25.7586206897	45.3793103448
893__len__211	211	109.450236967	172.957345972
894__len__140	140	56.3142857143	74.8642857143
895__len__146	146	105.397260274	162.143835616
896__len__237	237	379.097046414	593.5907173
897__len__129	129	28.480620155	61.3565891473
898__len__119	119	43.7142857143	48.6638655462
899__len__121	121	1062.83471074	1467.7768595
900__len__114	114	156.780701754	88.6929824561
901__len__270	270	43.2592592593	48.8037037037
902__len__1101	1101	44.9709355132	52.646684832
903__len__128	128	58.828125	61.828125
904__len__128	128	156.8515625	232.15625
905__len__232	232	118.064655172	148.75862069
906__len__745	745	109.097986577	193.616107383
907__len__301	301	63.3189368771	74.8272425249
908__len__137	137	168.649635036	264.087591241
909__len__208	208	212.870192308	144.6875
910__len__18344	18344	2150.98146533	2.92264500654
911__len__122	122	10.6557377049	11.6639344262
912__len__108	108	1354.2962963	1825.42592593
913__len__235	235	234.408510638	294.561702128
914__len__36220	36220	2137.44773606	2.88942573164
915__len__334	334	49.6467065868	50.2664670659
916__len__144	144	369.520833333	526.5625
917__len__112	112	34.7142857143	23.7232142857
918__len__326	326	87.4386503067	54.6441717791
919__len__190	190	50.7105263158	71.9105263158
920__len__197	197	79.3045685279	79.6802030457
921__len__117	117	437.051282051	570.256410256
922__len__258	258	84.0930232558	106.182170543
923__len__251	251	47.7131474104	59.3665338645
924__len__129	129	34.8914728682	22.3720930233
925__len__8369	8369	2336.19285458	2.94730553232
926__len__119	119	11.7226890756	48.3613445378
927__len__145	145	17.4482758621	52.6413793103
928__len__150	150	213.24	324.726666667
929__len__194	194	111.12371134	148.731958763
930__len__108	108	19.9259259259	38.962962963
931__len__139	139	44.0143884892	66.0
932__len__248	248	99.8790322581	186.282258065
933__len__302	302	193.440397351	297.57615894
934__len__127	127	8.36220472441	35.2440944882
935__len__3793	3793	58.208014764	144.51041392
936__len__125	125	51.664	50.312
937__len__111	111	25.3963963964	40.3063063063
938__len__110	110	187.036363636	255.3
939__len__199	199	529.48241206	803.969849246
940__len__121	121	59.132231405	61.3966942149
941__len__644	644	40.4130434783	76.9114906832
942__len__240	240	108.504166667	182.566666667
943__len__231	231	46.3246753247	59.5627705628
944__len__299	299	194.866220736	276.08361204
945__len__178	178	61.5449438202	65.3202247191
946__len__115	115	14.3739130435	28.9217391304
947__len__487	487	58.8583162218	78.9034907598
948__len__379	379	56.1424802111	185.279683377
949__len__537	537	60.0260707635	159.837988827
950__len__127	127	51.5748031496	149.527559055
951__len__118	118	47.1271186441	82.5508474576
952__len__137	137	62.9781021898	150.357664234
953__len__140	140	31.3071428571	100.392857143
954__len__168	168	9.33333333333	34.6428571429
955__len__108	108	7.35185185185	31.3148148148
956__len__181	181	83.3314917127	258.82320442
957__len__407	407	100.692874693	55.4348894349
958__len__133	133	107.977443609	192.007518797
959__len__116	116	53.3793103448	80.025862069
960__len__260	260	40.6807692308	39.5269230769
961__len__150	150	37.0333333333	31.7133333333
962__len__312	312	57.7179487179	82.3173076923
963__len__110	110	19.2181818182	31.7636363636
964__len__277	277	35.5776173285	46.8339350181
965__len__1667	1667	139.398320336	66.9106178764
966__len__128	128	353.890625	562.15625
967__len__144	144	27.2291666667	26.7152777778
968__len__235	235	442.919148936	730.45106383
969__len__234	234	74.7948717949	96.2692307692
970__len__121	121	94.7107438017	128.016528926
971__len__126	126	12.4206349206	27.1587301587
972__len__135	135	33.6518518519	33.7407407407
973__len__112	112	8.74107142857	18.1160714286
974__len__161	161	70.2732919255	137.322981366
975__len__133	133	261.30075188	352.586466165
976__len__135	135	888.666666667	1209.40740741
977__len__138	138	29.5217391304	27.5362318841
978__len__150	150	80.74	60.0133333333
979__len__189	189	69.455026455	94.2486772487
980__len__327	327	39.0489296636	44.993883792
981__len__145	145	51.0344827586	80.5448275862
982__len__112	112	182.598214286	276.071428571
983__len__310	310	73.3193548387	97.5225806452
984__len__116	116	85.4568965517	139.965517241
985__len__132	132	61.1893939394	82.4166666667
986__len__2218	2218	98.2655545537	222.547339946
987__len__122	122	15.0737704918	21.606557377
988__len__273	273	70.7362637363	110.098901099
989__len__161	161	115.403726708	162.652173913
990__len__137	137	499.518248175	754.167883212
991__len__155	155	34.5870967742	73.2
992__len__131	131	44.5190839695	49.6335877863
993__len__268	268	70.6119402985	86.0597014925
994__len__248	248	24.2661290323	44.564516129
995__len__109	109	17.8623853211	34.7889908257
996__len__138	138	116.81884058	174.971014493
997__len__128	128	581.0859375	830.0
998__len__108	108	0.509259259259	13.6111111111
999__len__127	127	17.8897637795	8.40157480315
1000__len__163	163	143.429447853	220.245398773
1001__len__108	108	311.259259259	312.324074074
1002__len__181	181	16.8895027624	22.3922651934
1003__len__163	163	39.2883435583	112.147239264
1004__len__383	383	27.0783289817	77.864229765
1005__len__158	158	64.0126582278	94.9936708861
1006__len__115	115	23.4434782609	27.4173913043
1007__len__165	165	306.678787879	396.018181818
1008__len__129	129	87.5503875969	98.992248062
1009__len__111	111	15.9369369369	22.981981982
1010__len__137	137	561.554744526	782.372262774
1011__len__137	137	53.6496350365	55.3138686131
1012__len__136	136	22.7205882353	15.7573529412
1013__len__130	130	204.907692308	289.546153846
1014__len__111	111	25.6486486486	33.0540540541
1015__len__153	153	57.2352941176	63.3790849673
1016__len__125	125	38.568	45.704
1017__len__246	246	145.333333333	130.25203252
1018__len__179	179	63.843575419	70.1061452514
1019__len__222	222	83.5315315315	67.8198198198
1020__len__259	259	136.818532819	154.818532819
1021__len__457	457	102.877461707	1.42669584245
1022__len__119	119	46.9411764706	13.8739495798
1023__len__130	130	38.8461538462	45.8615384615
1024__len__201	201	65.7960199005	109.273631841
1025__len__114	114	16.0350877193	28.350877193
1026__len__345	345	41.1101449275	60.2376811594
1027__len__118	118	30.3813559322	71.4745762712
1028__len__108	108	23.3425925926	34.5185185185
1029__len__107	107	31.5794392523	38.0186915888
1030__len__127	127	322.220472441	464.456692913
1031__len__358	358	565.51396648	794.497206704
1032__len__131	131	2.41221374046	14.7633587786
1033__len__379	379	254.820580475	369.501319261
1034__len__128	128	149.8828125	380.4921875
1035__len__128	128	45.4453125	56.0859375
1036__len__1156	1156	63.6998269896	173.044117647
1037__len__139	139	24.309352518	92.618705036
1038__len__197	197	30.8984771574	126.015228426
1039__len__155	155	25.7032258065	32.0064516129
1040__len__110	110	34.6909090909	54.9727272727
1041__len__137	137	36.0291970803	103.328467153
1042__len__115	115	56.3913043478	79.3826086957
1043__len__347	347	93.2680115274	130.991354467
1044__len__430	430	61.7046511628	86.4860465116
1045__len__164	164	762.420731707	1090.59756098
1046__len__266	266	22.4887218045	51.3684210526
1047__len__120	120	46.4333333333	6.0
1048__len__154	154	18.4285714286	74.8636363636
1049__len__110	110	7.50909090909	24.4636363636
1050__len__193	193	77.1243523316	103.233160622
1051__len__374	374	877.403743316	1287.02941176
1052__len__387	387	101.023255814	156.857881137
1053__len__153	153	86.4640522876	103.810457516
1054__len__117	117	19.9914529915	70.4358974359
1055__len__541	541	36.3733826248	97.898336414
1056__len__152	152	108.828947368	125.934210526
1057__len__152	152	411.526315789	532.335526316
1058__len__146	146	66.7945205479	94.0547945205
1059__len__311	311	53.1575562701	65.7138263666
1060__len__144	144	753.444444444	1010.79166667
1061__len__205	205	186.741463415	240.351219512
1062__len__109	109	34.0642201835	55.9816513761
1063__len__109	109	390.825688073	502.19266055
1064__len__162	162	64.6419753086	106.438271605
1065__len__109	109	89.7889908257	156.706422018
1066__len__129	129	37.8062015504	27.4108527132
1067__len__543	543	56.561694291	91.6408839779
1068__len__356	356	103.269662921	111.598314607
1069__len__146	146	108.45890411	157.219178082
1070__len__128	128	134.0390625	264.5859375
1071__len__1697	1697	114.699469652	150.388921626
1072__len__155	155	1290.16129032	1727.36774194
1073__len__134	134	420.358208955	634.268656716
1074__len__370	370	117.994594595	154.0
1075__len__128	128	16.84375	45.578125
1076__len__295	295	75.0745762712	115.874576271
1077__len__120	120	129.216666667	162.3
1078__len__109	109	40.7155963303	87.0366972477
1079__len__133	133	50.5939849624	72.015037594
1080__len__176	176	17.8693181818	31.1647727273
1081__len__137	137	358.875912409	587.094890511
1082__len__149	149	29.0134228188	51.3422818792
1083__len__107	107	30.1214953271	96.7102803738
1084__len__114	114	237.956140351	344.877192982
1085__len__164	164	50.1646341463	57.5304878049
1086__len__758	758	70.790237467	74.3627968338
1087__len__135	135	24.0296296296	34.0296296296
1088__len__116	116	15.4568965517	26.6724137931
1089__len__133	133	360.69924812	453.263157895
1090__len__129	129	406.418604651	565.255813953
1091__len__190	190	21.3947368421	32.5526315789
1092__len__117	117	66.0854700855	77.9487179487
1093__len__118	118	121.86440678	125.525423729
1094__len__118	118	12.4406779661	24.6779661017
1095__len__190	190	77.0210526316	116.884210526
1096__len__231	231	65.5541125541	73.6493506494
1097__len__540	540	161.488888889	227.348148148
1098__len__273	273	188.692307692	211.417582418
1099__len__122	122	59.0409836066	130.073770492
1100__len__227	227	67.7753303965	71.2466960352
1101__len__124	124	43.1612903226	96.564516129
1102__len__116	116	58.3362068966	65.0172413793
1103__len__109	109	78.3669724771	79.2660550459
1104__len__141	141	45.5744680851	74.4964539007
1105__len__1836	1836	98.8709150327	243.396514161
1106__len__138	138	36.0362318841	31.9057971014
1107__len__124	124	15.1048387097	74.8790322581
1108__len__121	121	45.4297520661	69.0578512397
1109__len__142	142	66.2042253521	125.929577465
1110__len__120	120	189.391666667	273.125
1111__len__109	109	707.816513761	1165.23853211
1112__len__107	107	722.953271028	1012.41121495
1113__len__125	125	67.584	117.784
1114__len__118	118	779.771186441	1308.13559322
1115__len__137	137	19.2189781022	42.8394160584
1116__len__139	139	10.5251798561	23.0863309353
1117__len__226	226	26.8805309735	39.6991150442
1118__len__114	114	177.850877193	319.745614035
1119__len__140	140	78.5142857143	82.8857142857
1120__len__187	187	31.8983957219	50.9893048128
1121__len__24552	24552	2353.54463995	2.93067774519
1122__len__235	235	33.3021276596	11.6723404255
1123__len__125	125	585.84	964.44
1124__len__216	216	165.902777778	188.796296296
1125__len__154	154	1270.94805195	1971.17532468
1126__len__130	130	48.1615384615	72.3538461538
1127__len__107	107	110.61682243	198.028037383
1128__len__131	131	34.7251908397	52.8473282443
1129__len__164	164	81.6219512195	26.3536585366
1130__len__117	117	47.4871794872	71.4188034188
1131__len__124	124	9.41935483871	7.66935483871
1132__len__107	107	54.7102803738	36.691588785
1133__len__113	113	40.4955752212	49.814159292
1134__len__293	293	58.8532423208	76.0784982935
1135__len__153	153	28.1960784314	51.9738562092
1136__len__130	130	99.2076923077	165.9
1137__len__122	122	236.401639344	348.606557377
1138__len__198	198	170.777777778	208.378787879
1139__len__110	110	436.154545455	537.709090909
1140__len__145	145	98.8965517241	138.489655172
1141__len__343	343	35.667638484	75.4489795918
1142__len__660	660	110.274242424	117.956060606
1143__len__110	110	13.0272727273	69.2
1144__len__379	379	74.0844327177	82.9604221636
1145__len__193	193	23.310880829	2.54404145078
1146__len__152	152	169.072368421	247.460526316
1147__len__118	118	1.23728813559	16.0762711864
1148__len__134	134	27.5223880597	52.8880597015
1149__len__168	168	30.3392857143	28.6607142857
1150__len__399	399	29.5614035088	49.0025062657
1151__len__64831	64831	2211.92532893	3.01576406349
1152__len__131	131	28.4427480916	36.1984732824
1153__len__114	114	506.51754386	799.649122807
1154__len__291	291	133.756013746	188.278350515
1155__len__159	159	150.735849057	233.056603774
1156__len__116	116	159.00862069	194.655172414
1157__len__317	317	65.1987381703	78.1987381703
1158__len__243	243	73.3744855967	96.4773662551
1159__len__312	312	63.0032051282	67.6506410256
1160__len__215	215	129.748837209	197.455813953
1161__len__181	181	20.8453038674	44.8066298343
1162__len__1019	1019	48.0961727184	112.536800785
1163__len__131	131	139.290076336	166.488549618
1164__len__177	177	57.8192090395	60.9604519774
1165__len__127	127	483.496062992	737.496062992
1166__len__116	116	19.2327586207	23.6637931034
1167__len__109	109	2.8623853211	2.60550458716
1168__len__168	168	51.130952381	65.9642857143
1169__len__133	133	1006.59398496	1478.42105263
1170__len__310	310	512.961290323	718.467741935
1171__len__230	230	120.92173913	151.156521739
1172__len__108	108	396.203703704	478.953703704
1173__len__129	129	232.449612403	300.457364341
1174__len__202	202	223.331683168	308.524752475
1175__len__135	135	68.962962963	5.14814814815
1176__len__120	120	30.7083333333	39.7666666667
1177__len__110	110	30.3454545455	37.3636363636
1178__len__116	116	6.37931034483	13.3017241379
1179__len__109	109	309.256880734	520.467889908
1180__len__137	137	165.722627737	301.00729927
1181__len__218	218	30.6697247706	43.2844036697
1182__len__108	108	46.0833333333	59.7685185185
1183__len__114	114	83.8771929825	124.578947368
1184__len__114	114	177.526315789	283.99122807
1185__len__188	188	54.6755319149	43.4680851064
1186__len__122	122	28.2131147541	36.6229508197
1187__len__451	451	56.6496674058	97.4301552106
1188__len__180	180	107.961111111	171.111111111
1189__len__168	168	56.1785714286	71.6071428571
1190__len__530	530	123.149056604	160.326415094
1191__len__109	109	1583.34862385	2097.88073394
1192__len__7027	7027	106.811726199	256.15440444
1193__len__108	108	12.6203703704	21.5648148148
1194__len__360	360	21.7361111111	97.9805555556
1195__len__184	184	58.9347826087	81.6195652174
1196__len__221	221	162.43438914	181.660633484
1197__len__107	107	13.7663551402	6.33644859813
1198__len__132	132	52.8939393939	102.401515152
1199__len__107	107	127.785046729	190.906542056
1200__len__122	122	1175.68032787	1886.25409836
1201__len__283	283	11.332155477	28.2685512367
1202__len__110	110	296.481818182	356.372727273
1203__len__146	146	2024.00684932	3143.8630137
1204__len__112	112	66.2410714286	155.5625
1205__len__116	116	284.767241379	310.284482759
1206__len__111	111	235.036036036	268.324324324
1207__len__126	126	1240.50793651	1582.93650794
1208__len__423	423	54.5106382979	60.3498817967
1209__len__118	118	251.169491525	319.008474576
1210__len__139	139	267.532374101	393.129496403
1211__len__108	108	73.6944444444	124.287037037
1212__len__223	223	666.919282511	936.695067265
1213__len__162	162	25.7530864198	45.7283950617
1214__len__143	143	124.86013986	135.265734266
1215__len__138	138	94.6884057971	153.449275362
1216__len__260	260	67.5269230769	99.0269230769
1217__len__3342	3342	66.618491921	149.865948534
1218__len__229	229	2.75982532751	20.4017467249
1219__len__122	122	177.639344262	219.573770492
1220__len__145	145	46.4620689655	58.2275862069
1221__len__199	199	62.0502512563	114.728643216
1222__len__160	160	103.9125	156.60625
1223__len__148	148	42.777027027	34.5472972973
1224__len__118	118	581.966101695	870.694915254
1225__len__15365	15365	2146.87347869	2.83000325415
1226__len__208	208	107.668269231	179.264423077
1227__len__113	113	172.380530973	228.433628319
1228__len__416	416	36.15625	61.5625
1229__len__171	171	473.362573099	709.409356725
1230__len__490	490	189.108163265	255.759183673
1231__len__181	181	43.1160220994	72.729281768
1232__len__189	189	74.2116402116	86.3333333333
1233__len__345	345	43.8985507246	19.1710144928
1234__len__447	447	133.765100671	166.382550336
1235__len__123	123	7.9918699187	19.837398374
1236__len__153	153	105.954248366	144.287581699
1237__len__110	110	21.2272727273	35.1181818182
1238__len__311	311	37.3665594855	60.231511254
1239__len__347	347	47.9798270893	84.3141210375
1240__len__131	131	32.0763358779	43.7328244275
1241__len__130	130	318.307692308	409.892307692
1242__len__120	120	3.94166666667	18.075
1243__len__337	337	138.37388724	216.510385757
1244__len__146	146	34.0821917808	38.8219178082
1245__len__311	311	97.1479099678	145.170418006
1246__len__358	358	34.9581005587	32.4944134078
1247__len__118	118	34.5254237288	29.2881355932
1248__len__112	112	250.473214286	319.669642857
1249__len__183	183	28.6174863388	46.6338797814
1250__len__119	119	222.571428571	351.016806723
1251__len__113	113	177.991150442	245.769911504
1252__len__237	237	229.29535865	339.189873418
1253__len__117	117	749.188034188	1052.34188034
1254__len__159	159	120.660377358	222.144654088
1255__len__270	270	74.2925925926	97.4777777778
1256__len__161	161	424.260869565	551.689440994
1257__len__354	354	96.511299435	115.186440678
1258__len__148	148	1918.93243243	2760.41891892
1259__len__137	137	51.6204379562	53.1897810219
1260__len__142	142	103.225352113	166.147887324
1261__len__117	117	88.1282051282	110.153846154
1262__len__279	279	84.8279569892	121.340501792
1263__len__248	248	71.7096774194	34.7903225806
1264__len__132	132	8.55303030303	12.1590909091
1265__len__387	387	58.9018087855	27.5348837209
1266__len__134	134	51.0298507463	94.5597014925
1267__len__467	467	1667.20770878	2982.18201285
1268__len__141	141	155.553191489	199.120567376
1269__len__132	132	218.954545455	417.28030303
1270__len__153	153	329.14379085	411.594771242
1271__len__112	112	63.125	96.7410714286
1272__len__12984	12984	681.349969193	1670.90418977
1273__len__371	371	27.1940700809	33.1374663073
1274__len__115	115	131.92173913	409.339130435
1275__len__109	109	26.6697247706	45.9082568807
1276__len__190	190	39.7421052632	145.731578947
1277__len__108	108	33.5185185185	66.7962962963
1278__len__180	180	85.2944444444	111.927777778
1279__len__107	107	441.76635514	523.542056075
1280__len__121	121	120.58677686	255.661157025
1281__len__142	142	56.6690140845	69.1267605634
1282__len__140	140	0.271428571429	15.3142857143
1283__len__289	289	50.23183391	53.1314878893
1284__len__138	138	160.108695652	226.782608696
1285__len__11347	11347	2262.90164801	3.2801621574
1286__len__242	242	29.2314049587	46.2851239669
1287__len__126	126	80.1587301587	127.753968254
1288__len__315	315	79.4095238095	114.196825397
1289__len__113	113	100.300884956	127.256637168
1290__len__158	158	106.727848101	147.816455696
1291__len__162	162	113.611111111	184.456790123
1292__len__140	140	36.5071428571	104.185714286
1293__len__352	352	51.2670454545	81.5994318182
1294__len__115	115	1281.26956522	1841.45217391
1295__len__573	573	98.7696335079	139.516579407
1296__len__345	345	9.75942028986	48.7333333333
1297__len__254	254	65.8188976378	110.57480315
1298__len__156	156	151.403846154	219.282051282
1299__len__171	171	142.619883041	161.707602339
1300__len__166	166	37.1987951807	51.9277108434
1301__len__112	112	48.0178571429	61.1071428571
1302__len__230	230	61.7608695652	164.982608696
1303__len__134	134	44.5970149254	92.4253731343
1304__len__963	963	70.5784008307	62.9865005192
1305__len__136	136	15.3676470588	24.4558823529
1306__len__132	132	153.795454545	210.575757576
1307__len__133	133	250.533834586	387.691729323
1308__len__573	573	125.130890052	212.712041885
1309__len__120	120	191.991666667	439.8
1310__len__115	115	14.6869565217	51.8347826087
1311__len__118	118	145.338983051	395.813559322
1312__len__1367	1367	39.4842721287	35.3891733723
1313__len__212	212	21.4150943396	32.3018867925
1314__len__146	146	230.404109589	364.780821918
1315__len__201	201	364.721393035	529.810945274
1316__len__108	108	23.712962963	31.1944444444
1317__len__119	119	105.075630252	147.319327731
1318__len__110	110	1181.81818182	1545.7
1319__len__216	216	223.597222222	280.597222222
1320__len__173	173	298.861271676	488.728323699
1321__len__108	108	31.6851851852	24.5925925926
1322__len__225	225	508.177777778	555.333333333
1323__len__625	625	47.216	56.2368
1324__len__109	109	80.3027522936	108.036697248
1325__len__130	130	193.238461538	37.2846153846
1326__len__1412	1412	56.2641643059	93.1232294618
1327__len__290	290	38.4862068966	63.9724137931
1328__len__138	138	107.52173913	112.666666667
1329__len__121	121	667.429752066	1032.09917355
1330__len__957	957	95.6687565308	55.1201671891
1331__len__126	126	426.523809524	526.492063492
1332__len__210	210	151.019047619	208.457142857
1333__len__299	299	43.3879598662	91.4782608696
1334__len__323	323	233.504643963	337.517027864
1335__len__164	164	63.7012195122	112.762195122
1336__len__125	125	31.24	58.648
1337__len__214	214	32.1728971963	26.2757009346
1338__len__243	243	405.897119342	490.366255144
1339__len__13913	13913	2404.47279523	3.35592611227
1340__len__107	107	45.8691588785	112.85046729
1341__len__172	172	64.4069767442	81.3720930233
1342__len__237	237	60.7890295359	89.3839662447
1343__len__135	135	83.0666666667	108.659259259
1344__len__120	120	52.6916666667	87.4583333333
1345__len__117	117	17.4957264957	31.0170940171
1346__len__337	337	71.2284866469	187.272997033
1347__len__125	125	38.376	44.088
1348__len__114	114	234.850877193	373.684210526
1349__len__132	132	100.606060606	168.409090909
1350__len__241	241	192.742738589	302.107883817
1351__len__128	128	15.3125	19.765625
1352__len__183	183	56.0928961749	56.0601092896
1353__len__112	112	104.526785714	169.705357143
1354__len__116	116	28.6379310345	50.1637931034
1355__len__171	171	92.5847953216	108.67251462
1356__len__173	173	109.913294798	123.190751445
1357__len__153	153	193.666666667	239.529411765
1358__len__116	116	14.6896551724	20.8534482759
1359__len__117	117	41.2820512821	45.3846153846
1360__len__109	109	53.7431192661	58.2660550459
1361__len__128	128	20.90625	18.5390625
1362__len__230	230	144.330434783	172.013043478
1363__len__114	114	848.859649123	994.98245614
1364__len__113	113	405.601769912	497.707964602
1365__len__151	151	1067.96688742	1205.1192053
1366__len__133	133	111.127819549	110.601503759
1367__len__310	310	14.164516129	45.4838709677
1368__len__489	489	75.1799591002	112.785276074
1369__len__109	109	185.082568807	251.376146789
1370__len__138	138	757.717391304	950.586956522
1371__len__212	212	43.75	74.7971698113
1372__len__195	195	431.18974359	568.523076923
1373__len__138	138	102.666666667	127.434782609
1374__len__371	371	27.539083558	56.4177897574
1375__len__116	116	24.0775862069	34.025862069
1376__len__181	181	159.950276243	183.508287293
1377__len__138	138	23.7173913043	26.7971014493
1378__len__200	200	117.18	164.72
1379__len__117	117	62.3333333333	126.829059829
1380__len__222	222	64.7882882883	119.738738739
1381__len__145	145	24.4620689655	36.1517241379
1382__len__157	157	58.5477707006	88.6369426752
1383__len__457	457	51.8971553611	88.5842450766
1384__len__6478	6478	2210.09061439	2.47360296388
1385__len__165	165	82.4363636364	160.193939394
1386__len__609	609	154.469622332	212.108374384
1387__len__220	220	51.5090909091	104.831818182
1388__len__125	125	149.68	184.104
1389__len__211	211	147.502369668	194.981042654
1390__len__139	139	38.1582733813	78.0287769784
1391__len__136	136	33.0808823529	42.8676470588
1392__len__113	113	189.424778761	307.336283186
1393__len__124	124	71.8064516129	92.5887096774
1394__len__127	127	67.031496063	69.5433070866
1395__len__807	807	145.903345725	151.474597274
1396__len__113	113	131.592920354	184.707964602
1397__len__120	120	415.633333333	500.866666667
1398__len__120	120	51.9916666667	101.233333333
1399__len__107	107	95.1682242991	108.831775701
1400__len__112	112	11.1428571429	23.4553571429
1401__len__126	126	17.1825396825	33.2222222222
1402__len__286	286	49.1643356643	56.7552447552
1403__len__1283	1283	249.374123149	782.243180047
1404__len__115	115	101.939130435	130.156521739
1405__len__119	119	97.2352941176	126.319327731
1406__len__115	115	43.1739130435	68.2086956522
1407__len__348	348	127.505747126	171.097701149
1408__len__989	989	120.393326593	43.5065722952
1409__len__248	248	46.0161290323	78.9596774194
1410__len__195	195	81.441025641	105.805128205
1411__len__198	198	8.34343434343	43.5
1412__len__186	186	63.9892473118	63.4623655914
1413__len__205	205	135.731707317	187.843902439
1414__len__122	122	231.0	301.803278689
1415__len__178	178	182.06741573	394.657303371
1416__len__198	198	345.924242424	473.888888889
1417__len__114	114	9.18421052632	20.2105263158
1418__len__109	109	120.605504587	138.422018349
1419__len__266	266	940.808270677	1792.27067669
1420__len__185	185	21.1837837838	39.5567567568
1421__len__114	114	4.88596491228	16.8421052632
1422__len__131	131	77.6488549618	78.9083969466
1423__len__114	114	22.7368421053	75.2894736842
1424__len__107	107	35.785046729	43.4485981308
1425__len__123	123	1127.06504065	1354.2601626
1426__len__112	112	24.9821428571	23.75
1427__len__110	110	38.0181818182	36.4090909091
1428__len__115	115	29.7739130435	77.2782608696
1429__len__250	250	70.512	129.18
1430__len__135	135	157.585185185	197.466666667
1431__len__139	139	95.273381295	151.863309353
1432__len__132	132	44.3863636364	54.9772727273
1433__len__175	175	27.88	46.7657142857
1434__len__208	208	49.25	84.1009615385
1435__len__129	129	41.976744186	36.2558139535
1436__len__109	109	38.9449541284	48.7339449541
1437__len__128	128	286.046875	388.078125
1438__len__224	224	48.6696428571	69.8482142857
1439__len__131	131	74.5877862595	92.2519083969
1440__len__670	670	249.252238806	377.362686567
1441__len__109	109	114.155963303	154.52293578
1442__len__184	184	323.592391304	295.043478261
1443__len__119	119	227.075630252	377.630252101
1444__len__132	132	95.3787878788	119.090909091
1445__len__1241	1241	150.633360193	69.9170024174
1446__len__164	164	19.3963414634	23.0914634146
1447__len__242	242	155.231404959	109.851239669
1448__len__303	303	58.3102310231	21.5445544554
1449__len__169	169	158.065088757	217.485207101
1450__len__141	141	97.8439716312	104.460992908
1451__len__518	518	47.2567567568	100.044401544
1452__len__296	296	122.793918919	189.766891892
1453__len__156	156	140.346153846	150.134615385
1454__len__170	170	7.90588235294	21.1647058824
1455__len__117	117	1496.52991453	2107.73504274
1456__len__265	265	39.6528301887	55.1622641509
1457__len__463	463	92.3002159827	112.90712743
1458__len__119	119	284.537815126	391.470588235
1459__len__111	111	45.4234234234	57.7657657658
1460__len__112	112	76.0267857143	75.875
1461__len__143	143	125.706293706	143.58041958
1462__len__198	198	27.6616161616	63.0404040404
1463__len__256	256	42.859375	59.28515625
1464__len__312	312	391.083333333	520.737179487
1465__len__292	292	46.7054794521	70.9520547945
1466__len__110	110	33.7181818182	52.7909090909
1467__len__146	146	28.8630136986	22.198630137
1468__len__245	245	98.0326530612	238.575510204
1469__len__150	150	20.6333333333	40.4466666667
1470__len__608	608	313.222039474	387.953947368
1471__len__119	119	65.1596638655	65.6134453782
1472__len__269	269	27.1115241636	65.8773234201
1473__len__353	353	20.716713881	44.6260623229
1474__len__130	130	118.838461538	204.738461538
1475__len__109	109	274.137614679	479.816513761
1476__len__189	189	139.851851852	165.047619048
1477__len__108	108	411.824074074	901.851851852
1478__len__154	154	36.9415584416	61.1753246753
1479__len__146	146	33.5136986301	42.3082191781
1480__len__129	129	268.736434109	406.0
1481__len__128	128	86.296875	127.1171875
1482__len__114	114	64.6842105263	75.5
1483__len__175	175	230.262857143	274.445714286
1484__len__130	130	310.346153846	457.9
1485__len__133	133	148.315789474	202.69924812
1486__len__279	279	141.283154122	168.759856631
1487__len__116	116	107.793103448	143.560344828
1488__len__200	200	60.44	68.855
1489__len__117	117	68.2820512821	75.9914529915
1490__len__118	118	117.36440678	158.923728814
1491__len__183	183	446.715846995	569.721311475
1492__len__115	115	43.5826086957	52.8260869565
1493__len__131	131	303.106870229	398.190839695
1494__len__158	158	67.2088607595	183.601265823
1495__len__147	147	9.91156462585	8.80952380952
1496__len__110	110	58.9454545455	88.9
1497__len__693	693	115.27994228	143.904761905
1498__len__107	107	74.0373831776	88.7289719626
1499__len__120	120	85.3083333333	100.475
1500__len__145	145	36.075862069	28.7448275862
1501__len__281	281	28.4270462633	4.40213523132
1502__len__191	191	11.942408377	36.8534031414
1503__len__112	112	142.741071429	162.875
1504__len__332	332	50.4096385542	63.5030120482
1505__len__174	174	41.8333333333	47.8563218391
1506__len__150	150	48.6266666667	97.3333333333
1507__len__196	196	237.474489796	324.352040816
1508__len__165	165	41.7272727273	28.4545454545
1509__len__252	252	118.0	180.19047619
1510__len__108	108	192.490740741	348.037037037
1511__len__114	114	895.131578947	1016.49122807
1512__len__150	150	40.9466666667	69.84
1513__len__185	185	69.0810810811	137.243243243
1514__len__126	126	65.380952381	85.4047619048
1515__len__113	113	6.10619469027	18.3362831858
1516__len__551	551	52.0762250454	54.2504537205
1517__len__1350	1350	119.414814815	29.5711111111
1518__len__405	405	35.5358024691	71.8987654321
1519__len__117	117	579.068376068	954.384615385
1520__len__114	114	26.7719298246	28.7368421053
1521__len__277	277	93.0866425993	127.454873646
1522__len__190	190	169.8	200.8
1523__len__144	144	13.6180555556	24.4097222222
1524__len__114	114	171.824561404	172.333333333
1525__len__109	109	26.4678899083	39.8348623853
1526__len__260	260	68.2730769231	100.765384615
1527__len__147	147	14.0680272109	41.2721088435
1528__len__412	412	27.9563106796	38.2330097087
1529__len__109	109	7.05504587156	10.7614678899
1530__len__111	111	14.3693693694	16.3693693694
1531__len__304	304	68.1809210526	98.0065789474
1532__len__461	461	86.0759219089	162.386117137
1533__len__480	480	30.2583333333	69.0166666667
1534__len__122	122	50.7786885246	78.9918032787
1535__len__16944	16944	2406.61449481	2.94753305005
1536__len__431	431	62.4454756381	87.7610208817
1537__len__114	114	40.3947368421	50.0701754386
1538__len__200	200	30.945	19.97
1539__len__157	157	85.0573248408	83.847133758
1540__len__291	291	119.137457045	170.666666667
1541__len__164	164	99.743902439	104.347560976
1542__len__115	115	38.1391304348	52.8260869565
1543__len__140	140	21.8642857143	35.4428571429
1544__len__226	226	321.579646018	452.455752212
1545__len__155	155	36.5548387097	31.2322580645
1546__len__222	222	31.8423423423	67.454954955
1547__len__135	135	37.3333333333	70.6222222222
1548__len__113	113	258.265486726	437.371681416
1549__len__124	124	13.2419354839	26.1612903226
1550__len__111	111	550.468468468	711.810810811
1551__len__125	125	21.608	21.312
1552__len__153	153	1366.30718954	2080.45098039
1553__len__219	219	26.1050228311	31.5799086758
1554__len__114	114	13.649122807	5.30701754386
1555__len__584	584	36.9126712329	37.8869863014
1556__len__124	124	27.0080645161	39.0322580645
1557__len__147	147	243.775510204	329.013605442
1558__len__110	110	93.3545454545	159.227272727
1559__len__173	173	77.3988439306	123.335260116
1560__len__352	352	107.488636364	115.553977273
1561__len__128	128	53.0859375	80.65625
1562__len__310	310	50.1870967742	39.4451612903
1563__len__199	199	18.0603015075	47.6381909548
1564__len__158	158	27.3860759494	66.9430379747
1565__len__135	135	42.8814814815	71.362962963
1566__len__286	286	46.7342657343	106.297202797
1567__len__201	201	24.223880597	63.3830845771
1568__len__146	146	546.643835616	807.547945205
1569__len__740	740	77.9094594595	102.147297297
1570__len__1025	1025	65.8575609756	169.967804878
1571__len__110	110	13.5454545455	0.836363636364
1572__len__195	195	26.4769230769	41.7076923077
1573__len__157	157	202.834394904	305.445859873
1574__len__119	119	57.9411764706	89.4957983193
1575__len__125	125	85.192	177.232
1576__len__118	118	41.7372881356	64.7457627119
1577__len__612	612	87.5490196078	78.9820261438
1578__len__119	119	1146.39495798	1757.46218487
1579__len__131	131	189.396946565	234.778625954
1580__len__489	489	66.081799591	88.0756646217
1581__len__132	132	1003.36363636	1484.83333333
1582__len__183	183	105.721311475	150.819672131
1583__len__121	121	171.272727273	238.958677686
1584__len__121	121	170.909090909	125.512396694
1585__len__131	131	123.13740458	166.351145038
1586__len__152	152	163.447368421	184.815789474
1587__len__369	369	0.745257452575	22.5501355014
1588__len__169	169	87.4852071006	104.923076923
1589__len__112	112	278.232142857	404.848214286
1590__len__108	108	35.4814814815	46.75
1591__len__137	137	180.802919708	253.532846715
1592__len__111	111	49.3603603604	60.4594594595
1593__len__182	182	16.7032967033	35.5604395604
1594__len__152	152	172.447368421	261.342105263
1595__len__242	242	55.9049586777	97.7438016529
1596__len__131	131	907.832061069	1334.83969466
1597__len__147	147	572.952380952	689.557823129
1598__len__146	146	29.2808219178	23.5410958904
1599__len__846	846	110.73286052	130.646572104
1600__len__140	140	185.25	206.7
1601__len__108	108	38.6759259259	59.787037037
1602__len__133	133	203.315789474	273.962406015
1603__len__107	107	44.0	69.4953271028
1604__len__160	160	78.53125	156.24375
1605__len__120	120	34.3666666667	73.5833333333
1606__len__107	107	173.588785047	288.841121495
1607__len__162	162	110.969135802	187.709876543
1608__len__119	119	62.025210084	79.9159663866
1609__len__122	122	75.1557377049	96.6639344262
1610__len__180	180	130.988888889	193.033333333
1611__len__136	136	17.0	18.8014705882
1612__len__239	239	543.849372385	914.435146444
1613__len__594	594	72.9242424242	89.8013468013
1614__len__128	128	168.2109375	184.4453125
1615__len__253	253	46.652173913	72.7233201581
1616__len__168	168	12.9642857143	25.7857142857
1617__len__203	203	57.5960591133	90.9458128079
1618__len__116	116	345.344827586	434.517241379
1619__len__128	128	344.6171875	422.1796875
1620__len__145	145	511.04137931	602.013793103
1621__len__149	149	68.9127516779	92.2147651007
1622__len__142	142	26.7042253521	49.3873239437
1623__len__1619	1619	253.02717727	299.528103768
1624__len__130	130	17.6076923077	51.2384615385
1625__len__134	134	0.283582089552	14.7686567164
1626__len__133	133	60.3834586466	124.812030075
1627__len__126	126	146.682539683	185.023809524
1628__len__108	108	131.055555556	184.009259259
1629__len__508	508	97.5295275591	99.3996062992
1630__len__148	148	503.493243243	629.878378378
1631__len__114	114	39.850877193	52.0263157895
1632__len__291	291	83.0549828179	133.993127148
1633__len__109	109	19.5412844037	19.623853211
1634__len__207	207	130.903381643	52.4975845411
1635__len__112	112	223.714285714	339.151785714
1636__len__119	119	381.462184874	574.226890756
1637__len__420	420	62.8380952381	76.5547619048
1638__len__137	137	158.167883212	262.182481752
1639__len__112	112	588.482142857	813.133928571
1640__len__135	135	29.6740740741	46.0
1641__len__1099	1099	70.3666969973	104.496815287
1642__len__112	112	74.8035714286	97.3392857143
1643__len__111	111	62.2882882883	91.6846846847
1644__len__119	119	57.3277310924	91.6050420168
1645__len__149	149	36.6308724832	21.6644295302
1646__len__113	113	131.03539823	164.424778761
1647__len__190	190	326.978947368	439.842105263
1648__len__1725	1725	79.5646376812	103.651014493
1649__len__241	241	27.4937759336	53.7966804979
1650__len__151	151	69.7350993377	107.834437086
1651__len__133	133	269.872180451	351.69924812
1652__len__178	178	179.421348315	210.033707865
1653__len__116	116	203.206896552	242.396551724
1654__len__145	145	266.248275862	277.0
1655__len__110	110	21.1363636364	22.5272727273
1656__len__147	147	386.360544218	643.62585034
1657__len__170	170	503.182352941	624.188235294
1658__len__113	113	292.513274336	439.477876106
1659__len__154	154	252.012987013	333.525974026
1660__len__730	730	68.6356164384	107.849315068
1661__len__601	601	172.206322795	304.603993344
1662__len__114	114	47.9912280702	108.166666667
1663__len__147	147	168.12244898	193.197278912
1664__len__139	139	332.115107914	413.417266187
1665__len__126	126	393.428571429	472.198412698
1666__len__277	277	51.963898917	62.1624548736
1667__len__121	121	32.9173553719	33.5371900826
1668__len__175	175	14.5542857143	0.24
1669__len__378	378	59.9470899471	92.5502645503
1670__len__281	281	216.679715302	299.434163701
1671__len__141	141	58.9361702128	71.4680851064
1672__len__228	228	31.8640350877	54.7675438596
1673__len__181	181	209.955801105	290.53038674
1674__len__537	537	90.2849162011	144.620111732
1675__len__129	129	63.1240310078	87.1782945736
1676__len__140	140	53.8	61.6928571429
1677__len__145	145	9.91034482759	21.2482758621
1678__len__28397	28397	2387.22407297	2.92738669578
1679__len__122	122	502.073770492	688.303278689
1680__len__107	107	284.299065421	366.654205607
1681__len__51960	51960	2239.60937259	2.88058121632
1682__len__139	139	28.2086330935	5.91366906475
1683__len__273	273	392.813186813	575.820512821
1684__len__294	294	122.275510204	185.200680272
1685__len__759	759	0.102766798419	29.4598155468
1686__len__120	120	118.966666667	174.516666667
1687__len__201	201	146.611940299	178.487562189
1688__len__168	168	45.1369047619	63.1666666667
1689__len__173	173	48.2832369942	170.531791908
1690__len__141	141	26.7872340426	72.4539007092
1691__len__162	162	19.9567901235	42.3641975309
1692__len__116	116	39.1724137931	39.8965517241
1693__len__109	109	98.8440366972	42.0183486239
1694__len__269	269	217.241635688	368.892193309
1695__len__150	150	24.9733333333	50.6733333333
1696__len__177	177	430.514124294	542.593220339
1697__len__704	704	334.125	420.095170455
1698__len__185	185	125.594594595	193.118918919
1699__len__110	110	233.354545455	377.609090909
1700__len__115	115	46.6608695652	87.0260869565
1701__len__247	247	28.8502024291	53.7611336032
1702__len__141	141	28.5815602837	41.0283687943
1703__len__324	324	139.117283951	231.354938272
1704__len__135	135	44.0296296296	61.6074074074
1705__len__228	228	109.114035088	165.98245614
1706__len__221	221	215.180995475	301.963800905
1707__len__339	339	124.716814159	182.8820059
1708__len__130	130	162.138461538	215.723076923
1709__len__112	112	148.5	170.178571429
1710__len__141	141	11.6170212766	105.333333333
1711__len__461	461	110.542299349	145.616052061
1712__len__109	109	47.8440366972	59.3853211009
1713__len__109	109	226.770642202	409.431192661
1714__len__242	242	76.5743801653	141.900826446
1715__len__127	127	596.322834646	752.692913386
1716__len__138	138	155.543478261	194.065217391
1717__len__161	161	26.6086956522	36.8136645963
1718__len__309	309	209.556634304	267.381877023
1719__len__183	183	291.781420765	445.31147541
1720__len__115	115	30.052173913	52.1043478261
1721__len__277	277	208.57400722	211.324909747
1722__len__125	125	39.328	59.76
1723__len__116	116	83.724137931	259.232758621
1724__len__240	240	84.4833333333	84.95
1725__len__136	136	321.617647059	427.176470588
1726__len__130	130	43.4923076923	20.7692307692
1727__len__174	174	75.6896551724	112.965517241
1728__len__127	127	304.590551181	499.133858268
1729__len__135	135	90.9111111111	158.162962963
1730__len__111	111	28.5945945946	41.8828828829
1731__len__224	224	66.7410714286	209.28125
1732__len__149	149	28.5100671141	22.966442953
1733__len__236	236	122.525423729	115.033898305
1734__len__132	132	265.560606061	412.075757576
1735__len__218	218	19.8899082569	26.5229357798
1736__len__158	158	132.588607595	212.651898734
1737__len__167	167	0.0	15.1796407186
1738__len__179	179	89.0782122905	101.782122905
1739__len__169	169	70.1715976331	170.402366864
1740__len__372	372	39.6344086022	93.8037634409
1741__len__115	115	35.8	7.37391304348
1742__len__158	158	400.03164557	938.696202532
1743__len__169	169	59.6627218935	7.39053254438
1744__len__215	215	119.339534884	139.376744186
1745__len__122	122	577.073770492	1137.36065574
1746__len__157	157	97.9171974522	134.114649682
1747__len__225	225	1032.53333333	1173.92888889
1748__len__116	116	960.525862069	1294.49137931
1749__len__109	109	142.009174312	214.899082569
1750__len__132	132	44.7348484848	55.6136363636
1751__len__117	117	648.282051282	871.512820513
1752__len__208	208	37.8269230769	26.1298076923
1753__len__375	375	43.208	51.2746666667
1754__len__139	139	33.0287769784	45.8417266187
1755__len__147	147	252.25170068	342.782312925
1756__len__136	136	424.529411765	682.191176471
1757__len__1262	1262	129.85340729	166.995245642
1758__len__116	116	57.1896551724	64.3793103448
1759__len__129	129	299.906976744	423.372093023
1760__len__142	142	23.0633802817	37.1549295775
1761__len__127	127	61.1181102362	124.173228346
1762__len__255	255	50.1607843137	46.1294117647
1763__len__206	206	42.645631068	154.553398058
1764__len__122	122	6.13114754098	79.6885245902
1765__len__125	125	46.216	78.416
1766__len__129	129	11.2945736434	46.8759689922
1767__len__112	112	12.625	49.6517857143
1768__len__674	674	96.5578635015	141.59495549
1769__len__137	137	64.3576642336	90.7883211679
1770__len__83016	83016	2278.44849186	3.19874482028
1771__len__265	265	872.573584906	1330.90566038
1772__len__119	119	87.0336134454	32.8235294118
1773__len__133	133	70.7293233083	83.6842105263
1774__len__108	108	201.333333333	258.546296296
1775__len__269	269	76.2044609665	193.211895911
1776__len__329	329	31.0273556231	67.1580547112
1777__len__111	111	155.882882883	99.8378378378
1778__len__181	181	171.773480663	264.475138122
1779__len__108	108	39.6851851852	50.8703703704
1780__len__449	449	57.3184855234	84.7371937639
1781__len__191	191	163.502617801	188.513089005
1782__len__172	172	82.9127906977	107.906976744
1783__len__172	172	123.796511628	169.622093023
1784__len__110	110	46.1454545455	38.1727272727
1785__len__109	109	74.0366972477	104.275229358
1786__len__191	191	95.7277486911	156.790575916
1787__len__211	211	68.0616113744	100.568720379
1788__len__759	759	237.768115942	350.123847167
1789__len__198	198	396.247474747	553.565656566
1790__len__149	149	133.080536913	146.912751678
1791__len__258	258	35.5891472868	56.8449612403
1792__len__269	269	88.4721189591	139.836431227
1793__len__246	246	28.9634146341	43.0365853659
1794__len__1018	1018	38.5294695481	55.8497053045
1795__len__108	108	19.4907407407	48.1666666667
1796__len__287	287	69.2160278746	71.3797909408
1797__len__135	135	20.9111111111	30.9777777778
1798__len__269	269	59.5464684015	76.4014869888
1799__len__406	406	74.3669950739	143.307881773
1800__len__176	176	36.8579545455	53.1761363636
1801__len__325	325	45.8584615385	54.5569230769
1802__len__291	291	62.0618556701	67.0687285223
1803__len__190	190	91.4631578947	128.7
1804__len__129	129	16.8217054264	48.3410852713
1805__len__174	174	31.7356321839	49.5287356322
1806__len__150	150	86.0933333333	107.666666667
1807__len__185	185	30.0540540541	86.4594594595
1808__len__107	107	54.7663551402	39.2523364486
1809__len__137	137	173.99270073	234.321167883
1810__len__113	113	417.318584071	527.407079646
1811__len__164	164	24.0487804878	44.0365853659
1812__len__147	147	14.612244898	39.4965986395
1813__len__213	213	26.4178403756	53.2723004695
1814__len__128	128	61.5	67.625
1815__len__117	117	105.239316239	133.162393162
1816__len__128	128	418.2578125	562.6484375
1817__len__171	171	535.760233918	677.596491228
1818__len__176	176	61.8181818182	83.2443181818
1819__len__189	189	266.851851852	297.259259259
1820__len__260	260	46.6615384615	74.1961538462
1821__len__137	137	65.5693430657	118.189781022
1822__len__222	222	345.833333333	419.635135135
1823__len__111	111	37.5135135135	38.6666666667
1824__len__107	107	56.046728972	67.4112149533
1825__len__183	183	24.606557377	46.6994535519
1826__len__126	126	45.2698412698	13.4603174603
1827__len__2118	2118	63.0835694051	76.9513692162
1828__len__219	219	29.4429223744	32.7397260274
1829__len__230	230	1199.22608696	1649.36086957
1830__len__198	198	165.212121212	298.444444444
1831__len__163	163	81.2760736196	115.809815951
1832__len__137	137	252.058394161	335.576642336
1833__len__217	217	44.0	48.5806451613
1834__len__130	130	47.0153846154	54.8230769231
1835__len__155	155	355.929032258	518.832258065
1836__len__129	129	532.395348837	754.488372093
1837__len__168	168	24.7023809524	22.2976190476
1838__len__163	163	30.3680981595	11.981595092
1839__len__119	119	163.56302521	241.352941176
1840__len__573	573	165.008726003	267.912739965
1841__len__114	114	16.5964912281	22.9736842105
1842__len__115	115	58.3304347826	81.4347826087
1843__len__168	168	215.720238095	294.017857143
1844__len__126	126	44.6031746032	116.603174603
1845__len__121	121	45.3305785124	125.165289256
1846__len__124	124	49.435483871	68.0080645161
1847__len__139	139	76.5467625899	108.345323741
1848__len__133	133	172.488721805	217.616541353
1849__len__151	151	175.238410596	337.841059603
1850__len__126	126	17.626984127	46.8174603175
1851__len__108	108	137.861111111	154.87962963
1852__len__217	217	40.9677419355	169.147465438
1853__len__133	133	180.390977444	123.345864662
1854__len__123	123	166.796747967	266.837398374
1855__len__124	124	39.9193548387	80.7580645161
1856__len__113	113	40.0619469027	75.7610619469
1857__len__132	132	94.9772727273	133.477272727
1858__len__117	117	13.2222222222	42.6495726496
1859__len__146	146	8.68493150685	51.0753424658
1860__len__115	115	323.895652174	526.713043478
1861__len__131	131	218.335877863	311.030534351
1862__len__132	132	12.9393939394	39.25
1863__len__128	128	43.5	62.7109375
1864__len__266	266	22.969924812	54.8533834586
1865__len__119	119	79.6806722689	129.621848739
1866__len__225	225	80.1288888889	149.031111111
1867__len__108	108	102.287037037	161.490740741
1868__len__167	167	23.2275449102	63.6167664671
1869__len__115	115	73.7652173913	89.3652173913
1870__len__113	113	57.796460177	60.8938053097
1871__len__152	152	104.901315789	165.427631579
1872__len__115	115	94.4869565217	228.895652174
1873__len__157	157	414.923566879	570.662420382
1874__len__128	128	40.46875	44.078125
1875__len__125	125	171.864	194.576
1876__len__197	197	25.9796954315	40.9695431472
1877__len__114	114	52.8333333333	69.2807017544
1878__len__183	183	225.557377049	298.480874317
1879__len__327	327	124.397553517	214.547400612
1880__len__113	113	1088.72566372	1356.57522124
1881__len__120	120	119.1	41.45
1882__len__109	109	3182.68807339	5455.56880734
1883__len__126	126	372.46031746	576.634920635
1884__len__153	153	331.071895425	443.091503268
1885__len__140	140	115.135714286	110.157142857
1886__len__166	166	497.186746988	718.34939759
1887__len__153	153	654.215686275	870.483660131
1888__len__243	243	92.2057613169	108.526748971
1889__len__606	606	119.792079208	55.3712871287
1890__len__138	138	319.847826087	522.086956522
1891__len__117	117	24.8034188034	14.7948717949
1892__len__201	201	54.5472636816	82.1144278607
1893__len__145	145	377.868965517	496.55862069
1894__len__244	244	362.975409836	446.139344262
1895__len__131	131	345.534351145	590.13740458
1896__len__108	108	90.3148148148	80.1296296296
1897__len__155	155	144.787096774	200.051612903
1898__len__147	147	10.1020408163	23.1020408163
1899__len__115	115	23.5130434783	41.7130434783
1900__len__139	139	85.2661870504	134.107913669
1901__len__212	212	252.533018868	366.622641509
1902__len__111	111	65.5405405405	90.3243243243
1903__len__151	151	275.721854305	399.125827815
1904__len__118	118	29.3728813559	31.8898305085
1905__len__498	498	84.6646586345	42.3975903614
1906__len__202	202	32.4257425743	50.6930693069
1907__len__108	108	35.0740740741	91.962962963
1908__len__148	148	117.290540541	199.783783784
1909__len__154	154	132.298701299	181.746753247
1910__len__224	224	114.446428571	233.361607143
1911__len__193	193	100.129533679	136.331606218
1912__len__165	165	30.8242424242	54.1393939394
1913__len__148	148	105.837837838	151.101351351
1914__len__108	108	31.3055555556	48.212962963
1915__len__112	112	43.1428571429	69.3214285714
1916__len__131	131	86.9847328244	27.5496183206
1917__len__125	125	44.448	40.216
1918__len__155	155	37.1161290323	40.2838709677
1919__len__114	114	57.8157894737	68.6315789474
1920__len__177	177	43.8870056497	51.406779661
1921__len__149	149	19.6040268456	39.1610738255
1922__len__121	121	30.479338843	59.1487603306
1923__len__162	162	1103.24691358	1262.37037037
1924__len__1887	1887	101.75145734	267.229994701
1925__len__213	213	38.3521126761	98.6713615023
1926__len__837	837	50.3811230585	108.150537634
1927__len__3163	3163	2174.89535251	3.04868795447
1928__len__140	140	144.7	211.164285714
1929__len__110	110	51.6818181818	87.1272727273
1930__len__134	134	1422.82835821	2104.55223881
1931__len__203	203	407.896551724	575.024630542
1932__len__143	143	176.230769231	218.594405594
1933__len__113	113	51.6548672566	62.4513274336
1934__len__108	108	33.8703703704	32.4814814815
1935__len__156	156	26.5961538462	25.2307692308
1936__len__153	153	42.4183006536	75.614379085
1937__len__126	126	46.9603174603	87.7142857143
1938__len__326	326	25.8496932515	42.3404907975
1939__len__112	112	717.839285714	2078.99107143
1940__len__640	640	92.7	41.521875
1941__len__122	122	96.606557377	147.459016393
1942__len__113	113	893.495575221	1221.13274336
1943__len__121	121	25.4297520661	28.2479338843
1944__len__117	117	60.4615384615	64.0341880342
1945__len__196	196	93.9540816327	105.729591837
1946__len__157	157	43.025477707	71.3757961783
1947__len__182	182	91.0769230769	137.549450549
1948__len__205	205	50.3853658537	20.4195121951
1949__len__153	153	16.0522875817	37.8366013072
1950__len__228	228	35.6447368421	54.0701754386
1951__len__110	110	164.563636364	252.390909091
1952__len__809	809	281.318912237	369.35105068
1953__len__148	148	79.6148648649	89.0135135135
1954__len__13795	13795	2347.6283436	3.05726712577
1955__len__209	209	70.2057416268	102.842105263
1956__len__129	129	471.88372093	630.23255814
1957__len__121	121	279.661157025	388.396694215
1958__len__130	130	302.784615385	447.623076923
1959__len__131	131	34.9541984733	19.1603053435
1960__len__159	159	140.729559748	181.018867925
1961__len__114	114	304.342105263	444.464912281
1962__len__117	117	2481.62393162	3727.43589744
1963__len__507	507	0.917159763314	21.550295858
1964__len__157	157	140.171974522	225.401273885
1965__len__135	135	141.274074074	223.925925926
1966__len__144	144	144.041666667	21.5833333333
1967__len__178	178	62.0674157303	161.45505618
1968__len__177	177	20.3615819209	21.2146892655
1969__len__114	114	11.6754385965	18.9736842105
1970__len__181	181	64.3149171271	22.2099447514
1971__len__256	256	32.21484375	89.734375
1972__len__173	173	32.6358381503	69.4161849711
1973__len__127	127	14.0787401575	30.4724409449
1974__len__213	213	18.3051643192	55.1690140845
1975__len__639	639	74.2394366197	119.463223787
1976__len__206	206	46.7378640777	165.281553398
1977__len__137	137	84.7153284672	139.109489051
1978__len__118	118	59.406779661	87.6779661017
1979__len__10107	10107	2422.42238053	2.88483229445
1980__len__167	167	68.3353293413	91.9820359281
1981__len__127	127	24.968503937	16.9291338583
1982__len__288	288	13.6388888889	18.1111111111
1983__len__246	246	29.9430894309	94.3048780488
1984__len__156	156	61.1794871795	56.3076923077
1985__len__233	233	72.678111588	90.8326180258
1986__len__324	324	28.0092592593	14.3858024691
1987__len__115	115	378.556521739	519.182608696
1988__len__360	360	214.7	301.15
1989__len__167	167	157.065868263	209.083832335
1990__len__814	814	176.303439803	247.024570025
1991__len__114	114	43.3859649123	74.2105263158
1992__len__297	297	116.188552189	161.922558923
1993__len__285	285	33.1543859649	104.080701754
1994__len__216	216	129.083333333	103.111111111
1995__len__131	131	1.30534351145	17.5572519084
1996__len__234	234	47.8974358974	52.5683760684
1997__len__112	112	81.9285714286	118.866071429
1998__len__107	107	35.8504672897	70.1214953271
[truncated: 224,171 more rows]
