# Supplementary material for: Candidate pathogenicity islands in the genome of ‘Candidatus Rickettsiella isopodorum’, an intracellular bacterium infecting terrestrial isopod crustaceans
Source: PeerJ. 2016 Dec 21;4:e2806. doi: 10.7717/peerj.2806 (PMC5181103; doi:10.7717/peerj.2806)
Supplement: Supplemental Information 2 [file peerj-04-2806-s002.zip › Supplement/assembly_scripts/seed_contigs_blast_results.txt]

687__len__128	Rickettsiella_grylli_1	6e-57	214	128	96.88	124	0	1	128	761933	762060
841__len__27856	Rickettsiella_grylli_1	0.0	6282	7783	78.05	6075	71	12277	20044	122527	114801
841__len__27856	Rickettsiella_grylli_1	0.0	4980	5469	80.29	4391	69	22397	27856	113626	108218
841__len__27856	Rickettsiella_grylli_1	0.0	2789	4222	74.99	3166	59	5652	9860	128949	124774
841__len__27856	Rickettsiella_grylli_1	0.0	791	874	79.98	699	13	20188	21049	114649	113777
841__len__27856	Rickettsiella_grylli_1	2e-179	628	2559	66.20	1694	89	2539	5056	132064	129554
841__len__27856	Rickettsiella_grylli_1	2e-172	605	1827	68.09	1244	67	10223	12014	124517	122723
841__len__27856	Rickettsiella_grylli_1	6e-79	295	621	69.89	434	59	418	1037	132701	132139
841__len__27856	Rickettsiella_grylli_1	4e-75	282	187	93.58	175	4	1	187	1333826	1334008
841__len__27856	Rickettsiella_grylli_1	2e-27	123	78	94.87	74	0	186	263	1021285	1021208
841__len__27856	Rickettsiella_grylli_1	1e-23	111	84	89.29	75	5	180	263	1337259	1337337
856__len__23176	Rickettsiella_grylli_1	0.0	6558	9561	75.43	7212	186	7026	16536	458000	448576
856__len__23176	Rickettsiella_grylli_1	0.0	2711	2899	80.82	2343	13	18167	21059	448525	445634
856__len__23176	Rickettsiella_grylli_1	0.0	1243	1473	78.68	1159	52	21343	22777	445506	444048
856__len__23176	Rickettsiella_grylli_1	0.0	901	1670	72.40	1209	44	2412	4067	1015759	1017398
856__len__23176	Rickettsiella_grylli_1	6e-160	563	564	83.16	469	22	4288	4843	1017479	1018028
856__len__23176	Rickettsiella_grylli_1	2e-110	399	461	79.18	365	0	7	467	1013578	1014038
856__len__23176	Rickettsiella_grylli_1	7e-71	268	248	84.27	209	1	22820	23066	443923	443676
856__len__23176	Rickettsiella_grylli_1	4e-61	235	784	67.60	530	32	1272	2033	1014712	1015485
856__len__23176	Rickettsiella_grylli_1	1e-29	131	77	97.40	75	0	6887	6963	1018174	1018250
856__len__23176	Rickettsiella_grylli_1	3e-25	116	105	86.67	91	3	6658	6760	1018097	1018200
856__len__23176	Rickettsiella_grylli_1	5e-16	86.0	372	65.86	245	11	1069	1430	1014605	1014975
856__len__23176	Rickettsiella_grylli_1	1e-11	71.6	81	80.25	65	1	6883	6963	272979	273058
856__len__23176	Rickettsiella_grylli_1	1e-11	71.6	81	80.25	65	1	6883	6963	642785	642864
910__len__18344	Rickettsiella_grylli_1	0.0	3213	3957	78.37	3101	58	1927	5868	1380176	1376263
910__len__18344	Rickettsiella_grylli_1	0.0	2949	4425	75.19	3327	50	5981	10388	1376246	1371855
910__len__18344	Rickettsiella_grylli_1	0.0	1633	1896	79.17	1501	8	10708	12602	1371599	1369711
910__len__18344	Rickettsiella_grylli_1	0.0	1379	3238	70.29	2276	162	12700	15882	1369574	1366444
910__len__18344	Rickettsiella_grylli_1	0.0	756	901	78.91	711	7	2	901	1383029	1382135
910__len__18344	Rickettsiella_grylli_1	7e-127	453	526	79.66	419	16	1318	1839	1382026	1381513
910__len__18344	Rickettsiella_grylli_1	2e-64	246	725	68.00	493	12	17111	17829	1365209	1364491
914__len__36220	Rickettsiella_grylli_1	0.0	4789	6425	76.82	4936	96	3126	9525	507800	501447
914__len__36220	Rickettsiella_grylli_1	0.0	3508	4465	77.67	3468	71	10951	15392	501325	496909
914__len__36220	Rickettsiella_grylli_1	0.0	2515	3591	75.72	2719	77	15467	19052	495999	492481
914__len__36220	Rickettsiella_grylli_1	0.0	2383	2912	78.40	2283	33	3	2901	510780	507889
914__len__36220	Rickettsiella_grylli_1	0.0	1709	3531	70.91	2504	88	27568	31069	437651	434180
914__len__36220	Rickettsiella_grylli_1	0.0	1034	2205	70.70	1559	31	24910	27097	440309	438119
914__len__36220	Rickettsiella_grylli_1	0.0	978	1196	78.76	942	23	33295	34484	314585	313407
914__len__36220	Rickettsiella_grylli_1	0.0	798	1458	72.43	1056	14	31451	32901	329500	328050
914__len__36220	Rickettsiella_grylli_1	4e-146	518	500	83.00	415	0	19081	19580	316351	315852
914__len__36220	Rickettsiella_grylli_1	4e-114	412	841	71.94	605	39	35370	36196	309033	308218
914__len__36220	Rickettsiella_grylli_1	5e-113	408	355	85.92	305	8	34709	35055	310484	310130
914__len__36220	Rickettsiella_grylli_1	5e-88	325	319	82.45	263	13	35903	36220	309799	309493
914__len__36220	Rickettsiella_grylli_1	2e-80	300	420	76.19	320	2	22608	23026	491427	491009
914__len__36220	Rickettsiella_grylli_1	4e-51	203	210	81.43	171	0	35987	36196	304916	304707
914__len__36220	Rickettsiella_grylli_1	3e-34	147	161	80.12	129	0	24508	24668	440726	440566
914__len__36220	Rickettsiella_grylli_1	2e-28	127	766	64.88	497	23	28473	29228	202607	203359
914__len__36220	Rickettsiella_grylli_1	3e-21	104	107	81.31	87	0	34596	34702	727069	727175
914__len__36220	Rickettsiella_grylli_1	9e-21	102	767	63.62	488	28	28473	29228	429102	428353
914__len__36220	Rickettsiella_grylli_1	3e-15	84.2	101	78.22	79	0	29957	30057	427624	427524
925__len__8369	Rickettsiella_grylli_1	0.0	2580	3790	75.62	2866	130	1	3749	620612	616912
925__len__8369	Rickettsiella_grylli_1	0.0	1808	3397	72.21	2453	95	4001	7326	150221	146849
925__len__8369	Rickettsiella_grylli_1	2e-65	248	1013	66.54	674	24	2727	3731	569361	570357
925__len__8369	Rickettsiella_grylli_1	1e-11	69.8	140	72.14	101	7	2299	2434	569157	569293
1032__len__131	Rickettsiella_grylli_1	3e-61	228	131	98.47	129	0	1	131	550175	550045
1121__len__24552	Rickettsiella_grylli_1	0.0	2834	5806	71.08	4127	306	15524	21221	1102229	1107836
1121__len__24552	Rickettsiella_grylli_1	0.0	2742	3087	79.85	2465	27	21483	24552	1107965	1111041
1121__len__24552	Rickettsiella_grylli_1	0.0	2259	2224	82.55	1836	1	3494	5717	1089192	1091414
1121__len__24552	Rickettsiella_grylli_1	0.0	2210	2864	77.27	2213	23	5992	8843	1092862	1095714
1121__len__24552	Rickettsiella_grylli_1	0.0	1705	2150	77.81	1673	20	1145	3285	1086983	1089121
1121__len__24552	Rickettsiella_grylli_1	0.0	809	945	79.26	749	7	9051	9992	1095890	1096830
1121__len__24552	Rickettsiella_grylli_1	4e-163	574	586	81.74	479	0	399	984	1086389	1086974
1121__len__24552	Rickettsiella_grylli_1	3e-75	282	180	95.56	172	2	95	272	1086208	1086387
1121__len__24552	Rickettsiella_grylli_1	2e-33	143	82	98.78	81	0	1	82	1085991	1086072
1121__len__24552	Rickettsiella_grylli_1	6e-15	82.4	111	79.28	88	8	10091	10200	1096902	1097005
1151__len__64831	Rickettsiella_grylli_1	0.0	1.037e+04	12737	78.25	9967	175	34944	47597	966278	978922
1151__len__64831	Rickettsiella_grylli_1	0.0	4190	4824	79.39	3830	38	17592	22405	947604	952399
1151__len__64831	Rickettsiella_grylli_1	0.0	4004	6466	74.03	4787	83	49847	56281	983843	990256
1151__len__64831	Rickettsiella_grylli_1	0.0	3589	4539	77.57	3521	107	60355	64831	994168	998661
1151__len__64831	Rickettsiella_grylli_1	0.0	3117	3265	81.35	2656	11	22607	25865	954361	957620
1151__len__64831	Rickettsiella_grylli_1	0.0	3070	4867	74.65	3633	141	29995	34807	961462	966241
1151__len__64831	Rickettsiella_grylli_1	0.0	1813	2135	79.02	1687	15	56536	58666	990546	992669
1151__len__64831	Rickettsiella_grylli_1	0.0	1618	3048	71.98	2194	23	26781	29816	958315	961351
1151__len__64831	Rickettsiella_grylli_1	0.0	1128	1562	75.93	1186	26	15974	17526	944958	946502
1151__len__64831	Rickettsiella_grylli_1	1e-174	614	865	76.53	662	11	48702	49562	982839	983696
1151__len__64831	Rickettsiella_grylli_1	5e-65	250	583	70.84	413	15	26031	26603	957668	958245
1225__len__15365	Rickettsiella_grylli_1	0.0	3508	4204	78.69	3308	78	8002	12189	414570	418711
1225__len__15365	Rickettsiella_grylli_1	0.0	2791	3668	77.37	2838	49	3985	7627	410740	414383
1225__len__15365	Rickettsiella_grylli_1	0.0	1855	2867	74.64	2140	37	12290	15144	419002	421843
1225__len__15365	Rickettsiella_grylli_1	0.0	1285	2007	74.44	1494	15	3	2008	406878	408870
1225__len__15365	Rickettsiella_grylli_1	2e-170	598	669	79.82	534	0	2139	2807	408952	409620
1272__len__12984	Rickettsiella_grylli_1	1e-13	77.0	105	76.19	80	0	4512	4616	261831	261935
1282__len__140	Rickettsiella_grylli_1	3e-67	248	140	99.29	139	0	1	140	549911	549772
1285__len__11347	Rickettsiella_grylli_1	0.0	4933	4902	82.33	4036	6	6446	11347	91628	96523
1285__len__11347	Rickettsiella_grylli_1	0.0	3158	3090	82.85	2560	52	3188	6248	88466	91532
1285__len__11347	Rickettsiella_grylli_1	0.0	1530	1988	77.36	1538	30	3	1986	85381	87342
1285__len__11347	Rickettsiella_grylli_1	0.0	787	797	81.93	653	14	2148	2930	87417	88213
1339__len__13913	Rickettsiella_grylli_1	0.0	8199	9392	79.53	7469	99	3395	12758	580905	571585
1339__len__13913	Rickettsiella_grylli_1	0.0	1256	1430	79.65	1139	3	1845	3272	582380	580952
1339__len__13913	Rickettsiella_grylli_1	0.0	783	1053	77.02	811	97	12935	13913	571524	570495
1339__len__13913	Rickettsiella_grylli_1	0.0	643	806	77.67	626	0	1	806	584334	583529
1339__len__13913	Rickettsiella_grylli_1	2e-17	89.7	49	100.00	49	0	13857	13905	225939	225891
1384__len__6478	Rickettsiella_grylli_1	0.0	3362	4259	77.60	3305	55	7	4258	537780	541990
1384__len__6478	Rickettsiella_grylli_1	0.0	926	1189	77.46	921	4	4833	6020	542250	543435
1535__len__16944	Rickettsiella_grylli_1	0.0	4158	5872	75.90	4457	136	5958	11797	906066	900299
1535__len__16944	Rickettsiella_grylli_1	0.0	3137	3867	78.30	3028	69	3	3837	918138	914309
1535__len__16944	Rickettsiella_grylli_1	0.0	2452	2598	81.06	2106	7	11988	14580	900255	897660
1535__len__16944	Rickettsiella_grylli_1	0.0	1000	1507	74.65	1125	34	15441	16942	896833	895356
1535__len__16944	Rickettsiella_grylli_1	0.0	769	695	84.60	588	3	14588	15279	897573	896879
1535__len__16944	Rickettsiella_grylli_1	0.0	664	1222	72.67	888	33	4119	5318	914069	912859
1535__len__16944	Rickettsiella_grylli_1	1e-179	628	1222	72.01	880	33	4119	5318	911900	910690
1535__len__16944	Rickettsiella_grylli_1	5e-172	603	1173	71.87	843	28	4160	5318	907838	906680
1535__len__16944	Rickettsiella_grylli_1	4e-167	587	1217	71.41	869	32	4119	5318	909731	908530
1535__len__16944	Rickettsiella_grylli_1	8e-18	91.5	199	70.35	140	3	4995	5190	1468439	1468241
1535__len__16944	Rickettsiella_grylli_1	3e-17	89.7	268	67.91	182	2	4222	4488	3851	4117
1535__len__16944	Rickettsiella_grylli_1	3e-17	89.7	268	67.91	182	2	4222	4488	7574	7840
1535__len__16944	Rickettsiella_grylli_1	3e-17	89.7	268	67.91	182	2	4222	4488	1547685	1547951
1535__len__16944	Rickettsiella_grylli_1	3e-17	89.7	268	67.91	182	2	4222	4488	1551407	1551673
1587__len__369	Rickettsiella_grylli_1	0.0	630	369	97.83	361	0	1	369	715951	716319
1625__len__134	Rickettsiella_grylli_1	4e-60	224	134	97.01	130	0	1	134	1016897	1016764
1678__len__28397	Rickettsiella_grylli_1	0.0	3795	5288	76.38	4039	83	23151	28397	515976	510731
1678__len__28397	Rickettsiella_grylli_1	0.0	2975	4973	73.62	3661	142	2	4946	537824	532966
1678__len__28397	Rickettsiella_grylli_1	0.0	2762	3444	77.96	2685	25	12212	15649	527056	523632
1678__len__28397	Rickettsiella_grylli_1	0.0	1416	2290	74.32	1702	51	5078	7358	532956	530709
1678__len__28397	Rickettsiella_grylli_1	5e-124	444	1978	66.33	1312	111	8650	10585	529401	527493
1678__len__28397	Rickettsiella_grylli_1	1e-94	347	615	72.52	446	0	15792	16406	522703	522089
1678__len__28397	Rickettsiella_grylli_1	2e-29	131	497	67.00	333	21	7769	8256	530151	529667
1681__len__51960	Rickettsiella_grylli_1	0.0	5059	6941	76.53	5312	128	26232	33133	34752	41603
1681__len__51960	Rickettsiella_grylli_1	0.0	4688	5633	78.64	4430	57	38994	44618	45904	51487
1681__len__51960	Rickettsiella_grylli_1	0.0	3438	3911	79.72	3118	55	4335	8230	17933	21803
1681__len__51960	Rickettsiella_grylli_1	0.0	3238	3476	80.84	2810	63	35155	38614	42264	45692
1681__len__51960	Rickettsiella_grylli_1	0.0	3106	4468	75.65	3380	84	44684	49130	52642	57046
1681__len__51960	Rickettsiella_grylli_1	0.0	2738	3300	78.64	2595	62	13837	17128	26110	29355
1681__len__51960	Rickettsiella_grylli_1	0.0	2356	2604	80.15	2087	84	1709	4309	1434739	1432217
1681__len__51960	Rickettsiella_grylli_1	0.0	1806	1980	80.30	1590	27	18701	20662	30681	32651
1681__len__51960	Rickettsiella_grylli_1	0.0	1644	1852	79.75	1477	63	24117	25962	32807	34601
1681__len__51960	Rickettsiella_grylli_1	0.0	1478	1289	85.42	1101	0	8456	9744	21911	23199
1681__len__51960	Rickettsiella_grylli_1	0.0	1431	1556	80.91	1259	19	3	1551	1436386	1434843
1681__len__51960	Rickettsiella_grylli_1	0.0	1251	1668	76.86	1282	10	11148	12813	24299	25958
1681__len__51960	Rickettsiella_grylli_1	0.0	1232	1246	82.10	1023	5	17281	18522	29379	30623
1681__len__51960	Rickettsiella_grylli_1	0.0	1113	1372	77.99	1070	66	50579	51948	58380	59687
1681__len__51960	Rickettsiella_grylli_1	0.0	895	997	80.34	801	18	9906	10900	23253	24233
1681__len__51960	Rickettsiella_grylli_1	0.0	879	1139	77.17	879	2	49345	50483	57229	58365
1681__len__51960	Rickettsiella_grylli_1	3e-23	111	699	64.95	454	34	25159	25834	1383792	1383105
1681__len__51960	Rickettsiella_grylli_1	2e-11	71.6	164	69.51	114	0	36032	36195	1267910	1268073
1681__len__51960	Rickettsiella_grylli_2	0.0	2356	2604	80.15	2087	84	1709	4309	8337	10859
1681__len__51960	Rickettsiella_grylli_2	0.0	1431	1556	80.91	1259	19	3	1551	6690	8233
1685__len__759	Rickettsiella_grylli_1	0.0	1361	759	99.74	757	0	1	759	442761	442003
1770__len__83016	Rickettsiella_grylli_1	0.0	1.030e+04	10511	81.90	8609	121	28188	38660	1509689	1520116
1770__len__83016	Rickettsiella_grylli_1	0.0	9894	11171	79.85	8920	105	15122	26266	1496919	1508010
1770__len__83016	Rickettsiella_grylli_1	0.0	5270	6798	77.52	5270	94	8226	14996	1490151	1496881
1770__len__83016	Rickettsiella_grylli_1	0.0	4105	4032	82.54	3328	43	3059	7080	1484101	1488099
1770__len__83016	Rickettsiella_grylli_1	0.0	4048	4365	80.80	3527	73	55379	59729	1424798	1420493
1770__len__83016	Rickettsiella_grylli_1	0.0	4048	4365	80.80	3527	73	55379	59729	1558765	1563070
1770__len__83016	Rickettsiella_grylli_1	0.0	3909	4168	81.02	3377	43	64419	68575	1416595	1412460
1770__len__83016	Rickettsiella_grylli_1	0.0	3842	4033	81.35	3281	54	44898	48914	1524859	1528853
1770__len__83016	Rickettsiella_grylli_1	0.0	3591	4449	78.06	3473	64	39739	44178	1520436	1524829
1770__len__83016	Rickettsiella_grylli_1	0.0	3171	4434	76.09	3374	93	49012	53432	1528883	1533236
1770__len__83016	Rickettsiella_grylli_1	0.0	2942	3416	79.16	2704	55	78495	81905	1404029	1400664
1770__len__83016	Rickettsiella_grylli_1	0.0	2592	3576	76.34	2730	48	68649	72205	1412334	1408788
1770__len__83016	Rickettsiella_grylli_1	0.0	2230	2235	82.15	1836	3	74880	77114	1406482	1404251
1770__len__83016	Rickettsiella_grylli_1	0.0	2210	2468	80.06	1976	29	1	2466	1481130	1483570
1770__len__83016	Rickettsiella_grylli_1	0.0	1561	1809	79.38	1436	12	60590	62391	1420487	1418684
1770__len__83016	Rickettsiella_grylli_1	0.0	1561	1809	79.38	1436	12	60590	62391	1563076	1564879
1770__len__83016	Rickettsiella_grylli_1	0.0	1534	1663	81.00	1347	29	26400	28059	1508024	1509660
1770__len__83016	Rickettsiella_grylli_1	0.0	1404	1858	77.07	1432	36	62501	64357	1418542	1416720
1770__len__83016	Rickettsiella_grylli_1	0.0	1113	1418	77.64	1101	28	62501	63918	1565021	1566410
1770__len__83016	Rickettsiella_grylli_1	0.0	985	1680	72.98	1226	12	72325	73998	1408735	1407062
1770__len__83016	Rickettsiella_grylli_1	0.0	928	1022	81.31	831	49	82013	83016	1400643	1399653
1770__len__83016	Rickettsiella_grylli_1	0.0	807	952	78.78	750	0	53565	54516	1534681	1535632
1770__len__83016	Rickettsiella_grylli_1	0.0	758	903	78.63	710	10	7357	8258	1488148	1489041
1770__len__83016	Rickettsiella_grylli_1	1e-29	132	231	73.16	169	4	2644	2872	1483751	1483979
1770__len__83016	Rickettsiella_grylli_1	2e-26	122	190	74.21	141	0	59017	59206	373672	373483
1770__len__83016	Rickettsiella_grylli_1	1e-24	116	331	67.98	225	6	74127	74454	1406993	1406666
1770__len__83016	Rickettsiella_grylli_1	3e-24	114	543	65.56	356	20	57651	58183	374675	374143
1770__len__83016	Rickettsiella_grylli_1	1e-17	93.3	113	79.65	90	2	8148	8258	146007	145895
1770__len__83016	Rickettsiella_grylli_1	2e-13	78.8	166	70.48	117	0	74576	74741	1406667	1406502
1770__len__83016	Rickettsiella_grylli_1	4e-11	71.6	52	90.38	47	0	82965	83016	1398029	1397978
1927__len__3163	Rickettsiella_grylli_1	0.0	978	1123	79.43	892	3	1	1121	890238	891359
1927__len__3163	Rickettsiella_grylli_1	0.0	939	975	81.33	793	0	2189	3163	892754	893728
1954__len__13795	Rickettsiella_grylli_1	0.0	9851	11133	79.78	8882	123	2696	13795	1394021	1382979
1954__len__13795	Rickettsiella_grylli_1	0.0	1676	2387	75.79	1809	64	154	2524	1396405	1394067
1954__len__13795	Rickettsiella_grylli_1	1e-45	183	1076	64.96	699	31	11419	12474	33418	34482
1954__len__13795	Rickettsiella_grylli_1	6e-31	134	297	70.03	208	0	13356	13652	1384630	1384334
1954__len__13795	Rickettsiella_grylli_1	4e-21	102	303	67.99	206	2	13386	13687	34187	34488
1954__len__13795	Rickettsiella_grylli_1	2e-19	96.9	1100	62.36	686	46	11408	12474	1384181	1383095
1963__len__507	Rickettsiella_grylli_1	0.0	848	522	95.59	499	16	1	506	943315	943836
1979__len__10107	Rickettsiella_grylli_1	0.0	4711	6045	77.47	4683	200	1941	7925	622609	628513
1979__len__10107	Rickettsiella_grylli_1	0.0	1977	2102	81.16	1706	19	8015	10107	628667	630758
1979__len__10107	Rickettsiella_grylli_1	3e-90	331	386	79.53	307	5	1	385	620561	620942
1979__len__10107	Rickettsiella_grylli_1	2e-72	271	529	71.64	379	53	431	956	620935	621413
1979__len__10107	Rickettsiella_grylli_1	2e-35	149	92	95.65	88	0	1728	1819	622441	622532
1995__len__131	Rickettsiella_grylli_1	5e-64	237	131	100.00	131	0	1	131	101557	101687
2005__len__35592	Rickettsiella_grylli_1	0.0	3463	6843	71.78	4912	139	5712	12486	818048	824819
2005__len__35592	Rickettsiella_grylli_1	0.0	3131	6717	70.91	4763	144	17415	24057	828345	834991
2005__len__35592	Rickettsiella_grylli_1	0.0	2735	3144	79.36	2495	40	27328	30465	837587	840696
2005__len__35592	Rickettsiella_grylli_1	0.0	1970	2398	78.52	1883	24	14849	17230	825728	828117
2005__len__35592	Rickettsiella_grylli_1	0.0	1929	2858	75.47	2157	173	30955	33774	841118	843840
2005__len__35592	Rickettsiella_grylli_1	0.0	1572	4101	69.13	2835	170	1	4028	812455	816458
2005__len__35592	Rickettsiella_grylli_1	3e-154	545	703	77.67	546	4	34508	35208	844506	845206
2005__len__35592	Rickettsiella_grylli_1	2e-144	513	560	80.71	452	13	24916	25474	836973	837520
2005__len__35592	Rickettsiella_grylli_1	7e-124	444	511	79.26	405	0	14125	14635	824974	825484
2005__len__35592	Rickettsiella_grylli_1	1e-31	138	76	100.00	76	0	35517	35592	845468	845543
2005__len__35592	Rickettsiella_grylli_1	5e-11	69.8	79	81.01	64	3	34291	34369	844312	844387
2031__len__11007	Rickettsiella_grylli_1	0.0	4145	5106	78.10	3988	29	5908	11007	635789	630707
2031__len__11007	Rickettsiella_grylli_1	0.0	2444	2486	82.06	2040	38	2148	4614	639465	636999
2031__len__11007	Rickettsiella_grylli_1	0.0	931	1046	79.73	834	0	4850	5895	636934	635889
2031__len__11007	Rickettsiella_grylli_1	1e-153	542	560	81.43	456	0	1463	2022	640028	639469
2031__len__11007	Rickettsiella_grylli_1	1e-12	73.4	120	74.17	89	1	4623	4741	272967	272848
2031__len__11007	Rickettsiella_grylli_1	1e-12	73.4	120	74.17	89	1	4623	4741	642773	642654
2079__len__9889	Rickettsiella_grylli_1	0.0	3079	4638	75.10	3483	78	2727	7345	158069	162647
2079__len__9889	Rickettsiella_grylli_1	0.0	2129	2494	79.15	1974	23	7406	9887	162774	165256
2079__len__9889	Rickettsiella_grylli_1	0.0	1768	2613	75.35	1969	34	18	2613	155454	158049
2105__len__630	Rickettsiella_grylli_1	0.0	1122	630	99.52	627	0	1	630	805915	805286
2107__len__114	Rickettsiella_grylli_1	8e-55	206	114	100.00	114	0	1	114	590639	590752
2290__len__12748	Rickettsiella_grylli_1	0.0	7077	9614	76.46	7351	170	822	10385	395142	404635
2290__len__12748	Rickettsiella_grylli_1	0.0	1557	2293	75.40	1729	55	10504	12748	404642	406927
2290__len__12748	Rickettsiella_grylli_1	2e-144	511	688	76.45	526	6	1	688	394396	395077
2346__len__660	Rickettsiella_grylli_1	0.0	895	666	89.94	599	15	1	660	437296	437952
2368__len__183	Rickettsiella_grylli_1	2e-84	306	184	97.28	179	1	1	183	313406	313223
2574__len__33848	Rickettsiella_grylli_1	0.0	3442	4785	76.13	3643	21	25796	30575	339980	335212
2574__len__33848	Rickettsiella_grylli_1	0.0	2201	3698	73.45	2716	75	19772	23446	345960	342315
2574__len__33848	Rickettsiella_grylli_1	0.0	1368	2128	74.44	1584	16	31184	33309	545571	543458
2574__len__33848	Rickettsiella_grylli_1	0.0	866	1562	72.66	1135	42	23985	25527	341785	340247
2574__len__33848	Rickettsiella_grylli_1	1e-13	78.8	172	70.93	122	2	29775	29945	477429	477599
2597__len__25128	Rickettsiella_grylli_1	0.0	4358	7128	74.02	5276	221	16210	23236	1262511	1255504
2597__len__25128	Rickettsiella_grylli_1	0.0	3880	6052	74.49	4508	118	5319	11290	1244696	1250709
2597__len__25128	Rickettsiella_grylli_1	0.0	2069	2704	77.22	2088	37	2508	5199	1241838	1244516
2597__len__25128	Rickettsiella_grylli_1	0.0	1979	2276	79.53	1810	13	189	2460	1237872	1240138
2597__len__25128	Rickettsiella_grylli_1	4e-30	132	209	73.21	153	24	24944	25128	486228	486436
2597__len__25128	Rickettsiella_grylli_1	5e-29	129	438	67.12	294	6	23723	24155	334070	334506
2597__len__25128	Rickettsiella_grylli_1	8e-20	98.7	66	93.94	62	2	1	66	1237027	1237090
2597__len__25128	Rickettsiella_grylli_1	3e-18	93.3	59	94.92	56	0	25070	25128	206933	206991
2597__len__25128	Rickettsiella_grylli_1	1e-17	91.5	53	98.11	52	0	25070	25122	458309	458361
2612__len__17179	Rickettsiella_grylli_1	0.0	3438	3779	80.42	3039	70	2874	6627	1175977	1179710
2612__len__17179	Rickettsiella_grylli_1	0.0	2163	2530	79.25	2005	44	1	2502	1173101	1175614
2612__len__17179	Rickettsiella_grylli_1	0.0	2093	2419	79.41	1921	42	12515	14928	1185197	1187578
2612__len__17179	Rickettsiella_grylli_1	0.0	1674	2352	75.89	1785	22	9707	12038	1182429	1184778
2612__len__17179	Rickettsiella_grylli_1	0.0	1404	1654	79.02	1307	18	6884	8533	1179857	1181496
2612__len__17179	Rickettsiella_grylli_1	0.0	791	883	79.95	706	61	16313	17179	1188577	1189414
2612__len__17179	Rickettsiella_grylli_1	0.0	740	837	80.05	670	6	15041	15873	1187607	1188441
2612__len__17179	Rickettsiella_grylli_1	1e-167	589	867	75.78	657	44	8759	9619	1181571	1182399
2681__len__140	Rickettsiella_grylli_1	8e-69	253	140	100.00	140	0	1	140	559762	559623
2726__len__16289	Rickettsiella_grylli_1	0.0	3469	4066	79.12	3217	89	1789	5797	768256	772289
2726__len__16289	Rickettsiella_grylli_1	0.0	3366	4893	75.41	3690	96	8802	13678	772890	777702
2726__len__16289	Rickettsiella_grylli_1	0.0	767	867	79.82	692	11	8	871	766524	767382
2726__len__16289	Rickettsiella_grylli_1	0.0	659	787	78.91	621	31	889	1671	767484	768243
2726__len__16289	Rickettsiella_grylli_1	2e-165	581	817	76.01	621	91	15482	16289	779576	780310
2726__len__16289	Rickettsiella_grylli_1	1e-135	482	1473	67.82	999	14	13872	15337	778013	779478
2726__len__16289	Rickettsiella_grylli_1	5e-121	434	462	80.95	374	1	8157	8617	772323	772784
2776__len__570	Rickettsiella_grylli_1	0.0	930	594	94.28	560	27	1	570	682614	683204
2874__len__806	Rickettsiella_grylli_1	0.0	1407	809	98.64	798	3	1	806	25233	26041
2956__len__212	Rickettsiella_grylli_1	4e-68	251	212	86.32	183	0	1	212	255755	255966
3059__len__1004	Rickettsiella_grylli_1	0.0	1784	1004	99.40	998	0	1	1004	362548	363551
3146__len__10210	Rickettsiella_grylli_1	0.0	4884	5886	78.51	4621	80	4342	10198	809382	803548
3146__len__10210	Rickettsiella_grylli_1	0.0	1124	2036	72.54	1477	30	3	2027	812504	810488
3146__len__10210	Rickettsiella_grylli_1	3e-102	370	739	71.31	527	2	3471	4208	810310	809573
3146__len__10210	Rickettsiella_grylli_1	5e-49	194	517	68.47	354	6	2119	2632	1354597	1354084
3146__len__10210	Rickettsiella_grylli_1	5e-24	111	157	76.43	120	3	2725	2878	711764	711920
3313__len__136	Rickettsiella_grylli_1	3e-61	228	136	97.06	132	0	1	136	348168	348303
3320__len__215	Rickettsiella_grylli_1	3e-102	365	215	97.67	210	0	1	215	1144584	1144798
3382__len__122	Rickettsiella_grylli_1	1e-53	203	122	96.72	118	0	1	122	747136	747257
3426__len__57711	Rickettsiella_grylli_1	0.0	5270	6123	79.14	4846	54	33681	39798	697115	691042
3426__len__57711	Rickettsiella_grylli_1	0.0	3948	5975	75.05	4484	183	41128	47018	690959	685084
3426__len__57711	Rickettsiella_grylli_1	0.0	3332	3705	80.24	2973	34	23007	26704	706870	703193
3426__len__57711	Rickettsiella_grylli_1	0.0	3283	2910	85.15	2478	26	26761	29665	700716	697828
3426__len__57711	Rickettsiella_grylli_1	0.0	1936	2345	78.38	1838	52	49486	51803	682840	680521
3426__len__57711	Rickettsiella_grylli_1	0.0	1564	1950	77.90	1519	5	13853	15800	713896	715842
3426__len__57711	Rickettsiella_grylli_1	0.0	1465	1923	77.02	1481	14	55793	57702	675905	673984
3426__len__57711	Rickettsiella_grylli_1	0.0	1436	1873	77.10	1444	12	52860	54723	678747	676878
3426__len__57711	Rickettsiella_grylli_1	0.0	1339	1561	78.80	1230	53	21263	22822	708640	707132
3426__len__57711	Rickettsiella_grylli_1	1e-141	504	774	74.42	576	0	54832	55605	676820	676047
3426__len__57711	Rickettsiella_grylli_1	7e-120	432	808	72.03	582	32	48553	49341	683699	682905
3426__len__57711	Rickettsiella_grylli_1	7e-120	432	676	74.41	503	2	13053	13727	712335	713009
3426__len__57711	Rickettsiella_grylli_1	2e-101	370	623	73.68	459	10	4	621	740265	739648
3426__len__57711	Rickettsiella_grylli_1	2e-62	241	629	68.68	432	18	17627	18240	710542	709917
3577__len__15335	Rickettsiella_grylli_1	0.0	3663	5854	74.14	4340	105	4128	9920	391630	385821
3577__len__15335	Rickettsiella_grylli_1	0.0	3629	5443	75.03	4084	83	9911	15335	385614	380237
3577__len__15335	Rickettsiella_grylli_1	0.0	1981	2853	75.64	2158	70	1	2845	394447	391657
3638__len__288	Rickettsiella_grylli_1	2e-143	502	288	98.61	284	0	1	288	1385304	1385591
3659__len__220	Rickettsiella_grylli_1	5e-112	398	220	100.00	220	0	1	220	59698	59479
3670__len__112	Rickettsiella_grylli_1	4e-52	197	112	99.11	111	0	1	112	829783	829672
3697__len__159	Rickettsiella_grylli_1	4e-79	288	159	100.00	159	0	1	159	165774	165616
3749__len__256	Rickettsiella_grylli_1	7e-130	457	256	99.61	255	0	1	256	713290	713545
3755__len__397	Rickettsiella_grylli_1	0.0	693	397	98.74	392	0	1	397	1386174	1386570
3765__len__6533	Rickettsiella_grylli_1	0.0	3090	4165	76.83	3200	91	2377	6531	1048700	1052783
3765__len__6533	Rickettsiella_grylli_1	0.0	1122	1779	74.14	1319	17	377	2151	1046725	1048490
3765__len__6533	Rickettsiella_grylli_1	7e-52	203	147	91.16	134	1	1	146	1045458	1045604
3790__len__114	Rickettsiella_grylli_1	4e-52	197	114	98.25	112	0	1	114	410611	410724
3815__len__243	Rickettsiella_grylli_1	6e-111	394	243	95.88	233	0	1	243	435367	435609
3936__len__2942	Rickettsiella_grylli_1	2e-11	68.0	137	70.80	97	0	1767	1903	1118731	1118595
4075__len__143	Rickettsiella_grylli_1	2e-70	259	143	100.00	143	0	1	143	1367212	1367070
4201__len__27686	Rickettsiella_grylli_1	0.0	5377	5564	81.58	4539	44	1	5531	1196867	1202419
4201__len__27686	Rickettsiella_grylli_1	0.0	3000	4363	75.57	3297	70	7400	11741	1204125	1208438
4201__len__27686	Rickettsiella_grylli_1	0.0	2778	3627	77.31	2804	86	20322	23932	1216562	1220118
4201__len__27686	Rickettsiella_grylli_1	0.0	1759	2155	78.33	1688	30	15218	17357	1211547	1213686
4201__len__27686	Rickettsiella_grylli_1	0.0	1535	3074	71.31	2192	135	24657	27686	1220787	1223769
4201__len__27686	Rickettsiella_grylli_1	0.0	1416	1857	77.17	1433	16	12004	13852	1208506	1210354
4201__len__27686	Rickettsiella_grylli_1	0.0	1090	1629	75.38	1228	26	5712	7325	1202519	1204136
4201__len__27686	Rickettsiella_grylli_1	0.0	946	1476	74.66	1102	26	17545	19008	1213756	1215217
4201__len__27686	Rickettsiella_grylli_1	3e-159	562	448	87.95	394	1	24041	24488	1220176	1220622
4201__len__27686	Rickettsiella_grylli_1	4e-24	113	315	68.57	216	5	14351	14663	1210831	1211142
4202__len__130	Rickettsiella_grylli_1	2e-63	235	130	100.00	130	0	1	130	1489084	1489213
4212__len__13139	Rickettsiella_grylli_1	0.0	5166	6544	77.77	5089	101	1245	7744	879439	885925
4212__len__13139	Rickettsiella_grylli_1	0.0	1355	2184	74.08	1618	25	10969	13139	888118	890289
4212__len__13139	Rickettsiella_grylli_1	2e-143	508	746	75.47	563	10	9962	10702	886670	887410
4212__len__13139	Rickettsiella_grylli_1	3e-60	232	202	86.14	174	2	2	202	871023	871223
4212__len__13139	Rickettsiella_grylli_1	1e-14	80.6	103	78.64	81	2	9072	9173	885969	886070
4295__len__26332	Rickettsiella_grylli_1	0.0	9432	9930	81.25	8068	106	14930	24801	1064311	1054430
4295__len__26332	Rickettsiella_grylli_1	0.0	6368	5993	83.58	5009	27	1	5972	1079068	1073082
4295__len__26332	Rickettsiella_grylli_1	0.0	5818	5654	82.97	4691	54	9168	14801	1069940	1064321
4295__len__26332	Rickettsiella_grylli_1	0.0	928	960	81.67	784	19	24831	25790	1054335	1053395
4295__len__26332	Rickettsiella_grylli_1	3e-171	601	540	84.81	458	2	25793	26332	1053271	1052734
4295__len__26332	Rickettsiella_grylli_1	4e-157	554	2400	66.12	1587	110	6237	8586	1072861	1070522
4297__len__3451	Rickettsiella_grylli_1	0.0	2803	3226	79.60	2568	37	1	3215	1024573	1021374
4297__len__3451	Rickettsiella_grylli_1	4e-45	179	143	88.81	127	8	3310	3451	1021341	1021206
4297__len__3451	Rickettsiella_grylli_1	7e-23	105	85	88.24	75	7	3367	3451	1337262	1337339
4397__len__405	Rickettsiella_grylli_1	0.0	677	405	97.04	393	0	1	405	429781	429377
4419__len__350	Rickettsiella_grylli_1	3e-174	605	350	98.29	344	0	1	350	1517268	1517617
4533__len__1290	Rickettsiella_grylli_1	0.0	2273	1290	99.15	1279	1	1	1290	921092	919804
4542__len__1744	Rickettsiella_grylli_1	0.0	1081	1428	76.96	1099	13	1	1424	893677	895095
4560__len__121	Rickettsiella_grylli_1	2e-55	208	120	98.33	118	0	2	121	1363100	1362981
4780__len__615	Rickettsiella_grylli_1	0.0	989	655	92.37	605	42	3	615	1257471	1256817
4787__len__155	Rickettsiella_grylli_1	3e-74	271	155	98.71	153	0	1	155	864250	864096
4823__len__191	Rickettsiella_grylli_1	1e-94	340	191	99.48	190	0	1	191	338388	338198
4914__len__165	Rickettsiella_grylli_1	2e-82	298	165	100.00	165	0	1	165	1080955	1081119
4953__len__550	Rickettsiella_grylli_1	0.0	958	550	98.73	543	2	1	550	404711	404164
4966__len__160	Rickettsiella_grylli_1	5e-78	284	160	99.38	159	0	1	160	1182002	1181843
4974__len__139	Rickettsiella_grylli_1	1e-65	242	139	98.56	137	0	1	139	1495410	1495548
4977__len__143	Rickettsiella_grylli_1	1e-65	242	144	97.92	141	1	1	143	785384	785527
4979__len__792	Rickettsiella_grylli_1	0.0	1393	792	98.99	784	0	1	792	1378155	1378946
4992__len__268	Rickettsiella_grylli_1	2e-136	479	268	99.63	267	0	1	268	1289363	1289630
5002__len__168	Rickettsiella_grylli_1	1e-79	289	168	98.21	165	0	1	168	404748	404915
5026__len__225	Rickettsiella_grylli_1	9e-115	407	225	100.00	225	0	1	225	51250	51026
5214__len__505	Rickettsiella_grylli_1	0.0	884	505	98.81	499	0	1	505	55929	55425
5216__len__1091	Rickettsiella_grylli_1	0.0	1932	1091	99.27	1083	0	1	1091	985684	986774
5249__len__178	Rickettsiella_grylli_1	7e-52	197	224	76.34	171	46	1	178	1346413	1346190
5252__len__296	Rickettsiella_grylli_1	2e-151	529	296	99.66	295	0	1	296	1324921	1324626
5260__len__140	Rickettsiella_grylli_1	2e-64	239	140	97.86	137	0	1	140	1259063	1259202
5270__len__131	Rickettsiella_grylli_1	5e-64	237	131	100.00	131	0	1	131	413074	412944
5277__len__315	Rickettsiella_grylli_1	2e-163	569	315	100.00	315	0	1	315	1542769	1542455
5277__len__315	Rickettsiella_grylli_1	8e-105	374	214	99.07	212	1	103	315	1536199	1536412
5299__len__113	Rickettsiella_grylli_1	1e-51	196	113	98.23	111	0	1	113	52505	52617
5305__len__178	Rickettsiella_grylli_1	1e-86	313	178	98.88	176	0	1	178	1425651	1425474
5305__len__178	Rickettsiella_grylli_1	1e-86	313	178	98.88	176	0	1	178	1557912	1558089
5314__len__141	Rickettsiella_grylli_1	8e-69	253	140	100.00	140	0	1	140	1145914	1145775
5321__len__361	Rickettsiella_grylli_1	0.0	637	361	99.17	358	0	1	361	967336	966976
5372__len__759	Rickettsiella_grylli_1	0.0	1236	768	95.83	736	10	1	759	1232092	1232858
5398__len__134	Rickettsiella_grylli_1	3e-61	228	134	97.76	131	0	1	134	744361	744494
5415__len__369	Rickettsiella_grylli_1	0.0	643	369	98.64	364	0	1	369	786163	786531
5520__len__110	Rickettsiella_grylli_1	2e-49	188	111	98.20	109	1	1	110	1176052	1176162
5560__len__367	Rickettsiella_grylli_1	0.0	645	367	98.91	363	0	1	367	1190152	1189786
5625__len__587	Rickettsiella_grylli_1	0.0	899	587	94.04	552	3	1	587	431013	431596
5625__len__587	Rickettsiella_grylli_1	1e-67	251	544	70.59	384	11	1	543	200681	200148
5638__len__207	Rickettsiella_grylli_1	5e-86	311	207	93.24	193	0	1	207	173093	173299
5766__len__117	Rickettsiella_grylli_1	2e-56	212	117	100.00	117	0	1	117	1347028	1346912
5766__len__117	Rickettsiella_grylli_1	1e-52	199	115	98.26	113	0	1	115	1351150	1351036
5766__len__117	Rickettsiella_grylli_1	5e-51	194	117	96.58	113	0	1	117	1354991	1354875
5767__len__319	Rickettsiella_grylli_1	2e-149	522	319	96.24	307	0	1	319	1351150	1350832
5767__len__319	Rickettsiella_grylli_1	6e-94	338	215	94.88	204	0	1	215	1347028	1346814
5767__len__319	Rickettsiella_grylli_1	6e-75	275	185	92.97	172	0	1	185	1354991	1354807
5768__len__220	Rickettsiella_grylli_1	2e-109	389	220	99.09	218	0	1	220	1346977	1347196
5768__len__220	Rickettsiella_grylli_1	3e-102	365	220	96.82	213	0	1	220	1351099	1351318
5768__len__220	Rickettsiella_grylli_1	1e-99	356	220	95.91	211	0	1	220	1354940	1355159
5835__len__230	Rickettsiella_grylli_1	8e-116	410	230	99.57	229	0	1	230	167369	167598
5837__len__423	Rickettsiella_grylli_1	0.0	711	421	97.62	411	1	1	421	783107	783526
5878__len__389	Rickettsiella_grylli_1	0.0	702	389	100.00	389	0	1	389	938435	938823
5974__len__329	Rickettsiella_grylli_1	4e-160	558	329	97.57	321	0	1	329	1415036	1415364
5983__len__269	Rickettsiella_grylli_1	5e-107	381	271	91.88	249	6	1	269	276856	276590
5983__len__269	Rickettsiella_grylli_1	5e-107	381	271	91.88	249	6	1	269	646662	646396
5984__len__279	Rickettsiella_grylli_1	9e-28	118	277	71.12	197	17	10	277	276813	277081
5984__len__279	Rickettsiella_grylli_1	9e-28	118	277	71.12	197	17	10	277	646619	646887
5985__len__383	Rickettsiella_grylli_1	6e-76	279	380	77.37	294	18	5	374	277184	276813
5985__len__383	Rickettsiella_grylli_1	6e-76	279	380	77.37	294	18	5	374	646990	646619
5985__len__383	Rickettsiella_grylli_1	1e-14	75.2	76	81.58	62	0	149	224	273611	273536
5985__len__383	Rickettsiella_grylli_1	1e-14	75.2	76	81.58	62	0	149	224	643417	643342
5985__len__383	Rickettsiella_grylli_1	5e-13	69.8	76	80.26	61	0	149	224	272962	272887
5985__len__383	Rickettsiella_grylli_1	5e-13	69.8	76	80.26	61	0	149	224	642768	642693
6001__len__417	Rickettsiella_grylli_1	0.0	729	417	98.80	412	0	1	417	352270	351854
6127__len__184	Rickettsiella_grylli_1	9e-89	320	182	98.90	180	0	1	182	955408	955227
6147__len__109	Rickettsiella_grylli_2	4e-52	197	109	100.00	109	0	1	109	10020	9912
6147__len__109	Rickettsiella_grylli_1	4e-52	197	109	100.00	109	0	1	109	1433056	1433164
6272__len__693	Rickettsiella_grylli_1	0.0	1178	695	97.70	679	2	1	693	51896	51202
6273__len__271	Rickettsiella_grylli_1	6e-137	480	271	99.26	269	0	1	271	621409	621139
6339__len__238	Rickettsiella_grylli_1	2e-117	416	238	98.74	235	0	1	238	798249	798012
6356__len__344	Rickettsiella_grylli_1	7e-163	567	344	96.51	332	0	1	344	896847	897190
6363__len__238	Rickettsiella_grylli_1	9e-122	430	238	100.00	238	0	1	238	620140	620377
6369__len__458	Rickettsiella_grylli_2	0.0	691	456	93.64	427	0	1	456	3345	3800
6369__len__458	Rickettsiella_grylli_1	0.0	691	456	93.64	427	0	1	456	1439731	1439276
6387__len__177	Rickettsiella_grylli_1	2e-84	306	177	98.31	174	0	1	177	173947	174123
6422__len__113	Rickettsiella_grylli_1	3e-54	205	113	100.00	113	0	1	113	1140276	1140164
6773__len__113	Rickettsiella_grylli_1	1e-52	199	113	99.12	112	0	1	113	1325268	1325156
6797__len__174	Rickettsiella_grylli_1	1e-85	309	174	99.43	173	0	1	174	198520	198347
6816__len__458	Rickettsiella_grylli_1	0.0	818	458	99.56	456	0	1	458	796398	795941
6818__len__231	Rickettsiella_grylli_1	3e-115	408	231	99.13	229	0	1	231	330502	330272
6924__len__149	Rickettsiella_grylli_1	1e-73	269	149	100.00	149	0	1	149	414492	414344
6997__len__538	Rickettsiella_grylli_1	0.0	939	539	98.89	533	2	1	538	1214069	1213532
7009__len__562	Rickettsiella_grylli_1	0.0	960	562	98.04	551	1	1	562	984285	983725
7028__len__325	Rickettsiella_grylli_1	7e-169	587	325	100.00	325	0	1	325	1400910	1401234
7091__len__227	Rickettsiella_grylli_1	2e-111	396	227	98.68	224	0	1	227	197730	197504
7449__len__502	Rickettsiella_grylli_1	0.0	879	502	98.80	496	0	1	502	386310	385809
7488__len__294	Rickettsiella_grylli_1	1e-146	513	294	98.64	290	0	1	294	1444114	1443821
7531__len__2536	Rickettsiella_grylli_1	0.0	646	708	80.23	568	0	550	1257	1155776	1156483
7531__len__2536	Rickettsiella_grylli_1	0.0	632	1043	73.83	770	14	1498	2536	1156701	1157733
7531__len__2536	Rickettsiella_grylli_1	1e-120	430	433	83.37	361	15	1	425	1155319	1155744
7622__len__971	Rickettsiella_grylli_1	0.0	1692	971	98.66	958	0	1	971	826902	825932
7731__len__182	Rickettsiella_grylli_1	2e-84	306	182	97.25	177	0	1	182	328021	328202
7815__len__243	Rickettsiella_grylli_1	4e-120	425	243	98.77	240	0	1	243	631845	631603
7887__len__128	Rickettsiella_grylli_1	1e-59	223	128	98.44	126	0	1	128	862103	862230
7889__len__109	Rickettsiella_grylli_1	4e-52	197	109	100.00	109	0	1	109	59381	59273
7938__len__407	Rickettsiella_grylli_1	0.0	726	407	99.51	405	0	1	407	362598	362192
7955__len__193	Rickettsiella_grylli_1	2e-97	349	193	100.00	193	0	1	193	940665	940473
8123__len__160	Rickettsiella_grylli_1	1e-67	250	160	95.00	152	1	1	160	205273	205431
8124__len__113	Rickettsiella_grylli_1	2e-31	129	113	84.07	95	12	1	113	166956	166856
8147__len__250	Rickettsiella_grylli_1	5e-112	398	250	95.20	238	0	1	250	174581	174332
8264__len__146	Rickettsiella_grylli_1	4e-72	264	146	100.00	146	0	1	146	159406	159551
8514__len__542	Rickettsiella_grylli_1	0.0	913	543	97.42	529	1	1	542	864763	864221
8515__len__185	Rickettsiella_grylli_1	2e-85	309	186	97.31	181	1	1	185	1163633	1163448
8534__len__36799	Rickettsiella_grylli_1	0.0	4406	5045	79.62	4017	117	14100	19123	1462045	1457097
8534__len__36799	Rickettsiella_grylli_1	0.0	3755	5414	75.62	4094	101	8595	13960	1467468	1462108
8534__len__36799	Rickettsiella_grylli_1	0.0	3384	5117	74.97	3836	144	1	5033	1481180	1476124
8534__len__36799	Rickettsiella_grylli_1	0.0	3330	4680	75.96	3555	53	19199	23865	1456927	1452288
8534__len__36799	Rickettsiella_grylli_1	0.0	3223	3231	82.30	2659	17	5332	8550	1475879	1472654
8534__len__36799	Rickettsiella_grylli_1	0.0	3182	3956	78.19	3093	96	24704	28639	1450214	1446335
8534__len__36799	Rickettsiella_grylli_1	0.0	2881	4139	75.74	3135	61	32693	36799	1440446	1436337
8534__len__36799	Rickettsiella_grylli_1	0.0	921	1197	77.28	925	11	31092	32284	1441987	1440798
8534__len__36799	Rickettsiella_grylli_1	1e-108	394	644	73.91	476	3	24079	24721	1452236	1451595
8534__len__36799	Rickettsiella_grylli_1	2e-22	107	204	71.57	146	0	8603	8806	1470576	1470373
8534__len__36799	Rickettsiella_grylli_1	5e-12	73.4	138	71.74	99	0	16475	16612	352847	352710
8534__len__36799	Rickettsiella_grylli_2	0.0	2881	4139	75.74	3135	61	32693	36799	2630	6739
8534__len__36799	Rickettsiella_grylli_2	0.0	921	1197	77.28	925	11	31092	32284	1089	2278
8564__len__208	Rickettsiella_grylli_1	4e-93	334	208	95.67	199	0	1	208	1172360	1172567
8564__len__208	Rickettsiella_grylli_1	7e-91	327	208	95.19	198	1	1	208	1254408	1254202
8564__len__208	Rickettsiella_grylli_1	3e-88	318	208	94.23	196	1	1	208	794006	794212
8564__len__208	Rickettsiella_grylli_1	1e-86	313	208	93.27	194	0	1	208	351202	351409
8564__len__208	Rickettsiella_grylli_1	1e-86	313	208	93.27	194	0	1	208	467187	466980
8564__len__208	Rickettsiella_grylli_1	9e-26	111	64	98.44	63	0	1	64	697335	697272
8570__len__108	Rickettsiella_grylli_1	6e-50	190	108	99.07	107	0	1	108	1144180	1144287
8602__len__169	Rickettsiella_grylli_1	7e-83	300	169	99.41	168	0	1	169	1456730	1456562
8610__len__941	Rickettsiella_grylli_1	0.0	1611	941	97.98	922	0	1	941	964107	963167
8622__len__190	Rickettsiella_grylli_1	4e-93	334	190	98.95	188	0	1	190	87323	87134
8677__len__309	Rickettsiella_grylli_1	1e-158	553	309	99.68	308	0	1	309	772486	772178
8765__len__10072	Rickettsiella_grylli_1	0.0	2280	2578	79.83	2058	23	1022	3594	793243	790684
8765__len__10072	Rickettsiella_grylli_1	0.0	1952	2231	79.47	1773	2	4599	6828	789609	787380
8765__len__10072	Rickettsiella_grylli_1	0.0	789	1678	70.98	1191	54	7957	9614	787299	785656
8765__len__10072	Rickettsiella_grylli_1	0.0	715	906	78.04	707	26	1	897	795286	794398
8765__len__10072	Rickettsiella_grylli_1	3e-116	417	734	72.62	533	0	3609	4342	790557	789824
8765__len__10072	Rickettsiella_grylli_1	3e-58	224	136	97.06	132	1	9938	10072	785312	785177
9034__len__144	Rickettsiella_grylli_1	3e-68	251	144	98.61	142	0	1	144	55890	56033
9170__len__123	Rickettsiella_grylli_1	4e-52	197	123	95.93	118	3	1	123	1288005	1288124
9261__len__120	Rickettsiella_grylli_1	5e-58	217	120	100.00	120	0	1	120	427883	428002
9305__len__144	Rickettsiella_grylli_1	2e-69	255	144	99.31	143	0	1	144	814410	814267
9326__len__121	Rickettsiella_grylli_1	1e-58	219	121	100.00	121	0	1	121	126227	126347
9362__len__1390	Rickettsiella_grylli_1	0.0	2471	1390	99.42	1382	0	1	1390	1058751	1057362
9385__len__606	Rickettsiella_grylli_1	0.0	1063	610	98.69	602	4	1	606	88930	88321
9441__len__185	Rickettsiella_grylli_1	2e-90	325	185	98.92	183	0	1	185	431955	432139
9441__len__185	Rickettsiella_grylli_1	1e-22	100	140	75.71	106	0	45	184	199698	199559
9549__len__173	Rickettsiella_grylli_1	4e-73	268	173	94.22	163	0	1	173	1172427	1172599
9549__len__173	Rickettsiella_grylli_1	3e-63	235	150	94.67	142	0	1	150	794072	794221
9549__len__173	Rickettsiella_grylli_1	3e-63	235	157	93.63	147	1	1	157	1254342	1254187
9549__len__173	Rickettsiella_grylli_1	1e-60	226	148	93.92	139	0	1	148	467120	466973
9549__len__173	Rickettsiella_grylli_1	9e-57	214	148	91.89	136	0	1	148	351269	351416
9621__len__200	Rickettsiella_grylli_1	1e-87	316	200	95.00	190	0	1	200	1243840	1243641
9633__len__1233	Rickettsiella_grylli_1	0.0	2087	1204	98.50	1186	1	30	1233	1534589	1535791
9718__len__628	Rickettsiella_grylli_1	0.0	630	594	83.84	498	5	1	593	432074	431485
9718__len__628	Rickettsiella_grylli_1	1e-61	232	411	72.51	298	0	1	411	199623	200033
9737__len__592	Rickettsiella_grylli_1	0.0	1041	592	98.99	586	0	1	592	1262657	1262066
9737__len__592	Rickettsiella_grylli_1	9e-13	69.8	43	95.35	41	0	12	54	321854	321812
9747__len__406	Rickettsiella_grylli_1	0.0	724	406	99.51	404	0	1	406	1218	1623
9747__len__406	Rickettsiella_grylli_1	0.0	724	406	99.51	404	0	1	406	1545052	1545457
9794__len__1159	Rickettsiella_grylli_1	0.0	2040	1159	99.05	1148	0	1	1159	52996	54154
9883__len__248	Rickettsiella_grylli_1	1e-11	64.4	50	88.00	44	0	199	248	1034710	1034661
9884__len__713	Rickettsiella_grylli_1	0.0	1200	680	99.12	674	0	1	680	1035465	1034786
9885__len__2861	Rickettsiella_grylli_1	0.0	2044	2463	78.68	1938	31	379	2828	1037230	1034786
9885__len__2861	Rickettsiella_grylli_1	7e-41	165	104	95.19	99	0	1	104	1037559	1037456
9885__len__2861	Rickettsiella_grylli_1	1e-12	71.6	106	77.36	82	7	253	356	1037392	1037292
9905__len__162	Rickettsiella_grylli_1	5e-78	284	162	98.77	160	0	1	162	1212872	1213033
9920__len__158	Rickettsiella_grylli_1	6e-77	280	158	99.37	157	0	1	158	708523	708680
9926__len__199	Rickettsiella_grylli_1	5e-99	354	199	99.50	198	0	1	199	93339	93537
9938__len__268	Rickettsiella_grylli_1	3e-122	432	268	95.90	257	3	1	268	1446230	1445966
10010__len__388	Rickettsiella_grylli_1	0.0	673	388	98.45	382	0	1	388	1302998	1303385
10041__len__161	Rickettsiella_grylli_1	1e-74	273	161	97.52	157	0	1	161	541861	542021
10065__len__116	Rickettsiella_grylli_1	1e-51	196	116	97.41	113	0	1	116	1013082	1013197
10080__len__1791	Rickettsiella_grylli_1	0.0	3140	1791	98.88	1771	0	1	1791	1482056	1480266
10133__len__316	Rickettsiella_grylli_1	6e-157	547	316	98.42	311	0	1	316	632388	632703
10276__len__124	Rickettsiella_grylli_1	1e-58	219	124	99.19	123	0	1	124	575967	575844
10288__len__227	Rickettsiella_grylli_1	8e-116	410	227	100.00	227	0	1	227	385633	385859
10325__len__173	Rickettsiella_grylli_1	5e-85	307	173	99.42	172	0	1	173	1367276	1367448
10345__len__310	Rickettsiella_grylli_1	2e-150	526	309	97.73	302	0	1	309	1351759	1352067
10401__len__113	Rickettsiella_grylli_1	1e-52	199	113	99.12	112	0	1	113	115087	114975
10430__len__280	Rickettsiella_grylli_1	9e-142	497	280	99.29	278	0	1	280	1259548	1259269
10442__len__496	Rickettsiella_grylli_1	0.0	877	496	99.19	492	0	1	496	1526006	1526501
10443__len__568	Rickettsiella_grylli_1	2e-179	623	569	84.53	481	2	1	568	430527	431094
10443__len__568	Rickettsiella_grylli_1	2e-97	351	571	74.08	423	6	1	568	201167	200600
10444__len__528	Rickettsiella_grylli_1	0.0	641	516	87.60	452	3	1	516	430527	431039
10444__len__528	Rickettsiella_grylli_1	3e-93	336	518	75.10	389	7	1	516	201167	200655
10445__len__269	Rickettsiella_grylli_1	5e-107	381	269	91.45	246	0	1	269	430578	430310
10445__len__269	Rickettsiella_grylli_1	5e-62	232	270	79.63	215	2	1	269	201116	201384
10578__len__107	Rickettsiella_grylli_1	2e-48	185	107	98.13	105	0	1	107	978626	978520
10610__len__502	Rickettsiella_grylli_1	0.0	778	503	94.63	476	2	1	502	611950	612451
10635__len__198	Rickettsiella_grylli_1	8e-96	343	198	98.48	195	0	1	198	414344	414147
10636__len__695	Rickettsiella_grylli_1	0.0	1227	695	99.14	689	0	1	695	551592	552286
10683__len__144	Rickettsiella_grylli_1	3e-68	251	144	98.61	142	0	1	144	518143	518000
10730__len__215	Rickettsiella_grylli_1	1e-55	210	215	81.40	175	12	1	215	348603	348805
10771__len__216	Rickettsiella_grylli_1	7e-91	327	216	93.52	202	0	1	216	254599	254384
10832__len__162	Rickettsiella_grylli_1	4e-79	288	162	99.38	161	0	1	162	278636	278475
10885__len__978	Rickettsiella_grylli_1	0.0	1651	978	97.44	953	0	1	978	512414	513391
11023__len__190	Rickettsiella_grylli_1	2e-91	329	190	98.42	187	0	1	190	988773	988962
11026__len__121	Rickettsiella_grylli_1	8e-55	206	121	98.35	119	1	1	121	990259	990378
11125__len__157	Rickettsiella_grylli_1	2e-58	219	131	97.71	128	1	28	157	1334087	1333957
11166__len__259	Rickettsiella_grylli_1	4e-133	468	259	100.00	259	0	1	259	131501	131243
11272__len__517	Rickettsiella_grylli_1	0.0	861	517	96.91	501	0	1	517	891416	891932
11325__len__112	Rickettsiella_grylli_1	4e-52	197	112	99.11	111	0	1	112	1289157	1289046
11327__len__143	Rickettsiella_grylli_1	5e-65	241	143	97.20	139	0	1	143	429731	429873
11328__len__1440	Rickettsiella_grylli_1	0.0	2509	1440	98.68	1421	2	1	1440	689603	691040
11377__len__1196	Rickettsiella_grylli_1	0.0	2122	1196	99.33	1188	0	1	1196	178857	177662
11378__len__147	Rickettsiella_grylli_1	3e-67	248	147	97.28	143	0	1	147	289755	289901
11381__len__640	Rickettsiella_grylli_1	0.0	1131	640	99.22	635	0	1	640	609739	609100
11391__len__114	Rickettsiella_grylli_1	1e-45	176	112	95.54	107	1	3	114	1358382	1358492
11477__len__359	Rickettsiella_grylli_1	0.0	636	361	99.17	358	2	1	359	678903	678543
11505__len__1520	Rickettsiella_grylli_1	0.0	2664	1520	98.88	1503	0	1	1520	1074060	1075579
11577__len__293	Rickettsiella_grylli_1	7e-150	524	293	99.66	292	0	1	293	98857	99149
11598__len__279	Rickettsiella_grylli_1	8e-136	477	279	97.85	273	0	1	279	821751	822029
11603__len__47376	Rickettsiella_grylli_1	0.0	8881	11480	77.41	8887	189	10212	21626	232527	243882
11603__len__47376	Rickettsiella_grylli_1	0.0	2810	3595	77.64	2791	27	26307	29891	249824	253401
11603__len__47376	Rickettsiella_grylli_1	0.0	2298	2281	82.42	1880	2	40109	42388	261076	263355
11603__len__47376	Rickettsiella_grylli_1	0.0	2224	2663	78.56	2092	6	7391	10050	229807	232466
11603__len__47376	Rickettsiella_grylli_1	0.0	2105	2352	79.97	1881	6	23819	26167	246511	248859
11603__len__47376	Rickettsiella_grylli_1	0.0	1829	3800	71.00	2698	109	36221	39949	257266	261027
11603__len__47376	Rickettsiella_grylli_1	0.0	1501	2853	72.49	2068	89	3726	6560	226852	229633
11603__len__47376	Rickettsiella_grylli_1	0.0	1499	2707	72.66	1967	28	44457	47156	265384	268069
11603__len__47376	Rickettsiella_grylli_1	0.0	1373	1579	79.48	1255	4	22232	23808	244052	245628
11603__len__47376	Rickettsiella_grylli_1	0.0	1225	1565	77.38	1211	9	42579	44137	263496	265057
11603__len__47376	Rickettsiella_grylli_1	0.0	1016	1538	74.71	1149	25	30095	31623	253575	255096
11603__len__47376	Rickettsiella_grylli_1	1e-64	248	781	67.99	531	37	17382	18133	1397900	1397128
11603__len__47376	Rickettsiella_grylli_1	1e-64	248	781	67.99	531	37	17382	18133	1399575	1398803
11603__len__47376	Rickettsiella_grylli_1	3e-22	107	89	86.52	77	0	47288	47376	268108	268196
11603__len__47376	Rickettsiella_grylli_1	2e-18	95.1	146	75.34	110	2	18804	18948	462356	462500
11646__len__229	Rickettsiella_grylli_1	7e-110	390	229	97.82	224	0	1	229	1457057	1457285
11651__len__133	Rickettsiella_grylli_1	2e-63	235	133	99.25	132	0	1	133	188492	188360
11668__len__197	Rickettsiella_grylli_1	2e-84	306	197	94.42	186	0	1	197	528826	529022
11671__len__255	Rickettsiella_grylli_1	6e-131	461	255	100.00	255	0	1	255	687869	688123
11739__len__145	Rickettsiella_grylli_1	3e-67	248	145	97.93	142	0	1	145	770347	770491
11782__len__147	Rickettsiella_grylli_1	1e-72	266	147	100.00	147	0	1	147	921188	921042
11790__len__567	Rickettsiella_grylli_1	0.0	991	567	98.77	560	0	1	567	1475823	1475257
11814__len__261	Rickettsiella_grylli_1	3e-134	471	261	100.00	261	0	1	261	1491708	1491448
11972__len__297	Rickettsiella_grylli_1	1e-145	509	297	97.98	291	0	1	297	670991	671287
12008__len__108	Rickettsiella_grylli_1	6e-50	190	108	99.07	107	0	1	108	874837	874944
12147__len__451	Rickettsiella_grylli_1	0.0	809	451	99.78	450	0	1	451	767959	767509
12300__len__118	Rickettsiella_grylli_1	6e-57	214	118	100.00	118	0	1	118	1020699	1020816
12379__len__168	Rickettsiella_grylli_1	6e-84	304	168	100.00	168	0	1	168	744207	744040
12393__len__211	Rickettsiella_grylli_1	4e-107	381	211	100.00	211	0	1	211	1048854	1049064
12462__len__301	Rickettsiella_grylli_1	2e-131	462	301	94.02	283	0	1	301	260642	260942
12465__len__556	Rickettsiella_grylli_1	0.0	976	556	98.92	550	0	1	556	1216865	1217420
12601__len__234	Rickettsiella_grylli_1	1e-112	399	234	97.86	229	0	1	234	430254	430021
12601__len__234	Rickettsiella_grylli_1	5e-23	102	239	70.71	169	10	1	234	201440	201673
12764__len__1634	Rickettsiella_grylli_1	0.0	2843	1634	98.59	1611	0	1	1634	358296	359929
12799__len__112	Rickettsiella_grylli_1	4e-52	197	112	99.11	111	0	1	112	847801	847690
12812__len__138	Rickettsiella_grylli_1	9e-68	250	138	100.00	138	0	1	138	1487424	1487287
12822__len__315	Rickettsiella_grylli_1	8e-162	563	315	99.68	314	0	1	315	1453578	1453264
12954__len__19822	Rickettsiella_grylli_1	0.0	4839	6124	77.61	4753	129	13727	19822	749989	756011
12954__len__19822	Rickettsiella_grylli_1	0.0	2762	3997	75.56	3020	49	9432	13420	745737	749692
12954__len__19822	Rickettsiella_grylli_1	0.0	1871	2140	79.72	1706	14	6256	8389	743465	745596
12954__len__19822	Rickettsiella_grylli_1	0.0	879	1486	73.42	1091	72	1690	3151	741750	743187
12954__len__19822	Rickettsiella_grylli_1	2e-103	376	503	76.54	385	0	1	503	740217	740719
12954__len__19822	Rickettsiella_grylli_1	2e-20	100	245	68.16	167	21	678	922	740879	741102
12959__len__22550	Rickettsiella_grylli_1	0.0	6282	6034	83.16	5018	29	1949	7975	550377	556388
12959__len__22550	Rickettsiella_grylli_1	0.0	1629	3524	70.97	2501	89	19082	22550	426499	429988
12959__len__22550	Rickettsiella_grylli_1	0.0	801	3012	66.80	2012	149	19055	21972	205228	202272
12959__len__22550	Rickettsiella_grylli_1	0.0	729	2552	66.85	1706	50	15837	18366	548435	545912
12959__len__22550	Rickettsiella_grylli_1	5e-174	610	762	78.08	595	13	568	1317	487427	488187
12959__len__22550	Rickettsiella_grylli_1	2e-77	289	460	74.78	344	10	1	454	486431	485976
12959__len__22550	Rickettsiella_grylli_1	2e-77	289	483	74.33	359	14	14343	14822	1252537	1253008
12959__len__22550	Rickettsiella_grylli_1	1e-47	190	263	76.05	200	0	1318	1580	488364	488626
12959__len__22550	Rickettsiella_grylli_1	4e-36	152	310	71.94	223	24	117	419	486534	486826
12959__len__22550	Rickettsiella_grylli_1	2e-32	140	845	64.97	549	34	15056	15877	549015	548182
12959__len__22550	Rickettsiella_grylli_1	8e-32	138	186	76.88	143	1	8388	8572	458489	458304
12959__len__22550	Rickettsiella_grylli_1	7e-20	98.7	372	66.13	246	9	9134	9499	150836	151204
12959__len__22550	Rickettsiella_grylli_1	3e-18	93.3	125	76.80	96	3	14027	14151	1252286	1252407
12959__len__22550	Rickettsiella_grylli_1	1e-17	91.5	412	65.53	270	6	16622	17030	547554	547146
12959__len__22550	Rickettsiella_grylli_1	4e-16	86.0	107	77.57	83	0	22440	22546	201816	201710
12959__len__22550	Rickettsiella_grylli_1	4e-16	86.0	100	79.00	79	0	20081	20180	435190	435289
13016__len__398	Rickettsiella_grylli_1	0.0	719	398	100.00	398	0	1	398	1199043	1199440
13135__len__39277	Rickettsiella_grylli_1	0.0	1.192e+04	14438	78.47	11330	237	11248	25576	1303774	1289465
13135__len__39277	Rickettsiella_grylli_1	0.0	4210	5523	77.01	4253	117	25850	31352	1289194	1283769
13135__len__39277	Rickettsiella_grylli_1	0.0	3782	5072	76.91	3901	136	31470	36456	1283778	1278758
13135__len__39277	Rickettsiella_grylli_1	0.0	3452	3900	80.05	3122	74	7244	11106	1307654	1303792
13135__len__39277	Rickettsiella_grylli_1	0.0	3094	4616	75.43	3482	124	1	4572	1314647	1310112
13135__len__39277	Rickettsiella_grylli_1	0.0	2094	2332	80.10	1868	28	4760	7086	1310001	1307693
13135__len__39277	Rickettsiella_grylli_1	0.0	1950	2695	76.29	2056	48	36593	39271	1278699	1276037
13135__len__39277	Rickettsiella_grylli_1	1e-102	374	1286	67.26	865	23	18506	19781	1297841	1296569
13135__len__39277	Rickettsiella_grylli_1	4e-83	309	1138	66.70	759	22	17254	18380	1296343	1295217
13224__len__109	Rickettsiella_grylli_2	4e-52	197	109	100.00	109	0	1	109	111	3
13224__len__109	Rickettsiella_grylli_1	4e-52	197	109	100.00	109	0	1	109	1442965	1443073
13228__len__110	Rickettsiella_grylli_1	1e-52	199	110	100.00	110	0	1	110	1424131	1424240
13228__len__110	Rickettsiella_grylli_1	1e-52	199	110	100.00	110	0	1	110	1559432	1559323
13251__len__351	Rickettsiella_grylli_1	0.0	628	351	99.72	350	0	1	351	1144629	1144279
13258__len__143	Rickettsiella_grylli_1	2e-70	259	143	100.00	143	0	1	143	410293	410435
13300__len__144	Rickettsiella_grylli_1	7e-63	233	142	96.48	137	0	1	142	1243534	1243675
13362__len__302	Rickettsiella_grylli_1	3e-129	455	302	93.71	283	1	1	302	351375	351675
13362__len__302	Rickettsiella_grylli_1	3e-41	163	120	90.83	109	1	1	120	794178	794296
13362__len__302	Rickettsiella_grylli_1	1e-14	75.2	83	80.72	67	1	22	103	981835	981917
13362__len__302	Rickettsiella_grylli_1	5e-12	66.2	51	88.24	45	0	1	51	1172533	1172583
13362__len__302	Rickettsiella_grylli_1	5e-12	66.2	46	91.30	42	0	1	46	1254236	1254191
13362__len__302	Rickettsiella_grylli_1	6e-11	62.6	99	76.77	76	5	22	119	1490126	1490032
13370__len__637	Rickettsiella_grylli_1	0.0	1122	637	99.06	631	0	1	637	812797	812161
13432__len__581	Rickettsiella_grylli_1	0.0	1034	581	99.48	578	0	1	581	1515183	1515763
13438__len__166	Rickettsiella_grylli_1	2e-78	286	166	98.19	163	0	1	166	1177444	1177609
13479__len__337	Rickettsiella_grylli_1	1e-173	603	337	99.70	336	0	1	337	1462720	1463056
13495__len__279	Rickettsiella_grylli_1	2e-138	486	279	98.57	275	0	1	279	500496	500774
13496__len__3973	Rickettsiella_grylli_1	3e-66	250	798	67.54	539	16	85	876	1346408	1347195
13496__len__3973	Rickettsiella_grylli_1	7e-43	172	359	71.03	255	2	528	885	1354810	1355167
13496__len__3973	Rickettsiella_grylli_1	4e-39	159	350	70.57	247	2	528	876	1350969	1351317
13496__len__3973	Rickettsiella_grylli_1	7e-11	66.2	146	69.86	102	0	1063	1208	1347382	1347527
13515__len__267	Rickettsiella_grylli_1	9e-135	473	267	99.25	265	0	1	267	628238	628504
13528__len__184	Rickettsiella_grylli_1	4e-87	315	184	97.83	180	0	1	184	586747	586564
13530__len__248	Rickettsiella_grylli_1	2e-124	439	248	99.19	246	0	1	248	164686	164439
13558__len__237	Rickettsiella_grylli_1	3e-121	428	237	100.00	237	0	1	237	752464	752700
13634__len__295	Rickettsiella_grylli_1	2e-144	506	295	97.97	289	0	1	295	1189539	1189833
13649__len__405	Rickettsiella_grylli_1	2e-152	533	411	88.81	365	9	1	405	124841	124434
13689__len__293	Rickettsiella_grylli_1	4e-140	491	294	97.28	286	1	1	293	1179335	1179628
13705__len__295	Rickettsiella_grylli_1	3e-147	515	295	98.64	291	0	1	295	765972	766266
13706__len__151	Rickettsiella_grylli_1	2e-63	235	154	94.16	145	3	1	151	6231	6078
13706__len__151	Rickettsiella_grylli_1	2e-63	235	154	94.16	145	3	1	151	9377	9224
13706__len__151	Rickettsiella_grylli_1	2e-63	235	154	94.16	145	3	1	151	1550064	1549911
13706__len__151	Rickettsiella_grylli_1	2e-63	235	154	94.16	145	3	1	151	1553246	1553093
13706__len__151	Rickettsiella_grylli_1	1e-60	226	154	92.86	143	3	1	151	5655	5502
13706__len__151	Rickettsiella_grylli_1	1e-60	226	154	92.86	143	3	1	151	1549488	1549335
13733__len__115	Rickettsiella_grylli_1	1e-51	196	115	98.26	113	2	1	115	321170	321058
13778__len__242	Rickettsiella_grylli_1	1e-119	423	242	98.76	239	0	1	242	512002	512243
13830__len__405	Rickettsiella_grylli_1	0.0	731	405	100.00	405	0	1	405	77293	77697
13872__len__585	Rickettsiella_grylli_1	0.0	960	585	96.41	564	0	1	585	898695	899279
13889__len__484	Rickettsiella_grylli_1	0.0	868	484	99.79	483	0	1	484	666946	667429
13889__len__484	Rickettsiella_grylli_1	3e-11	64.4	140	70.00	98	0	299	438	597056	597195
13892__len__117	Rickettsiella_grylli_1	5e-51	194	117	96.58	113	0	1	117	1455746	1455862
13909__len__1040	Rickettsiella_grylli_1	0.0	1817	1043	98.66	1029	3	1	1040	845774	846816
13959__len__3439	Rickettsiella_grylli_1	0.0	1653	1726	81.29	1403	45	1757	3439	597873	596150
13959__len__3439	Rickettsiella_grylli_1	0.0	1599	1647	81.85	1348	48	1	1634	599522	597911
13959__len__3439	Rickettsiella_grylli_1	1e-26	118	165	75.76	125	0	2394	2558	667396	667232
14021__len__1327	Rickettsiella_grylli_1	0.0	2329	1328	99.02	1315	2	1	1327	418938	417612
14055__len__1148	Rickettsiella_grylli_1	0.0	1963	1101	99.55	1096	0	48	1148	1019416	1020516
14126__len__139	Rickettsiella_grylli_1	3e-68	251	139	100.00	139	0	1	139	1185091	1185229
14213__len__665	Rickettsiella_grylli_1	0.0	1108	668	96.86	647	3	1	665	384675	385342
14253__len__552	Rickettsiella_grylli_1	0.0	962	551	98.73	544	0	1	551	1069330	1069880
14290__len__283	Rickettsiella_grylli_1	9e-142	497	283	98.94	280	0	1	283	863811	864093
14299__len__137	Rickettsiella_grylli_1	2e-63	235	135	98.52	133	0	1	135	40092	39958
14320__len__116	Rickettsiella_grylli_1	3e-54	205	116	99.14	115	0	1	116	1182175	1182060
14322__len__274	Rickettsiella_grylli_1	8e-98	351	269	88.85	239	0	1	269	566734	567002
14407__len__1460	Rickettsiella_grylli_1	0.0	2616	1460	99.73	1456	0	1	1460	21508	22967
14408__len__249	Rickettsiella_grylli_1	4e-126	444	249	99.60	248	0	1	249	1118027	1118275
14607__len__118	Rickettsiella_grylli_1	6e-50	190	118	95.76	113	0	1	118	81040	80923
14696__len__228	Rickettsiella_grylli_1	1e-113	403	228	99.12	226	0	1	228	830400	830173
14710__len__1152	Rickettsiella_grylli_1	0.0	2069	1152	99.83	1150	0	1	1152	1169437	1170588
14739__len__250	Rickettsiella_grylli_1	2e-118	419	250	97.20	243	0	1	250	1456028	1456277
14789__len__134	Rickettsiella_grylli_1	7e-63	233	134	98.51	132	0	1	134	288907	289040
14846__len__611	Rickettsiella_grylli_1	0.0	1025	611	97.22	594	0	1	611	302771	302161
14887__len__500	Rickettsiella_grylli_1	8e-133	468	450	83.11	374	33	1	421	7540	7095
14887__len__500	Rickettsiella_grylli_1	8e-133	468	450	83.11	374	33	1	421	1551373	1550928
14887__len__500	Rickettsiella_grylli_1	4e-60	226	177	89.27	158	7	1	171	3817	3642
14887__len__500	Rickettsiella_grylli_1	4e-60	226	177	89.27	158	7	1	171	1547651	1547476
14887__len__500	Rickettsiella_grylli_1	2e-26	114	126	80.16	101	0	296	421	10366	10241
14887__len__500	Rickettsiella_grylli_1	2e-26	114	126	80.16	101	0	296	421	1554235	1554110
14888__len__1483	Rickettsiella_grylli_1	0.0	2296	1331	98.27	1308	0	153	1483	1551360	1552690
14888__len__1483	Rickettsiella_grylli_1	0.0	2167	1331	95.64	1273	35	153	1483	3804	5099
14888__len__1483	Rickettsiella_grylli_1	0.0	2163	1331	95.57	1272	36	153	1483	7527	8821
14888__len__1483	Rickettsiella_grylli_1	0.0	2163	1331	95.57	1272	36	153	1483	1547638	1548932
14888__len__1483	Rickettsiella_grylli_1	6e-32	134	104	88.46	92	0	1	104	3766	3869
14888__len__1483	Rickettsiella_grylli_1	6e-32	134	104	88.46	92	0	1	104	7489	7592
14888__len__1483	Rickettsiella_grylli_1	6e-32	134	104	88.46	92	0	1	104	1547600	1547703
14888__len__1483	Rickettsiella_grylli_1	6e-32	134	104	88.46	92	0	1	104	1551322	1551425
14907__len__26632	Rickettsiella_grylli_1	0.0	1.361e+04	15823	79.20	12532	197	3026	18754	670473	654754
14907__len__26632	Rickettsiella_grylli_1	0.0	4686	5309	79.71	4232	49	18892	24186	654740	649467
14907__len__26632	Rickettsiella_grylli_1	0.0	1615	2294	76.24	1749	63	563	2811	672855	670580
14907__len__26632	Rickettsiella_grylli_1	0.0	720	1736	69.59	1208	22	24558	26280	649053	647327
14907__len__26632	Rickettsiella_grylli_1	1e-55	217	389	73.78	287	18	20	404	674003	673629
14907__len__26632	Rickettsiella_grylli_1	7e-40	165	141	85.82	121	0	26492	26632	277277	277137
14907__len__26632	Rickettsiella_grylli_1	7e-40	165	141	85.82	121	0	26492	26632	647083	646943
15062__len__174	Rickettsiella_grylli_1	9e-82	297	174	97.70	170	0	1	174	1102333	1102506
15088__len__171	Rickettsiella_grylli_1	5e-28	118	170	75.88	129	10	4	171	763631	763470
15097__len__212	Rickettsiella_grylli_1	1e-107	383	212	100.00	212	0	1	212	390848	391059
15111__len__288	Rickettsiella_grylli_1	4e-146	511	288	99.31	286	0	1	288	1118232	1118519
15162__len__143	Rickettsiella_grylli_1	5e-65	241	143	97.20	139	0	1	143	1364987	1365129
15186__len__122	Rickettsiella_grylli_1	3e-54	205	121	97.52	118	0	2	122	1252692	1252812
15194__len__1312	Rickettsiella_grylli_1	0.0	2282	1312	98.63	1294	1	1	1312	901291	899981
15257__len__356	Rickettsiella_grylli_1	2e-176	612	358	98.04	351	2	1	356	1231785	1232142
15274__len__534	Rickettsiella_grylli_1	0.0	913	534	97.94	523	0	1	534	1444620	1444087
15398__len__123	Rickettsiella_grylli_1	1e-59	223	123	100.00	123	0	1	123	1348380	1348258
15407__len__339	Rickettsiella_grylli_1	5e-171	594	339	98.82	335	0	1	339	692674	692336
15447__len__569	Rickettsiella_grylli_1	0.0	949	577	96.36	556	8	1	569	1394065	1393489
15460__len__854	Rickettsiella_grylli_1	0.0	1523	854	99.53	850	0	1	854	1079674	1080527
15494__len__332	Rickettsiella_grylli_1	3e-168	585	332	99.10	329	0	1	332	1099778	1100109
15524__len__287	Rickettsiella_grylli_1	7e-143	500	287	98.61	283	0	1	287	1143264	1142978
15548__len__245	Rickettsiella_grylli_1	1e-120	426	246	98.78	243	1	1	245	872368	872123
15551__len__469	Rickettsiella_grylli_1	0.0	751	469	95.52	448	0	1	469	346042	345574
15639__len__524	Rickettsiella_grylli_1	0.0	937	524	99.62	522	0	1	524	560247	559724
15693__len__365	Rickettsiella_grylli_1	6e-76	279	267	83.52	223	4	3	267	431943	431679
15693__len__365	Rickettsiella_grylli_1	3e-41	163	312	72.76	227	16	8	311	199759	200062
15694__len__364	Rickettsiella_grylli_1	3e-85	309	362	79.28	287	4	2	361	432256	431897
15694__len__364	Rickettsiella_grylli_1	8e-55	208	358	72.91	261	0	4	361	199443	199800
15754__len__761	Rickettsiella_grylli_1	0.0	1337	761	98.95	753	0	1	761	518999	518239
15791__len__588	Rickettsiella_grylli_1	0.0	1043	588	99.32	584	0	1	588	75580	76167
15798__len__140	Rickettsiella_grylli_1	9e-62	230	140	96.43	135	0	1	140	1022840	1022701
15800__len__402	Rickettsiella_grylli_1	0.0	717	402	99.50	400	0	1	402	130480	130079
15909__len__120	Rickettsiella_grylli_2	5e-58	217	120	100.00	120	0	1	120	10867	10748
15909__len__120	Rickettsiella_grylli_1	5e-58	217	120	100.00	120	0	1	120	1432209	1432328
15957__len__1094	Rickettsiella_grylli_1	0.0	1929	1094	99.18	1085	1	1	1094	1039893	1038801
15967__len__813	Rickettsiella_grylli_1	0.0	1449	813	99.51	809	0	1	813	163676	164488
15994__len__123	Rickettsiella_grylli_1	3e-47	181	136	88.24	120	13	1	123	102778	102643
16048__len__204	Rickettsiella_grylli_1	1e-100	360	204	99.02	202	0	1	204	1066866	1066663
16128__len__263	Rickettsiella_grylli_1	3e-135	475	263	100.00	263	0	1	263	1923	1661
16128__len__263	Rickettsiella_grylli_1	3e-135	475	263	100.00	263	0	1	263	1545757	1545495
16130__len__191	Rickettsiella_grylli_1	6e-91	327	191	97.91	187	0	1	191	611625	611815
16152__len__313	Rickettsiella_grylli_1	1e-159	556	313	99.36	311	0	1	313	1119471	1119159
16171__len__164	Rickettsiella_grylli_1	4e-80	291	164	99.39	163	0	1	164	39607	39444
16291__len__108	Rickettsiella_grylli_1	4e-46	178	108	96.30	104	0	1	108	533334	533441
16380__len__264	Rickettsiella_grylli_1	2e-131	462	264	98.86	261	0	1	264	951165	951428
16423__len__116	Rickettsiella_grylli_1	8e-55	206	114	100.00	114	0	1	114	852397	852284
16474__len__132	Rickettsiella_grylli_1	2e-64	239	132	100.00	132	0	1	132	825060	825191
16540__len__276	Rickettsiella_grylli_1	1e-133	470	273	98.17	268	0	4	276	967008	966736
16548__len__118	Rickettsiella_grylli_1	2e-56	212	117	100.00	117	0	1	117	1070726	1070610
16605__len__108	Rickettsiella_grylli_1	3e-47	181	108	97.22	105	0	1	108	134260	134153
16612__len__559	Rickettsiella_grylli_1	0.0	982	559	98.93	553	0	1	559	787551	788109
16650__len__130	Rickettsiella_grylli_1	1e-60	226	130	98.46	128	0	1	130	1325507	1325378
16665__len__560	Rickettsiella_grylli_1	0.0	1000	561	99.64	559	1	1	560	133809	133249
16797__len__582	Rickettsiella_grylli_1	0.0	1036	582	99.48	579	0	1	582	1054150	1053569
16863__len__305	Rickettsiella_grylli_1	1e-139	489	305	95.41	291	7	1	305	320081	320378
16863__len__305	Rickettsiella_grylli_1	6e-18	86.0	200	69.50	139	0	20	219	736490	736689
16863__len__305	Rickettsiella_grylli_1	1e-14	75.2	268	67.16	180	12	38	299	312569	312308
16890__len__174	Rickettsiella_grylli_1	1e-85	309	174	99.43	173	0	1	174	449479	449306
16897__len__146	Rickettsiella_grylli_1	1e-59	223	144	95.14	137	3	5	146	650018	650160
16952__len__342	Rickettsiella_grylli_1	3e-168	585	345	97.97	338	3	1	342	1311044	1311388
16956__len__10650	Rickettsiella_grylli_1	0.0	3909	4897	77.95	3817	95	5764	10650	798776	803587
16956__len__10650	Rickettsiella_grylli_1	0.0	1186	1713	75.72	1297	14	1	1708	795235	796938
16956__len__10650	Rickettsiella_grylli_1	1e-140	499	1747	66.86	1168	58	1935	3661	797002	798710
16997__len__781	Rickettsiella_grylli_1	0.0	1368	781	98.85	772	0	1	781	895771	894991
17046__len__300	Rickettsiella_grylli_1	2e-155	542	300	100.00	300	0	1	300	597787	597488
17058__len__150	Rickettsiella_grylli_1	3e-74	271	150	100.00	150	0	1	150	583512	583661
17065__len__160	Rickettsiella_grylli_1	6e-77	280	160	99.38	159	1	1	160	982758	982600
17174__len__229	Rickettsiella_grylli_1	3e-114	405	229	99.13	227	0	1	229	31946	31718
17175__len__241	Rickettsiella_grylli_1	1e-113	403	241	97.10	234	0	1	241	204929	204689
17175__len__241	Rickettsiella_grylli_1	2e-16	80.6	124	74.19	92	0	105	228	426881	427004
17206__len__283	Rickettsiella_grylli_1	4e-146	511	283	100.00	283	0	1	283	110480	110762
17227__len__423	Rickettsiella_grylli_1	0.0	755	423	99.53	421	0	1	423	1165901	1165479
17305__len__430	Rickettsiella_grylli_1	0.0	758	430	99.07	426	0	1	430	1149425	1149854
17382__len__242	Rickettsiella_grylli_1	5e-106	378	242	94.63	229	0	1	242	428218	427977
17382__len__242	Rickettsiella_grylli_1	3e-13	69.8	78	79.49	62	0	2	79	203489	203566
17451__len__145	Rickettsiella_grylli_1	7e-70	257	145	99.31	144	0	1	145	851090	851234
17492__len__225	Rickettsiella_grylli_1	3e-108	385	225	98.22	221	1	1	225	1097488	1097711
17505__len__329	Rickettsiella_grylli_1	6e-157	547	335	96.42	323	6	1	329	1119959	1120293
17528__len__939	Rickettsiella_grylli_1	0.0	1653	939	99.04	930	0	1	939	747266	748204
17575__len__114	Rickettsiella_grylli_1	4e-52	197	114	98.25	112	0	1	114	181975	182088
17783__len__130	Rickettsiella_grylli_1	2e-63	235	130	100.00	130	0	1	130	188572	188443
17786__len__847	Rickettsiella_grylli_1	0.0	1476	856	98.13	840	9	1	847	1002480	1003335
17817__len__161	Rickettsiella_grylli_1	4e-73	268	161	96.89	156	0	1	161	435764	435604
17896__len__228	Rickettsiella_grylli_1	1e-113	403	228	99.12	226	0	1	228	1413965	1413738
17925__len__2952	Rickettsiella_grylli_1	0.0	1535	1411	84.12	1187	0	1	1411	1080330	1081740
17925__len__2952	Rickettsiella_grylli_1	0.0	1160	1230	81.30	1000	52	1741	2952	1081823	1083018
17938__len__222	Rickettsiella_grylli_1	3e-108	385	223	98.65	220	1	1	222	313263	313041
17938__len__222	Rickettsiella_grylli_1	6e-41	161	99	95.96	95	0	124	222	684830	684732
17938__len__222	Rickettsiella_grylli_1	6e-35	141	113	87.61	99	0	110	222	1171615	1171727
17938__len__222	Rickettsiella_grylli_1	1e-25	111	89	87.64	78	0	134	222	462737	462825
17938__len__222	Rickettsiella_grylli_1	1e-24	107	89	86.52	77	0	134	222	467911	467823
17938__len__222	Rickettsiella_grylli_1	2e-15	77.0	52	92.31	48	0	135	186	1255304	1255253
17968__len__419	Rickettsiella_grylli_1	0.0	726	419	98.57	413	1	1	419	1211444	1211861
17997__len__604	Rickettsiella_grylli_1	0.0	1045	604	98.34	594	0	1	604	1349974	1350577
18036__len__119	Rickettsiella_grylli_1	2e-57	215	119	100.00	119	0	1	119	453195	453313
18046__len__109	Rickettsiella_grylli_1	2e-49	188	109	98.17	107	0	1	109	852471	852363
18056__len__174	Rickettsiella_grylli_1	1e-85	309	174	99.43	173	0	1	174	198022	197849
18104__len__111	Rickettsiella_grylli_1	3e-53	201	111	100.00	111	0	1	111	188389	188279
18173__len__118	Rickettsiella_grylli_1	2e-55	208	118	99.15	117	0	1	118	1204145	1204262
18213__len__890	Rickettsiella_grylli_1	0.0	1546	893	98.43	879	3	1	890	194338	195230
18242__len__209	Rickettsiella_grylli_1	4e-68	251	174	91.95	160	0	36	209	142277	142450
18242__len__209	Rickettsiella_grylli_1	3e-12	66.2	36	100.00	36	0	1	36	134996	134961
18242__len__209	Rickettsiella_grylli_1	3e-12	66.2	36	100.00	36	0	1	36	311008	310973
18242__len__209	Rickettsiella_grylli_1	3e-12	66.2	36	100.00	36	0	1	36	941161	941126
18242__len__209	Rickettsiella_grylli_1	3e-12	66.2	36	100.00	36	0	1	36	1091455	1091420
18242__len__209	Rickettsiella_grylli_1	3e-12	66.2	36	100.00	36	0	1	36	1427668	1427633
18242__len__209	Rickettsiella_grylli_1	3e-12	66.2	36	100.00	36	0	1	36	1534554	1534589
18242__len__209	Rickettsiella_grylli_1	3e-12	66.2	36	100.00	36	0	1	36	1555895	1555930
18242__len__209	Rickettsiella_grylli_1	1e-11	64.4	35	100.00	35	0	1	35	12026	12060
18343__len__280	Rickettsiella_grylli_1	7e-143	500	280	99.64	279	0	1	280	576866	577145
18347__len__568	Rickettsiella_grylli_1	3e-176	612	342	99.71	341	0	227	568	1092733	1093074
18347__len__568	Rickettsiella_grylli_1	9e-114	405	232	98.71	229	0	3	234	1091189	1091420
18391__len__125	Rickettsiella_grylli_1	5e-58	217	125	98.40	123	0	1	125	639887	640011
18395__len__434	Rickettsiella_grylli_1	0.0	769	434	99.31	431	0	1	434	131960	132393
18447__len__107	Rickettsiella_grylli_1	2e-48	185	107	98.13	105	0	1	107	1122242	1122348
18538__len__131	Rickettsiella_grylli_1	2e-62	232	131	99.24	130	0	1	131	201966	202096
18547__len__133	Rickettsiella_grylli_1	5e-65	241	133	100.00	133	0	1	133	407310	407442
18706__len__835	Rickettsiella_grylli_1	0.0	1465	835	98.92	826	0	1	835	328403	329237
18720__len__139	Rickettsiella_grylli_1	1e-65	242	139	98.56	137	0	1	139	958720	958858
18723__len__28271	Rickettsiella_grylli_1	0.0	1.407e+04	17005	78.42	13336	199	7974	24863	66309	83229
18723__len__28271	Rickettsiella_grylli_1	0.0	2131	2890	76.68	2216	32	3456	6330	63313	66185
18723__len__28271	Rickettsiella_grylli_1	0.0	1988	2138	80.59	1723	9	3	2131	59791	61928
18723__len__28271	Rickettsiella_grylli_1	0.0	1743	2024	79.05	1600	44	26248	28271	83451	85430
18785__len__290	Rickettsiella_grylli_1	2e-144	506	290	98.62	286	0	1	290	934494	934783
18805__len__186	Rickettsiella_grylli_1	7e-84	304	186	96.24	179	0	1	186	1349674	1349859
18988__len__509	Rickettsiella_grylli_1	0.0	886	509	98.62	502	0	1	509	624279	623771
19021__len__183	Rickettsiella_grylli_1	5e-85	307	188	96.28	181	5	1	183	315037	314850
19074__len__205	Rickettsiella_grylli_1	6e-104	370	205	100.00	205	0	1	205	1348368	1348572
19118__len__139	Rickettsiella_grylli_1	4e-66	244	138	99.28	137	0	1	138	557419	557556
19126__len__1198	Rickettsiella_grylli_1	0.0	2098	1198	98.83	1184	0	1	1198	663438	664635
19147__len__157	Rickettsiella_grylli_1	4e-60	224	157	92.36	145	5	1	157	205472	205623
19222__len__115	Rickettsiella_grylli_1	2e-49	188	116	96.55	112	1	1	115	935220	935335
19223__len__229	Rickettsiella_grylli_1	3e-108	385	228	97.37	222	0	2	229	993251	993024
19240__len__773	Rickettsiella_grylli_1	0.0	1328	777	97.94	761	4	1	773	539277	538501
19283__len__121	Rickettsiella_grylli_1	7e-56	210	121	98.35	119	0	1	121	1242580	1242460
19356__len__12606	Rickettsiella_grylli_1	0.0	6574	8901	76.76	6832	114	310	9174	188203	197025
19356__len__12606	Rickettsiella_grylli_1	4e-90	331	976	68.14	665	14	9220	10193	197123	198086
19356__len__12606	Rickettsiella_grylli_1	2e-23	109	168	75.60	127	5	12439	12602	433000	432834
19378__len__1062	Rickettsiella_grylli_1	3e-79	291	576	71.70	413	5	428	1001	351518	350946
19378__len__1062	Rickettsiella_grylli_1	3e-72	268	574	71.43	410	9	434	1005	794314	793748
19378__len__1062	Rickettsiella_grylli_1	1e-71	266	510	71.96	367	4	505	1013	466949	467455
19378__len__1062	Rickettsiella_grylli_1	2e-61	232	473	71.67	339	6	530	1001	1172573	1172106
19378__len__1062	Rickettsiella_grylli_1	8e-61	230	491	71.28	350	7	512	1001	1254178	1254662
19378__len__1062	Rickettsiella_grylli_1	4e-39	158	162	82.10	133	1	3	164	466196	466036
19378__len__1062	Rickettsiella_grylli_1	1e-32	136	252	72.22	182	2	679	930	697272	697521
19378__len__1062	Rickettsiella_grylli_1	9e-22	100	223	71.30	159	5	779	1001	583403	583186
19378__len__1062	Rickettsiella_grylli_1	3e-21	98.7	119	79.83	95	5	459	572	981927	981809
19378__len__1062	Rickettsiella_grylli_1	3e-21	98.7	133	76.69	102	2	451	581	1451523	1451391
19378__len__1062	Rickettsiella_grylli_1	1e-19	93.3	130	78.46	102	7	448	573	1490027	1490153
19380__len__154	Rickettsiella_grylli_1	9e-75	273	154	99.35	153	0	1	154	1166039	1166192
19410__len__142	Rickettsiella_grylli_1	3e-67	248	142	98.59	140	0	1	142	1066446	1066305
19488__len__424	Rickettsiella_grylli_1	0.0	724	424	97.88	415	0	1	424	915478	915901
19551__len__112	Rickettsiella_grylli_1	9e-54	203	112	100.00	112	0	1	112	28355	28466
19636__len__184	Rickettsiella_grylli_1	7e-84	304	184	96.74	178	3	1	184	431642	431822
19636__len__184	Rickettsiella_grylli_1	3e-12	66.2	159	69.18	110	0	26	184	200033	199875
19637__len__203	Rickettsiella_grylli_1	7e-103	367	203	100.00	203	0	1	203	696241	696443
19639__len__366	Rickettsiella_grylli_1	0.0	655	366	99.73	365	0	1	366	537080	536715
19642__len__122	Rickettsiella_grylli_1	8e-55	206	122	97.54	119	0	1	122	814482	814361
19743__len__111	Rickettsiella_grylli_1	3e-53	201	111	100.00	111	0	1	111	679696	679586
19795__len__229	Rickettsiella_grylli_1	3e-114	405	229	99.13	227	0	1	229	919407	919179
19882__len__341	Rickettsiella_grylli_1	8e-175	607	341	99.41	339	0	1	341	1105305	1105645
19889__len__12084	Rickettsiella_grylli_1	0.0	3541	5089	75.65	3850	133	6583	11575	590691	595742
19889__len__12084	Rickettsiella_grylli_1	0.0	2991	4047	76.43	3093	98	1570	5600	585769	589733
19889__len__12084	Rickettsiella_grylli_1	0.0	1112	1454	77.37	1125	10	1	1448	584283	585732
19889__len__12084	Rickettsiella_grylli_1	9e-136	482	376	88.83	334	2	11710	12084	595827	596201
19894__len__245	Rickettsiella_grylli_1	1e-113	403	245	96.73	237	1	1	245	810995	811238
19950__len__165	Rickettsiella_grylli_1	1e-79	289	165	98.79	163	0	1	165	780508	780672
19956__len__506	Rickettsiella_grylli_1	0.0	913	506	100.00	506	0	1	506	593722	594227
19972__len__122	Rickettsiella_grylli_1	2e-56	212	122	98.36	120	0	1	122	1259558	1259679
19978__len__179	Rickettsiella_grylli_1	4e-87	315	179	98.88	177	0	1	179	1521446	1521268
20028__len__203	Rickettsiella_grylli_1	7e-103	367	203	100.00	203	0	1	203	630716	630514
20049__len__241	Rickettsiella_grylli_1	7e-98	351	246	92.28	227	7	2	241	650062	649818
20062__len__453	Rickettsiella_grylli_1	0.0	691	453	93.82	425	0	1	453	1015066	1015518
20296__len__126	Rickettsiella_grylli_1	7e-56	210	126	96.83	122	0	1	126	1247179	1247054
20327__len__167	Rickettsiella_grylli_1	9e-82	297	167	99.40	166	0	1	167	407544	407710
20366__len__677	Rickettsiella_grylli_1	0.0	1216	677	99.85	676	0	1	677	1387474	1386798
20430__len__10395	Rickettsiella_grylli_1	0.0	2578	4342	73.54	3193	90	3736	8038	1233449	1229159
20430__len__10395	Rickettsiella_grylli_1	0.0	1932	3674	72.21	2653	125	1	3629	1237078	1233485
20430__len__10395	Rickettsiella_grylli_1	0.0	1451	2200	74.95	1649	38	8205	10387	1229048	1226870
20495__len__138	Rickettsiella_grylli_1	2e-62	232	138	97.10	134	0	1	138	345473	345610
20517__len__254	Rickettsiella_grylli_1	1e-126	446	254	99.21	252	1	1	254	622120	622372
20547__len__320	Rickettsiella_grylli_1	4e-166	578	320	100.00	320	0	1	320	947540	947221
20594__len__196	Rickettsiella_grylli_1	1e-93	336	196	97.96	192	0	1	196	738126	737931
20594__len__196	Rickettsiella_grylli_1	1e-16	80.6	169	70.41	119	6	34	196	738486	738318
20691__len__148	Rickettsiella_grylli_1	2e-71	262	148	99.32	147	0	1	148	653712	653565
20734__len__468	Rickettsiella_grylli_1	6e-14	73.4	58	87.93	51	0	242	299	224152	224209
20734__len__468	Rickettsiella_grylli_1	6e-14	73.4	58	87.93	51	0	242	299	460927	460870
20734__len__468	Rickettsiella_grylli_1	2e-13	71.6	57	87.72	50	0	242	298	13014	12958
20734__len__468	Rickettsiella_grylli_1	2e-13	71.6	59	86.44	51	0	242	300	464727	464785
20734__len__468	Rickettsiella_grylli_1	2e-13	71.6	59	86.44	51	0	242	300	981314	981372
20734__len__468	Rickettsiella_grylli_1	7e-13	69.8	56	87.50	49	0	242	297	318131	318186
20734__len__468	Rickettsiella_grylli_1	7e-13	69.8	56	87.50	49	0	242	297	1341645	1341700
20734__len__468	Rickettsiella_grylli_1	2e-12	68.0	59	86.44	51	1	242	299	135018	134960
20734__len__468	Rickettsiella_grylli_1	2e-12	68.0	59	86.44	51	1	242	299	311030	310972
20734__len__468	Rickettsiella_grylli_1	2e-12	68.0	59	86.44	51	1	242	299	1091477	1091419
20734__len__468	Rickettsiella_grylli_1	2e-12	68.0	59	86.44	51	1	242	299	1427690	1427632
20734__len__468	Rickettsiella_grylli_1	2e-12	68.0	59	86.44	51	1	242	299	1555873	1555931
20734__len__468	Rickettsiella_grylli_1	8e-12	66.2	58	86.21	50	1	242	298	941183	941126
20734__len__468	Rickettsiella_grylli_1	8e-12	66.2	58	86.21	50	1	242	298	1534532	1534589
20734__len__468	Rickettsiella_grylli_1	3e-11	64.4	57	85.96	49	1	242	297	12004	12060
20739__len__479	Rickettsiella_grylli_1	0.0	847	479	99.16	475	0	1	479	32377	31899
20878__len__108	Rickettsiella_grylli_1	7e-49	187	108	98.15	106	0	1	108	327610	327717
20925__len__244	Rickettsiella_grylli_1	5e-125	441	244	100.00	244	0	1	244	265722	265479
20944__len__8262	Rickettsiella_grylli_1	0.0	4996	5626	79.79	4489	118	2301	7856	1039805	1045382
20944__len__8262	Rickettsiella_grylli_1	0.0	1117	1623	75.97	1233	62	544	2141	1038180	1039765
20944__len__8262	Rickettsiella_grylli_1	3e-165	580	524	84.54	443	0	1	524	1037508	1038031
20944__len__8262	Rickettsiella_grylli_1	1e-31	136	97	91.75	89	1	8167	8262	1045413	1045509
20954__len__270	Rickettsiella_grylli_1	3e-134	471	271	98.89	268	1	1	270	97004	97274
20970__len__115	Rickettsiella_grylli_1	6e-50	190	113	97.35	110	0	1	113	993553	993665
21034__len__288	Rickettsiella_grylli_1	4e-146	511	288	99.31	286	0	1	288	1188901	1188614
21096__len__407	Rickettsiella_grylli_1	0.0	729	407	99.75	406	0	1	407	445747	445341
21255__len__240	Rickettsiella_grylli_1	1e-32	134	79	97.47	77	0	1	79	273169	273091
21255__len__240	Rickettsiella_grylli_1	1e-32	134	79	97.47	77	0	1	79	642975	642897
21255__len__240	Rickettsiella_grylli_1	1e-25	111	69	95.65	66	0	172	240	273102	273034
21255__len__240	Rickettsiella_grylli_1	1e-25	111	113	82.30	93	2	58	170	273748	273638
21255__len__240	Rickettsiella_grylli_1	1e-25	111	69	95.65	66	0	172	240	642908	642840
21255__len__240	Rickettsiella_grylli_1	1e-25	111	113	82.30	93	2	58	170	643554	643444
21369__len__149	Rickettsiella_grylli_1	2e-69	255	149	97.99	146	0	1	149	706873	707021
21527__len__469	Rickettsiella_grylli_1	0.0	719	470	94.04	442	1	1	469	1359548	1359079
21596__len__268	Rickettsiella_grylli_1	1e-132	466	268	98.51	264	0	1	268	502550	502817
21735__len__372	Rickettsiella_grylli_1	0.0	666	372	99.73	371	0	1	372	1036957	1037328
21744__len__329	Rickettsiella_grylli_1	2e-169	589	329	99.70	328	0	1	329	599194	599522
21821__len__494	Rickettsiella_grylli_1	0.0	856	494	98.38	486	0	1	494	1237655	1238148
21838__len__415	Rickettsiella_grylli_1	0.0	704	415	97.59	405	0	1	415	421556	421142
21856__len__372	Rickettsiella_grylli_1	0.0	654	372	98.92	368	0	1	372	936647	937018
21866__len__305	Rickettsiella_grylli_1	1e-153	536	305	99.02	302	0	1	305	857587	857891
21881__len__181	Rickettsiella_grylli_1	6e-91	327	181	100.00	181	0	1	181	921186	921366
21913__len__284	Rickettsiella_grylli_1	6e-138	484	284	97.89	278	4	1	284	667663	667384
21914__len__140	Rickettsiella_grylli_1	2e-63	235	140	97.14	136	0	1	140	973779	973640
21917__len__343	Rickettsiella_grylli_1	8e-169	587	343	97.96	336	0	1	343	1139476	1139134
21920__len__1045	Rickettsiella_grylli_1	0.0	1871	1045	99.71	1042	0	1	1045	977233	978277
22003__len__126	Rickettsiella_grylli_1	1e-58	219	124	99.19	123	0	1	124	404671	404794
22030__len__136	Rickettsiella_grylli_1	5e-65	241	136	99.26	135	0	1	136	1101248	1101383
22075__len__384	Rickettsiella_grylli_1	0.0	684	384	99.48	382	0	1	384	1488314	1487931
22124__len__1170	Rickettsiella_grylli_1	0.0	2078	1170	99.40	1163	4	1	1170	1540423	1539258
22125__len__227	Rickettsiella_grylli_1	1e-37	150	88	98.86	87	1	141	227	1540459	1540372
22126__len__612	Rickettsiella_grylli_1	0.0	924	525	99.05	520	0	1	525	1261379	1260855
22126__len__612	Rickettsiella_grylli_1	4e-42	167	95	98.95	94	0	518	612	1540466	1540372
22153__len__453	Rickettsiella_grylli_1	0.0	800	453	99.12	449	0	1	453	1507230	1507682
22260__len__256	Rickettsiella_grylli_1	4e-126	444	256	98.44	252	0	1	256	409446	409191
22395__len__150	Rickettsiella_grylli_1	1e-72	266	150	99.33	149	0	1	150	753255	753106
22432__len__190	Rickettsiella_grylli_1	1e-92	333	191	98.95	189	1	1	190	994701	994891
22433__len__1516	Rickettsiella_grylli_1	0.0	1696	1517	84.84	1287	1	1	1516	1026038	1024522
22485__len__181	Rickettsiella_grylli_1	1e-86	313	181	98.34	178	0	1	181	1013484	1013304
22563__len__222	Rickettsiella_grylli_1	3e-102	365	222	96.40	214	0	1	222	822215	821994
22710__len__503	Rickettsiella_grylli_1	0.0	902	503	99.80	502	0	1	503	228814	229316
22808__len__340	Rickettsiella_grylli_1	8e-169	587	340	98.24	334	0	1	340	815244	814905
22849__len__211	Rickettsiella_grylli_1	4e-24	105	76	90.79	69	0	136	211	462732	462657
22849__len__211	Rickettsiella_grylli_1	1e-11	64.4	119	73.11	87	2	88	205	351308	351191
22929__len__202	Rickettsiella_grylli_1	1e-99	356	202	99.01	200	0	1	202	1013152	1013353
23075__len__300	Rickettsiella_grylli_1	5e-151	527	300	99.00	297	0	1	300	1276888	1277187
23077__len__219	Rickettsiella_grylli_1	7e-110	390	219	99.54	218	0	1	219	1018667	1018449
23151__len__108	Rickettsiella_grylli_1	1e-51	196	108	100.00	108	0	1	108	598502	598609
23293__len__152	Rickettsiella_grylli_1	4e-67	248	152	96.05	146	0	1	152	847492	847643
23477__len__621	Rickettsiella_grylli_1	0.0	1097	621	99.19	616	0	1	621	867585	866965
23483__len__452	Rickettsiella_grylli_1	0.0	684	454	94.05	427	11	1	452	1379893	1380337
23483__len__452	Rickettsiella_grylli_1	1e-92	334	239	92.05	220	3	215	452	1381185	1381421
23531__len__283	Rickettsiella_grylli_1	2e-144	506	283	99.65	282	0	1	283	372369	372651
23568__len__1061	Rickettsiella_grylli_1	0.0	1862	1062	98.96	1051	1	1	1061	397554	396493
23579__len__941	Rickettsiella_grylli_1	0.0	1662	941	99.15	933	0	1	941	1169139	1168199
23739__len__298	Rickettsiella_grylli_1	1e-152	533	298	99.66	297	0	1	298	1141574	1141871
23834__len__20170	Rickettsiella_grylli_1	0.0	7517	13463	72.78	9799	200	5499	18871	289537	302889
23834__len__20170	Rickettsiella_grylli_1	0.0	668	2273	67.22	1528	84	634	2871	1350865	1348642
23834__len__20170	Rickettsiella_grylli_1	1e-148	526	1675	67.70	1134	42	3487	5142	1348059	1346408
23834__len__20170	Rickettsiella_grylli_1	1e-92	340	770	70.65	544	27	19207	19967	303195	303946
23834__len__20170	Rickettsiella_grylli_1	1e-92	340	770	70.65	544	27	19207	19967	306706	307457
23834__len__20170	Rickettsiella_grylli_1	1e-40	167	346	71.68	248	8	4353	4694	1355158	1354817
23834__len__20170	Rickettsiella_grylli_1	2e-39	163	346	71.10	246	8	4353	4694	1351317	1350976
23834__len__20170	Rickettsiella_grylli_1	1e-28	127	193	76.17	147	4	139	329	458485	458295
23834__len__20170	Rickettsiella_grylli_1	1e-21	104	65	95.38	62	0	265	329	1021255	1021191
23834__len__20170	Rickettsiella_grylli_1	2e-19	96.9	80	87.50	70	2	142	221	226585	226662
23834__len__20170	Rickettsiella_grylli_1	2e-19	96.9	58	96.55	56	0	272	329	1337297	1337354
23838__len__641	Rickettsiella_grylli_1	0.0	1133	641	99.22	636	0	1	641	1167562	1168202
23861__len__251	Rickettsiella_grylli_1	2e-123	435	251	98.41	247	0	1	251	433064	433314
23907__len__613	Rickettsiella_grylli_1	0.0	1097	613	99.67	611	0	1	613	1448073	1448685
23914__len__634	Rickettsiella_grylli_1	0.0	1117	634	99.05	628	0	1	634	1191611	1190978
24041__len__2363	Rickettsiella_grylli_1	0.0	3200	1994	95.59	1906	0	370	2363	1030289	1032282
24041__len__2363	Rickettsiella_grylli_1	4e-12	69.8	46	93.48	43	0	1	46	313139	313184
24046__len__912	Rickettsiella_grylli_1	0.0	1579	912	98.46	898	1	1	912	393001	392091
24047__len__149	Rickettsiella_grylli_1	5e-72	264	149	99.33	148	0	1	149	772737	772885
24115__len__212	Rickettsiella_grylli_1	3e-95	342	212	95.75	203	0	1	212	1269792	1270003
24143__len__113	Rickettsiella_grylli_1	1e-52	199	113	99.12	112	0	1	113	544173	544061
24175__len__201	Rickettsiella_grylli_2	6e-91	327	201	96.02	193	0	1	201	5383	5183
24175__len__201	Rickettsiella_grylli_1	6e-91	327	201	96.02	193	0	1	201	1437693	1437893
24176__len__196	Rickettsiella_grylli_1	2e-97	349	196	99.49	195	0	1	196	97997	98192
24238__len__1419	Rickettsiella_grylli_1	0.0	2471	1419	98.73	1401	2	1	1419	759607	761023
24282__len__181	Rickettsiella_grylli_1	2e-89	322	181	99.45	180	0	1	181	1325977	1325797
24450__len__216	Rickettsiella_grylli_1	4e-107	381	216	99.07	214	0	1	216	35218	35433
24459__len__223	Rickettsiella_grylli_1	4e-100	358	223	95.52	213	0	1	223	1357852	1358074
24504__len__1146	Rickettsiella_grylli_1	0.0	1994	1147	98.61	1131	1	1	1146	1463020	1464166
24506__len__196	Rickettsiella_grylli_1	2e-97	349	196	99.49	195	0	1	196	1071056	1070861
24534__len__131	Rickettsiella_grylli_1	5e-64	237	131	100.00	131	0	1	131	166439	166309
24559__len__623	Rickettsiella_grylli_1	0.0	1119	623	99.84	622	0	1	623	1133158	1132536
24584__len__235	Rickettsiella_grylli_1	4e-120	425	235	100.00	235	0	1	235	267369	267603
24621__len__337	Rickettsiella_grylli_1	1e-172	600	335	99.70	334	0	1	335	991410	991744
24634__len__333	Rickettsiella_grylli_1	2e-170	592	333	99.40	331	0	1	333	294040	293708
24681__len__156	Rickettsiella_grylli_1	5e-72	264	156	97.44	152	0	1	156	193076	192921
24747__len__134	Rickettsiella_grylli_1	7e-63	233	134	98.51	132	0	1	134	232550	232683
24791__len__1155	Rickettsiella_grylli_1	0.0	1903	1155	96.54	1115	0	1	1155	1299197	1300351
24840__len__606	Rickettsiella_grylli_1	0.0	1061	606	98.84	599	0	1	606	964256	964861
24879__len__163	Rickettsiella_grylli_1	1e-79	289	163	99.39	162	0	1	163	890749	890911
24968__len__115	Rickettsiella_grylli_1	3e-48	185	115	95.65	110	0	1	115	828407	828293
24979__len__139	Rickettsiella_grylli_1	7e-25	107	67	95.52	64	0	73	139	570218	570284
25045__len__158	Rickettsiella_grylli_1	1e-78	286	158	100.00	158	0	1	158	1498254	1498411
25182__len__550	Rickettsiella_grylli_1	0.0	971	550	99.27	546	1	1	550	1492419	1491871
25191__len__136	Rickettsiella_grylli_1	1e-66	246	136	100.00	136	0	1	136	545661	545796
25262__len__327	Rickettsiella_grylli_1	2e-151	529	318	96.86	308	0	10	327	886083	885766
25263__len__452	Rickettsiella_grylli_1	0.0	810	452	99.78	451	0	1	452	1413762	1413311
25306__len__271	Rickettsiella_grylli_1	2e-131	462	271	98.15	266	1	1	271	440839	441108
25329__len__161	Rickettsiella_grylli_1	1e-67	250	161	94.41	152	0	1	161	877374	877534
25355__len__123	Rickettsiella_grylli_1	5e-58	217	123	99.19	122	0	1	123	32749	32871
25364__len__607	Rickettsiella_grylli_1	0.0	1038	614	97.39	598	7	1	607	1328356	1328969
25404__len__274	Rickettsiella_grylli_1	3e-134	471	274	98.18	269	0	1	274	1411241	1410968
25542__len__282	Rickettsiella_grylli_1	4e-140	491	282	98.58	278	0	1	282	1477574	1477293
25604__len__214	Rickettsiella_grylli_1	7e-91	327	217	94.01	204	3	1	214	495743	495959
25613__len__308	Rickettsiella_grylli_1	3e-155	542	308	99.03	305	0	1	308	86018	86325
25668__len__126	Rickettsiella_grylli_1	1e-59	223	126	99.21	125	0	1	126	1096825	1096700
25696__len__1032	Rickettsiella_grylli_1	0.0	1844	1032	99.61	1028	0	1	1032	1068304	1069335
25722__len__141	Rickettsiella_grylli_1	2e-69	255	141	100.00	141	0	1	141	1389546	1389686
25778__len__115	Rickettsiella_grylli_1	3e-47	181	115	94.78	109	0	1	115	898217	898331
25779__len__278	Rickettsiella_grylli_1	1e-115	410	267	94.01	251	0	1	267	263759	263493
25808__len__690	Rickettsiella_grylli_1	6e-142	499	306	96.41	295	1	344	649	466096	466400
25846__len__115	Rickettsiella_grylli_1	1e-53	203	115	99.13	114	0	1	115	1508391	1508505
25869__len__254	Rickettsiella_grylli_1	2e-130	459	254	100.00	254	0	1	254	84657	84404
25891__len__157	Rickettsiella_grylli_1	1e-72	266	157	97.45	153	0	1	157	238041	237885
25950__len__512	Rickettsiella_grylli_1	0.0	910	512	99.41	509	0	1	512	548101	548612
25970__len__256	Rickettsiella_grylli_1	4e-126	444	256	98.44	252	0	1	256	581539	581794
25976__len__279	Rickettsiella_grylli_1	3e-141	495	279	99.28	277	0	1	279	951749	952027
25986__len__123	Rickettsiella_grylli_1	1e-59	223	123	100.00	123	0	1	123	413148	413026
26021__len__185	Rickettsiella_grylli_1	2e-83	302	185	96.22	178	0	1	185	847011	847195
26034__len__270	Rickettsiella_grylli_1	2e-137	482	270	99.63	269	0	1	270	704917	704648
26047__len__740	Rickettsiella_grylli_1	0.0	1297	741	98.92	733	1	1	740	508278	507538
26160__len__130	Rickettsiella_grylli_1	2e-63	235	130	100.00	130	0	1	130	842338	842209
26166__len__388	Rickettsiella_grylli_1	8e-106	378	299	88.29	264	1	90	388	466412	466115
26251__len__402	Rickettsiella_grylli_1	0.0	717	402	99.50	400	0	1	402	354979	355380
26290__len__150	Rickettsiella_grylli_1	7e-70	257	150	98.00	147	0	1	150	868823	868674
26306__len__1146	Rickettsiella_grylli_1	0.0	1243	1158	84.02	973	12	1	1146	877601	878758
26325__len__517	Rickettsiella_grylli_1	0.0	915	515	99.42	512	0	1	515	1065035	1064521
26330__len__156	Rickettsiella_grylli_1	2e-77	282	156	100.00	156	0	1	156	410394	410549
26334__len__454	Rickettsiella_grylli_1	0.0	814	454	99.78	453	0	1	454	1319570	1319117
26336__len__285	Rickettsiella_grylli_1	1e-145	509	285	99.65	284	0	1	285	238527	238811
26434__len__788	Rickettsiella_grylli_1	0.0	1407	788	99.62	785	0	1	788	444004	444791
26446__len__206	Rickettsiella_grylli_1	9e-102	363	206	99.03	204	0	1	206	1500877	1500672
26463__len__451	Rickettsiella_grylli_1	0.0	760	451	97.34	439	0	1	451	62398	62848
26504__len__110	Rickettsiella_grylli_1	2e-48	185	110	97.27	107	0	1	110	94065	94174
26511__len__327	Rickettsiella_grylli_1	3e-167	581	327	99.39	325	0	1	327	38691	39017
26526__len__117	Rickettsiella_grylli_1	8e-55	206	117	99.15	116	0	1	117	1378031	1377915
26531__len__196	Rickettsiella_grylli_1	1e-48	187	133	90.98	121	0	64	196	699155	699287
26589__len__280	Rickettsiella_grylli_1	2e-137	482	280	98.21	275	0	1	280	1022805	1023084
26785__len__5727	Rickettsiella_grylli_1	0.0	2875	3569	77.89	2780	50	2202	5725	759525	755962
26785__len__5727	Rickettsiella_grylli_1	0.0	1016	1864	72.75	1356	74	112	1952	761527	759715
26798__len__594	Rickettsiella_grylli_1	0.0	1036	594	98.65	586	0	1	594	1518527	1519120
26825__len__522	Rickettsiella_grylli_1	1e-23	105	166	76.51	127	5	222	385	458323	458485
26825__len__522	Rickettsiella_grylli_1	1e-15	78.8	80	82.50	66	2	303	382	226662	226585
26825__len__522	Rickettsiella_grylli_1	1e-15	78.8	46	97.83	45	0	212	257	426302	426257
26856__len__182	Rickettsiella_grylli_1	2e-91	329	182	100.00	182	0	1	182	668602	668421
26866__len__1003	Rickettsiella_grylli_1	0.0	1764	1003	99.00	993	0	1	1003	1144218	1143216
26959__len__243	Rickettsiella_grylli_1	4e-120	425	243	98.77	240	0	1	243	655525	655767
26977__len__152	Rickettsiella_grylli_1	3e-75	275	152	100.00	152	0	1	152	1017345	1017496
27034__len__470	Rickettsiella_grylli_1	0.0	798	470	97.66	459	0	1	470	518034	517565
27075__len__249	Rickettsiella_grylli_1	8e-123	434	255	97.65	249	6	1	249	1471759	1471505
27075__len__249	Rickettsiella_grylli_1	3e-32	132	176	76.70	135	0	53	228	907004	906829
27075__len__249	Rickettsiella_grylli_1	5e-30	125	169	76.33	129	0	53	221	908854	908686
27075__len__249	Rickettsiella_grylli_1	2e-29	123	178	75.28	134	0	53	230	911020	910843
27075__len__249	Rickettsiella_grylli_1	2e-29	123	178	75.28	134	0	53	230	913189	913012
27075__len__249	Rickettsiella_grylli_1	2e-21	96.9	197	71.07	140	3	39	232	1468454	1468258
27076__len__1851	Rickettsiella_grylli_1	0.0	2381	1803	89.46	1613	10	1	1800	567819	569614
27076__len__1851	Rickettsiella_grylli_1	1e-49	194	609	68.31	416	31	766	1363	484485	485073
27076__len__1851	Rickettsiella_grylli_1	2e-32	136	150	80.67	121	5	1123	1271	1334604	1334459
27076__len__1851	Rickettsiella_grylli_1	2e-15	80.6	92	79.35	73	4	1330	1417	618325	618234
27076__len__1851	Rickettsiella_grylli_1	5e-15	78.8	103	76.70	79	0	601	703	207224	207122
27082__len__553	Rickettsiella_grylli_1	0.0	989	553	99.64	551	0	1	553	703619	704171
27088__len__414	Rickettsiella_grylli_1	0.0	693	414	97.10	402	0	1	414	1460382	1460795
27090__len__805	Rickettsiella_grylli_1	0.0	1411	808	98.76	798	3	1	805	1408667	1409474
27100__len__276	Rickettsiella_grylli_1	1e-132	466	276	97.46	269	0	1	276	994704	994429
27107__len__147	Rickettsiella_grylli_1	1e-72	266	147	100.00	147	0	1	147	841338	841484
27219__len__580	Rickettsiella_grylli_1	0.0	948	582	96.22	560	2	1	580	907166	907747
27219__len__580	Rickettsiella_grylli_1	0.0	948	582	96.22	560	2	1	580	909016	909597
27219__len__580	Rickettsiella_grylli_1	0.0	948	582	96.22	560	2	1	580	911182	911763
27219__len__580	Rickettsiella_grylli_1	0.0	917	582	95.02	553	2	1	580	913351	913932
27425__len__199	Rickettsiella_grylli_1	1e-100	360	199	100.00	199	0	1	199	1419177	1418979
27425__len__199	Rickettsiella_grylli_1	1e-100	360	199	100.00	199	0	1	199	1564386	1564584
27461__len__136	Rickettsiella_grylli_1	6e-64	237	136	98.53	134	0	1	136	1385004	1385139
27667__len__557	Rickettsiella_grylli_1	0.0	996	557	99.64	555	0	1	557	33779	33223
27690__len__823	Rickettsiella_grylli_1	0.0	1471	823	99.64	820	0	1	823	668470	667648
27723__len__140	Rickettsiella_grylli_1	8e-69	253	140	100.00	140	0	1	140	601961	602100
27784__len__175	Rickettsiella_grylli_1	6e-21	95.1	170	74.12	126	4	8	175	312465	312632
27784__len__175	Rickettsiella_grylli_1	4e-17	82.4	169	71.60	121	2	8	175	684391	684558
27950__len__172	Rickettsiella_grylli_1	2e-84	306	172	99.42	171	0	1	172	586443	586614
28062__len__771	Rickettsiella_grylli_1	0.0	1355	771	98.96	763	0	1	771	1144892	1145662
28098__len__352	Rickettsiella_grylli_1	0.0	630	352	99.72	351	0	1	352	1102026	1102377
28136__len__625	Rickettsiella_grylli_1	0.0	1092	625	98.88	618	1	1	625	1403184	1403807
28174__len__167	Rickettsiella_grylli_1	6e-78	284	166	98.19	163	3	1	163	1102569	1102734
28220__len__180	Rickettsiella_grylli_1	8e-89	320	180	99.44	179	0	1	180	1542720	1542899
28220__len__180	Rickettsiella_grylli_1	2e-26	113	65	98.46	64	0	116	180	210356	210292
28220__len__180	Rickettsiella_grylli_1	2e-26	113	65	98.46	64	0	116	180	226551	226487
28220__len__180	Rickettsiella_grylli_1	2e-26	113	65	98.46	64	0	116	180	324703	324639
28220__len__180	Rickettsiella_grylli_1	3e-24	105	61	98.36	60	0	116	176	14656	14596
28268__len__182	Rickettsiella_grylli_1	9e-89	320	182	98.90	180	0	1	182	1444804	1444985
28367__len__325	Rickettsiella_grylli_1	7e-36	145	248	72.98	181	0	1	248	570376	570129
28367__len__325	Rickettsiella_grylli_1	5e-19	89.7	172	71.51	123	0	45	216	616955	617126
28367__len__325	Rickettsiella_grylli_1	2e-17	84.2	79	83.54	66	0	1	79	206808	206730
28431__len__257	Rickettsiella_grylli_1	3e-52	199	129	95.35	123	2	131	257	323132	323004
28431__len__257	Rickettsiella_grylli_1	1e-51	197	142	90.85	129	0	116	257	1539213	1539072
28431__len__257	Rickettsiella_grylli_1	2e-17	84.2	78	84.62	66	2	134	211	1018281	1018356
28431__len__257	Rickettsiella_grylli_1	4e-12	66.2	67	82.09	55	3	191	257	879094	879031
28579__len__231	Rickettsiella_grylli_1	2e-104	372	231	96.10	222	1	1	231	1010151	1009922
28697__len__7436	Rickettsiella_grylli_1	0.0	6497	7480	79.55	5950	119	3	7436	1196916	1189510
28882__len__207	Rickettsiella_grylli_1	5e-105	374	207	100.00	207	0	1	207	946376	946170
28910__len__236	Rickettsiella_grylli_1	1e-101	363	236	94.07	222	0	1	236	1354208	1354443
28982__len__807	Rickettsiella_grylli_1	0.0	1456	807	100.00	807	0	1	807	1540747	1541553
29038__len__518	Rickettsiella_grylli_1	0.0	881	518	97.68	506	0	1	518	783148	782631
29038__len__518	Rickettsiella_grylli_1	6e-14	73.4	40	100.00	40	0	146	185	782964	783003
29119__len__773	Rickettsiella_grylli_1	4e-170	592	388	93.81	364	0	385	772	483545	483158
29120__len__2040	Rickettsiella_grylli_1	0.0	650	1222	72.18	882	27	709	1915	485104	486313
29120__len__2040	Rickettsiella_grylli_1	7e-71	264	356	76.97	274	15	1560	1913	486879	486537
29120__len__2040	Rickettsiella_grylli_1	3e-57	219	184	86.41	159	0	1857	2040	145812	145995
29120__len__2040	Rickettsiella_grylli_1	2e-34	143	338	68.93	233	28	994	1330	1334407	1334097
29120__len__2040	Rickettsiella_grylli_1	3e-25	113	141	78.72	111	2	1899	2039	1489082	1488944
29137__len__2150	Rickettsiella_grylli_1	0.0	3791	2153	99.07	2133	3	1	2150	1498364	1500516
29237__len__1676	Rickettsiella_grylli_1	0.0	2897	1676	98.33	1648	0	1	1676	651862	653537
29252__len__107	Rickettsiella_grylli_1	2e-48	185	107	98.13	105	0	1	107	985186	985292
29265__len__1935	Rickettsiella_grylli_1	0.0	3368	1935	98.60	1908	0	1	1935	357265	355331
29281__len__1355	Rickettsiella_grylli_1	1e-20	96.9	175	73.14	128	6	189	360	276479	276308
29281__len__1355	Rickettsiella_grylli_1	1e-20	96.9	175	73.14	128	6	189	360	646285	646114
29308__len__269	Rickettsiella_grylli_1	2e-131	462	269	98.14	264	0	1	269	951979	952247
29328__len__1059	Rickettsiella_grylli_1	0.0	1847	1059	98.68	1045	0	1	1059	782562	781504
29358__len__263	Rickettsiella_grylli_1	7e-130	457	263	98.48	259	0	1	263	656615	656353
29387__len__230	Rickettsiella_grylli_1	8e-116	410	230	99.57	229	0	1	230	1326669	1326440
29395__len__351	Rickettsiella_grylli_1	3e-180	625	351	99.43	349	0	1	351	550425	550775
29454__len__209	Rickettsiella_grylli_1	1e-100	360	209	98.09	205	0	1	209	1314099	1314307
29464__len__370	Rickettsiella_grylli_1	0.0	659	370	99.46	368	0	1	370	1516501	1516132
29466__len__187	Rickettsiella_grylli_1	2e-91	329	187	98.93	185	0	1	187	669020	668834
29539__len__355	Rickettsiella_grylli_1	2e-171	596	355	97.18	345	0	1	355	1147368	1147014
29599__len__146	Rickettsiella_grylli_1	1e-65	242	144	97.92	141	1	4	146	313899	314042
29637__len__161	Rickettsiella_grylli_1	4e-80	291	161	100.00	161	0	1	161	604787	604947
29650__len__114	Rickettsiella_grylli_1	2e-49	188	114	96.49	110	0	1	114	123686	123799
29673__len__127	Rickettsiella_grylli_1	8e-62	230	127	100.00	127	0	1	127	696803	696677
29688__len__118	Rickettsiella_grylli_1	2e-55	208	118	99.15	117	0	1	118	159153	159036
29799__len__303	Rickettsiella_grylli_1	7e-150	524	303	98.35	298	0	1	303	41767	42069
29866__len__119	Rickettsiella_grylli_1	2e-57	215	119	100.00	119	0	1	119	637624	637506
29916__len__153	Rickettsiella_grylli_1	3e-75	275	152	100.00	152	0	1	152	1279004	1278853
29995__len__1457	Rickettsiella_grylli_1	0.0	2383	1459	96.44	1407	9	1	1457	953187	954638
30009__len__340	Rickettsiella_grylli_1	1e-172	600	340	99.12	337	0	1	340	1085507	1085168
30014__len__466	Rickettsiella_grylli_1	0.0	760	465	96.34	448	3	1	465	63306	62845
30031__len__130	Rickettsiella_grylli_1	1e-60	226	130	98.46	128	0	1	130	843771	843900
30037__len__144	Rickettsiella_grylli_1	3e-68	251	144	98.61	142	0	1	144	408255	408398
30094__len__210	Rickettsiella_grylli_1	1e-99	356	210	97.62	205	0	1	210	816107	816316
30182__len__132	Rickettsiella_grylli_1	2e-51	196	131	93.13	122	0	1	131	699398	699268
30183__len__767	Rickettsiella_grylli_1	0.0	1074	769	91.16	701	2	1	767	1472082	1472850
30183__len__767	Rickettsiella_grylli_1	0.0	690	623	84.75	528	8	1	615	1468821	1469443
30183__len__767	Rickettsiella_grylli_1	1e-25	113	282	68.79	194	0	101	382	4132	3851
30183__len__767	Rickettsiella_grylli_1	1e-25	113	282	68.79	194	0	101	382	7855	7574
30183__len__767	Rickettsiella_grylli_1	1e-25	113	282	68.79	194	0	101	382	1547966	1547685
30183__len__767	Rickettsiella_grylli_1	1e-25	113	282	68.79	194	0	101	382	1551688	1551407
30204__len__155	Rickettsiella_grylli_1	3e-75	275	155	99.35	154	0	1	155	232474	232320
30205__len__235	Rickettsiella_grylli_1	2e-118	419	235	99.57	234	0	1	235	1290771	1291005
30224__len__473	Rickettsiella_grylli_1	0.0	827	473	98.73	467	0	1	473	488004	487532
30228__len__225	Rickettsiella_grylli_1	4e-69	255	221	85.52	189	0	1	221	258441	258661
30229__len__360	Rickettsiella_grylli_1	2e-176	612	360	98.06	353	4	1	360	1172622	1172977
30229__len__360	Rickettsiella_grylli_1	6e-12	66.2	73	82.19	60	2	45	116	1469769	1469840
30276__len__842	Rickettsiella_grylli_1	0.0	1456	842	98.34	828	0	1	842	810369	809528
30291__len__541	Rickettsiella_grylli_1	0.0	953	541	99.08	536	0	1	541	1542998	1543538
30291__len__541	Rickettsiella_grylli_1	0.0	926	541	97.97	530	5	1	541	210193	209658
30291__len__541	Rickettsiella_grylli_1	0.0	926	541	97.97	530	5	1	541	324540	324005
30291__len__541	Rickettsiella_grylli_1	0.0	690	395	98.73	390	0	1	395	226388	225994
30291__len__541	Rickettsiella_grylli_1	1e-36	149	85	98.82	84	0	457	541	1537927	1537843
30292__len__141	Rickettsiella_grylli_1	2e-69	255	141	100.00	141	0	1	141	210142	210282
30292__len__141	Rickettsiella_grylli_1	2e-69	255	141	100.00	141	0	1	141	226337	226477
30292__len__141	Rickettsiella_grylli_1	2e-69	255	141	100.00	141	0	1	141	324489	324629
30292__len__141	Rickettsiella_grylli_1	2e-69	255	141	100.00	141	0	1	141	1543049	1542909
30292__len__141	Rickettsiella_grylli_1	2e-13	69.8	38	100.00	38	0	45	82	1539198	1539235
30333__len__215	Rickettsiella_grylli_1	1e-107	383	215	99.53	214	0	1	215	379191	378977
30347__len__187	Rickettsiella_grylli_1	3e-94	338	187	100.00	187	0	1	187	424192	424006
30365__len__108	Rickettsiella_grylli_1	1e-51	196	108	100.00	108	0	1	108	1094784	1094891
30378__len__227	Rickettsiella_grylli_1	4e-113	401	227	99.12	225	0	1	227	874661	874887
30398__len__143	Rickettsiella_grylli_1	2e-70	259	143	100.00	143	0	1	143	916010	916152
30403__len__1265	Rickettsiella_grylli_1	0.0	2259	1265	99.60	1260	0	1	1265	771705	770441
30408__len__218	Rickettsiella_grylli_1	9e-109	387	217	99.54	216	0	1	217	1493999	1493783
30460__len__1168	Rickettsiella_grylli_1	0.0	1979	1170	97.69	1143	4	1	1168	996023	994856
30485__len__336	Rickettsiella_grylli_1	4e-172	598	336	99.40	334	0	1	336	610190	610525
30555__len__22509	Rickettsiella_grylli_1	0.0	4978	5296	81.00	4290	49	15219	20487	370862	365589
30555__len__22509	Rickettsiella_grylli_1	0.0	4343	4857	80.09	3890	97	3162	7992	376853	372068
30555__len__22509	Rickettsiella_grylli_1	0.0	1867	2032	80.56	1637	36	20495	22509	365520	363508
30555__len__22509	Rickettsiella_grylli_1	0.0	1027	2646	68.93	1824	72	8367	10982	872359	874962
30555__len__22509	Rickettsiella_grylli_1	0.0	834	966	79.50	768	17	1	958	380282	379326
30555__len__22509	Rickettsiella_grylli_1	2e-110	399	2346	64.41	1511	86	11295	13594	875338	877643
30555__len__22509	Rickettsiella_grylli_1	1e-92	340	683	71.60	489	20	1766	2444	378193	377527
30555__len__22509	Rickettsiella_grylli_1	2e-51	203	406	71.92	292	17	13890	14288	877927	878322
30555__len__22509	Rickettsiella_grylli_1	9e-25	114	216	71.76	155	0	6377	6592	1421212	1420997
30555__len__22509	Rickettsiella_grylli_1	9e-25	114	216	71.76	155	0	6377	6592	1562351	1562566
30561__len__411	Rickettsiella_grylli_1	0.0	742	411	100.00	411	0	1	411	1467039	1466629
30578__len__108	Rickettsiella_grylli_1	6e-50	190	108	99.07	107	0	1	108	552762	552869
30630__len__682	Rickettsiella_grylli_1	0.0	1216	682	99.56	679	0	1	682	922011	921330
30648__len__306	Rickettsiella_grylli_1	4e-153	535	306	98.69	302	0	1	306	848208	848513
30669__len__223	Rickettsiella_grylli_1	1e-113	403	223	100.00	223	0	1	223	650564	650342
30725__len__264	Rickettsiella_grylli_1	2e-131	462	264	98.86	261	0	1	264	1185367	1185630
30754__len__115	Rickettsiella_grylli_1	1e-52	199	115	98.26	113	0	1	115	30683	30797
30849__len__156	Rickettsiella_grylli_1	9e-75	273	156	98.72	154	0	1	156	1267251	1267406
30940__len__202	Rickettsiella_grylli_1	3e-102	365	202	100.00	202	0	1	202	1209157	1208956
30986__len__192	Rickettsiella_grylli_2	1e-81	297	192	94.27	181	0	1	192	6491	6682
30986__len__192	Rickettsiella_grylli_1	1e-81	297	192	94.27	181	0	1	192	1436585	1436394
31087__len__238	Rickettsiella_grylli_1	2e-116	412	238	98.32	234	0	1	238	650387	650150
31211__len__132	Rickettsiella_grylli_1	2e-56	212	132	96.21	127	1	1	132	937407	937277
31252__len__270	Rickettsiella_grylli_1	1e-133	470	270	98.52	266	0	1	270	270105	270374
31360__len__507	Rickettsiella_grylli_1	0.0	888	507	98.82	501	0	1	507	1038828	1038322
31396__len__494	Rickettsiella_grylli_1	7e-102	365	398	80.65	321	4	99	494	431679	432074
31396__len__494	Rickettsiella_grylli_1	5e-66	246	447	73.15	327	14	55	494	200062	199623
31415__len__881	Rickettsiella_grylli_1	0.0	1566	881	99.43	876	0	1	881	595240	594360
31443__len__303	Rickettsiella_grylli_1	3e-154	538	303	99.34	301	0	1	303	1520977	1521279
31466__len__395	Rickettsiella_grylli_1	0.0	690	395	98.73	390	0	1	395	1445365	1444971
31525__len__225	Rickettsiella_grylli_1	4e-113	401	225	99.56	224	0	1	225	1040240	1040464
31590__len__163	Rickettsiella_grylli_1	1e-79	289	163	99.39	162	0	1	163	1494114	1493952
31593__len__216	Rickettsiella_grylli_1	7e-110	390	216	100.00	216	0	1	216	1506694	1506909
31746__len__111	Rickettsiella_grylli_1	2e-50	192	111	98.20	109	0	1	111	1184611	1184501
31804__len__164	Rickettsiella_grylli_1	1e-72	266	171	94.74	162	8	1	164	1305890	1305721
31845__len__172	Rickettsiella_grylli_1	9e-82	297	172	98.26	169	0	1	172	1211043	1210872
31940__len__157	Rickettsiella_grylli_1	1e-73	269	154	98.70	152	0	4	157	1045974	1045821
31953__len__640	Rickettsiella_grylli_1	0.0	1128	640	99.06	634	0	1	640	788907	789546
32241__len__175	Rickettsiella_grylli_1	2e-83	302	175	98.29	172	0	1	175	692730	692904
32390__len__176	Rickettsiella_grylli_1	1e-86	313	176	99.43	175	0	1	176	805300	805125
32470__len__168	Rickettsiella_grylli_1	4e-74	271	168	95.83	161	0	1	168	1357869	1357702
32510__len__612	Rickettsiella_grylli_1	0.0	1077	612	99.02	606	0	1	612	1006120	1006731
32637__len__178	Rickettsiella_grylli_1	1e-86	313	178	98.88	176	0	1	178	1146041	1145864
32646__len__199	Rickettsiella_grylli_1	5e-99	354	199	99.50	198	0	1	199	148446	148248
32691__len__216	Rickettsiella_grylli_1	2e-104	372	216	98.61	213	1	1	216	1271905	1271691
33005__len__111	Rickettsiella_grylli_1	3e-53	201	111	100.00	111	0	1	111	396257	396367
33044__len__151	Rickettsiella_grylli_1	2e-70	259	151	98.01	148	0	1	151	1008885	1008735
33075__len__437	Rickettsiella_grylli_1	0.0	780	437	99.54	435	0	1	437	1347819	1348255
33111__len__162	Rickettsiella_grylli_1	1e-80	293	162	100.00	162	0	1	162	623381	623542
33123__len__141	Rickettsiella_grylli_1	1e-66	246	139	99.28	138	0	1	139	1156163	1156025
33126__len__154	Rickettsiella_grylli_1	9e-75	273	154	99.35	153	0	1	154	1353338	1353491
33147__len__112	Rickettsiella_grylli_1	4e-52	197	112	99.11	111	0	1	112	1349870	1349981
33174__len__152	Rickettsiella_grylli_1	1e-73	269	152	99.34	151	0	1	152	455980	456131
33242__len__574	Rickettsiella_grylli_1	0.0	1012	574	99.13	569	0	1	574	534057	533484
33256__len__419	Rickettsiella_grylli_1	1e-40	161	278	73.02	203	3	1	275	463177	463454
33256__len__419	Rickettsiella_grylli_1	2e-37	150	279	72.40	202	4	1	275	979763	980041
33256__len__419	Rickettsiella_grylli_1	2e-20	95.1	127	76.38	97	0	293	419	981381	981507
33256__len__419	Rickettsiella_grylli_1	8e-18	86.0	127	74.80	95	0	293	419	464794	464920
33256__len__419	Rickettsiella_grylli_1	1e-16	82.4	375	65.33	245	21	1	363	1450925	1451290
33260__len__967	Rickettsiella_grylli_1	0.0	1698	973	98.66	960	6	1	967	33855	34827
33260__len__967	Rickettsiella_grylli_1	3e-14	75.2	158	71.52	113	2	463	619	1383260	1383104
33260__len__967	Rickettsiella_grylli_1	5e-12	68.0	287	65.16	187	0	342	628	1384591	1384305
33287__len__464	Rickettsiella_grylli_1	0.0	798	464	98.49	457	2	1	464	395038	395499
33339__len__129	Rickettsiella_grylli_1	7e-63	233	129	100.00	129	0	1	129	797417	797289
33345__len__255	Rickettsiella_grylli_1	1e-127	450	256	99.22	254	1	1	255	339107	338852
33429__len__332	Rickettsiella_grylli_1	6e-170	590	332	99.40	330	0	1	332	190361	190692
33430__len__199	Rickettsiella_grylli_1	6e-98	351	199	98.99	197	0	1	199	934331	934529
33459__len__3761	Rickettsiella_grylli_1	0.0	2809	3390	78.73	2669	35	394	3761	152112	155488
33459__len__3761	Rickettsiella_grylli_1	2e-36	150	113	89.38	101	0	1	113	145989	145877
33459__len__3761	Rickettsiella_grylli_1	6e-12	69.8	114	74.56	85	4	1	113	1488949	1489059
33478__len__155	Rickettsiella_grylli_1	3e-75	275	155	99.35	154	0	1	155	753825	753671
33609__len__190	Rickettsiella_grylli_1	8e-96	343	190	100.00	190	0	1	190	865135	864946
33671__len__213	Rickettsiella_grylli_1	3e-101	361	213	97.65	208	0	1	213	428866	428654
33671__len__213	Rickettsiella_grylli_1	6e-16	78.8	217	69.12	150	12	1	211	202843	203053
33675__len__179	Rickettsiella_grylli_1	7e-90	324	179	100.00	179	0	1	179	456276	456098
33730__len__192	Rickettsiella_grylli_1	3e-95	342	192	99.48	191	0	1	192	857121	857312
33731__len__119	Rickettsiella_grylli_1	5e-20	91.5	109	78.90	86	2	11	117	981596	981488
33766__len__435	Rickettsiella_grylli_1	0.0	762	435	98.85	430	0	1	435	788769	788335
33881__len__143	Rickettsiella_grylli_1	4e-66	244	143	97.90	140	0	1	143	868846	868988
33922__len__1063	Rickettsiella_grylli_1	0.0	1882	1063	99.25	1055	6	1	1063	689396	688340
33925__len__230	Rickettsiella_grylli_1	4e-107	381	230	96.96	223	3	1	230	146458	146684
33928__len__110	Rickettsiella_grylli_1	2e-48	185	110	97.27	107	0	1	110	549984	550093
34118__len__242	Rickettsiella_grylli_1	1e-119	423	242	98.76	239	0	1	242	973453	973212
34154__len__109	Rickettsiella_grylli_1	4e-52	197	109	100.00	109	0	1	109	422370	422478
34214__len__356	Rickettsiella_grylli_1	8e-169	587	362	95.86	347	12	1	356	777640	777995
34219__len__347	Rickettsiella_grylli_1	2e-170	592	347	97.98	340	3	1	347	1000487	1000830
34474__len__150	Rickettsiella_grylli_1	2e-71	262	150	98.67	148	0	1	150	548734	548585
34495__len__286	Rickettsiella_grylli_1	9e-148	517	286	100.00	286	0	1	286	695964	696249
34550__len__828	Rickettsiella_grylli_1	0.0	1413	829	97.71	810	13	1	828	1458288	1459104
34608__len__157	Rickettsiella_grylli_1	2e-76	279	157	99.36	156	0	1	157	1314518	1314674
34611__len__145	Rickettsiella_grylli_1	3e-17	82.4	149	73.83	110	8	1	145	274605	274749
34611__len__145	Rickettsiella_grylli_1	3e-17	82.4	149	73.83	110	8	1	145	644411	644555
34621__len__155	Rickettsiella_grylli_1	9e-69	253	155	96.77	150	1	1	155	1022580	1022733
34660__len__108	Rickettsiella_grylli_1	6e-50	190	108	99.07	107	0	1	108	1380906	1380799
34777__len__220	Rickettsiella_grylli_1	1e-106	379	220	98.18	216	0	1	220	1262116	1261897
34779__len__179	Rickettsiella_grylli_1	3e-88	318	179	99.44	178	0	1	179	789503	789681
34967__len__179	Rickettsiella_grylli_1	7e-90	324	179	100.00	179	0	1	179	434246	434068
35038__len__373	Rickettsiella_grylli_1	5e-178	618	374	97.06	363	2	1	373	1253380	1253008
35092__len__240	Rickettsiella_grylli_1	3e-121	428	240	99.58	239	0	1	240	184987	185226
35105__len__820	Rickettsiella_grylli_1	0.0	1465	820	99.63	817	0	1	820	583611	584430
35113__len__277	Rickettsiella_grylli_1	7e-99	354	277	89.17	247	8	1	277	1188652	1188384
35149__len__158	Rickettsiella_grylli_1	1e-60	226	158	91.77	145	0	1	158	253214	253371
35191__len__138	Rickettsiella_grylli_1	3e-61	228	136	97.06	132	0	1	136	487441	487576
35303__len__679	Rickettsiella_grylli_1	0.0	1182	678	98.67	669	0	2	679	553947	553270
35324__len__183	Rickettsiella_grylli_1	2e-89	322	183	98.91	181	0	1	183	1279166	1278984
35343__len__205	Rickettsiella_grylli_1	3e-102	365	205	99.51	204	0	1	205	80106	79902
35413__len__1365	Rickettsiella_grylli_1	0.0	2224	1370	96.20	1318	7	1	1365	618387	617020
35413__len__1365	Rickettsiella_grylli_1	5e-39	158	913	64.62	590	18	447	1354	569357	570256
35413__len__1365	Rickettsiella_grylli_1	1e-14	77.0	145	72.41	105	4	77	217	569157	569301
35426__len__460	Rickettsiella_grylli_1	0.0	820	461	99.57	459	1	1	460	1399776	1400236
35541__len__130	Rickettsiella_grylli_1	8e-62	230	130	99.23	129	0	1	130	1278549	1278420
35567__len__212	Rickettsiella_grylli_1	5e-105	374	212	99.06	210	0	1	212	278804	278593
35575__len__348	Rickettsiella_grylli_1	1e-178	619	348	99.43	346	0	1	348	84743	85090
35650__len__128	Rickettsiella_grylli_1	2e-62	232	128	100.00	128	0	1	128	443926	444053
35659__len__183	Rickettsiella_grylli_1	1e-86	313	183	97.81	179	0	1	183	428869	429051
35678__len__841	Rickettsiella_grylli_1	0.0	1467	841	98.69	830	0	1	841	1206497	1207337
35709__len__354	Rickettsiella_grylli_1	9e-156	544	304	99.67	303	0	1	304	750425	750122
35709__len__354	Rickettsiella_grylli_1	1e-21	98.7	54	100.00	54	0	301	354	136277	136224
35709__len__354	Rickettsiella_grylli_1	4e-20	93.3	54	98.15	53	0	301	354	1428949	1428896
35709__len__354	Rickettsiella_grylli_1	2e-19	91.5	50	100.00	50	0	305	354	10749	10798
35709__len__354	Rickettsiella_grylli_1	2e-19	91.5	50	100.00	50	0	305	354	312285	312236
35709__len__354	Rickettsiella_grylli_1	2e-19	91.5	53	98.11	52	0	302	354	349196	349248
35709__len__354	Rickettsiella_grylli_1	2e-19	91.5	50	100.00	50	0	305	354	942438	942389
35709__len__354	Rickettsiella_grylli_1	2e-19	91.5	50	100.00	50	0	305	354	1092732	1092683
35709__len__354	Rickettsiella_grylli_1	2e-19	91.5	50	100.00	50	0	305	354	1533277	1533326
35709__len__354	Rickettsiella_grylli_1	2e-19	91.5	50	100.00	50	0	305	354	1554618	1554667
35709__len__354	Rickettsiella_grylli_1	3e-15	77.0	52	92.31	48	0	303	354	463467	463518
35709__len__354	Rickettsiella_grylli_1	3e-15	77.0	52	92.31	48	0	303	354	980054	980105
35709__len__354	Rickettsiella_grylli_1	1e-14	75.2	51	92.16	47	0	304	354	14273	14223
35709__len__354	Rickettsiella_grylli_1	4e-14	73.4	57	89.47	51	2	300	354	222887	222943
35709__len__354	Rickettsiella_grylli_1	4e-14	73.4	50	92.00	46	0	305	354	316873	316922
35709__len__354	Rickettsiella_grylli_1	4e-14	73.4	57	89.47	51	2	300	354	462192	462136
35709__len__354	Rickettsiella_grylli_1	4e-14	73.4	53	90.57	48	0	302	354	1340383	1340435
35709__len__354	Rickettsiella_grylli_2	4e-20	93.3	54	98.15	53	0	301	354	14127	14180
35732__len__296	Rickettsiella_grylli_1	8e-149	520	296	98.99	293	0	1	296	1451031	1451326
35732__len__296	Rickettsiella_grylli_1	3e-15	77.0	112	75.00	84	0	179	290	464783	464894
35732__len__296	Rickettsiella_grylli_1	3e-15	77.0	112	75.00	84	0	179	290	981370	981481
35750__len__195	Rickettsiella_grylli_1	9e-13	68.0	45	93.33	42	0	151	195	320750	320706
35818__len__107	Rickettsiella_grylli_1	5e-51	194	107	100.00	107	0	1	107	176191	176297
35856__len__142	Rickettsiella_grylli_1	3e-68	251	142	99.30	141	0	1	142	128722	128581
35861__len__583	Rickettsiella_grylli_1	0.0	1020	583	98.80	576	0	1	583	407676	408258
35902__len__128	Rickettsiella_grylli_1	2e-62	232	128	100.00	128	0	1	128	1142834	1142707
35920__len__107	Rickettsiella_grylli_1	5e-51	194	107	100.00	107	0	1	107	199157	199051
35937__len__843	Rickettsiella_grylli_1	0.0	1443	843	97.98	826	0	1	843	503705	502863
35966__len__552	Rickettsiella_grylli_1	0.0	991	552	99.82	551	0	1	552	113039	112488
35991__len__196	Rickettsiella_grylli_1	2e-96	345	196	98.98	194	0	1	196	1142283	1142088
35997__len__720	Rickettsiella_grylli_1	0.0	1272	720	99.17	714	0	1	720	938320	937601
35998__len__1346	Rickettsiella_grylli_1	0.0	2333	1358	98.01	1331	15	1	1346	647250	645896
35998__len__1346	Rickettsiella_grylli_1	0.0	2291	1300	99.08	1288	0	47	1346	277389	276090
35998__len__1346	Rickettsiella_grylli_1	5e-14	75.2	150	75.33	113	8	379	524	276912	277057
35998__len__1346	Rickettsiella_grylli_1	5e-14	75.2	150	75.33	113	8	379	524	646718	646863
35998__len__1346	Rickettsiella_grylli_1	2e-11	66.2	123	72.36	89	2	93	213	273498	273620
35998__len__1346	Rickettsiella_grylli_1	2e-11	66.2	123	72.36	89	2	93	213	643304	643426
35998__len__1346	Rickettsiella_grylli_1	9e-11	64.4	109	73.39	80	2	99	205	272855	272963
35998__len__1346	Rickettsiella_grylli_1	9e-11	64.4	109	73.39	80	2	99	205	642661	642769
36105__len__129	Rickettsiella_grylli_1	7e-63	233	129	100.00	129	0	1	129	1103836	1103964
36120__len__117	Rickettsiella_grylli_1	1e-53	203	117	98.29	115	0	1	117	1532884	1533000
36173__len__186	Rickettsiella_grylli_1	1e-93	336	186	100.00	186	0	1	186	578808	578623
36186__len__228	Rickettsiella_grylli_1	1e-113	403	228	99.12	226	0	1	228	752977	752750
36222__len__598	Rickettsiella_grylli_1	0.0	1070	598	99.67	596	0	1	598	555519	554922
36227__len__563	Rickettsiella_grylli_1	0.0	978	564	98.58	556	1	1	563	629795	630358
36300__len__165	Rickettsiella_grylli_1	1e-80	293	165	99.39	164	0	1	165	1478261	1478425
36369__len__116	Rickettsiella_grylli_1	3e-53	201	116	99.14	115	1	1	116	892661	892775
36502__len__228	Rickettsiella_grylli_1	1e-95	343	228	93.42	213	0	1	228	1364810	1365037
36503__len__179	Rickettsiella_grylli_1	2e-85	309	179	98.32	176	0	1	179	668877	668699
36504__len__673	Rickettsiella_grylli_1	0.0	1205	673	99.70	671	0	1	673	411570	410898
36511__len__388	Rickettsiella_grylli_1	0.0	682	388	98.97	384	0	1	388	559670	559283
36547__len__158	Rickettsiella_grylli_1	3e-74	271	158	98.10	155	0	1	158	6316	6473
36547__len__158	Rickettsiella_grylli_1	3e-74	271	158	98.10	155	0	1	158	9462	9619
36547__len__158	Rickettsiella_grylli_1	3e-74	271	158	98.10	155	0	1	158	1550149	1550306
36547__len__158	Rickettsiella_grylli_1	3e-74	271	158	98.10	155	0	1	158	1553331	1553488
36547__len__158	Rickettsiella_grylli_1	9e-12	64.4	35	100.00	35	0	1	35	5740	5774
36547__len__158	Rickettsiella_grylli_1	9e-12	64.4	35	100.00	35	0	1	35	1549573	1549607
36625__len__118	Rickettsiella_grylli_1	3e-54	205	118	98.31	116	0	1	118	1377330	1377213
36647__len__1111	Rickettsiella_grylli_1	0.0	1986	1111	99.64	1107	0	1	1111	1194565	1195675
36654__len__306	Rickettsiella_grylli_1	7e-156	544	306	99.35	304	0	1	306	1458033	1457728
36805__len__151	Rickettsiella_grylli_1	1e-66	246	151	96.03	145	0	1	151	611661	611511
36836__len__118	Rickettsiella_grylli_1	6e-57	214	118	100.00	118	0	1	118	599861	599978
36840__len__123	Rickettsiella_grylli_1	1e-59	223	123	100.00	123	0	1	123	1210164	1210286
36864__len__195	Rickettsiella_grylli_1	7e-97	347	195	99.49	194	0	1	195	1515218	1515024
36874__len__264	Rickettsiella_grylli_1	8e-136	477	264	100.00	264	0	1	264	193111	193374
36891__len__410	Rickettsiella_grylli_1	0.0	722	410	99.27	407	1	1	410	768345	768753
36969__len__295	Rickettsiella_grylli_1	7e-150	524	295	99.32	293	0	1	295	421187	420893
36990__len__373	Rickettsiella_grylli_1	2e-62	233	181	88.95	161	12	188	361	1337168	1337343
36990__len__373	Rickettsiella_grylli_1	2e-31	131	82	95.12	78	0	280	361	1021283	1021202
36990__len__373	Rickettsiella_grylli_1	2e-18	87.8	89	83.15	74	4	98	185	1336578	1336663
37047__len__555	Rickettsiella_grylli_1	0.0	881	510	98.43	502	1	46	555	1543525	1544033
37047__len__555	Rickettsiella_grylli_1	0.0	879	504	98.81	498	1	52	555	324012	323510
37047__len__555	Rickettsiella_grylli_1	0.0	879	510	98.24	501	0	46	555	1537856	1537347
37047__len__555	Rickettsiella_grylli_1	0.0	865	504	98.21	495	1	52	555	209665	209163
37047__len__555	Rickettsiella_grylli_1	7e-96	345	199	98.49	196	0	357	555	1	199
37047__len__555	Rickettsiella_grylli_1	8e-32	132	351	69.23	243	9	204	550	832	1177
37047__len__555	Rickettsiella_grylli_1	8e-32	132	351	69.23	243	9	204	550	1544666	1545011
37047__len__555	Rickettsiella_grylli_1	6e-27	116	91	89.01	81	1	465	555	1019324	1019413
37047__len__555	Rickettsiella_grylli_1	9e-25	109	305	69.51	212	10	251	550	17845	17546
37047__len__555	Rickettsiella_grylli_1	6e-21	96.9	56	98.21	55	0	500	555	14595	14540
37047__len__555	Rickettsiella_grylli_1	2e-20	95.1	60	95.00	57	0	1	60	12010	12069
37047__len__555	Rickettsiella_grylli_1	7e-20	93.3	51	100.00	51	0	1	51	135012	134962
37047__len__555	Rickettsiella_grylli_1	7e-20	93.3	51	100.00	51	0	1	51	311024	310974
37047__len__555	Rickettsiella_grylli_1	7e-20	93.3	51	100.00	51	0	1	51	941177	941127
37047__len__555	Rickettsiella_grylli_1	7e-20	93.3	51	100.00	51	0	1	51	1091471	1091421
37047__len__555	Rickettsiella_grylli_1	7e-20	93.3	51	100.00	51	0	1	51	1427684	1427634
37047__len__555	Rickettsiella_grylli_1	7e-20	93.3	51	100.00	51	0	1	51	1534538	1534588
37047__len__555	Rickettsiella_grylli_1	7e-20	93.3	51	100.00	51	0	1	51	1555879	1555929
37047__len__555	Rickettsiella_grylli_1	3e-18	87.8	51	98.04	50	0	1	51	350461	350511
37047__len__555	Rickettsiella_grylli_1	4e-17	84.2	53	96.23	51	1	1	53	464733	464784
37047__len__555	Rickettsiella_grylli_1	4e-17	84.2	53	96.23	51	1	1	53	981320	981371
37047__len__555	Rickettsiella_grylli_1	4e-16	80.6	51	96.08	49	1	1	51	13008	12959
37047__len__555	Rickettsiella_grylli_1	4e-16	80.6	51	96.08	49	1	1	51	224158	224207
37047__len__555	Rickettsiella_grylli_1	4e-16	80.6	51	96.08	49	1	1	51	318137	318186
37047__len__555	Rickettsiella_grylli_1	4e-16	80.6	51	96.08	49	1	1	51	460921	460872
37047__len__555	Rickettsiella_grylli_1	4e-16	80.6	51	96.08	49	1	1	51	1341651	1341700
37091__len__118	Rickettsiella_grylli_1	5e-51	194	115	97.39	112	0	1	115	1172668	1172554
37211__len__712	Rickettsiella_grylli_1	0.0	1251	711	99.02	704	0	1	711	157957	157247
37383__len__1984	Rickettsiella_grylli_1	0.0	3461	1984	98.69	1958	0	1	1984	888063	890046
37383__len__1984	Rickettsiella_grylli_1	5e-54	208	181	86.19	156	4	22	202	886447	886623
37506__len__127	Rickettsiella_grylli_1	3e-60	224	127	99.21	126	0	1	127	1365939	1366065
37574__len__1400	Rickettsiella_grylli_1	0.0	2150	1276	97.34	1242	7	53	1321	1537923	1539198
37574__len__1400	Rickettsiella_grylli_1	0.0	2013	1329	93.60	1244	19	1	1320	321813	323131
37574__len__1400	Rickettsiella_grylli_1	2e-20	96.9	80	87.50	70	6	3	82	1262607	1262680
37574__len__1400	Rickettsiella_grylli_1	5e-14	75.2	190	69.47	132	2	753	941	11475	11663
37574__len__1400	Rickettsiella_grylli_1	5e-14	75.2	190	69.47	132	2	753	941	135547	135359
37574__len__1400	Rickettsiella_grylli_1	5e-14	75.2	190	69.47	132	2	753	941	311559	311371
37574__len__1400	Rickettsiella_grylli_1	5e-14	75.2	190	69.47	132	2	753	941	349926	350114
37574__len__1400	Rickettsiella_grylli_1	5e-14	75.2	67	85.07	57	3	1195	1261	879031	879094
37574__len__1400	Rickettsiella_grylli_1	5e-14	75.2	190	69.47	132	2	753	941	941712	941524
37574__len__1400	Rickettsiella_grylli_1	5e-14	75.2	190	69.47	132	2	753	941	1428219	1428031
37574__len__1400	Rickettsiella_grylli_1	5e-14	75.2	190	69.47	132	2	753	941	1534003	1534191
37574__len__1400	Rickettsiella_grylli_1	5e-14	75.2	190	69.47	132	2	753	941	1555344	1555532
37574__len__1400	Rickettsiella_grylli_1	2e-12	69.8	77	80.52	62	2	1242	1318	1018355	1018281
37574__len__1400	Rickettsiella_grylli_1	2e-12	69.8	61	85.25	52	5	1	61	1018395	1018340
37574__len__1400	Rickettsiella_grylli_1	2e-12	69.8	190	68.95	131	2	753	941	1092006	1091818
37574__len__1400	Rickettsiella_grylli_1	9e-11	64.4	43	93.02	40	0	875	917	979060	979018
37598__len__170	Rickettsiella_grylli_1	5e-85	307	170	100.00	170	0	1	170	687359	687190
37626__len__352	Rickettsiella_grylli_1	0.0	627	352	99.43	350	0	1	352	115874	116225
37808__len__199	Rickettsiella_grylli_1	2e-96	345	199	98.49	196	0	1	199	1423144	1423342
37808__len__199	Rickettsiella_grylli_1	2e-96	345	199	98.49	196	0	1	199	1560419	1560221
37828__len__107	Rickettsiella_grylli_1	5e-51	194	107	100.00	107	0	1	107	744260	744366
37852__len__242	Rickettsiella_grylli_1	3e-121	428	242	99.17	240	0	1	242	1445629	1445388
37877__len__424	Rickettsiella_grylli_1	0.0	742	424	98.82	419	0	1	424	54468	54891
37971__len__116	Rickettsiella_grylli_1	3e-54	205	116	99.14	115	0	1	116	151673	151788
37971__len__116	Rickettsiella_grylli_1	3e-16	78.8	108	75.93	82	0	1	108	151277	151384
38028__len__908	Rickettsiella_grylli_1	0.0	1624	908	99.67	905	0	1	908	751406	750499
38038__len__202	Rickettsiella_grylli_1	2e-98	352	202	99.01	200	1	1	202	1333877	1333677
38076__len__268	Rickettsiella_grylli_1	2e-93	336	212	95.28	202	3	1	212	327137	326929
38076__len__268	Rickettsiella_grylli_1	5e-50	192	116	96.55	112	0	153	268	325350	325235
38076__len__268	Rickettsiella_grylli_1	1e-13	71.6	52	90.38	47	0	152	203	326233	326182
38076__len__268	Rickettsiella_grylli_1	1e-13	71.6	52	90.38	47	0	152	203	326611	326560
38076__len__268	Rickettsiella_grylli_1	4e-13	69.8	155	70.32	109	6	49	203	326582	326434
38076__len__268	Rickettsiella_grylli_1	5e-12	66.2	123	72.36	89	6	81	203	326928	326812
38076__len__268	Rickettsiella_grylli_1	6e-11	62.6	54	85.19	46	0	152	205	325603	325550
38076__len__268	Rickettsiella_grylli_1	6e-11	62.6	57	84.21	48	0	149	205	326110	326054
38076__len__268	Rickettsiella_grylli_1	6e-11	62.6	54	85.19	46	0	152	205	326737	326684
38186__len__184	Rickettsiella_grylli_1	7e-90	324	184	98.91	182	0	1	184	1354762	1354579
38357__len__178	Rickettsiella_grylli_1	3e-76	279	178	94.94	169	2	1	178	1105918	1105743
38388__len__164	Rickettsiella_grylli_1	4e-80	291	164	99.39	163	0	1	164	990210	990047
38407__len__283	Rickettsiella_grylli_1	9e-142	497	283	98.94	280	0	1	283	1480310	1480028
38503__len__221	Rickettsiella_grylli_1	3e-108	385	221	98.64	218	0	1	221	867773	867553
38579__len__8582	Rickettsiella_grylli_1	0.0	1083	1513	76.40	1156	54	4031	5543	1113504	1114962
38579__len__8582	Rickettsiella_grylli_1	0.0	791	1078	76.53	825	11	5695	6767	1115055	1116126
38579__len__8582	Rickettsiella_grylli_1	3e-13	75.2	86	79.07	68	0	2048	2133	237583	237668
38659__len__412	Rickettsiella_grylli_1	9e-30	125	409	67.48	276	26	10	408	1346557	1346949
38659__len__412	Rickettsiella_grylli_1	2e-19	91.5	108	78.70	85	0	301	408	1350964	1351071
38659__len__412	Rickettsiella_grylli_1	2e-19	91.5	105	79.05	83	0	304	408	1354808	1354912
38695__len__350	Rickettsiella_grylli_1	0.0	632	350	100.00	350	0	1	350	978592	978941
38724__len__159	Rickettsiella_grylli_1	1e-73	269	159	97.48	155	0	1	159	1287641	1287799
38787__len__185	Rickettsiella_grylli_1	1e-87	316	185	97.84	181	0	1	185	1113473	1113657
38842__len__766	Rickettsiella_grylli_1	0.0	1377	766	99.87	765	0	1	766	694844	695609
38935__len__872	Rickettsiella_grylli_1	0.0	1546	872	99.31	866	0	1	872	975937	976808
38936__len__339	Rickettsiella_grylli_1	8e-175	607	339	99.71	338	0	1	339	1049023	1049361
38946__len__150	Rickettsiella_grylli_1	2e-13	69.8	97	75.26	73	13	55	150	205680	205596
38948__len__172	Rickettsiella_grylli_1	9e-82	297	172	98.26	169	0	1	172	124920	125091
38997__len__234	Rickettsiella_grylli_1	5e-118	417	234	99.57	233	0	1	234	336141	336374
39030__len__363	Rickettsiella_grylli_1	2e-176	612	362	97.51	353	0	2	363	683524	683163
39036__len__172	Rickettsiella_grylli_1	4e-86	311	172	100.00	172	0	1	172	1081652	1081823
39169__len__152	Rickettsiella_grylli_1	3e-75	275	152	100.00	152	0	1	152	129310	129159
39189__len__245	Rickettsiella_grylli_1	1e-125	443	245	100.00	245	0	1	245	576211	576455
39291__len__882	Rickettsiella_grylli_1	0.0	1555	882	99.09	874	0	1	882	746787	745906
39296__len__832	Rickettsiella_grylli_1	0.0	1478	832	99.40	827	0	1	832	281697	282528
39327__len__550	Rickettsiella_grylli_1	0.0	975	550	99.27	546	0	1	550	1420801	1421350
39327__len__550	Rickettsiella_grylli_1	0.0	975	550	99.27	546	0	1	550	1562762	1562213
39327__len__550	Rickettsiella_grylli_1	3e-25	111	340	67.65	230	13	174	511	373434	373762
39333__len__160	Rickettsiella_grylli_1	9e-50	190	158	86.71	137	0	3	160	255629	255786
39353__len__255	Rickettsiella_grylli_1	1e-126	446	255	98.82	252	0	1	255	1072104	1071850
39362__len__482	Rickettsiella_grylli_1	0.0	807	482	97.10	468	10	1	482	549742	549271
39386__len__188	Rickettsiella_grylli_1	9e-95	340	188	100.00	188	0	1	188	1536361	1536548
39386__len__188	Rickettsiella_grylli_1	2e-21	96.9	60	96.67	58	1	1	59	1542506	1542447
39387__len__126	Rickettsiella_grylli_1	3e-61	228	126	100.00	126	0	1	126	1542506	1542381
39387__len__126	Rickettsiella_grylli_1	1e-21	96.9	60	96.67	58	1	1	60	1536361	1536419
39434__len__124	Rickettsiella_grylli_1	9e-55	206	124	96.77	120	0	1	124	1046972	1047095
39601__len__433	Rickettsiella_grylli_1	0.0	758	433	98.85	428	0	1	433	195182	195614
39661__len__183	Rickettsiella_grylli_1	3e-82	298	183	96.17	176	0	1	183	371718	371536
39820__len__163	Rickettsiella_grylli_1	4e-60	224	165	90.91	150	9	1	163	1460751	1460908
39846__len__657	Rickettsiella_grylli_1	0.0	1141	657	98.48	647	0	1	657	896415	895759
39988__len__488	Rickettsiella_grylli_1	0.0	859	486	99.18	482	0	1	486	1284162	1283677
40021__len__542	Rickettsiella_grylli_1	0.0	937	542	98.34	533	0	1	542	1106225	1106766
40038__len__114	Rickettsiella_grylli_1	4e-52	197	114	98.25	112	0	1	114	848576	848463
40056__len__119	Rickettsiella_grylli_1	8e-55	206	119	98.32	117	0	1	119	1298652	1298770
40252__len__664	Rickettsiella_grylli_1	0.0	1193	664	99.85	663	0	1	664	1004049	1004712
40344__len__717	Rickettsiella_grylli_1	0.0	1276	717	99.44	713	0	1	717	1484232	1484948
40424__len__326	Rickettsiella_grylli_1	5e-89	322	282	85.46	241	3	29	310	431467	431189
40424__len__326	Rickettsiella_grylli_1	3e-54	206	302	75.17	227	0	24	325	200222	200523
40540__len__125	Rickettsiella_grylli_1	5e-58	217	125	98.40	123	0	1	125	990328	990452
40584__len__214	Rickettsiella_grylli_1	8e-109	387	214	100.00	214	0	1	214	250617	250830
40803__len__176	Rickettsiella_grylli_1	8e-83	300	176	97.73	172	0	1	176	1007752	1007927
40813__len__945	Rickettsiella_grylli_1	0.0	1627	945	98.20	928	0	1	945	278754	279698
40860__len__162	Rickettsiella_grylli_1	1e-74	273	161	97.52	157	0	2	162	777382	777222
40873__len__511	Rickettsiella_grylli_1	0.0	850	511	96.87	495	0	1	511	505267	504757
40874__len__800	Rickettsiella_grylli_1	0.0	1393	800	98.62	789	0	1	800	1283635	1282836
40889__len__1527	Rickettsiella_grylli_1	0.0	2731	1527	99.67	1522	0	1	1527	344004	342478
40945__len__920	Rickettsiella_grylli_2	0.0	1573	920	97.93	901	0	1	920	2018	1099
40945__len__920	Rickettsiella_grylli_1	0.0	1573	920	97.93	901	0	1	920	1441058	1441977
40947__len__119	Rickettsiella_grylli_1	3e-54	205	116	99.14	115	0	4	119	679169	679054
41128__len__469	Rickettsiella_grylli_1	0.0	847	469	100.00	469	0	1	469	944756	945224
41197__len__288	Rickettsiella_grylli_1	7e-137	480	288	97.22	280	2	1	288	1313108	1312823
41249__len__110	Rickettsiella_grylli_1	3e-40	158	110	91.82	101	0	1	110	123751	123860
41375__len__960	Rickettsiella_grylli_1	0.0	1678	960	98.75	948	0	1	960	1238346	1239305
41396__len__284	Rickettsiella_grylli_1	3e-142	499	284	98.94	281	0	1	284	1529793	1530076
41414__len__179	Rickettsiella_grylli_1	4e-87	315	179	98.88	177	0	1	179	890866	891044
41511__len__167	Rickettsiella_grylli_1	9e-82	297	167	99.40	166	0	1	167	951433	951599
41578__len__1082	Rickettsiella_grylli_1	0.0	1889	1082	98.71	1068	0	1	1082	92076	90995
41611__len__122	Rickettsiella_grylli_1	2e-49	188	122	94.26	115	0	1	122	891882	892003
41617__len__180	Rickettsiella_grylli_2	8e-89	320	180	99.44	179	0	1	180	14131	14310
41617__len__180	Rickettsiella_grylli_1	8e-89	320	180	99.44	179	0	1	180	10749	10928
41617__len__180	Rickettsiella_grylli_1	8e-89	320	180	99.44	179	0	1	180	136273	136094
41617__len__180	Rickettsiella_grylli_1	8e-89	320	180	99.44	179	0	1	180	312285	312106
41617__len__180	Rickettsiella_grylli_1	8e-89	320	180	99.44	179	0	1	180	349199	349378
41617__len__180	Rickettsiella_grylli_1	8e-89	320	180	99.44	179	0	1	180	942438	942259
41617__len__180	Rickettsiella_grylli_1	8e-89	320	180	99.44	179	0	1	180	1092732	1092553
41617__len__180	Rickettsiella_grylli_1	8e-89	320	180	99.44	179	0	1	180	1428945	1428766
41617__len__180	Rickettsiella_grylli_1	8e-89	320	180	99.44	179	0	1	180	1533277	1533456
41617__len__180	Rickettsiella_grylli_1	8e-89	320	180	99.44	179	0	1	180	1554618	1554797
41617__len__180	Rickettsiella_grylli_1	1e-79	289	180	95.56	172	0	1	180	14272	14093
41617__len__180	Rickettsiella_grylli_1	1e-79	289	180	95.56	172	0	1	180	222894	223073
41617__len__180	Rickettsiella_grylli_1	1e-79	289	180	95.56	172	0	1	180	316873	317052
41617__len__180	Rickettsiella_grylli_1	1e-79	289	180	95.56	172	0	1	180	462185	462006
41617__len__180	Rickettsiella_grylli_1	1e-79	289	180	95.56	172	0	1	180	463469	463648
41617__len__180	Rickettsiella_grylli_1	1e-79	289	180	95.56	172	0	1	180	980056	980235
41617__len__180	Rickettsiella_grylli_1	6e-78	284	180	95.00	171	0	1	180	1340386	1340565
41674__len__367	Rickettsiella_grylli_1	1e-147	517	345	93.04	321	12	1	345	1162319	1161987
41690__len__224	Rickettsiella_grylli_1	9e-109	387	224	98.21	220	0	1	224	1181488	1181711
41764__len__329	Rickettsiella_grylli_1	2e-169	589	329	99.70	328	0	1	329	1409441	1409769
41790__len__181	Rickettsiella_grylli_1	3e-88	318	181	98.90	179	0	1	181	535126	535306
41851__len__119	Rickettsiella_grylli_1	7e-56	210	119	99.16	118	0	1	119	1253864	1253746
41869__len__388	Rickettsiella_grylli_1	0.0	673	388	98.45	382	0	1	388	1258663	1259050
41944__len__231	Rickettsiella_grylli_1	5e-112	398	232	98.28	228	1	1	231	1495540	1495771
42031__len__271	Rickettsiella_grylli_1	3e-135	475	271	98.89	268	0	1	271	1298496	1298226
42069__len__272	Rickettsiella_grylli_1	4e-140	491	272	100.00	272	0	1	272	101925	101654
42200__len__156	Rickettsiella_grylli_1	6e-65	241	156	94.23	147	0	1	156	993602	993447
42310__len__188	Rickettsiella_grylli_1	4e-93	334	188	99.47	187	0	1	188	488521	488334
42330__len__299	Rickettsiella_grylli_1	2e-150	526	299	99.00	296	0	1	299	1189414	1189116
42410__len__211	Rickettsiella_grylli_1	1e-105	376	211	99.53	210	0	1	211	961027	961237
42504__len__653	Rickettsiella_grylli_1	0.0	1115	653	97.86	639	0	1	653	562015	561363
42504__len__653	Rickettsiella_grylli_1	0.0	924	597	94.30	563	0	1	597	1429161	1429757
42504__len__653	Rickettsiella_grylli_1	2e-20	95.1	347	66.57	231	5	254	596	134928	134583
42504__len__653	Rickettsiella_grylli_2	0.0	924	597	94.30	563	0	1	597	13915	13319
42530__len__120	Rickettsiella_grylli_1	5e-58	217	120	100.00	120	0	1	120	940625	940744
42560__len__205	Rickettsiella_grylli_1	4e-94	338	205	96.59	198	0	1	205	519537	519333
42566__len__249	Rickettsiella_grylli_1	4e-126	444	249	99.60	248	0	1	249	1047866	1048114
42639__len__263	Rickettsiella_grylli_1	3e-128	452	263	98.10	258	0	1	263	166928	167190
42651__len__1379	Rickettsiella_grylli_1	0.0	2464	1379	99.64	1374	0	1	1379	1125846	1127224
42687__len__150	Rickettsiella_grylli_1	3e-74	271	150	100.00	150	0	1	150	599836	599687
42966__len__136	Rickettsiella_grylli_1	5e-65	241	136	99.26	135	0	1	136	227902	228037
43051__len__550	Rickettsiella_grylli_1	0.0	978	550	99.45	547	0	1	550	1466636	1466087
43104__len__143	Rickettsiella_grylli_1	2e-70	259	143	100.00	143	0	1	143	488191	488333
43160__len__1410	Rickettsiella_grylli_1	0.0	2408	1410	97.94	1381	1	1	1410	614067	612659
43304__len__184	Rickettsiella_grylli_1	6e-91	327	184	99.46	183	0	1	184	1425411	1425228
43304__len__184	Rickettsiella_grylli_1	6e-91	327	184	99.46	183	0	1	184	1558152	1558335
43438__len__192	Rickettsiella_grylli_1	9e-89	320	192	96.88	186	0	1	192	1010704	1010513
43479__len__107	Rickettsiella_grylli_1	7e-11	60.8	36	97.22	35	0	1	36	886048	886083
43514__len__526	Rickettsiella_grylli_1	0.0	928	524	99.24	520	0	1	524	1174693	1175216
43571__len__370	Rickettsiella_grylli_1	0.0	646	370	98.92	366	1	1	370	892744	893112
43606__len__678	Rickettsiella_grylli_1	0.0	1177	679	98.53	669	1	1	678	1237705	1237027
43732__len__348	Rickettsiella_grylli_1	4e-173	601	348	98.28	342	0	1	348	1327885	1328232
43738__len__133	Rickettsiella_grylli_1	6e-38	150	133	84.96	113	0	1	133	263844	263712
43788__len__157	Rickettsiella_grylli_1	5e-78	284	157	100.00	157	0	1	157	1387584	1387428
43813__len__147	Rickettsiella_grylli_1	5e-59	221	141	95.04	134	2	9	147	559250	559110
43819__len__415	Rickettsiella_grylli_1	0.0	726	415	98.80	410	0	1	415	766452	766866
43876__len__478	Rickettsiella_grylli_1	0.0	863	478	100.00	478	0	1	478	144597	144120
43946__len__21092	Rickettsiella_grylli_1	0.0	5463	6191	79.66	4932	7	966	7151	188204	182016
43946__len__21092	Rickettsiella_grylli_1	0.0	4607	5483	78.86	4324	82	7328	12773	181913	176476
43946__len__21092	Rickettsiella_grylli_1	0.0	2076	2750	77.09	2120	27	18355	21092	170804	168070
43946__len__21092	Rickettsiella_grylli_1	0.0	1606	2413	75.26	1816	30	15854	18248	173202	170802
43946__len__21092	Rickettsiella_grylli_1	0.0	1011	1380	76.52	1056	25	12792	14159	176388	175022
43946__len__21092	Rickettsiella_grylli_1	0.0	791	1336	73.73	985	39	14478	15795	174848	173534
43970__len__139	Rickettsiella_grylli_1	7e-63	233	139	97.12	135	0	1	139	979031	978893
44052__len__792	Rickettsiella_grylli_1	0.0	1388	792	98.86	783	0	1	792	1007979	1008770
44058__len__116	Rickettsiella_grylli_1	5e-45	174	116	93.10	108	0	1	116	645768	645653
44058__len__116	Rickettsiella_grylli_1	2e-43	168	116	92.24	107	0	1	116	275962	275847
44149__len__170	Rickettsiella_grylli_1	1e-68	253	165	93.94	155	0	6	170	612630	612466
44162__len__147	Rickettsiella_grylli_1	3e-67	248	147	97.28	143	0	1	147	1238323	1238177
44251__len__457	Rickettsiella_grylli_1	9e-113	401	374	84.22	315	12	86	457	273642	274005
44251__len__457	Rickettsiella_grylli_1	9e-113	401	374	84.22	315	12	86	457	643448	643811
44251__len__457	Rickettsiella_grylli_1	1e-54	208	142	92.96	132	1	80	221	273499	273639
44251__len__457	Rickettsiella_grylli_1	1e-54	208	142	92.96	132	1	80	221	643305	643445
44251__len__457	Rickettsiella_grylli_1	9e-37	149	112	89.29	100	0	85	196	272855	272966
44251__len__457	Rickettsiella_grylli_1	9e-37	149	112	89.29	100	0	85	196	642661	642772
44265__len__1443	Rickettsiella_grylli_1	0.0	2538	1444	99.03	1430	1	1	1443	1373001	1371558
44346__len__148	Rickettsiella_grylli_1	2e-71	262	148	99.32	147	0	1	148	519638	519785
44355__len__221	Rickettsiella_grylli_1	4e-107	381	221	98.19	217	0	1	221	1404006	1403786
44360__len__126	Rickettsiella_grylli_1	3e-61	228	126	100.00	126	0	1	126	1009401	1009526
44389__len__266	Rickettsiella_grylli_1	1e-132	466	266	98.87	263	0	1	266	162259	162524
44393__len__126	Rickettsiella_grylli_1	3e-54	205	126	96.03	121	0	1	126	831451	831576
44424__len__238	Rickettsiella_grylli_2	3e-109	389	238	96.22	229	0	1	238	6944	6707
44424__len__238	Rickettsiella_grylli_1	3e-109	389	238	96.22	229	0	1	238	1436132	1436369
44481__len__212	Rickettsiella_grylli_1	5e-105	374	212	99.06	210	0	1	212	1521960	1522171
44505__len__433	Rickettsiella_grylli_1	0.0	767	433	99.31	430	0	1	433	700805	700373
44515__len__190	Rickettsiella_grylli_1	3e-94	338	190	99.47	189	0	1	190	1331226	1331415
44564__len__576	Rickettsiella_grylli_1	0.0	1012	576	98.96	570	0	1	576	98330	98905
44609__len__457	Rickettsiella_grylli_1	2e-76	280	173	95.95	166	0	1	173	727063	727235
44784__len__250	Rickettsiella_grylli_1	6e-105	374	250	93.20	233	0	1	250	123992	124241
44817__len__261	Rickettsiella_grylli_1	2e-129	455	261	98.85	258	2	1	261	585529	585787
44855__len__259	Rickettsiella_grylli_1	3e-78	286	161	99.38	160	0	1	161	601449	601609
44906__len__683	Rickettsiella_grylli_1	0.0	1193	683	98.83	675	2	1	683	1476458	1475778
45000__len__507	Rickettsiella_grylli_1	0.0	883	507	98.62	500	0	1	507	919071	918565
45024__len__156	Rickettsiella_grylli_1	8e-76	277	156	99.36	155	0	1	156	429422	429267
45130__len__837	Rickettsiella_grylli_1	0.0	1474	837	99.04	829	0	1	837	353056	352220
45130__len__837	Rickettsiella_grylli_1	5e-18	87.8	226	68.58	155	0	158	383	1459753	1459528
45177__len__713	Rickettsiella_grylli_1	0.0	1245	713	98.74	704	0	1	713	714406	713694
45182__len__168	Rickettsiella_grylli_1	7e-39	154	85	100.00	85	0	84	168	327768	327684
45209__len__474	Rickettsiella_grylli_1	0.0	823	474	98.52	467	0	1	474	1279958	1279485
45300__len__9610	Rickettsiella_grylli_1	0.0	4713	5970	77.82	4646	82	1	5930	354083	360010
45300__len__9610	Rickettsiella_grylli_1	0.0	2901	3549	78.39	2782	38	6075	9610	360028	363551
45318__len__217	Rickettsiella_grylli_1	2e-110	392	217	100.00	217	0	1	217	1057018	1057234
45342__len__398	Rickettsiella_grylli_1	0.0	681	399	98.25	392	2	1	398	1097054	1097451
45380__len__180	Rickettsiella_grylli_1	2e-90	325	180	100.00	180	0	1	180	1491129	1491308
45451__len__516	Rickettsiella_grylli_1	0.0	922	516	99.61	514	0	1	516	1079207	1079722
45485__len__928	Rickettsiella_grylli_1	0.0	1651	928	99.46	923	0	1	928	456772	457699
45525__len__533	Rickettsiella_grylli_1	0.0	919	534	98.31	525	1	1	533	669506	668973
45682__len__548	Rickettsiella_grylli_1	0.0	984	548	99.82	547	0	1	548	1155209	1155756
45687__len__176	Rickettsiella_grylli_1	5e-73	268	176	93.75	165	0	1	176	904034	904209
46174__len__196	Rickettsiella_grylli_1	5e-92	331	196	97.45	191	0	1	196	1304252	1304057
46183__len__839	Rickettsiella_grylli_1	0.0	1487	839	99.28	833	0	1	839	956076	956914
46194__len__627	Rickettsiella_grylli_1	0.0	1126	627	99.84	626	0	1	627	626361	626987
46402__len__221	Rickettsiella_grylli_1	6e-111	394	221	99.55	220	0	1	221	85389	85609
46414__len__138	Rickettsiella_grylli_1	4e-66	244	138	99.28	137	0	1	138	1324165	1324028
46509__len__221	Rickettsiella_grylli_1	1e-112	399	221	100.00	221	0	1	221	1190555	1190335
46572__len__208	Rickettsiella_grylli_1	4e-100	358	208	98.08	204	0	1	208	919645	919852
46611__len__107	Rickettsiella_grylli_1	2e-42	165	108	94.44	102	1	1	107	1354855	1354748
46611__len__107	Rickettsiella_grylli_1	3e-15	75.2	49	93.88	46	0	1	49	1346892	1346844
46611__len__107	Rickettsiella_grylli_1	2e-11	62.6	49	87.76	43	0	1	49	1351014	1350966
46693__len__218	Rickettsiella_grylli_1	8e-103	367	218	97.25	212	0	1	218	302950	302733
46693__len__218	Rickettsiella_grylli_1	1e-61	230	140	96.43	135	0	1	140	306455	306316
46705__len__272	Rickettsiella_grylli_1	4e-133	468	272	98.16	267	0	1	272	272347	272076
46705__len__272	Rickettsiella_grylli_1	4e-133	468	272	98.16	267	0	1	272	642153	641882
46742__len__10191	Rickettsiella_grylli_1	0.0	2421	4307	72.74	3133	115	689	4956	289044	284814
46742__len__10191	Rickettsiella_grylli_1	0.0	1472	1912	77.25	1477	9	7375	9283	284461	282556
46742__len__10191	Rickettsiella_grylli_1	0.0	728	755	81.32	614	11	9437	10191	282535	281792
46742__len__10191	Rickettsiella_grylli_1	2e-54	212	336	75.30	253	8	6920	7252	284804	284474
46742__len__10191	Rickettsiella_grylli_1	1e-19	96.9	56	98.21	55	0	1	56	315387	315332
46742__len__10191	Rickettsiella_grylli_1	5e-11	68.0	112	75.89	85	5	1	109	145993	145884
46752__len__691	Rickettsiella_grylli_1	0.0	1229	691	99.42	687	0	1	691	1505042	1505732
46902__len__139	Rickettsiella_grylli_1	1e-65	242	139	98.56	137	0	1	139	72990	72852
47129__len__567	Rickettsiella_grylli_1	0.0	955	567	97.35	552	0	1	567	924035	924601
47310__len__397	Rickettsiella_grylli_1	0.0	708	397	99.50	395	0	1	397	838810	839206
47388__len__147	Rickettsiella_grylli_1	1e-72	266	147	100.00	147	0	1	147	445864	445718
47566__len__478	Rickettsiella_grylli_1	0.0	854	478	99.58	476	0	1	478	1035711	1036188
47569__len__109	Rickettsiella_grylli_1	2e-49	188	109	98.17	107	0	1	109	1346855	1346963
47569__len__109	Rickettsiella_grylli_1	5e-44	170	109	94.50	103	0	1	109	1354818	1354926
47569__len__109	Rickettsiella_grylli_1	3e-41	161	109	92.66	101	0	1	109	1350977	1351085
47622__len__192	Rickettsiella_grylli_1	7e-97	347	192	100.00	192	0	1	192	1054643	1054834
47667__len__352	Rickettsiella_grylli_1	2e-175	609	352	98.30	346	5	1	352	181672	182018
47734__len__128	Rickettsiella_grylli_1	2e-62	232	128	100.00	128	0	1	128	406726	406853
47739__len__117	Rickettsiella_grylli_1	2e-56	212	117	100.00	117	0	1	117	1478245	1478129
47771__len__246	Rickettsiella_grylli_1	6e-118	417	246	97.56	240	0	1	246	1257946	1257701
47795__len__252	Rickettsiella_grylli_1	1e-126	446	252	99.21	250	0	1	252	1225640	1225891
47891__len__187	Rickettsiella_grylli_1	1e-80	293	185	95.14	176	0	3	187	521159	521343
47905__len__114	Rickettsiella_grylli_1	2e-49	188	112	97.32	109	0	1	112	1456774	1456885
47958__len__225	Rickettsiella_grylli_1	5e-112	398	225	99.11	223	0	1	225	1266270	1266046
48004__len__5178	Rickettsiella_grylli_1	0.0	2073	3051	75.42	2301	97	2190	5178	763553	766568
48004__len__5178	Rickettsiella_grylli_1	1e-129	461	760	73.82	561	11	2177	2936	762742	763490
48004__len__5178	Rickettsiella_grylli_1	7e-114	408	764	72.77	556	34	1273	2028	761928	762665
48004__len__5178	Rickettsiella_grylli_1	1e-65	248	820	67.20	551	80	407	1202	761911	762674
48004__len__5178	Rickettsiella_grylli_1	2e-31	134	167	77.84	130	0	8	174	761552	761718
48004__len__5178	Rickettsiella_grylli_1	1e-16	86.0	122	75.41	92	0	1030	1151	761597	761718
48004__len__5178	Rickettsiella_grylli_1	4e-16	84.2	166	71.08	118	0	1811	1976	761553	761718
48004__len__5178	Rickettsiella_grylli_1	2e-12	71.6	77	80.52	62	0	691	767	763006	763082
48004__len__5178	Rickettsiella_grylli_1	1e-10	66.2	84	77.38	65	0	1667	1750	763969	764052
48013__len__276	Rickettsiella_grylli_1	4e-127	448	276	96.38	266	5	1	276	1412373	1412643
48142__len__113	Rickettsiella_grylli_1	1e-51	196	113	98.23	111	0	1	113	552657	552545
48284__len__252	Rickettsiella_grylli_1	2e-129	455	252	100.00	252	0	1	252	19571	19822
48394__len__180	Rickettsiella_grylli_1	5e-79	288	179	95.53	171	0	1	179	1071859	1071681
48471__len__172	Rickettsiella_grylli_1	4e-86	311	172	100.00	172	0	1	172	601306	601477
48858__len__176	Rickettsiella_grylli_1	1e-86	313	176	99.43	175	0	1	176	1091049	1091224
48861__len__564	Rickettsiella_grylli_1	0.0	949	564	97.34	549	0	1	564	853279	852716
48984__len__214	Rickettsiella_grylli_1	5e-105	374	216	98.61	213	2	1	214	636953	636738
49105__len__135	Rickettsiella_grylli_1	2e-64	239	135	99.26	134	0	1	135	1142725	1142591
49164__len__1994	Rickettsiella_grylli_1	0.0	3505	1995	99.00	1975	1	1	1994	246968	248962
49174__len__133	Rickettsiella_grylli_1	5e-65	241	133	100.00	133	0	1	133	52903	53035
49235__len__1020	Rickettsiella_grylli_1	0.0	1795	1020	99.02	1010	0	1	1020	498494	497475
49236__len__640	Rickettsiella_grylli_1	0.0	1077	640	97.34	623	0	1	640	1227484	1226845
49238__len__255	Rickettsiella_grylli_1	9e-59	221	255	79.22	202	0	1	255	487661	487915
49287__len__119	Rickettsiella_grylli_1	2e-57	215	119	100.00	119	0	1	119	1384909	1385027
49294__len__1453	Rickettsiella_grylli_1	0.0	2581	1451	99.45	1443	0	3	1453	452278	450828
49296__len__116	Rickettsiella_grylli_1	3e-54	205	116	99.14	115	0	1	116	1298152	1298267
49337__len__193	Rickettsiella_grylli_1	8e-96	343	193	99.48	192	0	1	193	33101	32909
49437__len__759	Rickettsiella_grylli_1	0.0	1355	759	99.60	756	0	1	759	1383679	1382921
49437__len__759	Rickettsiella_grylli_1	2e-35	145	293	70.99	208	0	284	576	1384606	1384314
49437__len__759	Rickettsiella_grylli_1	2e-15	78.8	290	66.90	194	6	290	576	34187	34473
49450__len__479	Rickettsiella_grylli_1	0.0	856	479	99.58	477	0	1	479	1532454	1532932
49464__len__107	Rickettsiella_grylli_1	2e-24	105	74	91.89	68	4	1	70	1017916	1017989
49600__len__450	Rickettsiella_grylli_1	0.0	803	450	99.56	448	0	1	450	1487337	1486888
49641__len__192	Rickettsiella_grylli_1	7e-97	347	192	100.00	192	0	1	192	1536882	1537073
49641__len__192	Rickettsiella_grylli_1	5e-48	185	190	81.58	155	0	3	192	138836	139025
49699__len__757	Rickettsiella_grylli_1	0.0	1342	757	99.34	752	0	1	757	1454799	1454043
49753__len__231	Rickettsiella_grylli_1	2e-104	372	231	95.67	221	0	1	231	330231	330001
49777__len__115	Rickettsiella_grylli_1	2e-55	208	115	100.00	115	0	1	115	1278032	1277918
49945__len__152	Rickettsiella_grylli_1	3e-75	275	152	100.00	152	0	1	152	625468	625317
49997__len__327	Rickettsiella_grylli_1	8e-162	563	327	98.17	321	0	1	327	47395	47069
50078__len__513	Rickettsiella_grylli_1	0.0	899	513	98.83	507	0	1	513	813535	814047
50166__len__210	Rickettsiella_grylli_1	6e-104	370	210	99.05	208	0	1	210	1057203	1057412
50441__len__1157	Rickettsiella_grylli_1	0.0	2060	1157	99.48	1151	0	1	1157	21385	20229
50585__len__364	Rickettsiella_grylli_1	4e-179	621	364	97.80	356	0	1	364	1374050	1373687
50659__len__260	Rickettsiella_grylli_1	2e-125	443	260	97.69	254	0	1	260	634681	634422
50712__len__524	Rickettsiella_grylli_1	0.0	940	524	99.81	523	0	1	524	1322230	1322753
50770__len__148	Rickettsiella_grylli_1	2e-57	215	136	95.59	130	1	14	148	312608	312743
50770__len__148	Rickettsiella_grylli_1	5e-53	201	136	93.38	127	1	14	148	684534	684669
50774__len__1012	Rickettsiella_grylli_1	0.0	1251	1013	87.76	889	15	1	1012	253374	254372
50947__len__119	Rickettsiella_grylli_1	4e-53	201	119	97.48	116	0	1	119	845117	845235
51091__len__148	Rickettsiella_grylli_1	2e-71	262	148	99.32	147	0	1	148	1236688	1236835
51184__len__111	Rickettsiella_grylli_1	3e-53	201	111	100.00	111	0	1	111	1132373	1132483
51314__len__163	Rickettsiella_grylli_1	1e-79	289	163	99.39	162	0	1	163	56173	56011
51328__len__784	Rickettsiella_grylli_1	0.0	1352	784	98.21	770	0	1	784	1501449	1502232
51349__len__296	Rickettsiella_grylli_1	2e-151	529	296	99.66	295	0	1	296	683539	683834
51450__len__214	Rickettsiella_grylli_1	4e-106	378	214	99.07	212	0	1	214	932758	932971
51626__len__608	Rickettsiella_grylli_1	0.0	1074	608	99.18	603	0	1	608	581799	582406
51756__len__433	Rickettsiella_grylli_1	0.0	749	433	98.38	426	0	1	433	441779	441347
51762__len__316	Rickettsiella_grylli_1	3e-160	558	314	99.36	312	0	3	316	677875	677562
51776__len__548	Rickettsiella_grylli_1	0.0	948	548	98.36	539	0	1	548	1375547	1375000
51791__len__472	Rickettsiella_grylli_1	0.0	852	472	100.00	472	0	1	472	1305198	1305669
51973__len__211	Rickettsiella_grylli_1	1e-18	87.8	103	82.52	85	6	107	206	424732	424831
51977__len__1917	Rickettsiella_grylli_1	0.0	3413	1917	99.48	1907	0	1	1917	970979	972895
51979__len__157	Rickettsiella_grylli_1	3e-75	275	157	98.73	155	0	1	157	162712	162556
52057__len__174	Rickettsiella_grylli_1	3e-87	315	174	100.00	174	0	1	174	1208989	1208816
52104__len__107	Rickettsiella_grylli_1	5e-51	194	107	100.00	107	0	1	107	341145	341251
52186__len__122	Rickettsiella_grylli_1	3e-29	122	107	85.05	91	0	16	122	1066283	1066389
52197__len__1017	Rickettsiella_grylli_1	0.0	1799	1017	99.21	1009	0	1	1017	1225844	1226860
52397__len__225	Rickettsiella_grylli_1	1e-112	399	224	99.55	223	0	2	225	80587	80364
52544__len__513	Rickettsiella_grylli_1	0.0	839	513	96.30	494	0	1	513	1394628	1394116
52564__len__192	Rickettsiella_grylli_1	3e-94	338	192	98.96	190	0	1	192	1240044	1239853
52627__len__125	Rickettsiella_grylli_1	1e-26	113	62	100.00	62	0	64	125	335085	335024
52627__len__125	Rickettsiella_grylli_1	1e-15	77.0	42	100.00	42	0	1	42	335106	335065
52837__len__1255	Rickettsiella_grylli_1	0.0	2208	1255	99.04	1243	3	1	1255	1297661	1296410
52837__len__1255	Rickettsiella_grylli_1	5e-77	284	1045	66.79	698	19	3	1038	1296273	1295239
52861__len__204	Rickettsiella_grylli_1	5e-99	354	204	98.53	201	0	1	204	1181102	1180899
52870__len__419	Rickettsiella_grylli_1	7e-158	551	407	90.17	367	27	40	419	319404	319810
52870__len__419	Rickettsiella_grylli_1	3e-49	190	173	85.55	148	15	259	419	979219	979388
52870__len__419	Rickettsiella_grylli_1	2e-39	158	117	91.45	107	5	308	419	1489566	1489450
52870__len__419	Rickettsiella_grylli_1	1e-28	122	85	91.76	78	0	335	419	582712	582796
52870__len__419	Rickettsiella_grylli_1	2e-24	107	74	91.89	68	0	346	419	1255100	1255027
52870__len__419	Rickettsiella_grylli_1	4e-22	100	70	92.86	65	1	350	419	350511	350579
52870__len__419	Rickettsiella_grylli_1	8e-18	86.0	71	87.32	62	2	1	69	323157	323087
52870__len__419	Rickettsiella_grylli_1	2e-13	71.6	85	81.18	69	4	292	376	458055	458135
52870__len__419	Rickettsiella_grylli_1	2e-13	71.6	39	100.00	39	0	381	419	736174	736212
53003__len__378	Rickettsiella_grylli_1	0.0	668	378	99.21	375	0	1	378	1486555	1486932
53163__len__165	Rickettsiella_grylli_1	5e-72	264	164	95.73	157	0	1	164	501473	501636
53194__len__178	Rickettsiella_grylli_2	3e-56	212	184	85.87	158	6	1	178	3336	3153
53194__len__178	Rickettsiella_grylli_1	3e-56	212	184	85.87	158	6	1	178	1439740	1439923
53230__len__393	Rickettsiella_grylli_1	0.0	681	390	98.72	385	0	1	390	265672	266061
53245__len__753	Rickettsiella_grylli_1	0.0	1350	753	99.87	752	1	1	753	1378902	1379653
53274__len__387	Rickettsiella_grylli_1	0.0	690	387	99.48	385	0	1	387	1047912	1047526
53275__len__291	Rickettsiella_grylli_1	4e-146	511	291	98.97	288	0	1	291	865085	865375
53339__len__133	Rickettsiella_grylli_1	2e-62	232	133	98.50	131	0	1	133	501388	501520
53347__len__322	Rickettsiella_grylli_1	7e-125	441	322	90.37	291	0	1	322	482886	483207
53348__len__138	Rickettsiella_grylli_1	5e-46	178	136	88.97	121	0	3	138	483072	483207
53454__len__496	Rickettsiella_grylli_1	0.0	832	494	97.37	481	0	1	494	844473	844966
53544__len__175	Rickettsiella_grylli_1	1e-87	316	175	100.00	175	0	1	175	1536199	1536025
53607__len__163	Rickettsiella_grylli_1	7e-77	280	163	98.16	160	0	1	163	500724	500886
53685__len__187	Rickettsiella_grylli_1	9e-89	320	187	97.86	183	0	1	187	1228232	1228046
53714__len__536	Rickettsiella_grylli_1	0.0	958	536	99.63	534	0	1	536	1382862	1382327
53818__len__222	Rickettsiella_grylli_1	2e-110	392	222	99.10	220	0	1	222	1325827	1325606
53858__len__118	Rickettsiella_grylli_1	2e-55	208	118	99.15	117	0	1	118	1008876	1008993
53888__len__193	Rickettsiella_grylli_1	2e-97	349	193	100.00	193	0	1	193	1518534	1518342
54032__len__123	Rickettsiella_grylli_1	5e-58	217	123	99.19	122	0	1	123	245621	245743
54139__len__162	Rickettsiella_grylli_1	9e-12	64.4	53	86.79	46	0	76	128	1489355	1489407
54142__len__442	Rickettsiella_grylli_1	0.0	789	442	99.55	440	0	1	442	588375	587934
54145__len__237	Rickettsiella_grylli_1	2e-118	419	237	99.16	235	0	1	237	281660	281424
54260__len__235	Rickettsiella_grylli_1	2e-118	419	235	99.57	234	0	1	235	974052	973818
54267__len__232	Rickettsiella_grylli_1	1e-112	399	233	98.28	229	1	1	232	1086017	1086249
54293__len__313	Rickettsiella_grylli_1	1e-160	560	313	99.68	312	0	1	313	1320988	1321300
54294__len__6869	Rickettsiella_grylli_1	0.0	4278	3875	84.54	3276	9	621	4490	1315201	1319071
54294__len__6869	Rickettsiella_grylli_1	0.0	2030	2266	80.19	1817	43	4613	6869	1319069	1321300
54294__len__6869	Rickettsiella_grylli_1	3e-171	600	495	86.87	430	20	1	492	1314717	1315194
54400__len__117	Rickettsiella_grylli_1	2e-56	212	117	100.00	117	0	1	117	665353	665237
54511__len__363	Rickettsiella_grylli_1	0.0	646	363	99.45	361	0	1	363	19776	20138
54527__len__124	Rickettsiella_grylli_1	3e-60	224	124	100.00	124	0	1	124	679223	679346
54572__len__228	Rickettsiella_grylli_1	5e-112	398	228	98.68	225	0	1	228	1153377	1153150
54577__len__158	Rickettsiella_grylli_1	6e-77	280	158	99.37	157	0	1	158	501421	501264
54681__len__211	Rickettsiella_grylli_1	1e-105	376	211	99.53	210	0	1	211	163541	163331
54764__len__157	Rickettsiella_grylli_1	2e-76	279	157	99.36	156	0	1	157	1235891	1236047
54770__len__309	Rickettsiella_grylli_1	1e-158	553	309	99.68	308	0	1	309	604484	604792
54791__len__904	Rickettsiella_grylli_1	0.0	1563	904	98.34	889	0	1	904	551629	550726
54833__len__113	Rickettsiella_grylli_1	3e-54	205	113	100.00	113	0	1	113	30522	30410
54850__len__224	Rickettsiella_grylli_1	2e-111	396	224	99.11	222	0	1	224	1230837	1231060
55056__len__239	Rickettsiella_grylli_1	9e-109	387	239	95.82	229	0	1	239	1214674	1214436
55105__len__444	Rickettsiella_grylli_1	0.0	792	444	99.55	442	0	1	444	702439	702882
55151__len__170	Rickettsiella_grylli_1	2e-64	239	171	91.81	157	3	1	170	1361490	1361658
55437__len__197	Rickettsiella_grylli_1	1e-99	356	197	100.00	197	0	1	197	1261329	1261525
55464__len__361	Rickettsiella_grylli_1	1e-159	556	370	94.32	349	11	1	361	978985	979352
55464__len__361	Rickettsiella_grylli_1	1e-45	178	221	80.09	177	20	147	361	319568	319774
55464__len__361	Rickettsiella_grylli_1	4e-21	96.9	81	88.89	72	5	286	361	1489566	1489486
55464__len__361	Rickettsiella_grylli_1	4e-14	73.4	84	82.14	69	8	273	354	458058	458135
55464__len__361	Rickettsiella_grylli_1	1e-13	71.6	44	95.45	42	0	318	361	582717	582760
55464__len__361	Rickettsiella_grylli_1	2e-11	64.4	43	93.02	40	0	34	76	1538787	1538745
55533__len__186	Rickettsiella_grylli_1	3e-88	318	186	97.85	182	0	1	186	818277	818092
55554__len__133	Rickettsiella_grylli_1	9e-30	123	132	81.06	107	3	2	133	877196	877068
55660__len__146	Rickettsiella_grylli_1	1e-66	246	146	97.26	142	0	1	146	1187415	1187270
55879__len__110	Rickettsiella_grylli_1	1e-51	196	108	100.00	108	0	1	108	1278346	1278453
55898__len__12764	Rickettsiella_grylli_1	0.0	7501	8680	79.35	6888	124	1	8651	1321267	1329851
55898__len__12764	Rickettsiella_grylli_1	0.0	3398	3842	80.04	3075	65	8701	12527	1329962	1333753
55898__len__12764	Rickettsiella_grylli_1	5e-19	95.1	52	100.00	52	0	12713	12764	1333826	1333877
55920__len__951	Rickettsiella_grylli_1	0.0	1683	951	99.26	944	0	1	951	44709	45659
55925__len__210	Rickettsiella_grylli_1	2e-98	352	210	97.14	204	0	1	210	1500475	1500684
55977__len__477	Rickettsiella_grylli_1	0.0	847	477	99.37	474	0	1	477	344914	345390
56008__len__132	Rickettsiella_grylli_1	7e-63	233	132	99.24	131	0	1	132	1037419	1037288
56025__len__156	Rickettsiella_grylli_1	2e-77	282	156	100.00	156	0	1	156	1210878	1210723
56063__len__2068	Rickettsiella_grylli_1	0.0	3602	2069	98.65	2041	1	1	2068	1218258	1220326
56105__len__112	Rickettsiella_grylli_2	1e-46	179	112	95.54	107	0	1	112	7769	7880
56105__len__112	Rickettsiella_grylli_1	1e-46	179	112	95.54	107	0	1	112	1435307	1435196
56171__len__183	Rickettsiella_grylli_1	1e-87	316	183	98.36	180	0	1	183	1213415	1213233
56195__len__646	Rickettsiella_grylli_1	0.0	1150	645	99.53	642	0	1	645	1392295	1391651
56396__len__131	Rickettsiella_grylli_1	2e-62	232	131	99.24	130	0	1	131	1054481	1054351
56488__len__503	Rickettsiella_grylli_1	0.0	899	503	99.60	501	0	1	503	1488439	1488941
56520__len__398	Rickettsiella_grylli_1	0.0	691	398	98.49	392	0	1	398	826879	827276
56762__len__175	Rickettsiella_grylli_1	4e-86	311	175	99.43	174	0	1	175	1249906	1249732
56845__len__234	Rickettsiella_grylli_1	1e-119	423	234	100.00	234	0	1	234	971026	970793
56943__len__194	Rickettsiella_grylli_1	6e-91	327	194	97.42	189	0	1	194	529422	529615
56970__len__109	Rickettsiella_grylli_1	4e-52	197	109	100.00	109	0	1	109	339713	339605
56972__len__158	Rickettsiella_grylli_1	3e-74	271	158	98.10	155	0	1	158	817808	817965
57045__len__107	Rickettsiella_grylli_1	5e-51	194	107	100.00	107	0	1	107	1140337	1140231
57184__len__433	Rickettsiella_grylli_1	0.0	755	433	98.85	428	1	1	433	841982	841551
57203__len__151	Rickettsiella_grylli_1	9e-75	273	151	100.00	151	0	1	151	1045219	1045369
57282__len__112	Rickettsiella_grylli_1	4e-52	197	112	99.11	111	0	1	112	1268273	1268384
57473__len__177	Rickettsiella_grylli_1	4e-86	311	177	98.87	175	0	1	177	1250114	1250290
57676__len__125	Rickettsiella_grylli_1	1e-45	176	125	91.20	114	0	1	125	256091	255967
57677__len__154	Rickettsiella_grylli_1	2e-65	242	154	94.81	146	0	1	154	778131	777978
57828__len__1209	Rickettsiella_grylli_1	0.0	2104	1209	98.59	1192	0	1	1209	167863	169071
57914__len__285	Rickettsiella_grylli_1	7e-143	500	280	99.64	279	0	1	280	766502	766223
58043__len__308	Rickettsiella_grylli_1	1e-158	553	306	100.00	306	0	1	306	1451609	1451914
58214__len__1071	Rickettsiella_grylli_1	0.0	1891	1071	99.16	1062	0	1	1071	554970	553900
58239__len__297	Rickettsiella_grylli_1	5e-151	527	297	99.33	295	0	1	297	129570	129866
58337__len__570	Rickettsiella_grylli_1	0.0	865	570	93.68	534	3	1	570	1329814	1330380
58341__len__164	Rickettsiella_grylli_1	4e-80	291	164	99.39	163	0	1	164	415617	415780
58368__len__489	Rickettsiella_grylli_1	0.0	820	489	97.14	475	0	1	489	1347863	1347375
58368__len__489	Rickettsiella_grylli_1	4e-47	183	158	87.34	138	11	339	489	1355491	1355338
58368__len__489	Rickettsiella_grylli_1	5e-40	159	158	84.18	133	11	339	489	1351650	1351497
58368__len__489	Rickettsiella_grylli_1	2e-12	68.0	170	68.82	117	0	222	391	1140336	1140167
58414__len__124	Rickettsiella_grylli_1	9e-55	206	124	96.77	120	0	1	124	1213572	1213449
58430__len__632	Rickettsiella_grylli_1	0.0	1076	635	97.64	620	3	1	632	419595	418961
58437__len__208	Rickettsiella_grylli_1	6e-104	370	208	99.52	207	0	1	208	1394599	1394806
58465__len__146	Rickettsiella_grylli_1	2e-70	259	146	99.32	145	0	1	146	1465861	1465716
58527__len__111	Rickettsiella_grylli_1	2e-50	192	111	98.20	109	0	1	111	1097408	1097518
58659__len__343	Rickettsiella_grylli_1	8e-131	461	343	89.80	308	0	1	343	1201013	1200671
58692__len__615	Rickettsiella_grylli_1	0.0	1083	615	99.02	609	0	1	615	615919	616533
58817__len__217	Rickettsiella_grylli_1	1e-107	383	217	99.08	215	0	1	217	959884	959668
58818__len__312	Rickettsiella_grylli_1	8e-162	563	312	100.00	312	0	1	312	620428	620739
58968__len__1574	Rickettsiella_grylli_1	0.0	2780	1574	99.17	1561	0	1	1574	1093129	1094702
59072__len__116	Rickettsiella_grylli_1	3e-53	201	116	98.28	114	0	1	116	1305766	1305651
59156__len__454	Rickettsiella_grylli_1	0.0	814	454	99.78	453	0	1	454	3566	3113
59156__len__454	Rickettsiella_grylli_1	0.0	814	454	99.78	453	0	1	454	1547400	1546947
59160__len__167	Rickettsiella_grylli_1	6e-71	260	167	94.61	158	0	1	167	614198	614032
59373__len__125	Rickettsiella_grylli_1	9e-55	206	124	96.77	120	0	2	125	118273	118150
59397__len__295	Rickettsiella_grylli_1	5e-151	527	295	99.66	294	0	1	295	275356	275650
59397__len__295	Rickettsiella_grylli_1	5e-151	527	295	99.66	294	0	1	295	645162	645456
59532__len__172	Rickettsiella_grylli_1	2e-84	306	172	99.42	171	0	1	172	408676	408505
59609__len__110	Rickettsiella_grylli_1	1e-52	199	110	100.00	110	0	1	110	1264715	1264606
59657__len__110	Rickettsiella_grylli_1	1e-52	199	110	100.00	110	0	1	110	1449469	1449360
59689__len__756	Rickettsiella_grylli_1	0.0	1323	756	98.81	747	0	1	756	185489	186244
59704__len__396	Rickettsiella_grylli_1	0.0	688	396	98.48	390	0	1	396	52254	51859
59719__len__119	Rickettsiella_grylli_1	8e-55	206	119	98.32	117	0	1	119	1105626	1105744
59753__len__186	Rickettsiella_grylli_1	1e-93	336	186	100.00	186	0	1	186	54515	54330
59774__len__574	Rickettsiella_grylli_1	0.0	1027	574	99.65	572	0	1	574	1419127	1419700
59774__len__574	Rickettsiella_grylli_1	0.0	1027	574	99.65	572	0	1	574	1564436	1563863
59795__len__128	Rickettsiella_grylli_1	1e-60	226	128	99.22	127	0	1	128	1536626	1536499
59986__len__1068	Rickettsiella_grylli_1	0.0	1876	1068	98.97	1057	0	1	1068	991697	992764
59992__len__142	Rickettsiella_grylli_1	4e-41	161	92	98.91	91	0	51	142	1340384	1340475
59992__len__142	Rickettsiella_grylli_1	2e-38	152	94	95.74	90	0	49	142	316869	316962
59992__len__142	Rickettsiella_grylli_1	7e-38	150	93	95.70	89	0	50	142	463466	463558
59992__len__142	Rickettsiella_grylli_1	7e-38	150	93	95.70	89	0	50	142	980053	980145
59992__len__142	Rickettsiella_grylli_1	2e-37	149	90	96.67	87	0	53	142	14272	14183
59992__len__142	Rickettsiella_grylli_1	2e-37	149	90	96.67	87	0	53	142	222894	222983
59992__len__142	Rickettsiella_grylli_1	2e-37	149	90	96.67	87	0	53	142	462185	462096
59992__len__142	Rickettsiella_grylli_1	4e-35	141	93	93.55	87	0	50	142	1533274	1533366
59992__len__142	Rickettsiella_grylli_1	1e-34	140	99	91.92	91	1	44	142	10741	10838
59992__len__142	Rickettsiella_grylli_1	1e-34	140	99	91.92	91	1	44	142	1554610	1554707
59992__len__142	Rickettsiella_grylli_1	4e-34	138	91	93.41	85	0	52	142	1092733	1092643
59992__len__142	Rickettsiella_grylli_1	2e-33	136	90	93.33	84	0	53	142	136273	136184
59992__len__142	Rickettsiella_grylli_1	2e-33	136	90	93.33	84	0	53	142	312285	312196
59992__len__142	Rickettsiella_grylli_1	2e-33	136	90	93.33	84	0	53	142	349199	349288
59992__len__142	Rickettsiella_grylli_1	2e-33	136	90	93.33	84	0	53	142	942438	942349
59992__len__142	Rickettsiella_grylli_1	2e-33	136	90	93.33	84	0	53	142	1428945	1428856
59992__len__142	Rickettsiella_grylli_1	5e-27	114	76	93.42	71	0	1	76	464834	464759
59992__len__142	Rickettsiella_grylli_1	5e-27	114	76	93.42	71	0	1	76	981421	981346
59992__len__142	Rickettsiella_grylli_1	3e-11	62.6	54	87.04	47	1	53	105	582660	582713
59992__len__142	Rickettsiella_grylli_2	2e-33	136	90	93.33	84	0	53	142	14131	14220
60045__len__174	Rickettsiella_grylli_1	2e-84	306	172	99.42	171	0	1	172	1526789	1526618
60167__len__540	Rickettsiella_grylli_1	0.0	897	540	96.85	523	0	1	540	615951	615412
60192__len__617	Rickettsiella_grylli_1	0.0	1061	616	98.21	605	0	1	616	509886	509271
60201__len__143	Rickettsiella_grylli_1	2e-70	259	143	100.00	143	0	1	143	1048158	1048300
60232__len__186	Rickettsiella_grylli_1	6e-91	327	186	98.92	184	0	1	186	1498095	1498280
60233__len__165	Rickettsiella_grylli_1	2e-82	298	165	100.00	165	0	1	165	647487	647323
60253__len__227	Rickettsiella_grylli_1	8e-116	410	227	100.00	227	0	1	227	556183	555957
60263__len__142	Rickettsiella_grylli_1	1e-65	242	145	97.24	141	3	1	142	344470	344614
60271__len__1017	Rickettsiella_grylli_1	0.0	1820	1017	99.71	1014	0	1	1017	1202366	1201350
60295__len__175	Rickettsiella_grylli_1	3e-75	275	176	94.89	167	7	1	175	825691	825522
60300__len__110	Rickettsiella_grylli_1	1e-52	199	110	100.00	110	0	1	110	590551	590442
60413__len__1080	Rickettsiella_grylli_1	0.0	1894	1080	98.89	1068	0	1	1080	855409	856488
60436__len__160	Rickettsiella_grylli_1	5e-66	244	160	94.38	151	6	1	160	825818	825665
60462__len__183	Rickettsiella_grylli_1	2e-89	322	183	98.91	181	0	1	183	88880	89062
60471__len__254	Rickettsiella_grylli_1	4e-120	425	260	96.54	251	6	1	254	1162528	1162269
60490__len__331	Rickettsiella_grylli_1	9e-168	583	331	99.09	328	0	1	331	1079003	1078673
60503__len__275	Rickettsiella_grylli_1	5e-132	464	275	97.45	268	0	1	275	1485337	1485611
60510__len__274	Rickettsiella_grylli_1	1e-139	489	274	99.64	273	0	1	274	919672	919399
60556__len__838	Rickettsiella_grylli_1	0.0	1498	838	99.64	835	0	1	838	542774	543611
60572__len__580	Rickettsiella_grylli_1	0.0	1011	580	98.62	572	0	1	580	96158	95579
60605__len__519	Rickettsiella_grylli_1	0.0	910	519	98.84	513	0	1	519	603070	602552
60624__len__225	Rickettsiella_grylli_1	3e-109	389	225	98.22	221	0	1	225	1456054	1455830
60637__len__383	Rickettsiella_grylli_1	0.0	664	383	98.43	377	0	1	383	532608	532226
60654__len__208	Rickettsiella_grylli_1	8e-103	367	208	99.04	206	0	1	208	1110979	1110772
60659__len__196	Rickettsiella_grylli_1	6e-91	327	196	96.94	190	0	1	196	1496496	1496301
60670__len__993	Rickettsiella_grylli_1	0.0	1786	993	99.90	992	0	1	993	604105	603113
60711__len__446	Rickettsiella_grylli_1	0.0	782	446	98.88	441	0	1	446	651500	651055
60733__len__259	Rickettsiella_grylli_1	8e-129	453	259	98.84	256	0	1	259	55118	54860
60734__len__423	Rickettsiella_grylli_1	0.0	755	423	99.53	421	0	1	423	1085084	1084662
60816__len__872	Rickettsiella_grylli_1	0.0	1559	872	99.66	869	0	1	872	1418155	1419026
60816__len__872	Rickettsiella_grylli_1	0.0	1559	872	99.66	869	0	1	872	1565408	1564537
60841__len__215	Rickettsiella_grylli_1	3e-102	365	215	97.67	210	0	1	215	63487	63273
60860__len__474	Rickettsiella_grylli_1	0.0	827	474	98.73	468	3	1	474	353151	353621
60911__len__166	Rickettsiella_grylli_1	4e-80	291	166	98.80	164	0	1	166	100613	100448
60990__len__173	Rickettsiella_grylli_1	6e-84	304	173	98.84	171	0	1	173	1276923	1276751
60996__len__436	Rickettsiella_grylli_1	0.0	773	436	99.31	433	0	1	436	641069	640634
60996__len__436	Rickettsiella_grylli_1	4e-174	605	340	99.41	338	0	1	340	271263	270924
61023__len__842	Rickettsiella_grylli_1	0.0	1496	842	99.41	837	0	1	842	635946	636787
61026__len__111	Rickettsiella_grylli_1	1e-45	176	111	95.50	106	3	1	111	226701	226808
61039__len__169	Rickettsiella_grylli_1	7e-83	300	169	99.41	168	0	1	169	162137	162305
61073__len__156	Rickettsiella_grylli_1	9e-75	273	156	98.72	154	0	1	156	1267101	1266946
61074__len__313	Rickettsiella_grylli_1	5e-158	551	313	99.04	310	0	1	313	1124138	1124450
61108__len__497	Rickettsiella_grylli_1	0.0	888	497	99.60	495	0	1	497	395949	395453
61113__len__130	Rickettsiella_grylli_1	2e-57	215	127	97.64	124	0	1	127	439000	438874
61117__len__1028	Rickettsiella_grylli_1	0.0	1820	1027	99.32	1020	0	1	1027	389403	390429
61122__len__426	Rickettsiella_grylli_1	0.0	755	426	99.30	423	0	1	426	1388076	1388501
61123__len__665	Rickettsiella_grylli_1	0.0	1155	665	98.50	655	0	1	665	756319	756983
61125__len__113	Rickettsiella_grylli_1	1e-52	199	113	99.12	112	0	1	113	756938	757050
61276__len__399	Rickettsiella_grylli_1	0.0	702	399	99.00	395	0	1	399	1009882	1009484
61291__len__551	Rickettsiella_grylli_1	0.0	973	551	99.27	547	1	1	551	702833	703382
61318__len__156	Rickettsiella_grylli_1	8e-76	277	156	99.36	155	0	1	156	1135627	1135782
61340__len__295	Rickettsiella_grylli_1	7e-143	500	295	97.63	288	0	1	295	119665	119959
61402__len__127	Rickettsiella_grylli_1	2e-56	212	127	96.85	123	0	1	127	1015912	1015786
61418__len__930	Rickettsiella_grylli_1	0.0	1507	930	95.91	892	0	1	930	738085	739014
61418__len__930	Rickettsiella_grylli_1	2e-23	105	256	69.14	177	9	249	501	737946	738195
61418__len__930	Rickettsiella_grylli_1	1e-12	69.8	48	91.67	44	0	64	111	738538	738585
61445__len__504	Rickettsiella_grylli_1	0.0	895	504	99.40	501	0	1	504	707782	708285
61514__len__178	Rickettsiella_grylli_1	1e-86	313	178	98.88	176	0	1	178	325079	325256
61514__len__178	Rickettsiella_grylli_1	5e-22	98.7	144	75.00	108	0	33	176	1029792	1029649
61593__len__131	Rickettsiella_grylli_1	8e-56	210	129	96.12	124	0	1	129	62007	62135
61597__len__421	Rickettsiella_grylli_1	0.0	751	419	99.76	418	0	1	419	154831	154413
61611__len__800	Rickettsiella_grylli_1	1e-146	515	347	93.08	323	2	171	517	485543	485887
61611__len__800	Rickettsiella_grylli_1	3e-90	327	246	89.43	220	0	523	768	486180	486425
61611__len__800	Rickettsiella_grylli_1	3e-39	158	141	85.11	120	7	1	134	1252092	1252232
61611__len__800	Rickettsiella_grylli_1	2e-16	82.4	45	100.00	45	0	724	768	206936	206980
61611__len__800	Rickettsiella_grylli_1	8e-15	77.0	45	97.78	44	0	724	768	458312	458356
61638__len__216	Rickettsiella_grylli_1	1e-101	363	216	97.22	210	0	1	216	35153	34938
61762__len__348	Rickettsiella_grylli_1	7e-176	610	348	98.85	344	0	1	348	954602	954949
61775__len__260	Rickettsiella_grylli_1	5e-132	464	260	99.62	259	0	1	260	237529	237270
61776__len__273	Rickettsiella_grylli_1	2e-136	479	273	98.90	270	0	1	273	1136821	1137093
61785__len__114	Rickettsiella_grylli_1	3e-53	201	114	99.12	113	0	1	114	1054955	1054842
61802__len__167	Rickettsiella_grylli_1	5e-79	288	167	98.20	164	0	1	167	414160	413994
61834__len__267	Rickettsiella_grylli_1	8e-136	477	267	99.63	266	0	1	267	1196237	1195971
61865__len__136	Rickettsiella_grylli_1	1e-66	246	136	100.00	136	0	1	136	1105333	1105198
61897__len__160	Rickettsiella_grylli_1	5e-59	221	160	90.62	145	0	1	160	517612	517453
61925__len__274	Rickettsiella_grylli_1	3e-134	471	274	98.18	269	0	1	274	1517219	1516946
61939__len__204	Rickettsiella_grylli_1	2e-103	369	204	100.00	204	0	1	204	1510554	1510351
61947__len__412	Rickettsiella_grylli_1	0.0	744	412	100.00	412	0	1	412	1406739	1406328
61953__len__269	Rickettsiella_grylli_1	6e-137	480	269	99.63	268	0	1	269	452512	452244
61960__len__191	Rickettsiella_grylli_1	5e-92	331	191	98.43	188	0	1	191	1073217	1073027
62023__len__554	Rickettsiella_grylli_1	0.0	919	554	96.75	536	0	1	554	343960	344513
62045__len__585	Rickettsiella_grylli_1	0.0	1029	585	98.97	579	0	1	585	1377251	1376667
62076__len__294	Rickettsiella_grylli_1	1e-146	513	294	98.64	290	0	1	294	674242	673949
62173__len__205	Rickettsiella_grylli_1	6e-47	181	165	84.24	139	0	40	204	734250	734086
62212__len__180	Rickettsiella_grylli_1	1e-80	293	180	96.11	173	0	1	180	845378	845199
62252__len__133	Rickettsiella_grylli_1	6e-57	214	133	95.49	127	0	1	133	1214628	1214760
62260__len__788	Rickettsiella_grylli_1	0.0	1368	788	98.48	776	0	1	788	838068	838855
62279__len__489	Rickettsiella_grylli_1	0.0	792	489	95.91	469	0	1	489	174534	175022
62350__len__133	Rickettsiella_grylli_1	2e-63	235	133	99.25	132	0	1	133	742691	742823
62407__len__438	Rickettsiella_grylli_1	0.0	789	437	100.00	437	0	1	437	1203750	1204186
62462__len__180	Rickettsiella_grylli_1	8e-89	320	180	99.44	179	0	1	180	1236012	1236191
62537__len__614	Rickettsiella_grylli_1	0.0	1063	614	98.37	604	0	1	614	1365700	1365087
62569__len__217	Rickettsiella_grylli_1	9e-109	387	217	99.54	216	0	1	217	946213	945997
62606__len__240	Rickettsiella_grylli_1	3e-122	432	239	100.00	239	0	2	240	267142	267380
62680__len__269	Rickettsiella_grylli_1	1e-138	486	269	100.00	269	0	1	269	797636	797368
62711__len__156	Rickettsiella_grylli_1	2e-77	282	156	100.00	156	0	1	156	1531034	1530879
62753__len__270	Rickettsiella_grylli_1	2e-136	479	270	99.26	268	0	1	270	121603	121334
62754__len__409	Rickettsiella_grylli_1	0.0	729	409	99.51	407	0	1	409	131977	131569
62798__len__466	Rickettsiella_grylli_1	0.0	827	466	99.36	463	0	1	466	339086	339551
62800__len__179	Rickettsiella_grylli_1	5e-79	288	180	95.56	172	3	1	177	1352997	1352818
62800__len__179	Rickettsiella_grylli_1	4e-11	62.6	59	84.75	50	1	20	77	991204	991262
62839__len__186	Rickettsiella_grylli_1	3e-88	318	184	98.37	181	0	3	186	496943	497126
62899__len__117	Rickettsiella_grylli_1	2e-56	212	117	100.00	117	0	1	117	515009	514893
62924__len__247	Rickettsiella_grylli_1	3e-121	428	247	98.38	243	0	1	247	1246040	1245794
62930__len__109	Rickettsiella_grylli_1	4e-52	197	109	100.00	109	0	1	109	81186	81294
62990__len__1144	Rickettsiella_grylli_1	0.0	1994	1145	98.69	1130	1	1	1144	1514790	1513646
63029__len__143	Rickettsiella_grylli_1	5e-65	241	141	97.87	138	0	3	143	700961	701101
63168__len__149	Rickettsiella_grylli_1	6e-71	260	149	98.66	147	0	1	149	737617	737765
63181__len__511	Rickettsiella_grylli_1	0.0	859	511	97.46	498	1	1	511	1364597	1364088
63211__len__120	Rickettsiella_grylli_1	6e-50	190	120	95.00	114	0	1	120	80934	80815
63234__len__304	Rickettsiella_grylli_1	1e-127	450	304	92.76	282	0	1	304	943096	942793
63278__len__961	Rickettsiella_grylli_1	0.0	1680	961	98.75	949	0	1	961	906103	905143
63310__len__448	Rickettsiella_grylli_1	0.0	791	448	99.11	444	0	1	448	412841	412394
63335__len__169	Rickettsiella_grylli_1	1e-74	273	169	96.45	163	4	1	169	1258434	1258598
63351__len__119	Rickettsiella_grylli_1	8e-55	206	121	98.35	119	2	1	119	1337916	1337796
63395__len__271	Rickettsiella_grylli_1	6e-137	480	271	99.26	269	0	1	271	1388124	1387854
63470__len__109	Rickettsiella_grylli_1	2e-43	168	109	94.50	103	3	1	109	146763	146658
63518__len__2012	Rickettsiella_grylli_1	4e-11	66.2	134	70.90	95	0	573	706	1118595	1118728
63847__len__217	Rickettsiella_grylli_1	5e-105	374	217	98.16	213	0	1	217	931735	931951
63856__len__201	Rickettsiella_grylli_1	6e-91	327	201	96.02	193	0	1	201	201223	201423
63856__len__201	Rickettsiella_grylli_1	5e-42	165	201	78.11	157	0	1	201	430471	430271
63857__len__250	Rickettsiella_grylli_1	2e-124	439	248	99.60	247	1	1	248	837337	837583
63891__len__150	Rickettsiella_grylli_1	2e-71	262	150	98.67	148	0	1	150	815664	815813
63938__len__703	Rickettsiella_grylli_1	0.0	1189	705	97.45	687	3	2	703	371496	370792
63968__len__198	Rickettsiella_grylli_1	2e-98	352	198	99.49	197	0	1	198	1541513	1541710
64023__len__1043	Rickettsiella_grylli_1	0.0	1867	1043	99.71	1040	0	1	1043	341480	342522
64087__len__682	Rickettsiella_grylli_1	6e-161	562	316	99.37	314	0	367	682	697116	696801
64095__len__130	Rickettsiella_grylli_1	4e-59	221	130	97.69	127	0	1	130	1246479	1246350
64143__len__551	Rickettsiella_grylli_1	0.0	976	551	99.27	547	0	1	551	1099271	1099821
64155__len__128	Rickettsiella_grylli_1	1e-59	223	128	98.44	126	0	1	128	1098987	1098860
64307__len__118	Rickettsiella_grylli_1	8e-49	187	113	96.46	109	0	6	118	173038	172926
64308__len__112	Rickettsiella_grylli_1	9e-54	203	112	100.00	112	0	1	112	151873	151762
64388__len__158	Rickettsiella_grylli_1	2e-70	259	158	96.84	153	1	1	158	708764	708920
64396__len__398	Rickettsiella_grylli_1	0.0	704	398	99.25	395	0	1	398	239758	239361
64403__len__121	Rickettsiella_grylli_1	1e-58	219	121	100.00	121	0	1	121	547825	547945
64448__len__171	Rickettsiella_grylli_1	1e-85	309	171	100.00	171	0	1	171	998246	998416
64487__len__129	Rickettsiella_grylli_1	2e-50	192	129	93.02	120	0	1	129	1380846	1380718
64600__len__337	Rickettsiella_grylli_1	1e-172	600	337	99.41	335	0	1	337	1410618	1410954
64634__len__1322	Rickettsiella_grylli_1	0.0	2295	1322	98.49	1302	0	1	1322	106185	104864
64636__len__234	Rickettsiella_grylli_1	2e-111	396	234	97.44	228	0	1	234	883010	882777
64690__len__182	Rickettsiella_grylli_1	5e-79	288	182	95.05	173	0	1	182	903891	904072
64753__len__174	Rickettsiella_grylli_1	1e-85	309	174	99.43	173	0	1	174	660214	660041
64771__len__592	Rickettsiella_grylli_1	0.0	1009	592	97.80	579	0	1	592	1232979	1233570
64795__len__160	Rickettsiella_grylli_1	1e-79	289	160	100.00	160	0	1	160	280932	280773
64819__len__113	Rickettsiella_grylli_2	1e-52	199	113	99.12	112	0	1	113	10331	10219
64819__len__113	Rickettsiella_grylli_1	1e-52	199	113	99.12	112	0	1	113	1432745	1432857
64846__len__209	Rickettsiella_grylli_1	2e-104	372	209	99.52	208	0	1	209	678884	679092
64989__len__211	Rickettsiella_grylli_1	1e-105	376	211	99.53	210	0	1	211	591637	591847
65006__len__160	Rickettsiella_grylli_1	2e-39	156	156	82.05	128	0	1	156	482277	482122
65017__len__191	Rickettsiella_grylli_1	1e-93	336	191	98.95	189	0	1	191	618805	618995
65047__len__340	Rickettsiella_grylli_1	3e-174	605	340	99.41	338	0	1	340	680190	680529
65287__len__110	Rickettsiella_grylli_1	1e-52	199	110	100.00	110	0	1	110	191668	191559
65303__len__687	Rickettsiella_grylli_1	0.0	1177	687	97.96	673	0	1	687	525289	525975
65327__len__191	Rickettsiella_grylli_1	2e-96	345	191	100.00	191	0	1	191	577309	577119
65343__len__719	Rickettsiella_grylli_1	0.0	1274	719	99.30	714	0	1	719	739343	740061
65346__len__223	Rickettsiella_grylli_1	1e-113	403	223	100.00	223	0	1	223	280070	279848
65442__len__177	Rickettsiella_grylli_1	4e-87	315	177	99.44	176	0	1	177	329778	329602
65477__len__112	Rickettsiella_grylli_1	9e-54	203	112	100.00	112	0	1	112	1317123	1317234
65582__len__345	Rickettsiella_grylli_1	1e-172	600	345	98.55	340	0	1	345	817858	817514
65589__len__236	Rickettsiella_grylli_1	6e-118	417	236	99.15	234	0	1	236	1427125	1427360
65589__len__236	Rickettsiella_grylli_1	6e-118	417	236	99.15	234	0	1	236	1556438	1556203
65596__len__255	Rickettsiella_grylli_1	8e-123	434	255	97.65	249	0	1	255	401174	401428
65697__len__173	Rickettsiella_grylli_1	2e-78	286	173	96.53	167	0	1	173	932107	932279
[truncated: 4,264 more rows]
