# Supplementary material for: Candidate pathogenicity islands in the genome of ‘Candidatus Rickettsiella isopodorum’, an intracellular bacterium infecting terrestrial isopod crustaceans
Source: PeerJ. 2016 Dec 21;4:e2806. doi: 10.7717/peerj.2806 (PMC5181103; doi:10.7717/peerj.2806)
Supplement: Supplemental Information 2 [file peerj-04-2806-s002.zip › Supplement/blastkoala_results/user_ko_definition.txt]

A1D18_00005
A1D18_00010
A1D18_00015
A1D18_00020			1	K02004	1
A1D18_00025
A1D18_00030			1	K00505	1
A1D18_00035			1	K13648	1
A1D18_00040			2	K10867	1
A1D18_00045			1	K01596	1
A1D18_00050			1	K00002	1
A1D18_00055
A1D18_00060
A1D18_00065			21	K02238	1
A1D18_00070			4	K01790	1
A1D18_00075			4	K12590	1
A1D18_00080			1	K00344	1
A1D18_00085
A1D18_00090
A1D18_00095			3
A1D18_00100			2	K11069	1
A1D18_00105			20	K01338	1
A1D18_00130	K02990	RP-S6; small subunit ribosomal protein S6	107
A1D18_00135	K02523	ispB; octaprenyl-diphosphate synthase [EC:2.5.1.90]	197
A1D18_00140			1	K08283	1
A1D18_00150			6	K07001	1
A1D18_00155			1	K00937	1
A1D18_00160			12
A1D18_00165			9	K13908
A1D18_00170			2	K03497	1
A1D18_00175			3	K07733	1
A1D18_00180			145
A1D18_00185			5	K11034	3
A1D18_00190			1	K06413	1
A1D18_00195			1	K03546	1
A1D18_00200
A1D18_00205			1	K11808
A1D18_00210
A1D18_00215	K01669	phrB; deoxyribodipyrimidine photo-lyase [EC:4.1.99.3]	288
A1D18_00220			2	K07407	1
A1D18_00225	K01091	gph; phosphoglycolate phosphatase [EC:3.1.3.18]	40	K06019	3
A1D18_00230	K00793	ribE; riboflavin synthase [EC:2.5.1.9]	79
A1D18_00235	K02527	kdtA; 3-deoxy-D-manno-octulosonic-acid transferase [EC:2.4.99.12 2.4.99.13 2.4.99.14 2.4.99.15]	263
A1D18_00240	K05801	djlA; DnaJ like chaperone protein	157
A1D18_00245	K01783	rpe; ribulose-phosphate 3-epimerase [EC:5.1.3.1]	157
A1D18_00250			9	K04754	1
A1D18_00255	K04744	lptD; LPS-assembly protein	263
A1D18_00260	K03771	surA; peptidyl-prolyl cis-trans isomerase SurA [EC:5.2.1.8]	207
A1D18_00265			1
A1D18_00275	K02888	RP-L21; large subunit ribosomal protein L21	120
A1D18_00280	K02899	RP-L27; large subunit ribosomal protein L27	97
A1D18_00285	K03979	obgE; GTPase [EC:3.6.5.-]	237
A1D18_00290	K05788	ihfB; integration host factor subunit beta	45
A1D18_00295	K08744	CRLS; cardiolipin synthase (CMP-forming) [EC:2.7.8.41]	112
A1D18_00300	K10763	hda; DnaA-homolog protein	133
A1D18_00305	K03809	wrbA; NAD(P)H dehydrogenase (quinone) [EC:1.6.5.2]	229
A1D18_00310	K02967	RP-S2; small subunit ribosomal protein S2	209
A1D18_00315	K02357	tsf; elongation factor Ts	205
A1D18_00320	K09903	pyrH; uridylate kinase [EC:2.7.4.22]	240
A1D18_00325	K02838	frr; ribosome recycling factor	148
A1D18_00330	K00806	uppS; undecaprenyl diphosphate synthase [EC:2.5.1.31]	244
A1D18_00335	K00981	E2.7.7.41; phosphatidate cytidylyltransferase [EC:2.7.7.41]	119
A1D18_00340	K00099	dxr; 1-deoxy-D-xylulose-5-phosphate reductoisomerase [EC:1.1.1.267]	263
A1D18_00345	K07277	SAM50; outer membrane protein insertion porin family	382
A1D18_00350	K06142	hlpA; outer membrane protein	53
A1D18_00355	K02536	lpxD; UDP-3-O-[3-hydroxymyristoyl] glucosamine N-acyltransferase [EC:2.3.1.191]	215
A1D18_00360	K02372	fabZ; 3-hydroxyacyl-[acyl-carrier-protein] dehydratase [EC:4.2.1.59]	116
A1D18_00365	K00677	lpxA; UDP-N-acetylglucosamine acyltransferase [EC:2.3.1.129]	201
A1D18_00370	K00748	lpxB; lipid-A-disaccharide synthase [EC:2.4.1.182]	302
A1D18_00375	K03470	rnhB; ribonuclease HII [EC:3.1.26.4]	143
A1D18_00380			3	K15371	1
A1D18_00385			13	K03584	1
A1D18_00390			25	K10906	14
A1D18_00395			2	K02902	1
A1D18_00400			1	K05356	1
A1D18_00405			1	K02120	1
A1D18_00410			4	K03775	1
A1D18_00415
A1D18_00420			83
A1D18_00425			4	K02121	1
A1D18_00430			66
A1D18_00435			33	K02364	3
A1D18_00440			59	K07648	11
A1D18_00445			2	K14319	1
A1D18_00450			5	K11904	1
A1D18_00455			6	K07001	1
A1D18_00460			1	K19155	1
A1D18_00465	K03503	DPO5D; DNA polymerase V [EC:3.4.21.-]	82
A1D18_00470	K03502	DPO5C; DNA polymerase V	202
A1D18_00475			7
A1D18_00480			3	K04988
A1D18_00490			4	K03733	1
A1D18_00495			2	K11358	1
A1D18_00500			4
A1D18_00505	K00117	gcd; quinoprotein glucose dehydrogenase [EC:1.1.5.2]	305
A1D18_00510			1	K04136	1
A1D18_00515	K06139	pqqE; pyrroloquinoline quinone biosynthesis protein E	250
A1D18_00520	K06138	pqqD; pyrroloquinoline quinone biosynthesis protein D	56
A1D18_00525	K06137	pqqC; pyrroloquinoline-quinone synthase [EC:1.3.3.11]	178
A1D18_00530	K06136	pqqB; pyrroloquinoline quinone biosynthesis protein B	213
A1D18_00535			5	K10335	5
A1D18_00540			1	K03695	1
A1D18_00545			1	K01920	1
A1D18_00550			2	K08074
A1D18_00555
A1D18_00560			1	K01507	1
A1D18_00565			3	K06867	1
A1D18_00570
A1D18_00575			6	K07001	1
A1D18_00580			1	K04508	1
A1D18_00590	K12222	icmT; intracellular multiplication protein IcmT	19
A1D18_00595
A1D18_00600	K13821	putA; RHH-type transcriptional regulator, proline utilization regulon repressor / proline dehydrogenase / delta 1-pyrroline-5-carboxylate dehydrogenase [EC:1.5.5.2 1.2.1.88]	728
A1D18_00605			317
A1D18_00610
A1D18_00615	K00163	aceE; pyruvate dehydrogenase E1 component [EC:1.2.4.1]	754
A1D18_00620	K00627	DLAT; pyruvate dehydrogenase E2 component (dihydrolipoamide acetyltransferase) [EC:2.3.1.12]	261
A1D18_00625	K00382	DLD; dihydrolipoamide dehydrogenase [EC:1.8.1.4]	370
A1D18_00630			2	K01677	1
A1D18_00635	K03655	recG; ATP-dependent DNA helicase RecG [EC:3.6.4.12]	449
A1D18_00640	K02160	accB; acetyl-CoA carboxylase biotin carboxyl carrier protein	102
A1D18_00645	K01961	accC; acetyl-CoA carboxylase, biotin carboxylase subunit [EC:6.4.1.2 6.3.4.14]	455
A1D18_00650	K02687	prmA; ribosomal protein L11 methyltransferase [EC:2.1.1.-]	178
A1D18_00655	K02492	hemA; glutamyl-tRNA reductase [EC:1.2.1.70]	243
A1D18_00660			1	K07625	1
A1D18_00665	K08160	mdfA; MFS transporter, DHA1 family, multidrug/chloramphenicol efflux transport protein	80
A1D18_00670	K18480	linN; cholesterol transport system auxiliary component	21
A1D18_00675	K02067	mlaD; phospholipid/cholesterol/gamma-HCH transport system substrate-binding protein	52
A1D18_00680	K02065	mlaF; phospholipid/cholesterol/gamma-HCH transport system ATP-binding protein	132
A1D18_00685	K02066	mlaE; phospholipid/cholesterol/gamma-HCH transport system permease protein	177
A1D18_00690			2	K17264	1
A1D18_00695	K02835	prfA; peptide chain release factor 1	332
A1D18_00700			3	K06445	1
A1D18_00705	K02493	hemK; release factor glutamine methyltransferase [EC:2.1.1.297]	147
A1D18_00710	K06204	dksA; DnaK suppressor protein	119
A1D18_00715	K00763	pncB; nicotinate phosphoribosyltransferase [EC:6.3.4.21]	289
A1D18_00720	K08281	pncA; nicotinamidase/pyrazinamidase [EC:3.5.1.19 3.5.1.-]	158
A1D18_00725	K04568	epmA; elongation factor P--(R)-beta-lysine ligase [EC:6.3.1.-]	220
A1D18_00730	K12203	dotB; defect in organelle trafficking protein DotB	212
A1D18_00735	K12204	dotC; defect in organelle trafficking protein DotC	57
A1D18_00740	K12205	dotD; defect in organelle trafficking protein DotD	15
A1D18_00745	K08316	rsmD; 16S rRNA (guanine966-N2)-methyltransferase [EC:2.1.1.171]	110
A1D18_00750	K03110	ftsY; fused signal recognition particle receptor	205
A1D18_00755			37	K05297	1
A1D18_00760	K08973	putative membrane protein	95
A1D18_00765	K00228	CPOX; coproporphyrinogen III oxidase [EC:1.3.3.3]	345
A1D18_00770			300
A1D18_00775			1	K06131	1
A1D18_00780			1	K01992	1
A1D18_00785			116
A1D18_00790	K08681	pdxT; 5'-phosphate synthase pdxT subunit [EC:4.3.3.6]	72
A1D18_00795	K06215	pdxS; pyridoxal 5'-phosphate synthase pdxS subunit [EC:4.3.3.6]	179
A1D18_00800			154	K11927	17
A1D18_00805			1	K08773
A1D18_00810			17	K19231	8
A1D18_00815			1	K11070	1
A1D18_00820	K03501	gidB; 16S rRNA (guanine527-N7)-methyltransferase [EC:2.1.1.170]	119
A1D18_00825	K00215	dapB; 4-hydroxy-tetrahydrodipicolinate reductase [EC:1.17.1.8]	130
A1D18_00830			69
A1D18_00835	K01256	pepN; aminopeptidase N [EC:3.4.11.2]	618
A1D18_00840			72
A1D18_00845			242
A1D18_00850	K03585	acrA; membrane fusion protein, multidrug efflux system	177
A1D18_00855	K18138	acrB; multidrug efflux pump	635
A1D18_00860			15	K03724	1
A1D18_00865			40	K17717	6
A1D18_00870	K00942	E2.7.4.8; guanylate kinase [EC:2.7.4.8]	156
A1D18_00875			181
A1D18_00880	K00989	rph; ribonuclease PH [EC:2.7.7.56]	301
A1D18_00885			3
A1D18_00890			242
A1D18_00895	K00075	murB; UDP-N-acetylmuramate dehydrogenase [EC:1.3.1.98]	205
A1D18_00900	K01924	murC; UDP-N-acetylmuramate--alanine ligase [EC:6.3.2.8]	370
A1D18_00905	K03588	ftsW; cell division protein FtsW	352
A1D18_00910	K01925	murD; UDP-N-acetylmuramoylalanine--D-glutamate ligase [EC:6.3.2.9]	262
A1D18_00915	K00566	mnmA; tRNA-specific 2-thiouridylase [EC:2.8.1.-]	326
A1D18_00920	K07152	SCO1_2; protein SCO1/2	70
A1D18_00925	K02301	cyoE; protoheme IX farnesyltransferase [EC:2.5.1.-]	163
A1D18_00930			5	K01610	1
A1D18_00935
A1D18_00940
A1D18_00945			6	K03750	1
A1D18_00950	K02259	COX15; cytochrome c oxidase assembly protein subunit 15	183
A1D18_00955			30
A1D18_00960			41	K14998	12
A1D18_00965	K02276	coxC; cytochrome c oxidase subunit III [EC:1.9.3.1]	147
A1D18_00970	K02258	COX11; cytochrome c oxidase assembly protein subunit 11	109
A1D18_00975	K02274	coxA; cytochrome c oxidase subunit I [EC:1.9.3.1]	514
A1D18_00980	K02275	coxB; cytochrome c oxidase subunit II [EC:1.9.3.1]	131
A1D18_00985			112
A1D18_00990	K07566	tsaC; L-threonylcarbamoyladenylate synthase [EC:2.7.7.87]	111
A1D18_00995			56
A1D18_01000	K04761	oxyR; LysR family transcriptional regulator, hydrogen peroxide-inducible genes activator	154
A1D18_01005	K03628	rho; transcription termination factor Rho	497
A1D18_01010	K03671	trxA; thioredoxin 1	80
A1D18_01015	K00760	hprT; hypoxanthine phosphoribosyltransferase [EC:2.4.2.8]	133
A1D18_01020	K01207	nagZ; beta-N-acetylhexosaminidase [EC:3.2.1.52]	265
A1D18_01025			135
A1D18_01030			52
A1D18_01035	K13038	coaBC; phosphopantothenoylcysteine decarboxylase / phosphopantothenate--cysteine ligase [EC:4.1.1.36 6.3.2.5]	253
A1D18_01040	K00606	panB; 3-methyl-2-oxobutanoate hydroxymethyltransferase [EC:2.1.2.11]	170
A1D18_01045	K01918	panC; pantoate--beta-alanine ligase [EC:6.3.2.1]	168
A1D18_01050			222	K01139	152
A1D18_01055	K03060	rpoZ; DNA-directed RNA polymerase subunit omega [EC:2.7.7.6]	55
A1D18_01060	K00134	GAPDH; glyceraldehyde 3-phosphate dehydrogenase [EC:1.2.1.12]	242
A1D18_01065	K00615	E2.2.1.1; transketolase [EC:2.2.1.1]	605
A1D18_01070	K03834	tyrP; tyrosine-specific transport protein	161
A1D18_01075	K03834	tyrP; tyrosine-specific transport protein	168
A1D18_01080	K02517	lpxL; Kdo2-lipid IVA lauroyltransferase [EC:2.3.1.241]	246
A1D18_01085			56
A1D18_01090	K13993	HSP20; HSP20 family protein	84
A1D18_01095			124
A1D18_01100			2	K01929	1
A1D18_01105	K01962	accA; acetyl-CoA carboxylase carboxyl transferase subunit alpha [EC:6.4.1.2]	323
A1D18_01110	K03811	pnuC; nicotinamide mononucleotide transporter	57
A1D18_01115	K04075	tilS; tRNA(Ile)-lysidine synthase [EC:6.3.4.19]	202
A1D18_01120
A1D18_01125	K06134	COQ7; ubiquinone biosynthesis monooxygenase Coq7 [EC:1.14.13.-]	107
A1D18_01130	K16052	ynaI; MscS family membrane protein	136
A1D18_01135			112
A1D18_01140	K02968	RP-S20; small subunit ribosomal protein S20	71
A1D18_01145	K05515	mrdA; penicillin-binding protein 2	327
A1D18_01150	K01845	hemL; glutamate-1-semialdehyde 2,1-aminomutase [EC:5.4.3.8]	372
A1D18_01155			1
A1D18_01160	K07263	pqqL; zinc protease [EC:3.4.24.-]	198
A1D18_01165	K07263	pqqL; zinc protease [EC:3.4.24.-]	315
A1D18_01170	K03602	xseB; exodeoxyribonuclease VII small subunit [EC:3.1.11.6]	34
A1D18_01175	K00795	ispA; farnesyl diphosphate synthase [EC:2.5.1.1 2.5.1.10]	112	K13789	10
A1D18_01180	K03386	PRDX2_4; peroxiredoxin (alkyl hydroperoxide reductase subunit C) [EC:1.11.1.15]	132
A1D18_01185	K07305	msrB; peptide-methionine (R)-S-oxide reductase [EC:1.8.4.12]	27	K12267	10
A1D18_01190	K12267	msrAB; peptide methionine sulfoxide reductase msrA/msrB [EC:1.8.4.11 1.8.4.12]	54	K07304	5
A1D18_01195	K01066	aes; acetyl esterase [EC:3.1.1.-]	22
A1D18_01200			14	K05928	1
A1D18_01205	K01489	cdd; cytidine deaminase [EC:3.5.4.5]	44
A1D18_01210			130
A1D18_01215			2	K07001	1
A1D18_01225
A1D18_01230	K01870	IARS; isoleucyl-tRNA synthetase [EC:6.1.1.5]	811
A1D18_01235	K03101	lspA; signal peptidase II [EC:3.4.23.36]	86
A1D18_01240	K20265	gadC; glutamate:GABA antiporter	220
A1D18_01245			33	K18377	1
A1D18_01250	K02841	waaC; heptosyltransferase I [EC:2.4.-.-]	204
A1D18_01255	K04066	priA; primosomal protein N' (replication factor Y) (superfamily II helicase) [EC:3.6.4.-]	437
A1D18_01260	K01752	E4.3.1.17; L-serine dehydratase [EC:4.3.1.17]	332
A1D18_01265	K17103	CHO1; CDP-diacylglycerol---serine O-phosphatidyltransferase [EC:2.7.8.8]	186
A1D18_01270	K03555	mutS; DNA mismatch repair protein MutS	659
A1D18_01275	K01633	folB; dihydroneopterin aldolase / 7,8-dihydroneopterin epimerase [EC:4.1.2.25 5.1.99.8]	18	K13940	1
A1D18_01280			33
A1D18_01285	K01069	E3.1.2.6; hydroxyacylglutathione hydrolase [EC:3.1.2.6]	145
A1D18_01290			76
A1D18_01295	K01613	psd; phosphatidylserine decarboxylase [EC:4.1.1.65]	243
A1D18_01300			116
A1D18_01305			37	K15509	1
A1D18_01310			1
A1D18_01315	K00974	cca; tRNA nucleotidyltransferase (CCA-adding enzyme) [EC:2.7.7.72 3.1.3.- 3.1.4.-]	253
A1D18_01320	K00263	E1.4.1.9; leucine dehydrogenase [EC:1.4.1.9]	191
A1D18_01325	K00161	PDHA; pyruvate dehydrogenase E1 component alpha subunit [EC:1.2.4.1]	243
A1D18_01330	K00162	PDHB; pyruvate dehydrogenase E1 component beta subunit [EC:1.2.4.1]	315
A1D18_01335	K00627	DLAT; pyruvate dehydrogenase E2 component (dihydrolipoamide acetyltransferase) [EC:2.3.1.12]	223
A1D18_01340	K02528	ksgA; 16S rRNA (adenine1518-N6/adenine1519-N6)-dimethyltransferase [EC:2.1.1.182]	172
A1D18_01345			39
A1D18_01350	K03773	fklB; FKBP-type peptidyl-prolyl cis-trans isomerase FklB [EC:5.2.1.8]	78
A1D18_01355	K03495	gidA; tRNA uridine 5-carboxymethylaminomethyl modification enzyme	585
A1D18_01360	K03723	mfd; transcription-repair coupling factor (superfamily II helicase) [EC:3.6.4.-]	847
A1D18_01365
A1D18_01370	K07568	queA; S-adenosylmethionine:tRNA ribosyltransferase-isomerase [EC:2.4.99.17]	370
A1D18_01375	K03210	yajC; preprotein translocase subunit YajC	71
A1D18_01380	K03072	secD; preprotein translocase subunit SecD	419
A1D18_01385	K03074	secF; preprotein translocase subunit SecF	237
A1D18_01390	K01092	E3.1.3.25; myo-inositol-1(or 4)-monophosphatase [EC:3.1.3.25]	162
A1D18_01395	K15396	trmJ; tRNA (cytidine32/uridine32-2'-O)-methyltransferase [EC:2.1.1.200]	153
A1D18_01400	K00773	tgt; queuine tRNA-ribosyltransferase [EC:2.4.2.29]	275
A1D18_01405	K01895	ACSS; acetyl-CoA synthetase [EC:6.2.1.1]	354
A1D18_01410	K00979	kdsB; 3-deoxy-manno-octulosonate cytidylyltransferase (CMP-KDO synthetase) [EC:2.7.7.38]	105
A1D18_01415	K15634	gpmB; probable phosphoglycerate mutase [EC:5.4.2.12]	19	K02226	4
A1D18_01420	K08641	vanX; D-alanyl-D-alanine dipeptidase [EC:3.4.13.22]	128
A1D18_01425	K03781	katE; catalase [EC:1.11.1.6]	454
A1D18_01430
A1D18_01440			5	K17535	2
A1D18_01445			1	K01654	1
A1D18_01450			14	K16726	3
A1D18_01455
A1D18_01460	K00799	GST; glutathione S-transferase [EC:2.5.1.18]	179
A1D18_01465
A1D18_01470	K03086	SIG1; RNA polymerase primary sigma factor	455
A1D18_01475	K13941	folKP; 2-amino-4-hydroxy-6-hydroxymethyldihydropteridine diphosphokinase / dihydropteroate synthase [EC:2.7.6.3 2.5.1.15]	60	K00796	3
A1D18_01480	K00283	gcvPB; glycine dehydrogenase subunit 2 [EC:1.4.4.2]	428
A1D18_01485	K00282	gcvPA; glycine dehydrogenase subunit 1 [EC:1.4.4.2]	448
A1D18_01490	K02437	gcvH; glycine cleavage system H protein	90
A1D18_01495	K00605	gcvT; aminomethyltransferase [EC:2.1.2.10]	324
A1D18_01500	K03497	parB; chromosome partitioning protein, ParB family	202
A1D18_01505	K03496	parA; chromosome partitioning protein	163
A1D18_01510	K02077	ABC.ZM.S; zinc/manganese transport system substrate-binding protein	60
A1D18_01515	K02074	ABC.ZM.A; zinc/manganese transport system ATP-binding protein	85
A1D18_01520	K02075	ABC.ZM.P; zinc/manganese transport system permease protein	137
A1D18_01525	K00526	E1.17.4.1B; ribonucleoside-diphosphate reductase beta chain [EC:1.17.4.1]	370
A1D18_01530	K00525	E1.17.4.1A; ribonucleoside-diphosphate reductase alpha chain [EC:1.17.4.1]	876
A1D18_01535	K15778	pmm-pgm; phosphomannomutase / phosphoglucomutase [EC:5.4.2.8 5.4.2.2]	438
A1D18_01540	K01142	E3.1.11.2; exodeoxyribonuclease III [EC:3.1.11.2]	281
A1D18_01545
A1D18_01550	K03743	pncC; nicotinamide-nucleotide amidase [EC:3.5.1.42]	101
A1D18_01555	K02518	infA; translation initiation factor IF-1	69
A1D18_01560	K03694	clpA; ATP-dependent Clp protease ATP-binding subunit ClpA	673
A1D18_01565	K00031	IDH1; isocitrate dehydrogenase [EC:1.1.1.42]	486
A1D18_01570			1	K15296	1
A1D18_01575			1	K15726	1
A1D18_01580			180
A1D18_01585	K05896	scpA; segregation and condensation protein A	127
A1D18_01590			120
A1D18_01595	K03815	xapA; xanthosine phosphorylase [EC:2.4.2.-]	218
A1D18_01600			84
A1D18_01605	K03575	mutY; A/G-specific adenine glycosylase [EC:3.2.2.-]	238
A1D18_01610	K07289	asmA; AsmA protein	66
A1D18_01615			63
A1D18_01620	K02428	rdgB; XTP/dITP diphosphohydrolase [EC:3.6.1.66]	55
A1D18_01625	K03762	proP; MFS transporter, MHS family, proline/betaine transporter	125
A1D18_01630	K00791	miaA; tRNA dimethylallyltransferase [EC:2.5.1.75]	220
A1D18_01635	K03572	mutL; DNA mismatch repair protein MutL	435
A1D18_01640
A1D18_01645			110
A1D18_01650	K06925	tsaE; tRNA threonylcarbamoyladenosine biosynthesis protein TsaE	74
A1D18_01655			535
A1D18_01660	K00600	glyA; glycine hydroxymethyltransferase [EC:2.1.2.1]	421
A1D18_01665	K07738	nrdR; transcriptional repressor NrdR	127
A1D18_01670	K03625	nusB; N utilization substance protein B	107
A1D18_01675	K00946	thiL; thiamine-monophosphate kinase [EC:2.7.4.16]	298
A1D18_01680	K01095	pgpA; phosphatidylglycerophosphatase A [EC:3.1.3.27]	132
A1D18_01685	K00783	rlmH; 23S rRNA (pseudouridine1915-N3)-methyltransferase [EC:2.1.1.177]	122
A1D18_01690	K09710	ybeB; ribosome-associated protein	43
A1D18_01695	K00969	nadD; nicotinate-nucleotide adenylyltransferase [EC:2.7.7.18]	77
A1D18_01700	K02340	DPO3D1; DNA polymerase III subunit delta [EC:2.7.7.7]	133
A1D18_01705	K03643	lptE; LPS-assembly lipoprotein	32
A1D18_01710	K01869	LARS; leucyl-tRNA synthetase [EC:6.1.1.4]	668
A1D18_01715	K03820	lnt; apolipoprotein N-acyltransferase [EC:2.3.1.-]	227
A1D18_01720	K04774	sohB; serine protease SohB [EC:3.4.21.-]	211
A1D18_01725	K02193	ccmA; heme exporter protein A [EC:3.6.3.41]	103
A1D18_01730	K02194	ccmB; heme exporter protein B	89
A1D18_01735	K02195	ccmC; heme exporter protein C	189
A1D18_01740
A1D18_01745	K01627	kdsA; 2-dehydro-3-deoxyphosphooctonate aldolase (KDO 8-P synthase) [EC:2.5.1.55]	374
A1D18_01750	K01689	ENO; enolase [EC:4.2.1.11]	357
A1D18_01755	K05589	ftsB; cell division protein FtsB	38
A1D18_01760			6	K01356	1
A1D18_01765			5	K07667	1
A1D18_01770	K09810	lolD; lipoprotein-releasing system ATP-binding protein [EC:3.6.3.-]	171
A1D18_01775	K09808	lolC_E; lipoprotein-releasing system permease protein	298
A1D18_01780	K00208	fabI; enoyl-[acyl-carrier protein] reductase I [EC:1.3.1.9 1.3.1.10]	226
A1D18_01785	K00876	udk; uridine kinase [EC:2.7.1.48]	172
A1D18_01790	K02198	ccmF; cytochrome c-type biogenesis protein CcmF	375
A1D18_01795	K02199	ccmG; cytochrome c biogenesis protein CcmG, thiol:disulfide interchange protein DsbE	85
A1D18_01800	K02200	ccmH; cytochrome c-type biogenesis protein CcmH	48
A1D18_01805
A1D18_01810			20
A1D18_01815			1	K20854	1
A1D18_01820			9	K01802	1
A1D18_01825			1	K01256	1
A1D18_01830
A1D18_01835			2	K07001	1
A1D18_01840			1	K07263	1
A1D18_01845			27
A1D18_01850			1	K06947	1
A1D18_01855	K01485	codA; cytosine deaminase [EC:3.5.4.1]	61
A1D18_01860	K00297	metF; methylenetetrahydrofolate reductase (NADPH) [EC:1.5.1.20]	204
A1D18_01865	K00549	metE; 5-methyltetrahydropteroyltriglutamate--homocysteine methyltransferase [EC:2.1.1.14]	557
A1D18_01870	K03797	E3.4.21.102; carboxyl-terminal processing protease [EC:3.4.21.102]	253
A1D18_01875	K15633	gpmI; 2,3-bisphosphoglycerate-independent phosphoglycerate mutase [EC:5.4.2.12]	390
A1D18_01880	K03327	TC.MATE; multidrug resistance protein, MATE family	124
A1D18_01885			1	K10352	1
A1D18_01890	K13292	lgt; phosphatidylglycerol:prolipoprotein diacylglycerol transferase [EC:2.-.-.-]	274
A1D18_01895			7	K13671	5
A1D18_01900	K03642	rlpA; rare lipoprotein A	150
A1D18_01905	K08305	mltB; membrane-bound lytic murein transglycosylase B	143
A1D18_01910	K05837	rodA; rod shape determining protein RodA	349
A1D18_01915	K16291	erfK; L,D-transpeptidase ErfK/SrfK	141
A1D18_01920			82
A1D18_01925			37
A1D18_01930	K06916	zapE; cell division protein ZapE	179
A1D18_01935	K07018	uncharacterized protein	128
A1D18_01940	K01990	ABC-2.A; ABC-2 type transport system ATP-binding protein	274
A1D18_01945	K01992	ABC-2.P; ABC-2 type transport system permease protein	297
A1D18_01950	K01772	hemH; ferrochelatase [EC:4.99.1.1]	194
A1D18_01955			397
A1D18_01960			1	K02014	1
A1D18_01965			1	K01387	1
A1D18_01970	K07457	endonuclease III related protein	126
A1D18_01975			42
A1D18_01980			33	K18446	5
A1D18_01985	K03089	SIG3.3.1; RNA polymerase sigma-32 factor	220
A1D18_01990	K03526	gcpE; (E)-4-hydroxy-3-methylbut-2-enyl-diphosphate synthase [EC:1.17.7.1 1.17.7.3]	392
A1D18_01995			93
A1D18_02000			1	K01256	1
A1D18_02005			1	K18410	1
A1D18_02010	K07462	recJ; single-stranded-DNA-specific exonuclease [EC:3.1.-.-]	403
A1D18_02015			1	K03531	1
A1D18_02020	K05539	dusA; tRNA-dihydrouridine synthase A [EC:1.-.-.-]	242
A1D18_02025			14	K07490	1
A1D18_02030	K04759	feoB; ferrous iron transport protein B	477
A1D18_02035	K04758	feoA; ferrous iron transport protein A	25	K03709	1
A1D18_02040	K01928	murE; UDP-N-acetylmuramoyl-L-alanyl-D-glutamate--2,6-diaminopimelate ligase [EC:6.3.2.13]	266
A1D18_02045	K01929	murF; UDP-N-acetylmuramoyl-tripeptide--D-alanyl-D-alanine ligase [EC:6.3.2.10]	247
A1D18_02050	K01000	mraY; phospho-N-acetylmuramoyl-pentapeptide-transferase [EC:2.7.8.13]	339
A1D18_02055	K07153	hflD; high frequency lysogenization protein	105
A1D18_02060			1	K09482	1
A1D18_02065			121
A1D18_02070			1	K13954	1
A1D18_02075	K17686	copA; Cu+-exporting ATPase [EC:3.6.3.54]	356
A1D18_02080	K20527	trbB; type IV secretion system protein TrbB	137
A1D18_02085	K20528	trbC; type IV secretion system protein TrbC	22
A1D18_02090	K20529	trbD; type IV secretion system protein TrbD	10
A1D18_02095	K20530	trbE; type IV secretion system protein TrbE	305
A1D18_02100	K07344	trbL; type IV secretion system protein TrbL	10
A1D18_02105	K20531	trbF; type IV secretion system protein TrbF	65
A1D18_02110	K20532	trbG; type IV secretion system protein TrbG	86
A1D18_02115	K20533	trbI; type IV secretion system protein TrbI	62
A1D18_02120			7	K01117	1
A1D18_02125			12	K11018	6
A1D18_02130	K06133	LYS5; 4'-phosphopantetheinyl transferase [EC:2.7.8.-]	56
A1D18_02135			35	K13611	9
A1D18_02140			21	K13612	2
A1D18_02145			21	K13614	12
A1D18_02150			23	K13614	7
A1D18_02155
A1D18_02160			27	K06954	6
A1D18_02165	K01921	ddl; D-alanine-D-alanine ligase [EC:6.3.2.4]	161
A1D18_02170			17	K00426	1
A1D18_02175			1	K05997	1
A1D18_02180	K00330	nuoA; NADH-quinone oxidoreductase subunit A [EC:1.6.5.3]	118
A1D18_02185	K00331	nuoB; NADH-quinone oxidoreductase subunit B [EC:1.6.5.3]	227
A1D18_02190	K00332	nuoC; NADH-quinone oxidoreductase subunit C [EC:1.6.5.3]	202
A1D18_02195	K00333	nuoD; NADH-quinone oxidoreductase subunit D [EC:1.6.5.3]	643
A1D18_02200	K00334	nuoE; NADH-quinone oxidoreductase subunit E [EC:1.6.5.3]	132
A1D18_02205	K00335	nuoF; NADH-quinone oxidoreductase subunit F [EC:1.6.5.3]	601
A1D18_02210	K00336	nuoG; NADH-quinone oxidoreductase subunit G [EC:1.6.5.3]	503
A1D18_02215	K00337	nuoH; NADH-quinone oxidoreductase subunit H [EC:1.6.5.3]	430
A1D18_02220	K00338	nuoI; NADH-quinone oxidoreductase subunit I [EC:1.6.5.3]	161
A1D18_02225	K00339	nuoJ; NADH-quinone oxidoreductase subunit J [EC:1.6.5.3]	108
A1D18_02230	K00340	nuoK; NADH-quinone oxidoreductase subunit K [EC:1.6.5.3]	95
A1D18_02235	K00341	nuoL; NADH-quinone oxidoreductase subunit L [EC:1.6.5.3]	329
A1D18_02240	K00342	nuoM; NADH-quinone oxidoreductase subunit M [EC:1.6.5.3]	361
A1D18_02245	K00343	nuoN; NADH-quinone oxidoreductase subunit N [EC:1.6.5.3]	201
A1D18_02250			90
A1D18_02255	K00507	SCD; stearoyl-CoA desaturase (Delta-9 desaturase) [EC:1.14.19.1]	303
A1D18_02260	K02836	prfB; peptide chain release factor 2	321
A1D18_02265	K04567	KARS; lysyl-tRNA synthetase, class II [EC:6.1.1.6]	415
A1D18_02270	K02913	RP-L33; large subunit ribosomal protein L33	57
A1D18_02275	K02902	RP-L28; large subunit ribosomal protein L28	85
A1D18_02280	K03630	radC; DNA repair protein RadC	184
A1D18_02285			152
A1D18_02290	K01881	PARS; prolyl-tRNA synthetase [EC:6.1.1.15]	501
A1D18_02295			28
A1D18_02300	K01876	DARS; aspartyl-tRNA synthetase [EC:6.1.1.12]	550
A1D18_02305			13	K10661
A1D18_02310			204
A1D18_02315	K01159	ruvC; crossover junction endodeoxyribonuclease RuvC [EC:3.1.22.4]	105
A1D18_02320	K03550	ruvA; holliday junction DNA helicase RuvA [EC:3.6.4.12]	136
A1D18_02325			1	K07408	1
A1D18_02330	K03551	ruvB; holliday junction DNA helicase RuvB [EC:3.6.4.12]	323
A1D18_02335	K03562	tolQ; biopolymer transport protein TolQ	173
A1D18_02340	K03560	tolR; biopolymer transport protein TolR	92
A1D18_02345	K03646	tolA; colicin import membrane protein	10
A1D18_02350
A1D18_02355			164
A1D18_02360	K12262	cybB; cytochrome b561	40
A1D18_02365	K03641	tolB; TolB protein	242
A1D18_02370	K03640	pal; peptidoglycan-associated lipoprotein	60
A1D18_02375			43
A1D18_02380	K06173	truA; tRNA pseudouridine38-40 synthase [EC:5.4.99.12]	241
A1D18_02385			4	K11021	1
A1D18_02390	K11072	potA; spermidine/putrescine transport system ATP-binding protein [EC:3.6.3.31]	244
A1D18_02395	K11071	potB; spermidine/putrescine transport system permease protein	244
A1D18_02400	K11070	potC; spermidine/putrescine transport system permease protein	219
A1D18_02405	K11069	potD; spermidine/putrescine transport system substrate-binding protein	216
A1D18_02410	K01963	accD; acetyl-CoA carboxylase carboxyl transferase subunit beta [EC:6.4.1.2]	235
A1D18_02415	K11754	folC; dihydrofolate synthase / folylpolyglutamate synthase [EC:6.3.2.12 6.3.2.17]	221
A1D18_02420	K06901	pbuG; putative MFS transporter, AGZA family, xanthine/uracil permease	565
A1D18_02425
A1D18_02430			1	K00859	1
A1D18_02435			95
A1D18_02440	K13638	zntR; MerR family transcriptional regulator, Zn(II)-responsive regulator of zntA	22
A1D18_02445	K03749	dedD; DedD protein	14
A1D18_02450	K13421	UMPS; uridine monophosphate synthetase [EC:2.4.2.10 4.1.1.23]	41
A1D18_02455	K00945	cmk; cytidylate kinase [EC:2.7.4.14]	144
A1D18_02460	K02945	RP-S1; small subunit ribosomal protein S1	435
A1D18_02465	K08992	lapA; lipopolysaccharide assembly protein A	15
A1D18_02470	K19804	lapB; lipopolysaccharide assembly protein B	174
A1D18_02475			225
A1D18_02480			1	K07316	1
A1D18_02485			8	K16079	2
A1D18_02490			437
A1D18_02495			23	K02014	1
A1D18_02500	K16637	exoY; adenylate cyclase ExoY	16
A1D18_02505			1	K02200	1
A1D18_02510	K19615	fitD; insecticidal toxin	10	K11063	1
A1D18_02515			2	K17237	1
A1D18_02520			17	K10748	6
A1D18_02525			9	K07667	2
A1D18_02530	K02071	metN; D-methionine transport system ATP-binding protein	228
A1D18_02535	K02072	metI; D-methionine transport system permease protein	166
A1D18_02540	K02073	metQ; D-methionine transport system substrate-binding protein	156
A1D18_02545	K01495	GCH1; GTP cyclohydrolase I [EC:3.5.4.16]	168
A1D18_02550			138
A1D18_02555	K12979	lpxO; beta-hydroxylase [EC:1.14.11.-]	286
A1D18_02560	K01488	add; adenosine deaminase [EC:3.5.4.4]	229	K19572	24
A1D18_02565	K03424	tatD; TatD DNase family protein [EC:3.1.21.-]	190
A1D18_02570	K02341	DPO3D2; DNA polymerase III subunit delta' [EC:2.7.7.7]	104
A1D18_02575	K00943	tmk; dTMP kinase [EC:2.7.4.9]	137
A1D18_02580			8	K07251	1
A1D18_02585	K07082	UPF0755 protein	213
A1D18_02590	K09458	fabF; 3-oxoacyl-[acyl-carrier-protein] synthase II [EC:2.3.1.179]	350
A1D18_02595	K02078	acpP; acyl carrier protein	68
A1D18_02600	K00059	fabG; 3-oxoacyl-[acyl-carrier protein] reductase [EC:1.1.1.100]	203
A1D18_02605	K00645	fabD; [acyl-carrier-protein] S-malonyltransferase [EC:2.3.1.39]	236
A1D18_02610	K00648	fabH; 3-oxoacyl-[acyl-carrier-protein] synthase III [EC:2.3.1.180]	255
A1D18_02615	K03621	plsX; glycerol-3-phosphate acyltransferase PlsX [EC:2.3.1.15]	282
A1D18_02620	K02911	RP-L32; large subunit ribosomal protein L32	79
A1D18_02625			57
A1D18_02630	K00954	E2.7.7.3A; pantetheine-phosphate adenylyltransferase [EC:2.7.7.3]	128
A1D18_02635	K03179	ubiA; 4-hydroxybenzoate polyprenyltransferase [EC:2.5.1.39]	221
A1D18_02640	K03286	TC.OOP; OmpA-OmpF porin, OOP family	10
A1D18_02645	K03286	TC.OOP; OmpA-OmpF porin, OOP family	19
A1D18_02650	K03286	TC.OOP; OmpA-OmpF porin, OOP family	10
A1D18_02655	K03286	TC.OOP; OmpA-OmpF porin, OOP family	11
A1D18_02660	K03286	TC.OOP; OmpA-OmpF porin, OOP family	11
A1D18_02665
A1D18_02670	K03701	uvrA; excinuclease ABC subunit A	914
A1D18_02675	K03111	ssb; single-strand DNA-binding protein	160
A1D18_02680			32	K04065	3
A1D18_02685	K08309	slt; soluble lytic murein transglycosylase [EC:3.2.1.-]	218
A1D18_02690	K09760	rmuC; DNA recombination protein RmuC	179
A1D18_02695	K09779	uncharacterized protein	31
A1D18_02700			2	K00688	1
A1D18_02705	K06149	uspA; universal stress protein A	71
A1D18_02715	K04764	ihfA; integration host factor subunit alpha	48
A1D18_02720	K01890	FARSB; phenylalanyl-tRNA synthetase beta chain [EC:6.1.1.20]	507
A1D18_02725	K01889	FARSA; phenylalanyl-tRNA synthetase alpha chain [EC:6.1.1.20]	311
A1D18_02730	K09791	uncharacterized protein	44	K00912	1
A1D18_02735	K14742	tsaB; tRNA threonylcarbamoyladenosine biosynthesis protein TsaB	170
A1D18_02740			1	K06281	1
A1D18_02745	K05524	fdxA; ferredoxin	112
A1D18_02765	K00995	pgsA; CDP-diacylglycerol--glycerol-3-phosphate 3-phosphatidyltransferase [EC:2.7.8.5]	172	K08744	18
A1D18_02770	K03703	uvrC; excinuclease ABC subunit C	396
A1D18_02775			1	K17763	1
A1D18_02780			2	K20866	2
A1D18_02785			4	K11890	1
A1D18_02790	K07689	uvrY; two-component system, NarL family, invasion response regulator UvrY	163
A1D18_02800	K11991	tadA; tRNA(adenine34) deaminase [EC:3.5.4.33]	85
A1D18_02805			1	K10193	1
A1D18_02810	K03218	rlmB; 23S rRNA (guanosine2251-2'-O)-methyltransferase [EC:2.1.1.185]	190
A1D18_02815			1	K04655	1
A1D18_02820	K12573	rnr; ribonuclease R [EC:3.1.-.-]	543
A1D18_02825	K09761	rsmE; 16S rRNA (uracil1498-N3)-methyltransferase [EC:2.1.1.193]	191
A1D18_02830	K02494	lolB; outer membrane lipoprotein LolB	61
A1D18_02835	K00919	ispE; 4-diphosphocytidyl-2-C-methyl-D-erythritol kinase [EC:2.7.1.148]	159
A1D18_02845	K00948	PRPS; ribose-phosphate pyrophosphokinase [EC:2.7.6.1]	300
A1D18_02850	K02897	RP-L25; large subunit ribosomal protein L25	121
A1D18_02855	K01056	PTH1; peptidyl-tRNA hydrolase, PTH1 family [EC:3.1.1.29]	146
A1D18_02860	K06942	ychF; ribosome-binding ATPase	365
A1D18_02865			1	K03770	1
A1D18_02870	K01183	E3.2.1.14; chitinase [EC:3.2.1.14]	41
A1D18_02875	K01697	E4.2.1.22; cystathionine beta-synthase [EC:4.2.1.22]	187
A1D18_02880	K01902	sucD; succinyl-CoA synthetase alpha subunit [EC:6.2.1.5]	324
A1D18_02885	K01903	sucC; succinyl-CoA synthetase beta subunit [EC:6.2.1.5]	363
A1D18_02890	K00658	DLST; 2-oxoglutarate dehydrogenase E2 component (dihydrolipoamide succinyltransferase) [EC:2.3.1.61]	319
A1D18_02895	K00164	OGDH; 2-oxoglutarate dehydrogenase E1 component [EC:1.2.4.2]	703
A1D18_02900	K00240	sdhB; succinate dehydrogenase / fumarate reductase, iron-sulfur subunit [EC:1.3.5.1 1.3.5.4]	244
A1D18_02905	K00239	sdhA; succinate dehydrogenase / fumarate reductase, flavoprotein subunit [EC:1.3.5.1 1.3.5.4]	586
A1D18_02910	K00242	sdhD; succinate dehydrogenase / fumarate reductase, membrane anchor subunit	70
A1D18_02915	K00241	sdhC; succinate dehydrogenase / fumarate reductase, cytochrome b subunit	58
A1D18_02920	K06178	rluB; 23S rRNA pseudouridine2605 synthase [EC:5.4.99.22]	199
A1D18_02925			9	K13292	1
A1D18_02930			109
A1D18_02935	K06024	scpB; segregation and condensation protein B	64
A1D18_02940	K00878	thiM; hydroxyethylthiazole kinase [EC:2.7.1.50]	94
A1D18_02945	K00788	thiE; thiamine-phosphate pyrophosphorylase [EC:2.5.1.3]	59	K14153	3
A1D18_02950	K00941	thiD; hydroxymethylpyrimidine/phosphomethylpyrimidine kinase [EC:2.7.1.49 2.7.4.7]	119
A1D18_02955	K03707	tenA; thiaminase (transcriptional activator TenA) [EC:3.5.99.2]	108
A1D18_02960			1	K12132	1
A1D18_02965			13	K07090	1
A1D18_02970			299
A1D18_02975			431
A1D18_02980			1	K03572	1
A1D18_02985			42
A1D18_02990			11	K19235	1
A1D18_02995			113
A1D18_03000			1	K17593	1
A1D18_03005	K01883	CARS; cysteinyl-tRNA synthetase [EC:6.1.1.16]	401
A1D18_03010	K01885	EARS; glutamyl-tRNA synthetase [EC:6.1.1.17]	340
A1D18_03015	K03269	lpxH; UDP-2,3-diacylglucosamine hydrolase [EC:3.6.1.54]	169
A1D18_03020	K04756	ahpD; alkyl hydroperoxide reductase subunit D	104
A1D18_03025	K03558	cvpA; membrane protein required for colicin V production	96
A1D18_03030			2	K06694	1
A1D18_03035			4	K06867	1
A1D18_03040	K13421	UMPS; uridine monophosphate synthetase [EC:2.4.2.10 4.1.1.23]	18
A1D18_03045	K02469	gyrA; DNA gyrase subunit A [EC:5.99.1.3]	764
A1D18_03050			1	K05118	1
A1D18_03055	K08300	rne; ribonuclease E [EC:3.1.26.12]	311
A1D18_03060			39	K01078	3
A1D18_03070			1	K05568	1
A1D18_03075	K01885	EARS; glutamyl-tRNA synthetase [EC:6.1.1.17]	363
A1D18_03080			201
A1D18_03085	K06190	ispZ; intracellular septation protein	108
A1D18_03090	K05527	bolA; BolA protein	39
A1D18_03095			2	K16726	1
A1D18_03100			2	K10316	1
A1D18_03105	K12206	icmB; intracellular multiplication protein IcmB	471
A1D18_03110	K12212	icmJ; intracellular multiplication protein IcmJ	13
A1D18_03115			4	K12208	3
A1D18_03120			6	K12208	5
A1D18_03125	K12207	icmC; intracellular multiplication protein IcmC	11
A1D18_03130
A1D18_03135
A1D18_03140	K12213	icmK; intracellular multiplication protein IcmK	52
A1D18_03145	K12214	icmL; intracellular multiplication protein IcmL	25
A1D18_03150
A1D18_03155			10	K12216	1
A1D18_03160	K12217	icmO; intracellular multiplication protein IcmO	348
A1D18_03165	K12218	icmP; intracellular multiplication protein IcmP	126
A1D18_03170	K12219	icmQ; intracellular multiplication protein IcmQ	19
A1D18_03175
A1D18_03180			194
A1D18_03185	K03793	PTR1; pteridine reductase [EC:1.5.1.33]	149
A1D18_03190			2	K01886	1
A1D18_03195			66
A1D18_03200	K09014	sufB; Fe-S cluster assembly protein SufB	444
A1D18_03205	K09013	sufC; Fe-S cluster assembly ATP-binding protein	208
A1D18_03210	K09015	sufD; Fe-S cluster assembly protein SufD	216
A1D18_03215	K11717	sufS; cysteine desulfurase / selenocysteine lyase [EC:2.8.1.7 4.4.1.16]	266
A1D18_03220	K04488	iscU; nitrogen fixation protein NifU and related proteins	111
A1D18_03225			78
A1D18_03230	K05710	hcaC; 3-phenylpropionate/trans-cinnamate dioxygenase ferredoxin component	17
A1D18_03235
A1D18_03240			1	K00852	1
A1D18_03245
A1D18_03250	K17758	nnr; ADP-dependent NAD(P)H-hydrate dehydratase [EC:4.2.1.136]	115
	K17759	AIBP; NAD(P)H-hydrate epimerase [EC:5.1.99.6]
A1D18_03255	K01920	gshB; glutathione synthase [EC:6.3.2.3]	249
A1D18_03260	K01919	gshA; glutamate--cysteine ligase [EC:6.3.2.2]	268
A1D18_03265			2	K06694	1
A1D18_03270			198
A1D18_03275			21
A1D18_03280			198
A1D18_03285	K03595	era; GTPase	218
A1D18_03290	K03685	rnc; ribonuclease III [EC:3.1.26.3]	155
A1D18_03295	K03100	lepB; signal peptidase I [EC:3.4.21.89]	236
A1D18_03300	K03596	lepA; GTP-binding protein LepA	645
A1D18_03305	K06999	phospholipase/carboxylesterase	126
A1D18_03310	K01586	lysA; diaminopimelate decarboxylase [EC:4.1.1.20]	323
A1D18_03315	K01778	dapF; diaminopimelate epimerase [EC:5.1.1.7]	173
A1D18_03320	K01679	E4.2.1.2B; fumarate hydratase, class II [EC:4.2.1.2]	374
A1D18_03325	K19810	epmB; L-lysine 2,3-aminomutase [EC:5.4.3.-]	247
A1D18_03330			9
A1D18_03335	K03587	ftsI; cell division protein FtsI (penicillin-binding protein 3)	312
A1D18_03340	K03586	ftsL; cell division protein FtsL	21
A1D18_03345	K03438	mraW; 16S rRNA (cytosine1402-N4)-methyltransferase [EC:2.1.1.199]	216
A1D18_03350	K03925	mraZ; MraZ protein	152
A1D18_03360	K09001	anmK; anhydro-N-acetylmuramic acid kinase [EC:2.7.1.170]	172
A1D18_03365	K15724	erpA; iron-sulfur cluster insertion protein	90
A1D18_03370
A1D18_03375	K09159	cptB; antitoxin CptB	41
A1D18_03380			1	K09228
A1D18_03385	K02197	ccmE; cytochrome c-type biogenesis protein CcmE	72
A1D18_03390	K00364	E1.7.1.7; GMP reductase [EC:1.7.1.7]	151
A1D18_03395	K02335	DPO1; DNA polymerase I [EC:2.7.7.7]	749
A1D18_03400	K03666	hfq; host factor-I protein	66
A1D18_03405	K03665	hflX; GTPase	252
A1D18_03410	K04088	hflK; membrane protease subunit HflK [EC:3.4.-.-]	113
A1D18_03415	K04087	hflC; membrane protease subunit HflC [EC:3.4.-.-]	84
A1D18_03420	K01939	purA; adenylosuccinate synthase [EC:6.3.4.4]	481
A1D18_03425	K01652	E2.2.1.6L; acetolactate synthase I/II/III large subunit [EC:2.2.1.6]	170
A1D18_03430	K01666	mhpE; 4-hydroxy 2-oxovalerate aldolase [EC:4.1.3.39]	199
A1D18_03435	K04073	mhpF; acetaldehyde dehydrogenase [EC:1.2.1.10]	150
A1D18_03440			163	K00721	17
A1D18_03445	K08678	UXS1; UDP-glucuronate decarboxylase [EC:4.1.1.35]	37
A1D18_03450			12	K03296	1
A1D18_03455	K12452	ascC; CDP-4-dehydro-6-deoxyglucose reductase, E1 [EC:1.17.1.1]	216
A1D18_03460	K01709	rfbG; CDP-glucose 4,6-dehydratase [EC:4.2.1.45]	202
A1D18_03465	K00978	rfbF; glucose-1-phosphate cytidylyltransferase [EC:2.7.7.33]	192
A1D18_03470			3	K05284	1
A1D18_03475	K01710	E4.2.1.46; dTDP-glucose 4,6-dehydratase [EC:4.2.1.46]	209
A1D18_03480	K00067	rfbD; dTDP-4-dehydrorhamnose reductase [EC:1.1.1.133]	150
A1D18_03485	K12990	rfbF; rhamnosyltransferase [EC:2.4.1.-]	51
A1D18_03490	K12990	rfbF; rhamnosyltransferase [EC:2.4.1.-]	44
A1D18_03495	K00973	E2.7.7.24; glucose-1-phosphate thymidylyltransferase [EC:2.7.7.24]	249
A1D18_03500	K01790	rfbC; dTDP-4-dehydrorhamnose 3,5-epimerase [EC:5.1.3.13]	188
A1D18_03505	K07011	uncharacterized protein	24
A1D18_03510	K09691	ABC-2.LPSE.A; lipopolysaccharide transport system ATP-binding protein	64	K01990	33
A1D18_03515	K09690	ABC-2.LPSE.P; lipopolysaccharide transport system permease protein	123	K01992	19
A1D18_03520	K01937	pyrG; CTP synthase [EC:6.3.4.2]	511
A1D18_03525			58
A1D18_03530	K09930	uncharacterized protein	248
A1D18_03535			1	K07391	1
A1D18_03540	K02851	wecA; UDP-GlcNAc:undecaprenyl-phosphate GlcNAc-1-phosphate transferase [EC:2.7.8.33]	163
A1D18_03545	K11085	msbA; ATP-binding cassette, subfamily B, bacterial MsbA [EC:3.6.3.-]	389
A1D18_03550	K03568	tldD; TldD protein	639
A1D18_03555
A1D18_03560			27
A1D18_03565			128
A1D18_03570			15	K02847	10
A1D18_03575			113
A1D18_03580	K02849	waaQ; heptosyltransferase III [EC:2.4.-.-]	122
A1D18_03585			1	K00433	1
A1D18_03590			2	K00765	1
A1D18_03595	K11066	E3.5.1.28D; N-acetylmuramoyl-L-alanine amidase [EC:3.5.1.28]	21	K01447	4
A1D18_03600	K03571	mreD; rod shape-determining protein MreD	54
A1D18_03605	K03570	mreC; rod shape-determining protein MreC	122
A1D18_03610	K03569	mreB; rod shape-determining protein MreB and related proteins	376
A1D18_03615	K02435	gatC; aspartyl-tRNA(Asn)/glutamyl-tRNA(Gln) amidotransferase subunit C [EC:6.3.5.6 6.3.5.7]	74
A1D18_03620	K02433	gatA; aspartyl-tRNA(Asn)/glutamyl-tRNA(Gln) amidotransferase subunit A [EC:6.3.5.6 6.3.5.7]	456
A1D18_03625	K02434	gatB; aspartyl-tRNA(Asn)/glutamyl-tRNA(Gln) amidotransferase subunit B [EC:6.3.5.6 6.3.5.7]	396
A1D18_03630	K06168	miaB; tRNA-2-methylthio-N6-dimethylallyladenosine synthase [EC:2.8.4.3]	410
A1D18_03635	K06217	phoH; phosphate starvation-inducible protein PhoH and related proteins	257
A1D18_03640	K07042	ybeY; probable rRNA maturation factor	114
A1D18_03645	K06189	corC; magnesium and cobalt transporter	180
A1D18_03650	K00135	gabD; succinate-semialdehyde dehydrogenase / glutarate-semialdehyde dehydrogenase [EC:1.2.1.16 1.2.1.79 1.2.1.20]	424
A1D18_03655			2	K03529	1
A1D18_03660	K01520	dut; dUTP pyrophosphatase [EC:3.6.1.23]	153
A1D18_03665			5	K06077	2
A1D18_03670	K03529	smc; chromosome segregation protein	601
A1D18_03675	K03528	zipA; cell division protein ZipA	29
A1D18_03680	K01972	E6.5.1.2; DNA ligase (NAD+) [EC:6.5.1.2]	513
A1D18_03685	K07666	qseB; two-component system, OmpR family, response regulator QseB	174
A1D18_03690	K07645	qseC; two-component system, OmpR family, sensor histidine kinase QseC [EC:2.7.13.3]	173
A1D18_03695			1	K20098	1
A1D18_03700	K01897	ACSL; long-chain acyl-CoA synthetase [EC:6.2.1.3]	444
A1D18_03705	K03610	minC; septum site-determining protein MinC	138
A1D18_03710	K02837	prfC; peptide chain release factor 3	501
A1D18_03725	K02343	DPO3G; DNA polymerase III subunit gamma/tau [EC:2.7.7.7]	302
A1D18_03730	K09747	uncharacterized protein	57
A1D18_03735	K06187	recR; recombination protein RecR	158
A1D18_03740
A1D18_03745	K02887	RP-L20; large subunit ribosomal protein L20	115
A1D18_03750	K02916	RP-L35; large subunit ribosomal protein L35	68
A1D18_03755	K02520	infC; translation initiation factor IF-3	126
A1D18_03760	K01868	TARS; threonyl-tRNA synthetase [EC:6.1.1.3]	599
A1D18_03770	K03702	uvrB; excinuclease ABC subunit B	604
A1D18_03775	K00812	aspB; aspartate aminotransferase [EC:2.6.1.1]	317
A1D18_03780			162
A1D18_03785	K02909	RP-L31; large subunit ribosomal protein L31	52
A1D18_03790			15	K12976	6
A1D18_03795	K02621	parC; topoisomerase IV subunit A [EC:5.99.1.-]	659
A1D18_03800			41
A1D18_03805			7	K10380	2
A1D18_03810	K04084	dsbD; thiol:disulfide interchange protein DsbD [EC:1.8.1.8]	203
A1D18_03815	K03557	fis; Fis family transcriptional regulator, factor for inversion stimulation protein	60
A1D18_03820	K07014	uncharacterized protein	237
A1D18_03830	K04485	radA; DNA repair protein RadA/Sms	395
A1D18_03835	K03273	gmhB; D-glycero-D-manno-heptose 1,7-bisphosphate phosphatase [EC:3.1.3.82 3.1.3.83]	91
A1D18_03840
A1D18_03845	K18800	ubiI; 2-octaprenylphenol hydroxylase [EC:1.14.13.-]	176	K03184	14
A1D18_03850	K00027	ME2; malate dehydrogenase (oxaloacetate-decarboxylating) [EC:1.1.1.38]	365
A1D18_03855	K03185	ubiH; 2-octaprenyl-6-methoxyphenol hydroxylase [EC:1.14.13.-]	150
A1D18_03860	K01262	pepP; Xaa-Pro aminopeptidase [EC:3.4.11.9]	292
A1D18_03865	K09895	uncharacterized protein	64
A1D18_03875	K01934	MTHFS; 5-formyltetrahydrofolate cyclo-ligase [EC:6.3.3.2]	109
A1D18_03880	K07259	dacB; D-alanyl-D-alanine carboxypeptidase / D-alanyl-D-alanine-endopeptidase (penicillin-binding protein 4) [EC:3.4.16.4 3.4.21.-]	58
A1D18_03885			5	K01667	1
A1D18_03890	K01775	alr; alanine racemase [EC:5.1.1.1]	199
A1D18_03895	K02314	dnaB; replicative DNA helicase [EC:3.6.4.12]	430
A1D18_03900	K02939	RP-L9; large subunit ribosomal protein L9	150
A1D18_03905			61
A1D18_03910	K02963	RP-S18; small subunit ribosomal protein S18	82
A1D18_03915	K07666	qseB; two-component system, OmpR family, response regulator QseB	126
A1D18_03920			2	K07622	1
A1D18_03925			20	K07648	4
A1D18_03930			1	K16634	1
A1D18_03935			3
A1D18_03940			4	K20269	1
A1D18_03945			15
A1D18_03955			252
A1D18_03960			288
A1D18_03965	K01875	SARS; seryl-tRNA synthetase [EC:6.1.1.11]	354
A1D18_03970	K01491	folD; methylenetetrahydrofolate dehydrogenase (NADP+) / methenyltetrahydrofolate cyclohydrolase [EC:1.5.1.5 3.5.4.9]	221
A1D18_03975			3	K08086	1
A1D18_03980	K01255	CARP; leucyl aminopeptidase [EC:3.4.11.1]	338
A1D18_03985	K00259	ald; alanine dehydrogenase [EC:1.4.1.1]	295
A1D18_03990	K02316	dnaG; DNA primase [EC:2.7.7.-]	337
A1D18_03995	K09117	uncharacterized protein	120
A1D18_04000	K02970	RP-S21; small subunit ribosomal protein S21	63
A1D18_04005	K01409	KAE1; N6-L-threonylcarbamoyladenine synthase [EC:2.3.1.234]	278
A1D18_04010	K08591	plsY; glycerol-3-phosphate acyltransferase PlsY [EC:2.3.1.15]	126
A1D18_04015	K13288	orn; oligoribonuclease [EC:3.1.-.-]	179
A1D18_04020	K02356	efp; elongation factor P	197
A1D18_04025			1	K06889	1
A1D18_04030	K03177	truB; tRNA pseudouridine55 synthase [EC:5.4.99.25]	185
A1D18_04035	K02834	rbfA; ribosome-binding factor A	74
A1D18_04040	K02519	infB; translation initiation factor IF-2	503
A1D18_04045	K02600	nusA; N utilization substance protein A	410
A1D18_04050	K09748	rimP; ribosome maturation factor RimP	125
A1D18_04060			13	K16726	1
A1D18_04065			3	K10536	1
A1D18_04070	K00133	asd; aspartate-semialdehyde dehydrogenase [EC:1.2.1.11]	302
A1D18_04075	K07320	prmB; ribosomal protein L3 glutamine methyltransferase [EC:2.1.1.298]	211
A1D18_04080			3	K07678	1
A1D18_04085	K02879	RP-L17; large subunit ribosomal protein L17	168
A1D18_04090	K03040	rpoA; DNA-directed RNA polymerase subunit alpha [EC:2.7.7.6]	254
A1D18_04095	K02986	RP-S4; small subunit ribosomal protein S4	194
A1D18_04100	K02948	RP-S11; small subunit ribosomal protein S11	61
A1D18_04105	K02952	RP-S13; small subunit ribosomal protein S13	106
A1D18_04110	K02919	RP-L36; large subunit ribosomal protein L36	54
A1D18_04115	K03076	secY; preprotein translocase subunit SecY	461
A1D18_04120	K02876	RP-L15; large subunit ribosomal protein L15	85
A1D18_04125	K02907	RP-L30; large subunit ribosomal protein L30	55
A1D18_04130	K02988	RP-S5; small subunit ribosomal protein S5	127
A1D18_04135	K02881	RP-L18; large subunit ribosomal protein L18	106
A1D18_04140	K02933	RP-L6; large subunit ribosomal protein L6	126
A1D18_04145	K02994	RP-S8; small subunit ribosomal protein S8	146
A1D18_04150	K02954	RP-S14; small subunit ribosomal protein S14	86
A1D18_04155	K02931	RP-L5; large subunit ribosomal protein L5	172
A1D18_04160	K02895	RP-L24; large subunit ribosomal protein L24	69
A1D18_04165	K02874	RP-L14; large subunit ribosomal protein L14	143
A1D18_04170	K02961	RP-S17; small subunit ribosomal protein S17	70
A1D18_04175	K02904	RP-L29; large subunit ribosomal protein L29	28
A1D18_04180	K02878	RP-L16; large subunit ribosomal protein L16	204
A1D18_04185	K02982	RP-S3; small subunit ribosomal protein S3	157
A1D18_04190	K02890	RP-L22; large subunit ribosomal protein L22	125
A1D18_04195	K02965	RP-S19; small subunit ribosomal protein S19	106
A1D18_04200	K02886	RP-L2; large subunit ribosomal protein L2	247
A1D18_04205	K02892	RP-L23; large subunit ribosomal protein L23	58
A1D18_04210	K02926	RP-L4; large subunit ribosomal protein L4	209
A1D18_04215	K02906	RP-L3; large subunit ribosomal protein L3	221
A1D18_04220	K02946	RP-S10; small subunit ribosomal protein S10	87
A1D18_04225	K02358	tuf; elongation factor Tu	375
A1D18_04230	K02355	fusA; elongation factor G	757
A1D18_04235	K02992	RP-S7; small subunit ribosomal protein S7	181
A1D18_04240	K02950	RP-S12; small subunit ribosomal protein S12	204
A1D18_04245			1	K07095
A1D18_04250	K03046	rpoC; DNA-directed RNA polymerase subunit beta' [EC:2.7.7.6]	1505
A1D18_04255	K03043	rpoB; DNA-directed RNA polymerase subunit beta [EC:2.7.7.6]	1425
A1D18_04260	K02935	RP-L7; large subunit ribosomal protein L7/L12	72
A1D18_04265	K02864	RP-L10; large subunit ribosomal protein L10	195
A1D18_04270	K02863	RP-L1; large subunit ribosomal protein L1	212
A1D18_04275	K02867	RP-L11; large subunit ribosomal protein L11	145
A1D18_04280	K02601	nusG; transcriptional antiterminator NusG	146
A1D18_04285	K03073	secE; preprotein translocase subunit SecE	41
A1D18_04310			83	K05595	23
A1D18_04315	K00819	rocD; ornithine--oxo-acid transaminase [EC:2.6.1.13]	240
A1D18_04320	K01476	E3.5.3.1; arginase [EC:3.5.3.1]	109	K00819	6
A1D18_04325	K03455	TC.KEF; monovalent cation:H+ antiporter-2, CPA2 family	215
A1D18_04330	K00970	pcnB; poly(A) polymerase [EC:2.7.7.19]	244
A1D18_04335	K01810	GPI; glucose-6-phosphate isomerase [EC:5.3.1.9]	338
A1D18_04340	K06966	uncharacterized protein	212
A1D18_04345
A1D18_04350			1	K03694	1
A1D18_04355			2	K16449	1
A1D18_04360			30	K12202	11
A1D18_04365			10	K12223	10
A1D18_04370	K12224	icmW; intracellular multiplication protein IcmW	12
A1D18_04375			1	K11114	1
A1D18_04380
A1D18_04385	K01662	dxs; 1-deoxy-D-xylulose-5-phosphate synthase [EC:2.2.1.7]	476
A1D18_04390	K03070	secA; preprotein translocase subunit SecA	822
A1D18_04395	K01265	map; methionyl aminopeptidase [EC:3.4.11.18]	250
A1D18_04400	K03585	acrA; membrane fusion protein, multidrug efflux system	110
A1D18_04405	K18138	acrB; multidrug efflux pump	416	K18307	41
A1D18_04410	K00674	dapD; 2,3,4,5-tetrahydropyridine-2-carboxylate N-succinyltransferase [EC:2.3.1.117]	266
A1D18_04415			76
A1D18_04425	K03075	secG; preprotein translocase subunit SecG	51
A1D18_04430	K01803	TPI; triosephosphate isomerase (TIM) [EC:5.3.1.1]	182
A1D18_04435			2	K13953	1
A1D18_04440			2	K14795	1
A1D18_04445	K00858	ppnK; NAD+ kinase [EC:2.7.1.23]	207
A1D18_04450	K03687	GRPE; molecular chaperone GrpE	60
A1D18_04455	K04043	dnaK; molecular chaperone DnaK	605
A1D18_04460	K03686	dnaJ; molecular chaperone DnaJ	300
A1D18_04465	K03624	greA; transcription elongation factor GreA	144
A1D18_04470			1	K01956	1
A1D18_04475	K00560	thyA; thymidylate synthase [EC:2.1.1.45]	233
A1D18_04480	K00012	UGDH; UDPglucose 6-dehydrogenase [EC:1.1.1.22]	375
A1D18_04485	K00963	UGP2; UTP--glucose-1-phosphate uridylyltransferase [EC:2.7.7.9]	186
A1D18_04490	K08307	mltD; membrane-bound lytic murein transglycosylase D	157
A1D18_04495			53
A1D18_04500	K03469	rnhA; ribonuclease HI [EC:3.1.26.4]	127
A1D18_04505	K02535	lpxC; UDP-3-O-[3-hydroxymyristoyl] N-acetylglucosamine deacetylase [EC:3.5.1.108]	380
A1D18_04510	K03531	ftsZ; cell division protein FtsZ	276
A1D18_04515	K03590	ftsA; cell division protein FtsA	364
A1D18_04520	K03589	ftsQ; cell division protein FtsQ	77
A1D18_04525	K02337	DPO3A1; DNA polymerase III subunit alpha [EC:2.7.7.7]	890
A1D18_04530			102	K07648	13
A1D18_04535			66	K15667	4
A1D18_04540	K15371	GDH2; glutamate dehydrogenase [EC:1.4.1.2]	988
A1D18_04545	K00568	ubiG; 2-polyprenyl-6-hydroxyphenyl methylase / 3-demethylubiquinone-9 3-methyltransferase [EC:2.1.1.222 2.1.1.64]	173
A1D18_04550	K01091	gph; phosphoglycolate phosphatase [EC:3.1.3.18]	117
A1D18_04555			2
A1D18_04560	K10806	yciA; acyl-CoA thioesterase YciA [EC:3.1.2.-]	55
A1D18_04565	K03608	minE; cell division topological specificity factor	51
A1D18_04570	K03609	minD; septum site-determining protein MinD	263
A1D18_04575	K03584	recO; DNA repair protein RecO (recombination protein O)	106
A1D18_04580	K06077	slyB; outer membrane lipoprotein SlyB	29
A1D18_04585	K08218	ampG; MFS transporter, PAT family, beta-lactamase induction signal transducer AmpG	218
A1D18_04590	K04078	groES; chaperonin GroES	69
A1D18_04595	K04077	groEL; chaperonin GroEL	558
A1D18_04600	K03799	htpX; heat shock protein HtpX [EC:3.4.24.-]	139
A1D18_04605	K01782	fadJ; 3-hydroxyacyl-CoA dehydrogenase / enoyl-CoA hydratase / 3-hydroxybutyryl-CoA epimerase [EC:1.1.1.35 4.2.1.17 5.1.2.3]	402
A1D18_04610	K00626	E2.3.1.9; acetyl-CoA C-acetyltransferase [EC:2.3.1.9]	308
A1D18_04615	K06445	fadE; acyl-CoA dehydrogenase [EC:1.3.99.-]	319
A1D18_04620
A1D18_04625	K02672	pilW; type IV pilus assembly protein PilW	17
A1D18_04630
A1D18_04635	K01255	CARP; leucyl aminopeptidase [EC:3.4.11.1]	297
A1D18_04640	K07091	lptF; lipopolysaccharide export system permease protein	147
A1D18_04645	K11720	lptG; lipopolysaccharide export system permease protein	177
A1D18_04650	K01950	E6.3.5.1; NAD+ synthase (glutamine-hydrolysing) [EC:6.3.5.1]	351
A1D18_04655	K05807	bamD; outer membrane protein assembly factor BamD	123
A1D18_04660			10	K02004	1
A1D18_04665	K06180	rluD; 23S rRNA pseudouridine1911/1915/1917 synthase [EC:5.4.99.23]	243
A1D18_04670	K05810	yfiH; laccase domain-containing protein	219
A1D18_04675			2
A1D18_04680			266
A1D18_04685			31
A1D18_04690	K03106	SRP54; signal recognition particle subunit SRP54 [EC:3.6.5.4]	360
A1D18_04695	K02959	RP-S16; small subunit ribosomal protein S16	79
A1D18_04700	K02860	rimM; 16S rRNA processing protein RimM	91
A1D18_04705	K00554	trmD; tRNA (guanine37-N1)-methyltransferase [EC:2.1.1.228]	263
A1D18_04710	K02884	RP-L19; large subunit ribosomal protein L19	135
A1D18_04715	K00567	ogt; methylated-DNA-[protein]-cysteine S-methyltransferase [EC:2.1.1.63]	69
A1D18_04720	K02238	comEC; competence protein ComEC	295
A1D18_04725			1
A1D18_04730	K03306	TC.PIT; inorganic phosphate transporter, PiT family	218
A1D18_04735	K01439	dapE; succinyl-diaminopimelate desuccinylase [EC:3.5.1.18]	279
A1D18_04740			116
A1D18_04745
A1D18_04750	K01647	CS; citrate synthase [EC:2.3.3.1]	481
A1D18_04755	K06179	rluC; 23S rRNA pseudouridine955/2504/2580 synthase [EC:5.4.99.24]	227
A1D18_04760	K00939	adk; adenylate kinase [EC:2.7.4.3]	160
A1D18_04765	K07501	3'-5' exonuclease	165
A1D18_04770	K03215	rumA; 23S rRNA (uracil1939-C5)-methyltransferase [EC:2.1.1.190]	293
A1D18_04775	K07259	dacB; D-alanyl-D-alanine carboxypeptidase / D-alanyl-D-alanine-endopeptidase (penicillin-binding protein 4) [EC:3.4.16.4 3.4.21.-]	153
A1D18_04780	K00951	relA; GTP pyrophosphokinase [EC:2.7.6.5]	479
A1D18_04785	K03601	xseA; exodeoxyribonuclease VII large subunit [EC:3.1.11.6]	236
A1D18_04790	K03168	topA; DNA topoisomerase I [EC:5.99.1.2]	750
A1D18_04795	K04096	smf; DNA processing protein	169
A1D18_04800	K01507	ppa; inorganic pyrophosphatase [EC:3.6.1.1]	162
A1D18_04805	K02503	HINT1; histidine triad (HIT) family protein	89
A1D18_04810	K03194	virB1; type IV secretion system protein VirB1	11
A1D18_04815	K02339	DPO3C; DNA polymerase III subunit chi [EC:2.7.7.7]	82
A1D18_04820	K01873	VARS; valyl-tRNA synthetase [EC:6.1.1.9]	739
A1D18_04825	K02342	DPO3E; DNA polymerase III subunit epsilon [EC:2.7.7.7]	171
A1D18_04830	K03313	nhaA; Na+:H+ antiporter, NhaA family	215
A1D18_04835			2	K15635	1
A1D18_04840
A1D18_04845	K01599	hemE; uroporphyrinogen decarboxylase [EC:4.1.1.37]	292
A1D18_04850			20
A1D18_04855	K02666	pilQ; type IV pilus assembly protein PilQ	130
A1D18_04860
A1D18_04865
A1D18_04870	K02662	pilM; type IV pilus assembly protein PilM	34
A1D18_04875	K05366	mrcA; penicillin-binding protein 1A [EC:2.4.1.- 3.4.-.-]	492
A1D18_04880			37
A1D18_04885	K15600	thiZ; putative hydroxymethylpyrimidine transport system ATP-binding protein	129
A1D18_04890	K15599	thiX; putative hydroxymethylpyrimidine transport system permease protein	144
A1D18_04895	K15598	thiY; putative hydroxymethylpyrimidine transport system substrate-binding protein	114
A1D18_04900	K03657	uvrD; DNA helicase II / ATP-dependent DNA helicase PcrA [EC:3.6.4.12]	625
A1D18_04905			80
A1D18_04910	K07121	uncharacterized protein	77
A1D18_04915	K07460	yraN; putative endonuclease	55
A1D18_04920	K03271	gmhA; D-sedoheptulose 7-phosphate isomerase [EC:5.3.1.28]	148	K12961	38
A1D18_04925			30
A1D18_04930			29
A1D18_04935	K07347	fimD; outer membrane usher protein	158
A1D18_04940	K07346	fimC; fimbrial chaperone protein	31
A1D18_04945			45
A1D18_04950			16
A1D18_04955	K06980	ygfZ; tRNA-modifying protein YgfZ	144
A1D18_04960			1	K05635
A1D18_04965			187
A1D18_04975	K00912	lpxK; tetraacyldisaccharide 4'-kinase [EC:2.7.1.130]	198
A1D18_04980			201
A1D18_04985	K10012	arnC; undecaprenyl-phosphate 4-deoxy-4-formamido-L-arabinose transferase [EC:2.4.2.53]	182
A1D18_04990			125
A1D18_04995			195
A1D18_05000	K03439	trmB; tRNA (guanine-N7-)-methyltransferase [EC:2.1.1.33]	144
A1D18_05005	K02495	hemN; oxygen-independent coproporphyrinogen III oxidase [EC:1.3.98.3]	270
A1D18_05010	K01971	ligD; bifunctional non-homologous end joining protein LigD [EC:6.5.1.1]	150
A1D18_05015	K10979	ku; DNA end-binding protein Ku	150
A1D18_05020			9	K01854	1
A1D18_05025			143
A1D18_05030	K01791	wecB; UDP-N-acetylglucosamine 2-epimerase (non-hydrolysing) [EC:5.1.3.14]	160
A1D18_05035			187
A1D18_05040			13	K00568	5
A1D18_05045			37	K00371	1
A1D18_05050	K01784	galE; UDP-glucose 4-epimerase [EC:5.1.3.2]	225
A1D18_05055			8	K07011	3
A1D18_05060			5	K06694	1
A1D18_05065			26
A1D18_05080	K03563	csrA; carbon storage regulator	54
A1D18_05085	K00928	lysC; aspartate kinase [EC:2.7.2.4]	265
A1D18_05090	K01872	AARS; alanyl-tRNA synthetase [EC:6.1.1.7]	710
A1D18_05095	K02470	gyrB; DNA gyrase subunit B [EC:5.99.1.3]	740
A1D18_05100	K01297	ldcA; muramoyltetrapeptide carboxypeptidase [EC:3.4.17.13]	85
A1D18_05105	K02221	yggT; YggT family protein	117
A1D18_05110
A1D18_05115	K03611	dsbB; disulfide bond formation protein DsbB	57
A1D18_05120	K01681	ACO; aconitate hydratase [EC:4.2.1.3]	462
A1D18_05125	K00057	gpsA; glycerol-3-phosphate dehydrogenase (NAD(P)+) [EC:1.1.1.94]	203
A1D18_05130	K02654	pilD; leader peptidase (prepilin peptidase) / N-methyltransferase [EC:3.4.23.43 2.1.1.-]	115
A1D18_05135	K02653	pilC; type IV pilus assembly protein PilC	113
A1D18_05140	K02652	pilB; type IV pilus assembly protein PilB	328
A1D18_05145	K06133	LYS5; 4'-phosphopantetheinyl transferase [EC:2.7.8.-]	42
A1D18_05150			14	K01356	1
A1D18_05155	K00850	pfkA; 6-phosphofructokinase 1 [EC:2.7.1.11]	473
A1D18_05160	K02558	mpl; UDP-N-acetylmuramate: L-alanyl-gamma-D-glutamyl-meso-diaminopimelate ligase [EC:6.3.2.45]	350
A1D18_05165	K11752	ribD; diaminohydroxyphosphoribosylaminopyrimidine deaminase / 5-amino-6-(5-phosphoribosylamino)uracil reductase [EC:3.5.4.26 1.1.1.193]	140
A1D18_05170	K14652	ribBA; 3,4-dihydroxy 2-butanone 4-phosphate synthase / GTP cyclohydrolase II [EC:4.1.99.12 3.5.4.25]	363
A1D18_05175	K00794	ribH; 6,7-dimethyl-8-ribityllumazine synthase [EC:2.5.1.78]	78
A1D18_05180			125
A1D18_05185
A1D18_05190	K11753	ribF; riboflavin kinase / FMN adenylyltransferase [EC:2.7.1.26 2.7.7.2]	235
A1D18_05195	K03980	murJ; putative peptidoglycan lipid II flippase	363
A1D18_05200	K07447	ruvX; putative holliday junction resolvase [EC:3.1.-.-]	72
A1D18_05205	K07735	algH; putative transcriptional regulator	153
A1D18_05210	K01770	ispF; 2-C-methyl-D-erythritol 2,4-cyclodiphosphate synthase [EC:4.6.1.12]	172
A1D18_05220			189
A1D18_05225			186
A1D18_05230	K02427	rlmE; 23S rRNA (uridine2552-2'-O)-methyltransferase [EC:2.1.1.166]	175
A1D18_05235	K03798	ftsH; cell division protease FtsH [EC:3.4.24.-]	605
A1D18_05240	K03431	glmM; phosphoglucosamine mutase [EC:5.4.2.10]	374
A1D18_05245	K00820	glmS; glucosamine--fructose-6-phosphate aminotransferase (isomerizing) [EC:2.6.1.16]	502
A1D18_05250			105
A1D18_05255			19	K12885	1
A1D18_05260	K04047	dps; starvation-inducible DNA-binding protein	90
A1D18_05265	K04754	mlaA; phospholipid-binding lipoprotein MlaA	60
A1D18_05270	K00384	trxB; thioredoxin reductase (NADPH) [EC:1.8.1.9]	284
A1D18_05275	K03466	ftsK; DNA segregation ATPase FtsK/SpoIIIE, S-DNA-T family	500
A1D18_05280	K00024	mdh; malate dehydrogenase [EC:1.1.1.37]	232
A1D18_05285	K01082	cysQ; 3'(2'), 5'-bisphosphate nucleotidase [EC:3.1.3.7]	161
A1D18_05290	K00991	ispD; 2-C-methyl-D-erythritol 4-phosphate cytidylyltransferase [EC:2.7.7.60]	133
A1D18_05295	K03770	ppiD; peptidyl-prolyl cis-trans isomerase D [EC:5.2.1.8]	40
A1D18_05310	K03530	hupB; DNA-binding protein HU-beta	81
A1D18_05315	K01338	lon; ATP-dependent Lon protease [EC:3.4.21.53]	711
A1D18_05320	K03544	clpX; ATP-dependent Clp protease ATP-binding subunit ClpX	338
A1D18_05325			1	K08471	1
A1D18_05330	K01358	clpP; ATP-dependent Clp protease, protease subunit [EC:3.4.21.92]	250
A1D18_05335	K03545	tig; trigger factor	148
A1D18_05345	K01698	hemB; porphobilinogen synthase [EC:4.2.1.24]	403
A1D18_05350	K02871	RP-L13; large subunit ribosomal protein L13	123
A1D18_05355	K02996	RP-S9; small subunit ribosomal protein S9	157
A1D18_05360	K00411	UQCRFS1; ubiquinol-cytochrome c reductase iron-sulfur subunit [EC:1.10.2.2]	105
A1D18_05365	K00412	CYTB; ubiquinol-cytochrome c reductase cytochrome b subunit	288
A1D18_05370	K00413	CYC1; ubiquinol-cytochrome c reductase cytochrome c1 subunit	65	K00412	2
A1D18_05375	K03599	sspA; RNA polymerase-associated protein	154
A1D18_05380	K03600	sspB; stringent starvation protein B	104
A1D18_05385			104
A1D18_05390	K05844	rimK; ribosomal protein S6--L-glutamate ligase [EC:6.3.2.-]	298
A1D18_05395	K07478	ycaJ; putative ATPase	363
A1D18_05400	K05939	aas; acyl-[acyl-carrier-protein]-phospholipid O-acyltransferase / long-chain-fatty-acid--[acyl-carrier-protein] ligase [EC:2.3.1.40 6.2.1.20]	502
A1D18_05425			29	K00721	1
A1D18_05430			10	K07264	3
A1D18_05435			25	K08161	24
A1D18_05440			102
A1D18_05445			70
A1D18_05450	K03525	coaX; type III pantothenate kinase [EC:2.7.1.33]	132
A1D18_05455	K00817	hisC; histidinol-phosphate aminotransferase [EC:2.6.1.9]	149
A1D18_05460			25	K00570	12
A1D18_05465	K15984	rsmJ; 16S rRNA (guanine1516-N2)-methyltransferase [EC:2.1.1.242]	113
A1D18_05470			1	K02034	1
A1D18_05475	K06223	dam; DNA adenine methylase [EC:2.1.1.72]	149
A1D18_05480	K03977	engA; GTPase	295
A1D18_05485	K17713	bamB; outer membrane protein assembly factor BamB	170
A1D18_05490			61
A1D18_05495	K01892	HARS; histidyl-tRNA synthetase [EC:6.1.1.21]	350
A1D18_05500	K02656	pilF; type IV pilus assembly protein PilF	76
A1D18_05505	K06941	rlmN; 23S rRNA (adenine2503-C2)-methyltransferase [EC:2.1.1.192]	323
A1D18_05510	K00940	ndk; nucleoside-diphosphate kinase [EC:2.7.4.6]	158
A1D18_05515	K01126	E3.1.4.46; glycerophosphoryl diester phosphodiesterase [EC:3.1.4.46]	72
A1D18_05520
A1D18_05525			11	K00558	1
A1D18_05530	K00088	IMPDH; IMP dehydrogenase [EC:1.1.1.205]	377
A1D18_05535	K01951	guaA; GMP synthase (glutamine-hydrolysing) [EC:6.3.5.2]	487
A1D18_05540	K03548	perM; putative permease	152
A1D18_05545	K03564	BCP; peroxiredoxin Q/BCP [EC:1.11.1.15]	105
A1D18_05550	K03567	gcvR; glycine cleavage system transcriptional repressor	60
A1D18_05560	K03664	smpB; SsrA-binding protein	141
A1D18_05565			111
A1D18_05570	K09801	uncharacterized protein	55
A1D18_05575	K06186	bamE; outer membrane protein assembly factor BamE	35
A1D18_05580	K03711	fur; Fur family transcriptional regulator, ferric uptake regulator	131
A1D18_05585	K00873	PK; pyruvate kinase [EC:2.7.1.40]	391
A1D18_05590	K00927	PGK; phosphoglycerate kinase [EC:2.7.2.3]	416
A1D18_05595			1
A1D18_05600	K01719	hemD; uroporphyrinogen-III synthase [EC:4.2.1.75]	87
A1D18_05605	K02496	hemX; uroporphyrin-III C-methyltransferase [EC:2.1.1.107]	31	K13543	1
A1D18_05610	K02498	hemY; HemY protein	31
A1D18_05615	K01465	URA4; dihydroorotase [EC:3.5.2.3]	138
A1D18_05620	K00610	pyrI; aspartate carbamoyltransferase regulatory subunit	83
A1D18_05625	K00609	pyrB; aspartate carbamoyltransferase catalytic subunit [EC:2.1.3.2]	204
A1D18_05630	K01955	carB; carbamoyl-phosphate synthase large subunit [EC:6.3.5.5]	525
A1D18_05635	K01956	carA; carbamoyl-phosphate synthase small subunit [EC:6.3.5.5]	147
A1D18_05640			11	K17828	9
A1D18_05650			79	K11996	1
A1D18_05655	K00962	pnp; polyribonucleotide nucleotidyltransferase [EC:2.7.7.8]	592
A1D18_05660	K02956	RP-S15; small subunit ribosomal protein S15	65
A1D18_05665			32	K01356	2
A1D18_05670	K10773	NTH; endonuclease III [EC:4.2.99.18]	206
A1D18_05675	K01749	hemC; hydroxymethylbilane synthase [EC:2.5.1.61]	215
A1D18_05680			177
A1D18_05685	K07258	dacC; D-alanyl-D-alanine carboxypeptidase (penicillin-binding protein 5/6) [EC:3.4.16.4]	250
A1D18_05690			1	K02837	1
A1D18_05695	K07278	tamA; translocation and assembly module TamA	198
A1D18_05700	K09800	tamB; translocation and assembly module TamB	32
A1D18_05705	K02563	murG; UDP-N-acetylglucosamine--N-acetylmuramyl-(pentapeptide) pyrophosphoryl-undecaprenol N-acetylglucosamine transferase [EC:2.4.1.227]	173
A1D18_05710	K05802	kefA; potassium efflux system protein	18
A1D18_05715
A1D18_05720	K07056	rsmI; 16S rRNA (cytidine1402-2'-O)-methyltransferase [EC:2.1.1.198]	247
A1D18_05725	K01866	YARS; tyrosyl-tRNA synthetase [EC:6.1.1.1]	325
A1D18_05730			93
A1D18_05735	K03667	hslU; ATP-dependent HslUV protease ATP-binding subunit HslU	359
A1D18_05740	K01419	hslV; ATP-dependent HslUV protease, peptidase subunit HslV [EC:3.4.25.2]	168
A1D18_05745			13	K03591	1
A1D18_05750	K01887	RARS; arginyl-tRNA synthetase [EC:6.1.1.19]	464
A1D18_05755			14	K02003	1
A1D18_05760			18	K12216	1
A1D18_05765	K03500	rsmB; 16S rRNA (cytosine967-C5)-methyltransferase [EC:2.1.1.176]	262
A1D18_05770	K00604	MTFMT; methionyl-tRNA formyltransferase [EC:2.1.2.9]	234
A1D18_05775	K01462	PDF; peptide deformylase [EC:3.5.1.88]	165
A1D18_05780			1	K03867	1
A1D18_05785	K00426	cydB; cytochrome d ubiquinol oxidase subunit II [EC:1.10.3.14]	150
A1D18_05790	K00425	cydA; cytochrome d ubiquinol oxidase subunit I [EC:1.10.3.14]	212
A1D18_05795	K01975	ligT; 2'-5' RNA ligase [EC:6.5.1.-]	35
A1D18_05805
A1D18_05810	K01714	dapA; 4-hydroxy-tetrahydrodipicolinate synthase [EC:4.3.3.7]	215	K03517	10
A1D18_05815
A1D18_05820	K07102	amgK; anomeric MurNAc/GlcNAc kinase [EC:2.7.1.-]	170
A1D18_05825	K00992	murU; MurNAc alpha-1-phosphate uridylyltransferase [EC:2.7.7.-]	143
A1D18_05830	K00286	proC; pyrroline-5-carboxylate reductase [EC:1.5.1.2]	167
A1D18_05835	K01610	E4.1.1.49; phosphoenolpyruvate carboxykinase (ATP) [EC:4.1.1.49]	432
A1D18_05840	K01867	WARS; tryptophanyl-tRNA synthetase [EC:6.1.1.2]	239
A1D18_05845	K01494	dcd; dCTP deaminase [EC:3.5.4.13]	212
A1D18_05850	K03593	mrp; ATP-binding protein involved in chromosome partitioning	173
A1D18_05855	K01874	MARS; methionyl-tRNA synthetase [EC:6.1.1.10]	394
A1D18_05860	K03616	rnfB; electron transport complex protein RnfB	72
A1D18_05865	K01673	cynT; carbonic anhydrase [EC:4.2.1.1]	119
A1D18_05875			138
A1D18_05880	K02622	parE; topoisomerase IV subunit B [EC:5.99.1.-]	606
A1D18_05885	K01515	nudF; ADP-ribose pyrophosphatase [EC:3.6.1.13]	179
A1D18_05890	K12340	tolC; outer membrane protein	171
A1D18_05895			13	K00990	1
A1D18_05900	K00859	coaE; dephospho-CoA kinase [EC:2.7.1.24]	79
A1D18_05905	K03071	secB; preprotein translocase subunit SecB	119
A1D18_05910	K03676	grxC; glutaredoxin 3	58
A1D18_05915			71
A1D18_05920	K03592	pmbA; PmbA protein	245
A1D18_05925			29	K07259	1
A1D18_05930	K11189	PTS-HPR; phosphocarrier protein	59
A1D18_05935
A1D18_05940	K03834	tyrP; tyrosine-specific transport protein	161
A1D18_05945			7	K07775	2
A1D18_05950			8	K01356	1
A1D18_05955	K09125	uncharacterized protein	38
A1D18_05960	K09705	uncharacterized protein	16
A1D18_05965			1	K20175	1
A1D18_05970	K04079	HSP90A; molecular chaperone HtpG	451
A1D18_05975	K08323	rspA; mannonate dehydratase [EC:4.2.1.8]	337
A1D18_05980			103
A1D18_05985			175
A1D18_05990			86
A1D18_05995	K01785	galM; aldose 1-epimerase [EC:5.1.3.3]	159
A1D18_06000	K00874	kdgK; 2-dehydro-3-deoxygluconokinase [EC:2.7.1.45]	270
A1D18_06005	K01625	eda; 2-dehydro-3-deoxyphosphogluconate aldolase / (4S)-4-hydroxy-2-oxoglutarate aldolase [EC:4.1.2.14 4.1.3.42]	128
A1D18_06010	K06137	pqqC; pyrroloquinoline-quinone synthase [EC:1.3.3.11]	77
A1D18_06015	K00790	murA; UDP-N-acetylglucosamine 1-carboxyvinyltransferase [EC:2.5.1.7]	503
A1D18_06020	K07122	mlaB; phospholipid transport system transporter-binding protein	12	K04749	4
A1D18_06025	K07323	mlaC; phospholipid transport system substrate-binding protein	52
A1D18_06030	K02067	mlaD; phospholipid/cholesterol/gamma-HCH transport system substrate-binding protein	58
A1D18_06035	K02066	mlaE; phospholipid/cholesterol/gamma-HCH transport system permease protein	174
A1D18_06040	K02065	mlaF; phospholipid/cholesterol/gamma-HCH transport system ATP-binding protein	240
A1D18_06045	K03673	dsbA; thiol:disulfide interchange protein DsbA	61
A1D18_06050
A1D18_06055	K01807	rpiA; ribose 5-phosphate isomerase A [EC:5.3.1.6]	162
A1D18_06060	K01251	E3.3.1.1; adenosylhomocysteinase [EC:3.3.1.1]	439
A1D18_06065	K00789	metK; S-adenosylmethionine synthetase [EC:2.5.1.6]	401
A1D18_06070			176
A1D18_06075			174
A1D18_06080			2	K01420	1
A1D18_06085	K00857	tdk; thymidine kinase [EC:2.7.1.21]	158
A1D18_06090			132
A1D18_06095
A1D18_06100			2	K01939	1
A1D18_06105	K11179	tusE; tRNA 2-thiouridine synthesizing protein E [EC:2.8.1.-]	79
A1D18_06110	K19416	yccA; modulator of FtsH protease	208
A1D18_06115	K01776	murI; glutamate racemase [EC:5.1.1.3]	206
A1D18_06120			68	K07090	28
A1D18_06125	K16264	czcD; cobalt-zinc-cadmium efflux system protein	143
A1D18_06130	K03634	lolA; outer membrane lipoprotein carrier protein	69
A1D18_06135	K01935	bioD; dethiobiotin synthetase [EC:6.3.3.3]	102
A1D18_06140	K02169	bioC; malonyl-CoA O-methyltransferase [EC:2.1.1.197]	161
A1D18_06145	K00652	bioF; 8-amino-7-oxononanoate synthase [EC:2.3.1.47]	243
A1D18_06150	K01012	bioB; biotin synthase [EC:2.8.1.6]	239
A1D18_06155			74
A1D18_06160	K00833	bioA; adenosylmethionine---8-amino-7-oxononanoate aminotransferase [EC:2.6.1.62]	268
A1D18_06165			6	K09125	5
A1D18_06170	K03087	SIG2; RNA polymerase nonessential primary-like sigma factor	212
A1D18_06175			133
A1D18_06180	K03787	surE; 5'-nucleotidase [EC:3.1.3.5]	278
A1D18_06185
A1D18_06190	K08084	fimT; type IV fimbrial biogenesis protein FimT	30
A1D18_06195	K02334	dpo; DNA polymerase bacteriophage-type [EC:2.7.7.7]	144
A1D18_06200	K09712	uncharacterized protein	11
A1D18_06205	K03801	lipB; lipoyl(octanoyl) transferase [EC:2.3.1.181]	191
A1D18_06210	K03644	lipA; lipoyl synthase [EC:2.8.1.8]	301
A1D18_06215			199
A1D18_06220	K01480	speB; agmatinase [EC:3.5.3.11]	155
A1D18_06225	K00809	DHPS; deoxyhypusine synthase [EC:2.5.1.46]	370
A1D18_06230	K01581	E4.1.1.17; ornithine decarboxylase [EC:4.1.1.17]	233
A1D18_06235	K01525	apaH; bis(5'-nucleosyl)-tetraphosphatase (symmetrical) [EC:3.6.1.41]	200
A1D18_06240			11	K12070	1
A1D18_06245			31
A1D18_06250	K02843	waaF; heptosyltransferase II [EC:2.4.-.-]	258
A1D18_06255	K03650	mnmE; tRNA modification GTPase [EC:3.6.-.-]	344
A1D18_06260	K03217	yidC; YidC/Oxa1 family membrane protein insertase	335
A1D18_06265	K03536	rnpA; ribonuclease P protein component [EC:3.1.26.5]	47
A1D18_06270	K02313	dnaA; chromosomal replication initiator protein	409
A1D18_06275	K02338	DPO3B; DNA polymerase III subunit beta [EC:2.7.7.7]	254
A1D18_06280	K03629	recF; DNA replication and repair protein RecF	208
A1D18_06285	K11741	sugE; quaternary ammonium compound-resistance protein SugE	55
A1D18_06290	K07146	UPF0176 protein	83
A1D18_06300	K03524	birA; BirA family transcriptional regulator, biotin operon repressor / biotin-[acetyl-CoA-carboxylase] ligase [EC:6.3.4.15]	127
A1D18_06305			187
A1D18_06310	K07391	comM; magnesium chelatase family protein	367
A1D18_06315	K09806	uncharacterized protein	56
A1D18_06320	K07028	uncharacterized protein	257
A1D18_06325	K00574	cfa; cyclopropane-fatty-acyl-phospholipid synthase [EC:2.1.1.79]	253
A1D18_06330	K08311	nudH; putative (di)nucleoside polyphosphate hydrolase [EC:3.6.1.-]	134
A1D18_06335	K08484	PTS-EI.PTSP; phosphotransferase system, enzyme I, PtsP [EC:2.7.3.9]	558
A1D18_06340			91	K16653	36
A1D18_06345	K01414	prlC; oligopeptidase A [EC:3.4.24.70]	479
A1D18_06350	K03565	recX; regulatory protein	58
A1D18_06355	K03553	recA; recombination protein RecA	318
A1D18_06360	K03272	gmhC; D-beta-D-heptose 7-phosphate kinase / D-beta-D-heptose 1-phosphate adenosyltransferase [EC:2.7.1.167 2.7.7.70]	352
A1D18_06365	K03274	gmhD; ADP-L-glycero-D-manno-heptose 6-epimerase [EC:5.1.3.20]	256
A1D18_06370	K02237	comEA; competence protein ComEA	30
A1D18_06375			39
A1D18_06380	K01623	ALDO; fructose-bisphosphate aldolase, class I [EC:4.1.2.13]	281
A1D18_06385	K02116	atpI; ATP synthase protein I	11	K02013	1
A1D18_06390	K02108	ATPF0A; F-type H+-transporting ATPase subunit a	237
A1D18_06395	K02110	ATPF0C; F-type H+-transporting ATPase subunit c	53
A1D18_06400	K02109	ATPF0B; F-type H+-transporting ATPase subunit b	104
A1D18_06405	K02113	ATPF1D; F-type H+-transporting ATPase subunit delta	92
A1D18_06410	K02111	ATPF1A; F-type H+-transporting ATPase subunit alpha [EC:3.6.3.14]	548
A1D18_06415	K02115	ATPF1G; F-type H+-transporting ATPase subunit gamma	245
A1D18_06420	K02112	ATPF1B; F-type H+-transporting ATPase subunit beta [EC:3.6.3.14]	510
A1D18_06425	K02114	ATPF1E; F-type H+-transporting ATPase subunit epsilon	108
A1D18_06430	K04042	glmU; bifunctional UDP-N-acetylglucosamine pyrophosphorylase / Glucosamine-1-phosphate N-acetyltransferase [EC:2.7.7.23 2.3.1.157]	288
A1D18_06435			39
A1D18_06440	K01426	E3.5.1.4; amidase [EC:3.5.1.4]	34	K19176	22
A1D18_06445	K04565	SOD1; superoxide dismutase, Cu-Zn family [EC:1.15.1.1]	137
A1D18_06450			140
A1D18_06455			100
A1D18_06460	K01682	acnB; aconitate hydratase 2 / 2-methylisocitrate dehydratase [EC:4.2.1.3 4.2.1.99]	791
A1D18_06465	K06997	yggS; PLP dependent protein	180
A1D18_06470	K01880	GARS; glycyl-tRNA synthetase [EC:6.1.1.14]	270
A1D18_06475	K06207	typA; GTP-binding protein	629
A1D18_06480			27	K14838	1
A1D18_06485	K03183	ubiE; demethylmenaquinone methyltransferase / 2-methoxy-6-polyprenyl-1,4-benzoquinol methylase [EC:2.1.1.163 2.1.1.201]	205
A1D18_06490	K03690	ubiJ; ubiquinone biosynthesis protein UbiJ	71
A1D18_06495	K03688	ubiB; ubiquinone biosynthesis protein	403
A1D18_06500			5	K07715	2
A1D18_06505			2	K10520	1
A1D18_06510	K03527	ispH; 4-hydroxy-3-methylbut-2-en-1-yl diphosphate reductase [EC:1.17.7.4]	245
A1D18_06515	K06188	aqpZ; aquaporin Z	217
A1D18_06520	K02655	pilE; type IV pilus assembly protein PilE	37
A1D18_06525	K04773	sppA; protease IV [EC:3.4.21.-]	177
A1D18_06530	K03695	clpB; ATP-dependent Clp protease ATP-binding subunit ClpB	846
A1D18_06535			61
A1D18_06540	K01756	purB; adenylosuccinate lyase [EC:4.3.2.2]	376
A1D18_06545	K05808	yhbH; putative sigma-54 modulation protein	44
A1D18_06550	K06861	lptB; lipopolysaccharide export system ATP-binding protein [EC:3.6.3.-]	240
A1D18_06555	K09774	lptA; lipopolysaccharide export system protein LptA	33
A1D18_06560	K11719	lptC; lipopolysaccharide export system protein LptC	32
A1D18_06565	K06041	kdsD; arabinose-5-phosphate isomerase [EC:5.3.1.13]	235
A1D18_06570	K02049	ABC.SN.A; NitT/TauT family transport system ATP-binding protein	310
A1D18_06575	K02050	ABC.SN.P; NitT/TauT family transport system permease protein	422
A1D18_06580			281
A1D18_06585	K03978	engB; GTP-binding protein	135
A1D18_06590			92
A1D18_06595			108
A1D18_06600	K08296	sixA; phosphohistidine phosphatase [EC:3.1.3.-]	21
A1D18_06605	K11940	hspQ; heat shock protein HspQ	60
A1D18_06610	K01142	E3.1.11.2; exodeoxyribonuclease III [EC:3.1.11.2]	216
A1D18_06615			197
A1D18_06620			19	K04085	8
A1D18_06625			312
A1D18_06630			2	K16767
A1D18_06635	K01758	CTH; cystathionine gamma-lyase [EC:4.4.1.1]	253	K01760	49
A1D18_06640	K00818	E2.6.1.11; acetylornithine aminotransferase [EC:2.6.1.11]	263
A1D18_06645	K04564	SOD2; superoxide dismutase, Fe-Mn family [EC:1.15.1.1]	194
A1D18_06650	K07390	grxD; monothiol glutaredoxin	125
