# Supplementary material for: Candidate pathogenicity islands in the genome of ‘Candidatus Rickettsiella isopodorum’, an intracellular bacterium infecting terrestrial isopod crustaceans
Source: PeerJ. 2016 Dec 21;4:e2806. doi: 10.7717/peerj.2806 (PMC5181103; doi:10.7717/peerj.2806)
Supplement: Supplemental Information 2 [file peerj-04-2806-s002.zip › Supplement/comparative_genomics/Diplorickettsiea_massiliensis.fasta]

>NZ_AJGC01000001.1 Diplorickettsia massiliensis 20B CS_3, whole genome shotgun sequence
CTTGAGAAAGAACATCGTGAGTGTAAAGATAAAATTACAAAAGAAGAAGAACGGTGTCGAAAAGAACGAGAACAATTAGA
GAAAGAGAAAAAAGGTTTAGAAGATCAATTAACCAAGCTTGAGAAAGAACATCGTGAATGTAAAGATAACGTTTCAGATG
ATCCGGATCTAGAAACTCTTAAAGTTAAATATAAATATTTAAAAGAAGAAAAAGATGATCTATATACAAAATTTAAGCTT
TGTGAGAATGAAAAAAATCATTTAGCGAATGAATTATCTGAAGCTAATGGCAGGATAACTGATTTGGAAGTAGAATGTGA
TCATTTAAAGGACAAATTACGAAAATTAAAAAGGAGTAATGCATGACAAGTAAACACAGTATAAAAGAAAATTATTCAGC
TGAATTACAGCAAATTCAAGAAAAGATAAGCCAAGTTCAGTTAGATCAATTGGATTTAAAAAGAAAATTAGCTGATTCTA
AACGAGAGTTCGAACTAGAAATAAAAAGTAAAGAAAAATTGACTCATACATTACGGGAAATAGAAAGTAGAATTAATCAA
CTTGAAAAGGAAAATAAAGATTTAGATAAAGAGTTAATGGCAGCTCAAACTAATTTGAAAGAAAGCTAATTTAATTAAGT
AAAAATTGAAAAAAGTAAAAGAAGGCTTACACCAGCATTCTGTGAAAATGAATTGATCTAGTTTATATTAATCAGGAACT
TACTATTATTTTTATAAGTTTAGCTGATAAAAATCAGTGATTTTATTGGATAAAATACCTTGAGCAGGATGATTTTTACC
GATTTTTTCTTGATGATTTTTAGCAGCTAAAAATAATTGATTTGTTTCGGTCTCATAGATGGGGCCAATGAGATCAATGT
GATGATTTAGGCTAGATCGTTCAACTACTTCTTGTGCAGAAATATTAAAATAGACTTCCAAAACAAACACGCTTAATTTC
TAAATCATGAGCAACTTTAGCCCAATGAATAGCGCTTTGTGATAAAACATCAGGCTCTGCGGTAGAATAAAGGTTGAGTT
TGCCGAGCTGAGGTTTATCTTTTTTCATGATTAACGCGTGAATCGCTAATGCCTCTGCATGAAATAAAGGAGAAATATGT
GTGCAGTCGGCTGCTTTGCAGAGAATGAGCCCCTCTTCATTTACATGGTGCTTGCCAAAGCAGTCTTTCTCAGACGATAA
TGCCAAGTAAGTCTATTGATTATAAGTCGATACATGATATCACCCTCTGAGCGCCTGATTACTCCACATAAATTAGCCGA
TGAAGATAAAGCGATACGGATTCGTCCTTTAAAGTTAGCGGATTACTTAGGGCAGCCTTCTGTTGCCGAGCAAATGAATT
TATTTATTCATGCCGCACGTGCGCGTGGCGAAGCATTGGATCATGTATTGATTGCGGGCCCCCCTGGCTTGGGTAAAACA
ACGCTGGCGCATATTATTGCGCATGAAATGGGCGTTGCGCTGAAACAAACCTCTGGACCGATTTTAGAACGAGCCGGCGA
TCTCGCGGCCCTGCTAACCCATTTAGAACCCAGAGAAGTGTTGTTTATTGATGAAATTCATCGTTTAACACCGGTCATTG
AAGAAATTTTGTATCCCGCCTTAGAAGATTATCAGCTTGATATTATGATTGGCGAAGGGCCGGCTGCACGTTCGATTAAA
CTGGATTTACCACCGTTTACCTTAGTGGGTGCAACCACTCGTGCTGGACTGTTAACTTCACCGCTCCGCGATCGCTTTGG
TATTCTCCAACGCCTCGAATTTTATAGCATTGAGGATCTTTGCCGGATCGTTACGCGTTCGGCTAATATTCTTGGTGTGA
GTATTGACACCACTGCGGCATTGGAGATTGCAAAACGAGCCCGCGGAACACCGCGTATTGCTAACCGTTTGTTGCGTCGA
GTTCGAGATTTTGCCCAAGTGAAAGCCGATGGACAGATAAAAGGTTGTTTGGCTGCGCAAGCGCTTGACTTACTGGAAGT
CGATAAACAAGGGTTTGATCAACAAGATCGGAAATTACTCCTCGCGCTGATTGAGAAATTTGACGGCGGGCCAGTTGGTT
TAGATAGTTTAGCCGCAGCGATCGGAGAAGAACGAGACACGATCGAAGAAGTGATTGAACCGTATTTAATTCAGCAAGGT
TTTATCGTTCGGACAGCACGAGGTCGTTTGGCGACGCGAAAAACGTATCTTCATTTTGGTTTGACTTTCCCTGCACATTT
ACATACTCCCAAACAAACAACCGCCGAAGCGTTGGCGACGAGTGCTTCTCAGTATACAGTCAATGGTGAGTAAATCGGTT
CATGCTGTAAAAAGATCAAAATTGAGTCAACTATCAAAACTATTATAAAATAGAATCGATTACTGAATGATTAAATTAAT
GATCCTTGTTTTATTGATCAGATAAACCGGAGTCTTTTATGCCGAGCGTTGACCCTTCGTTGTGGAGTTATTTCTCACAA
GCCAGTCTCGTAGTGAAATGTGTGATGTGTCTATTATTATTGGCTTCTATTTTATCTTGGTCAATCATTATTCAGCGCGG
AATGGGTTTGCGCCGAACACAAGTGGCATTGAAGCAGTTTGAAAATCGATTCTGGTCCGGTATTGATTTAGCAAAACTGT
ATTCAGAAATTAATCGTGAGAATAGCGGTACAGAAGGCGTTGCTAAAATTTTTCACGCCGGTTTTCGCGAGTTTGTTCGT
TTACATAAACAAGTCGGTGATATCCCACCGATTATGATGGAAGGGCTACAACGTGCGATGCGTATCGCCTATAATCAACA
ACTGAGTCATCTGGAAAAACATTTAGATGTATTAGCGACGCTTGGCTCAACCAGTCCCTATATCGGGTTATTCGGAACGG
TCTGGGGAATTATGAGTTCATTCCAGGCATTATCCGCTTCACAACAAACGGCCACGATTGCCATGGTGGCGCCGGGGATT
TCTGAAGCGTTGATTGCTACGGCCATGGGGTTATTTGTTGCGATCCCGGCGGTTATTTTTTACAACCGCTACGCAAACCA
AGTCCAACAGATACTGTATCAGTATCATACGTTTCAAGAAGAGTTTTCTAATATTTTACATCGTCAAATTCATGGGAATG
TACATGCACTCGCTTAAACCGTCTCCCCGATTTCGAAAAGGGCCTCTCGCTGAGATTAATGTTGTGCCTTACATTGACGT
TATGCTCGTGTTATTAGTCATTTTTATGGTGACAACACCACTCTTGTCACAGGGTATTCAAGTGAATTTACCAAAAGCCT
CTGCTCAAACCATTGCGCGATCCCAAGAGCTGATAATCGTATCGGTCGATAAACAAGGGCGTTTTTATTTAAATACCACA
ACTCAGCCAGAAACACCTTAGATGAACGCGCGTTGGCGATGCAATTGAATCAGCAATGGCATGCGCTACCGAAGGACAAA
CCACAACAAGCCTTTGTAAAAGGCGATGCCGGCGTTAGTTATGGCAAGATTATTCAGGCGATGGTGATTTTACAAAACGC
GGGGGCCGTTAATATTGGCTTATTGACCGAGTCACCGCCTACTTTACCTCGAACTTAGTCAATGAACTGGCGTCAACGAC
GACCCATTGATGACAGTAATTATCGTTTTGCAGTCGGAGTCGCTTTCTTATTGCATGGTTTGTTATTCATGGTTTTTTTT
GCGATTTCACCACACTTAAAACCACGCGCCATGCCCTCGCTTGCAGCGCCGGCGATCATTCAAGCGATGGTTGTGAGTGC
GGCACAATTGAACCAAACAAAACCGGTGCCACTTCCGCTACCTAAAGTGGAAAACCGTCCTCAACCAGTAACCGCCAAGC
CCCAAACTGAGACAGTGCAGGTTTCTAACAGTCCAATCACCTGGCCTGAAAAAAAAAGTGCCACCTTTACTCGTAAAAAA
GACAGAGCCACCTGCGCCGGTCAAAAAAATACCGTCTAAGACAGTAATAAAAAAAGTACTGAAGCTAAAAAGTGTGCTTC
CCAAAAAGCCTATCTTACATAAAAATTCACATTCGCAAAGTAAACCGATTATCAAAAAAGTCACACCACCAAAACCGACT
CCACCGGCTTCGTTAAAAGCGGTCCAACAAAATGTGCAACAACTTTTGCAACAAGAAATTAACCACCTTACACAACAGCA
GCAGAAAATAGCCCAACAAAATGCTGCGCTCACTGAAAAATATCGCCAGCTTATTTTACAATCGATTGCGCAACGTTGGA
TTGTTCCTCCGGAGCTTGATCCGCATCTAGAAACCAAACTCCGAATCCAGCTTGCTCAGGGAGGGATGGTTTTAGCAGTG
ATTATAGTCAAAAGTAGTGGTAATCCCATTCTCGATCGATCGGCCCAAACCGCGGTTTATAAAGCGTCTCCTTTGCCTGT
TCCGAAAAACAATGCATTATTTACGACATTTCAATATATTAATTTAACGGTACGTCCAGAAGGCATATTAACCCCTTCTT
AAACGCTGATATCTAGAGACTCAAACAATTTCGGCTTTTTTACCTAGGGAACTGATATGAAAAAACAATCCATTATTTTT
GGCTTCCATGCCGTTGCGGCCGTGCTCGCCAGTGCACCGGAACGAATTGTAAAACTTTATCAACAGTCGGATATGGATAA
TAAACGTTTACAAATCCTTCTTGAACAAGCACAGCAAAAGCAGATTAGGATTGAAGCGGTCGATAAACAACAACTCAATG
CTTGGGCCCAAGGTGAACGTCATCAGGGAGTGCTGATTGAAGTGTTGCCCCAGTTATTACAAGATGAAGAAGCGTTATTT
AATCAATTATGGCAATCTGAAAAACCACCTTTTCTACTTTTACTCGATGAGATTCAAGATCCTCATAATTTAGGCGCGTG
TTTACGTTCTGCGAATGGCGCGGGGGTCGATGCGGTCATTATCACTGCGGATCGTTCTGCAGGATTAACGCCTGTTGCGC
GTAAGGTGGCTGCCGGCGCGGCCGAAACAACTCCCGTGATTACAGTCACTAATCTTGCCAGTACGCTACGCCGCCTTAAA
AAAGCAGGAATTTGGATTTTTGGTTTAGCCGGAGAAGCGGCTGAACCGATTTATCAAATTGATCTCACTGGACCGATTGG
TTTAGTGTTGGGCGCAGAAGGGAAGGGGTTACGCCGTTTAACTCGTTCACTTTGTGATCAGCTTGTCGCGATTCCCATGG
CAGGTAGCGTATCAAGCTTGAATGTGTCGGTCGCCACGGGGATTGCTTTGTTTGAGATCGTACGCCAACGCCAGCGGCCG
AAAAACTAGATGTCAACATTTAGTCTCCATAGTAACTATGTTAAAATAAGAAGGCGTCTTTTTAAAGGAGAAACCTATGT
GTCGCCGATTATTTCCCGCTATCGTGATTGGCCTTGCTGTGTTGATGGCTATCGCGGCGAGTGTCGCTAAACAGGATTAT
GTCGATTATATTGTCGTGATTTCACGTTTTTTTGACATCATGTTGCCTGTTTTAGCGGTGGGTGCACTGATTAAATATTT
GAGTGGTTCGAGTCTAAAAAAAGAGGGTGGTTGTGGTTGTAAACACAGCAAACAGGATCAAGATTAAGGCATTTCTCATC
ATTAACTATTTATTTTAAGGGGGCCTTGTTTACATTGTGACTTCAATCTCTGACCCATCCGATCAGGATAGGGAAGCAAT
GTCGCATGCGCTTTCTTGTGCAAAAAAAGCTCAACTAATGGGCGAGGTCCCGGTCGGAGCCGTGGTCATACGGGAAAATA
AAATCATTGCAGCGACGTATAATCAAACGATTACATCCTGTGACCCCAGTGCGCATGCTGAAGTACAAGCACTACGTCAA
GCCGCACAGCAGCAGAAAAACCACCGTCTTGTGGATGTGACCCTTTATGTGACCCTTGAACCTTGTTTGATGTGTCTCGG
TGCAATGATTCAAGCACGAATTCAACGTTTAGTGTTTGGTGCGTATGACACGCGCTGTGGCATACTGAGTCAACAAGCAT
CTAGTTTACAGGATGTTCGTTTAAATCATCGGTTTCAAATAACGGGAGGAGTCTTAGCAGAAGAAGCCGCGCAAATACTA
AAGAATTTTTTTTACAACGTCGTTAAGTTGACTTGAGTTTTTTCTTTAAAAAAAGACAATGTGTTCAGATGTGCGGCAAT
GCTTTTTATTGACTAAGAATAAAATAAGAAAAAAGCATTTTCAGTTTTTAGCTGAAATTGGTATAGTCCACATCTGAAGA
TGCTTTGTGCTAATATACTACATACGGAACGGAGAGGTGGCTGAGCGGTTGAAAGCGACGGTCTTGAAAACCGTTAAGGG
GGCAACTCCTTCCAGGGTTCGAATCCCTGCCTCTCCGCCAAAGTAGCATTGACAAGAGGAGTAGTCATGCCATGATTAGT
GTTGTCATTGTTGACGATCACGTGTTAGCTCGATTGGGCATGAAACGTTTGTTAGAAGGAGAAGATGCTAAAGACATTAA
AGTTGTCGGTGAGGCGGAAAGTGGCGAAGCGGCGATCACCTTAGTTAAAGACACCAAACCAGATATTGTCTTAATGGATA
TTAAAATGCCGGGGATGGGTGGTTTGGACGCAACTCGGCGGTTAGTTCGAGTTAATCCCAAAATTAAAATTATTGTTGTC
ACTGTATTTGGCGATGCACCGTTTCCTGTCCGTTTGGTGCGAGCCGGAGCTTCCGGATATATCACTAAAGATACCTGTGC
AGAAGAACTCGTGACCGCGATACGTAAGGTTATGGGGGGGCAAATTTATATCACACCTGAAATTGCACAAAAAATGGCGC
TTCGTCAAGTGACGGATGCATCGAAGTCACCGTTTGCGAAATTATCAGAACGCGAGTTACAAGTGATGTATATGGTGACG
CGAGGTATTAAAGTGAATGAAATTGCGAAAAAGCTCTATTTAAGTCCTAAAACAGTGAATACGTATCGCTATCGGTTGTA
CGAAAAACTGAATGTTCATAATGATGTCGAGTTGACACATCTTGCATTACGCTACGGTTTACTTGAGGGAGAAGGGTATT
CCGAAAAATAAGTTGTCCGTGCGCTTTAGCGTAAGTGTGTATTATGCACTATCCTTAGCTTAACTGATCTTCAGATCAGT
GCTGTTTTACCCTGCATGACACGTTTTGTGGAATAGGGAGTCATCAGACAGCCATCTTGTTGTTAAGTTAAGGAGATTTT
ATGCGACACTTAAAACAGTTTTTTTCTGTTTTCTTCAGTTTAGTAGCCAGTCCAAGTTTTGCTCAGGATGCCACGTGTTG
TGAACGCCTGCAGCAGGAAATTAAAGTGCTTAAAGAACAACAAGATAAACTGTTTCGTAATTTACAACAAGATGAAAAAA
TTGAGAAACAAGGTCTTGGGTTTATGGAGCGCTTAATGGAGCTACTGTCGGGTAAGTTTCCTGAGCTCAAAGATATGAGA
GAAAAATTGCAAAAAATAAAAGAAAATTATGATGCACTGAATAAGCAAATTTGAGTTTTTGGAAAAACCGCGTCAATAAG
ATAGGCGCACTTTTATTTGAATAAGCGCCACGTGTGTGGCGCTTTCTTATTTTAAAACGTTCACCTATTGCTCAAGAAAT
GTTTCTCATAAAAAAACTATACTCGCTCGAGAACGATTTATTTATCGTTTAACGGGCGATAGATGTAGATTAAATTTTTC
TCGAATCGCGTTTACTTCAATGATAGATCGCATCATGAAACGAAAAAATAAAGTCAATATGTTAAAAGATCAAGTCGCTT
TAATAAGTAGTGCGCCAGGCGTTTACTTATTACTGAACGATCAAAAACAAGTTTTGTATGTAGGGAAAGCACGTAACTTA
AAAAAGCGACTTTATAGTTATTTTCGTGAACAAAAAAGTCGACGTATAGCGGCCTTGATGCGGCAAGTCACTGCGATCGA
AACCACCACGACTGGAACTGAAAATCAAGCGCTTCTCCTTGAAAGTAATTTAATAAAAGAACTCAAACCACGTTATAACA
TTTTACTCCGCGACGATAAAAGTTATCCTTATTTAATTTTAACAGGCCATCGTTATCCGCGATTAAGTTTTTATCGTGGA
CCACGACAAAAAACCTATCGTTATTTTGGGCCTTATCCGAGCACACATGCAGTCCGTGAAACATTGAATTTATTACAAAA
AATTTTTCGAGTTCGCTCTTGTCAGGATAGTTTTTTTGCACATCGTTCCCGACCTTGTTTGCAGTATCAAATTAATCGTT
GTACCGCACCGTGTGTCGGGTTGATTACACCTCAGGCGGATGTCGAGCGTGTCGCGCTGTTTTTAGAAGGAAAAAGTCAG
ACCTTAATTCAAAATTGTATTCAACAAATGGACGGCGCAGCAAAAAGAATATGAAATAGCGGCGCGTTTACGTGATCAAA
TCATTGCCTTAAGAAGTATTCAGCAAAAACAAGTTGTGACGCGTCAAGAAGGTGATATCGATATTATTGGTTTAGGGAAT
CATTTAAATCACTATGCTATTTATGTCGCACAAGTGCGTTCAGGACGCTTACTGGGTGGCAAAAGTTATTTTCCGAAAGT
GCCCGATCAAGTAACGAGTCACGAAGTATTAACGGCGTTTATCACCCAGTTTTATTTACAAGCCAATACGCCGCATACTT
TGCCGGATGAAATCATTATGCCTCATAAAATAGTGGATTCACTTTGGGTGAGCCAAGCACTTTACGTAAAATAAAACTCT
CTGCACCGGTGACAGGTGATCGGCGCCAATGGTTAAATTTAGCAACCGAGAATGCACAACAAGCGCTTGCTCAGCAACGT
GCACAGCGCACCCATTTTCGAACCCAACTTGAAGCCTTACAAACCGCTTTGCAGTGGGATAATTTACCGCACCGTCTTGA
ATGTTTTGATATTAGTCACACGCAAGGCGAAGCTACGGTCGCCGCTTGCGTCGTTTTTGATGAAAATGGTCCGCGTAAAT
CCGAATATCGGCGCTTTAATATTGAAAATATTCAACCGGGTGATGATTATGCGGCATTAAATCAAGCGCTTCTCAGACGG
TATCGTCATCTGAAATTCGTCTGAAGAAAATACACCGGATGTCGTCTTAATTGATGGTGGAAAAGGGCAGTTAAAACAAG
CACAACTTATTTTTGAACGTTTACAAATCAGAATGTTGTCTTAATAAGCATCGCAAAAGGTCCAGAACGAAAGCCGGGTG
TTGAAACGTTATTTTTATCGGAAGCAAATGGTTTTACGCAACAAATAAAAAAGAAGCAACCAACAAAATTTGGATTACAA
CGTACACAATTGGATCTTCCGGTGTATTCTCCAGCGCGACTTGCGCTCCAAATCATTCGTGATGAAGCGCATCGTTTTGC
GGTGACAGGACATCGTAAACAGCGTGCTCAAAAAAGACGCATTTCTTCTTTGGAACGAATACCGGGTATTGGCCCTAAAA
AAGACAACACTTACTCCAACAATTTGGGGGCTTAGTTGCTTTAAAATCGGCCAGTTTAGATGATTTAATAAACGTACCCG
GGATTAGCAAAGTGCTTGCTGAACGTATTTATTTTGCTTTAAAAGACTGAGTTTACAGGTTAAACTCAATTAGTTGAGAA
AATCACTGGTTAACGGTATTTTCTGTTACAAACTTTTTATTCTGACTCTGATAATGATTGGAGTGTCATTTAAGTTGAGT
GAACAGGCTGTGTCTAAAAAAATGTCGATTGAGGCGAGTCTCTTACCAAAATCTGCGGAGGTGCTTACGAATTCTTTACC
GCGAACACGCATTTTGAATGTGCCGAATGTGCTTACTTTTTTGCGTATCCTCTTAATCCCTATTTTTATTTTGCTGTTTT
ATCTTCCCTTTAAGGGGAGTCATGTGATGGCAGCCCTTATTTTTACTTTTGCCGCGATGACCGATTGGTTAGATGGTTAT
CTTGCACGGAGTTTAGAGCAAATTTCTCGTTTAGGTACTTTTTTAGATCCTGTTGCGGATAAACTGATTGTGGTGACCGC
ATTGGTTTTGCTGGTCGGTGATCAAGCGCTGCCTTATTTAGCGATCCCAGCAACCATTATTATTGGCCGAGAAATTATGG
TTTCTGCTTTGCGTGAATGGATGGCAGAAATTGGTAAACGTGCACATGTTTCGGTGTCATTACTGGGTAAGATCAAAACC
GCTGTGCAAATGCTTGCCTTGATTTCTTTACTGCTTTATAAGCCAGGCACCTGGTTGGGTTTTGCATGGATTGGTTAATG
TTTTATTATACTTTGCGGCTGTGTTGACCTTATGGAGTATGTTTATTTATTTAAAAGCTGCTTGGCGTGATTTATCTGCT
TGACAGACTGAGTGATCCGGTTACAATAGCACCGGTTTCGTGCGGGAATAGCTCAGTTGGTAGAGCGCAACCTTGCCAAG
GTTGAGGTCGCGAGTTCGAGCCTCGTTTCCCGCTCCATTATTTATTCAGCGTCATTTTTAAAGGTAAAAATATTTTTTGC
CTGAAGAGTGTTTTTTTTAACTCACTGCTTGAAAAATAAAGTTGAGTGAAAAAACAGTGACTCAATAAACAGTGTTGTGT
GCGCAACAGCGAAAACGTAAAAATATAAATGCCAATGTCATTTGGCTGGGTGGCAGAGTGGTTATGCAGCGGCCTGCAAA
GCCGTGTACGTCGGTTCGATTCCGGCCCCAGCCTGAGTCCGGCTCCGGGCACCAACATTAACAAAATGTGTTAATTTTTT
CAGATAATTAGTCTGATTTTTTTGTTTGGCATTTTCGGTTTCAAGCAAATTGAAAGGAAGAGAAATGACTTTTTTGGTGA
CTGAAAAATGTATTCGTTGTAAATATACAGATTGTGTCGAAGTCTGTCCGGTCGATTGCTTTTATGAAGGCCCGAATATG
TTGGTGATTCATCCCGAAGAGTGTATTGACTGCGGTCTTTGTGAGCCCGAATGTCCGGCCAACGCGATTTACTCTGAAGA
TGATCTCCCAGAAGCTTATCAACCTTTCTTGGTTTTAAATAAAACCCTTGCAAAAAAATGGCCAAATATTACCCAACGCA
AAGCACCTCCGCCAGATGCCGATCGGTGGAAAGATCAAGAATCTAAACATCAGTACCTCGAAGAATAACCTATTTGGTTT
TCTACGTTTTCCTCGTTAAAGCGCCGCACCGCTATTATTTCAGCAAAATAAAGAAAAAATATGAGTAAGCTCAAAATTTT
AGCATTGGATACGAGTACTGAAGCATGTTCGGCGGCATTGTTGGCAAAAGGTAGCGCGCAATCGCGTTATCAATATGCGC
CACGTCAACATACTCAGCTCATCCTGCCAATGCTACAATCTTTGCTCGATGATGCACAGATCACCTTAAAACAGCTTGAC
GTGCTGGCTTTTTGTCAGGGGCCGGGCAGTTTTACCGGGAGCCGAATTGCAGCGAGTATCATTCAAGCGCTTGCTTTTGC
TCTGGATAAACCGGTTGTGGGTGTGTCTACCTTACATTGTTTAGCACAAGGTGCTTATCGTACATTACAAGCGACACAGA
TATTCGCGGCGATGGATGCACGGATGAATCAAGTCTATTGGGGAACCTATGTTTTAGGTGCTCAGAATCTCCTCGAGGTA
CGCGATCCCGATCAAATTTCGAATCTCACCGCAATAAAACCAGCCTGTTTTGAAAAAGGAGTGGGAGTTGGGAGTGCTTG
GCCGGTTTATGGCCTATTTCTAGCAGAACAGCTAAAACAACAGTTGCAGGGATGTGCATTACAACGCTATCCTAGCGCTT
ACGATATTCTTGCCCTAGCCGAGCAAGCTTATGAACGGGGTGAAGGCGTTTCAGCAGAAAAAGCGTTACCCGTTTATTTA
AGAGAAAAAGTCGTGTAAACCGGTTTTCAAGTGGTGTTGCTTGTTTTTTTAAATTCTGATTGGGCGTTATTTGAGGTTTG
AATGGATAAATATCTACTGAGTATTCTCGTTTGTCCTTTATGTAAAGGTAGTTTGGTTTATCATAAGCCCGCTCAAGAGC
TTATTTGTCGTTTTGATCGTTTAGCCTATCCGATTCGTGATCAAATTCCAATTATGTTCGAAGCGGAAGCGAGAACGATT
TCCTTAGAAGAATATGATCAGTTAAGCTAAGGATACATTGACTTTAGGAGCGCGCGTGATGGAAGCCATCCGCCATAACG
ATAACAATCGTGCCAATTTAGGTTACTTATGACAAAAGATTTACAACAAATTATCCACGACGCGGCACAACAGATTTCGG
GGGTTACCCGTTTAAGTGATTTAGAACAATTACGCTCCAGTGTGTTGGGTAAAAAAAGTCCACTCAGTAATTGTTTAAAA
ACGTTGACTCAGCTCCCTATTGAACAGCGGTCAGAACAGGGCCGTATAGTGAACCAAGCTAAACAAGAAATTGAAGGCTT
GCTCAAAGTAAAAATGGAGGAGTTGCAACAAAAAGCGATTGCTGAGCAGTTAGCAAAAGAGACATTGGATGTCACTTTAC
CCGGGTGTGGTCAGGGCGTAGGTAATTTACATCCGGTGACGCAAACGCGTCAGCGAATTGAACAATTTTTTATGCAAGTG
GGGTTTACTATTGTCGAAGGTCCTGAAATCGAAGATGACTATCACAATTTTGCGGCACTCAATATTGCTGAAGATCACCC
CGCACGTGCGATGCACGATACCTTCTATTTTGCAAATGGTTTATTGTTGCGTACTCATACGTCACCGGTCCAAATTCGGG
CGATGCAGGGCCAAAAACCACCTTTTAGGATTATTGCCCCAGGACGTGTTTATCGCTGTGATTCCGATGTGACGCATACC
CCCATGTTCCATCAACTCGAGGGATTACTGATTGATGAAACCGCAAATTTTTCAGAGTTAAAAGGTTTACTTGTTGATTT
TTTACAACATTTTTTTGCTAAGGCGGATCTAAAAACTCGTTTTCGAGCCGCGTATTTCCCTTTTACAGAGCCTTCGGCGG
AAGTAGATATTCAATGCGTTTTGTGTGAGGGAAGCGGTTGCCGAGTCTGTGGTCAAACCGGTTGGTTAGAAATTTTAGGC
TGCGGGATGGTTCATCCGAATGTATTGCAGGAGGCGGGATTATCCCCAGAGAAGTATCAAGGTTACGCCTTTGGAATGGG
TATCGATCGACTGGCCTTACTTCGTTATCGTATTCCCGATTTACGGTTAATGTTTGAAAATGACCGTCGTTTTTTAGAGC
AATTTTAATATGAAAATCAGTGAACAGTGGTTACGAGAGTGGGTGAATCCACCGATTACCACCGCGCAATTGGCGGAGCA
ACTTAATCTTGCAGGGATTGAAGTGGCTTCTTTTTCACCGGTAGCGGGTGTTTTTACCGGCGTGATCGTTGGTCGAATTA
TTGAGGCCGTTCCACATCCAAATGCGACGCGGTTACAGCTTTGTCAGGTTGATATTGGCGCACAAGCTCCGCTAGCAATT
GTGTGTGGTGCAGTCAATGCGCGTGCAGGGATTCAGGTCGCTGTGGCACAGATAGGTGCCGTTTTACCAAATGCTATGAC
GATAAAAGAAGTGAAACTGCGTGGTGTTTTATCACAAGGCATGTTGTGTTCGAGTCAAGAATTGGGTTTACTGATCCCTT
CTGAAGGCATTATTGAACTGCCGAATGAAGCCCCGCTCGGTCAGGATTTACGCGTGTACTTACAACTCGATGACCATTGT
TTAGATCTTCACTTAACTCCGAATCGGGGCGATTGTTTAAGTATTCAGGGTTTAGCAAGAGAAATAGCCGCCTTAACCGA
GCAGGCTTTAATTAAGCCAGAAAAGCCAACGCCTGCAGTGACCCATTCAGATCAATATCCGATTCATATTCTCTCGCAGG
AAGATTGTCCTCGCTATCTAGGGCGGGTGATTCGTGGAATCAATCTGCAGGCCGTGACCCCACGTTGGATGAGTGAACGT
TTGTCTCGGTCTGGTTTTCGTACCATTCATCCTGTGGTGGATAGTCTAAACTATGTATTGCTTGAGTTAGGCCAACCCAT
GCAATGCGTTTGATCTCGCCCACATACAGGGTGCACTGACTGTTCGCCGTGCACCTTGCTTGATGGTAAAACCGTCACCT
TAGATGAAAAGACTTTAGTGGTTGCGGATGAGAAACAAGTTCAAGCGTTAGCGGGTATTTTTGGCGGACAATCGTCTGCC
GTTCACGAAAGTACAACCGATATTTTTCTAGAAAGTGCTTTTTTTTCACCAACTGCGATCAGTGGGCGCGCGCGCCGCTA
TGGTTTACAAACCGAATCGGCGTATCGTTTTGAACGCGGTGTTGATCCACAGTTAGCGCAACCGGCCTTAGAACGAGTTT
GGAAATAGCGGGTGGCCAAGCCGGCCCAGTATTTGAACCGCAACCCGCTCGGTTAGCGATGCCTCCGACTATTTTGTTGC
GTCGACAACGGGTCGAGAAACTGCTTGGTATTCCATTCACGCCTGTACAGATTGAAGGGTATTTGCAACGTTTGGGGATG
CAAACCCATTATTTAGAATCGGATTCTGCTTGGCAAGTTATGCCGCCTTTGTGGCGGTTTGATCTAAAACAAGAAGTGGA
TCTTATTGAAGAGTTAGCGCGACTTCATGGTTATCAGTCTATCCCAGTGGTACAGCCGACGGCACAACTTGCTTTTTCAC
CGTTGTCTGCATCTCGTCAAGCTCGAGAGGCCATTCAATCGTTTCTTGTCGCGCGTGATTATCAGGAAGTCATCACCTAT
AGCTTTGTTGAGTCTACCTGGCAGTCACATTTTACTGAGCAAAATGAAGCATTAAAGCTAGTGAATCCAATTTCCAGTGA
TTTAGCAGTTATGCGTGCTAGCCTGTGGCCAGGCTTAGTACAAGCCGCTTGTTATAATCAAAAACGACAGCAAACACGTA
TTCGTTTCTTTGAAACGGGACTTTGTTTTCAATGGCAAGATGGTCACGTTCAGCAAGTGCCTCATTTAGGATTATTGGTC
ACTGGAACGGTTTTACCCGAGCAGTGGGGGCCTTCTTGTAAAGAAACGGCAGACTTTTTTGCACTTAAAGCAGATATCAG
TGCGTTATTCAAACCATTGGGTCAACTGAATGCCCTCCAGTTTATAAAAGGAAAGCATCCCGCATTACATCCTGGGCAAA
CCGCACAAATTGTCTATACTGGAAACCGTATCGGTTACATTGGGAGATTGCATCCACAATATCAAGCACAGTTCAATTTG
GCTGAACCGCTTTATTTAGTGGAGATTGCGTTGGATAGCTTGGTAAATATTCAACCACACCAATTTCAAACTTTTTCAAA
ATTTCCTAGAGTGCGCCGTGATCTTTCTTTTTGGTTGGATAGAAATATTGAGGCCGCAGCGGTACTTGAGCAAGCTAAAT
TAGCCGGAGGGACTTGGCTTGATGAAGTCTATTTATTTGATGTCTATGAAGATAAAAAATATGCAGCCCTCCAGCGAAGT
TTTGCTTTGGCGCTTATTTGGCAACATCCTGAACGTACATTGACAGATAAAGAAACTGATCAATCTTTTGAAAAGGTGAT
AGCGTCGCTCCAAACACATTTTGCAATAAAACTAAGGGAGGCCGAGTGATGACAAAAGTTCTTACTAAAGCCGATTTAGT
GACTAGTCTTAAAGAGCAAGAAACTAATTTGAGCGGCGCGTTAGCCGCACAAATTACGAATGCTTTTTTTGAAGAGATTG
TGGCAGCTTTAGAAAAAGGTGAAACAGTCAAATTATCTGGGTTAGGTAGTTTTCGTGTGCGAAATAAAAAGCCCGTCCTG
GTCGTAATCCAAAAACGGGAGTAACCGTTCCTGTTTCTCCGCGTAATGTCGTGACCTTTCAATTGAGTCAAAAAGTAAAA
GACCAGTTAAAAAACTTAAAAAATAGGTTGAAAGTAAAAAAGCGACGGTACGAGGGTTGCGGCAAAAGAATTATGCCATT
ACAATGGCCGGACTTTACGGGGCGTAGCGCAGCCTGGTAGCGCACCTGCATGGGGTGCAGGTGGTCGCTGGTTCAAATCC
AGTCGCCCCGACCATTGGTTTACTTAATTTTCTTTATTCTATATTCCAAAAAATTTTATTTTGAACGTGATAGAGCGGAT
CACAGTTTAAGTTCTATTTTTTTGTCAATATATCCATTTCGGCCTTGCTTAGAAAAGTGTTATTTTTTAACGAAACGATC
CCAGTTCGTTGTTTAGCAAAAAAATAAAATAAAATTCGTTGCTTTATTTAATACGAGGCTTAGTGCTATATTAACCTTCT
GTGAGCCCGGTTTTGGGGCTATCTTTCAAAAGCCACTCATCGATAAAAAATACAGGTAAGGAAGCGTTTAAAGCTAGGTT
CATTTCCATTAGACTTAACCAAGGGACAAGACAACGTGGCCATGTATAAAAATATTTTAGCAGCAATTGACTTACACCCG
GCTTGTGATCAGATTATACTTGCTCGAGCCCATCAACTGACTGGGGGAAGGATTTCATCGGCGAACCTTTCTATTGTACA
CGCCGTTGAGCATATTAATGCGTATGGTGTTGCGCAGGCTTACCCGGCGGTTATCGATTTAGAAGCGGAAATGCGTTCTG
AGGCAAGGAAACAGTTAGCAGAGTTGGCAACAAAGTATGCGATTCCAGAGACGCGGCAGTTTGTTGAAGTAGGCTCACCA
AAAATAGTTATTCTTGATAAAATCAAACAACTCAAGGCCGATTTAGTGATAATTGGTAGTCACGGACGTCATGGGATTGG
TATTTTATTTGGTTCAACAGCCAGTTCAGTCATTCATCACCTTTCCTGTGATGCGTTAGTTGTGAAAATACCACATGATA
AAAACAATCCAATCTAGATAGTTGAACAGGCTTCCAACGGATTTGTTTATCTTCGTTTTTTAAGCTACAGTAAGAAGGTA
TTTACTCAAGATTGAATAAAAAGAAAGCATTTGTATCTGGATTTCTTATATTTAGCTAAATAAAGGAGTATTTATGTTAA
AAAGTCCGAGTGTGTTAGATTGGGTCGCTTTAATTATTTTATTTATTGGTGGTTTAAACTGGGGTTTAATCGGTTTGTTT
CATCTTAATTTAATTACAGCGCTTTTTGGGGAGTTTAGCCCGATCGCCAGAATACTTTATATTATCGTTGGTTTATGCGC
TATTTACGTTCTATTTAGATCATTTAGCTGCTGTAAAAAACATACGAACATTTCTTAACTTTTTTGAATGGTGTCTCTCT
CTCCAGTGATGTGTTTTAGAATAGGAAGATAATTGGCTTCCTCTCTGTTTGTGAGGAATCACTGGAGATTTTCTTTATTA
AAAGTTAAAGGCTGGGTGGCTCTTCTATGATGGACTGGGATCCAGCGTTTGGTAGTTCGACTTTTTCAATTTTTTCAAAA
CGAGCACTGATTTTATCGGCAGAGGTTTTTACTTCTTGGATGTCAGTATGTGCTTGCTGAATATGACGACTTAAATTATC
CATACGTAATTTAAATCGGGAAAAATCTTTGGCGAGGAGCGTTAAATGCTGCTGAATGAGATGAATTTGTTCACGAGTCG
CAGCATCTTTTAAAATAGCTCGTGCAGTCGTTAAAATAGCCATCATCGTCGTAGGAGAAACCAACCAAACATGACGCCGA
TAAGCTTCTTCAACTAACTCATAATAGTGAGCATGAATTTCAGCAAACACTGCTTCAGCCGGTATAAACAATAAGGCACC
TTCGGCCGTTTCTCCTGGAATAATATACTTACTGGCTACGGCATGAATATGATGGCGGATATCTTGACGAAATTGTGTGG
CCGCGGCACGTTGTTCAAGCGTTGATAAACTTGAGTCGGTTAATTTTTTAAAACTTTCTAATGGGAATTTAGCATCAATT
GCCATGGGTCCATTGGGAGGAGGGAGAAGCAGTAAGCAATCAACACGTTTTCCATTACTTAAGGTATGTTGTAAGCTAAA
ATGTGCGGCAGGTAATACATTTTCAATCAAATTTATCAGTTGTACTTCGCCAAAAACACCGCGTGAACGTTTGTCCGCTA
AAAGATGTTGTAAACTGACGACGTTAGAGGAAAGTTCAGTAATTTTTTTTGTGCTTCATCAATCAATGCCAGGCGCTTCA
CTATATCACTAAAGGTGGCGGTCGTTTGTGCAAACCCATCAAATAAACGTTTTTCAACCTGTTGGCTAATCGTATGGAGT
TTTTGTTGGGTATTTTCGGTCAGTTTTTCCATTTGCTGACCAATTAATTGTAAACCTTGATAAATACTACTTTGCAAGCG
TTCTAGGTTACTTAACTGATGCTGATCAAATTGTTGCCGATAAAGAGTCAACTCACGCAGTAGCTGTTCTTTCGCTTCTA
AAGCTTGTCGTTGATCCGCGAGGCGTGCATTTTGTAACTCACTTAATAGACGATTAATATCTGACCAACGATCTTCCATT
TTAATCAATTTTTCATGTTGTCGTTCCAGTTTATAGAATTGAAATAGAGTTAAACCGACGAGGCTGGTAAGCAAACCGAA
AGTAATGTATATAAAATAAGTAAACATGAATTTTCCTAGCGCAAATTGTAGGCACGGTGGAATGACAAAAGCATACCTTT
GGTTGTTCAGCGTATTCCTCAGTTACCCGTTGTGCCTGTCGGCCAATGAGCTGACCGAGCAACGTAAATTATTTTGGCAA
GCTCGGCAATCCTTGATTCGTCATAATCCTCACCAATTTGTTCAACTTAAACCGGCGCTCAAGACTTATCCTTTGTATCC
TTATCTCCTGTATCTCGAATTAGAACAGCGTTTTGCGTTCCAAAATAGCAAAAAAGTAGATTATTTTTTTACTCATTATT
CCGATACGCCGTTAGCGGATAAATTACGTAACCAGTATTTAATGATTCTTTTTGAAAAAGGAGATTATCACAATTTCTTG
CGTTATTATCGGCCAAGTAATATTCCTCTCGTACAGTGTGCGTATCTTAAAGCACTCTGGTCAACCCAACAAAAAAAAGA
AGCCTATCAAACTTTAGCACACTTTTGGCTCAAATGGGATCGCCCCCCGGCGGCATGCCAAAGCTTATGGCGTCAATGGG
AGCGTGGTCGGCATTTTAGTCAATCGATGCTTTGGCAAAAAATGGCGCAAGCGATTCAAACGCGGAATAGGGGGGACATT
TGTCATTTAAACTCTTTTTTATCGCCACATCAAAAGGAACAAGTGAATCGTTGGCTTGAAATAAACAAAAATCCGTTGTT
AATCACTAAAACGTATCTTTTTCATCCACAAAATAGGTTAGATCATCATATTATCCTCGATGGTTTACAAAGCTTAGCGC
GTCAAAAACCCGATCAATTTATAAAATATTGGCCACAGCTGACTAAAAAATATGCGCTGACCGATCAGGAAAAACAACCC
TTATTGAGTATGCTTTCAATTACGCTTGCGCGCCAATCCGCTGAACAAAGCCGATACTGGTTAGCGCAGATTAAACCGCA
TTATGCGAGCCCAGTTTTAAGAGAATGGCGTGTCCGCCAGGAGCTGCGTCATAAAAATTGGAAAAAAGTGCTTTACTGGT
TAGATCGCTTAACCAAAAAAGAACAACAATTTCCTTGTTGGCGTTATTGGCGTGCAAGAGCTTTAGCTGAAACACAACAC
CCTGCGGCCGCACAAGAAATTTACCAAAGTCTTGCTCAACAAGTCGATTATTATGGTATTTTGGCTAGCCAACAACTTAA
AAAACAGTATCAGCCACAGACACATCAATCGTTGATTACGACTCAATCGCTCTGTCGTCATCCAGGTATTCAGCGCGCTC
AAGAACTGTATTTACTTGGCTTTATGAAGGATGCGCGTAGAGAATGGCAATGGGCTATCGATCATTTACCGCCTCAGCGG
CAGCATGCGGCCGCTTATTTGGCTAAAAACTGGGGTTGGTATGATTTAGCTATTATCGGGGCAGCAAAAGCGAATGCGTT
TACCGATGTTAAACTGCGCTTTCCATTTGCTTATCGAAACAAGGTCTTAGCGAGTGCTAAAAAAATCATCTGAATCCCGC
TTGGATTTGGGCCATTATGCGTCAGGAAAGTGCTTTTATGCCGTATGCGCGTTCGAGTGCCGGAGCATTAGGATTAATGC
AGATGATGCCAACGACTGCCAAAACGTTATCAGGTCATCACCCGATTACGCCAGCGGATCTCTTAAAGACTGAAGTGAAT
ATTCAGTTAGGTAGTTATTATTTAAATAAGCTTTTGTCTTATTTTTCGGGAAATCGTTTACTCGCTACGGCGGCCTATAA
TATCGGACCGACAAGAATTAAAAATTATAAACCACTCTATACTCAGTTGCCTGCTGATATCTGGGTTGAAATTTTGCCTT
GGAAAGAAACACGTGAATATATAAAAAGTGTGAGTTTGGCACGCGCGATTTACGAAAAAATACGTTAAAAAATGATTATC
TATTTAATATTTATTGCCCATAAATCATTTTCTTAACTAGATTCTGTTTACACAAACAAACTTGTTCTTATATAATCAAT
TGGTTTTAATTCAAGGGCCGCTGTAATTGATAGAAAAATAATTTTTAAATCACTAAACCCACTCTTTTTAATTTATTGAT
TACGACATTGAATCAACTCTTTGCTATAACTTTCGATTTTTATTTTTCAAAAAATTTAAGAATTATTTATATTTATCCTA
CTCTTAAAATAAACTTATTTGAAGAGGTTACCAGCGCTTCTTAATATATCTTAATTTTTTAGATAAAAAATAAGAGGAAT
CATTAGCCATAAAACGATGGTATTGTAAGTAAAAGATGACAAATTATACTAAAAATGATAATAAATCGGAATTAAAAGAT
TCATTTAGCAGTGTATTAATTGATTTAAAAAGACAAATGGAATTAATAATCGATATAAATAAACCACTGGCGAATAAAAA
AAAGCTCGTATTCACTTTAAATTATGATCAAGCTATTTACCCATACCTTATAGGCGATCCCGATAGAGTACAACGTATTG
TATTAGAGTTAATAACGAACGCGCTAAAATTTACTGAACAAGGAAAAGTGACATTAATTGTTCGGCTTATCAAAAGCGAT
TACCGAGAAAGCATTATAGAAATTGCTGTGAGTGATACGGGTATGGGTATTCCAAAGGACCAACGAGAAAAGATATTTCA
TCGTTTTAATCGTTTAACTTCTTCTTACAAGGGTACTTATAAAGGAAGTTGTTCTGGTTTAAATATCGTAAAACAATTTG
TGGACGACCTACAAGGCGAAATTTTAGTAAAGAGCACAGAAGGAGCAGGTACAATATTAGGCTGCTTTATACCCTTTCAA
CATGCATTATGCATTAGTAATAGACCCAAGCGGTGTACAAAACCTATTCCTTGTAACTGTCAAATCGAATAATTTATGCA
CTAAATAATACATTGTTTTTATATAAGATAATATATTAACTTTGTTTTATTGATTTTTTAGACAAGTTTTTGTACGATAT
AGATATACCTTAACTAAGTACCCTTCTTCTTTAAAGTTGATCATAAACTCCAGTAAAAATATCTCGTGTTTATTTATATT
TAAAAATAATAAAATATTGTAAATTTATTTTTTTAATAAAATTATTACCATTTTTTTATATTAACTAGACCTTGATAGGT
GATATATTAGGCAATTATAGGCTCTTTTATAAAAATAAAATATTTAAAATGCATAATAAAAAAATAACTCCTTTTTAAAA
AAGAAGATTGCTATTATAGGAGCAGGGTGGTACGGAGTACATATTGCACTGATATTGAAAAAAGAGTGCCCATCCTGCAA
AGCCACACTTTTTGAAAAAATCTTGATATATTTAGCGAAATTTCGGGAAAGTTTGGCATTAGATTACACAGCGGCCTTCA
TTATCCCCGATCTGAAATAACAAGAATAGCTTGCCGTAAAGGATTTAATAGTTTTTACTATCATTATCCTGAATTGATAA
GGCCGCATTTGTATTCAGTTTATGGACTAGGAATCATAGATGCAAATGGAAATCCATCTAAAGTAGGTAAGGAAGAATTT
GATTCTGTTTGTAAGGAGTTTGAAAGTTATAAAGAAATCCAGCCAGATGAATGGGGGTACAATAATTTAAGCTTTGCAGT
TGATATTGAGGAACCAAGCCTAGTGCTAGGTGAACCGCTACGCCATTTCTTTATAAAAAAATTAGAAGAAGCCGGTGTAA
GATTGTTACGTGAGTTTGATGTGATCAAAGTGAAGAAGCGAATCGATAATAAGCTTGTTGTATCAGGTAAATCAGGAAAA
ATAAATAATAATCAACGTTTTGTTTTTAATTATGTTATTAATACAACAAGTTATCAAACATTAATACCTGATCCCAGAGG
ATTATCTTTAAAAATGGAAATTGTTTATCAATCTTGTTTGGCTTTAATGTATGAATATACTGAAAGACCTCTTCCTAATT
TACCTTTTTCATTTATTGTCATGGATGGGTGGTTTCCATGTTTAATGCCTTACGATGACCGTACAAATAAAAATGAAATT
TTTTCAAAGTATATAATGACTCATGGGAAATGGACAACTATGGGTTCTTATAAAACGGCAGATGAAGCTAAAAATCATCT
TCATTCAATTGGTGATGAATTTATTGCTCAACATGTTAAACCCAATTGTGAAAAAGAGATGGAAAGATTTTGGCCTGGAT
TTAAACAAAAGTTTATTTACATAGAGTGGATTGGGACTGTATTGGCTAAGATCAAAACAGATAAAGAGTTCCGTAGTGCC
GTTATTTTTCAAAATAAGAAAAATAAAATGATTTATGTTATTCCAGGGAAAGTGAGTAATATATTTGATGCTGGAGAGGA
AGTATTATCTCTTGTTGGGTTGGATAAAAAAAAGTAATTAGAAACGGTAATTATCGTTATGTAGAAGGGGGATCGCTTTT
TAAAGCAAAATATGAAATTGCTGAAAAACTAAAGGGTATTTTACAAAATACTTGTGAATTGCAGCCTTATTGAGAAAGCG
AGATTAAGCAGATTAAAAAAGCCGAGTTACCTGGGCCTAGATTTTTAAGTCATTACCCGATAAACATTTTATTTCTAGCC
ATTAAAATTTATCTGAAAACATGAAATGAATTGCCACCTATGATCTTATATTTGATGTATATTTTATGCGCAGATTGATT
TGATTTTCTTAGGAATTTTTATGCCTAGTAACCAAAAAAAAGATGCTTTTGATAGTGCATTTATTATTGAACTTTTAAAA
CGATTGCCTGTCCATGTTTTCTGGAAAGATAGAGAAGGAGAATATCTAGGTTGTAATGATCTTTTTGCACATAATCTTGG
TTTAGCTTCTGTGGAAGCAGTGATAGGGAAAACAGATTATGATCTTCCCGTTAAGAAAGAAGATAGTGATGCCTATCGTA
GAGATGATAAAAAGTAATGGAATCTCGTGTTCCTAAGCTTAATATTGAAGAAGAGCAAACTTTTCCTGATGATAAAAAAT
TTATCTATTAACAAATAAAGCACCTATTTTTGATAATAATGATGAAGTTATCGGTATTTTAGGTGTTTATAACGATATAA
CAGAAAAGAAAAAAGCTGAACAGGCCCTAAAACTCGCTAAAGAAAAAGCAGATCAGGCAAAAACTGAGTTTTTGGAAAAC
ACGCGTCACGATATTCGTACACCCTTATCGGGGATTGTGGGTTGCGCTCATTTGATTCAAACACAAGCAAACAATCCAAA
AAAAGTAACGGAATATGCAACAGCTCTTGTGGACTCAAGCAATGCTTTATTGGAGTTCCTAAATAAAATTTTAGAAAGCA
TACAGGTGGCCACTGGGGAAATACCGCTCTTAAAGAAGAAGTTTTCCTTATATAAAATATTAGACCAGGTCGGGTACTGC
GAGCGAAATCGCCTGAAAAGGCCGAAATACTTTATCAAACCTTACTTCAAGTCGCAGAAGAAACTAAAGGGGCAGTAAGA
AAAGATATTGATAAAAGCTAGTTATTTTCTAAAAAACTTTCCATAGCTGTTGTGAAGTTTCTGGTTTAGAAAAAATAAGT
GTATTCATATTCAATGCTACTTTGATTCAATGCACTTTTTTAGAAGGGGTGGTTGTATATTTAATATTTTTGGTTATTGG
TATTAAGGTTGGCAGTAACAAAGCGAGTACCTGTACCAAAGCCTTTTAGCAACACGTGTATAAGGAATATCGTCTTGTGA
ATAATCGCTACGTAAATAACGTGTGCCAATGCAAAGTAGCTCGCCAATACTAGGTTCAGGAGTAAACAGTCGGATATATT
TTGCCGATGTCCCCATCATAATATATCAATCCTTTTTTAGTATTAACGATAGGTAAATAATTATCGGAGCCGTCGGCTCT
AGGAACAGGCAAGCTACCTACTAGACTTTGGCTAATAACGTTGTTGGTATCAGTTGTTTGTGGGTAGTCTTCAATGACGA
AATTGCCGGCTGTTAAGATAAAATCGGTTAAAGAAACATCGAATACACTTAAACGGTTCTGTGCGGAACAGACTATAGCG
AATTGTTCACTAAAAAAATAATGAGAGTTTCTTTTTATTGAGCAAGCTATTTTTTAGAAACCCTCATCCGAAGTACAAAA
AATAATAGAGGAAAACCGCTTATTTTTTTACAACAATTTCATTGTCGACATTGGTCACGCCTTCAACTTGTTTAGTTAAA
TTTTCAGCTTTTTGCTTTTGTCCTTCAGTTTCAACCGTACCACTTAATTTAATTCGACCGCGATCACTCATAACCGAAAT
ACCTAAGCCTCTTATCTCTGGATCAGTTAATAATTTTGACTTTATTTTTAACGTAATCACACTGTTATCGACATATTGGC
CAACAGAATCGGACTGCATGGCTTTATGGCTACTCATAGCGAATGTGCTCGTAATTGGAAAAATCATTAATCCAAGGATA
ATCCATAATTTTGTCTTCATGATGAGTTATACTCCTCTTCAAAAATAGAATCTTAATTCGTTTTTTCTATCGTACATCCA
ACAATACCGGTTTATTTGAATGCGTATTTGCGGATATAACAGGCCACGTATTTAAGTAACAAAAAATAACTAAAAAAGAT
AAAAAAATTGTTTTTTGTATCGTTGATAGATCCGCCTCTATCCAAAGAGTAGTTAAGTCATTCGATAAATCAAGTTGCGG
TCCCGGAAAGTTTTCTTTTTTAAGAGTAACTGAAAAAATAGGAAAAGATTCACTCAAAACTGTGCATAAAGTAAACAGTT
AGAAATGACAAAAATAGAAGGTACCACTCAGAAAAATGCAAAAGGCACCTAATCCCACTTTTTTAAAGTCAGGGGAAAAG
GTGCGCTAATAGAAATTAAAATAGGCGATCTAAAAAGGAATATCGTCATCAAACACATCGGAGGAAGCTTCTGTTGAGGT
AACCTTATTTGAGCGTCCTTCACTCCGTGAAGAGGAAAGCGTTGAGTGTGCTGTTGACATATTCTCCATAGGACTGATTC
CACCACGACTATCTAGCATTTGTAAATCATTGCCGACAATTTCTGTGGTAAAGCGGTCCTGGCCGGTTTTATCTTGCCAT
TTGCGTGTTTGTAGGCGTCCCTCAATATAAACTTTTGATCCTTTTTTGAGATACTCCCCAGCAATTTCAGCAAGACGTTG
AAATAAAACGACACGATGCCATTCGGTACGTTCTTGTTGTTCACCGGTTTGCTTATCTTTCCAACCTTCACTGGTCGCAA
TATTGAGTGTCGCGACAGCCGATCCGTTCGGCATATGACGTACTTCCGGATCGGCCCCCAGGTTGCCGATTAAGATGACT
TTATTAATACCTCGCGCCATATTTGATCACTCCACCAAGGAACAGGAAAAACTCTAAGCCTTGATTCTAAAGGTTGTTTG
GATAAAAAGAAAGTCAAGATTAACAAGTAAGGAGAGGTTTCTTTTCGGAATATTCAGAGTTATAGTGCCAACTTTATCTC
CAACCTGTTCGCAGACAAGAACCCTATGGATATCATTCGAATTCGTGGTGCTCGTACCCATAACCTTAAAAATCTGGATC
TTGAGATTCCTCGGGGACAACTCGTGGTAATCACCGGCTTATCCGGCTCCGGGAAATCGTCTCTCGCGTTTGATACCTTA
TACGCAGAGGGGCAGCGCCGTTATGTTGAATCCTTGTCTTCTTATGCGCGTCAGTTTTTATCAATGATGGAAAAGCCCGA
TGTTGACCAAATTGAAGGCTTGTCCCCGGCGATTGCCATTGACCAAAAATCGACCTCACATAATCCACGCTCTACGGTCG
GGACGATCACGGAAATTTATGATTACTTACGAGTACTGTTTGCACGACTCGGTGAACCCCATTGTCCTGTACATCATACC
AGTTTAGCTGCGCAAAGCGTCAGTCAAATGACCGATACGTTAATGGCTTTACCTCAGGAGACACGTCTTCTGTTACTTGC
GCCGTTGATTCAGGAGCGTAAGGGGGAGCATAAACAACTTTTTGATCAATTACGCAGTCAGGGATATATTCGTGCACGCG
TGGACGGTCAATTACAAGAATTGGATCAACTTTTACCGCTGAATCCTAAACAAAAACATACCATCGAAGCGGTGGTGGAT
CGGATTAAAATTAAACCAGAAAATCGTTTACGGTTAAGTGAGTCATTAGCCACCGCAACGGCGTTGAGTGAAGGCTTGGT
TAAAGTGATTCAGCAAACCGATTCACCGCAAAAAAAAGCGAAAGAATGGCTTTTTTCAGAACGTTTTGCGTGCCCTCAGT
GTGGCTATAGCCTCAGTGAGCTTAGCCCGCGCCTTTTTTCTTTTAATAACCCCTCCGGTGCTTGTACGCAATGCGATGGG
CTAGGTTATGAACAAACCATGGATGTTGAGAAAATTCGGGCCCAGCCAATGAAAAGCTTAGCTGAGGGCGCACTCTCGGG
TTGGCATGCACAAAATCCTTATTATTTTGCCTTACTCACTGCTTTAGCAAAACACTATGGTTTCTCATTAGATAAACCCT
TTCAGAAGCTACCGCAGGCGATACAAAAACGGATTTTATATGGAACAGGAAAAGAAGAAATTGCTTTTCATTATGAATCC
GAAAAGGGATTTTCTTTCCATAAAACTCGGCCGTTTGAAGGGGTGATTCCCATGATGCAACGCCGTTATCAAGAAACCGA
CTCAGACAGCGTTCGGGAGGAGCTTTCTCGATATTTAACCTTAAAACCTTGCGCAGATTGTGCAGGCATGCGCCTGAAAG
AGGCGGCGCGTCATGTCTGGATTAATGGTCAAAATATTGCCCAGTGGGCCGCTTTACCCATTACAAAACTCTATACCTTA
CTCAATCAGTGGGCATTAACTGGGCAACACGCAGCAATAGCGAGTGGGTTAAAGAAAGAAATTGTTGAACGCTTGAGTTT
TTTAATGGATGTGGGCTTAGACTACTTATCTTTGGATCGCAGTGCGAACACCTTATCAGGAGGCGAATCGCAACGTATTC
GTCTTGCTAGCCAGATTGGTTCGGGGTTGGTCGGAGTGATGTATATTCTAGATGAACCTTCTATTGGCTTACATCAGCGA
GATAATGACCGTTTACTCAGTACATTGATGCGCTTACGTGATTTAGGCAATACCGTGATTGTGGTCGAACACGATGAAGA
TGCGATACTTCATGCCGATCATTTAAATTGATATGGGGCCCGGTGCGGGAATCCATGGTGGGCAAGTGATTGCCCAAGGC
TCTCCTGCGGCGATTATGCGGCATGCTGACTCGTTAACCGGGCAATATTTATCCGGGCAACGTCGGATTGCGATCCCTAA
AAAGCGCCTCCCTTTTAATCGACAAAAGGCATTACACCTGATTGGTGCTTCGGGTAATAACCTCAAACAACTTGACGTTG
AAATTCCTCTGGGGTTGATGACTTGTATTACCGGGGTCTCTGGATCAGGCAAATCGACGTTAATTAACGACACGCTCTAT
CCGATTGCGGCGCAAAAGCTCAATGCGGCGACCCTGATTCAGGCGGCACCTTACCAAAAAATAACTGGGCTCGAACAGTT
AGACAAAGTAATTGATATTGATCAAAGCCCTATCGGACGAACACCTCGTTTAAAAGGAGGGCGTTGCGAAGCGTGTGAAG
GAGATGGTGTCCTGAAAAGTTGAAATGCATTTTTTTAGCAGATGTCTACGTGCAGTGTGATCTTTGTAAAGGGCAACGTT
ATAATCGTGAAACGCTAGAAATTCAGTATAAAGGTAAAACGATTCACCAAATTTTAGAAATGACCGTAGAAGAGGCACAT
TCTTTTTTTAGTGCTATTCCAGTATTAGCCCGTAAGTTAGCGACGCTTATCGATGTGGGACTTTCATATATTCATTTAGG
TCAAAGTGCAACCACGCTCTCTGGTGGCGAAGCACAACGTATTAAATTGGCCAAAGAATTAAGTAAGCGTGACACCGGGC
GAACTTTGTATATTTTAGATGAGCCAACGACAGGACTCCATTTCTTTGACATCGAACAATTACTAAAAGTCTTGCATCGT
TTACGTGATAAAGGCAATACCATTGTTGTCATCGAACATAATCTGGATGTCATCAAAACAGCGGATTGGATTATTGATCT
AGGACCCGAAGGGGGAAGTAAGGGAGGCGAAATCGTGTGTGTTGGCACACCTGAGCAAGTGGCGAAAAATACCGCTTCGT
TTACTGGTCAATTCTTAAAGCGCATTTTGTTAGGTAAAAAATGAGTTTATCTGCCGAAAAAAATGGCCGGCATGGTTAAC
GGTTAATCCTGATAACGAATCAAAAAAACATTACTTAAGGTTTTATCTTCTATAATGTTTTAATAATTTAATTAAAAAAA
TAATGGTTAAGAGATAAGGGATATTACGTTTAGTTAAAAACAGGGAGAAAACCAGTTAAAGCCTATTAAATAAAATATAG
TAAAAATAAAAAAGCCTAGAGTAATCTAGGCTTTTTCTTGTTTAATCTAATGTTAACGTACTTAAATCAGGATTTTCTTA
ACCAAAGTTGTAAGAAACACCCGCTGCAACGAAGTCAACGTTGCCCACACGATTTTTACCAATCGTATGGATATGTGTCC
AAGAGGTATCTATCGAAACATTTTGTGTGACGTCATAGCTAATACCAATAGCGACTTCAGGCGCCCATTGTGATCTTTTG
ATATTCGTCAGATCATTGACATTTAATTTTCCATTAATGTCAACAGGTATGGTTTTGTTTTTATTGAATTTACCGTTAAA
TTCAATGTCGTTTTTTAGGTAAGCAACACCAAGTTTTCCATAAAGATTCAAATTATTCGCAATAGGGATAATACCTTTTG
CTGCGACATCAATCGCATATTGGTTTAATGTCAGATTAGCTTGAGCAATTTTCTTTCCAGCTTTGTCATTGAAAGAAAAG
TTACCGCTTTTTCCTTGTTGAAGCTGAAGATAACCCATTTCAATCGCAAGGTTAGAGTTGAGCTGATAACCAATCGCTAA
GCGGCCCGCTAAACCATTGTTTCCTGCGTTAGCTTTCCCACTAAATGTTGTGCTTTCGACACTAGGAAAAACATTAGAAA
TACCTGCTCCAATCTCGCTAGGATTAAATTTTGTTTTATTGTTCATCTGTGTTTGCGCATAGCCTAATTGACCGGTTACA
TATATACCTGGCACGGCGGCATTGGCTACAGCAATACCCAGTGCAGCACCAAACAGCGCTGTTGTGAGTACTTTTTTAAG
CATTTGTTATTCTCCAAAGTAATAAGGTTATTTAACTAGTTAACCTGAGGGGTATTTAAACTATATTAATTTATATTGTC
AATAATAAAATAATTTATTTATTAATTATTTTATCTGTTAATTATATTAAAGATATTCATTTAATAATATAATATTTAAT
AGATATAAAGTTTAATATGCAAATAATAAATTAATTAATATTTATTGATTTATTATCATCTATCAATAAATAATATAAAT
TAAATAATAAAAATACATTATGTCCTATTACATTTTTAGTAATCATTTTAAGAATAGAAACTAGACTACAACTTATAATT
ATAAATTCTCATCTTAAATAAAAGATAAACCTATTTTTAGAAAATTTTCTTTCAATATTTTTATCTAAAATTATTATCAA
AATGTAAATTAAAATCTAGCAAAAACTAGACCTTGTGTATGAAGTAATGACTCATTATTTATAACAAAGGTCTTTTAAAT
AAGTGAAGAAGATTCATTTTGACGAGAGTGACTTCTTACTTGGGTGATTCTGATCGTGTGTCAACTATCTGTAAACATAT
TCAGTGCTAGCGAAAAGATAAAAACGATGAAAATAAATAATTTTCTAGTGTTTTCAGATAATAACAAAGAATCCTTTGTT
AAATATAACCTTTATACTTATATATAAAAATTATTTTGTGAACTTTTTTAAATTTTATTAACCCTTACGGTGTCTGGTCA
TAGGATAGAAAGAACCATTTTATATTTTATAAAAGCGTCTACTTTTATAACTACGTACACTTTAACACTTAGAGGATAAA
TGTAATAAAATAGTTATTTAGACGATCGAAAACACAATGTTTATTAATAGGAAAGGACATGAGCGAGTAAAAAATCAAAG
AATCTGTTATGAGTATGTTTTGCTAAGAGGAAGCGTTATTTTACGCTTAGAGGATCAGTAATATAACAAGAGTTCTAAAT
AAGAAAGCCCCTTGCAAGAAGGGGCTTTTGAGTAACAATTTTTATAACTTAATGGTTAGAAATGAATGATTAACCAAAGT
TATAAGAAAGGCCAACTGCAGCAAAGTTGATATTGCCTGCACGGTTTTTACCAATAGTATGGATATGCGTCCAAGAAGTA
TCTATAGCAACGTTAGGCGTGATATCGTAACTCACCCCGACAGCGACTTCAGGCGCCCATTGGCGATTTTTAAAGCCAGC
GGCATCATTAATGTCATAGCTAACTTTCTGATCTTTACCATTTTTACCGTCAATAGATAAATTGCTGGTCAGGTAAGCAA
CACCTAATTTGCCGTAGACATTAAAATTATTGCATATCGGTACAATACCTTTTGCCGCGAGGTCAAACGCATTCTGTGCG
AATGTCATGGATGGATCTTTTAAATCAATGGCTGGATTACCCATTTTTGCACTCTCAAGGTAATTTTTTTTGAACCTAAG
CGGAGATAACCCAATTCGACAGCAAAATTTTGATTAAACTGATAACCAATCGCTAAACGACCGGCTAAGCCATTATTTGC
TAGATTTTTATCATTGCTATCTTTAAGTGTAAAAGAATCACCGGCAGGGAGGTTCTTTGAAATTGCGTCTAAGTCAGTTT
TATGTTTCATATGCGTTTGTGCATAACCCAACTGACCCGTTACATAAACACCTGGCGCGGCGGCATTAGCTGCGGCAACA
CCCAGTGCAGAGGCACCAAACAGCGCTGTTATGAGTACTTTTTTAAGCATTTATTATTCTCCTACAAGAGGTTAACTAGT
TAAACAAGGCCCTATTTAAGCGTTGGTAGTCTATCTTGTCAAGCAATGTTAACAAAAACTTATAAAGTGAAAACGATGTT
TTTGTAGATTAATAGGGTTTAAAAATAAAAACCCCTTGTTTACAAGGGGTTTTTATCTCATGATCAGAGTAACTGATTAC
ATTTAACCAAAGGTGTAATTAACACCGACAGCTAAGTAATTAATATTACTCGGGCGTTTGTTACCTACAGGATGAATATG
CGTTAGTGAGGTATCTACTGCAATGCTGGGTGTTACATTGAAATCCATACCCACCGCAACTTCAGGTGCAAACTTGTGGC
GTGCTATACCGTAATCATTATTTAACTCTCTAGTTCCATTATTAATGGTTTCGTTATAACGACTGGTGATATAAGCGACA
CCTGCTTTTCCATAAAGATTCACTCGTTCTGTAATCGGATAGCTCGCTTTACCGGCAAGATCAATTACGCTTTGTTGGTC
AACTTTTTTGTAATCCTCGCTGGCTTCAGTCTTTTTTCTTAAGGCAAGATAACCGGCTTCTACAGCAAAGTTTTTATTGA
TTTGATAACCAATATTTACTCGGCCAGCGAGACCGTCATTATTAACAAAAAATGATTGATTTGGAACAGAAGATTCACCA
TAACCGACTTGCGCACCGACATATAAACCTGCAGGTAAACCGTGATGCTCTGAGGGGTTAGAAATGGTTTGTGCGGGCAC
CGTTGCTGACATGTCTTCTACGTTTGACGGTGCTTGTTCCGTTTTATTAGCTGATTTCAGCTTTTTTTTGTATGAGCGTG
ATGATGCGTTTTAGCATGAAGTGGCTTAGTTGCTGGCGTAGCGGTTGAAGCGACCTCCGCGTTGGCATTTACCAGCGCAA
GAATGGAAACACCCAGCACGCTTGTCATTATTACTTTTTTCATCATTGTTATTATCTTCTCCAGAGAGATTTTCTAATCA
GAAGAGGGTATTTAATCGTTTGTGAGGAAATTTGTCAATTTTTCTAGGATAAACAAGGTAAAACTGAAAGAAAAAAGCAG
ATTTTTGACTTTTCTAACCATCTTTTATTTATAAAAAGATCATTTATTAGATAAAAATATTAATTTAAGAAATAAATTTA
TCAGTTCTTAACCTAAATAATAGTACAATCCTAAAGAATAGAAATCGATGCTCGGCCGGTAGGGTAACCCACGAATGGCT
TGTAGGCGATGCCAAGAAAAATCTACGGCAATTTCAGGAAAAATAGAATAACGAATACCTATTCCAAATATAGGTTCTAA
GGTGGGTGGGTAACGTTTTCCCGCGAGGCTAAACTCGCTGGGTCCCGTAGTACCGGCCACATGGCCTCCGCCTTTTGTAT
TGCCAGGATGAAAATAGGCTACCCCGAGTGTGGCATATAGATTGAGATGGGGTTGAATCGGAATTATTTTTTTAGCTACC
AAATCCCAGGCAAAGCCTTCAACATCACCATTCAAAGAATAGTGATCTGAGGTGACATACTCATCAAGAACAGTATGTTG
TAGCGCTTGCCAACCCATTTCAACGGCCAAATCTGATTTAAATAGATAACTGATGCTCGCACGTGTTGAAGCAACAAAGT
GTTGGAAATACGCTTGTGATGGAAACGGCACCCGATTTTTATAAACTTCAACTAGATCGTCTACCTTCATATGTGTATTG
GCGTAACCATTTTGTAAACCGGTATATCAACCCGGTCGTTCGGCATGAGAGGATATCGATAAATTGATGAGAAGAAGTAA
AGTAGCGCTGAGAACAGTGATTTTTTTAAATGAAGTCATCCGATTCTTCTTATCGTGTATGAAAAAAATGAAGCCAAATT
ATTTCGCTGTGAGCAAATATATGATTAATTAATGAATTTATTTAATCAATTTTAAAGCATAAGTAAACTTCGTATCAACC
TATTTTTTTAAATAAATAGTTACGGTGGTTAACCAAAATAATAGGCGAAGCCAATCGAATAAAAGTCTGCGCTGGGTGTT
TTATTATCGTTGCCGTGTAGATTTTGCAAGCGCATCCAAGACAAATCAATGGGTAGGCTGGGTGAGATATCATAACTTAA
ACCCAAGCCAAACACAGGATCCCAGCTGTCTGCATAATCCAAATAGTGGCGTTCATTAACAAACGCTTCGCCACTGGCTT
TTAAACAAGCTAAACCGAGGCGACCATAAAAAGTGAGATTGGTTGACAGGGCTAACATCGGTTTAACCGCGATATCAATC
GCTTTTTCCCCTAATGAAACTTCTTTATTCACATGGCCGCCCACCTGATAAAACCGTGCATTTGAAAATTGCAGATAGCC
TAATTCAATGGCCATATTTTTGATTAAACTGATAACCCACTGCAAACCGACCACTTAAATCAGCGTGTTCTACCGATAAG
GCCGCTGCATCTTGTTCATTGACATGGGTATTCCCTGAGCCGATCTGTCCTAGCAAATAGATGCCCGGAATACTCGCTTG
CAGGGGAAGTGGAAGGCTAAAAAGTGTAGAACAACCAAAGAGTATGGTACGGATTTTTCTTGGTAACATGGTCAGTGAGC
CTCCTGGCAAAACGAGCGTTTACGGGAACCTTTTTTATCGATATCTAAAAACCTATTCCATGAAGAGAGAGGATTTGCAT
TTAACAATGAGTATTATAGGATACCTTTTATGAACCAGCTATTTTCTCTCAAACCGTATGCACAGCTTTTGCGACTCCAT
CAACCGATTGGCACGCTCTTATTGCTTTGGCCAACGCTTTGGGCGCTTTGGATTGCAGGCAAGGGGCATCCCGGATGGGA
AAATCTATTTTTTTTAGTAGCGGTGTTTTTTTGATGCGCTCGTTAGGGTGTGTTGCAAATGATATTGCGGATCGTAAATG
GGATGGTCAAGTCAAACGTACCCAACAGCGCCCTTTAGCCACACAAGCAATTTCTTTAAACGCTGCGCTTGTTCTGCAGT
TGAATCGTTTTACTTTTCAATTGGCATGGGTTGGTTTGGGATTAACCTTGATCTATCCTTACGCAAAACGTTTTACTTAT
TGGCCGCAAGTGATTCTCGGATTGACGTTTTCTTGGGGAATTCCGATGGCGTTTGCTGCACAAATCAATCAGGTCCCGCT
TTTTGCATGGTTGCTTTATGTGAGTGCTTCGTCATGGCCGCTGGCTTATGATACGATTTATGCCATGGTCGATCGAGAAG
ACGACCAAAAAGTAGGGATTAAATCCACCGCAATTCGTCTTTATCAACGGGAAACCCAGTTTATTGCCGCTGTCCAAATG
ACATTTATTCTCAGTTTGTTTGGCTTAGGGCGATGGTTAGGTTTCTCCAGTGCGTATTACGTCGGTTTATTGGGTGCGAC
GGGATTATTCGTGTATCAACAGTATTTAATTCAAGAACGTATCCCGGAGCACTGTTTTAAAGCCTTTCTCAATAACGCGT
GGGTAGGGGCGTTGATTTTTCTAGGGATTTATTTTGGGATGCCTTCCTAAAGGACGAACGTGAATCATCACTTAAACGAC
TTTTTTATTTATTTTTTTATGAAAAAAACAATTCTTTATCCAGGTACGTTTGATCCATTGACTAATGGTCATTATGATTT
AATACAGCGTGCAAGCCGCTTATTTGATCGGGTTATCGTTGCGGTGGCTAAAGATTCGGGTAAAACGCCGTTATTTTCCT
TTGAAAAACGAATTTTGCTCGCAAAACAAGGGCTCAGTAGCTTAAAAAATGTTGTCGTGCATGGTTTTTCAGGGCTCTTG
GTGGATTGTGCCCGACAACATCAAGTACATCTATTGCTTCGGGGCTTAAGAGCCGTATCGGATTTTGAATACGAATTTCA
GTTAGCCGGTATGAATCGTTGTCTTATGCCAGAACTGGAAACGTTGTTTTTGACACCGGCTGAAAAATACGCGTTTATCT
CTGCACGTTTAGTGCGTGAGGTGGCCCGTTTAGGTGGAGATGTCCGGCCTTTTGTACCAGAAAATGTGGCGCAAGCGTTT
GCAGAGCGAAATAATTCATATTGATACGGCTTTTTGTAGTAAAGTAGATCCATCATAATCAGGTAAAAAGGGGAAGTGTG
TTGTGGCATTAGTAATCACTGATGAATGCATCAATTGTGATGTCTGTGATCCCGAATGTCCGAATCAAGCGATTTCGCAA
GGTGAATGGATTTATGAAATTGACCCACAGCGTTGTACCGAATGTGTCGGTCATTTCGATGCACCACAGTGTGTCCAAGT
TTGCCCGGCCGCGTGTATTATCAGTGACCCACAGCATCCAGAAACCCCGAGTCAATTGCGGCAAAAATATCAGGAGCTCA
TAGCCACTCAATTGGATAAAAAAACCAGCCACTAAGAAAGAGTGGGAGATTAAGTGGAAACGGAGTTGTTTTTTCCCTAT
TGAGCCCGCATAATACGCATCTTTCGCAATTCCTTAATTACTCAGAGGGCCTCTTATGGCAGTACAAAAATCACGAAAAT
CTCGTTCAAAACGAGGCATGCGTCGTGCACATGATGCATTAACTTCTCCTTCCTTGGCGATTGATTCGGCCAGTGGTGAA
ACCCATTTGCGTCATCATGTTACAAAAGATGGCTATTATCGTGGAAAAAAAGTACTAAAAGACAAGGAATAAGCTTCTTA
AATGTCTTGTTATACCTTAGCGATTGATGCAATGGGGGGCGATTATGGCCCTTCTGTCACATTACCCGCCGCCTTGATGG
CAATCAAAGCCGACCCGGCGCTGACAATTACCTTAGTCGGCAATGAGGCGGCTTTACAACAAGCGTTCACTCAGGCAACC
CAGCAATCGGTTTGGCCAGAACGGCTAAAAATCCAAATGGCTTCCCAAGTGGTGGCCATGGATGAACCCCCAGCACAAGC
CCTGCGTACGAAGAAAGACTCGTCTATGCGGGTCGCGATTAATCTTGTTAAATCTGGGCAAGCGCGGGCTTGTGTGAGTG
CTGGAAATACTGGCGCATTGATGGCGACGGCCCGATTCGTGTTGGGTACCTTACCTGGAATTGATCGACCCGCTATTTCT
GCAATGTTGCCTACGTTGCAAGAACAATCCAAAGTACGCATTCTCGATCTGGGTGCAAATGTTGATTCGCCACCTGAATC
ACTTTTGCAGTTTGCGGTGATGGGATCCGTTTTAAGCGAGTTTGTCGATAACATTCCTCATCCCCGTGTCGGCTTACTGA
ACATTGGGTCGGCTTACTGAACATTGGTTCTGAAGAAATTAAGGGAAATGAACAGGTTAAAAAAGCCGCTGAAATGCTTA
AAAATAGCTCTATTCATTATATTGGGTATGTTGAAGGGGATGCGATCTACCAAGGCGTTGCTGATGTGATTGTTTGCGAT
GGTTTTGTCGGCAATGTGGCATTGAAGGTGACTGAAGGGGTAGCCCAGCTGATTGGGCATTATATCAAGCGTTCTTTTAG
CCGTAATTGGTTTTCTAAGCTATCTGGGCTCTTGGCGTTACGTGTATTGCAGCATTTGCGAAAACAGGTGGATCCCGCAC
ACTACAATGGTGCGAGTTTAATCGGTTTAAAAGGTACCGTAGTGAAAAGTCATGGTAGCGCAAATATTGTTGCGTTTAAT
AATGCAATTAATGAAGCCGTTTCTGAAGTTAAAAAAAATATTCCCGAACAAATTCAAGACCAAGTTTCTCGATTACTACG
CGAATCGCGTGATACATTATGATTTTTTCAAAAATTGAAGGTACTGGGTCCTACCTGCCTAAAAATATTCTGACCAATGC
CGATTTAATGGCAAAAGGGATAGAGACCTCCCATGAATGGATTGTTACGCGGACAGGGATTCATCAACGTCATGTTGTCA
ATGCAGAAGAGACAACGGCGACCATGGCCGTCGCCGCGGCGCAGCAGGCTTTATATGCGGCACAGTGCACGGCGCAAGAA
ATTGAACTCATTATTGTGGCCACCAGTACACCTGATCGTTTTTTTCCAAGTACTGCCTGTTTAGTTCAAGCCACTTTAGG
GGTGGATGGTTGTCCAGCTTTTGATGTTGTGGCCGCATGTTCTGGTTTTAATTATGCGTTGAGTGTTGCGGATCAATTTA
TTCGTAATGGCCAGGTGAAAACGGCGTTAGTCATCGGCAGTGAAACCATGTCGAGTATTGTCAATTGGCAAGACCGCTCG
ACTTGTATCCTTTTTGGGGATGGCGCCGGCGCCGTTGTCTTAAAAGCGGCGTCGGAACCAGGCATTATCTCAACGCACCT
GAAGGCGGCAGGTTCGCATAAAGATTTATTGTACTTAGGAACTGGATTACGCGATGAAGAAGCGTATTTAGTGATGGAAG
GGCGTGAAATCTTTAAATTAGCCGTTAAGAATTTGAGTAGTATTTTGGATGAAACGTTGCAAGCCAATGGAATCAAACCA
GAAGAAATCGATTGGCTCATTCCGCATCAAGCGAATTTACGTATTATTAAGGCGATGGCGCAAAAATTAGCGATGCCTAT
GGAAAAGGTTATTGTCACCGTCGACCAACATGGGAACACTTCGGCCGCCTCAATTCCGTTAGCTTTGGATCAATCAGTTC
GGGATGGGCGCTTACAACGAGGACAGTTGTTTTTAATGGAAAGTTTTGGTGCCGGGCTTGCTTGGGGATCCGCTTTAGTA
CGTTACTAACACCTATGCGCTGTGCGTATATTTAAATAATCTCCAAATATAATAGAAATTATGTCAAAAAAAATTGCATT
TGTTTTTCCAGGTCAAGGGTCACAATCGGTGGGTATGTTATCCGTTTTAGCAGCGAAACATCCCATTATTCAGGATACGT
TTGCACAAGCTTCAGCCATATTGGGTTACGATCTTTGGCATTTAAGCCAGAATGGCCCAGAAGAAACGCTTAATCAAACT
GAAATGACACAACCTATTTTATTTTGTGCAGATGTGGCGATTTGGCGATTATGGCAACAAGAAAAAGGTCCACAGCCTAC
ATTAATGACTGGACACAGTTTAGGTGAATATGCCGCGTTAGCGTGTGCCGACGCAATCGATTTTGTGACAGGATTGCATC
TTGTTAAGGAACGTGGGCGTTTGATGCAAGAAGCTGTTCCGGAAGGAAAGGGCGCAATGTTGGCGGTCATCGGATTGGAT
GTTGAACCCTTGCAGGCGCTTTGCCAAACGGTTGCGCAAGGTCAAGTGTTAGCGCCCGCAAATTACAATGCGCCCGGACA
GATTGTGGTCGCAGGAGAAACGGAAGCGATTGAACGCTTATTTCTCGCGGCGAAACAGGCTGGAGCAAAGCTTGTTAAGC
GTGTCGCGATGAGTGTGCCTTCGCATTGTGAGTTAATGAAACCGGCCGCACAAAAATTAGCGCATTATTTACAGGGAGTG
ACTATCCACACCCCTACGTTATCCGTACTCAATAATGTCGATATTCGTGTAGAGAGCAAATCAGAACGTATCAAAGACGC
ATTGGTACGCCAGCTCTATCATCCCATACGTTGGGTAGAGCTGGTTCAGTCTTGTGTAGCACAAGGTATTGAACTGATCG
TAGAATGTGGACCCGCCAAAGTCTTGGCAGGATTAAATAAACGGATTACCTCGATTCCAACACTGTCTATTCAAGGGCCT
GAAAGTTTTGCTTTGGCCTTACAGGAGAGTCAATGAACACGTTAGGTTTACAAAATAGAACCGCCTTAGTTACGGGTGCA
AGCCGTGGGATTGGGCAGGCAATCGCCTTAGAATTAGCAAAGCAGGGTGCCCGCGTTGCGGGGACTGCGACAACGGAAGC
CGGCGCACACGCGATCACTGATTTTTTTAAAAAGCACCATCTCTCTGGGCAAGGTTTTGTGTTAGACGTCAGTGATGCGC
AATCAAGAGAACAGTTAGCCAATGAGATGAAGCATTTTGGTCAACCCGAAATTTTGGTGAATAATGCTGGGATTACGAAT
AATGCTGGGATTACGCGTGATACCCTTTTATTGCGCATGAATTCTGCACAATGGGATGCGGTGATTGCGACAAATTTAAC
AGCGGTTTTTCATTTAACACAATCATATTTAAAAAATATGCTCAAAACCCATTTTGGACGAATTATTAACATTGCTTCAA
TTGTTGGCAGTACAGGTAATCCCGGCCAAGCCAATTATGCCGCTGCCAAAGCTGGACTAATTGGCTTTACAAAAACCTTG
GCACAGGAAGTGGCTTCCCGTAATATTACGGCCAATGTTATTGCACCAGGATTTATCGAAACCGATATGACGGCACAATT
AACAGAGAAACAAAAAGAAGCGCTATTATTAAAAATTCCATCCGGTCGATTAGGTCAGCCGCAAGATATTGCACAAGCCT
GTTTATTTTTGGCTTCATCCTGGGCAGGCTATATCACAGGACAAACACTGCATGTTAATGGCGGTATGTTCATGAATTGA
ACAAAACAAAAAGCACCGATCGATACGCTGATTTTTCGTTAAATAATAGCGTATTATTAAAAGTAACTTGTGTTCAGAAT
AAAATTGAATAAACTAACTACAGTTTTTATTACTATATGAGGAGAATTCTAGTGAGTGATAACGATAATTTTGTTGATAT
TGCAGATCGTGTTCGAAAGGTTGTCGTCACGCAATTGGGTGCCGAAGAAGACAATGTCACCTTAGAAAGTTCGTTTTCAC
GCGATCTGGGCGCAGACTCTTTAGATACGGTTGAGCTCGTTATGGCTTTCGAAGAAGAGTTTGATATGGAAATTCCAGAT
GCTGTTGCTGAAGAAATGTTCACCGTGCGTCACGTCTGCGATTACATTCAACAACATCTAGCTCAATCAACCAAAGCATC
TGAAGAATAAATTGATAGCACAAGAGAATAGGGGAGCACAGTGATAAAAAAGCGACGAGTTGTAGTGACAGGTATTGGTA
TGGTGACTCCTTTGGGGCTCAATGTACCGACGACTTGGGAAGCGATACTGGCTGCGCGAAGTGGCGTTAAGCGGATTACT
CAGTTTGATGCTTCCGAATTCTCTTGCCAATTTTCGGCAAGCGTTAAAAATTTTGATCCCTCTGCGGGTAATATTTCTCC
TAAAGACGAGAAAAAAATGGATTTATTTATCCAATATGGTTTGGTTGCCGCGATGGAAGCTATTCAAGATGCGCAAATTG
AATTAGATCCCCATTCTCGGGTCAGCGATAAAGTAAGTGATCGAATAGGTGTGGCAGTTGGTTCAGGGATTGGTGGTTTG
GCGTTTATTGAAGAAAACCATACGCGTTTAGAAGGACAAGGTCCTCGTCGGGTGTCACCCTTTTTTATTCCTGGTGCGAT
TACAAATATGCTCTCCGGGCAAATTTCAATTCGTTATGGCTTCAAAGGACCCAATATTGCGGTGGTGACGGCTTGTACGA
CTGGAACCCATAATATTGGACTCGGTGCACGGAGTATTATTCACGGAGATGCGGATGTCATGATTGTGGGCGGCTCGGAA
ATGGCGACGACGCCACTGGGTTTAGCGGGATTTGCAGCGTGTCGTGCACTGTCTACCCAGAATGATCGCCCGCAGTTGGC
AAGTCGACCTTGGGATAAAGATCGTGATAGGTTTTGTTCTAGGTGATGGTGCGGGTATTCTGGTATTAGAAGAATATGAA
CGTGCAAAACAACGTAATGCAAAGATTTACGCAGAATTAGTTGGTTTTGGCATGAGTGCCGATGCCTATCATATGACAAG
CCCTTCTCCAGATGGACAAGGCGCAATGATAGCCATGCTCAATACGTTACATGATGCCAATATCGAAAAAGAAAAAGTGG
CCTACATTAATGCGCATGCTACGTCAACGCCCTTAGGTGATGAGATCGAATTACGAGCGATTCGGCGAGTCTTTGGTGAG
CATACAAAAAAAATGGCGATCAGTTCGACAAAATCGATGACTGGCCATCTTTTGGGTGCAGCAGGAGCGGTAGAGGCAAT
TTTTACGGTTTTAGCCCTTAAAGAACAAAAAGCACCGCCAACAATTAATTTACAAAATCCAGGTAATCCAACCACTTCAG
CGGACCAAAATACCTCGGAAGAAGATTATCGAGAGATTAATTTTGTGCCTAATCGATATCAGGATTGGCCGATGGAGTAT
GCGCTGTCTAATTCCTTTGGATTTGGTGGAACCAACGCGTCATTACTTTTTGCACGTTGTTTTTAGGGGATATGTCTAAA
CGTAACCGTCTATTGATAGGGATTATTTTTTTAGTCGGTTTACTATTCCTTACTTATTTTACGGTACGCGCCTATCGTTT
AATCACGACGCCCTTATCGCAACAACCCATACATTATCTTTTTGAGCCAGGTACTTCCGTACGTCGTCTTGCTGCGGATC
TACAGCAACGACATTTATTTGAATCTCCACGCTTGTTTTTATTATTGGCTTATTTAAAGGGCGCGGCGGATCAATTAAAA
GCAGGCGAATATTATTTTGACTCCGGGATTACGGCTTCCCAATTATTAGATCAAATGCGTGCTGGTCAAGTGATTGTCCA
TCGTTTTACAATTGTCGAAGGATGGACGCTTCAGCAATTGATTAAAGCATTACATACTTCTTCCTATATTCAATACTCCT
CTCAAGAACGCTTGAGTCAACTGTTTGTGAACAGTGGTTTGCCGCGGCAAAATCCAGAAGGTTTATTTTTTCCAGCGACC
TATTATTTTAGTGGTCAAACTACCGATTCTGATTTATTAAAACGTGCGCATCAACTTTTAGATAAAAAACTCAATGGAGC
GTGGCAGCAACGTGCGGACCATTTACCGTATAAAACCCCTTATCAAGGGTTAATTGCCGCATCCTTAGTGGAAAAAGAAA
CGGCTTTACCCAAGGAGCGTCCGATGATTGCAGGGGTGATTGCGCGTCGGCTGGAAAAAGGTATTCCTTTGCAAATTGAT
GCAACGGTTATTTACGGTTTAGGTTCTGCTTATTTCGGTAAATTGACCAGTGATGATTTGAAAAAGGATACTCCTTATAA
TACCTATACGCGGCGTGGTTTACCGCCTACGCCTATTGCGATGCCGAGCTTAAATGCCATTGAAGCGGTTTTTCATCCGG
ATCAAAGCCAGAATTTGTATTTTGTTGCGAAGGGAGATGGATCACATCAATTTTCATCGGACTTGATTCAACATAATGAA
GCCGTCAAGCGCTATCAGTTGGATAGACATTATCCCAATATTTTTCCCAAACGATTACGTTGTGAATCACAATGGTATTT
AAGTAAAAAACTGAAATCCTTCTTTTGTCAGTTAGAAGTTTTCTGTTACAAATAATTCGGATCAGGCCTTATTGAATGCA
TTCTCAAAAAGCGCGTCTGCCAAATCAGTCGCACTGAAAAAAATGCCTTAAAAAAATCGTATTCATCAAACCATCCAGTG
AGTAACACACCGCCATTGTTCGATCAGTAAGAGGATAGTGAATGCTATGAAAGAAAAAGACCAACCCAAGCCGGGTTTGT
TGATTACATTAGAAGGTATCGAGGGGGCAGGTAAAAGTACACAGTTAAAATTTATTGAAGCCTATCTTAAACAGAACGCG
ATTCCTGTCAAAACAACGCGTGAACCGGGTGGCACTCCTCTAGGTGAATCGATTCGCCATTTAGTTTTACAACAAGGCAC
TCAGCAAGCGCCCATTACTAAGGAAGCTGAACTTTTACTTTTTTTTGCGGCGCGCGCCCAACATATTGAACAAGTGATTA
AACCAGCCTTACAACAAGGCCAATGGGTGATTTGTGATCGTTTTACTGAAACGAGCTATGCTTATCAAGGGGGAGGACGA
GGTTTGAATAGTCAAGTGATAGAGCAGCTTGAGCAGTGGATACAAAAGGCAACACGGTGATCGCATTGAGTCAGAAACAC
AAGATTTTTTTAATCGAGCACGCGCCACTTATTTAATGCGTGCCCGTAAAAAACCACATACGTATCAAATTTTGGATGCC
TCATTATCTCAAGATGTGTTACAAAAACAACTCCAAGTGTTACTCGATAAGTTCATGACTATGTGGTTTGCGCAACCTGG
GTTTCGCGGCTCAGTTCTAGGCAAAGCAGAAAAACTGGATTAACATAAATAAGTTTTTATCGCGACTTCAACACTTATTT
TTATTCAAAAGGTTGGTCATTCAGACAATTTTATGCAAGCGATGTTTTCAGCTCCTTTACCTTGGCAACAGGCGCCATGG
CAGCAACTTTGGCAGTCTGCGCAACATCAACGCTTGGCGCATGCTTTCCTTTTGTCTGGCCCCCCAGGGTTGGGCAAAAC
CCTATTTGCTGAGCAATTTGCGCAAGCCTTGCTTTGTACACAAAAACTGTCGAAGTCTCTATTGCGTGCCAGGATTGTCA
TAGTTGTCGTTTATTTCGTGCACACACACATCCTGATTACTTAGTCGTTACGCCTGAGAAAAGCGGTAAAAACCATTAAA
ATTGAACAAATTCGTACCGCAATCGATCGTTTAAATCAAACAACGCTTTCTTCTAAACAAATTTTAATCCTGTATCCTGC
TGAAAAGTTGCTTAATGCGGCGGCGAATGCTTTATTGAAAAGTTTAGAGGAGCCGAGCCCGAATACTTTTTTTTATTATT
GAGTGAGAAACCGGGTTTACTTTTACGTGGGGCAAGCATGGTTGAAGAAGCAGTGGCCCTCAGAGATCGATCACCTAGAT
GAAAGAGGGAGATTAGCCGATCACGCACCGTTACAAGTATTACATCACTTCAAAACAGGATTTTTTACGCAATACCAGGC
GTTAGTGGCCGACTTGGTGGCCCTGATTCGCCAAGAACAGGATCCAATTCAGTTAGTTGAGCGTTATCTCAAGAAAGAAG
AATGGGTTGAACTGCCAACGCAACTGATGCACATTACGCAGCGTATTTTGAGTCAGCAACTCGGGTTTTATCGGGCGGAC
TTACCTGTGGAACCGAATTTTGTTTATTTGGCGAATCATTGCCAACCACCTTTTTTACTATGTTATTTTGAGCAACTCTT
GGATCGACAACGTCATCAGGCGATCAGTTTAAATCAACAGTTGATGTTAGAAGATCTTTTTTTAGCTTGGATACAACAGG
ACGCTTATGTTAGTCGATTCACATTGCCATCTTGATCGTCTGGATCTAGACCACTTTAAAAAAACGCTCCCCCAATTGTT
AGAGGAAGCACGTCAGCAAGGTATTCTTCATTTTTTATGCGTTGCGATTGATTTAGAGCATTTTCCCCAAGTCTTAGCCA
TTGCGGAACAATTTCCAGATGTATCGGCGTCGGTAGGGATTCACCCAACGGAAACCTTTTATAGAGAGGAAATGCACGTC
GCCGATCTGGTTACTCGAGCACGTCATCCTAAAGTGGTCGCAATAGGCGAAACCGGTTTGGATTACTATCGCGATCATAC
GCCTGAAACCAAAAAATACAGCAACTTCGGTTTCGCGAACACATCCAAGCGGCGCTTACGGTAAAAAAACCACTTATTAT
TCATACTCGTCAGGCGAGGGAAGATACGTTATCTATTTTGAAAGAGGAGGGTGCTCAACAAGTGGGTGGTGTTTTACATT
GTTTTACAGAAGATTTAGCGATGGCCGAAGCGGCGATTGCCGAGGGATTTTATATTTCTTTTTCGGGTATTCTCACGTTT
AAAAATGCACAAGCCTTACAGCAGGTTGCGCAAACGATTCCTTTGGATCGCATTTTAATTGAAACCGATGCACCCTATCT
GACCCCTGATCCGTTTCGAGGTCGGGCCAATCAACCGGCTTATGTCCGTTATGTGGCGGAAAAGCTCGCTGAATTGCGTG
GCCTTTCTTTTAATGAAGTGGCTGAAAAAACAACCGCTAATTTTTATCGTTTATTCTCTTGTCAGTGATAGGTGAAGTAT
TGAGTAAATGGAACAATTCATTCCGTTTTTCGGTATCATCTTGGAATAGGCCGAGCATGGCGGAAGTTTGAAAACGAGCG
TGTTGTTTTTCAGAACGGAGCAGGGTCATGCACAGATGTTCAGCTTCCATAATAACGGCAACTCCGCGTGGGTTCAGATT
AATCATCAATCCTTCGGCAATTTGCGTGGTTAGCTGTTCTTGTATTTGGAGGCGCCGCGCATAAAAATCAATAATCCGTG
GAATTCGTGATACACCAATAATTTTACCTTGCGGAATAACATGACAATGTCCGATAAAAGGCAATATGTGATGTTCACAT
AAAGAAGAAAACTCAATATTCTTGAGAAGAATGATCTCTTGGCTCATTGAATCAAATAATCCATTTTTTAACAATTGATC
CCAGGAATTGTCGGCGCCCGAAGTCAAATAACGTAACAATTGAGCGACTCGTTTGGGCGTTGCTTGTAAACCAGGGCGTT
GTGGATTTTCACCTAATAATACAAGCAGCGCTTCAATATGTTTTTCGATGGGTAACTCTGCAGCGGCTTTTTAACCTCGG
CGAGTGTAACGCCAAAATTAAGCGTTGTAATCGTGGATCGGTTTTATCTTTCTCTTTTACCACCAACAGATTCGTATAAA
TAGAATGTTTATCCTCAGAAAATAAGGCATCTTTCTTCAGTGATAAGTTTGCTAATAAAGCATAATTCATATTAATGACT
GCGCAACTAACATCCGGAAGCGCACGGGGGAGCTGTGCGGCATCTAATTCTTTAAATTGGAGATGCTTCGGATTGGTTTG
GATCGATTGCGGAGTTAAAAAACTACTAGTTTGTGAGTTAAGTTGAATTAAGCCGGCTTTTTGTAATAACAATAATGCCC
GAGCTTCATTGCTCGGATCATTTGGAATAGCGACTATCGCGTTCGGTTTTAATTCAGACAACTGTTTTAATTTTTTGGAG
TAAATACCCATCGGGTACGTGAAAAAAGGCGCGATGGCGACAATAGAATAGGCTTGATGATCAATTTCTTCTTTTAAAAA
AAGGTTTATGTTGAAAAAGATTGGCATCGAGACTGCCGTCATTGAGTGCACGATTGGGTAGCGAATAATCGGAGAACTCA
ACTAAATGAAGTGATAAACCATAACGTTGTTGCGCAACCGTTTGCACGACCTTAAGTAATTGTGCTTCGGGTCCAGCAAT
GACCCCAACCGTAAGTGTATTAGGATCGTGTGTACGCGGCGTACAGCCAATTAAAGCCAAAAACAAAGCGATGGCTAAGC
AAAACAGTCCTAAAAATCGATTTTTTGTATTCATAACACTACTTAATAAAAAAAGAATTACGCATCATTATTAATGACGG
AACAAACACTGCGTGATCGTATCACCGATGTGCTGAATTAACTGAACTAAAAGAATCAATATCAATAGAGTGACTAGCAT
CACTTGAAAATCAAAGCGTTGATAGCCATAACGAATTGCTAGATCCCCTAAGCCGCCACCACCGACCGTCCCGGCCATCG
CCGAATAGCCAACTAAGTTAACAAAAGTCAAAGTGAGGCTCTGTATCATACTGGCCCTTGCCTCTGGGAGCAAAATAAAA
ATTAAGATTTGCCACGGGGAAGCGCCCAGGGCTTCTCCAGTCTCTAAAAGTCCTAAGGGTAATGCCTGTAAAATTACTTT
CAACGAGACGTCCAAAAAAAGGGATAGCCGCGAGCGTCAGAGGAACTATCGCGGCTTGCGTTCCAATCGATGTGCCGGTT
AAACATTAAAGTAATAAACGGAATCGAGCGTGTGATATTAATGAGTAAACTTAAGCTTCGATGGGCATAAGGATGTAACC
AGAGTGGTTTTTTATCCGTAGCAAAGCACAAGACGCCCAAGGGGAGTCCCAATAAACAAGCAAAGGAACCGGCAACCAGG
ACCATCCACAGGGTTTCTTCGGTTGCACTGATTAATTCAGACAGAGGCAGCAACATAACCAATAATCTCCACAAAAAGAC
CTTTTTCAAGCAAATAATCGATACCACGTTGTAAGGCTTGTTGAGAGCCAATCACTTCAGCCACAAAAATACCAACGGGT
AGTTCATTAAGCGACTCAATGTTTGCTTGTAAGATATTGAGTATGAGCCCAATATGACACATTAAATGGGCAATTAAAGG
TTCTGAGGCGGCACTGCCTCGAAAAAAGATTCGTAACACTGCATGATAACCTGGGCGTGCCTCGGCAACGAGACGCGCTT
GTAACAGGGGAGGTAAGGCTTTTTCTAAGTCAAAATGGACCCATTTTTTAGCAATAGGGGTTTGTGGCGTCATAAAAAAA
TCCGCCACCGGTGCTTGTTCGATAATCTGGCCTTTATCTAATAAAGCGACACGATGACACAATCCTTTGACCACTTCCAT
TTCATGAGTAATTAAAACAATGGTTAAGTTAAGGCGGGTATTAATTGTTTTAAGCAATTGTATAATCGTTTGGGTCGTTT
GTGGGTCCAGAGCCGAAGTAGCTTCATCACAGAGTAAAATTTTAGGTTCACACGCTAGGGCACGCGCAATGGCAACACGT
TGTTTTTGTCCGCCGCTTAATTCCGTGGGGTAATGTTGAGGTTTATCTTGTAACCCAGTGAGCTCAAGTAAGGAGCGTAC
TTTACCTTCAATCTCTTTTTTAGAGCATTTGGATAATTGTAACGTTAAAGCGATATTTTCATACACCGTTTTTGCATTGA
GTAAGTTAAAGTGCTGAAAAATCATGCCTATTTTTTGTCGAAGTTGGCGTAGTTGTTGTTTATTCAGGGATAATAACGCT
TGCCCATCCACCCAAACCGCGCCTCGAGTTGGTTTTTCTAATAAGTTAATACAACGAAGCAGGGTGCTTTTTCCGGCACC
ACTTTGACCCAAGATACCAAAGATTTCTCCTTGGTTCACATGCAAATTAATATCCTGTAGAACCGGTAGCGAGATAGGCC
TCGAAGGATAAATTTTTTCAACAGCAATCAGGTTTATCATGGTCGGTGAGTTTGTCAAAGATTTACCAGAGGTTAACATA
CTTCATTTAACTCGTAGGTACCATATCTAGAGCCTATAAAAGTGGACGGCTACTTGATATTGATTTTTATTCAAATTGAT
AAAATTTTTTGCTAGCTTTTATCAATCTAAGACAATAAATATAAGGAATATATGAAGTGTCCTAACACCAAATGTGGCCG
GAAAATACAAGTATCTGACTCCAGGGAAAAAAATAACGGTTATATCGTTAAGCGTCGGAGACGCTGTCATCACTGCAATC
AAACATGGACTACTTGTGAAATGATTCAAAGCGAGCACAGTTTGCCGACAGGTCTTTTGTCTTCTCAACGAAATTTAACT
CCTCATGAAGTGTATAATGAAATTATTCGTTTACTCGGTTTGTTGTCGAAATCAATGGGTTTAGTGAAAAACAATATTAA
CTTAGATAGTGGCCGATAACTGGATTTATCTGATGGATCATTTACTTAAAATTTAATTTTTATTAAAAAAGGGAATAGCG
ATTAAGGAAACAAGCAATTTAACTATCGTTTTATCTTATAGTTAAAAATATTTATTTATTAAATATATTAAAAAATATTT
AAATCAACTTTTTGACAGATTACCTTTAGTTGCTGTATTTTTTACCTTAGAACAATTACAGCCATATGGCTCCCTGTTAT
ATTTATATTTAAAACAATAAGCTGCTAAGGGAAACTTGCTCATGAAATGTTTTTTTTGCGGCCATTCTAAGACGATTGTA
TTAAACTCGCGCGGAAGGGAAGATTTTTCAAAAATAGTGCGCCGACGTTGTTGTCCAAAGTGTCAAAAACGTGCTACGAC
ATTTGAAGTGATGTCCGATCATAAAAATAAAAAAAATATTACCTTAATTGCTCATTATGACTGTATTTTACAGCAATTAC
ATTCATTAGAGAAATCGATTCAAAAATTACATAACGTTTTTTTAGCTAAACTGCTTAAATTGTTATTTGAAAATTTTTTT
ATTGATTTTTATATAAATATTTTATTATTCATGGATGATTATTTTTAATAAAAATTTTGCTATTGGCGCCCGATTTGCTA
TTGGCGCCCGACTTTCTAATTAAAAAATAATATAATCCTCAGTGTAAAAATTAATATTTTTTATTTATTCGGATTTTACT
TGGCAAACCTGACAATACACGGTCGTTCGTTGACAAAGTGAAAGTACGTTTAATGGCTTTTGACATCGTTGACAAGGTTG
TCCGGATCGCCCATAAACTTGGAGGGACTGTTTAAAGTAACCGGGTTTTCCTTGTGTATTGAGAAAATCTTTGAGTGTCG
TTCCCCCTTGAGCAATGGCACGACGTAAAATTTGTTTAATTGCAGAAACTAACTGTGAGAGTGATGAAGATGAAAGCGCA
TTCGCAGGAGTCAAAGGATGAATTCTCGCCATAAAAAGTGCTTCAGTAATATAAATATTACCGACGCCCACTACAATTTG
TTGATCCATCAGCGCCGCTTTAATCGCCAATTTTTTACGAGCTAATTTTTCTTAAATAATGCGTATTAAAATGCCTGCTT
AAAGGCTCAATACCTAATTTAATTAACAAAGGATGGCAGGATGGGTCAGAGTCTGTCCACAATAAGGCGCCGAATCGTCG
TGGGTCCGTAAAGCGTAAAATGAAATGATTTTTAAAGAGAATATCCATATGATCGTGTCGACCGGCTGGTAAGGGGGGCT
TTAAAATAGCGAGTCGACCTGACATCCCTAAATGAAGAATCAAGGTGCCCGTATATGTGGTAAACAGCAGATATTTACCA
CGTCGCTGTAGGGTATGAAAAGTCTGCCCAGACAATTGTTGTAAGGATTCTTTAGGAATCGGCCAACGTAATCGCGGACT
ACGAATCAATACCTCTTGAATACGTTCTTCTTGAATAAAAGGACGGACACCGCGTAGCGTTGTTTCGACTTCCGGTAATT
CAGGCATAGTTTAAACATTAAACAAAAAGTGAATCACATCCCCATCCGTGACGACATATAACTTTCCTTCCAAGCGCCAT
TTCCCAGCTTCTTTAGCACCTTGCTCACCCTGATATTGAATAAAATCCGAATATCCAATGACTTCTGCACGAATGAAACC
TTTCTCAAAGTCACTATGAATCCGGCCAGCGGCTTGTGGTGCTGTCGCCCCTTTTTGAATGGTCCATGCTCGGATTTCTT
TTACACCGGCAGTAAAAAAAGTTTGTAAATTTAATAAGGCATAACCCGCACAAATCAGACGATGTAATCCTGTTTCTTTT
AAACCGAGTTCTTGTAAAAAAGTAATCCGTTCTTCATCGCTAAAAGCGAGACAGTCTTCTTCTAGTTTTGCGCAGAGTGC
AACAACCGGGGCATTGTGTTGTTGTGCAAACGTTTCTACCGCTTCCAATAGTGGGTTATTCGTAAAACCACGTTCATCGA
CATTGGCAATATAAAGCACTTCTTTTAGGGTTAAGAAATGATATGGAGCTAATAAGAGACGTTCCTCAGCATTTAAGTTC
AAATCACGGAGTAACGCGCCTTCATTGAGTTGCGGAATTAAAGTACTCAATAAAGTCTTTGTAGCCAGCGCATTGGGATC
AACTTCTTTTTTATTACGATTTAAGCGTATTAACGCTTTTTCAGCCGTTTCTAAATCCGTTAAAGCGAGTTCAGTATGAA
TGGTTTGGATATCTGCAACGGGATTGACTTTTCCCGAGACATGAACCACGTCCTCATCTTCAAAACAACGGACGACATGA
GCAATCGCATCGACTTCGCGAATGTGTGCTAGAAATTGATTGCCCAGACCTTCGCCTTTTGCTGCACCCGCCACTAAGCC
CGCAATATCAACAAATTCCATACTGGTCGGGATAATCTTCTGTGGTTTAACAATTTGTGCAAGTTCCGCTAAGCGTGGAT
CAGGAACGGGTACAACACCGACATTCGGTTCAATTGTGCAGAAAGGATAATTGGCTGCGGCAATGCCCGCTTGCGTCAGC
GCATTAAAAAGCGTTGATTTACCTACATTCGGAAGCCCCACAATGCCACATTTAAAGCCCATAATCTCATTCCACCGTTT
TTGTTTTAGCGTGCCAACTTTAAAAAGAGTACTCTTTTTAAAAGTCACCTGTGATTGTTAATTTATTATATTAAATAAAT
GCATAAAAAAGCTAAATTCCTTGATTGTTTTCAGAATGCAGTTGTTGCATTGCTTTGTCCGTTTGTCCAACTAAAAAAAG
AGGAAACGTTGCAAGTGCATTGTCGATGGCCATCTCGATTTTTGTTGATCATTCTGTGAAGGGTGACCTAATACATAATC
GTGAACCCGATCACGATGACCAGGATGACCAATACCAATCCGTAGCCGCCAAAAATCTGCACTCCCTAACTCTGCGACGA
CACTTTTTAGACCATTATGCCCACCGTGCCCACCACTCCATTTAAAACGTGCGACTCCGGTGCAAAGGTCGAGATCATCA
TGGACGACTAAAATTGCTTCTGGGGGGATTCGGTAAAAACGAGCCAGTGCTGCTAAAGCACGTCCCGAATGATTCATATA
CGTGGTGGGCACCAATAGCCAACAACCGGCGACTTTGCCCACATAACCCTGAAATTTAGCTTCAGGGTTCAGGGGTAACG
TTGACTGTTGTGCGAGGGACTCAACCAACCAGGCGCCTGCATTATGTCGAGTTTTAGTATATTCCTTTCCCGGGTTAGCT
AAACCGACGATCAACCGAATAGGACAAGTCGCCATGATTTCCCTGTTAACAATTAGTTTTTATCTTTATCACCTGCTGGC
GCATCCTTGACATTAATGGCAGGTACTTCCGCAGACTCCGGTACTGTGGTTTCACTTTCCGTTGCGGCGCGTGGCAGATG
AATATTGACCACCGGCAAATCATCATCGTGACTTAATGCGAGTAATTCCAACCCTTCAATGGCCTCATCAAGACCAAGAC
GTGAAACATCCACTTCAATGTATTCGGGGAGGGCATCCGGCAAACAGCGCACTTCAACGCTATTAAGCAGATGGGCTAAT
ACGCCACCGGCTTCTTTAACACCCGGAGCAACGTTTTCACCTTTAAAATGCAACGGAACAGACATGGTAATTTTTTCTTT
CGCGGTCACCCGTAATAAATCCATGTGTAGAATACGTGGTTTAAAGGCATGGCGTTGTAAATCTTTTAAAACCGCTTTTT
GTGCTTGGCCATCTACGGTGATGGTCAAAATATGCGAATAAAATGCTTCATTTTCAAGCGCCTTAAGAACTTGATTATGA
CTGAGTGTGATAGCTAAAGGAGGCTCTCCGGCACCGTAAAGAATCGCTGGAATTTGATTCTCAAGTCGGCGGAGACGGCG
GCTCGCACGCGTCCCAAAGGCCTTTCGTGTTTGGGCAGTTAATTCAAATGAACTGGACATCAGTTTTTCCTCAATAAAAT
CAATAATGACCCCGCGACCAGGGCAGGGGCGTATTCTACGTTTATTTTCTTGAAAAGACTAGGCGCTTGCGAGTAAAAAA
GGCTTAATATGCATTCATCCAGGTGCTTTAAGTGAGTCAATACCGATTTTCCGTACCTGGGTTGTGCCTTGTCTGGAAAA
TCGGTATTTCTTTTAAGAGGGAGGGTTAATCAACAAACATCGAACTAACCGACTCTTCGCTGTTAATACGACAGATAGTT
TTCGCTAACATTTGACCTAAACTCAGGACACGAATTTTTTTACAATGCTGCGCATCGGGGTGTAGGGGAATGGTGTCGGT
GACCACTAATTCGTGAATACTTTGTTTTAATGACTGAGCCGCCAAACATAGTGTCCCACCGGTATCAACAAGATCGTCGA
CTAATAAGCAGTTACGCTGATTGACATCACCAATGACATGCATGACTTCGGTTTTATTTGGACCTGTACGACGTTTATCA
ATAATCGCAATATCGGCATCATTCAGTCGTTTTGCGATGGCGCGCGCACGGACCACACCGCCCACATCGGGTGAAACCAC
CATCAATGGATCGTCTTGTTGGCAAAGTCTTTGTGTACCAATATCGATCAGAATTTCGGGCGTCGCGTATACATTATCAA
CCGGAATATCAAAAAAGCCTTGAATTTGGTCGGCATGCAAGTCAACCGTTAGTACACGGCTAATACCCACCGCAGTCATC
ATATCGGCCACTACCCGGGCAGTGATAGGCACTCGAGCTGAGCGAATACGTCGATCTTGGCGTCCGTAACCAAAATAAGG
AACGACTGCGGTGATTCGTTTTGCCGAAGCGCGTCGCAAGGCATCCGCAATAATGACCAACTCCATGAGATGATGATTCA
CTGGCGGACAAGTGGGTTGGATAATAAATACATTTTCCAATATTTCAACCATGATTTCACCATCACTAAATTGGGCGACA
GTGGCTTGGCCGAGTTTCATTTGTAAAGAATCGATTATTTTTTTAGCCAGGACAGGATTGGCATTTCCCGCAAAGATCAT
CATTCCGGACACAAGTAAACCTCATTGCATGAATTAAATGGAACAATAAAAGAACTTTTTAATTTATAATAAGACGAATT
GGCTGGGGTGCTAGGATTCGAACCTAGGAATGCCGAGATCAAAACCCGGTGCCTTACCACTTGGCTACACCCCAATTTTA
TTTTGTTGGCTGGTTAGTTAAACTAATCAAGCCAGATTTTTGAACAATGCTTTAATTCCTCTTGTAAAGGCGACGTTACT
AAACCTTTACAACGAAAACTCGGATATCGAAACTTTACCTGTTCATATAAAGCACTTGCCTGTGCTGGTGTTTCACATTC
CGCAAAAACACACGATCCGGTTCCGGACAACCGTGCAAAGGCGTAATGATTTAAAAAATCTATTGCTTGAGCTACTTCTG
GGTAGCTTTGGCGAACCAGTTTTTCAAAATCGTTGCGTGTTGCAAACGGTTCATTTAAAAACGTTTGTATTCTGATAGGA
GTTGTTCGATATGTCAATCGGGGATGTGAAAAAAGTTTTTTCGTATTGATGGCAACCGACGGAACGAGGACAACAAAATA
ACGTTTGGGTAAGGTAATTGCTTGCAATTGTTCGCCGATCCCTTCACCCCAACTGGTTTTTCCTTTTAGAAAAATGGGTA
CATCGGCACCTAACGATAAGGCCAACTCTTGTAAAGTGTTCACGCTAAGATTTAATTTCCATAACACATTTAAAGCCAGA
AGGGTTGTAGCGGCGTTCGAACTGCCTCCGCCTAATCCACTGCCAATAGGAATTCTTTTTTTAAGAAGAATATTGACTCC
CTGAGTAGGGGTTGCGTAGGGCTGCAATAAGCGTGCCGCCTTGATAACTAAGTTATCTTCCTCGGGCAGAATGATTGGCT
GGACAGGTGGCCACAGACCAAGACAACTACAGGTGATCTGTGAGTCAGCACGCGGTGTAAAAATCAGTTCATCATGAAAG
TCTATCAGCTGAAAGACCGTTTGTAAGGTATGATAGCCGTCCGCACGTTTTCCGGTTAGATGTAAAAAAAGATTTAATTT
TGCAGGAGAAGACCAAGAAAACAAATTCATTGTATTCCTTAAGTTAAATCCCAATTTGTGATCAGTAGCTTGATTTGCCA
ATGTTGATATGAAAGTAATAAATGATCGGGCAGATCAATTTTTCCACGGTTGGTATAATGTAAATAATTGACTTGCCAGC
CAGATTGGCGCAGTTTTAAAAGACGATTATAAGCATCTAAGTTTGCCGTGTATCGGGTTTGTGGGGCCGGTAAGCCGCGT
AGCCAATAGCGTAGTTGAGAGACGGGTAAACGTAAACCAAGTTGTTGTTGTAATAATTTTTCAGCAGTCGCCGCTTGATA
GTTTTTTTGAGAGGTGATTAAGGAAACGTGTTGAGCATTGCCTTTGAGTAAAAGGCTCGGGGAGCCAAAAGGTCCAAGAA
GATGAAATTGATAGTTAGGTTCCGCTTGTTGCCAACTAAACGAAGCATTGACGCCGAGCTTTTGTTTGGAATGAACCGCA
AAATTACCGCCCGCTTGCCAATGTTGGAGGTGTTTTAATTGCGCTTTTCGCTCAGACCATGCTAAATAGTGATTAATCGT
TTCCGGAGAAGAGGGGGGTTGGGTTGGAAAACCAGCACAACCCGTAAATAAAAAAGGAAAAAGAAGTAAAAAAAGGTTTT
ACGGTTGGAAAACATGGCTTATCCTTATTAGGCGGATCATGATAAAAAGTCGAAAATATCCTAGACGCTTCGTGCTTTAA
GATCGATTCTTTTTGATTAAAAATTGTACCTTAAAGCGAGCATTCTAATAATAAAAACAATTTAACCGCTATTTAAATAG
GTCAAACATTCTATGCGCGTTACTCGTTTGTATCAACCACAAACCTTAATTTGTGGGCAAGTGATTGATTTATCGACAGA
CGCAGCACAGCATCTGATCCGTGTGCTGCGCGGCAAGAAGGATGATCCGCTCATTGTGTTTAATGGACAGGGTGGGGAGT
TTCAAGCAAAAATTGTTGCGATAACTAAAAAAAGGTCCAGGTACAAATTGAACAGTATCGAAAGGTCTCACGTGAATCGC
CGGTTTCGATTGAATTGGTTCAAAGTCTGATTCGTTCAGAAAAAATGGATTATGTGGTACAAAAGACAGTTGAGCTGGGT
GTCACCCAGATTTTTCCTGTGCTCAGTACACGAAGTTTGCTTCGTCTTGCTGTGGAACGACAAGCAAAACGGCAGCAACA
TTGGCAAGCGATTGCGGTGGCGGCTAGTGAACAGTCCGGGCGCACACAAGTGCCTCGGGTGGCTCGAGTGAATACTTTTG
CAGATTTTCTCCACTCAGAAGGGTTTTATATTGACGCCCGGCGCGTCTTGCTCATTGGCGGAACAAATTAAAACATTAAA
AAAACCGCTTCACTCAATCCGTGTTTTAGTGGGCCCAGAAGGGGGATGGTCAGAAGAGGAACAAAAAATGGCTCAGCAGG
CGGGGTATCAACCGATTCATTTAGGGCCACGTATTTTACGAACAGAAACTGCAGGTATCGTCATTATGGCACTTTTACAA
GGATTATTGGGCGACATTGCCGTAAATTTAGTCTAGGATGGAAACCGAATCATTATTGAGAGAGTATCGAACCTTATGGC
GAGAAGAACGAAACCGTTACTGGATCCTTTTGCACAACGCGAGGCTGAAAAATATACCAATCCCATTCCGAGCCGGGAGT
ATATTTTAGATCATCTAAAAAAAATAGGCTGTTTAATTAAACGCGATGAGTTGTGTCAGGCTTTAGGTTTGCACGATCCT
GAAGCAGTTGAAGCCTTACGGCGCCGTTTACGCGCGATGGAGCGTGATGGACAAATTGTGTTGACCCGCCGTGAAGGCTA
TGGCTTACCAAAAAAAATGAATTTAGTGCGGGGGCGGATTATTGGACATCGTGATGGTTTTGGTTTTCTGGTTCCGGATG
ATGGCAGCGATGATTTATTTTTAAGTACTCGCCAAATGCAGCTCGTATTTCATGGTGACCGCGTCTTAGTACGTGTTGTG
GGTATGGATCGACGAAATCGACGTGAAGGAATCATTGCTGAAGTACTTGAACGGAATACGCCTTCGTTAGTAGGACGACT
TTTTACTGAAAAAGGGGTTTCTTTTGTGGTTCCGGCGAACACTCGGATTACCCAATCAATATTAGTAAGCCCTGAAGATC
AAGCGGGTGCACGGCCAGGACAATTGGTTGTGGTAGAAATAACCAGTTACCCGAGTTTTCATAAACAAGCGATTGGTCAC
ATTACGGAAATTTTAGGGGATCATATGGCCCCTGGTTTAGAAATTGAAGTGGCGATACGTAATTATAATATTCCTCATGT
TTGGCCAGACGCCGTACAAAAAGAAATTTATTCTCTTGAAAAAGCGGTTTTAGATACCGCGGATACAACACGTGTTGATC
TCACTGAGTTGCCTTTTGTGACGATAGATGGCCAAGATGCGCGGGATTTTGATGATGCGGTTTATTGTGAACGAAATAAA
AAACAATGGCGTTTGTTGGTCGCGATTGCGGATGTCAGTCATTATGTTGCATTGAACAGTGCTTTGGATCAAGAAGCACA
GAATCGCGGTAATTCTGTGTATTTTCCAAACCATGTCGTACCCATGTTACCGGAAATTCTTTCTAATGAATTGTGTTCAC
TTAAGCCCGAAGTGGCACGCCATTGTTTAGTTTGTGAAATGCATCTTTCGGCGAAAGGTGAGTTGAAAAAATTTACATTT
TATCCGGCTACGATTTATTCACATGCACGATTAGTTTATGAGAAAGTCAGTCAGTGGCTTGAAACGGAAAAGTATCCGGC
CGCCTACGCAGCGATATTCCCTCATTTGCAAAATTTACATCACTTTACGAAGTATTAAGAGAAAATCGTGAAAAACGTGG
GGCGATTGATTTTGAAACCACTGAAACACGGGTTATTTTTGATAAAGCGCGTAAAATAGAAAAAATTGTCCCCACTGAGC
GTACCGTTGCGCATCGTATCATTGAAGAATGTATGTTATTGGCTAACGTTTCGGCTGCGCAATTTTTAATTAAGGCTAAA
ATACCGAGTTTATTTCGTATTCATGCCGCGCCAACCACAGAAAAGCTAACGGATCTTAGAGCGTTTCTTGCTGAGTTAGG
ATTACGTCTTCCGGGTAGAAAAATACCTAAGCCCAAAGATTACGCACTCTTTTTAAAATCGATTACAACCCGCGCCGATA
TCTCTTTAATTCAAACTGTATTACTGCGCTCACTCAGCCAGGCAGTATATAGTCCAGAAAATATCGGCCATTTTGGTTTG
GCATTTGATGCGTATACTCATTTCACCTCTCCCATTCGACGTTATCCGGATCTGATTGTCCATCGTGCGATTCGTCACAT
TTTAGCCAAACAGAAACCGAAAAAATTTAGTTATGATGCGGTCACGATGGCGCGCTTAGGTGAGCATTGTTCGACTACAG
AACGGCGTGCCGACGAAGCCACGCGTGAAGTGCTAGATTGGTTAAAATGCGAGTTTATGCGTGAACGAATTGGCGAGCAT
TTTTCAGGAATTATTACTAATGTAACTGGTTTTGGTTTATTTGTAGAACTAAAAGATATTTATGTCGAAGGACTCGTTCA
TGTGACGGCCCTACAAAATGATTATTATCAATTTGATCCCAAAAAACATTGTTTAATCGGTGAGCGGACTGGGAAGGTGT
ATCGTTTAGGCGATCCAATAAAAGTATGCATTGGACGGGTTGATTTAGATCAACGAAAAATTGATTTTGAACTCTGTCAG
AACGTCACAACTCAAAAAGTGAAAACGTCTCGAAACCGAAATAAGCATAGAAAGAAAAAAACGAGTCGCAATCGATAAGA
CAAAGTAAATATCTTTACGAAAAAACGTTTATGTTGGCATCGATACGTCAATCAATGTAATCAGTGTTTTTATATAAATA
TAAGTCGATGGGTATTATTGCTTAAATTAAATGCCGCAGAATCTGTAATAGTTTTTTGACCGAAAAATTATAATATTTCT
GCTCGCGCCCTTCGTTTCTATCATTATTTTTTGTATAATCGGGGAGTTTTTTCAATGACGAATTTCTGTATGTGATTGAA
TATTATCTATACAGAGTAAAAAAATAACAAATCAGTCAAAATACATATAAATAATGAAAAACGGCGACTAGTTGATTTGA
TTGAAGATAGAGCGGAGAGCGTTGTCTCGATGTATACAGAGAAAACATCAAAGAAATAGATAGCCGATATTTTTATCAAC
GACAAGTTGAGTACAATCTGTGATCAAACAAAGACAGAGCGTTTGATCTTGGGTTGCAGAAAAGGTGTGCTGAAAAATTT
GTCAGTTGTCGTACCGCTTTATAAACGGCTTTAGATCAATCACGATAATCATGAACCAAAACCCCTGTTATTCAGTGATG
GAGTATTTATTTTATAAAAATCAGAGGGATGATTTGTGAAGGATTATCTACAGTGTGCTCAATCATGAAGATAAGGGAGT
TTTTTTATGATGCCTAATATTATGCCATACCAAACAGATGATATTTACTTACATAAGCTGATAAATTATAAAGATCTTTT
TGAACTCATTTTTAACAATATTAAGCTTGACTCTATTTGTGAAATTGGTATTGAAATAGGTGAGTTTACTTCAATTATTG
AAATTTATTTGCAAAAAGGAATTATCAAAGAATATCATGGTGTTGATGTTTGTATCACGCCTACCACGAATAAAATTAGC
TCTAATGCCTATTATCATCAGGTCACTTCTTTAGAGTATCTTACTTCGGATATGCACACTGGTCATGATTTCTATTTAAT
TGATGGTGATCATAACTATTATACGGTGAGTGCTGAATTAGAAAACATCTTTGCTGCTGATTCAGGTAAGAAAATTTGTA
TTCTACATGATACTAACTGGCCTTGTGCGCGACGTGATTTTTATTACAATCCAGGCCAGATTCCAGAAAAAGCTAAAAAG
CCGTTATCATGGGATAAAAGCTGATACGTAATAGTATTAAAATGCAAGAGTTTGGTTTTTATGGCAAAGGAAACATTGCT
ATTGCTGAAGAAGAAAATACGCCTAGGAATGGCGTGATGACTTCAATTGAAGACTTTATATCAGGGAAAAGAAAAATTTT
AAAACCATCTCATTCCCGCAGTTTCTCGGGTTGACAATCCTGTATAATGAAAAACTCTTATCATCAGTAGAAAAAGATTT
TTTCTTAGATATTTCAATGCTACTGAATAATAAGTTTATTGCTAATTGTCTATATCAGCTTGAATATAATCGTCTTGATA
TTTATACGAGGTTGGTGGCTGCTTATCAATTGCACGAATATAAAAATCAGGAAATTTCCAAGCTGGGGCATGAAATAATA
ACATTAAGACGGAAACTTCAACAAGCTGAGTTACTTTTATTAAAACACAAAAATTCGTTTAATGATAATAGCAGGCAAGA
AGAACAAATGGGACCTATATCATCTAATCGATTGATACGACGTTATCTCATCTCCGAATTAGAAAATGTCTATAGAGTCA
AGCAGAAGAGAAACATAGGGATTAACTTATGGATGACGAACTTGGTTAACTATGTGAAGCTTAACCACGCTTCTCTTGGT
AAAAAATTTGATAAAAATCGCCGTATTAGTCATCTATCTGATTTTGTAGCTAAAACCATTAATTATAAATTGGTTACGCT
TGATTTTTTTGATACGTTAGTTATTCGCTCCGTTGAGCCACCTGAACTTGTTAAAGATAAAGTAGCCGAAATGAGTTGCG
ATATATTGTGTGGATGGCTAAAACGCAATATCAATACGGCCTACTATCATGAACTACGTGCGTTTTATGAAAATAAGCTG
CGTGATGAAATGCAGTCTATGTTATTAAAAGATCATGAAACTACACTGCAGTCTATTATAACAAATTTAGTTAGTCATTT
CGGGCTTAGTGATGAAATACTGATATCTCGACTGGTGGAAGTAGAAATTCAGCTGGAAATTGATGTTTTGAAAGCGAATA
ACGGTGCACTGAAACTCTTACGTGCGCTTAAACAAAAAAATAAACGTATCATCGTTGTTTCAGATATGTATCTACCGCGT
CATGCGTTAATTAGGATTGCGAAAAATCTTGGGATGGAAGAGTATATTGATGAATTTTATGTCTCGGGAGATATTGGCTA
TGCCAAATATTCCAGTCGCTTGTTTACTTACGTTGCTGAAACTGAAGGTGTTGCGATCACTGATATAATACATTTGGGTG
ATAATTTTAACTCAGATTATTTTGTTCCTAATAGAGTCGGTATTTCTTCTTACTGGTTACATCAAACAGCTCATCTGAAG
CGACGTTATCTTGCTAATAAAAATAGAGTGAGTAATTTTCAGTCAGCGATTGATAAGCTCATTGAGCAGGCAATACCGGT
TAGTTGTGCTAAGCCACACTTGGTTGTAGCCTATTATAAAGTTTTTGCGCCCGTAGTATTTAGTATGGCGTATAAAAATC
TCAAGGATAGTATCAAGCTAGGAATTAAAAATTTTTATTTCCTGGCGCGAGAAGGTCTTGCATTAAAAGTTGCCTACGAT
CTGTTGTTGGCAAACCATCTGGAATTCCAAGGATTGAATATAAACACTAGAGTGCTTTATATAAGTCGTGCTAGTAGCAT
TTGTGCCCGTTATCAAGGCAAAGAACAATTGGGGGTAATTATTGATACAATTTATGAGCGTTTTGGAGCCCTTAGCTATG
ACAATCTTCTTAATGCTTGGTTAATTCGTGAAGGTGAATTCGATTATCAACCATTAAAACGGCCAGAAATCAATCAACCT
CAAGACATTTATATTTTGTTTAAAAACGAAGCATTTTCTAGTAGCTTTGATCGTTACCAACGTAAGGCTCAAGAAAATTT
GTATAAGTATTTACAGCAAGAAGGTGTGTTTGAACAGGCAAGTTTCTTTGTTGATATTGGTTGGCGAGGAACTATCCAAA
GTAATATTCAGTTACTTATTTCCGAGTTTGATATATTGGGGGCTTATCTTGGTACCAGTACCACTTATGGTCTCAACAGT
ATGAAAGGTTACTTGTTTAATGAGTATGATCTACGCACCAATATTATTATTAAATCTGCGCCAATTTTAGAAAAATTACT
CTCAGTCAGTAGCGTTAAGTCAACATTGTATTATCAGCGAACTGAAAAAGGTTTTATACCTGTATTTCAGCCTGGTTCAG
CAGAGGTTTCAGAATTAGAGATTATACGCGATGACTGTTTTAAACAGTTCGCGCCAATTTTTGAACAATTGACTCGAGAT
TATTGTTTGTATGCTGATGAAATGATTAATTTTGCAAAAAATAAATTATATTGCTTTGTCACTCGTCCTAATAAATATTT
TATTCGCGAAGTTGCAGAGCTAGAATTTGAGTTAGATTGGGGTGATAGTCAAAAATATAAGCTGATTAAACCAATTCAAA
AGAGAATGTTGTTAAGAAAGCCGAAGATGTTTTACCGTGATGTCATCTCGTCGCTGTGGATCTTTGCTACACTAAAGGTG
AGCGGTCTTGGTATATTGAATTTTCCACTATCTCAGGCGATGTGTCTTGATCCATTCATTATTACGAAACTATCCAGTAT
TTTTAAAAAATTATACTACCGATTACACGCAAAAATTAATAGCGGTAAAAAAATGATTATTAATAAAAAACTATAATACC
TAGTTTCTAAAACATAGTATAATCTAGAAAAAAATAAAAGATATATTCTAATAATCGTTTATTAGTTATAGAAAACAATT
TTTAGAAATCTATTAGGGCTATCTTTTTATTAACGATGATAAATTTTATATTTCATTTTTATATCAATTATTTGATAATA
AAATAATTGATATTTACTTTTATTTATTTTTAGCTCGTAATATTCGCTGAATAACTCAGAGTTTACATATTAGTAAAATA
ATGATTAGTCTAGTATAGAGCCTACTTATTATATCTAACTCTAACTTATTGATCCACGGTTTTCTCCTTGAAAAAAATGA
AAAATACTTTATTATCCGACTTTTACATCTATTAAAATTAATAGTAGCGCCGATTAGATAGATATTACTTATTTACAAGT
TTTACAGTTTACAACTAATAGTCGTTTATCAAATTAATAGGGATGTTAATATTGCTGTTTTTTAGTTGCTTTAAAAAAAT
ATCAAAAATTTATAAAGTATATGTGACATTCAAAAAAGATTTACAGTATTTATATTTTTACGAAAGTTATTTTCTAAATT
TAAGATAGGTACTCGTTAATTTTTAGATAAGGAGGTGTTGTTGAAGATAATCTTATTAGGGAATAGTTTATCTACAATGA
TAAATTTTAGAAAACATTTGATTGATTATCTTGCAGAGAAGAACCACCAGGTTTTTTTGATTGTTCCTATAGATATAATA
TTACCTAATAATTTATTTAAACGTAATGTATATATTAAAAATATTAACTTTAGTCGATCTATAAAAATTCATAAAGAATG
CCAATCAATATTTCAGGCAATAAAATATTTAAAGCAAATTAAGCCAGATATTGTATTTAGTTATTCTTTAAAAATATGTA
TATTTGCAATGTTAATTGTATGGAAAGCGGTGCTTTGTAATGTTATTACAGGTCTCGGCAGTGCTTTTAAAATAAAAAAA
TATAGATACTCAACAATAGGTATTTTATATATCATAAAGTTTATTAGAAAATTTTCAAAAAAAACAATTTTTATTTTTTA
AATAAAAATGATCTCTCTTTTTTCGTAGAGAAAAAACTGTTTGATAAGGATAGCTGCTTCGAGCTTCCAGGGGAAGGTAT
TGATTTAGAAAAGTTCCGATTTTCACCTATAATAAAGGTAAATATATTTACTTTTTTATTTATAGGTCGTTTTATTAAAG
ATAAGGGTGTTTTGGAATTAATCGAAGCGTGTCGAAAAATGAAAAAGAGGCAGGTTAACTTTCAAGTAATATTTATTGCT
CCTCTTGATAAAGAGAATCCAACTAGCTTACATCATGATATTTCACTAAAAGATTTGGATAAGCTGGGAATAGAATATAT
CCCTTATGTTTCTGATGTGAGAGCATATATTAGAAAAAGTCATTGTGTCGTTTTGCCTAGTTATGGTGAAGGGATGCCAC
TATCTTTATTAGAAGGAATGGCGATAGGCAGACCTATTATCACTACAAATGTTCCAGGATGTAAAGATTTAGTAAATAAT
AATGGATTGCTGGTTAGTGTCAAATCGACCGAATTTTTATATGAAGCTATGTTAGCTATGACAGGAAAAGATTTAGTATC
ATTACAGAATATGGGATTAAATGGAAGAAAATTTGTTGAGAAAAAATACTCTATTTTTTACGTATTAAATAAGTATCAAG
AGTTAATAGACAATATAAAAGATAAAAGAAAGGAATAAAATTTAAAAGTAATTTAGGTATTTTTCCATATAAATAGCCAG
AGGGCCAGCCAGAGTGTTTCATTTTGATTTTTTTTGGGCTAAGAAGTAAACCGGCGCCATAAAGATTATTGAAATATGTA
TTTTTATAAAAATAGACTAGTGCCTCATTAGGTCTCCAAACTATATTTATTAATTTTTTTCTATGCCGCTTAATATTTAG
AATAGGTTGATTATATTGCTTTATTTCATCTAATACCGCTTGTTGGAAGGGTAGAATAATTTGCTTAGTAAGCACCTCTT
GTTTTTTACATTCTATTTTTTGGTATAAAGGAGTAATATTTTTTTCATTTGTACCATGATATCCCAAAACACTATGAGTA
CTATTATTACATAAAATTTCTAATGGCAATACAAACCTTAATAAACATTCATATATAGAAAAAAATTTAGATTCATTTCC
ATTAAATAAAAATGCTTTTTTATATTTATTTACTGAAGTATCACTTTTAAAAAAATGTAGACCTAAGTAAAAACCATAAA
TAGTTTGTAATGGGCAAATTTGAGATAGATTATCTTGTATGCTACCCCGCCATCCAATATCAACAATAGCTACTTCTGGT
GTATCAAAGAACCTTTGCTTTGTTAAGTAACACTCTAATTTATATTTAGATTCATTAATTGCTTCTTCTATGATAGAAAG
AACTTTTTTATTTTTTAAGAACGATTGGAAAATTTTGTCACGAGCAATATAGTGTATGATGCTATCATATTTGTAACCTG
TTTGTTCGAATATCTCCTTTAATTGTAGGTTATTTTGTAATGAAATTGAGTAAAAAAAAGATTCAGCGGATTGATGTGGG
AACATGTCCCATAACCTTTGAAATGGATTTTTTTGTTCAAGATTGATGGAGGGTAAAAACGTGGCCACTCTACTTACTTC
TAGAATACATAAATCAATTTCATTTGATAGTCTTTTATTTAATTGGCTGGCTACTCTATGAAAAAAAATACCTTCTCTAG
TAAAAAAAAATACTTTTTTGATATTTAATAAATTAACCTGTTCCAGGATCCAAGAGCAATAATCATAAAATAGATGACTA
CATACCTTTCCATAATTTTTTGCTTTTATCGTAAGTGGATTTTGTTTATTTTTCATCAATAAGACCTATTTTTGAATTTG
GAAATAGATACTTATGTGATAAAAATTCGGACCGGAGTATTTGATCGATTGGGTTATCACCATACATCGATTTCCATCCT
AATTTTTCTATAATTCGTTTTGTATTTGCTACTGAGAATACAATATCACCCTTTCTTCTTGGTCCAATTGAATAGTTTAT
ATCGGTAGAAACTAAATGGCTCATTTTCTTATAGATGTCAAAAACTGAATTTCCTACACCGGATCCAATATTGAATCTAT
CACTAATAAGTTTAGTTGAACGTTCTAGACAGTTAATTGCGTTAATATGTGCATTCGCTACATCCATAATATGAACATAA
TCACGAACACAGGTACCATCTTGGGTGTCATAATCATTTCCATTGATTATAAATGGGTATCCTGATAATAGGTTAATTAT
TGATTTTTGAATAAGTGTGTTTTTTTGAGGTGGATTAAAATAACTTGTATATTTTTTATGCTGTCCTGCAACATTAAAAT
AACGAAATATAATGCAGTTTATATAGTTTTTTTGACAAAATTCATATAGATATAGCTCTGCTTTATATTTAGATTTTCCG
TATGGGCTAATCGGGTTAATATATCCATCCTCATCAATTTTATAATCATTGTTATTACAATATACAGCGGCAGTTGAGGC
AAAGATAAAATTTTTAACATTATATTTTTGTGCTGTGTTGATCAAAGATATGGTATTGATTAAATTCTCTTGATGGTATA
AATCAGGATGTTTTATCGATTCTTCAACGGAAGTTTTAGCAGCTAAATGTATTATAATTTCAAAATTATATTTGCGTAAT
ATATAGTCAATAAATTTAACATTACCAATATCTTCTTCTAAATATTCGACACCAGGTGTTATGTTTTTTCTATTTCCTGT
TGAAAAATTATCAATAATTACTTGTTGATGTTTTTTTTCATTAAGTAATGAGACAACATGACTTCCTATATATCCACATC
CACCGGTGACTAAAATATTTGCCATCTTATCTCCTATATTAGTAAGTAACTTTATTCTTATCAAGATAAATTTACAAGAC
ATCGATATTATTAAATTTATCTTGATAACGAGTATTATTTTAAAAAATACTCAGAATTCTTATATAGTAAACGAATATTC
AATCTATTTCATTAATTTTATTATGTATATCAATGATATCCTATTGTAAATAGCAGGAAAATCTATTGTTTAAATTTTTA
CATATGATTACTTTTTGAATAAGAGTTAAAAAAATGACAGAAAATTTTTTTATTATAGATTTATATCTATAATTTTGATG
TACAATAAATATATTTTTTTAATCATTAATAGCTAAGTATGCGATAAAAAAAGTAAGATATTATTAAGTGTAAACGTGTG
TAGTAAAAATCGAATAATTTACGAAGGTGGATGCATTGATACAAAAAGTAGGTAATGTATTATGCCATAAAATGATTGCA
GCAGCCTTTAGATATATAAATTCTATCTAATTACGTACAAAAATCGTGTATTTTTCTAATTTTAGTTCAATTAATAGGAT
TAATTTGCTGACACGATGAATAAAATCCTTATAAAAGCTTATAATTTTTATATTTATTGAAAATGATTAAAGCTATTTAG
TCATTAGATTAATTTCAGTTGTATAATCCGTTCAGTTATAAATTTTTTGCTTACTATTGTTCGGAGAATGTTTAGTTTGT
GTTAAGTGATATAATTTATCTTTTATGAAAGTCATCATTTTTATTAACTAGATCAATACGAATTGTTGATTACTAAAGGT
AAATCAATAAATATAAGACATAAATTTTATGTATGTAATTTTTGATAAAACACTAGATTAATTTTTATTTATGTTGGATA
ATAAGATTTATTATAAATAGTAAATCTTAAGCATAAAGTAAAAATGAATTTTCTTCTTTATTTATCATGGAATAGATGAT
GCCTTATAATTACCCTACCCCTTTGATTGACCCATTTTTTTCACAAAAGCTATTAACAACTAAGCCAACACAACAATTGT
TTGAATTAGAAGAACAATTACATCAAAAAATAGAAAAATTGTACGAAAGTTTATCAGTAAAAAGTGCAATTTATTATGAG
GGAAGTGCAAGCGGGGCAGCATTAACTGCGTTTGCACAGTCTAATACGTTTGATCATCTCATTGCACAGTTGGAAGTTTG
TATTACACAGCTGAAAATTTTTTGTGATACACAATCAATTACGATTCTACATTCTGCAAATCTTGAATCTGGGGCGTCAT
TATTAACTACATTTTTTGAAAAATTAAAAACAGATTATTTTTCAGATCGTCTTGCCTTACTTTATAGTTATGGTAAGAAA
TATTTAGAAACAATTGCTATTTTCATTAATGAAGAAAAAATTGATTTAGCTTTTCGAATGATACAAATTAATCAGTTGCT
CAGTGACCAAGGTTTAACTCAATCTTGTGCAGAAGGTTGTTTTACACGTCTCCAAAATGCTGCAGAAAACTTTAAAAATT
ATGGTATTTTTGAAGTACCTGTTTTATTTAAACGCTATATTCAAAGGATTGTAGATGATATTATTCATCGGCCGATTTAT
TTGGGTGGGATCGAAAATATTGCAAATAAAATAGCTAAATTAATGAAATTCTCTCCGGAGGCATTTGAAATTCATGGCCG
AAATTATGCATTAAAAACTTTTAAAGAAAGCTTTAATCTTGATCTCATTGAGTTGGTAGAAGATAATTATATTCAGAGAA
TAGAGCTATTTTTATCTCAGCATACCGAAGAAAAGATCGCTTTAGAGTCCGACTTTCATTATTTATATCATTATTTGCTA
CAAGAAGCGACTACAGCGGGTTGGATTCAATATTTAAGCGAAGAAATTAGTTCTTCGATTCCTAAAAAAGCAGATTATAT
GACGCGTATTGAGTTTCTTGAAAAAACTGCTTTACAAACTATTGGGTCTGATCCACAATTTAGTCTAAGGGAAGTTCTTG
AAGAAGAAACCGGTTCAGTTAAATCAAATAAATATTTGACGATTACATTAATGGAACGCTTATTGAATTCGGGTTGGCTC
GAACTTAACTTAGCTAAATTATTAATTAAAGATAGTCTTTTTTCACATAGGAATAAAGTATGGTTTAGTTTTATTCCTTT
TCAGCCATTCACTGAAAATTATAAGATTTTTTATAATAATTTAGAATTAAGCTGGTTAAAAGTAGGAGAGGAGAGACTAT
TATTAATTGATTTACTTAATCACAAGGAAGGAATACAACGTATTAAAGCCTTGCATTCTGATCAAGCGGTACTCTTAAAT
AATCTATTGCAAACACCGAAAGATTTAACAACGTTTTTAAATTATATCCAATTATCTTCTCCTGAGACGGTAATTAATTG
GCTAAGATTTGATGAGACAGTTATTACAAAAGCTTTAAGTTATTATCGATCGGAATCTACAACAGCACTTTCAACAGCAC
TTTTAGAACCAATACTTTATGTAGCTGGAAACTTAGATAAAAAAGTCGATCTTTTTTTTAGATAGAATTGTTAGTTTTAA
AACTTTAAGAGAATTATTACAAGAGAAAATTCGGATACTTAGCAGTTTAGTTGCAAATAATAATGCAGTCGACATTATAA
ATGCACTGATTCGAAAATCAATTAGTATTGGTGCCGAAGACTTTTCTCAATTTATTTTTTATAAAAATAAACAGCATGTT
GAAAAAACTTGCTATTTAAATCAAATTAATTTTTATATGTCAGAATGGACAATGACGCAGTTTAAAGAAGAGGTGTATTC
TTGTCATTTTTATAAAATGAGATTAAAAGATAATTTTTTTTATAGTCATCTTGTTTTTTCAATGTTTGTAGAGACAATAA
TTGAAGATTCTTTTTTTTATGATAGTGTTATTCGATGTAGTTTTTATTTGGCTCATTTGAATAATTTATCTTTTTATCAA
GCTGTTTTGAATACTAATTTTAATGATTCAATTTTAGTTAAATTAATTTAGAAATGTAATACAAAACTGTGTTTTTAAAA
AATCTAGGATGTTAATTAATCAATTTTTAGATATTGTGAGTAGCGCAAATTTTAATATGGCGCATATGGAAAATGTTTTA
TTTAATAAAATAATAATGAATAGTCGTTTTCATTTCGCACATTTAGAATGTGTTAGCTTTTATGGAGAGATTAGTAAATG
TAGTTTTGCATCTGCTTATTTTATAAAAATTAATTTTCATAATAGTATGATTGAAAGTAATTGTAAGCTAGTTGATCTAG
ATGAAGTAAATTTTTATAAAGAAGTAAATCAAGTTAATTTTGATGCCGCTCAATTCAGATGTGTTAATTTTCAAGATAAA
ATGTTTAAATGTATTTTTAATCGAGCAAAACAGACAGATGTTGTTTTTTTAAGGCAATTATAGAATCACCTTTTATAGGT
GCGACATTAAATAAAGTCACTTTTCGTGATAAGGTGGAGCATTGTGATTTTACGACGGCGTATCTGGATGAAGTTCATTT
TTTAGGAATGCTAGCTCAAATTAAATTTAATGAGAGTGTTTTAAAAAAATCTAGTTTTTAGGAAATATTTATCGTTCAGA
TTTTAGCGGGACGATAGTACAAGAAAGTAAGTTAGAAGACTTAGTGATAAAAAATACCAAATTTAATAAAGTGGATATTA
GTGAAGTTGATTTTTCAGGTACTTTTTTTAATTTAAAGTAAAAATTTTAAGTTCAAACTAAATTTAGAGAAAATTAGTTT
CAGAAAATCCATATTTGAACAAGTAAATTTTAATCATTGCGAATTAAGTTACGTTAGTTTTAGAAACGCAAATTTTAATC
AAAAAGTTGAGTTTAAAGGTACGTCATTTAAAAATGTTGATTTTGGTTATTGTAATCTTTCTCATGTAAAATTTGAATTA
TTTTTCATGAAAGAAATAAATTTAAAAAAAGCAATTATCAATGTAGAGCAGCTTTTTGATATTTTTTATTATCATAATAT
TCATGATTTTTCCGATGTTTTTTTAAGTGATCCTGAAATGGTTTCTGAACATTTTTTATCGGTTTATGGGCAGCGTACAT
TACGTAACGTGATTCTTTCTGAATCACTTTTTCTAGGACTCATTGCTTTAGGATTTAAGAATTTCCAAGAAACGAACTTA
AGTGATCTAACAAAAGATCAATTTATCCCTTTTTATCATAATCCAGCTTATAATTTTGAAAATATTATTTTTCCTCGAAA
TTGGAATGAGCAGGAACCTATCATCAGTCATTCTACAGAAAACACAGAAGAAATAAGTGATATTGCGCACTGTTTACCCG
AAAAAAGAAGACGGTAATCGTGAAAAAGAATACTCACGAGTGATTCAAAAAATTAGTATTGATCAAGCCGCTTTTACTGC
AGTATTACGACAAACCGTTTCGTTACAAAAACGAAAACAGTTGATGCAATTGGCACAGTTTGTGACAAGCGAAAGTAATG
AATTGCCGAGTTTAGTTTATTGGCGAAATGCTCAAAAAATCAAACAACATTTTACCTATGTCGATAAACTATTGAAAGGG
GTGAGTCAGGGGCTCATTTATGAAGAAATTTTTCAAGAATTAATTCGCGGTGATTATAAACATGTTTGTTTAAATTTTGG
TGTCATCGGTGGGAGTATTGTTAGCTCTAAGTTCGCCAAGGCGTTGGTCAAACGAGGAGAAAAATTGACCCTTGCAAATA
AAGTTATTTTAGGCCGGACCTTAAAAATCATGGCCCCTTTTGTGAGAGGCACACCCATTTCTGCTTATCTTATCTATGAT
TTGATCCAACAAGCAGAGGCCTTAAAAGCTGGAGATCTTGAAGCGTTGGTCAGTTTAATCAGTGATGGTTTGTTTATTGG
GATTGAGACCGCTGAAATGGGTATTGAAATTACCGAAATGATGGGTTTGATTGTCGATGTGTCTTCTTTTACTGGGCCAT
TAGGTGAGACACTGGCCGCACTGATTTTTTTAGGCACTCAGGGTTACTTTGCAGCCAAAAAAGTGTGGAAAATAGAAAAT
TTAATTTCATTATCGAATTGGCAAGTTTTTGTAGAGGGGCTTTATGCTTTCCTCGGAATCGATCCACCTATTCATATCCA
ATCTCTTTTACAATTGGATCAGGCTTATACCGCTTACAAAGAGAACATTTATCGTTTTTTAGAAGCCAACCCTAAAGTTA
AACACTATATTGTTCCGAGTATTGATATTCAATTTGATCAAAAATCAAAATCGCTTTTGAATGATTCGGTATTGAATGTT
TCTCCTTCGCTAGTCAAAACTTCAGTCTATGCAGATGAGAATAGTTTTGTTTGGTTAGTCAAAGAGCCACAAGTGGGTTG
GCTTTTTAATGATATGAATCCACTTAAAAATCATATCAATCATCAAGATTTATTTTGTAACCCTTATAAAATAAATCTTG
ATGAAAATAGAACTCGAATTTGTGATAGAGCTTTAGTGATAAAAAATCCTTGGGCAAAACAAGAGGGCACTTATACGCTG
TGGCGTTTGGGGGAAGGGCATGATAGCGGTTATAGTTATTTGCCAGATATCAATACGTTTATTGTGAATGAGGGTTATAA
AATATATAAAGGTTCTAATCAATCCGACATTTTTATATTAGATGGATCGTTGATTTTGGGGTTTTTAGATGCTGATCAAG
GGGTTGATACACTGGATTTAAACTATTATGCGCCGAGTCAAAAAAATATCATGATCGATTGTTATGAGGGAACGTTGCTT
TATAATGATACTGCACCGTTATATCTGCGTCGTTTTGAACGAATTTTAGGGCGTACAAAAAAGTGGGATACTTTACTTGT
TTCATCAGAAGTAGAGTTCATTGATTTACGTGGCGGAGACAAACCGTATTTTGACGAGATTAAGATTCCTGAGCGTTTAT
CGCCTAAAACGAAAATAGAGATGATGGTTTGGCCAGAGACTATCGTGAATAATAAAGCTACACAAGGTTCTTTTGATTAC
ATTCTTTCAGTGGATCGTCAATCCTACACATCGACTCAGATAGAAGGTTGGTCTATCTTATTATTCTCGGAAAATAAGAC
ATCCAATCAAAATCGTTTTTTCTTCCAATGTTATTTTCATGAACTCAATGCCATTCAAATGAGTCCTTCCGAGGTAGAGC
TGACTTTTTATTTTTCACTTAAAAATGCTTCCGTATCTAATTTTAAGACAACTATCGTTTATCCTCCGCTACAAGCAGAG
TATATTTTCATGGACCATACTCAAATACAAATCGGTGAAGAGGATCATTTTTATGCTTTTCATCAAAGTAATCAGTCGGT
TTCACAATTAATTACTACTTATAATATGACATTAGTCTTATACCAAGCGTTGGAGAATGAAATAATTGTTATTGGTCGGT
CACTACCAGAAGTGTTTTTTAACGATGTGAACACAACTAAAACGCATTTAGTGGGGAATGGGGGCAACAATACTTATGTG
ATAGCCGGCAATACCGATCTAAATACTAACCGTGCTTATGAAGTCGTTTTGTATGATTTTGCAGAACCTGGGCACCAAAC
GTTAGATTTACGTTTATTGAATAAACAATTTCCAGGGGGGGTCTTAGAAAATCCAGAGTTGAGTGTAATGTTAATGAATA
TAGCAGATGATTTGCAATTATTTATACACCGAACCGCAGAACAAAAAAAATTTCATCTTTAAGAATAACATTTCGAAACG
GGCTCAATTGGTATCAACGACTGAGTATATTATGCAATCACGTTCCTCTTCATCTTGTACAAAGCGCAGAGACAGTTTGG
CGTCTGCAACCTTTACCGCTCTATTTTAATGCGCAACAGAATATTTTAATTATTACCCAGGATGATGTAGAAAGAGAAAA
TAAGATTGTTCTTGATCGAAAAGAAGGGCAGTATCAATTTTATCGTGATGCATCCGATCTTTGGCTAACCAATTGGTTTA
ATTATCCACAAAATAAAACTGAATTATATAGTTTGCTTTTTAAAGAGTTTTATCTTCACGATAAAATGCGTACCTTAACC
TTAACTTTTTCAGACGCGACACTTAAAATAATAGATTTAAAGGATGCGATTGATAATGCGGCTAATTTGAATGAGCGTTT
AATTGCGCTAGAGCAAGCGACTTGGCAGGTATTACTTTCCTCCCCAGAGAGTGCGTTAACCAGTCATAATCAGACAAAAT
CCAGCACACGTCGCCGCCGCGCCAATCAACCTAGTCGTTCAGAGAAAGAAACTCAAGTTGATTCTACCGTATCCTATCGT
CAACGTAATGCGCAATCTTTTTGGGCTCAACAAATTGCTGCGCATGCAGATCAAACAACGCGGTTTATAATAGAGGAACA
AAAAAATCCACCCAAGCTTCTCTCTCCCTATTTTTTAGTACATTAAGGAAAAGGAATTCATTTCTACCCAACAATATGAT
TGCAGTGAACGATACGTTTAATAAGACATCCTGTGAATCTTTGTCTACTTCGCAGCGTATAACACATGAAACATTTGATT
TAAAGAATACAATGACTTATCCATCGGTTCCGATTATCGATATTCTTGAGCTGCTTAATTTTTGGGTTCGACGTTATTGT
TTTTCTTCTAATAATTCGAAATCAAATTGCTCCGTAGAAAAGTCAGCGCTGAAAAATAGGACCTAAGCAGCTGATTTTTT
TGTGCGTAGGAGTCCATTAAAAAATGATTCAGACTCCGCGATGGTTTCTCTTGAGAAAAAGACAAGCATTCCCTCTATGC
TAGTTAGACTAAAGTAGAGCATCGTGACACACCAAGTATTTTAAACGAGCTTGCCAATAAAGACCTTCTCTGTTTACTAT
TAGAACATTTATACAATAAAAAAGTTGAATCTATTATACAATAAAATTGAATCTATTTTTAATAGCGAGTGGTTCCGTCA
TCACCTTCATATTATGCAAAAACGATATTATCCTTGGCTTATCTGGGGTCTTGCTGCCAGTGCCTTCTTTATAGAATATT
TCGCACGTGTTGCGCCTGGCGTGATGGTTGACCATCTGATGCATGATTTTCAGGTTCATGCCTTGGCATCTTATCGGCTT
TTTTTATTATGCTTATGTCGGCATGCAAATCCCGGTCGGGTTATTATTCGATCGGTTTAGCGTACGTTGGTTATTAACGA
GTATGATTGCGCTTTGTGCTTTAGGTTGTTTTTTATTTAGTTGGAGTCATACCCTTTTTTTAGCGTCACTCGCGCGCTTT
ATGATGGGTTTGGGTGCGGCATTTGCTTTTGTGGGTGCACTGAAGATTGTTTCGCTTTGGTTTCCCTCACATCGTTTTGG
ATTATTAGCGGGATTAACCCAAGCCGTCGGCATGTTTGGGGCAGCGTTGGGACAGATGCCGATGGCGTATTTAGTTGGGA
AAGTAGGTTGGCGAACGACTTTGCAATTAATTGCTGGAGTGATGTTGGTCTTGGCAGCGACGATCGCGCTACTGGTACGT
GACCGTACGTTACAAATCGTCAATTCAGGACTCAAAGCGACGGTGGGACATACTCCTTGGTCTGGATTATGCGTAGTTCT
ACAAAATCCACAAAGTTGGTGGAATGCGCTGTTTGCGGGATTACTTTATGCACCAACGGCGGCACTAGCCGAATTATGGG
GGGTTAAATTTTTTAGTCAAACTTATCATTTAAGTAATGAAGTCGCCGCAATGGCGGTTGGTTTAATTTTCATTGGTTGG
GGGATAGGCGGTCCTTTAACGGGATGGCTGTCTGATCGATTGCAGCGCCGTCGGATTATCTTAATTTTATCGGCTTTATT
CAGTTTATTTTTTGCAAGCCTGATTTTATTCGTACCGCAGCTTCCATTAATGCTTTTATTTACCAGTCTCTTTCTTTATG
GAGTCGCCAATACGGGGGTTGCGACGGCTTATGCGGTCGCTTCTGAAATTAATCCTTTATCTGTATCCGGTACTTCGGTC
GCGTTTGCGAATATGGTCTCGATTATGGTAGGCGCCGCGTTTCAACCGCTGATTGGGGCGTTACTTGAAAAAAATTGGAC
CGGCGCCTTGTCAAACGAGGGGGTTCCCATTTATTCTGCTGCCGATTTCCATTCCGCTTTGCTGATTATTATATTCAGCT
TAGTGGCCGCGCTCAGTGTTGCTTTTTTTATTCGCGAAACTCACGGTCAAAGAACACCATGAAACTATTTTGTCTATCCA
GAATGTATTTGCGGGGCCAAAGGTTTTTTGGGCTCGTTTTGTTTATGTTGAGTGCCAGTAATGCCTCGGCGGCATTAAAT
TTGCAATTAACGCAGGGCATTTCGAATCAATTACCTATCGCAATCGTTGCTTTCTCGGGTGCAGAATCACTTGATAAAGA
GCAAGATGTCAGTGACGTGATTCATAATGATTTAAAAAATAGTGGACAGTTTAAAGTACTGGCTTTTTCTTCTGGTCCAC
ACCAGGCTGCGCAAATACGTGCGGCAGATTGGCAGCGTAAAAATGTCGATGATGTGATCATTGGTACGATTCAGCGTTTA
ACGGATGGGCGTTATCGGGTAAACGTTGCGCTTGTCAATGTTGCGCAGGGGAAAAGCCAAACGCTTTTCCAGCAGCAATG
GACTGTGGCGGCTACTCAATTACGACGATTAGCTCATCATATCAGTGATCAGTTATATGAAAAACTAATCGGGATTCGTG
GCGTCTTTTCAACACGAATCGCTTATATTCTCGTGACCGATAAACCTACCCGGCATCGTCAGTATAGTTTACAAGTCGCG
GATATGGATGGACATAATGCAAAACCTTTATTGACTAGTACTCAGCCAATTATGTCACCGGCTTGGTCGCATGATGGAAA
AAAAATTGCTTATGTTTCGTTTGAAAAAACACAACCCCGGATCTATATACAAACCGTCAGTACCGGAAAAAGGCAATTGG
TGTCTGAATATCCGGGGATTAACGGTGCCCCCGCTTGGTCACCGGATGATAAGCAATTGGCTTTAGCGCTTTCTAAAGGT
GCGGAAGCACCCAAGATTTATTACATGGATATCGCGACTCGAACGTTAAAGCAGTTGACTTATGGTTTATCCATTGACAC
GGAACCGAGCTTTTCACCCGATGGTCGAAGTTTACTATTTACTTCAGATCGTGGCGGTGGACCACAAATTTATCAATTAA
ATCTTCGTACTAAAAAGGTACAACGGGTAACGTTTGAGGGCTATTATAATGCGCGCGCTTCTTTTTCGGCGGATGGAAAA
ATGATTGTCATACTCAATCAAGAGCGAGGGGCGTATAATATTGCGGTTCAGGCATTGGGCGAGGAAAATATTGAACAAAT
TATAACCCACTCTGGTTACGATGCGTCTCCGAGTTTTGCACCCAATGGGCAAATGATTCTTTATGAGTCAAAACCTGGGC
AACACAGTTTCTTGGGTATGGTTTCGACGGATGGTCGTATTGCCATACGCTTACCTGCACCGCAAGGTGACGTCCAAGAT
CCGACTTGGTCGCCATTTATGTCATAATAACTAAAATCGTTTGTAACATTTGATTGGGGATACATTATGTTGATTAAAAA
AAGTTCAAAGGTCATCTCGCTCTTGGCTACTTTTCTTCTTTTAGCGGCTTGTGCAACGGAAAAGGGACAACTCGATGCGA
TGGATACCCATTCGTCACAAGAGGATGATCAAGCGCAGGTCCAGGGTGCGGATATGGAGGAAACCGAATTTGATGATCAG
GGTGCTGTGCATCCGCTTAAAGTGGGTAATCAAATCTATTACTTTGCTTTTGACAAAAGCACACTACAATCTAGAGATAT
ACCCTCATTAAAAGTACAAGCGCGCTACCTTTTAATGCATCCCCGTGCCAAAGTATTAATTGATGGGCATACCGATGAAC
GCGGGAGTCGTGAATATAACATTGGTTTAGGAAATCGACGTGCATTAAGTATCGCTCGTTTTTTACGGGCACAAGGAGTC
AGTCAAAACCAAATTTTAACGGTCAGTTATGGTGCTGAAAAACCGGTGGCTTTTGGGCACAGTGAAGCAGACTATGCTCG
CAATCGTCGTGCAAATTTACAGTATCAAACTCCGATTATTACGGATCAAGATTAATCACACTGAGGAAGCCACAGTATGC
AACGGATGAAATTTATTTTTCTATTAATGATCCTGGGTTTTAGCTCCTTAGTTTATGCCGTTGCTCCCGTGGTAGATGCC
TATGATGAGGAGGAGGATGACGACGGATCACCGCCGGCTGCGACCACTCACCGTCATCCCTCCGCGGCATCAAATACCGC
GGCGACGTTTTCTCTGCCACAACGCGTCAGCATTCTTGAGCGTCAGATGAGTAATTTAAATCCTTTATCCGTGACCATCG
ATGATCTGACACAACAATTACAGGCACTGCAAGGTAAAGTCGAACAACAGCAGTTTCGTTTGAAACAGCTTGAAGAACAA
ATACGTATCCAATATCAGAATTTAGAGAAACGTTTCACTGAACAACAGAGTAAAGAAAAAATATCGGTATCTAAGTCGAC
TGTACACACGGTGGCTTCAGAACATTCTTCATCGCCATCGTCTACCGAGTCGGAAGCACCGAATTCATTCCATAAGAAAT
CAACTGTGGCGTCTACTCGTACGCCAGTGCCTACTCCAGCGAGTGAACGGGCTTATCAATCCGCTTTTCAACTTCTAAGA
AGTAAGCAGTACTCTACGGCAATTGATGAATTTGAAGCGTTTATTAAAAAATATCCAAGTGATCTAAACCGAGCGAATGC
GACTTATTTTTTAGGTCAACTCTATCTTTTGCAAGCCCAACCCGAGCGAGCGATTAATCAATTTAATCATTTTGTGAGTC
ACTATAGTCAAGATCCTCGTGTACCGGATGCGTTGTTGCAACTGGGTTTAGCTTATTTTGCAAAAGGTGATAAAACGGTT
GCCATCGATATATTTAAAAAATTATTCAAACATATCCAGACACCTCGGCGGCTGAATCCGCTAAAGCGCGTATTCAACAA
TTTGCAGCGATGGTTTCAGCAGCGAATCATTTAGAGAAAAAAAAGAAAACGTGATATGAGCGATCAAGTAGGTCTGATGT
GAATAAAAATCAGCGTCAAGTGGATGTTTACCCAAAATTTATTTATTTGAACTATTTGGCTGATAGACGTTTTCTATGCG
AATAGCGTTGGGTATTTCCTATCAAGGAACGCATTATCATGGTTGGCAAGCGCAACCACAATTAGTGACCATTCAATCGA
CACTCGAGGCAGCGATTGCTCGAATTGCCAATCATCCAGTGGAATTAAGCTGCGCCGGTCGAACTGATAAAGGTGTGCAT
GCGTTGGGACAGGTTGGACATTTTGATACCGTTTCACATCGAGAAAAACGCGGCTGGTTACTTGGGATTAATACGTATCT
TCCGCAAGATATTCGTGTTGATTGGGTCGAAGAAGTAGGGGAAGCGTTTCATGCACGTTTTTCAGCACTCTTTAGGCGAT
ATCGTTACATTATTCGAAATCATTCGGCACCCAGCGCACTGTGGAATCAATATACCACGCATTATTATCGTCCTTTAGAT
GAACAGCGTATGCAAGAGGCGGCCATGTATTTAATTGGGGAGCATGATTTTAGTGCTTTTCGGGCAAGTAGTTGCCAATC
GAAAACGCCGATTCGTGAAATTACTGAGTTAAGGGTTTTTCGACAAGCACATCGTGTGATGATTGACATCACTGCGAATG
CTTTTTTGCATCATATGGTACGTAATATCGCTGCCGTATTAATGTTAATCGGTTCTGGGAAGCAATCTCCCAAATGGGCC
GAAGAAGTACTACGTACTTGTGATCGTAGCCAAGCCGGGGTCACGGCGCCACCTAATGGTTTATATCTGTGTGAAGTGGG
CTACCCGAACCCGTTTCGCTTGCCGTCACCGCAAGCCGAGGGATGGATAGACTAGCGTTTGCTTATTACCTCCATAATAA
TTACTTAATTTTTTGTAGCTACTTTATTTCGTCCTATTGATTATTGACGAGTAAAAAAGGTTACCCAATTTTATAAAAAA
AAGATCGGTTCAATTACCTTTATGCCAAGACAAAATTCAGCAAGCGAAAGTTATTTCGAGTGTCTTGCTACAAATAGTCG
TAGAAAAAGCACAACAAAATGCGCTGAATCAAAGTCAAATAAGACGACTGCTGGGCCATTTAATTCCGCTGTGGGCGTGT
GGTTGGGTCTTGCAATCGGCAGATAACCCGTGCATGCGCTGATTGCTTGGGCATTAAATTTAGGTGCGCATAGGCTCAGT
TACTCTGCTTGGACACATTGCTGTATGCGCGGCAAATAGCCCTCAAGAAAGCGAAGCACCTTCTTCTTTACAAGCGGTTG
CCTCGGTCAATACCGATTTTTCTCATATCGGCACATTTCATGAACGTTCTCTACAGAGCCCACAGCGGATGACAGAACGC
GTTATCTCCAAGCTTGTATTATTACTAGAAACAAATGAAGAAAAATCTGTTCCCGTTTCAGAGCCGATCTATAGTGCAAT
TAATGAATTAACTTCTGGTAGATCGGCGATGGCAAAAGAGAACATCGTCACGCATTCGACGCTTAAGATAAAGAGGATGT
ATCTGAAGCGGGCTATATGGATATGCGTGCGTCGCAAAAAAGAAGTCCAATACCGTTATCTTCTTCGTTACTGTATGCCG
TTCCACAAAAACAACCTCAGCCAGTCCTAACAGAGATGGAGGAACAAAGTGAGAAAACCACCTATGTCTGTAAAGTGTAG
ACTCTAAATCTGGTATGCTTTGCTGAACTGAGAGCATGATAAATCAGCGAAACGTAAAAGAGAGTCGCTAATCAGTAATC
CTCTTTTACGTGCATACTTGGCATAGATAGAACCAATATTGGTTTCAATCCGTTTGGTTTACGAGGAATTTTTAGTAATA
GGTAGACATCAATGACGACCCATTGCATAATCGCTCCCAGTTTTACCATTCCATCCCACGTGAGGTTGTTTATTGAATGA
ATGGGAATGTACTTGAACTCGAAGGGGTTTACAAAAAATTTCACGATCAATCTGTTTTAGAAAATATTCATTTTCAGGTA
AAACATGGCGAATTTCTGACCTTGCTCGGACCGAGTGGTTGTGGGAAAACGACTTTACTGCGTTTAATTTCCGGATTTGA
AGTGCCGGATCAAGGTATCATTCGTATCGAAGGGCAAGATGTACGTGGTTTATCTCCACAGCAACGTCACGTTAACACGG
TTTTTCAAAGTTATGCATTGTTTCCCCATCTCAATGTATTTGATAACGTCGCCTTTGGTTTACGCTGCCAGGGTCGCTTA
AGCGATGCAGTCATTGAGAAAAAAGTCAACGAAGCGCTGCAAATGGTGAAATTAGGCCATTTAATTAAACGTAAACCTTA
TCAATTGAGTGGTGGGCAACAACAGCGCGTCGCTATTGCCCGTGCGGTAGTAAATCAGCCAGCTATTTTGCTATTAGATG
AACCATTAAGTTCCTTGGATTATCGATTACGTAAAACAATGCAATTGGAACTCAAACAATTACAAACTCAGTTAGGTATC
ACTTTTATTTTGGTGACGCATGACCAAGAAGAAGCATTATCGATGTCGGATCGCGTGGTGGTGATGCACGAAGGGCATAT
CGAACAGATTGGCACACCGCGTGAAGTGTATGAAGAGCCCTACAGTTTAAGTGTGGCGCGCTTTATTGGGGAAGTGAATA
TCTTTGAGACAGAAGTGTTGTCTGTGGATGAACACGCTTTTCATGTTCAGATAGAAGGAAAACAATTTGTTTTAAAAAAC
CGCCGTGGATTTACTGCCGCCCAAAAAGTTTATACGTTAGTGCGCCCAGAAGATTTAGAGGTTTGGTCACCCGCTGAGGT
GACCGATACGACTCAAATGTTTCCAGGTATAGTCGAGCAAGTGATTTATAAAGGTTCTACGGTGGATTTAATGGTGAGGC
TTGAAAGTCAAACTTTGCTTGCCGTGACGCAATTTTTTAATGAAGACGATGAAAAGCTCGTTTGGGTGCATTGGATTCCA
GGATGGGAGGTAATTTTACCTGATGAAAGCTGACCATATCTTTAAGCGACTCAACTTAACGGTTGTTGGACTTTGGCTGT
TTCTTTTTGCGTTGTTACCCAATGTTCTTGTTCTGATTTTAAGTTTTTTAAAAACGGATCCCGTTAAATTGGTCCGTTGG
CAATGGACATTGCAAAACTATGTTACGTTGGTTAATCCACTGTACTTTAAAGTATTTTGGCAGTCTTTTTATATGGCCGG
TGTGTGTACTCTTATCTGCTTAGTGTTAGGGTACCCTTTTGCTTATATTTTGGCGCGAACGCCCTTTAAACATAAGAGCT
TACTTCTTTTTTTAGTCATTATTCCGTTTTGGACCAGCTCATTGATTCGGACTTACGCCATTATTTCCATCCTCAAGGTG
AAAGGATTACTCAATAAATTTTTTGTTAAGTATTGGTCTAATTGATCACCCGCTCTCAATTCTTTATACGAAAACGGCGG
TGATGATCGGTTTGGTGTATAGCTTATTACCTTTTATGATTTTACCGTTGTATGCCAATATTGAAAAGTTGGATGGTCGT
TTTATTGATGCGGCACGTGATCTCGGTGCGAATGGACAGACAATCTTTTCACGAATCATTTTTCCGTTAACTTTACCGGG
AATTGCTAGTGGGATGATCTTAGTTTTTTTACCTGCGATGAGTATGTTTTATATACCCGATATTTTAGGGGGGGCGAAAT
CACTGTTGATGGGTAATTTAATCCAAAATGAATTTTTGGCGGCACATAATTGGCCGCTCGGTTCAGCGGTGAGTATGGTC
TTGACATTGAGCATGGGGCTTCTTCTGCTCATTTACCGACGGGCAAATAAAGTAGGGCAGAACCATGATCAATCGATTTA
CTAAATATAGCTATCTCACGCTCGTTTATTTTTTCTTATATTTCCCTATATTAGTATTGGTGATCTATTCTTTTAATAAT
TCGAGCTATTCATTACTTTGGCATGGCTTTACACTGGATTGGTATCGGCAATTGGGCAGTGATACCGATTTATCAACGGT
TGCGCTTCATTCTATTGAAGTCAGTGTATTAGCAGCAACGACGGCAACGCTTATCGGGACATTAGCCGCAACCTGTCTCT
ATCGTTATGTATTTTTTGGTAAACAGTTATTACATGGTTTACTGTTCGTGTTGATTATTTCGCCTGATATTGTCATGGGG
ATTTCCCTGTTAGTTTTATTTTTTCTCCTTAAAATGAAACTGGGTTTTTGGACATTGTTGCTTTCTCATATTACCTTTTG
CATTCCGTTTGTTGCGGTCACTGTTTACAGTCGACTGAGCGGATTAGATCCCCATATTTTTGAAGTGGCGCGCGATCTCG
GTGCCAGTGATTTTACAAGTTTCCGGCGTGTGATTGTTCCGATGTTTTTATCGCTTGACGATGTGATTATCAGCTTCTTT
GTGACGGGACCAGATTTTCAGATTTTACCGCTTTATATTTACTCGCTCGTTCGTTTAGGGTTAAAACCCGAACTCAATGC
CTTATGTTCAGTGATGTTTCTCATTACTTTGCTTATTTTGTTACTCTTTCAATTTGTCCTTCGTAAAAGAGGGGCTTACT
AATGCATTCACGACGACGATTATTAGTTTTAGGTGGGTTGATCGGATTATGGTTCAGTTTGATGAGTGTCCCGGCCTGGG
CCGAAGAAAAGGTAGTTAATATTTATAATTGGTCGGGTTACATTTCGAGTGATGTACTGAAGCAATTTACCAAGGAAACC
GGGATTAAAGTCAATTACACGACGTACGACAGCAATGAGACGATGTATGCTAAATTGAAAGCCAACCCCAATACGGATTA
CGATATTGTGGTCCCTTCTACGTATTTTGTTGATAGGATGCGTAAACAAGGGATGTTACAGCCACTGGATAAAGCCAAGC
TAAATAATTTTAAAAATCTAAATCCCGCTTTACTCAATAAGCCTTACGATCCCGACAATCGGTATAGCGTGCCTTATTTT
TGGAGTACCACCGGTATTGCCCTGAATACCCGCTATCATAAATTGACAGCGGTGCAAACTTGGGCGGATCTTTGGAATCC
ACGCTACCGGAATCAGTTACTTTTTTTAGACGATATGCGAGAAGTTTTTTCGGTTGCTTTGTTGGTTTTAGGCTATTCAC
CCAATGACACCGATCCTGAGCATATTCGGCAAGCTTATTTAAAATTGAAAGCATTAATGCCCAATATTCGTCTGTTCAAT
GCCGATGGAGTGAAATCGTTGTATATTGATGAAGATCTCACTTTAGGCATGGGTTGGAATGGCGATATTTTTCAAGCACA
GCAAGAAAATTTGGCGCTACATTTTATTTACCCGAAAGAGGGTTTCATTATTTCAATTGATAGTATGGTAATTCCAGTCG
GGGCGGCGCATCGTAACAATGCTTACCGTTTTATCAACTTTATTTTGCGCCCAGATATTGCGAAAAAAATTAGTTTATCG
ACGGGATACGCTACACCGAATGCGGCGGCCATTCACCGGATGCCCACTTTACTTTTGAATAATCCGATTGTCTATCCAAA
CCAAGCAATTCTAAAACGGGGTATTGTTCAGGTCGCAGTCGGTGAAGAGGCGGAAGCGATTTATCAGAAATATTGGGAGC
AATTAAAAATCGGTGGATTTTAAGATAAAATTCTGATTATTGATAATAAAATAGGCGTACATTTGGGAAAAAAAGCCAAT
AAATTATAAAATCAAGGGAAAGCCTCTATAAAGGTTTTGTATTTTAAGCAACCAGAGTATGATGGCCGATAAGATTTTTT
TATATTGATAGTTTAAAGATTATGAGTTGGTTAAAAAGTGTTATCAAGGGTATCCAGACGGTGGTAAGCGGCCCCTTAAA
AAGTCCCGATAATATTTGGGCACAAAAATGCCAAGGCTGCCAAAATAGCCCCTTAATTGAAAAATTAAAAGAAAATCTTT
ATGTATGCAACCGAGAATTGTATACCAGTGAAGGGTCTCCCAAAGTAGAATGTGGTTATCATTATCCAATTAATGCTCGC
GAACGGTTGCTTCAGCTGTTAGATGAGGGCACCCAAGAAGAATTAGCGCAAGAAGTGGTGGCAATCGATTGGATTAAGTT
TAAAGATAAAGTCAAATATAAGGATCGGATTGCGCAAAATATAAAAAAGACGCAGGAAAATGAAGCCCTCATCGTTGCAA
AAGGACAAATCTATACTATCCCTGTGGTCATCGCTGTGTTTGAGTTTGGTTTTATTGGTGGTTCGATGGGAACTGCGGTA
GGAACCCGTTTTGTACGCGGAGTGGAAGCGGCGATTGCGTTAGGCGTTCCTTTTATTTGCGTGTCAGCCAGCGGCGGGGC
GCGTATGCAAGAAGGGCTCTTTTCGCTTTTTCAAATGGCGAGAACCAGTGCGGTACTTGCAAAGCTCAAGCAACGAGGTT
GTCCTTTTATTTCTGTGCTCACCGATCCCACAATGGGTGGCGTAACGGCGAGTTTAGCCAGCTTGGGCGACATTATTATT
GCTGAGCCCAAAGCACGTATCGGATTATCGGGCCCACGGGTGATTGAAAAAATCCTCAGTAAAGTTGTTTTTCCTGAAAA
TTTCCAACGAAGTGAGTTTCTTTTGGCCCATGGTGCAATTGATATGATTATTGATCGACGCGAATTAAAATCAAAAATCG
CTGGGTTATTAAGTAAATTAAAAAAGGGTCAGCCACGCGTATATTCACTTACTGCGATCAAATAAAAAACCAATCTTTTC
TTTTTTTAATACAAAAATTAGGTGGGGCGAATGAATCTTCATCAATTCACAACCAAGCACCAGTGGTTGAGTTATCTAGA
AACACTCCATCTTAAAACGATTGATTTAGGTTTAGAACGTGTTAACAAAGTCGCTGCAAGAATAGGGGTGCGACAATTTG
CTTGTCCGGTTATTTTGGTGGCTGGGACAAATGGTAAAGGTTCTACCGTCGGGTTACTGCAGGCTATTTTAGCTTCGGCA
GGTTATCGTGTCGGAACCTATACCTCTCCTCATTTACTCGAGTTTAATGAGCGTATTCAATTTGCCGGGGTTCCCGTCTC
TGATCATGCGTTACTTGAAGCTTTTCACTATATTGAACAGCAACGACAGGAAATTTCTTTAAGTCATTTTGAATTTACTA
CTTTGGCGGCATTTCATCTGTTTAAGCAAGCCTCATTGGATGTGCTCATTTTGGAAATAGGTTTGGGTGGACGTTTAGAT
GCCGTTAATTGCGTCGCAGCCGATTTAGCGATTATTACGAGTATTGATTTTGACCATATGGATTATCTGGGTACAACGTT
AGAAGCAATTGGTGCCGAAAAAGCTGGGATTATTCAAGCGAAAAAACCGTGTGTGTACGGCGATGTCACCTCGATAGCAA
GTATTACGCAGCGTGCGCAGGCGTTGGAGAGTCCACTCTATCAGCAGGCCAGTGATTTCCATTATCAAAAACAAGGTAAA
ACGTGGAGTTGGCACAATGCACAACAGCGGTTTGAGCATCTTCCTTTACCGACCATTGATTTACAAAATGCGGCAACGGT
TCTGCAAGCGATCGATTTGCTTAAATCCTTTTTTACTATTACCCGCGATCACATTGAACAAGGACTAAACGAAGTGTTTA
TTCCGGGTCGCTTTCAAATAATACAAGACTCACCGCAGGTTATTTTAGATGTGGCACATAATCCAGCCGGCGCACGTTGT
TTAACAAAGCGTCTTAAAGGAGAAAATAAACCTAAAAAAACTCATGCGGTGTTCGCTATGTTAGAAGATAAGGATCATCA
GAATACCTGCGCGCCGTTAATTGAAATGATTGATGTGTGGCATGTTGCGAGTTTACCGACCACCCCACGTGGTGCGAGTG
CCGCACAACTCACTTCAATGCTTCGTTCACTCAACAAACAAGTGGTTTATCAGCAGTACTCCAATCCAGGTATAGCCTAT
CAAAATGCTTTGTCGCAGCTAGAGCCATCGGATCGCGTGCTTGTTTTTGGTTCCTTTTATACAGTTGCTGCAGTATTTGT
TGCGCTACAACAGCCTGTGTAATGAGTGATTAAAAATAGGAAATTTTATAGACGAGCCAAAAAGAACGCGAAGTTTTCAT
CGTAATCGTAGGTGATTGAGATCTCGTGGTAGTTGTGTATTAATTGATTTCACTACGCATTATTTTCCTTTATATCCATA
GTTGCATATCTTAACTTTAAATCCGTGCCCTGTGTAATTAGGGTTAGTCAATAAAAATACTGTTTTAATATATTGATTAT
TCCATGCAGTAAATTAATTATTTATTTTTTTATAGATTTTAATTTAATTAGTATAGAATTATTTTACAATAAAAATCAAT
AGTTATTATATTATGTTTGTGAAACATAATATAAATTTATATTGGACAAAATAATAAAAAATAGATGATTTTACCTTTTT
ATTAAGAATTTAGATAAAATTTTTCTATAATGATATGTTAATAATTTTTATACAGCTATATAATGTTATAGTATTTTTAT
GTTAATAATTTATAATATTTTATCATAAATAAAAACCAGGATAAAATATGGAAAATATTCAGGAAAATAAAATTATAATA
GAAATCCCAAAACCACCTATTACTGCTTTAGTATTTGAAGGTGGTGGTGTTAAAGGTCTGGCCTATTCAGGAGCATTCCA
GGCGCTTAAACAAAAAAATGGATTACTCGATAATGTAAAGTGGGTAGCTGGAAGTTCTGCAGGGGCGATGACGGCTTTAA
TGGTTGCCTTGAATTATAGTCCAGAGGAAATAGAGCAAGAATTAACAGAAGTAGATTTTTCTAAATTTACTGACTCTCAG
AGTAATCGATTAAGCGCTATTTTTGGTTATGTCACTAAATTAAAAAATATTTCTAGTCTTCATCAGGGAATGCATGATGG
AAAAGAGCTTTATAATTGGGTAAAAAAGATAGTTAAAAATAAATTAAATAATGAGTTAGCGACATTCTCTGATCTTCAAG
AAAAAACGAATCAATCTTTAGATTATAAAAACTTATTTATTATAGTAACTAATGCAAGTAAAAATAAAACAGAGATATTT
TCTTATGAGACGACTCCTCGTTTGCAGCTTGCAGATGCTGTATTAGTGAGTATGTCTATTCCAGGTTATTTTTGGACACG
TTATCTCGACGAAGATGAAATGCAACGAATAGATTGGGAACCAACAAAAGAAAAAATTAACAAAAAAACCCATAGGCTTA
TTCCTTATGTGGATGGTGGAGTCTTAAATAACTATCCTGTAGAAATTTTCAGTGATCGTCAATATTGGTTACCAGAATAT
TATGGTTTAGCTAAAACGCATAATTATAATCCTAGTATTATAGGTTTTCGCGTTGATTCAAAAACAGAAGTTGATTTTCT
AATAGAAGAACATAATAAGGTTTTAAAGGAAGATACCTCTTTTCCTATACAAGAAGGACCTATGCAATATATTGAGGATA
AAATTTCTAGTCTTTTACAATTTTTTACATCCGATTTAAATAAAATCGAGCAATTTAGTCGTGTAACTATCGGAATTAAA
GATTGTGATGTTAAAACTACAGATTTTAAATTAACTAGAGAAAAGAAAGCTGAGTTAAAAGAAGAAGGAAAGAAAGCGGC
CCAAGATTTTTATAATAAATTCTTGAAAGAAAATGTTTATAAGAAAATAATTTATAATAACTTATCTGATTTAGAAGATG
ACTATAAAAAAATAGAATCACTTATTCAAACAATAAGAAAATTAAACAGTAAGGATAGACATTTTTATGAATTAATTATT
CCAGTCTTAGAGCTTAAAATAAATTAATTAGTAATAAAATTACGGAATTATCTAATTGATAGTCTAAGTTTATTTTAATT
AAAAAAACCAGGTAAAAAAATATCATTTTTTACCTGGTTCTTTTTATATAGTATTATTAACTTTAAAGTTAAAGTGTATC
CAGCAGACTAGTGTGAGTTATCTTTTGAGTAATAAAATTTAATCTTAGGTTGTTTCTACTTTTTTATCAACGAGCGAGTC
GCTATTCTCACAAAAAGTGTAAGTCATCCTACCCCACCCCAAAAAAAATGAACTCAAATCACACGACGAACAATCGCTGT
GATTTGTCCGGTGTCCGGCATATATGCACAGATTCGATTGGTTCAGCATATCAGTCTGTAATCAGTTATACTAATCGTTT
CTTCTGGTGTTCAGGGGTGATAATGTCGATCTTCTCTAGAAATCGTTTAGGCATCACGATTATTTTTGTACTGATTGCTG
TATTGATTGCATTTTATGCCTTTTTTTTAAGGAAAGTACCGGTCGCTTGGCATCAACAGCGTATTCCTTCTCCACCTCCA
GTACCAAGTGTCGCGCGATTTGAAGCCGTTACCCCAATGAATGAAAAAACCAGTTCACTCAAAGAAAATGGATGGGTGCT
AGTGGTACAAACTGTGAAAACGGCACAAGATGCGCAACGTCTCGTGCTTACCCTGCAACAAAAAGGTTTTAGAGCCTATG
CACGTCCTCTTTCGAAGTCAGAAGGGCAAGTATGGCGTGTTTTTGTTGGGCCAGAGTTGAATTTAGAAGTGATTAAAGCG
CTTGCACAACAATTACAACACAGTCAGGCACTTTCGACACAAATTGTTCCCTTTAACCCGTTAATTTAAAAAACTGTATG
CAATCTAATAAAAAATTACCTTATGCGGTACGCGCCGCTTACTGCACGAATCCGACAGCAAAAAAACTCTGTGAACGGAT
GGCCGAAAAAAAAACGAATCTTTGTTTATCGGCAGATATCAGTGATCCACATGCATTACTGAATTTAGTTGAGGCAGTTG
GATCTGAAATTTGTTTACTAAAAACCCATGTGGATATTTTGACAAGTTTTGATCAGGTATGGGTACACGCTTTACAAGCA
TTAGCGAAAAAACACGCTTTCTTGATTTTTGAAGATCGTAAGTTTGCGGATATTGGTCATACTGTTAAGCAACAATATGG
TGGGGGGCTTTATCGTATTGCGGATTGGGCCGATATCGTGAATGCACATATTGTGCCCGGTCCTGGGATCATTGAAGGTC
TTAAATCGGTCGGTTTAACTCAGCAGCGTGGTTTACTTCTTCTTGCCGAAATGAGCTCCGAAGGATCCTGGGCGCGGGGG
GATTATACGCAGGCCAATGTGGCACTGGCTGAACAACATCGCGATTTTGTAATGGGTTTTATTACCCAGCATCAACTGAG
TGACCATCCGGGCTTTTTACATCTCACTCCTGGCGTACAATGGCAACAGACCCAAGACTGCCTAGGTCAGCAATATATCT
CCCCAGAACAGGCGATCATTCAGCATAAAACGGATATTGTGATTGTTGGACGGGGTATTTATCAAGCTGAACAGCCACGT
GAACAAGCGCAACGGTATCGAAAAGCCGCTTGGAATGCCTACCAACAGGTTTTGTAAGTCTAGTTAATGTCTTTATTACA
GGAGGCCATTTTAATGGCGGATCAAGATTCCGTACAGTTTGTGCCAGTTATCACCGTCGATGGACCCAGTGGCTCGGGTA
AAGGCACGATCAGTCAAGCATTGGCGCACCATTTAGGTTGGCATTGTCTCGATAGTGGGCTGATTTATCGAGTGTTTGCC
TATGTGGCCGATCAGCAAGCAATTCAACCTGAACAAGAGGCGGCTTTATTGAAGCTGATTGACGATTTTTCTCATTCGGT
GCAAATGAAGGTCATCAATACGTCTTTGTGCGTATTTTGGCAGGAAAAGGAAATAAGTTCATTTGTTCGCAGTGAAGCAT
GTGGTGAATTGGCGTCTAAATTTGCGGCTTTACCCAGTGTTCGTACGGCATTACTCGATTATCAACGTGCTTTTCGTCAA
TCCCCAGGGCTGGTGGCCGATGGACGGGATATGGGCACCGTTGTGTTTCCGGATGCGGTGCTCAAAATCTATTTATCAGC
CAGTCTTGAAGAACGGGCAAAACGCCGTTATTTACAGTTGAAGCGGTGGGGGAAGCATGTTAGCCTTGGCGCTGTACAAA
AGGAGCTAAAACAGCGTGATACTCGAGATACAGAGCGTAAAGCGGCCCCACTCAAGGCAGCAGAAGAGGCTCTGATTCTT
GATACAACACACTTGAGTATTCCTGAAGTACTCCAACGTATTCAAAAAACGTTGGCAAAAAAAGAGTTACGTTAAGTAGC
GTAGCTACTAGGGGTTATTGGTCTAAAAAACCGATAACAAATAAATAAACGCGCTGAATGCGCCTAACCTAAAAAGTTCT
TGATAAAAGAACAAGTGATATAACGATATGACAGAAAGTTTTAAACAGTTATTGGAAGAAAGTTTTTCTGACCAAGTATT
CCATCCTGGGATGATTATACGCGGCACCGTCGTTCGCATTGAAAAAGATCGTGTGGTCGTGAATGCGAATCTTAAGTCAG
AAGGCCTGATCCCGATTGAACAATTTTACGATGAATCCGGAGAATTAGAAGTCGCCGTCGGTGATGAAGTCGATGTGAGC
ATTGAATCCTTGGAAGATGGTTTTGGTGAAACGCGCTTATCACGTGAAAAAGCAAAACGGGCAGAAATGTGGACTGCACT
GCAAACGGCGCATGATGAAGGTTCAATTATTAAGGGACTGGTTACTGGTAAAGTAAAAGGTGGTTTTACCGTCGAGCTTG
GCAATATTCGTGCTTTCTTACCCGGTTCCTTAGTGGATGTACGTCCTTTACGTGATTCCAATACCATTGAAGGTAAAGAA
CTGGAATTCAAAGTGATTAAACTGGATCCAAAACGGAACAATATCGTTTTATCTCGTCGTGCGGTGCTCGAGTCTGAAGG
TCAAGCGGGACGTGAACAACTCTTAGCGGAATTAGAAGAAGGACAAGTGATTAAAGGGATTGTGAAAAACTTGGCAGACT
ACGGTGCCTTTATTGATTTAGGCGGAATTGATGGTCTTCTTCACGTCACGGATATTTCTTGGAAGCGTGTAAAAAATCCA
TCGGAAGTGCTGGCCATTGGCGATGAAACTGAAGTGCTTGTCCTGAAAATCGAAAAAGAACGTGGACGTGTTTCATTAGG
TCTTAAACAATTAGCGGGTGATCCGTGGGCAGATTTAGTGAAGCGTTATCCCGTTGGGACACGCTTGAAAGGTAAAATTA
CTAATGTCACCGATTACGGTTGCTTTGTTGAAGTCGAAGAAGGGGTGGAAGGACTGGTTCACGTTTCTGAAATGGATTGG
ACAAATAAAAATATTAATCCGAATAAGATTGTTCAAGTCGGGATGGAAATTGAAGTGGTGGTTCTCGATATTGACTTAGA
ACGACGCCGCATTTCTTTGGGTATTAAACAATGTCAATCCAATCCTTGGGAAGATTTTTCGAATAACCACATGAAAGGTG
AGCGTATTCGCGGTAAACTGAAATCAATTACTGATTTTGGACTGTTTATTGGTTTACCCGGTGGTATTGACGGACTCGTA
CACTTATCGGACATCGCTTGGAATATGTCAGGAGAAGAAGCGGTTCGTAAGTATAAAAAAGGTGATGAATTGGAAACCAT
TATTCTTTCCATTGATCCAGAACGTGAACGTATTTCGTTAGGGATTAAGCAATTGGAGCTAGAGAGTGATGAGAGCGTCG
CGAAGGTGGATCCATTCGATGCGTATCATGAAAATCAATGGGTTCGTGCGACAGTGAAAGAAGTGACGCCAGAGCGTATT
CACGTTGAGTTAAGTGATCAGATCGAAGCAGAACTTTTATCGTCAGAATTAGGCGATGATGCAATGACGTTTACGGTAGA
TCAAGAAATCAACGCACGAATCTTGACAATTGATCATCATCATCGTCGTATTGAACTTTCTTTGATTCCATCAGAAGAAA
AATCATCTACTTAATCATTGGATGATTTGAAAATAGATAATATCTAAGAGATGATAAGCGGTTGCCCGATTACTTGAAAG
AAGAATAATCGGGCGATTGTTTTCCTAATCATCCACTGTATCTTTCTTTTATTAGGCCGCTATAAGAGACTTTATTATGA
GAATAGTTATCTACTTATTCCTCTTTCTATTGGCATTGACGTTTGTTTTTTTCTCAGGGCTCAATGCGCAATTAGTCACG
GTAAATTATTATATTGGGACTCAGCAACTCCCGCTTTCACTTTTAGTGATTTTAAATTTTATTTTAGGGGGGCTTTTAGG
CTTATTATCCGGGTTAGTCTTATACCTCAAACTACGTTATACCAATCGTCGTTTACGGAATCGTTTAAAACTTGTCGAAG
AAGAACTGGTTAATTTACGTGCATTACCATTACACGATCCTTCTCATTAGGTAGCGCGCACGATGATAGAGTGGCTATTT
TTATTGCTTCCTCTTGCTGCCGCTTCTGGTTGGTATTTCTCCTATCGAAATTTTTCGGGGAAAACTATTGATCAAAAATC
CGGCATGAATTCAAATTATCTGCTGGGTATTAATTATTTACTCAATGAACAAGCGGATAAAGCAGTCGATACATTTATTA
AAATACTCGAGGTAGACATTGAAACGGTCGAAACCCATCTAGCTTTGGGTGTTTTATTTAGACGGCGAGGTGAAATTGAT
CGTGCCATTCGACTTCATCAAACAAGCGCTTTTGGCGTTGGGCCAAGATTATTATCATAGTGGGCTACTCGATCGTGCAG
AACGTCTTTTTAGCCAGTTAATTAGCGAAAAGAATGAATACGGTAAAATGGCATTACATTATTTATTAGATATTTATCAA
CAACAAAAGCATTGGGAACGCGCGATTGAGCACGGTCAAAAAATTGCTCAATCAGACTCGTATCGTGTTAAAGATATGGC
CCATTATTATTGTGAACTTGCATTGATCGTTCAACAGGAAAATAATCATTCAAAAGCCAATGAGTATTTGCGTAAAGCTT
TACGTTATGATCCCCATTGTGTTCGGGCGAGCTTGATGAAGGGAAACTGGTTGATGCGAGATAAAAAATGGCAAGCCGCA
ATAGAGGTGTATCAGCAGGTTAAGCAGCAAGCAGACTATCTCACCGAGACGTTGACGCCATTACAATATTGTTATGCACA
GAAAATAGATGGGCAAAAGGCCTTTTTAGATTATCTACAGACGGTATTAACAGAATATCCGAGACCCACTATTTATTTAG
CCATGGTTGAGTTACTTCGCCAGTACGACCCAGAGCATGCTCGTGAATTTTTAATTCAACAGCTCCAAACGCAACCCTCA
TTACAGGGGATTTATCATTTAATGCAGTTAAATTTAGATAAGAGTGAAGCGTGCGAACAGGAAAAAAACCATTGGCGGCT
ATTAAAAGAATTTGTCACCGAACTCTTGAAAAAAAAGACGATTTACCGCTGTTTTCATTGTGGTTTTAATAGTAAGATCC
TCGACTGGCTTTGCCCGGCGTGTCGGCGCTGGGGCAGTATTAAACCAGATATTGATTAATATCGATGTGTAAATGAAATA
GAGGCATCGATCGTTTTGCTTGGAGTATTCTGATGGCCACAGCGTTGCGTGTTAAAGATAAAGTCGCTTTGATTACCGGA
GCGGCTTCCGGTTTAGGGAAAGCGATAGCGGGTTTACTTCATCGGGAAGGGGCGCAAGTGATTTTGACCGATATTCAAGA
TGCAATTGGCGTAAAAGTGGCTCAAAACTTAGGGCATCGCGCCTTTTATCATTCTTTAGATGTCAGTCAAGAAGCGCAGT
GGGTGACATTGGATCAATGGATTCAACGGAAAGGTCTTAAAGTAACTATTTTAATTAATAATGCGGGGATAACTGGATTT
TCTGAAGCGTTAGGTCCACAAGATCCAGAACACGCGAGCCTGGAAAGTTGGCGGTCTGTTCATGCAGTGAATGCCGACGG
TGTTTTTTTAGGATGCCGTTGGGCGATTGCCCATATGAAAGGACACGGTGGAGCGATTGTGAATATTTCTTCACGCTCGG
CAATGGTTGGTATTCCCGGCGCCGCTGCTTATGCATCAAGCAAAGCATCGGTACGTAATCATACTAAATCGGTAGCGATC
TACTGTGCAGAGCAAGATTACTCTATTCGTTGTAATTCAATTCATCCTGGCGCAATTTTAACGCCAATGTGGGAATCGAT
GTTACCCAATGTAAAAGATAGAAAACAAAGTATACAAGCGATTGCAGAACAAATTCCGTTAAAAAGAATGGGTGAGCCAA
TCGATGTGGCCTATGCGGCGCTTTATTTGGCTTCGGATGAAGCGAAATATATAACGGGTACGGAATTAACCATTGATGGA
GGTATTTTAGCCAGTTCCGGTGCACCCCCTAAAAATAATCAATAATAGAAAAAACGGATGAATTGTATAGAAAAACCAAC
TATTAATCTAATTGGTGCCGGAAAAGTCGGTAAGGCGTTAGCAAAGCGTATTATTCTGCATCAGTGTGGTACGATTCAGG
CGGTGTGTAACGCTACATTACAGAGTGCTAAACAAGCGGTTGCTTGTTTAGGGCAAGGTTATGCCGCAAAAATTGATGAA
TTACCGCCAGCGCAAATAACTTTGATCACAACACCTGATGATCAGATAGCGCAGTGTTGTAGGCAATTGGCACAAACAAA
GACCTTAGTCCATGGCGCTTATGTGATCCACTGTAGTGGCGCTTGGAATGTCGATATCTTAACGCCTGCTCAACAGCAGG
GGGCGTTGGTAGCAAGTGTGCATCCTTTGCAAAGCATTACGGAAGATACTTTACAGCAATTTGATCAAGGTACTTATTGT
GCGATAGAAGGAGACCTTGCTGTCATTCCTCCTTTACAAGACTTTTTTACAGCACTGGGTTTTATTCCGTTTGTTCTCGA
AACTTCACAAAAAGTTGCTTATCATGCCGCGGCTGTTTTTGCTTCGAATTACCTTGTAACCTTAGCCGAGCAGGCATTAC
TTTGTTTAAAGGAAGCTCAGATTGAATCGCCGCTTGCCATAGAATTGATTACAGTCCTGATGCAGCAAACCTTGAATAAT
TTAAAGAAAGAAAAGATCCCAGCTCATATCTTAACAGGGCCGATTCAACGTGGTGATAAGCAAACGATAGCGAAACATCT
TGCTGTTCTTCCTGAGGGATTACGCAATGTTTATCAACAATTAGGACAAAAAACAATCGCTATTGCGGCTCTTCCTACCT
CGAAAAATTGAAGCATTACTTACTTCATCCTTTACGAGTAAAAAATAATTGGAGATCCATTGAGTGAGAGATGAATCAAG
CCTTTATTGATTTATTTTTTACCTATTAAACTAGGATAAGCGGACTTTTGAGAAAATGGGCATACAAGGCGGCGGTTGTT
TTAAAACAAGGAGTAAATATGCGTGGTCTAAAAAAGGAAAACAAGCTTATATTTATCCGAACCTTTGTGTTAAAGGCTAT
GTTCATTTTTCTTGATATAGTATCATCAAGAAAAATGAACTAGGCGTTATAGCTTACATCAGTGATAACAAGCGAGTGGT
TGAAAGTTACCCGATGGCTTTAACAAAATCTCATTAATGTATTACGCTCATTAGGTTTAGACTCAGAACTTCTCGAATTT
AAGCCAATGACATTACAATCGGCTATTCTTCGGTTTTCTTCATATGTATTAAAAAAAATAGGGGGATCGATCTATTGGTT
AATACAGTCTCTTTCTTATAATTTAAAAGATTCTCTTTAATTTCTGCTAGCTCTGCTAGTAAAGCTTGTAAATTTTCAGT
AAAAGTACTTGTTATTTCTGAATTTTGTTCAGTAAGTTGATTTAAATATTGATATTCCTCTTTTCTATTTTCGAAAATAT
GCTTCATCCAACGTATATCAACTTTTCCTCTACCTAATCTATCGATCTCATTGAATTGTTTCTCTATACTTTTTAAGTCT
TCTTTCCATGAGTTTTTTGTTTGATTAGTTAAAAAAGTATTCGCATATTCTTCTGCTAAGTATTTAGATTGATCACTTCT
TTCATTGAAAAGATGCTTAAACCAATGATAAATCTTTTTCCCTTCGTGGAGTAACACTTGCAATAGAGGAAGTTGTTTAT
TGAATTGATCAAGCGGATTCACATAAATTTTTGGCACATAAAAAGCATGGGTATTTTCACCTTCAAAATAGATGCTAGGA
TGCCCGTTAAATTCAATGGGACACAACGTTGGTTTAGAATATGTGTCCTCTAGCATGGCTACTTTAGCAGTACTTTCTTT
AGGGAAGTGATCTAATTTTATAGAGGATTCTTTACTTGTTGGATTTTTTGGAAGATCTACATCAAAAACTGCCGGTTTAA
AATCGTTTTTTATGTTCAGGAAATATTTAAACAATGAGTTTAACCAGCTTTCTGGTCTTGTTGCGCTTGAAGTAATGGCT
TCTTCCATTATTTTTGAATTTTGATTTATATCTACTTCAAGCTTATCTTGCGTAAGTTTTGATAATTGGAGATGATCCCT
TTTAGTAAAAAATTGATAATAATTAAAATAGCGCAATGTAACCAGTTCATCATCAAATTGAAGTAATGTAATAAATCTTG
TCGAATTCGAAAATGAATTTATTGGAGTTATCTTTGAATAATTTTCAAGGCTATCTTGTATTCTAAATGGAGCGAGTAAG
GGCCTTGTTAAGGATCCTATTATATTAACTGCTAATAAACTTTTATATTCAAAATTAATAAAATAAGAGACATTATTTAT
CGTCACGAGGTTAATTTTTGAATTTAAGAATATAATCGTTGAGTTTTCATCAGGTTCATCTCCTGTTGTTAAATAAAGTA
CATAAATAGCTAGTAAAATCACCTGTTATTACAATATCATTATCATTTTCTCTTGGGAAATAGAAATAATTATTAAAAAT
ATACCTGTCAAATACAATCTCATCATAATGATTATTTTGATTCATACTTATTGCCTGTGATTCAATCATAGAATAAGGTT
TTTCAATTTTTATTTCCACTATGATAAGTTTAGTTTTCCAAGCTTGCTCTTTCTTTTTTGAAAACTCGAGATAAGTCTTT
GTATAATTGTTATTTTTTGACCAATAACCTTCAATCCTTTGAGAATAATTGTCTAAATATTTAGCAGATTTTTCTAAACT
TAAAGTTAATATCGCTATGTCGTTATCTAAATTGAATTGTAATTTTAAATGCTCGCTACTTGGTATGACAGTAATCTGAT
CAAAAGTAATATTACTAGGTAATGAAAATATTTCTTGTTTTTAATATAAATGTCTAATAGTTCACCCGTAAACGTTCCCG
TATCAAAAGATTCTGCTCTGAATTCTAAAGTATTATTATAGGTGAATTGCATATTAGTTACTAATTTAACCTCAAAGTGA
GTATGATAAAAGTTATAATCACAGGCGGGCCGAGATAAGTGAAACGGGCGGGTAGCATTAACTAATATATCTTGAAGTAT
AAATGTATTATTACAAGGAATAGAAAAAATTGAACTTTCTGTAGTAACATAGTGATTTTTAAAACAAAGAGTTAAGTTTT
TTATCTTCTTTAAATTAATAACACTTAATCCTTTTTTATTTGTCACTCTATCTTCATCAAAATAAAAAGTATACTTCAGT
TCTGATTCAGAAAATCCCAAAAAATGCTCAATAGGTATATCCTCTACAAGCTCAAAGATTGTCTCTGAATGATTTCTGTG
TGGAAAAGGATGAATATTAAAGTTGATTGAATAGATATTTTTATAAACATCAGGACGTGCAAGCCCTGGACCAGTAATTT
TAATTCTAGATATATGAGGAGTTTCTGTTTCTTCTAAAGGTAGAATTCTTTTCACAATAAAACCAATCACTTCTTTTTTA
TACAATTTCGATCTTTGATAGTCTTCTTGGAATATCCAGGTATAATTATTAATAGTAGCGGGATCAATAAGACCAAATAA
ATAATTCGCAGAACTCACAACTAATTTCCTGCGTTTTGATTCTGGTAAGATATTCGATAAAATAATCGCTTTAGCATCAT
TGTCTGCATTAGGTATATAAGGAGCCGTTATAAGCTCGCCTTTTGAACATTTTTTTTCCTTAGATTTAGGAAAACCCATA
AAGGTTCCTATACTAATATCATATTCTTCAGAAAATTTTTCTTTATGATCGGGTGTAATTTTAATACTTCTTGGGTCATG
GCAAAAAGTGGTATTTTTAGTAAAAATAAATTCAAAATTAGATAATTTTTTTATCTTAAATATTGGGAAATATTTTCTAT
CTGGCGATATTTTATTTTTAGGTTTATCTTCTATATTGGGTATTGAAAATGCAGCATATTTATAATCAAGATTATATTTT
TTGGCCATGATCATCAATAAATCTTTCAAATGCTGCAAATATAAGATCTTTTGAGTCAATTCCTACGGTTGTATAATTAA
AATTATCAGGAGAAACCGAACCAATAGCCGTATTAAGCGCTAAATAGCTTTTTTCAAGCAATCCAAGTTTGGATAAATTA
AATCCATCAATTATTTCTTTTAAGTTGTAATACGTTTCAATGCCAATCCCATATGAAACTAACATAAGTAAGCTTATAAA
ACCATATTTAATTGATTCTAGTTGGATAGGATTTATTGTCTCTTCGATAGCAAGAAAATAAGATAAAAACATATATACAC
TCATGTGCATACAATAATGATTATTTTTGTTTTTTTCGGAAAAGATACACTCAGGAATAACATCTTGTATCAATGATAAA
GTCATTACTCCTATACTAAATATAGGAAAATTTTTGTAAATTTTAGATAGACCTTCAGCGCATCTAGGACAGTCTTCTTT
TATCTTTATAAAAGACGCGTAAATATTTAGCTAACCATTTATCAGTAGCGTCAAAAAAAGGTTCTACAAATAGATCAAGC
CAAGGTGTAATAGTTGTCAAAAAATCAACAGTCGCTGATTGATTTGTCGTAGCTTTCATTATCGCTCTAATTGCATAAGG
AAGAGAACTCGGAATAGGGAATAAAAACTTTTTAAAAAAATCAAGCTGTCGACGTGTTCTAATTTTTTTTAAATCAGTGA
TCAAAGATTTTATCTTTTCATTATATATAAAAGATAAAATCTTTTCTTCACCATGAATTTTTTTTAATTCATCAATAAAA
TCACTATTATTTTCATTAATCGCTTTTATATGGCAATCATAACTAATTTTATATAAATCATGGAGAGTCAATTGAGTAAT
ATTGAATTTTTCTTCTCGTATTTTACTTAGAAGTATTTCACCATAAAATTCAAAGAATAACTTTTGAAGTTCTATATAGT
CTATTCTATCCTGTAAAGCTTTAAAATATTCCTCATATCTCTCAAAGGAAATATTTGGATACATTATTAAAATATATTGA
AGAGCAACCTTTTCTTCATGACTGAGCTTAAAAAAAGAACTCTCTAGTTTTTCTACTCTAAAACTTAATTTTTCAGAAAA
ATCATCAAAAAAATTTTTTGATGATTTTTAAATTTTTCAATATTAATAAATAGGGTATCAATAGCAAAAAACTCTTGAAT
AAATTTAATTGGGAGACCAAGTATTTTTTGTTCGGGTAACATTTTATCTGTAATTATGATTGTTAAGTTAAGTTGATTTA
ACTTATCTCCGTAGTGTTGGTAATTTTGATTAAAATCAATACCATATAAGTTAGCATGACTTGAATTTTTGAAAAAATTA
AAAGGATGAAATATGACTTCTTGTTTACTTTCGGAACGATCGATAAAAAAATATTTTTTTATCCACGCTGAAATGTGGTA
AGTATTATCTAAAAAGGTAAATAAAAAATTTTTCGTAGGAGAAAATAAGCTATGAGAAAAAAAATAATAATTAAGGGTAG
ATTTTCCTATCAAAAGCGTATCTACGCTACTTTTACATAATAAAACATATTGATATGAATTATTAATAAATAGTTCTGTT
AACGTGGAATTTATAGTATTGATGCTGTCTGAGGTATACCCTCTTCTTTTCTCATCACTCAGCAGTGATTGATGAGCTAA
TATATAATTATAAAAATCATCAATAGCTTTTTGATAAATAGCAATTTGCTCTCTTTCTTCTTGATCCAGTTGTAAAATAT
TCGGTTTATTATATATAATATCTTGAACACATGCATTTAAAGCTTGTGCATCAGTATTTTGAAATAGGTAGGAAAAAAGC
GAGAACATACTTTCTTTTTTTAATTGATCAATACCAAGTATATTCGAATATGTTTGTGAATCACTTTGTATATAATTAAT
GTTAAAAAAATTAACCTCATTAGCTAATGGAAGCTGATTATAAGGACGCGCTTTTTGATCAATCATGTCATTATAATTAG
TTGTTAATAGATTACAAACGTTCTTTTTTTCTTCACTTGATTTAGTTACTAAAAAAGGTGTGAACCCTCGAAAATCTCTA
TAATTTATAATTTTTAAAAATTTATGGGTATCTGTATGAAAAATAGTTCTTATTTTATTTAAAATAAGAACTAACAGACT
ATCATCACTCATATCATTATTATCTATAAGATGTAGAAAAATTTCTCCTTTTGAATTAGAAATAGTAAAATAATCAAAAA
TTAATTCATTATTATTAGATACTTTTAATAAAGCATCGATAAGTGAATTAAATATATTGATAGAATATGCTCCATTCTTC
GCTCGATTATCATCTAATTGATCTATAATAGATTTATCAATAGGAGAGTGTAAGAATGCGTTGAGTATTTCAATATTTTT
CGGTTGGTTAGTCAACTTGAGGATAAGATGCTGTACTGAAACTATTTCTAAAATATTTTTTTTAAATAGCTCTTTTTGAG
ACAAATAGTTTACTAATTCTAATGGCTGGTCTTCATAAGCTATGCTAGCCTTTTCAACTAAGATACGAAAATTTTCATCT
TGTGCTAAAATTGAAGTAAGAACAATAGGTGAAGTAGGTAAATTATTATTTATAAATTTCAAATAAAGAGGATGTTTAAT
TTCATAAATTTCTTCAATACCCTCCATAAGTGTACTAAAAATATGGTCATTATTAGTTATAATAGCGCTATTTATTAAAG
AATAGATTTTATTCGATGAAGTAATATAATTTTGATTAAAAAACAAATCATATAAATCATGTGAATGGTCTATATCTCTT
AATATGATTTTTTTCATATATAGAAGTAATTGACTTACGAAATCTTTTTTTACTGATCGTATTGAAATCAGTAAAGCGGT
CATTCCTAAATGATTTTTATGAGAAATAAACTTAATAAAGTTTTGTAGAGAAAATTTTTTATAGGCACTTTTTAGTAGAC
TATTAAAGAAATTTTCATTATTAATAGTATTTAATTTTGCATTGCTCATGGTTGTCAATACAGTATCCTTCGAATGACCA
CTAATATAAAAAAGGTATTCTTTCTATATTATTTAATAAAAAAAAATCTTCAGGAGACGTCGTTAATAATTTTTCAGAGA
TTTTAGATAATTCAGGCTCTATATGCTCTTTATCTAATGATTCTAAAACGCTTATGAGTAAGCTTTGTAAAAATAGACTG
TAATCTTCTGATAATGCCATAAAATTTATATTTTTATTTGATCTATACCTATCCGAATTAATACAATTCTCGAAATAGAT
ATTCCAAAGATTTTTAAAAGGATCAACTTTTATAGAGTTAATAACTTGAGTGAGATTAGGTAGGGATCCGTTACGAGTGT
CGCAGGTTGTTAAATCAAAAAATTCTTGCATGATAACATTCCATTGTTTATTTTAAATTTTTTATAAAAATAATTATAAG
GAAAAATATTTTTATAGGCAAAAAATTTTTTACAAAAAAGATAATATCGTACGTTTTAGATATCTCAAAAATAGAAATTG
AGTAAAATATTGCCTCATAATTAATATAGCGAGACATCACTCGAGTCTGAACAGATAAACAGAGTGTGGATGCTCATGAA
AAATTTGGGCCATCTAGATCCCCAAATTAGTTCGAACTCAATTCAATTAGAAAATCTTAAAAAATATGAATGGATAGGGT
ATTGGGGGTGGGATAGACTCAGAGAGTCGATATTGCATAAGAATTCAATCATTTTATATATTTATGATACTCGCTAAATA
AATAATTTTTTATCCAAATAGACTCTCTTCAGAGAGTCTATTTGGTGTCAGGATTATTTCTGTGATTCTTCTTTTTTGGG
ATGTCCAAAATGACGTTGACGTAATTTTGGTTCACCACCATAGCGACGTATAGTAGAGCGATGCGACTTGAGTGTATTGA
TAGGAGGAGAGGTTAATACTTTTTTCTCAAAAGACTCAACTAGAGAAGAAATTGTAGTTGGGGGTGTAGTGGGCGCGACA
ACACAGACAGGTATTGTTTTAGCTTCTTTGACAATCGAAGGTTTTACACACTCTACGACTTCTATAATTGAAATAGCTTG
TTTTTCAGGCAAAGTGGTGGTTGGATTAGAAGGCGTTTTAATGGTTGTCGCAGCATCTGGATCTGGTGCTGTAACGATTG
TTGAACGGCTTTCTGAATTAGCAATCGATCGTGCGACAGATCGTCGTTGATTTTGCGATCGATTGGTTGTTTTCTTTTCT
AAAGTCGCGGTAGTTTGTTGTTTTACCTGATTATTTTTATAGCGCTCAGTCTGAGTGAGTGGGTTTTGTATACCACTTCC
CGAACGTGATGTTGGGTTTCCTCGTTTTCTACGATTACGTGAACGAGAAGAAGGCGCGGTTCGATGAGAAAGATCTTCAC
TATTGTTGTTTGAAGTTTTGGTAGAAGAGCCAACGGACCTACGATTAGACGAGCTTGCGGGTGTTTTTGATGTCGATTCT
ATATGATGATTGGTTTTATCTTTTATTGAATCGATATCCTTTATTTTTTTAGTTTTTTTAAATCAGTTAATAATGAAAAA
AGACGGCCCAGTAAACTTAATTTTGTTTTCGATTTATATTTTCTACCTGTTAAAACCATTGATTTAACAGCCGGTTCTTC
TGACTTGGGTATAGTCGCGTTGTAATGGACAGGTGTCACCGATTTTTGAGCATAATCTTCAATCAATTCATAGCTATGAT
GGGTAGAGGTTTCTCGATGAGTATCCAACTTGTTTTTAGAAATGGGCGTGACTTTAAATTGTGGTGAGTGCCAATGAGGA
TTAGGAATTAAAACGAGTTTTACTTCATAATCGGTCTTCTAGCTTGACCAGTGTGCCACGTTTTTCATTAATTAAATAGG
TGATGATTTCAACGGGCACTTCAACTTGAATTTTGATTGTTGATTTTTTTAAGGCCTCTTTTTCGATAGAGCGAATCAAG
GATAAACTCAGTGATTCAATACTACGTATAGTGCCTTGACCACTACAATGAGGGCACAGTGTTTCATTACCTTTACCCAG
AGAGTGTCGTAAACGTTGGCGTGACATCTCTAAAAGACCAAAACTCGAAATACGGCCTATTTGAATACGTGCTCGGTCAT
GCTTGGTGGCTTCGCGTAAACAGTTCTCGACCTTACGTTTATTTTCTTCAGAATTCATATCTATAAAATCGATAACAATT
AACCCACCTAAATCACGAACGCGAAGTTGGTGTGCGATTTCTTTCGCCGCTTCTAAATTGGTTTTAATTGCTGTTTCTTC
AATATCGGTATTGCGTGTCGAACGTCCAGAGTTAATATCGATCGCAACTAAAGCCTCCGTACGGTTAATGACAATGGTGC
CACCGGAAGGCAAACGAACTTCTGGTTTGAAAGCCGATTCTACAGCATCTTCTAAACCATAATCTAAAAATAGGGGTGTT
TTCTTTTGATAACAGTTTATTCGCGAAACAAAATCTGGTCGAATTTGTTCAATATACTGCTTTACTTTTTCATAAATAGA
TGGATCATCAATAATAATTTGGTCAATATCTCGACGTAAATAATCACGTAAGGAACGCGTGACCAGGTCACCTTCTTGAA
AAATCAAGAAGGGGGCGGAACGTGCAACAAAAGCGGCTTGAATGGCATCCCATTGACGGAGCAATAAGTTAAAATCGGCT
TGTAATTCGTCTAACTCACGACCCACGCCGGCTGTACGGAGAATCAAACCCATGCCTTCTGTAACTGGAAGTTGGCTTAA
GCGTTCTTGCATGCTGCGGCGTTCTTCGCCTTCAATCCGACGCGAGATACCTCCGGCACCGGGATTATTCGGCATTAAAA
CTAGATAACTACCTGGCAAAGTAATATAAGTCGTTAACGCCGCACCTTTATTACCACGTTCTTCCTTTTCAATCTGAACC
ATAATCTCTTGACCCACTTTAAGGGTATTTTTTATGGCTTGGAGATCATTACGATTTTTAAATTTAAAATAGCTGGGGAC
AATTTCTTTGAATGGCAAAAAGCCATGGCGTTCAGAAACGCGGCCTCAAGGCTGGGTTCAATACGGCTGATTTTCCCTTT
ATAAATATTTGATTTTTTTTGTTCACAACCACTGTATTCGATATCTAAATCGGCAAGTTTTTCGTCTTCCATTAAGGCTA
CCCGTATTTCTCCAGGTTGAGCCGCATTGATTAATAATCGGTTCTTTTCTCTCTGCATCGTTGAATCCTAATCTAACTGA
AGGTCCAACTAAGCTTGATTGTATTTTAGGTCCTGTCGTTATTCTTTATTTTTTGTCGTTAAAGCGAAGCGCCACGTATT
GCATTTTTACATAACATTATTAACCCGTATTCTGTCAGAATAATACCTACATTTTATTTTAAAAATACGGATATCACCTT
TCTTTCGTACAGGCTCTAGTTTTAAAGGACTAGAGTGTAAAAATTTGATTTCAATAAGGGTTTGACGCTTTACAACGGGC
ATCCTCAGAAAACTCTCGAGTAATGTTTTATTACTAAATCGAGGTAACAACTCAGCGAGTGATTTACTCAAACTAGGATA
TTTACCTATTCCTGAATCTTAAACAGGGTATTTTTGACCCAAAATAACAGCTACAAACTTAGAAGCTGGATGTATCTTTT
AAAAAGTGACGGTTAAAAGTAAGCTTTAAACTGCCACATATTTTGTAATTTAATAACCCCCGTAGGGTCACTAAATAATT
AAACTTGCTGTCTTTACAATAGAGACGACAGAAAGTCCACAAAAAACTAAATTTAGAGGCATTATAACAGCATTTAGAGG
CTTAGCAACACATTTTGAAGGGTGGGGAAGCCGGATTTATCAACGATGGGCTGTACTCATTTAGGTCGAATTGTATTGGA
TAGTTTGTTTTAAGTGAAACTTTTGCTATCCTTATCGTGGCTTATAAAAAATACGTGATTTGATAATAAATGATGTATTT
TGAACGTAGGAATCGAGTTTTGTCAGAAAAAGCCTGAAAAAAACGATTATTTTCAGTTGGATTGACTAGTTTTTCGTATC
TCTTCTCTCTTCTTAAGAGGTATGCAAAAGAGGGGTTCGACTGAAAGATTTTTCTTAACGCTTAAATTTAAGCATACTTT
ACCTATAAAGAGGAATTCTGCTGATGTACAAGAAGCTTTTGGTTTCAGTGTTGTTGACGACCGCGTTAGTGGCCGGTTGT
GGCCCTAAATCTGAGGATAAACAAACAACAAATGGTGACCAGATTGATACCGTTATGCCGCTCCAGGATCAAGGAAGCAG
CCCCCCAGCAACGTCTTCAGAGAATGGAAATGTCGTGCCTAATACCAATGTAGCAGAGCCTACGCAAGTACCCCCTACTT
CGACCACACCGGATGCGAAAACACCGGCTACGGTGGATGGTACGACGACTCCGGCAACCGGCTCCGATGCTCAGAATCCA
GGTGAGACAAAAGCACCTACCGATAAGATGGACAATTCTAAAGTCGATCCAAACGGTGCTTCTAACAATCAGAATGATTT
ACATAAAGAGATCAATAAAGGGTTGGATGCAGCCGGTTCAAATGATCCTTCCGTAAGTACGAACGGTGATAAATAACCTA
ATAATCGTCAGCGATTAATTAACCGTGTCACGGATAGAGAGAACAATATTGCGTTGTTCTCTCTATAGCGTCTAAAACAA
CATTTCTATCGTTCAGCCCGTTTTCTATTTTATTGCTGCCTCAGGCAATTGAGCTGCTTTTTTATATCAATTATGGTAAA
ATTACCCCCTAATTTTCCAGTGAAATAAAGTGTTATGACCGACTTTGTAGCCAATGAAGTGATTTCGGTAACGATCGAAA
AAGAGCTAAAAAATTCTTATCTTGCCTACGCAATGAGCGTCATTGTTGGGCGTGCTTTACCAGATGTTCGTGATGGTTTA
AAGCCCGTGCATCGTCGTGTTCTTTACGCAATGAGTGAACTACGAAACGACTGGAATAAAGCATATAAGAAATCCGCTCG
TGTTGCCGGGGATGTCATCGGTAAGTACCATCCTCATGGTGAAAACGCAATTTATGATGCCATTGTCCGTATGGCACAAA
CTTTTTCTATGCGTTCAGTACTCATTGACGGTCAAGGTAACTTTGGGTCAGTTGACGGTGATGCGCCTGCAGCGATGCGT
TATACCGAAATCCGAATGTCTAAATTGGCCCATGCGCTGTTGGCTGATTTAGAAAAAGAAACCGTTGATTTCGTACCTAA
CTATGATGAAACTGAGCAGCTACCGACGGTTTTACCGACCCGTATTCCCAATTTATTGGTCAATGGTTCTTCAGGCATTG
CGGTGGGTATGGCCACCAATATCCCACCTCATAATCTGGGAGAAGTCATTGATGCGTGTGTGGCGCTGATTGATAATCCA
GAATTATCTATTGATGAATTGATGCAATTTGTTAAAGCGCCAGATTTTCCAACTGCCGGCTTAATTTATGGGCGTCAAGG
AATTATCCAAGCGTATCAAACCGGTCGAGGACGTGTGTTTGTCCGCGCACGGACGGAATTGGAATTCGAATAAACAGCGC
ATCGTGGTGACAGAACTGCCTTTCCAAGTAAACAAAGCGAAATTAATTGAAAAGATTGCTGAATTAGTAAAAGAGAAGCG
TATCGAAGGCATTACTGCTTTGCGTGATGAGTCCGATAAGGAAGGGATGCGAATTGTGATTGAAGTGCGTCGGGGTGAAA
ATCCTGAAATTTTATTGAATCAATTATTTGATCAAACTTCTTTACAAGTGACTTTTGGAATTAATATGGTGGCCCTCGTC
AAAGGACGACCTGCCGTTTTAACATTGAAGCAGTTTTTAGAAGAATTTTTAGCGCATCGCCGTGAAGTGGTGACTCGTAG
CACTTTATTTGATTTACGTAAGGCACGTGAACGGGCACATATTTTAGAGGGATTAGGTATTGCGTTGGTTAATATTGATC
CGATGATTGCCTTAATCAAAGCTTCTAAAGATTCTGCAACCGCTAAAATTAAAGCAAGATTGGGAGCTGGGTATCGTAGC
CGATATGCTTTGTAAAGCGCAACAAAGCTTGAATGAAAATCCGTTGATGCGTCTAGTCGCGGATGGATATGGTTTAGATG
AACAAACACAGCGCTATCGTTTAACGCCTGAACAAGCACAAGCGATTTTGGATTTACGTTTACATCGTTTGACGGGCTTA
GAACAAGATAAAATTTTGAATGAGTATCGTGAGCAATTACAACTCATTACTAATTTATTGGAAATCTTAAATAATGCTGA
ACGTTTACGCTGTGTCATTCGTGAAGAATTGCTTGCTGCACGTGAAGAATTTGCGGATTCACGGCGTACAGAAATTGTTA
CCGTGGACGCAGAGATCAACGAAATTGATTTAGTTCCTGAACAAGAAGTGGTCGTAACGCTTTCTCAAGCACAACGTCGT
GGTGGACGTGGAAAAAGTTCAGGGGTGTTAAGGAAGAAGATTTTATCGAACATTTATTAATTGCCAATACGCACGCAACG
CTCCTTTGTTTTTCCAGCCTAGGTAAAGTGTATTGGTTGAAAGTATATAAAGTGCCGGAAGGAAGCCGTACTGCAAAAGG
CCGACCGATCGTGAATCTACTCAACTTAAGTGAAAATGAGCGTATTCATGCCGTATTACCGATTAGTGAGTATCGTCCTG
AGCAAACGTTGTTTATGGCAACGGCGAAGGGAACTGTGAAAAAGACCAGCTTAACCGATTTTTCTCGACCACGAAATGAC
GGCATTATTGCCATTGAACTACGAGAAGGCGACCGTTTAGTGGGCGTTTCGTTAACTGATGGACAACAAGATGTATTGCT
CTTTACGGATGCCGGGAAAGTAATTCGTTTTAACGAAAATCAAGTACGCACAATGGGACGCGGTGCGTGTGGTGTTCGCG
GTGTAAAATTACAGACTAAGCAACAGGTAATTTCCTTAATTATTGCGCAAGCCGACGGACAGATTTTAACCGCAACCAGT
CAAGGTTATGGCAAACGAACGCCAATTGAAGAGCATCGTCTAACAGGGCGTGGTGGAAGTGGTGTCGTGGCGTTAAAGGC
GACTGAAAAAACAGGTCGTGTTGTGGCGGCGGTACAAGTCTTTCCACAAGACGAAGTGATGCTGATTACTAATAAAGCAA
CATTGGTCCGTACGCGCGTGGAAGAAATTCGTAGTGCTGGAAGACACTCGCAGGGTGTACGCTTGATTCGCTTAAATGAA
GGTGAGACCTTGGTTGGTTTGGAACGTATTGAGGAAGAAATCTTGAATGGAACGAGTGATCAGGTGTCGGAGCAAGAAGG
ATAAAATCTTTTTGGTTGTGCATCCTTTTCTCTGAATAAATAACAAACCTTGTGAAACGATATATGTCTATTAATAATGT
AAAAAATACGCTCGCCCAGTCACTCGTTGAGATTAAAGCGATTAAAAAAGGTGAATTTACTTTGCGTAGTGGCGAAAAAT
CACCGATTTACGTCGATTTACGAACATTAATTGCTTACCCTTTGGTATGGAAGACGGCTGCGATGGCCTTATGGGAAGTT
ATACAGTCTTTAGAACCTCGTTTATTATGTGGGATTGCTTATACGGCGTTGCCTTTAGCCGCTTGTATTGCGTTAAATCA
AGATTTACCGATGGTCATCTGTCGTAAAGAAAATAAAAATTACGGTACAAACTATTTTAAAAGAATAATGGTTTAGTCGT
TACCGATGCAGTGTGTTTGGTTGATAGGGAGCAGGGTGGACGCGGGGCTTTGACCCAGAATAATATCCGTCTGCACTCAG
TATTTACGTTAAAAGATTTAATTAATACTATTGATTAATTTCTTGCGTTGAGTGTTTAAACTCGACACCAATATTTATCC
CATAATCAAAATATTTATTTATAACCCATAGAAATGCTCTATGCAATAAAACTCTTGATTAACGACACCTTTACCTTTAC
ATAAACAAATATAAACTTATTCATCTAACGAAGAAAAACATCCTAGGGATGTTTTATTTTTTATGTGTATTTTTAACTAA
AAATATTATCCCATAACTAAGTTTAGTTTATACTCTATAATAAATCTCTCGATTTCAATTCTAAATGAAAAGGTAAAATA
TTATGGTTATCGCAGCCCAAAAAATTATCGCTATTTTTGAATCGATCGGCCAAAATTTGACGAGGTTAACCCAAGATCTT
TGTCAAAAATTAAATAAGCTTCCAGTATGGGTCGATGATGGGGAAGGGGACTTCATTAATGATCGTGAAAAAATTATTTT
TGCATTGACACATTTCACATCGACACCCGGCTTGTCTCCCCAAGAGACCTATCGATGTCCTGGAGTGGTTGCGGTGACTC
ACGATACGCTGGTATTAATAAAAAAGTAAATGAAGCAAAGGAAGCATTTCGTGCTCAACTTAAACAATATCATGAAGAAC
ACCAGGATAAAAAAAGAGATACCACGGCTTGGGCAAGACAGTTATTAGCTAAAGCCGGTTATCCTGGCCTAAGATTAAAA
CAAGTGATGCGTAATCTTCCTTTTATTGAATATCACCCGCGTCGAATTGCTTGGGTTCAAGGAATCCATACTGCCAGTAA
GCGTTTATCAATTGAAGAATCGGATGCCTTACTTCGTAAAGTCGGGAAGGGTAAACACATTGAAATTCAACGCAAAAAAC
TGCAACGTTTGCATCATAAAACACCGTTAGTGAAACATCGTAAAATAAAGCCAGGCTAGGGTAATTAATATTGCTACGTT
TAAACAAGAGGATAATCGTTCTGTTTATGAATCACTGCGTGCTTCATTACCGCTTTTTTATTTACATGATCCTCAATTAG
TACCACCCTTAGTTTGTTTTAGCCAAACGCGAAGTCGGAGAAAGCCAAGATTAGATAAAAGTATTGAAGAAACCCCTTTT
TTACCTTCAATTAGCGTATATCGGCATAAAAAATATAACTGATTTTGTTTTGCTAGTTTTAATAAACTAAAAAGGTAAAA
CATCTTATTTGAATAAGATGTTATTATTCTATTTTTACCCAAAAGGAAGATAATATGAACTCAGAATCATCTAAAAAAGA
TCCTCAAGAAAATATTAAAAGGCAGGCGCTTGAGCACGCTCAAGGTAACAGTCAGTGGCGGGAAATGACTGAGGAGGAGT
TTCAAAAAATCGTAGCGAATGAGGCTAAAGAAGAAACCTCTAATCGATTATTACCACAGCAAATACTTGGTATTCAAAAG
GAAAAACAACAGCATTTATTTCCTAATTTAAGGTATTTACCCAGAAATAATTTTGACACTCCTCAATCTTTTAAAGAAAG
ACAACTGCTTCATCATCGTTATAGCGAAAATAAAAGTTCTTTTCATTATTATCATGATTTAGAAGAGAGACCAGGCTTCG
GTCATATAGATCACATGCCAGGAGGCCCAAACTATTTTTAATTAATTACCATAATTCTTATCAAATTTTCTGCATCATCT
TAAAACAAAGCACGTAAAAATTAATTTTTACGTGCTTTGTTTTTTTAAGATTTAATTTTAGAAATATATATATTTATGTT
GTAATATCATACCATAATATTTTCATGCATTAATGATTTTTGTATATCGCTTTTATATTTGATTAATTCTAAAGGTATTT
CATCTGAATTGTATTCTTGTTTCTTTGTTTCTTTTCCATTCATGTCATATTCTGTAAGAATCATACGTTCTAACTTACCA
TCTTGATAAACCATCCTTATGTGGGTTTTAATTTTTTCCTCGAATTATCGTGATAAATTCTTACTTCTTTACCCAACAAC
TCTCCGTCCTCAGTTTTATTTAGAGTTATCACTTGTCTTAAAGCTAGTCGAAGACTTTCGAGCTCTTCTTGCATTTCTAT
TGATTTTTTTTTACAGGCATTAAATCTTTATTTTTATTTTTAGATTCATCTAGTTCTTTCTGTAAATCTTTATTTTTATT
TTTAGATTCATCTAGTTCTTTCTGTAAATCTTTATTTTTATTTTTAGATTCTTCTAGTTTTTTATCTAAATCTTTATTTT
TATTTTTACATTCTTCTAGTTTTTTATCTAAATCTTTATCTTTATTATTGTCTTCTTTATTTTTACAATTACAGTCTTCA
TCCCATAATTTATTTTTCCCTATAATTTTGGTAAGTTTAATTAATTTATAAGCTAAAAATTCATCTAGTTCTGATAGGTC
GTTACTGCATGATCTACACATAATAATAATGCTCCTATTAATTAAATAAGATAGATATCAATAAATCTTAAATTTATTAT
TATTTATAAATAATAATTATTCGATATCTTTCTTTTACTATTTTATTTGATTGATTTTTCTTATAAAAGAAAAATCAACA
TATATATAACTAATTTGCTAGATGTAATAAATAAAATTTTAAAACTTATATACTCAAACAAGAAACAATAATTTTAATAA
ATAAGAATTCAATATATAGCATCAAGTATATTGAATTATAAAATATGATATATTTAATTAGGTTCAATATAAAACTTAAA
TAAGAAGGATATTTATGAGTGAATCTAATTTTTTAAATTTAATACCGACTAGTAATCTTCTAAACTATACTGATTTATTA
AACGGAAACTTAAGTTCTGATGAAATAATCGTTAAATTAAGTAAAACAGAAGATATAGGCAAATGGAATCCAGAAAATTT
AAATGAAATATTATTTAAATTCAAAGTAGATAGTTTGGAGTTTATGAATAGACATCGGTTTTTTAAATTTAATATAAGAA
TCCCAGAAGAGATTAAGAGTAGTACAGATTATTTAATCAATGAAGTAGGTTTATTTTTTAAAGATAAAGCTAAGAATAAT
GATATTCTAATAGCTCATGTATATATTGAAAATTCTTTGTCTTTAATAGAATTAGAAGGATTTTTTTTACAGTTGATTCT
TCCTTATCCTATTAATCAAGAGATAGACTTAGAACTTGTTGAAGAACAAAATAATCTTATTTATAGTAAGTTAGAAAAAA
AGGAAATACAGATACCAATAATATTGGTGATAACACTCAATTAAATAATTATTTAATTGAGTGTTATGATAATCATGGAC
AACCTTTACGTGCTTCAAAGTGGAATAAAAAAGTTATTGAAAAAGAAAGAGTATTTTTATGGGAAGAAGTATATAAAAAT
GAAATAGATTTTAGTAGATCTCTGTCATTACTTGACATTTCTATACCACCGAATTCAAATTCAATTTATTATTTTTATAA
AGAAAAAACAAATCAAATATTTATATTCGTAGATATCATCTTGATAAAGATGAACTGGCTGAACCAAGGTATGTATTGGC
TCTTAAAGAACCGACAGTGGAAAGATATGGTACAATTGGTCAAATTGATGATAAATTTATTCGATGCTATTTATCTCACC
GTGCGGGTGTTTTTTGTATCAAAGTAAGTAAGTTAAAAAATGTAAAGTCTTCTTATCATCAACAGTATCATCCTTCTCGT
GTTGGAGATAATACTACATTATTTTCTCTCGATAATAATGCAGCGCTAGGAGGAGGGGATATAGCAGGTTGGACTTCTGG
AAAAGCCTTTTCTGCTAGCGGAGTAAATTATGAAAGTTGGGTTTGTTTAGGACCTTCAGAAGTTATAGACTGTGGTTGTG
ATAACCCTATCGTTGATTATTTTAAAGAAAATGATGAACTTGTTGTTATCTGCTCTGGCCGAGAAACAAAAATAGATGAA
GAAGAAATTACTCCTGACAAAAAGGGTAAAGGAAAAATAATAATAGAAGAAGAAAATTTGATAGAAGTTAATGTTTCTAA
TACTGTTGTAAAAACAGCAAATATTCAATATGAACAACCTACATTTAAAAATAAAAAATTTAGCTATCTTTCTTTCCTAT
CCCCTAAGAAGAAAGAAAGATCTATTATTACGTATAAAACTAGAGAGGATTATAATGATTTCTGTCATGTAAATGCTTTA
ACTCATATGTCTTGTAGATATAACGATGAACTTTTTATTTTTCCTAGAGATATATTTCAAAATCCGGAGCATGATAAGTT
TTTTAGTTTTAATCGTACTAAAAAGAAAGTGAACAGCTATTTTATTCCTGAAAAAATTCGTGAATCAGTTCAAAAAAACA
ACATGATGTTTTATGATCAAGTTCAAGTAGCCTCTACCCAAAAAAATCTTATTTATTTTTCATTAAATAAATATAATCAG
AAAACTAAAAAACTAAGTACTCAAATATTTGAATTGGAAGTTGATGCAAATCAAGAGAATTGAGTTAAAAGAAAAGAATT
GAAGCCATTACTTCCGATAATGCAATTTATCGGAAGTAATATTGAGGCAAAGAATAACCCACTAACTAATTAATGATCTG
CCAAGGGATTTCAATTCAGGAAATGTTGTATTAATTCCAAAAGTAGTTGATTTTAAACGAGCTAAACCAAAAAAGTGTGG
CGTATTATGTTGCGTTCTTACCACAGGCTTTTTAATTAAAGGATCGTCTTGAATTAAACGTTTAAACGAATCATCGTGAT
AATCTTCAGAAGCCAATATGGCAGATTGAAAGCGTTTTGTTAATATTAACTAACGATGTTTCAGACTCCTCCGACTCCTC
CTGGTAGGCCAACTTCTGGATCGACGCCATTCGCTGAATAAGCGGACCTTGTTTGAAAACATAGCCGAATAGCCATTTAA
TAAAGATAAAATTCTGTTCAAAACTGACATCATAATTATTTAAGGTCGTTGATGCTGGTTTGTTAGTTAGCAGGGGTTTA
TTGTCCAATGTTTTTTGTGTAGGTGAGCTAAAAATTTCGTGAGTACTAACGTCTCGTCGAATACGAGGCTGATGATCAGT
AGCCGCCTCCTCGGCTCGAAGCATGGAAGTGAATGCTATTGAAAGGTTTTCTTGGATGGTTGCGTGATGTGAAGCAATAA
ATCGCTTTAGATTATTTTCAAGATGTTCACTAATTTCCGTGGTTTGTTTTTCTAATTTGCTAATGAGCTCATCACTTAAT
GAATCTCCTAAAAGAGTTTTAAAACACTGCTTCATACTGGTAGCGGCATCATTTCCTTGATTCTGAACTAACACGTTTGA
GTAACCTAAAACAAATAATCCTATAACGGCTTTAACCGCATGATCGTGTCGAGTGTGATGATACATTTTTAAGTGTAGAT
ATAACGTTAAAAACGCTTGTTCAGCATCCACTGAATTAAATCCTAAACAATGAAAAGTCGTGTAATTATTTTCTAAACCC
TGAACAATCAGTTGCCGCTTTATAGCGTTAACCACCTCGGTATTGATTGCGTTTAATTGTTTGCGCGCTAAATGCTGTAA
GTTTGCCAAATTGAATAAACTCTGTAGTGAATTTATTTGGGATAAATCAAATTGCTCAAGATTATTCATCATAAAGTAAT
CATCATCGTCACCAAATCGAACTGCAGAGATTCTATAATCCAAACGATCCCAATTTTTAAGCGTTATATTCGATTTATCA
GTAGAAAGTAAAAGATCGTGCTGGTTTTTAGCGACGATGACTTGAATCGGTTGGTCAAATCGCAATATTCCAAAACGTTT
AGTCACGGACGTTGAATCACTCTCCGCTTGATGATGCTGAATCGTCAAATTCTTAGCAGCGACGGTATATTCGATGATTT
GATCGTCATAGAGACTGATAAGTTCATTACTATAATGAATGGCTAATTTGGCAAACTCGTACAATTGTGTTGGATTTAAC
ATTTCGTTTTGGCGATGATCATACCAAAAGCCGATCGATAACTTATTCGGATGATCATAAAAAGCTTCCAACTTAACCAC
TAAATTATTATCACCTATTAACAATAGGTGCTGCGCTTCACGATAAAATTTTATGGTTTTATAGCGAGTCGCTAGCCGTA
GTGTTGCTCTGCCCGCTAGTTTTTCAGTGTCGAACGAAAAGAATTTTTTATGTTCGGTCGCGCGAAAAAAAGGCATTAGA
GAAGGCAAAAGAGTCGATTCATTCAACCAAGGAATAAAACTAGCTTGATGAGCATCCATTATAATAAGATGTCGATAAAA
GCTAGTGAAAAAATAATTTTTAATCGATATCGCCATCGATTCATTAACGTGTTTTATCAATAGAGTTTCACTGACTTTAT
AGGCTTTGATATCCGTAATGGGAATTGGAAGATAAAGTAAATCCCATTGCCTATCTTCTGCAAAGTTATCAATCGTTGCG
TTAAAAGTGCTCGAGGTTAATGTTAAATAATAGGCATCTTCCCCCTCTCCTGCTTGCGCATAGCGAATCTCATGGTTTAG
CGGTATCATATCTGATTGCTGCGTACCCCATAAACCGATGCCGCCGGTAACGCTGTTTTAACTCAAAAAACCTGATAATG
AGATTTTGAGCTTGCCAGAGTGTCATATCTTTGCAACATTTCATCATCAGTTAACTCCATTGTTGCTTTTAAACTCAATA
ACTTAATCTCTTGACTCGAGTGGGTTAAAGAAAAATCCACTAACGGCTCTATCACACTACCGTGTTGATCAATCAATTTA
ATAGGGCAATTTTTCTGATTCTGATCAAAATAATTATGGAGGGTTAACGAAAAATCTTTAATTTTCAATTCAAGACTATT
TTCTTCAGAAGAATAAATAAAATGATCACACTCCTTTAATAAAAGCGTATCCGTAAAAACAATGTTGGCTTGACTAAGAT
GTAAATGAGAACTGCCTGCTGAAGGTTTCACATAGACTGTGACCGGCTGTGTTAAATAATGCAAGCTTATATCGGCCGAG
ATAACCCAGGTTGTGACCCCATAAATGAGAGGATTTCCAGTTTGAAAGTGCTGTTGAGCCTGGCTTTTTCGATCATAATC
TATTGGAAAATCATTAATGTTGATATCACCTTTGACTTGCGTTAGGTCAAGTATATTGGTAGCGTTTTGTCCTCCCCATA
TTTCTCCAAATGCTAAACTGCTCAGAATAAACAGATTGCTGGCATTTTCACCACCCATTATTTTATTAGGTTCTTTTCCC
ATTAAGAAAGTATTATGCCAACCGTTATCTCTGCCAACGATTGTTCCACCGGAAATTAAATCGAGGTCATAAACAATCTT
TTTGTAATCTTCTTTATAAATATCTTCAATCACCATAGCATTTTCACAATAAGAAGTGACTTGCTCAGAACGTCGATGTA
ACGGCCAACCTTTTCCTAGCGTGTCGTCATATTCGAAAGGTTCACCAGTAAACGCTGGTAAACAAGTTGCTGTATAAGCT
GTATGATATAAAACCTTGTCGGTGACAATCCGAGATAAAAAATACCGGTAATTGCCATGATCCGTTAATCCCATCATAAT
TTTGGCTGGACTGGCCACTACAGTGGGTATTTTAGGTGTTTTTTTAGTGCAACGCGTTCTACCACTACTCACTATTCGTA
ATTGGCGAATATTACAAGGATTTTCACCGTCGCGAAAAATAATTTCTCCGAGACCACTCACATACGCGGAGATAAAATTA
TTGCTTAAATGCTTCACCATGTTTTCTGCAATTTCATTCAATAGGTTTTGTCTTGCCTCAAGATACTGCACATCTTGAGG
CGGAGCTTGCATCGCCAAAGTATGCATAAATAAACGAAATTCTTGGGAAGTTGTGAGTGAATATTGTTTATATTCTAAAA
CCATGCTGCTACCACTATACAATCCACGAATAGCAATTAAACCTACCGCAACAGCTGATCCAATCCCTGGTTTTTTAGCC
GCTGTGGCAGCAACGGTGGTAATCAAAGATCCACCTGACAATACAGCATTCGCAATATTATCCCGCCATTCCTTAGTATA
AGGAATGGCGTGTGCGGCATTAATTGAAGATTCAATGAAATCATAGATATCAAACGGACTGCTAACAACGCCCGCCACTC
CTCTCGATAGCATTAATCCATGTTTAAGGCGTTTAATCATCAAGGGTGTTAGCTTAACTATTTTGTCTTCAATCAATTGA
GAAAAAAGCGAAAAGCCCATCTCACCCACTCCTAAGGCAAAACCTTTTTTATCCTCAAGCAGGGCCGCTTGAAGAATGGA
ATATGCGCTATGGATTTGCGATATTCTTCCTGCGGCATTAGTTAAACGATTGGGCCATTTTTTTGGCATGTTGGACTTCA
AGGTCAGACAAAATATTTAATGCCCTTTCAGGTGTTGTTTTTAATAACGCATTGATTACGGCCGGTTTAAGTTGGTCATG
AACATCCTGATTGATTAATTGTCGTAATTGCGTAAGCATCTGAACTTCGCGACGCGTCCCTAAGATAGGAATAGGCTCAG
TCCTCTTAAAGATTTGTTTTACCTGCTTTCCTCGTACGTGTTTGATATAATCAGATGCGCTCAGACTTAATAGATTATGA
CTTAAATAAAATCTAACTCTTTCATCATTTAAATCCATATCGGCATTGATCAACTTAGCTGTCTCGCCTAAGAATTCAAT
TTTAGTACCCACATCATAAAGTTCGACTCGAGAAACCCATTTATCATCCTGCAAATTCAGCTTACCTTGTTGTTGATCTT
GCTGAGACAAAAGAAAACGTTCGCTTTTAAACGGTTGCGTTAAGATGATTTTTTGCTTGTTGGATAATCGTTGATTTGCT
TCAGCGACATTAAAGTATTCAACCGTTATCGTACTGATGGGGTCAGTGGCTTGATTTAAGATCATCATTAGCTCAGAAAT
ACTTTTTAAACCCCACGTATAAGCCACGTTGCTGTCAAAATAGGCATATTGGTTCGCTTTGCGATAAATAGCCGTCACAT
GATTCTCGGTGACGATATGTAATGCAAAATCACCTACTTGCTGATTAAGATCATTTTCGAAGTCCGCTAAAGTTGAATAG
TGTTTCGTGGTCATCAAGCTCGCAGGTAAACTATTAGTAGACGAATCAATGGCATATTTAAAATCATCGAGTAAATGACT
CAAGCCAAAAATTTCTCTTTCTTCACGCACTGAAATTTGTTTTCCTCGTGCCAATCGCTCATAAAGCTCAGCTGAAGTTT
GAAGATTATTCAAAAAAGATTGCTGCAAGTCTCTTGGGGATCCCCATGTCGGTGACAAGAATACACTTTGAGAAAAAGCA
CGCGTTATGGCGGCACATTGCCCCTCGATTTTTATTCTTCTTGAGGCAAATGACGGTAAGTACAAGCCCTGTATCACCGG
AATAATCCTCACTGTTGGAAAATGCTCTGAGATAAACTTTGATAACGTCAGATAATGTTGTTGTTGTTGAGTAACCGCTT
CTACTTGAGTCTTAACACTGAGACAATAGCCGTAAACTTCTCTCTAATTCAGGGTGACTAGGTTGTTTTTCTAATGCGTC
TTGAGCTAAATCCCAAGGGGTTTTACCGGCGTTATTTTTGATTTCTTTTTTGGCTTTATGTGCTATTAATAACTTTATTG
ATTGGAAGTCTCCATGGAAAGCGGCAATATGTAACGGACTTGACCCATCATTATCCAGACTATCCACTTCAGCACCGTTG
TTAAGTAAAATTTTAATCACTCTAGTGTAGCCTTTGTGAGTGGCTTTGTGGATAGCGCTAAGTTTATTTTCATCTTTGCT
ATTCACTTTGGCGCGGTGGGCTAACAAAAACTTAATCACCGCAGCTTGACCATTTTCTGCTGCTAGATGAATGGGTGTTA
ACTTATGCTGATCCTCTTGATTCACCGCAGCACCTTCCATCCAATAAATGGGCTACCAATTCAGCATGCCCATTGGCACT
TGCTAGATGCGGTTAAACCCTGTATATCAGAGGTATTGATGAATTGTTTAAGTTGTGCGGGAGTTTTTTCTTTAATATAA
GCCAATAAAACCTGAACTACATCCATATTCCCATTCTTCGCTGCTAAAAATAATGCAGTTCTCTTTTTATTTTCAGTGCT
TGCATCGACTTGAGCGTTGTTGGCTAATAAAAACTGAACCGCTTCGGAAAATCCATTAGCAGCCGCTAACATTAGCGGCG
TTTTTTTATCAGGCCCTAAACCATTAATTCGAGCCCCTTGCGCCAACAGTAATCTCATTATTTCAACAAAACCCTGTTGA
GCTGCTTGGTGTAAAGCAGATAAACCATGGATATTTGAGTCATTAACAAATTCGAATAATTTTTCAGGTTTTTGTTCTTT
AATATACGTCAATAACGTCTCGACCACATGGCTGTGGCCATGACCGGCGGCTAACATCAGCGCTGTGTCTTGATATATTG
TTTGCTCCTGAATGTTGGCACCCTCATCCAATAACATTTTAACCATCACATGGTTGCCACGATAAGCGGCTAAATGTAAT
GCGGACCAATAATACGTATCTAGTGCATTGATAAAGGTTCTAAAATCATTTTCAGTATACTTTTCTCTTATGTAAGCGAG
CAAAATCATAACCACTTCAGTATGACCTTCCAGTACCGCGAGGTGTAAAGGTGTGATTAATTGACTATTTAAAATATCAA
TCTTAGCACCCTCTGCCAATAATAGCTGAACGAGTGGGGTATAACCTTGGCTCGTTGCGAGATCCAACGCTGTTTAAATT
CAGCGAGCTTTTCAGGATTTTTAGCTTCCATGTCAGCCAATAAAGTTTGAACCACTTCGATATGACCATTCAAGGCAGCG
ACGTGTAAGGTAGTAATCTTAATTTTTGGCGGAAAGCTATCTGAACTATCCATTTTCGATAATAAAAGTTTAATGACATT
GGAATAGCCATTTTCGGCAGCCAAATGCAACGGCATTAAGTCATCATGATTGGCCACGTTTATTTGAGCAAAGTGTTTTA
CTAAGAGTTCTACGATCGAATAATGCCCATTTTGCGCCGCACAATGCAACGGCGAGATATGATGTCGCGTTAAAGCATCC
ACCTTGGCATCATACTGTATTAACAGTTTTACCACTGGGTAATGACCCCGTCGCGCCGCATAATGAAGGGGGGTCCAATC
GTTGTCAGTACAAGCATTAACCCTGGCGTGGTGTTCTAGTAAAAACTTAACGACCTCAAGATGCCCCTCTCCTGCGGCTA
CATGTAAAGGCGATGCCTTCTCAATCGTTAAAGCATCCACCTCCGCAAAATGCTCTATTAAAAAGCTAACGACATCGAGA
TGACCACCGAGTGCTGCAAAATATAAAGCACTTGCATCTAATTCATTCACCTTAGCGTTATGATTGACAAACAGCTCAAC
TATCGATAATTGACCATATTCTGCTGCGTTGTGTAAAAGTTTTTTCGAGTTAATATCAAGCCAAGTAAGTTTATTTTTAT
CAATAAGGTAAGTTAATATTCGATCACTGCCATAATTAACCGCTATAGAGAGGGGTGTCTGACCCTCAACATCTTCATGC
TCTATGTCTAAGTGTTGACTCAGTGCAAATTTAAACACTTCAAGCGCGTCGCCCTTAGCAGCGAAGTGTAATAAACTCCA
GTCATTTAATGATCTCGCTTGAATATCGGCAGTATAACGACTGTAAGCTTCCAAGATAAAAGCTAAATTATCCTGTTGAG
CGTTTAAGAAAAAATGATTTTGATTAATGAGTACGCTGAGTTTGTTATCATATTGTTGTTTTAGCGTTTTTGAACTACTT
TTCGTGGCTTGACCAATAATGATGCTTTGTTTTTCAATCAAAGCAATGTCATGTTCAAGTAGTTCGAAGATATTTGAAAT
AACGGCTATGTTGGGTTTTGTGGGTAGTAGCTCCATAATTAAATCGCCATGCGCTAAGTAATTACGTAAAGCTTTACCGA
TTAACACCGGAGAATCATTGTCAATAAAACCGCTATTATCAGCCAGCATTGAATTTATTTCGAACATTTCCAAAAAGTCC
AGCGCAACCATTTCTAATGCGTTGGTTAAATCATCTCTTAATTCAATGTGTTCCATATAACCGAAGTGAAAGTTTTCTAA
TACTTCTGATCGTTTAATAAAAAATTGAGCTTGCAATGTTTTTTATTTTCTTCAACCATCACTTCAATCAATTCATTAAT
TTTTTTAATAAATTTTTATTGTCAAAAGAACTCACAAAATCTTTTATAGCGCGATAGACCTTAAAGGTTTCCTGATATTC
AATTGAATTGAGCGTGGACTCCACTAGTACTTGATAAGCATTCCGTAAATTTTCTATAATTTTTATACACTCAGGCCAAT
TTTTATCTTTTAAACTTTTATCGAGTTTCTTTTTTAAATTTTTCTTTAACGGTTGCGCTAACTCTTGATAGCGTTGGGTG
ACTAGCGGATCGCTTGGATTCAGAGTTTGACTGTCAAGTTGAATGAATAAACCTTTAAGTTCGACTTTAGCGTCATAAAG
CTGCCGTTTGGCTTCAATTTCTGTACGAAAATTAGCTTTGTCAACTTCGGAGCTAAGTTTTCCTTCTAGGGTAGAAAAAA
ACTGCTCAAGCAATTGATGGGATTCATTCAGTGAAAGATTCTCTTTTTTTTCTAATAACAATTTGAAACTGGTGATATGG
TTAATTCGAGTCAGCTCATAAGCAATATAGTAAGAAATTATATGAATTTTTGTCTGGATTTTATCTAAAGTCTCGCCGGT
TAATCGCGCCTTTAAACACTGTGAAATCTGTTGCAATAAGTTATCAATCCTTTTTAGAGAAAAAGGTTGCAATTCTGGGA
CATAATTATTTAAATAGCGCTGAATATCTTGCTTGATTTTACGGAAATTTTTGCTATGGGTTACCTCATCGATAATCTTA
TTTAAGAAGCTAAAGGTATTAATATAATAATTTTTTAAACCAATGATTTTATTTTCATTAAATAGAATAATTTCCTTGAC
ATGATTTAATAATTTTTTTTCCAATTCAGTGGGATCAGGGACATCATCAACAAGTGTTATAATCTTCTGCTTAGTTTTCT
CAAGTATGTTAATATTTTTCTCAAAACTCATTTGATCTAACTGAAAGTTAGGTAGATTTTTAACAATGGCATGAATCTCA
TTAAAATCTTGACTAACCAGAACTTTTTTAAAAAATCCTTAATGATATAAACTTTATAGCGATAAAGCATATCCGTCGTT
GCTAAATGTATTTTTTGTAGATCCGTTTGGATTTTTTTAAAGAAATGGGCATCTTGTTCTATTTCGAGCGTTATTTTATT
TTTTAACAGATAAGCATGTGATAACGAATCACGTAATGAGGTGACGGTTTCGCGTAAATATTTGGGCGCAAATAAAATTA
AAAATTGATGAATTTCATCCGATACATTAGGAGATTGTAGGGTATTTTTAAGATTTTCTCCGATGACTTGTAACGTTCTT
TCGATCACTAATTTACCCAATTCTAGATCCGCATTGAGGTCAATCGATAATGCGGATTTTAAATAAAATTCGATCTTATT
TAATGAGTAAAGAGTTCTTATTTTTTCATGATCCTGATAGAGCGATTCAAACAACGGATTATTTGCAATCACTGCTTTTT
GTGCTTCATGATGGGCGGATTGTTTTGGATCGGTTTGCTTAGGAAAATCACCTTGCAGACTTCTTTCCGTAATCTTAATT
TTTTCTATTGCTAATTGATCAGCAAAATTTTTTAAATGTCCCAAGAATCTTTCTTTATCAATAACTATTTGCGAAATAAA
ATCAGCCGTTTCTGGCTGAGTATGGGCATGAATAAAATTGACTAAACAAAATTCCATTTCTTCCCAGGGTAACTGGTGAT
AAGTTGATCGCAAAGTGCTTTTCAAATGATGGATAGTTTGTGCTATGAATTGTGCTTTTAATAAAAATTCGCTATCGATA
ATCGCATAGTCATGTGTTAACTGATGTGAAAATTCAGTTATAATCTGTATTCTATCAACCACTTCGGCCAGCGATGTTTT
GATTTCTTTTTTATTTTCATTAGTATTTATAGAAGTAAAACGCGATTTTAATATCAAATTTTCGATATAATAAGACGTCT
GATAACTTAGGGGGACATGTCTTAGTTTTAATTCTTCATAAATTCTTGGAATGATACTATCGATTTGCAGCTTAAGATTT
GAGCTTGCCGGATCATTATAACCTAAATGCTGAAACAAGGTTTTAATTAATCCAATGTTATTCAAACGTAATGTACTAAA
AAGCGCAGTGTATAGATTTTGTTGTAACGATTGAATCTCCAGATTTGATTTAATAACTTCGCTCAATAAGCTCTTTTTTT
GTACTTCACTTAGTAGTTCAACATCAAGATCGTGTTCGAGCATAAACTGAGCGAGATCAAAACGTTGGGCTTCCAGTACC
CAGGTAATGGGTAGCTTTCCAGTTTTATCCGCTTGATTAATATTTCCGCCATGGGCCACCACATATTGAAACAATTCCCA
TTGCTTTTCTTTAGCTAGGTAAAGCAATGCATTCATACCCTGTTTATCAACACTATTGATATAAAATTCATTATTTATAA
CCTTATCGATTATAAAACGTATGAGGATGGCATGATGATATTTTGCTGCGAGTATGAGCGCTGTGCTTTTATTTTTAGTT
TCAAGCTTTAAATTAGCACCGTGTTCGGTTAATAATTGCACCATAGCTTGCCCTGCCTTAACGGCATGATGCAAGGCTGA
CGCATAATATAAAGGGGTTCTGTGTTTTTTATCCTGCACATTAGGATGACTACCCTGGCGAATTAAATAATCGACGAGAT
CTAGATTTCCATGTTCCGCGGCTAAATGTAACGCTGTTTTGTGATCGTTATCCCCTGCTAATAGAAAATCATTTAAGGTT
TCTTGATCATGCGCCTGCTCTAAATATTTTTTTACTTCAGTTAGCTCGCCTTTTTTAATCGCTGCAAAAAAACTCACTCG
AACTGGTTCGCTTAAATCAGAATCTTCGGGAGAAATAGCTTTTATTTCTTTTCTTTTCTCTTCATCATTATTGACATTAC
TAGGTACATAGTGTGTGATCATGTCGTCATTGAGTAGGCTTGAAAAATATTCTCTTTTATGATGAAAATAATTCGTATCA
CGATCACGATTTAAGGCTGTAAAAACCCAACCGACCGTTTGCTGCCGATCGAGCATTTGATTAAGATCATGGGCATTTTC
TAACGCCAAAATTCCGGAATTATAGTTATCTTGAGGTTGACGAATTTGATGACTGATATCAATCATGGTGAGTCTAACGT
TTTAAGCTTTCCAGCAATTGTCGATGTTGTTCTTCTAAAGGATAACCTTGCGAATCCACATAATATCCATTATAACCATG
TTCTTGATAACTCAAAACTAAGGTGACCCAGTGTAAATTTCCTAAATTAATTAATAAGGTCAGACGTGATTTAGCTATAG
AATCAACCATCATGAGCAACGAGTTAATCTCTTGTCTTAAATGCTGAATATTATTCACAATGGTAAAGTGATAACCACGA
TCCGGAGAGCTTAGTCTTTTGAAGTCGTTATATTCAATGCGTGCGATATCGGCTAAATCTTCATCATTTAATAAGTAATG
ATAATCTCTGTGTTCTGTCGCTTTTTCTAATGTGTAGCGCGCTTCATTGGCTCGTTTAACTCTTTTTTCATCAGATTCTG
GTCTTAAAGCTAAAGCGGGTATAGGCATATCGAATCCTTAAGAAATTATTATTGTTTGATTACGAATAAACTGCGTCAGT
AAGTAATTAAAAATTATTTTTTTAAAATTTTTTACGAATTTCATGCAATTACTGTGAATTAATAAATCCATATTTTTAAT
TAAAAATATGTCCAAAAAGGTGCTTTTTTATAATTTACTTACAACTTTTTAAAAGTTGGATTATGAAAAAATTAAAGCAT
TGGCGATTAATTGATTAATTGATTAATTAACAACGCTCAGCCTTATTATTAATAACCTATCATTGATCGCATGCCCTCAC
TCAGCCACTGTTTTATATTAAACAACTACGGCCAACTCTTCCACCCTAACAATTAAAAAAATTTAGTAGCGTAGTGAAAT
TAATTATACTAAAACTACCAACCTATTCGATAGTAATTGCTAAGACTTTCCGTCTATCATTTTTCAAGAACTTTTTTATT
GATTTTTGAATATTTCCTAAACTAACCTTTTTATTTTAAGGGAAAAATTTCGCGAGATAGTATTACTAAATAACTTGTTA
AGATAATAACATACTTGTAATAACTATTACACTTTAAAATAATGTCAACAGGGCTATTCATGAATATTTAGTTACAGGTA
ATTATAAAGCTCGCAAGAGTATTTCAACGCATTGCTAATGCAATGAACGTTGGCAATCTTAGTAATTTTGAACACTTCTA
TGCAGTATTTAACACTTTTAATGAATTAAAAAGTGAATTAAAAGCAATTAGTGCATGTGATGAAACTATAAAAAATACAA
TTAAAACAGTATATACAAATCATTTGAAAATTATTTTTCCACATACAGCGACTACTTTATTTGTAAGGCTGCAACTTTCC
AAACAACTATGGATTATTGTGGCAACTGCCGATCCTTTTAAATTCGATTGCATGATTGCAAAAAATTATAGATGTAAAAA
TTCCTATACCACCATAGCTACAGAAATTGCTTGATAAACCAGCTAGTAACAATCAAGTTATAAGATCCCTTGAAGAAATA
AATAAAATAATTCAATTAAAAATTTGGAGCAATGAGGCATGAATCAAGAACAGAAAGTGATTGCTATTACCGGTGTAACC
GGTAATGTCGGTCGTAAAATACGAGAAATATTAATACAAAAGAAAACTTTCGATCCGAATCATCTCAAATATTTTGCTTT
ATCACGTTCAGTTGGACAGCAACTGAAAATCGGTGTGCATGATTATCCAATCGAAAATATTGAAGTTTATGATTTCAAAA
TTTTTTTGGCTTTGTTTGCAACGGATAGTGATATTTCCAAACATTATATAACCAAAGTACTTGAAGCGGGAGTTAAGTAG
TGGATTCAAGTTCTATGTATAGATTGGATCCACAAGTGCCATTAATAGTACCTCCAGTCAATGCTAGGATTATCACAAAA
AAACATAATTTATTGGCTGTGGCAAACTGTTTAGCCTCTCCCATTTCAGTTGTGCTTAAACCTTTACATAACTATGCAAC
AGTAGTTCGTGTAATTATCACTACCTATCAATCTGTTTCTGGAACTCAAAAATTAGCTATGGATGAGTTTTACCAACAAA
CAAAAATTATATATTCAGGCGAGCATTATCCTAGTCAACTATTTACTCGCCAGATTGCTTTTAATGTGATCCCTCAGGTT
GATAAAATTCTAGAGGATGGCTTTTTTTGAAGAATACAAAACTATTGAAGAATTACAAAAAATTATTAGCTCCAAACTTA
AGGTTCTAGCAACTGCTGTACGTATTTCTTTAGAAATTGAATTCGCTAACCAAATCAACTTAGAAGAAATTAAAGCACGC
TTGAGCAATAGCCCAGGAGTACGATTAAGTGCCGATCATTACACTACACCTGTAGAGGTTGAGGGGGAAAATGATGTATT
TGTAGATAGGCTTAGAATAGATCCGACCATTCATAATGGATTATTGTTGTGGTTGGCTTCAGATAATCTGCGTCGCGGAG
CTGCATTGGACGCAGTTGAAATAGCTGAATACGTCACACGTGTATGGAAAAGTAAGTTTTTCAGTCGCACATTTATATTG
TACTTTATTGGAAGTATTGGGTGTGTTTTAATAAAATGAGAATAATGTATGCCTAACTCTAAACAGCCTATTAATTACTG
TGATAATACGTATGTATTATCAAGTTTCATCAGTCTGTATCTGCTTCTGCAATCAGACTTAATGAAGATCTGGCCAATAT
TCCTGAATCATACACACCAGAACAATATGCGGCTAAAGTTGATGAACAAAACTAACTACAAGCAAGACGATCTATTTATC
AACCCAAGAGTGATTGGTTTGATAGATTTATAGAAGAGACTAGTCGTTCTAATACGAGAAGAAAATTACAAACTAGACCG
TGATTAACCTATTCTATTTTTTCGCAGAAACCGTTACCTCAGGACCTGAATCGCCTATTTCAGAAAAATTAGGGGAGGAA
ATAAACAAGTTAACAATGTAATTTTACTCACTCAATGTGGCTTGCCCCCGTTTAAGTGGATCCTAGGAGAATGATTATTT
AACATTCAATAATATTTTTATTAAGTGCCATACTAACGAATCAAGAGTAAATTGTAGTTCTCGTGCCTCAACCATGATTT
TTAAGGTGTGATGCCCTTCTGATTCATTACCAATTCAACCCTATTCAACTTTTTTACATTTACATCGTCTCATAGTCGGA
ATGTCGGAATGTCGGAATTATGTATCATAGTGCTTTGAATCTCCACAGCTTATCTATACCTTTTTTTATTCCGACTCTTG
AAGTGCTTTTATAATTAGGATGATGATCGGAGTCATAAACACAAAAATCATTATGTACAGTTAGATCAACGTTATTATTT
ATGGTTGATATATTTAACATTTTACATAATTTACCGGGACCATCAATAGAAAGTGACATTGGTTTAAATAAATTAATCCC
CCTAATTAATACTGCAGCAGGAAAGCCTTCCCCTTCCGTTACAATATTCAAGCAATAATACATTCCATAAATTAAATATA
CATAAGAATAGCCAGGTAAACCAAACATGACAGCTGTTCGTTTCGTATAACCTTTTGCGGCATGACAAGCAGGATCGTCT
TGTCCAATATAGGCTTCAACTTCAGTAATCACGCCATGATATTCTGAAAATTTTAATACTTTACCTAATAAATTTTTAGC
GACCCAGAGGGTTTCTTGCCCGTAAAAATCTCGGTTTAAGATGAGGTTAGACATAGTTTGTTTGGATTTTTAAATTAACA
TGTTGTTACTATTTATATCGAGTAAATTTCAATTTATTGGTTATGGGATAAATTAACTATCCATTTAGTAATATATTAAA
CTCTTCAAAATTTTACTCAGATCCCTTCGTTTGGAGATAAAATACCACGTCTACCTGGTCATTAAAATAAATCGTTTGTG
TGCCATACGTTTCATTTATCTCATTGTTACCTCCCCCTGCCCCCAAACTACGGGATTGAGCCATCATCAGACGCACAGGC
ATCCGTTGATCATCATTTACATGATAACGGATACTATAAACAGGCCCCAACCTAACTTTAAACTCTTTAGTCAGTGACTC
GGCTTGCGTCATTGCATTTTCTACTGCTTTTTTACGCGCCTGTTCACGATAAAGACTGGGATCAGAGACCCCGAGTTTTA
TATCACGAATTTCATTCAAACCTACTTTCAGAGCGCCATCTAAGAGTTCATTTATTTTACTCAGTTGATGGACAGTGACT
CGAATTTGACGTGATGCACGATAGCCTTTGAATACTTTTTCCTCATTTTTTGGATAATCGTATTCAGGATGAATTTCAAT
ATTTGCGGTATCAATCTCTTTTTTATCAATTCCATTTTTGCGTAAAAAATCAAAATAATGCACAATACGAGCATCGACTT
GTTTTTTAGCCGCGGTAGCCTCCTTAGCTAATATAGTCACTTGTATTGAAAGGGTTGCCATATCGGGCATCGCTTCAACA
CAACTTGTTCCTGAAGTCACAAGATGTGGCCCCTCTGGGGTTTGTGCAGCCCTAATTTGCGGTACAAAAGAAATTGTACT
CGCTCCCATTAAAATGGCAATTATCAAGGTTTTTAATTGCATGTTACCCCTCACAAAAAATGTACTTCGCTTATCTTCTA
TACAGAATGACTTACTCTTTCAGAGTAATCGAGTTAAGTCCTTTTATCAATAAGCCATTTTTATATAAAAAATATAATTC
AATGTGTATTTTAATAAAATTATTGTGTACAGCATGGTTCTTTTAGTCAGCGTATGATTTAACTAATGCGGTAAAGTGGC
GCTACTGAAATCATAGAACCCAATCAAACGGGTCATAGTATCATTCTATAAACCCGTTATTGTAATAAAAAGAAAATAGC
CATTGAGGCTTATAACCATGAGACTAAAGAATATACAACAAAAATTATCTCTTAATACTTCTTTGTTTACAATGAAAATA
CTCTTTAAAAAGAATATCCAAACAACAACCTTTACTTATATAGAAATGAGAACACCATGATGCAGTATTCTCATCATAGA
TAGATACATATCAGTGAACAAATAAAAAAATACCAATACTCATGACTAGGATAATTTACTGTGGATAAGTTAATTTTAAT
AAAAAATAAGCTTAACTCACCTATCGGCTATACAGGTCGATAAACTTTTACCTCGTTTTTATTTTTGGAAAAAACGAGCT
TCTCTCATAAAAAAAGAATATTTAATTGATCTTTATTAAACAAATAAAAAAAGTATTTAACTTTATCGACAAAAATTTAA
TTAGTATTATTTTAACAGATAACCAGAAAATAATAGCAAATAGTCTTGATTTTACAATAGATGGATTATTTGGATTTGGC
ACAGAATTGATTCGACAAGCGATTCTCAATAAGAAGAAATGGATTAAAAATAAACTTTTTTACGATATGGACGCTAAAAA
ACCTTATTCTTACAGAGGTTTTCATTTAATTAGGAACATTCCTGAATGAGTTCCTTTAATCAATGATGAATTACAGCTTA
GTAAAGAAAATTTAGTACCTCAAAATATTAATGCCCTAAGCGATTCAAATGTAAATAATCATCAAAATACTTACATCGTT
GATATTTACCCAACACGTAGTAAAACTGAAGAATTTGAGAAAAAGAAAGAATGAAAATTCTACTCATATTATTATTAAAT
CTATACCAGATTACTTAATTTACGATAAAAATTTTTTTCATAAAATTGAAATCATCTTAACTACAGAAGGTATGCTTCAT
TTAGGTGAAACATTTATTCGAAAAGCCATGCTTTTTAAAAAAATAAAGCGTTCACATTGTACTACTGAAAATGAAGGTTC
CTATCCTAAGCCTCTGAAAATATACATTTATCCATCAAGCTTCACTAAGCTGAAGCCATACTAAAAAATATTAAATTAAA
CATAAGACGGGTTACCTGGTCTAAACTTAATTATTTAAATTACCTTTTAGATAGTATATTTTCTTTTTTTAAAAAAATAC
GATCAGGCAAACTAAAAAATTATCAAATGAAATTAAAAACCTAATCTTATTAACATATTAATTATTTTAGTGCTTGTAAT
TTTTTATAAACCTGATTTCGTCGATTTAAGTAGGCTCCGGTATTGATTCCTAAAATAAAACCAAAGCTACCAAATTGATA
AATATAAAAAACACCTAATAAAATACCGTACGGAGAAGAATTAAATCCTGGAATAAGCAGAAGAACCCGAATAAAAAAGA
CAATTAGTAACCCAAATAATACCCCAAGAAAAGAACCATAAAGCGCAAAACACCTCAGTTTGATAGATAACTGTGAAGTT
TTTTCGCCCATATGTACACTACTCACTAGTTTTTACTTCTTTTTATAAGTGAATATGTATAACACTAAGAAGAAGATCCT
TTTTTTCTATAAATCAAATGCCTCTGGAACTGGATACACTTGCAATTTAAATAAGAATTACTTATATAATACATATATTG
TACCAGTTTATCTAAATATAAAGGAATATCTTTTTTTCTATAAATCAAATGCCTCTAGAACTAGATACACTTGCCATGTA
AATAAGAATGACTCATATAATACATATATTATACCAGTTTATCTAAATATAATAGTATATTATAAACTAATCTATTTTCA
TTAATTATCTTTCTGGTATGCTAAAATAATAGCGCTTTTTCTAATCGGTAATAATAGAAAACAAAAGAGATTTAAAGGTA
AAATGTAAAAGACGATAGATTTTTATTCTATTTAAAAATAAAGGAAAAAATATAAAAAAATTAAGAAAAATAATTAAATT
TTCTAAATGATTATTTTAATCCAAAAATAATCAAAATTACTGAGGGGGTAATTTCTCATTGAAAAGTAACATAGATAATC
CTAAAAAAAGGATAAACAATTCGATCTTGCTGGGCGAAGATAATCCAATGATTGCTTACACCATCAAAAAATTACTTGAA
CAGTCTGGCTATTCAGTACAAATTGCGAAAGAAGGAAGTGAATTATTACGTTGTTTGAAAACTCATTCTTATAGTTGGGT
TTTATTAGACATCATGTTACCTGAGCTAAGTGGCATAGAAGTCACTTCCTTATATCGCGGTTGGGAACAACAACACCGAT
CCAATCGTATCCCTATGTTTGCTATCACAGGTTATAGCTATCAAGGATTAGAGGAAGAAGCTCAACAAGCGGGTATTGAT
TATCTCTTTAAAAAACCATTTACTGTACGTGAAATAAAAATCATTGAGTCTTTTTTAAAGAAAAATCTTCTTTTATAGTC
GATTTTTGAACTTATCATCACTTTAATATATATTAAAGTGATGATTTATTGATTAATATTATTAATAAAAAAGATATACT
GAAACTTTCTCTCAAAACTCTAAATTCAGTCTTTTTTCTTAAGTTAAAGGAGGCCTAAAATGCAATGGCACTATAAAATA
TACGGGATGCATTGCGAATGCCTGTATAAAAAAAATCAAAAGGTTATGCGACGTATGATCTCCTCGCTAAACATCGGCCA
ACGTATGGATTCATCTATCCTTTTCTAGAACTCGGATTGACTATTTTATATTTAGGGGGATGGTTTCCAAAAATGGCGCC
TATTTTGACTATCTTTATCATGGGCTTTTCCACCCTAGGTGTCGTCAATAGCTTGCTAAAGAAACAAAAATTTCAATGTG
CTTGTTTAGGATTTAAAAGTTCTACTCTCTAGTATTACATTAATCGAAGACTTAAGTATGGTTATTCTCGCCTTTTTTTC
TTTATGGGCGATTCGTTAAAAAATTGAGGGGTTAAAGAAAAAATCAGGGAATCCATGATGAGCAAAATTAACTCTTTGTT
TCTCCTACAGTGCACTTTAATAAGGCTCTCCTTAAGGAGTTAAGGGTTAAATTTTTATAAAACGATAGATTTATTGCAAA
CAATCATTAGATATAACGGCGTCTTTTAACGCCGTTTTACTTTATCCTAAGAGATCGTGACTTTGCATCCATTCATCGTT
ATATATTTTACTCAGGTATTTAATACCATTATCTGGTAAAACGGTTACGATGGTTGTAGGTCGAGTTTGTATTTGAGCAA
CTTGCAACGCAGCCCAAACATTTGCACCGGAAGATCCCCCTGCGAGAATACCTTCTTCAACGGCCAAACGACGTGCTGTT
AAAAAGGCTTCTTGATCTGTGAAAGAAATCACCTCATCCAATAATGAAAAGTCTAATGCCTGAGCAAGATGGTCCTCACC
TACCCCCTCAACAAAATAACGACAGTTACCGGTTGCCGGTATTTTACCGGTTTTAAAATACTCGTAGTAAATCGATCCGA
CTGGGTCAGGTAATATAAGTTTTAGATTTGGATTTCGTTCTTTCAAAAACCGACCTACGCCAGATATCGTTCCCCCAGTA
CTCCCGCTTGCAATAAAAATATCACATTGTCCTGTCGTTTGTTCCCAAATTTCGGGGCCGGTTGAGTGATAATGTGCTTC
AGGATTTTTCAGATTATCGTATTGATTAATACGAAAACTATTTGGCGTTTCTTCAGCGATCCGTTTCGCTACATTCACAT
AATGATCCGGAGAATCGGGCACCGCTGCGGTCGGTGTCACGACGATTTTTGCCCCCAATGCTTTTAATGCATCTTGCTTT
TCCTGACTCACCTTATCCGGCATCGTTAAAATAGCACTATATCCCTTGATAGCGGCTAACATAGCAATCGCTGCTCCAGT
ATTACCTGAAGTATTTTCAACAATTGTACCGCCTGGTTTGAGCAGGCCTTGTTGTTCCGCATCGCGAATAATATAGTCAA
CGATACGATCTTTTATACTTCCACTTGGATTTAAAAACTCACATTTCGCTAAAATTGTCACCTGTGGATTCGGTGACAAT
TTTGCTAATTTTACAAGCGGGGTATTTCCAATTGTGTTAAGTAATGTTGAACTAATTGGCATAAAGAATATCTTTAATCG
CTTGCCCCATTTCCGTCGGTGATTGAACTGTCCGCACACCCGCCGCTTCTAAGGCTTTAAATTTCTCAGCCGCGGTGCCT
TTTCCCCCAGAAATAATTGCCCCTGCGTGCCCCATTCGTTTACCAGCAGGTGCTGTCACACCGGCAATGTACGCCACAAC
GGGTTTTGTTACATGGGATTTTATAAATTCAGCCGCTTCTTCTTCCGCACTCCCACCAATTTCACCCACCATGACAATTG
CTTCAGTTTGTGGATCATCTTGGAATAAACGTAACACATCGACAAAATTCATACCTGGAATCGGATCGCCACCAATCCCG
ACACAGGTACTTTGCCCTAACCCTAAATCTGTGGTTTGCTTGACCGCTTCATACGTTAATGTTCCTGAACGCGAGACAAT
GCCAACACGGCCAGGTTGATGAATATAGCCTGGCATAATACCAATTTTACATGCGCCGGGCGTAATAATTCCTGGGCAGT
TTGGGCCGATTAATCGTGTATTTGGTTTATTCGTTTCTAAATAAATTTTCACTGCTAACATATCCAGAGCAGGAATCCCT
TCAGTAATACAAACGATTAATTCAATTCCCGCTTCGGCGGCTTCGAGAATAGAGTCTTTACAAAAAGGGGCTGGAACGTA
GATAACACTCGCTTGTGCACCGGTAGCGGTAACGGCTTCGGCCACGGTATTAAATACAGGCAAACCCAGATGCTGCGTGC
CGCCTTTACCCGGAGTGACGCCACCCACCATCTGGGTGCCATAAGCGATTGCTTGTTCAGAATGGAATGTACCTTGTTTA
CCCGTAAAGCCCTGACAAATGACTTTGGTATTCTTATCGATTAATATACTCATGTGTTTTAACCTTGTTTCAATTAGACT
AAAGGGCTGTGGAAACTTGGACGGCCGCTACTATTTTTTGCGCGGCATCGGTTAAGCTTTGAGCAGCCATAATATTCAAA
CCACTCTCCGCTAATTTTTTTGCACCGAGGTCTGCGTTATTCCCTTCTAAACGCACCACAACCGGTAATTCAATTCCCAC
TTCTTTTACCGCACCAATAATGCCATCGGCAATCATATCGCAGCGTACAATTCCACCAAAAATATTGACTAAAATACCCT
TAACTTTCTCATCCGAGAGAATAATCTTAAATGCTTCGGTGACACGCTCTTGCGTCGCCCCACCACCGACATCGAGGAAA
TTTGCAGGACTCCCGCCGTGAATTTTAATCAGATCCATTGTAGCCATCGCCAGCCCAGCGCCATTGACCATGCAACCAAT
ATCACCTTCTAACGCAATGTAGTTTAATTCCCATTCATGCGCACGATTTTCACGCGCATCTTCTTGTGAAGCATCACGCA
TTTTAGCTACAGCAGGTTGGCGAAATAACGCATTATCATCCACCACTACTTTCGCGTCCAAACAAATTACTTGATCGGCC
TCATCAATAATTAAAGGATTAATTTCCACTAAACTGAGGTCTTTTTCCACAAACATTTTTCCTAAATTCACTAAAATGGT
GGTGAAGGTCTTCATTTGTGGATAAAGCCTAATTCACGCGCTTGATACGGCATCACCCCGACTAAGGGATCCATCGTAAT
TTTAAGAATTTTTTCAGGCGTTTCTTCGGCGACTTTTTCAATTTCGACGCCCCCTTCGGTGCTTGCCATGATAACTACCC
GCCGTGTACTCCGATCTAATACCGCACCTAAGTAAAGTTCACGTTTAATATCACACGGTGCCGCAATTAACACTTCATTC
ACCGGTTGCCCAACCGAGCAGTTGACTGGTAATGTCAGCTACTTTCTCTAAGCTGGTCACGTATTTTACACCACCAGCCT
TACCCCGCCCTCCAGCATGGACCTGTGCTTTCACCATCCAAGCCTGCCCACCGAGCGCTTCTGCAGCAGCCACGGCTTCT
TCAACGGTGGCCGCCGTTTTTCCTGGGGGAACAGGCAAACCGTATTCACTAAACAATAATTTGCCTTGATATTCGTGTAA
ATTCATGAGTTCTTTTTCTCCGATTAAGTTGGGCTAGGCTTCTGGGTATAGGCAAAGATAATTAAAGGCGGCGTAAATCG
CCGCCTTTAAAAATTTAGACATCAATTAACAAGCGTGCAGGCTCCTCTAACAGTTCTTTTATTGTTTTTAGGAAACTCAC
AGATTCTTTTCCATCAATGATACGGTGATCATAGGAGCGGCGGATTAATAATCGGTGTAGCGAGTAAAGAACCGAATACA
CCGCCATTAGTAATCGTAAATGTTCCACCCGTCATATCTTCTATTGCAATTTGATTGTCTTTTGCTTTACGTCCGTAGTC
AGCAATTTTCTTCTCAATTTCTGCAAAACTGAGTTGATCCGCATCACGAACGATCGGAACAACTAAACCACGTTCTGTGG
AAACCGCAATACCGATATCAAAGTAATTATGGTAAACAATATCGTTCCCATCAATCGACGCATTGACCGCTGGGAAACGT
TTTAATGCTTCAATGGCGGCCTTGGTAAAGAAAGACATAAAACCGAGACGTGTGCCGTGACGTTTCTCAAAACTATCTTT
ATACGCAGCACGGAGTTCCATGACTTTATGTAAATCAATTTCATTAAACGTAGTCAGAATGGCTGCATTATGTTGCGCAG
CAAGCAAACGTTCAGCGATACGAGCACGAAGACGCGTCATCGGTACTCGTTTTTCTAAACGATTCGCTCCAGCTGTAACC
TCTGTCGTCGCAGCGGTCACTTGACTTAACGAGGATGAAGCGGGATTTAACAGATCTTGACGGGTAATACGACCTGATTT
TCCGGTGCCGGCGATCGTTTCTAATGGAATATCCTTTTCTGCGGCAAGACGTCGTGCAGCGGGCCCGGCCTTGTCCGCTT
CATTCTTTACACTTTGTGATTCATTTTTCGATACCGCAGCCTGCTCTGGAACCACCGTAGAAGAGACTGCTGTCGAAAGA
TAAGCTAACAGTTCGCCGGCTTTTACCACCGCACCTTCTTCTTTGAGAATTTGCGTGAGAACCCCTTCTTCCGGTGCAGG
CACTTCAAGAACCACTTTATCCGTTTCCAAGTCCAATAAATTTTGATCACGACTCACCTTATCACCCGCTTTGGCGTGCC
AAACAAGGATGGTCGCATCGGCAACCGACTCGGGTAAGGCAGGAACCCTAATTTCAATACTCATACGTTTTGATTCCTCT
TTTTCATGGAAATTAATAATAGTTTTAAAAGGTTAAAGCCTGTTTTAATGTTCTAACGCCTCTTGAATCAGTGTTTTTTG
TTCTTGCGCATGGACAATGCCGCAGAAGCCGCACGACCCACATAACGTAAACGTTGACCCGCCCCCAAACACGCTAAAAG
ACGGTGTTGTGTACAATACCATGGACCTTGATTCTTTGGCTCTTCTTGGCACCAAATAATATCTTGAACCTTCGAATATT
GGCTCAGTTGTTCGCGCAGGGCTTCATGAGGAAACGGGTAAAGTTGTTCAATACGAATTAAAGCCACCTCTTGACGTTTT
TGGGCGCGACGCTGCTCCAGTAAGTCATAGTAAACTTTTCCACTACATAAAATAACGCGTGTCACCGCTTGTTCAAGCGA
ATCGATTTCTGGAATCACGGTTTGAAAGTGACCTTCCGTTAATTCTGCGAGCATTGAAACGGCTAATTTGTGTCGTAATA
AACTTTTTGGCGACATAATAATCAGCGGTTTACGATAATCACGTAACATCTGGCGACGTAACAGATGAAAAATTTGTGCA
GGGGTCGTCGGCACACACACTTGCATATTTTCTTGCGCACACAACTGTAAAAAACGCTCTAAGCGCGCGGAAGTATGTTC
AGGGCCCGCCCCTTCGTATCCATGAGGTAATAATAATACTAAACCACACAACCGTCCCCATTTTTTGTTCAGAAGAACTT
AAAAATTGGTCGATGACCACTTGTGCGCCATTCACAAAATCACCGTATTGCGCTTCCCAAATCACCAAAGACTTCGGATT
AGCGCTTGCATAACCGTATTCAAAACCCATTACTCCCGCTTCAGATAAGGTCGAGTCAATCACAGCAAAGGTTTGATCGG
GCTGTGCCAGCTGCGCTAACGGTACGAAGATTTCCCCCGTTTTATGATCATGTAATACGGCATGACGATGAAAAAAAGTG
CCTCGTCCGCAATCTTGTCCTGAAATACGTACCCCAAAATTTTCTTGAAGTAAGGTTGCGTAAGCTAAGTTTTCCGCATA
CCCCCAATTCAAAGGAAGCTGTCCTGATGTCATTTTTCGACGATCTTCGATAATCTTGGCAACTTGAGGTTGCAATGTAA
ACGCAGCCGGAAGTGTTTCTAACGTTTTTGCTAGCTTCTTCAGTGGCTCAAGGGCGACACCGGTTGGTACTGCTTGATTC
CAAGATTGATTTTGATAAAAATGCCAATCAATACGGTAAGGATTATTATATTCTTGTACACTCAGTCGGCTGACAACCGG
TTTCCCAGAAGCCAATTGACTGCGATAATCTTCCATCGCTTGATGTACTTCTGCTTCGGTCAGCACCGCCTCGGTAATCA
GTTTCTGTGCATATTGATCACGGACCGTCGCTCGTTTTTTAATCGCTTGATACACCAACGGTTGTGTGGCAGAAGGTTCA
TCGGCTTCATTATGACCATGACGACGATAACAGACGAGATCAATCACGACGTCACGTCTAAACCTTTGCCGAAAAGTGAG
CGCCGTTTGTAAGGCAAATAATACGGCCTCGGGATCATCGCCATTGACATGGAAAATAGGCGCTTCAATCATTTTTGCCG
GATCACTGCAATACCAACTGGAACGAGAGTTCTGCGGATCAGTCGTAAAACCAATTTGATTGTTAACAATAATATGTAAC
GTCCCACCGGTACTGTAGCCTTGAGTTTGAGAAAGCTCCAGTGTTTCCATGACAATCCCTTGTCCTGAAAAAGCGGCATC
GCCATGAATTAAAACCGGTAAAACTTGTTTTCCTGTGTCATCACCACGCCGTTCTTGACGTGAACGTACCGAACCTTCTA
CGACTGGATTGACAATTTCAAGGTGCGAAGGGTTAAACGCCATCGCAATATGCAAAATACCCGCTTCGGTTTGCATATCG
GTTGCAAAACCTTTGTGATATTTAACGTCACCAGAACGATTCTCTTCGGTGAGCTTTCCTTCGAATTCTTCAAACAGTTT
ACTCGGTAGTTTTCCCAAAATATTAATCAATACGTTAAGGCGACCACGATGTGCCATCCCAATCACAATCTCTTCAACCC
CTTCTGGCTTAGCGCGCGCCACTAAATTATCAAGCAACGGAATTAAACTATCGCCACCTTCTAATGAGAAACGTTTTTGT
GCGACAAATTTACTACCCAAATATTTTTCTAGCCCTTCTCCACGGATTAATCCTTGTAAAATTCGTTTCTTTTCGGTAGC
GGTATAACGCAACGCGCCAGCGTTTGCTTCAATTTGCTGTTGTAACCACTCGCGTGCCACCTCATCCGATAGATGCTGAG
TTTCAAAACCCAACGAAGCACAGTAAATTTTTTTAAGGGTCTCCAACAACGTTGGTACCGAAGTTTGATTTAAACCCAAT
AATCCATTCAGTTGGATAGGTTCTTGCTGTTCAGCCAGCGTCAACCCGACACTTTCAGGTAAAAGCGCGGCGATGGGACG
TTTTGGGGCTAAGCCCAACGGATCCAGATTCGCTTGATAGTGTCCATAACGACGATACGATTGGATCAAAATCTGCGCTT
TTAACGTACGAACCTCTGCGGTATTCATTGCCGCACTCGGCATGGCAACAGAACGAGTTTGCTTCGCTAATTTTAGAAAA
AAATCCCGAATATCGGCATGTGAAACATCTTGCGGATCGGTCACTTGATCAAAATAATGTTTCCACTCTGCGGCTAACTG
CGTCGGATCATGCAAATATTGTTCATAAAGTGATTCAAGATAGGCATCATTACCACTAAATAAGTAGGAGTCAAAACGTA
AGGTTTGAAATGTAGATTTTTCGTGCTCAGTCATTTGGATGAATCATTACCCTGGTTAATGAACGCCTCGCTATCCGAGG
AGGTTAACTCGACCTCGTCTGCGAAGCAAAGGTTTTAGTCTTTTTTCTACTTGGTCAAATACAAGACTAAAGGATTTTCT
TATTCTTCTGCAAAAAAGGCAACCTAAGAATTGCATCAAACAGTGCCTTCAGGTGAATTATTCGCCCACAGAGTCCGCTT
TCATTCAATCGAATCCATATATTAGGCAATCAAGAAGCCGCATTCTGTCCTTCCGACGCGCTCGAGTAAACTAAACTTCT
TCTTCTAACAGCATATTACGGACATGACCAATGGCCTGGGCGGGATTTAATCCTTTAGGACAAACCGTCGTACAGTTCAT
AATGGTCCGACAACGAAATAAACTAAATAAATCATTTAATTCTGCTAAACGTGCTTCTTTAGCGGTATCACGATTATCAA
CCAGAAAACGACACAACCACAGTAACGCAGCCGGACCTAAAAATTTATCTGGATTCCACCAAAAAGAGGGACACGCGCTG
GTACAACAAGCGCACAAAATACATTCATACAGACCATCGAGCTGTTCACGCTCCTCGGGTGTTTGTAAACGTTCTTTCAC
TGGCGCATCTTGATCATTGATTAAAAAAGGTTGTAAAAAGGTTCCATATCAACGACTAAATCGCGGATCACGGGCAGTCC
AGATAAAGGCCGAATCACAACTGGCGATTTGAGTGTCGATAAAGGTGTTATACAAGCCAAACCATTTTTACCGTTAATAT
TCATACCATCGGAACCACACACTCCTTCGCGACAAGAGCGGCGGAACGAAAGGGTTTGATCCTGTTTTTTCAATGCTTCT
AACGCTTCGAGCAACATCATATCCTTACCCTGTTCGATCGTCAGTGTATAGTCCTGCATATAAGGTTTCTGATCTTTTTC
AGGATCAAATCGGTAAATAGAAAATTGCATAATATTAATAAACCCGTTCTTTGAGTTCCATGGCCGCTACCATTAAGGGT
TTTCGGTTAACGGCTCGGTAATCAATCCGCCAATCGTCACCAAAGCAAAGAAGATGTTTTAACCAATTTTTATCATCTCG
TTTTGGAAAATCTTCGCGGCAGTGCGCGCCACGACTTTCTTGTCGTGTCAATGCAGACAAGGCGGAAGCCATCGCGACCT
CCATCAAGTTATCTAACTCAAGCGCTTCAATCCGCGTCAGTATTAAATACTTGGCTATGATCATTTAATACCGCGTAATT
CAAACGTTCCCTCAGTTTTTTAAGCTTATTAAGCCCTTCTTGCATATAGTGTTCGGTACGGAACACACCAAAATCATTTT
GCATCGTTTTCTGCATTTCTTGGCGAATTTCAGCCACACTCTCACCCGTTTTGGTCTCATTCCAGCGGTTTAAACGGGTT
AATCCACGCTCTAAGTCGTCTGTCGAAACCGAGGGTAAAGTTAACTCGTTCTGTAAAGCTTCTTCAACATGTAAACCTGC
TGCACGGCCAAAGACCACAAGATCCAATAAGGAGTTCCCTCCTAAGCGATTGGCACCATGCACGGAAACACATGCGCACT
CTCCCGTTAGTTGGAATCCCACCCATCATATAATGACACGTTGGAACCACCGGAATCGGTGTCGTAATCGGATCAGCATG
TGCAAAAGTAATCGATAACTCGCGAATACCGGGTAAGCGTTTTTTGATTAAATCCGCTCCAAGATGGTCGAGCTTCAATT
TGACGTGATCAATACCACCTGGATCAAAGCCATGCCCTGCACGAAGCTCTAATGCCATCGCACGCGCGACGACGTCACGC
GACGCTAAATCTTTCGCATGCGGGGCATAACGTTCCATAAAACGCTCGCCATGACGATTAATGAGATAACCCCCTTCGCC
TCGACAACCTTCCGTCACTAAAACGCCCGCTCCAGCAATACCCGTTGGGTGAAACTGCCACATTTCCATGTCTTGGACAG
GCAGTCCAGCACGCAAAGCCATCGCTACACCATCGCCGGTATTAATAAAGGCATTGGTTGTCGATTGAAATATACGCCCG
GCTCCCCCTGTGGCTAAAATCGTCGCGCGACTATGAAAAAACACCACTTCACCGGTTTCAATGGATAAAGCTGTTAATCC
CGCAACATGCCCTTTTGCATTCTTAACCAGATCAATCGCATACCATTCGTTAAAAAAATGCGTTTTCGCTTTTAAATTTT
GCTGATAAAGAGTATGTAATAAGGCATGTCCAGTTCGATCCGCTGCGGCACAGGTTCGAGCCGCTTGATCGCCACCAAAG
TTCTTAGACTGTCCACCAAAAGGACGTTGGTAAATTTTACCTGAACTCATTCTGGAGAAAGGAAGCCCCATGTGCTCCAG
CTCATACACGGCTTCAGGACCGGTTTTACACATATACTCAATACAGTCTTGATCGCCAAGATAGTCGGATCCTTTCACTG
TATCATACATATGCCAACGCCAATCATCGTCATGCGCGTTGCCCAGTGCACAGGTAATTCCCCCTTGGGCCGAAACAGTA
TGTGAACGCGTAGGAAACACTTTGGAGATCAACGCAACCTTCTGGCCGGAGTTTGCAAGTTGCAGGGCCGCACGCATCCC
GGCGCCACCGGCACCAACAATCACGGCATCAAACGTATAAGTGGGTATCGACATAGATTAATGGACCCCAAAAAAATAGC
CAAGCCCCAGATAAAATAGAGCAATAAGCCAACAATAACTAAAATTTCGATTGCTAAACGTAACACAAATGGTTTGATAT
AGTCCGTTAAAATAGTCCACATCCCAATCCAAGCATGCCACATTAGACTCAGTAAAAATAAACTACTGAACACGGCAACC
GAGTTTTGCATAAAAAAATGATGCCAGGTTTCATAGGTCATCGGGGTGTGGGTTAAAAAGAACGTAAATAAAAAGACAAT
ATAGAAAAGCATGACCACCGAAGTCACACGTTGTATTAACCAATCACGCAAGCCATTACCCGATAAGCTCGTGACATTAC
TTAATTTTTTCACCACAAATACACTCCCATACAAACTGTAGCGATCACCGCCACCACGATAATAATACGCGCGCTACACC
GTGCCTGCGCCAATTTTTCCCCCCAACCCGTATCCATAATTAAATGGCGAACACCGGCCAGTAAATGATAAAAAAGCGCT
AAAAAAATACCTAAAAAAATGATCTTACTCAATGGGTGAGCAAACCCTGCTTGTAAGTTTTGAAAGTGCTCAGGACTTTT
GAGCGAATAGGAAAATAACCATAAAATAAATGGGATCAGTACAAATAAGATAAATCCTGAAATTCGATGCAAAATAGAAG
CAATTGCCGTAACAGGAAATTGGAAGGTCGATAAGTCTAAATTAACCGGTCTTTTAGCCACAAAATCAGCCTTTTCATTA
AGTAAGGTTAAAAACTGGGGCGATTATACGCTCAAACCTTGTTTGAATACAAATGTCGATCTGGATTTTTTTTAGCATAA
ACTTAGTCTACGGTAAAATCAGAAGTCGTCATAAATTAAGCTAACTTGACTTGTTTTGCTAACTGATTGACTTCGCTTGC
ACTCAATTCTAGCCATTGTCCGCGTTTTAAATGATTAGGCAAACCAATTGAGGCAAAGCGAATACGAATCAAACGACTGA
CCACGACACCTTGTGACTCCCATAAGCGGCGAACCTCTCGATTACGTCCTTCCTTCAATACAACATGGTACCAACGGTTT
GCGCCCTGACCCTCTTGCGCTTCGATTTGGGTAAACGCCGCTAAACCATCTTCTAGGTGTACGCCTTCCTTTAACCGTCT
TAACATCACCTTATCTACTGAACCTAAAATACGAACCGCATACTCTCGCTCAATTTCATACGACGGATGGGAAAGACGAT
GGGCTAACTCCCCATCGTTGGTAAACAACAATAAACCCAACGTATTAATGTCTAAACGACCCACCATAATCCAACGTTGC
CCTATTAATGTCGGCAAACGAGAAAAAACAGAGGGACGATTTTCTGGATCGTGACGCGTACAAATTTCACCTTCTGGTTT
ATGGTAAAGTAGCACCCGTCGTGGCGCCTGAGCAGGCGCCACGGTAACTGGCCGGTCATCCAGGGTTAAAACGCTCTTCA
TATCCATGCGATCACCCAGTTGGGCAGTTTTCCCATTCAACTGAATGCGGCCCTGTTCAATCCAACGCTCAACTTCCCGT
CGTGATGCCAGCCCAAGACGAGCTAATACTTTTTGTATTTTTTCCTGCATAGGTATTTTCCTAAAAAATGGTTCTAAGTG
GTGCAGTGAGAAAAAAAAACCCGATTTCGAAGCTTATTCTATCTTTTAAGCAGCCGATAGCTCCGCAGACTCAGGTTCTT
TTACGGTTTCTAGGGCGGGCAAAGGAGGCAAATCAGTGAGGGATTTTAAATTAAAATGATCTAAGAATTGAGTGGTCGTG
CCATAAAGCGTCGGTCTTCCAGGGACTTCGCGTTGCCCGAGTACTTGAATCCATTCTTGGTCTAACAACAGTTTAATGAG
CTGAGGGTTAACGCTTACCCCACGAATCACCTCAATATCGGCGCGGGTAACCGGTTGCTTATAGGCAATAATGGCCAATG
TTTCTAAGAACGCTCGAGAATAGCGTAACTTTTTTTTCCGGCCATAGTTTTTTTAGCCATGGACTGAAGTCCGTCGCGCT
TGTAAAACAGTACCCGCTCGCCACTTCCTGCAAACGAATCCCTCTTAAGGCGGCTTCTTCCTGCAAAATAAGTAAAGCCT
GTTCAATCTGTTTTTTAGTAACTGCTTCCTCTTTTTCAAAAAGACTCACCAACCGCGACAAACTAACCGGTTCTCCAGCG
GCCAAAAGCGCGGCTTCTAAAATTGATTTTAACTGTTGCATTTCCATGACATCACTATAGCAGATCTTGGTAAGGTCAGT
GAATGTAATTTGTTGTGTTACATCTTATTTTTTTGGACATGGGCTAAAAATTGCTGTTTAATAGGTCCATGTTTTACGTT
TTATCTAAACAACAGGGCAGGGGTGCCCAACCTTGGGCTGAGAAAATATTCATATTTAACCCTATAACCTGATCAGGTTA
ATACCTGCGTAGGAAGTTGAAACATGAAAACAAAAAAAATCTTAGTCAAATCATCGGCTCGTTTTTCTTTTTCGGAGGAA
CGCAATGATGATAAAAGTCACGCCATTTAATCTAAATAGTGCTACTCTCTTTGCGGATCTTGACAAAATCCGTAAAACAA
ATCCACTCATTCATAATCTAAGTAATCTCGTTGTGATGCCCATTATCGCCAACTTGCTTTTAGCACTGGGGGCTTCGCCA
ATCATGGCGCACGCTCCTGAAGAGTTGGTCGAAATTGTCACTCTGTCTAAAGCGCTGGTAATTAATATTGGGACATTGGA
TAAAAACTGGCTGCGCTCTATTGAAATCGCACAAGAAATCGCTCGTCAAACTAAGATTCCCATTGTCTTTGATCCCGTCG
GAGCAAGTGCCAGCCGCTATCGATTAGAAGCTGCATGCGAAATTTTAGAACGTGGTGTTACCGTACTGCGTGGAAATGCG
TCCGAAATTATGTCGTTAGTTAACATGAATATTTGTAGCAAAGGCGTTGATTCCCTTCATCAGAGCGATGAAGCACGTTT
AGCGGCACTTGAGTTGACAAAACATTACCATTGTACCGTGGCAATTAGTGGTAAAACTGACTGGATTATCAGTGAGAAAT
CTTGTTATAGTCTGGATTACGGAACGCCTTTATTTACAAAAGTCGTGGGTATGGGTTGTTCATTGACAGCGATTATTGCA
AGCTTTTTAGCCGTCCATGCGGATCCAGTCCTTGCAACGGCGCATGCAGTGGCCTTATTCACTCTATGTGGTCAATTCGC
CGCTACAAAAACATCCAGCCCCGGTCATTTTTATAACGAGTTACTGGATATAGTGTATCAGCTAGATAAGAAAAAAATCA
CCTCGTTGATAGGAGATCGTAACATATGATAAAGAGGGAACTTTACTCTAAACACACCACTTCGTCCGACATCGACTATT
CTTTTTATTTAATTGCTGACGAACAAGTCTGTGCCCCTCGCTCGATTGTGCAGGCGGTAGCCATGGTCATTGACTATGGA
GTCACTTGCGTACAGTTGCGTATGAAACACCGCAGTACAGAGGAAATGCTTGCTGTAGGCAAACCGCTCGCTACACTCCT
GCGATCAAAAAAAATTCCATTAATTATTAATGATAATGTGGATGTTGCGCTGGCTTCGGATGCAGAAGGCATACATATTG
GCCAATCGGATTCACCTTGTTCACTTGTTCGCCAACAAATTGGCGAACAAAAAATAGTCGGGCTTTCTATAGAAAACCAG
GGGCAAGCCAAGCGTTGTTTTTTCCCACTAAAAGCAAGCTCGATGCAGCACCTCCTTTAGGACTTTCTCAACTAAAAGAA
ATCGTGTACTTATTACCTAAGCCTGTTGTCGCGATTGGCGGGATTCATACACAAAATATAACCTCGGTACTACAAACAAA
CATTGCAGGTGTCGCCGTGGCTTCTGCAATTTTCTCTGCAGCGGATCCAGGTAAGACAGCACAAACTTTTGCTCAACATA
TTCTGGAGGCGTCCTCATGTTAACGCTTTCTTCTCATCCTCCTGTTGTCGTCACTCTTGCAGGAACGGATCCGTCTGGTG
GTGCTGGAATCCAAGCCGATATTAAAGCCATTTCCGCTACAGGCAGCTATGCCGCCAGCATTATCACCGTATTAGTTGCA
CAAAACACTCAAGGCGTCAGCACGATTGAAGAGATTTCTTTACCTTTCTTACAGCAACAAATCGATGCCGTCTTCAGTGA
TCTTGAGGTTGCTGCGATAAAAATAGGAATGCTCTATAAAAAAATCAATTATTGAAGTCATTGCTAAAAATATAGAAAAG
TATTCTTTCCCTGTTATCGTCTTAGATCCTGTGATGACGGCACAAAGTGGTGATTGTTTGTTAGCAGAGGATGCCATTGA
AGCGCTGAAGGGTCTGCTATGTAAAGTAGATATAATCACGCCAAATATTCCAGAGGCAGAAATCCTTTTAGGTCAAACCA
TCGATACACCAAAAAAAATGCATGCCGCTGCCGAAGCCCTCTCTAAACACTATCATACTTCTGTGTTGTTAAAAGGAGGT
CATTTAACCGGCGCGCAATGCCCAGATATTTTTTACGATCACGCCAAACAAACCCACTTCCCTTTTATTAGTCCACGCGT
TGATACCCAAAATACTCATGGCACCGGCTGTAGCTTATCCGCAGCAATTGCTTCGTATCTTGCGCAAGGAGCAACCGAAT
ATGAAGCCATCAAAAAAGCTAAGCATTACTTATTTAATGCGCTTACTTCAGCAAAAGATTTTCGTATAGGGAAAGGCCAA
GGTCCGATCCATCATTTTTATGCACTAAGGAGAGAAAGTTATGTTATTTGATACCCTTCGCAACTATACAGCAAGTATGC
TAGAAGCAATTTATCAACACCCTTTTAATCAAGAATTAATTAAAGGGACGCTGCCACTTGATAAATTTACTTACTATTTA
GAACAAGATATCCTTTATCTCAATGATTTCTCTAAAGCTTTAGCATTAATAGCTGTACGCTTACCTTTACAGGAACATCG
TGAATGTTTTCTACGTTTTGCCAATGAATCCATACAGTCTGAAAAACAATTACATTATACCTTTTTGCATCAATATAGTT
TGTTTGATGCAGAACAAAAAGAACAAAGTCCTTTTTGTTTTATTTATAGCAACTATTTACTTAAACTCGCTATACTCGGC
ACAGTAGAAGAAGCCATAGCCAGCCTTGTGCCCTGCTTTTGGGTCTATCAACAGGTAGGACAACAAGCATTAATGAAATC
ACGCTCAAATATAAATAATCCTTATCAAGTATGGATTGACCTCTATGCAAGTCCTGAGTTTGATCATTCCGTCACTTTGG
CAGTTAAGATATTCAATGAACTTGCTAGCGATTGTTCGGCTCAACAACATGAAAAAATGATTGCTGCATTTAAACGGTCA
ATGCAACTCGAATGGAATTTTTGGCAAGGCGCGTACTCGTTAGAAAATTGGGGCATTTCTCATTTACAACCAGAGTTAAT
TAATACGTGAAATTAACTGACAAACAAAAAATAGAGTGAATTTTTGCATAAAAAATTCACTCTATACTATCTCTTGTTCA
CATCGACCATATCTTGTCAAGACATTTGCTTAAATAAAAAGCAACTTTTGCGTATACTCAATTTAAATAATCCACTAAAA
ATACGCAATTATGGCGCTTGTTAAATTAACTATCCTAAACTTAAAAAAGTTCAACAAGATACTTCACCTTATATTGAAAT
AAAATTAAGTATATCTGCGTTTGAAAACATAAAAAATGCTCAGTTAAGTCTTGGAAAAGAAGAAGACACCTTTTTAACTC
TCAGTAAATTAGATTACCATGAAGTCATATCGCCTGATAATCCAATTATCATTAAACAGGTCATCCCATTCCCTCAAGGT
GCGACTCATTTCATTTTTAATTACCTAGCTCCTCTAGATAAAAAACAAACGATCACTCAAGCTATCACTGAAAAACATTC
TTTACTACCGAATAATGCTACTCCTTTTGAGAACTTACTCGCTTTAACGTGCGCTAAAATTTCAGATTTAAGTGAAGCTA
TCATTTCACCTTTTGATTTAGTCAATACCCCAAAATCTACTTTGTACAGAAAACTGGGGCCCGCTCTTACCGGCCAACGT
GCAACGTAATTTAATTCAAAATAGCATTAAAATTCATCAAAAAAAAGGGACAAGAAAATCATTAGAACTGGCTTTAAAGC
AAATTGGCAGCGATATCAACATAAAAGAATGGTGGGAATCAATGGATCGCTTTTAAGAGGAACCCAACTTTATGGATCAA
AATAATTATTTAACTGTCGTTTCACATTTTTTTCAAGAAGCGCAGCTTGCTGATTTGGTTAATATTTATTCAGTCGCAAG
AGATAGAAAATTCTTTGAAACAATGAAAGATTCTCTTTCGAGTGATAAAAAGATTGCTTCAAGTATTACACTATAAATGA
ACGAAGCCAAAGAAATTACCCCCATTGCCTCCCAAGAGCATGATATTACTCTACAAAATGTAGCATATGTGATGGTCATC
ATTATACGGAAATCACTTCGTTAAATGATCGCTTACTGGTGCTGTATTCCATTTTAGAAAAATGCACTCTTTTACTTAAT
AATCAACGTTGGGAATTAAAATATGCTTTTCCTCCTTTGGATATTCAAGCCATGGATTTATATGGTTTATCTTATGATAA
AGATAAGTTGATCAAGACAGAAGGTTGGAACTCAAGCATCCAAGCCTACGCTAAAACACTTTATCAGAAAACACAGGAAG
ACGCTCACCCCAATAACCTGACATTATGGTTTCTCAGTTGGAAACAAACATTACGTGTTAAATCAAGCCTAGATGGGATA
AACCAAGATTGAGTCCCCTATTCAGATAAGATGACTAAAAAGAACCTCAACTTGATTAAAGAAGAAGAAAACACACATTT
AAGTTAACAAAACTTAATCATCAACAACTCACCATAAGGAGATGATACCATGCTGTCCGTTGCCACAGAAAAAAATATTC
AAGCTACCGCCTATTTTAATCCAAGCAATCCCTATATCACTCAACCTACTTATAAAGAGCAATGGCAAGCAGGAAAAATT
ACCTTTAAAACACACCCTCACTTTTTTATTGAGAATCAACCTGTCGCCTATCAAGCCAGGTGTACATTCACTTTTATTGG
ACGAATCAACCATCCCAAACAGCAGTAAAAGAAGACGATTCAGTGAAGTTAGTGGCTCATTCACATGTTTTACAAGTCGA
AGGCATTGAAACCACTTCTGTGTTGTGTAATACCGATACACAGTGCTCAGCAATCCATCAGAATAGGCTTAATTAATGTA
AAAAGTAACCCTATTTTAATGGTTGAATAAAGGTAATAAGCTTATTTAACACAGGGTAAGGTATCAGTCGCCCCCCTTAT
CTTGGCGACTCACTACGCATACTTTGTAATACGCAACGTAAAACCTAAGTAGAGTGCAATCATGGCAATAACAAAATGAA
ACAAATTATCGGCAACATTAAAATGCAAAAAAGCAAAATGGCCGTCTAAGGCTAAACCGAACAAGGCAAGTAAGCCATAG
AGTAATCCGCAAATCCGAAAGAACCATTTAGTATAAAGGGGTGAAGTACTGGCAGACAAAGCAATTAAACCCGTTATGAT
ATAAAATAAACTATGGTTTGCACTCACCTCAAAGAGGTTAAATAATAACTGATTCGGCGTTAAAAGAGGTATAAAAGTGA
TTATACCCACAACAATAAACAAAACAGCAAATAATAAGGCAACCTCTTTCAACATTACCAAACAACATCTCCACCAACAG
CTCAATTAATTCACAGCCAGCGCTATACAAAATTTAATAAAAAATATAAGGCCTCTATATGGCAAATCTTATGTCACTTT
ATACGACAAGAAGGCATTGCCGTCAATAAAGAACTTGCACTGTTTTTGATCCACTTACACTACTTTGCACCACAGGCGAC
AGTATAGTCCACCCGTAAAAATAATCAATATTGCCTCTACGTTTTTTAGGCTCACAAAACGAATTCTTTTTCACCGCAAA
TAAGATTACTCACAGATTCTGTGAATAACTCTGTGGACAGTATTTGAGTAAAGGCTTAAAAAGCCCTATTTATCGGCCGC
GATAACAGTTTGTGCAAAATTTAATCAAAATTAAAAATTTCTATATTTTCATATAGTTACATTAAGTCAATGGAAAAATT
ATTTAAATCTTTAAGACATTAAACCAAAATAGAAGAATTTAGGTAGACTTGTGCAAAAGTCACTTGTAGCAGACTCATGC
AAAACTATAATGCGCTTTGGAAAATACTGCGTAGTGAAGATTTAATCTTAACGCCCAATAAACGTTTACTCGTTTTTTTA
TTGCAGCAATACAATGCGCATCAACAACAGTTAAAAAGGAAAATTTGGTCAACACCTCGCTTATTTACTTTAGTCGATTG
GATTCATGCATTATGGGAAAAACAACTTCTGGTAAGGAATATTTTACCGCCTCTCTTATTAACACCTTATGAAGAACAAG
TTCTTTGGCAAAGAATCATTGACAACTCCGAACATTTTCTATTAAGAACAGATTCTGTTGCACACACAGCAAAACAAGCC
TGGCAATTGACTCAATTTTGGCAAATTGATTATCGTTCTGTTGATTTTGAATACAGTGAAGAAACCCAAACTTGGAAAAA
ATGGGCGGAACAGTTCACGTCTTATTGTCGACAATATAACGTCACGGATTATGCTACGGCGATTCATTCAGTGATTCAAC
GGCTTTCCAAAAATCAATTCAGTGTTCCACAACGGATTTTTATTATTGGTTTTGATGATCTCAATCCACTTATACAAAAA
TTATTTCATACTTTACGCGAAAAAGGCAGTGTGATTGAGATTTGTAATTTTTGTAATGAAGAAAAACCCGAGGCTTATCG
TATTCCTTTTTTAGATAAAGAAACTGAATTGCAAACGATGGCACGTTGGACGCATCAACAATGGAAAAAAGGTGAACAAT
CGATTTTTTGTGTGGTACCACAATTACTTGAAAACAGAACGTTAGTCGTGGATCATTTTTACGATGTATTTATGAGTCTA
GAAGGAAGAGTGCTTGATCCTTGGCCTTTTAATATTGCTGCCGGAAAAAGTTTAATCGATTATCCGCTTATCCAAACGTT
TTTCAATCTACTGCAACTTAAAAAAATAAATTCCCTAAAAAAAATAAGTAGTTTAATCCGATCGCCTTATTTACCCTATT
CAGAAGAAGAATGCTTTGCGCGTACCCAACTTGATCTCTATTGTCGGCGTTACTTAGAAGAAACGATTTCTCTCACACAA
TTGATTTCACTCTGTGAACAACAAGGCTGTCCTCATTTAGCCAAACAATTTACTCAATTACAGACCTTTATTGAAAATAA
TACATCGTTACAAAAACGCTTACCCAGTGCTTGGTGTGATTATTTTATAAATAAACTTCAATGTATTGGCATGTCTACAT
TCATCGATACCGAACCAAATTTATTACCATTAGTTACGCGTTGGTCAGAACAATTACAAGTATTGCAGCGTTTAGATCAG
ATACTGGGTAAAATTTCCAGAGAAGCGGCCTTTAATTATTTATATCAATCGAATTCTGCGCATCTCTTTCAAGAGAAAAC
TCATCCAGATACGCCCATCCATGTTTTAGGTTTACTTGATACGGCCGGACTTTGTGTTAAAAATCTTTGGTTAATGCGCT
TTGACGAACAAACCTGGCCTGCGCCTGCGCGACCTAATCCTTTTATCCCACTCATTTTACAACGCACACGACAATTACCC
CATGCTTCAAATGAACGTGAACTTTATTTTGCTTCCCAACTCACCCAACGGTTACTGCAGAGCGCTTCTCAAATTTGGGT
TAGTTATGCCACCCAAGTTAATCAACAATCTTTACGACCGAGTCGGTTAATCACCCATCTTCCAGAAGTACAAGCGTCCT
TCTTACAACTGCTTCCTTACCAAAGTTTAAGTGAAAAAATTTGGCAACAACGGGTTCTAGAAACCTATATCCATGAATAT
GCACCACCACTGAGTGAATCAGAACCACATCGTGGCGGTGCTTCGTTACTCAAAAAACAGGCGGCCTGTCCTTTCCAAGC
ATTTGCCTACTTTCGCTTAAATGCAAAATTTTATCCTATCCCGCAAGCGGGACTTAATCCTATCGAACGCGGCCAACTTT
TACACGAAGCATTAGAAATATTTTGGAATCGCTTACAAAACCAAACAAATTTACAACAAATGAATGCCGTTTCACTCGAA
GAATCACTACAATTTGCTTTAGAAACCGTTATCAAACGTTGGCGTATTAAAAAACCTTTTACGTGGAAAGCACATTTTAG
CCAATTAGAAAAAATACGTTTACGACAACGCCTTGACACATTAATTGAGTGGGAAAAAAAACGCCCCGTATTTTATGCGG
TACGTCATGAACAAAAACAAACTTTTTCAATCGGTCAATTGATTCTTGATTTACGAATGGATCGTATCGATCAGTTAGCG
GATGGTAGTTTACTGATTATTGATTATAAAACGGGAACGTTGCCTTCAACCCGTACCTGGCTTGAAACACGTCTCGATGA
ACCACAAATGCCTCTGTACTGTTTATCTCAACCTAAAGCTCGAGGCTTTGCGGTGATTCAGTTAACCAGCCAAGGGCTGA
ATATCAAAGGATTAAGTGAAAAAGAAAATGGAGTCTCTTCCGCGCTGTCTGAAAGTAAAAAATATCATACTCCGGAAAAT
TGGACACAACTGTGTATAGAGTGGCGCGCTACTTTAGAAAAACTCGCGCAAGAATATCAAATGGGTTGGGCCGCTGTGCA
ACCTAAACACGGATCAACCACTTGCCGACATTGTGATTTGCACCGATTATGTCGTATTCATCACCTTGAAGAATCCCTGG
AACATCATGACTGAATTAGCTGACGCCGTAGCACGAAAACGAGCACTTAACCCAAACGCTTCTTTTATTGTTCAAGCTCC
GGCTGGATCTGGAAAAACCGAGCTGTTAATTCAACGTTATCTCACTTTGCTGCAACAGGTTGACGTACCTGAAGCGGTAC
TTGCCTTAACTTTTACTCGAAAAGCGGCGCTGGAAATGCGTACTAGAATTATTGTTGCACTAGAAAAAGCACAATATCCA
CTGCCTAACGAGGCTTCCCCCCAAGAAATAGCCCGCTATCAACTCGCTAAAACCGTCCTCGAGCAGAATCAGAAAAAAAA
CTGGCAGTTACTGACCAATCTCAATCGATTTCGTATTCAAACACTCGATAGTTTTTGTCAAAGTTTAATCCGTCAAATGC
CTTTACTTTCGACCTTAACGGATACGTTATCGCCTACCGATCAACCTACTTTTTTATACCGCCGCGCCGCGCAAGAATTA
TTGACTACTCTAGAATCTTCGGCACCTTGGCAAAAATCACTGGCTCACCTTTTGGGGCATCTTGATAACCGTCTTGATTA
TTTAGAAGACTTACTCACCGAAGTGTTAGCTACTCGTGAACAGTGGCTGCCGTATTTAACGACGAATCCTACGATATTAA
GAACCCAACTCGAATCCAGTTTACAAACTGTGCGCGATGAACAAGTTAATAATTTGAACAATCACTTTCCTAAAGCCTAT
TTTTCTGAATTGGTGACACTCTTAATTTTCTCACTCAACCACCGCCCACAATCAAAATCCTCTTTCTCCATAGAGTCGAC
TGAACTGAATACTCAACATCCTGATTTTATTTTCTGGCAAGCGGCTAGCCATCTATTACTCAAAGAAACCAATCAATGGC
GACAACAAGTTTCTTTAAGGGATGGTTTTCCGCCACCTTCTGCAGAAAAAGATCCTATTCAAAAAGCGTATTATGGTGAA
ATGAAACGACGTGCGATAGATTTATTAGCCGCTTTACAACCGCAACATGAATTACTGGTTGACTTGATACGCTTAAAAAA
TGCCCCTCCTTCTTCTTATACTGAAAAGCAATGGGTTATTTTAGAGGCATTATGTGAATTATTGCCGGCACTGGTTGCAC
ATTTAAAGGTCGTCTTTCAAACGTATCGTAAAGTTGACTATACCGAAATTTTACTAGGGGCTTTAAAAGCATTGGGTGAA
GAAGAACATCCAACGGATTTAGCCCTGCATCTTGATTATCAAATTCAACATATTTTAATCGATGAATTTCAAGATACTTC
GATTACGCAATTTGCGTTAATCAAACAATTAATGGCTGCTTGGCAACCCGAAGAAGGAAAAACCTTTTTTCTAGTCGGTG
ATCCAATGCAATCTATTTATCGTTTTCGCAAAGCAGAAGTCGGTTTGTTTTTACAAGTACAAAAAACAGGGATTGGAACC
CTACCGTGTGAAACATTACGTTTATCCGTCAATTTTCGAGCCAATGCAAATTTAGTGGCGTGGATTAACTATTGTTTCGC
ACAGTTATTACCTAAGAAAGAAAATCCTCATCACGGCGCTATTGCTTTTTCACCTTCTGAAGCGTTTCACACTGCACCAT
CGACACAACCGGCTGTCGCAAATAGAAGCGGATAAGATGGTTACGTTGATTCAGAACATTCGGATGCAAGCACCCAACGA
TTCTATCGCTATTTTAGTACGTGCCCGAACGCATCTTCTTACTTTATTACCGACTTTTAAAAAAGCAGGTATTGCCTATC
AAGCGATAGAAATTGAAAGTCTTACTGACAAAGCAGTTATTCAGGACTTAATTTGTCTAACTCGTGCGCTATTTCATCTG
GGCGATCGGATCAGTTGGCTCGCTTTATTGCGCGCTCCTTTTTGTGGACTGGATTTACACGATTTATATACGATTACTCA
CTGTCAAACCGTACGCTCACCGGCTATCTTGTGGGAGCAATTGCTGGCTTTTGAAACTATCCCGCTTCGACAAGCCACTA
AACAACGCCTCCAGCGAATTATTCCTTTATTAAAACACGCTTTTATACAAAAAAAACACGCCTTGTCGCTGGCCATGTGG
GTCAAACAAACTTGGTTAGCACTGGGAGGTCCCCTCACATTAGATACAAAAGAGGGGTTGATTGCCGTACAAACTTATTT
TCAGCATTTAGAAAATAGAGGTGGGAATCATCGTGATGCCAGTGATTTTTCAGAATTAGAAACCGAACTCGCTCAATTAA
ACTTACCCAGCCTCCCTCCCCAACCAGGCTGTATTGATGTGATGACGATTCATAAAGCGAAAGGATTAGAATACGATCAT
GTTTTTCTACCCAGCTTACACCGTTCAGGCATACAAGACCGAGAAAAAATTTGGCGTTATGAAGAACGTTTAACGACGAC
CCACCCCCACTTAATTATTGCCCCCATTAAAGCGAGCGATCAAAAAGCCGACCCAATTTATAATTATCTATTATATGAAG
ATAAACAAAAAGCGGAATATGAACTGACCCGTCTATTATATGTTGCCAGTACACGTGCGCGAAAAAGTTTCACCTTACTC
ACCTATCGAGATATCACTAAAACCACAGCGGCCAAGCAAAGTTTATTTGCCCAGTTACTTCCTATACTTAACACGACAAA
GCCTCCTACTCAGCTATCGATTATCACAGAAAATAATGATGAGGAACCACCCGCTATGGATGCTTCGGTCCGGAGCTTAA
AACGATGTCCTAGTTTCTGGATCAATCCTTACCCGGTATGGGGCAATAATTTATCTGAACATTCTCTACTGTCCTCAAGT
CAAGCGGATGAAGATTCAGAATCTGCTTTATTAGGAACCCTGGCGCATCGATTTCTCTATCATCTCAGTCAAGAAGATTT
CTCTCACTGGAAACAAGACACATACACCATCACTAAACTCCACTGGTGGCTAAAACAGCTGAATATTCCTGATGAAAAAC
TAGATAAAATAATTACTTTCTTAAGCAAAACGATTGCAAACGTATTAGATGATCCGCGTGGGCGTTGGTTATTTGATCCC
ACTCATCGCTTCGCTCGAGCAGAATTTAGTGTGACCGTATCCGAATTTGGACGACTTAAACAGTGGATTATTGACCGCTA
TTTGATTGATCAGAACGGCACACATTGGATCATTGATTATAAAATCACGACACAACTCATCACAGAACCTGAATGCTTTC
TTAAGGAGGCGATGAAGCAACATCGACAACAACTGGAAACGTATGCTAACGCGCTTACTCTCGATCCTAATTTCCCGAAA
CAAGCTAAAATCTATCTAGGCCTTTATTTCCCCTATCAATCTTTGTGGCATGCTTGGCCATACCGCACCAAGAAAACGCC
GCATTGCACAAAAAATGCAGTTTAATAAAAAGGCTTTACTTGAAAATAATGGATTGGAAAACCTTGTTTCTAAGCTTATC
GTGACATCAAGCAAGCGACCTGAGAATCTTTCTGTCAAAAGGAAAGATAATGCGTTACTTTTTGTAGCGCCATATTCCAA
TGACTTGAAAAAAAATATCCTAAAGTCATAAAAACACTTGCCCAAACAATTCCACCTGAATAGGCATAGAGTGCAAATAA
TCGATATTCTAATTTTAAAGCACCCGCTACATACCCAGTTAAATGACGCACCCCTGGAATAAAAATAACCAATCGATAGA
GAAAACTTTCCCATTTTTTCAAACCACTGATGCGCAGCTTGATAACGCTTTTCGGTTAAACCAATGTAGCGTCCCCAACC
TTTATGTAAATAGTGTCCGGTTAATCGTCCCAAACCATAACTTCCTGTAATCCCAAAGCATGTTCCTGCATAAGCCATCA
AAACACTTGAAACGATAGGTAGTTTCTCCTTTCAGGTATCGGGAGCGCAATAATTCCTAATGCCAACAATACAAAAATGA
CGATACTACCGTATTGATTAATCCAGGGTAATAGTTGATGAAAATGGGTTGCAATCGAATTCATATTAAATAAAAAATAA
CAGGGTATAAAAGAAAAAAATTGTAACTAAAACCAAGCGCATTGCAACTTGGCAAAACAACCGATTACGCTATAAAGCAC
GGCGCAAATAAAAGATAGCCCCTTTATACTTGAGAGGCTATCTACAACGCATCTTAACAATCCGGTTAGTCATCCATTTC
ATCTACCTCATCGATATCATCCAAATCATACCCCTCCTCTTCTTCTCCATAAGCGTAATGGATCACTTCTTGCGGCATCA
TCGCTTGTATACGGCGAGTACTCGCCGTATAAGGTAAAACAATCACTTGGGTACCAATGTCCGCAAAATTTTGATTTAAC
CACTGTGCGTCGTTAGTGAAAAGACGTAAACAACCGTGACTGGCATTAAACCCTGGGACACCACGAAACGATCCATGCAT
GGCAAATCCACCTTTGAAGAACATACAGTAAGGCATCGGTGCGCCGCCATGCGGTTTAGGAAATTTAGTTGAAAAACATC
CGGAACCACGTTTCTCATAGATTTTAAATTGACCACTGGGGGTGTGACAAGGTCGTCCTAAATCTGGACACCAATTTTGT
CCACCGGAGCCAGGGCCCCAACGTAATATTTGTCCAGATGCACTGTAAGCCGCCCATGCATTCAAAGTAGGTGAAAAAAC
GATTGTTTTTTTACCAGATACCGCTCGATAGGTAGGAAATGGTGTATACTCCATCGTGTTTGTGGTGTACGCTTTAGGTA
CAGCAATCCGTATGCCTGGCCAAAGTGGTGTATTCATGCGGTTAATTCGCATGATTAGGTCACGTCGTGCCGAATTGGGA
AATAAATTTTCCCAACTTTCCCCACGACGTATGACGATACAATAAAGCCGGGGGTCGTTACAGAGACTTTGTAATAACCA
GCCCCGTGCCGCAAAGCTATCACCATAGATGGCTAAAGAAATGATTACTATCACAAAAAGTACGGTAAAACGCTTGAGTA
CACGCATAATCTGCTCCTTCCACCTGTCTAGAGGGGCGTTTTTTATTGAAGTAAGGCGTTACTCTCCTTTAAAATATAGT
CTATTTTTAGATCAACTAAAGTAAGAAAATGCTCAATTTGTTCAAGAAAAATGCCAAGTGGTGGGCCTTGTTCGCCATGT
CAAGCGCCCTCGCCTTGGTCTTTATTGATCAAACGGCCCTCGCTGTGGCGCTCCCAGCCATGCAAAGAGACTTAAATCTA
AGCAATAACCTCCTTTCATGGATTGTTAACGGGTATTTATTATCCTTAAGTACCCTTGTCCTCTTTGGGGGTAAGCTTGG
AGATAGCTTTGGCCATAAAAAAAATCTTCCTATGGGGACTTCTTATCTTCGTCGTAGCCTCCCTATCCTGCGCTTTAGCC
ACTTCCGGAATTTGGCTACTGATCGCTCGTGCCATCCAAGGGATTGGAGGAGCGCTAATGATGCCTTCGACGAATGCCCT
CGTTGTAAATGCCTTTCCCGAACAGGAACGAGGTAAGGCAATGGGAATCTATGTCGGGTTTGCCGCTATCTTTTTAGCAG
TAGGACCTTTATTAGGGGGCGCATTGACTCAGTGGATCAGTTGGCGTGCGGTGTTTTGGATCAATCTGCCGATTGCTTTA
GTCAGTCTCTTTTTGACCAAAATGAGTATTCCTAATTGGGAGCGTACAGAACCCTTTAAGATGGATTATCTTGGCTTAAT
TCTATCAATCGCTTTCATTAGCGGGTTTGTCTTATGTTTTATGCAAGGTTCACATTGGGGATGGTTATCTACTCCCACAC
TGAGTTTATTCGTTTTTAGTGTGTTGATGTTGGCTTTTTTTGTTTATTGGGAAAAACAAACACCCGCCCCATTGGTCGAA
ATGACATTATTTAAAAATCCAACCTTTTCGCTGATTACAGCGATCATGTTAATTATTCAAGCGGTGGGTATTTCTTTTAT
ATTTTGGTCTATTTTCTTACAAAATGTATTGCAATATTCATCATTAAAAGCGGGATTACTCTTATTACCCACCATGATTC
CTGTCATTTTTATGTCACCGATTGGTGGTCATTTACGTGATCGTTATGGGCCCACCTGGCCAATGTTAAGTGGCTGTACG
TTAGTATTATTTAGTTTTCTTTGGATCGGTTTTGCCAGTCGTACAAGTAGTTATGTTTGGCTATTCCCAGGATTATTACT
CTATGGTATTGGTATACCCTTGATGCTTTCTGGCTCGATGGCCACTTTAATGAGCACAGTCAGTGATCAACAACGCGCGA
TTGCCAGCGCTATCCTTAATTGTGCTAGACAGTTAGGTAATTCTATTGGTTTAGCGATATTCTCGGGGCTACTCAGTAGC
CTCAATAAATGGCATCTCAATGCTTTTTTAGCGCAAGCTCCTCAGCCGATTGCCAATATACAAGAAAACCAAATTGATGG
TTTATTAGCAAAATCACCTGCAGCGTTACAAGTGATAGCACATCTCCCCGCTGACTCAGCCGCTCTGGTAAAAACAGCCG
CGCTTGATGCTTATAAACAAGCATTTAGTTCAACGATGTTGATCGCTTCCTTGTTTGTCATTGTCTGTTTTCTGCTTATT
TTAAAATTACCGAGAAAATCTTCACCTTAATATTTATTATACATGTTAATAGCAAGCCCTTCTGAAAAATAAGCCAATCT
CTATGAAAAAAGAGTCTCTTAAATAGGGGCTCTCTCGATCTTTTTCTATTGTAATTATGGCCTGAAAGATGAAAAAGTAT
TTCCTTTATTAGAATATTTTAAAAAAGAAGGATTGGTTGATATTAAGTTTAATTTGAAAAAGTCAGTTCAATTTTCCGAT
GGCATCCATAATAATGAGTGAGAAGGATTAATATTTGCATAAATGGGCAGATTCTCTGTGCCGAGTTTTTTTTCACTATG
GGGGACAATATTAATTTCTGAGGTTACTTTTTTAAAGCGCTAAAAATCTATCTCTGCATAAATCGGATCCGATACGACTG
AAAATCTTATTAATTTTTTAACAAACTTCTTAAACTTATTATTTTCTTTATTACCCATATAAAATTACCTTATTATTGTA
AACTTAATGTATTAATGTATTTTTAAATATAAAATATTAATTAAGTATTAAATCTTAATAATTTATACTTTAAACTAAGA
AAGAGAACAATATGCATTGCCTTTACCTAACGATATCAAGCCAGTTTATTACGATAATACGCTTGAGCAAAACAATAAAC
CGAAGAATGTCGTGATGGTAACTCAGGATGAAATACAACCCCACCTAGACTTCCAAACAAATGAGTACACTACACATAAT
TTTTTTTCTGCTAGAGAGACTATAGTTTATAGTAAAAATACTCATCGATGTAACTTATGACATAATTGATATGGACTAGT
AAAATGTCTTTTATGAGCATTATAAATCTTTGTTAAATCATTGAGAATATTATTAGTTAATAATAATTAATCAAATCTAT
TTTGATCAATTATCATGTCATTTTCTGAACACATGATAGCTATCAAAGAAAATTAAAAGTCTCAAATTATTATCTATAAG
AAAAATCATGTTATCGTTTTATCACCAATCAAAATAATTTAAAATAATTTTTATTATTTTATTTACTTAATTATTAATAT
CACTAAAAAAAGAGCCTCTTAAATAGAGGCTCCTTCATGTTGCTTTTTTTATTAAGCGGTTATAATGATCGAGGAGAGAG
ATTAATATGACTTTCATCCTGTAATCTTTTTAATGGGTTATTCTTACTAAAAAAAGCATGTGGCTTAACAGATCTATTTA
TTATTTCTTCTTCATAAATCTTTTGTTTCTTCGATGGTGTCAGTAATAAGCTACCGGGATCCGAACTCCTAAAAAATAAA
GGATAACTATATAACTAAGAAAAATCGTGATAAAGAGATATAAAAACGAGAAAAATTTTTTAGTCGGAATTGCTATGACT
TATCAAATAAAAATCAAGCACTTCATTTCAACAAGTGCTTGATTTTGCATGAATTAGAGACGATACCAGTCTGATCCTTG
AGGCGTATCTTTTAAAGCAATACCCATTTGCTCTAACTCTTGACGAATCGCATCTGCGGTTTTCCAATCTTTACCCGCGC
GTGCTTTTTCTCTGGCTTGAATCAGTGATTCAATTTTCGCTGAGTCTATTTGCTGCACACCGGATTTTAAAAAATCTTTC
GGATTTTGCTGCAATATTCCTAACACAGTTGCTTGTTTTTTTAAAACTTGTGCGATTAAGATTGCTTTGTTCGGATCAGT
CGCTTTAATACGATGAATTTCATGCGTCATGACAAATAAAACCGCTAACGCTTCAGGAGTGTTAAAATCATCGTCCATAG
CAGCCTGAAATGATTCCTCATAAGAAGAGAGTAATGTTGTTAATGAATCCTGGTTTATTTCAGGGTGCCCAGACGCACCT
AAATTATCCACTTCAAATAACGTAGTATATAAGCGCTGGAGTGCCGCCTGAGCCAACTGCAAATTTTCTTGTGAATAATG
AATCGGGCTTCGATAATGGCTTGCCATTAAAAAATAACGAACGACTTCAGCGGGATATTCCGCTAACATGTCACGTAAAG
TAAAAAAATTACCTAATGATTTCGACATTTTTTGACGATTAACTTGTACAAAGCCAACATGAATCCAAGTTTGTACAAAC
TTTTTATCGGTTGCCGCTTCCGATTGAGCAATTTCATTTTGATGGTGGGGAAAAACCAGATCCAATCCCCCTCCGTGTAT
ATCAAATTGTTCGCCTAATGCCGCCATCGACATTGCAGAACATTCAATATGCCATCCAGGTCGGCCGGGCCCCCAGGGAG
ATTCCCAACTCGGTTCATTCGGTTTTGCCGCTTTCCAAAGCACAAAATCCAATGGATCCTGTTTGTTGAGCTCAACCGCC
ACGCGTGAACCATGGCGTAATTTTTCCAAGTCTTGATGTGCGAGCGCACCGTAGGTTTTAAACGTATCGATCGCATAAAA
AATATCACGGTTTTCAGCCTGATAAGCCACCCCTTTATCTAATAAAATCTGGATCAATTGAATAATCTCAGCGATAGACT
CCGTTGCTTTAGGCTCTTGAGTCGGGGGCATTAAGTTTAATTGCGCAAAATCTTCATGCATCGCTTCTATCATCCGCGTG
GTTAATTCGGTGATCGATTCATGATTCTCTTGGGCGCGTTGAATAATTTTATCGTCAATATCGGTAATATTTCGGATATA
TTTAACACTCAATCCCCTGTTTTTGAGATAACGCACAATCACATCAAAGGCAACGAGCACCCTCGCATGCCCTATGTGAC
ATAAATCATACACCGTCATCCCACACACATAGAGGCTCACTTGACCTGCAATCAATGGTTTAAAGGTTTCTTTTTGCTGG
GTTAAGGTATTATAAATTTTTAGCATGCAAAATTCTCGTGCGAAGTGTTTCCGGATCCAGTAATTGATAAATTTTAGCTA
ACTCAGGACCATCTAAACGCCCAGTGAGCGCAAGACGTAATGGTGCAAAAAGCGCCTTACCTTTTAAATTTAAGCTATTT
TGTAGTGTTTGAGTCATCGTTTTAAAGTCTGAACCTTTTTCCAACTCCGCTAAAACGGTTTCCCAATAAGCAGGAATCAC
CTTTTTTAAGGTCGTTTGTGTGTCTAAATTTAAACTTAAAGACGACGTAAGCAAAATATTCGCCCACACCCCAGCTTCAC
TCGGAAAAGCCACATTAGAACGGAGTAACTGTATCCACGCAGCCCGCTTTGTGGAAGGAACCGTTTCTATTTGTGCTTCC
CCTAACCATTGCGCAAATTGTACCTCACTTAAGGTCGCTAAAGCTTGTTTTTGCCAATAAAGTAACTGTGCTTCATCATA
ACGGGCGGCAGATTGCCCAAATCGCTTTGTAGAAAATTGTCGGCTAAGTGCCTGTAAATCCATATAGTGAGGATCTTCAT
AGGTATGCCCTAACCGCGCTAAATAATTTTGTAAGGCGCCCGGTAAATAACCTTGTTCACGCAGGGCTTTGACACTAAAA
CTACCTTCTCGTTTAGATAAAGGCACTCCGTTGGCTTCGCCCACAATTAAAGACATATGCCCATAGGTCGGAACAGCCAA
CCCGAGTGCATTGAGAATCATAATTTGTCGTGGTGTATTAGTAAGATGGTCTTCCCCTCGTAACACATGGCTAACCCCCA
TCAAAGCATCATCAATCGCATTACAAAAGAAAAAAGCCGCCGTTCCATCACTCCTTTGGAGAATAAAATCACCAATTTCA
TTACTTAAAAAACTTTGCTCACCTTTCACCAGATCCGTAAAACAAATAGTTTGGTGACTTGGAACCCGAAAACGCAGCGT
AGAGGCTTGCCCCTGTTTGTCCTTTTCAGCGATCTGCTCAGCACTTAAATGACGGCAAACACCCGTATAACGCGGGGGCT
TACCTTGAGATAATTGACGTTTACGCATTAAAACCAAAGTTTGGTCGCTACAGAAACAGCGATAAGCTTGCCCACTATCG
AGGAGTTGCTGATAGTATTTTGCGTAAATAGCCGATCGTTGAGACTGCTGATAAGGCCCTCGACCCCCTTCATGGCCAGG
CCCTTCATCCCAGGCTAAACCGAGCCATAATAGATCTTCCTGCAGTTGCTTGGACAACGCTTCGCTCGAACGTGTTGCAT
CAGTATCTTCAATCCTAAGTAAAAAATGGCCCTGATCAACAGATTGTGCGAGTAAATAATTAAAGAGCGCGGTGCGCACA
TTTCCTAAGTGAATATAGCCAGTCGGGCTAGGGGCAAAACGAGTTTTCATAATTTTTCAAAAATTTTAGGAGTCAAAGTC
AGTAAACGACTGCCATTATGCAAGCAGGCGTTCATCTTTTAAAGCCTTTTTATAAAAAATGCAGAACAACCGCGGCTTGC
AAAGAGAAAGTAATACAAAAATAGCCTACTTAAAGGCTGCATAAGAATAAACGCAATCCCATGTGGACTGATATCCGTCT
CTTTGTCTAAAAATAAAGTATTGAGGGTACATTTTACAACAAGAGGATCAAAATAACGCTCTACAGAGATAAACTGTGTT
TTTAATGTTATGGGTTTACGCGCTCAAAAAGATCCCCTATCCTTCTTTATAAGGAAGGTGCTTTTATTTTGCTCCAAAAG
TCGGTTAAATACTTTGATTCATTTTGTCCCAGCTCAAGTTATTTCCATGCCAACGACATTCTTTATTTCAGACTTACATT
TAAGCTCCAATCAACCTACACTGACTCGTCTTTTCTTCTATTTTTTACAACACTGGGCGCCCCAAGCGGAAGCCCTATAT
ATTCTTGGTGATCTATTTGAGATATGGATTGGTGATGAGGAGAAAACACCGCTTTCTAAACAAGTACAACAAAGTCTTCA
TCAATTAACACAGCAGGGTCTCAAAATTTATTTCATGCCAGGTAATCGAGATTTTCTAGTCGGAAAAACGTTTCTTAACG
AAGCAGGTTGTCAATATTTAGCCGATCCGAACCAAATTGACCTCTATGGTGTACCCACATTATTAACCCATGGTGATCAA
CTCTGTACCCAAGATAAGCTTTACCAACGTTTTCGCTCTATGGTCCGCTCTCCACTCACACAACGTTTATTTTTAGCACT
ACCACTGTCAACTCGCCGCCGAATTGCAACCTATTTACGCGACAGCTCAACGTCCAGCGCTTTAGAACACGACTTCACTG
ACCAACATACACCATCGGTTAAACAGGATAAATTTGATGTAGTTCTCACTGAGGTATTGACGTCTTTAGAACAAAATAAA
GCACAAGTCTTAATCCATGGTCATACCCATCAACCAGCCATCCAACTCTTACGCAGATCCGCTACAAAGCCAAGTCAAGC
ACCCTCTACGGATTCTAATGAATCGCTTTCTCCAGCCAATCACTCTTTTAAAAAACGTTTTGTCTTAAGTGATTGGCGGG
CCGATCAGGGGAATGTTTTAGTGGTTACACCAAAAGAATCAAAGTTAATCTATTTTCCCTAAAGGGTTGTCTTCCAACGT
CAAATGATCATGAACTGATTCAGGTAGAAAAGAACGTAGCCACTGCTCAAGAGGTTGAAAATGCGGTACTAATATAGATT
CTTTCCAGGTCGTTTCTTTGGAAAAAGGTGTCAAGGACACTAACATCATCAGTAATACAACCACTAAGACACCGCGCGCC
AAACCAAAAACAATACCTAAAATTCGATCCGTACCACTTAATCCTGTATTGGATACCAACTGGCCAATTAGATAATTAAT
CAGCATACCCAGAATTAGAGTTGCCAAAAATAAACCCACAAAACTGACTACGACACGAATCGTATCCGAGTGGATTACAT
TGACGAGCAAGCTAGCTAAATAGCGGTAAAAAATGAAACTGACTAAGATAGCTGCCGCCCAAACGACCAAGGAAATCACT
TCTCGTACAAAACCACGCATTACACTAATCAGTACCGAAAGCGCAATAATTGCAATGAAGGTATAGTCGATCCAATTAAA
TGTAGACATAACAAAAAACCTTATCCAATGATAATCACCATGCCTAAGCTTAGGCTAATAACGCATTGAGTGGTACTTTT
CTTCCAATAAGAGGACCTATCACGTTTAGCAAAGCAATCAAGCATTGACTGACAATAAAGTACTTTATGGTACCCCCTCA
AGCGTCAGGCAACAAGCCGAAAAAATATCTATTAAGTTAACACTTAATATCAAATAACGTTTTCTTCATAAATTAAGTTT
CAATTTACAAATGCTAATTCTCAATATCCGATGACAGGTATACATATTACAGTGACTGAAAGTGAAGGTTGAGCTGCCTA
TAGAATGGAGAAAATATCATATGAATTTAAAAAAATTATTCATTTTATCTTATAAAAGTGTATGCAGATAAAATTTTATG
TTTTTTTATCGCCAATAAAAATGTAGATAAAGTACCAATAATTTATTTAGTAGCATTTTATAAGGTCTTGAATAGTAATG
GATAAAATAACTGAAAAAATTATTCATTACTTCTGGCCTTCTCTCAGTAAATAGTAATTGATGCATGCCAGGAAGGTAGC
CATACAAATGGGCGTAACACTTATAGGCATAGCTTAATTGTTGATCCCTGGGGGTCTATTCTTGCAGAATATAAGGAACC
CGGTTCTGGTATTGTCTATGCAGAAGTTGATCTTGATAAATTGCACCAAATTAGAAAAATGATTCCTATCAAGGTATATC
AATAATTATTTCAAAATAAATTGTTAGTTCTACACGTACTTCGATGTTTAAATAACTGCGACTTCAAACGTTCAATAGCT
GTTTGGCTAGCAAAAAAATTTGATATAAAATTGAGCTGATATTTTTTTGAGAGATTAAGCTGCATTACTTAATCGTTCCC
GTTTTAAAAAATTACTCATTTAAGGAAATGACTTACAAGCACCTTTGACTGGATCGCATAATAACAGATGGGATGACTGT
AGAAACGTATCTACATAAGACTCTATAAAAATGTCTATCAGAAGATATTAGCTATGCAGCCACACCTTATACGCGATTGA
CTCTACTACGAGTGAATCAGCCGCTAGCTCCCGCAAAAGTCCCGCAAGGGAATTTTCGGAATTGTGTAAAAGTGGTATAA
GTGTTTGATTTAACTGGTGGAGCTAAGCGGGATCGAACCGCTGACCTCTTGCATGCCATGCAAGCGCTCTCCCAGCTGAG
CTATAGCCCCAAAAAAGATGGGGGCCATTTTAACGAGTAAAAGACCTGAGCACAAGAGCATGAACCGTTTTCTATTTTGC
TCAAGTAGCTTGCTGTATAAGAAATTGATTGATCTGTTCAATAACTCGATTTTTACCAAGAAGATACAAGGTCGTATTAA
TCGGCAAAGCAACCCCTGGCCCCATAGTCATAGCACGCAGTGGCTGTGCTAATTGACCAAATTTTAGAGAAAAATGTTGG
GCAGTCTCTTTTAGCGCGGCATGGATCCCTTCTTCACTCCAAGGATCCAAGGCTAGAAACTGTGTATTGAGCTTCGTTAG
CGGTAAGGTCAAGATTTCTTTATCCAACCCTTGAACCGGCTCAGGTTTTTCATAAAAAAACGACTTTTTCCGCCATTTCG
GTAATTGTTTTTACGCGTTCGCGTTGTAAAAGGATAATGTCTTTTAAATCTGGCAAGTGCGGTGCTTCAATATCAATACC
CTGATCCAGCAGCTTTTCCGCTAAAAGCGGCACCAATTGTTGTGGGTCGATTGACTTTAGATAATGTTGATTTAACCAAT
CTAATTTCTCAGGGTTGATTGCCGCCGGTGCTTTATTTAGATGGTCTAAATCAAACAGTGCGATCATTTCTTGCAGTGAA
AAGAGTTCTTGATCGCCGTGTGACCAACCGAGCCGAACTAAATAATTCAACAATGCTTGTGGAAGATAACCCGCTTCACG
GTACGCCAATATATTCGCGGCGCCTTGACGTTTAGAAAGTTTTTTACCGTCTTCTCCCAATATCATCGGAAGATGGGCAT
AATGTGGAATCGGTGCGCCCAAAGCCTGTAACAAATTGATTTGCCGTGGCGTATTATTTAAATGATCATCCCCTCGAATG
ACATGGCTAATTTGCATATCCACATCATCAATCACGACACTAAAATTATACGTCGGCATCCCATCGCTGCGCGCTAAAAT
TAAATCATCTAATTCGGCATTTTGAAACACAACACGGCCATGCACCTGATCGTCTACCACGACTTCGCCATCCATCGGAT
TACGAAAACGAATCACATACGGCTGATCAAGCGGTGGATGATTGGTTTTATCACGACAATGACCATCATAACGTGGTTTT
TGATGCTGTTGCAGTTGTGTGGCACGTAAATTAGATAGTCGCTCTTTAGAGCAATCGCACCGATAGGCTTTCCCTTCCGT
AAGCCATTGTTCTAAAATCGCTTGATAACGTGATAAACGCTGTGTCTGGAAATAAGGCCCCTCATCCGGTGTTAAACCGA
GCCATGTCAACCCATCCAAAATGACTTGGGTGGCCTGTTGGGTCGAACGTTCTGTATCGGTATCTTCAATCCGGAGGATA
AACTGACCGTGATGTTTTTTAGCGTAAAGCCAAGCATAAAGCGCAGTTCGGACTCCGCCAATATGAAGATAACCCGTGGG
ACTCGGGGCAAATCGGGTACGAACTTTCATAGTCTCTCTTCGTTTTTATCAATAATATTCACTAATGAGCGCATCCCCCC
TTTACTTAAACGGGGTGATATCACCTTTACCTTCACGAATAATCTTCGGGTAACCCTCGACCAGGTCAATAATGGTCGTT
AAGTCCAGACCACTTGACCCACCATCAATAATTAAATCTACCCGACGGCCTAGCATATCATGTATTGCCTCGGGTTCTAA
CAAGGGTAACTCCGCTCCGGGCAAAATCAATGTACTCGTAACAAGCGGTACTTCTAACATTTCAAGTAAATCATGGAGAA
TAATATGATCGGGAATACGAATACCGATTACTTTTTTTTGATTCATCTGTGCCAAGTATTTTGGAATTTGTTTGGTTGCA
GGTAATAAGAAAGTATAAGGTCCTGGTGTATACGCTTTGAGCAAACGAAACGTTGAATCATCCAATTGTGCGTAATGCGC
AACTTCGGCAATATCACGGCAAACCACGGTCAGAGGATGTTTCGAGTTTAATTGTCGAATTTGGCGTAAACGCTGGATTC
CCTCTTTATTTGTCAATTGACAGCCGAGTGCATACGCTGAATCGGTTGGATAGACCGCTAAGGCCCCTTTCATTAATTGC
TGTGCAACCTGCCGGAGCAAATGGAGTTGCGGATTACGTGGATGAATTTTAAAGACTTGGCTCACAAAAAACTCGTTTAC
TCAACTAGGAGACTAAAGAATAGTGTTATATACTGTGAAAGTGAGTATCTCCACCGATTGAATTACAATGCGTTTACTTT
TCGACTTCTTACCGATTGTTGTCTTTTTTGCCGTTTATAAATTTTTGGGCATTTACTTCGCAACACTCGCTGCGATTGTG
ATTAACTTAGGTCAAGTTATTCTCTATTGGTTCAAACATCGAACACTTTCTAGTATACAACTTATCAGTTTGATTCTCAT
CCTCTTATTAGGCGGGAGTACGTTACTGTTTCATAATGAGTTGTTCATCAAGTGGAAACCCACTGTTTTCTACTGGGTCT
TGGCGTTAACTGCTTTGGCTAGCCAATTCATTGGTAAAAAACCATTAATTCAGCGCTTACTCGAAACAAATATCACTTTG
CCATGCCCGATTTGGTTTTCCTTGAATCGAAATTGGGTTATTTTTTTCTACTGATGGGTGGACTGAATTTATGGGTTGCC
TATTCTTTTAACACCAATACTTGGGTGAACTTTAAGCTTTTTGGTTTGCTTGGCATTACATTTATCTTTATTATCATTCA
AGCAATCTATCTCGGTCGTTATATTGAATCGGATCAAAAAACATGAACAATTCTTACAAAAATAAAGCCGCCCTCCTCCG
TACAAAACTCGAACAATCCTTGGTTCCTACTACTTTAGAGATTATTGACGAAGGTGAGCAACACCGTGGACATGCTGAAG
AAGGTGCAGGTCATTTTAAAATTCAGATCGCCTCGCCCCTCTTTGCAAATAAATCATTAGTCGAATGCCATCGCCTCATT
TACAAAGCACTGGGAACAACGATTGGAACCGATATTCATGCCTTGCGCATCGAGATTGTGGAATCATAATAATTTATATT
ATCATAATAAAGTTTGCGGTGTCGCCCACCCACTACACCGCTTCTCTGGAAAAGAAAGACGCTCTCCTAAACAACAAAAG
ACTGAAAGTTTGGATCTTTCGTATAGGCAGTTAGAATTTCTTCTGCAATTTGCTCAACTAATCCTTGTCGAGCATCTTCC
GTAATTAAACCCTGTTCTTCTTTGAGATTGGCTAAACGTTTTTCTAAGAGTTTCTTAATTGAACCATTGGGAAATAACCG
TGCCAAAACACGACGTGCTTCAGTTGGGCCCAAATGATGATAGAGACGATTTCGCAAGTTTGCGTCTTCTACGGTGGTAC
TAAATGCCCACAATTCGATGGGCCCTAGCGTTAAGGTTAATAATTGGGTATTCATTCCTTCTTTGGTTGCAAACTGCGCT
AGGAACGTCGCACCACTTTCACGCGGTCCATGAACACGAGTCCGCAAGGCAATTTTAGCCGTGGGTGAAAGTCCAAATAT
TCGGATTTTTCGATTGATTGCGCTGGACCCGCATCCATAATGTAAATAGAGGTCGCAAACTCAACCATAACCGGATCAAA
GTCGTCCACAGACTGGGATAATAAAGCAATTTGGATGTTCCATTTACGTCCTTCACGCATATCAACAATCACTTGATCAC
GTACCGATTGTGCCTTAGCAGTACGATGAAACTCATCAAAAATAATTCGTTTTGGATCTTCCATTAACTCAGCAATACGC
CGCCGATGATAGTTATGATAAGTCTTGGGCATATCGGAAAGATGTTCTTCACTTAAATAATAATGGCGCGCTAACACATA
GCGTGCCAACATATACATCGCTGCCGTTTGTCTATCCGCCGCTTCACCACCACTTTTTGCGACTTCATCTAAATCTAAAG
CAACAATCCGGGCATCACCTAAATCAAAACGCGTCACGCGGGATAAAATTGGATATTCGCGAATGGCACTCGAAATCATT
CGGGCAAACGCATTAATTAAACTTTCGCCAGTGGGTGCAGTAATTTTACCGTAAAGATCTTCAATAATCGGATTTCGACA
AATAGATGCCGTATCCGCTAACAAAGGCATTGCATAGCGTTGTGCTAATGTGGCTTGATGAGTCAAGCCCGCTACAAATA
ATGCATCCGTCACTTCCCACCACGTGGTATGCATATCTGAAGTAAAGTGAATTTCTTGGAGCGCTTCATCCAACTGACGT
TCAATACCCGGTGTATAAGGATAAGGTTTTTCAGTATCCGATAAACTTTTGTATAACTCGTCAATGACTAACCCAACCAT
ATCTGGAATGCCATCGTAGGGCTTACTAGCCCCTAGAGGGGTCGCCAGCAATGTCAAAAAGTTCACTAAAAAACTACGCT
CTTGCGGCGTTGGATAACGCGCACCAAGCTGCGTATCAAAAGGATTAATTGAGTAATCAGCCGTCATCCGTAATCGGTGA
TACGCCACAAGATGACGTTGCTCCACAGAGAGTGCTTCACGAAGTAAAGAAATTAAACCGCTACTTGAAGGACCAATATC
AATAATCGCAATCCGCGGCAACCGTTGTAAACCACCCGCTAAACATAACGCTAAATTTAAGGTATTGGAAAGCACGGATT
TACCGGATCCGGGTCGCGCATAGATCAAATCAATCCAGGTAGTTTGTTGACTGGATCCCGGTTGAAAGGGCCACGGCTTA
CCATCGGGCGTTCTAAATAACTGTGCGCCCCCTTTCCAAGGCGAAGCAGGACGTGTAATCGGTAACATATAGACGACTTG
GGAAAAAGGCAAAATCGTGGGTGTTGCCACACTTTGCGCAGAAACCCCTAAGAAAGTTGAAGCTAACCCCGCAAACGGAT
CGCATCACAAGAACCCCATCCTTCAATCGCTTTCGCTAATTCCGCGGCACGGGTTCGTAATAAACCACGCTGTCCTTCTG
GTGCCCAAGTACAAGCTGCCACGCGTAAACGGACCACGGCATCATCCGTATTAATTGCAATATAATTTAATAAATTATTT
GCGTCACTTAACAAACGATTTTGCGCTGAAGAAAAACTAAGAATTGACGCCAATACCGATTTTAATTTAATTGTTTTTAG
GGCATCACTTTCTATAAAAAAAGATATCCGCCAGGGAATCTGTGCCGCAAGGGTACGTTGGAGCAAGCTATTAAACGCTT
TCACTTCTTTCGGAAGTAAATCGATAAACACACACGCATAAATGAAATCACCCAAACGTACAGTTCGCAAATCAAGATTT
TCTGCATCACGCGGTAAAATTTGCCGCGCCAGCGAGGGCCATAAAATATCGGATAAGGTATGATGGTGGCTGTGAGTATA
TTCTTTTAAAAGGAATCTTATCGCCGGGTAAAACGGCACGCCAAGCTTTATCTGTAAAAGTAGGATCGGTAATCGAACGA
ATGGCATGTACGGCATCGTGCACTTCAAGTAAATCCGCCGCAATCTGGAGACTTTCTAAATCATTCATCACAGAACGAAC
AAACGCATCGTGTGTATCGCGTAATTCAACCATTGCGGCAATAACATTCTGTGTTAAACGAAAAGGCGGGACTTTTTTCT
CACGGATCCACTTCAGTTTATCTCGAGTTGCTCGTTGAAACTGCTCGCTGGTCAAGTTACTCGGTCTTGTCCATAAAACA
AAATAAACACTTTCATCGGCACAGTGCTTAGCAAGGTGATTGATTCGTTCTTTAAATAAATCGTCTAATTCTAAATTTAA
ACGACGACTCGTTTGCTGTCCCGGCGCTAACATATCTTGGATAAGATCAGAAACCGCTTGTTTATCGTAGTGAAATAATA
CTTGCACCGCATGCCCGGCACGAGACAGGGCAGTTTGGAGACTTAAAGTCAGCCCCTCATGTAAACGCTCAAATTCGGTA
TTCCCAATTAATTGGGTCACCCCTGAAATTTTAATGAGGGAAATCAATGACCCATCATGCGCAACCAAAACCGTTGGACT
GTCCGCTGTCTCAAGATCACAATAAGACTCGGTTGTTTGCTGTAGCGAACTACTCAGCCAAGCTAAGAAAGTATCAACTC
CCTCTAAAAATGAATATAATATTTTAGACATAGTGTTTGCTTTCTCTTAGGCGCTTGGCACCTCTGAATAATAAGTAAAG
GCGGCACGGGAAGGTAACAATCGTACTGCAGAAAACATCTTTTTCTGCAAAATAGATTTATCCATAAGTTCAACTAATGA
TTGACCAAAAACAGCTGGATTTTGTAAACCCTCACCCCATTCATCTTCAATCACTTGACAACGCAAACGAAGATGTCGAT
AGGCATCCTGTGCCGTTTCTTTATATTCACTCTCGCCCATAGAACTAAACAAAACATGGCAAAAAGCATTTAATTGATTT
TGTGTTAACTCGGGAAGATAAATCAGCGTCCCGCCTCCATATCCGCCCGATCCAATGACTTCAAGAAAGAAACACTGTGT
ACAAAATTCACAAGCGGTCACAAGATTGTTTATCGTATTATTCAAATAGTTTTGATCACGATTGATAATTTCTAAACCTT
TCTTCGGAGCCATCCCACAAAATTGACAGGTAGATTGATCGCGCTGCAATACTTTCTCGCGAAAAGATAAAAATTTTGGA
TCCATTTTGCGTCGCACAAAATGCGGCCAACCTTCCGGATTTACGTTTAAGTCAATCGGATACATTTTATTTCTAACGTC
TAATCCTGTTGTCCCATAAATGCCCGCTGCGCCACTGGTATCGCCAAAAATGGTTTGGCCTGCAATCGAAAAAATATTCG
GTAGAAAAATCAATGCCGAACCCACAAACAATAAAGCAATCGGGGTTCCAATCGGAATTTGGGTCGGATTATCTTTATGT
GCCTTAAACTTCATCATCGAAGCCATCACAAATCCCATTCCCGCCATATAAGCGCCGGCGGTAATGAGTTTAGAAAGCCC
ATAAAATGAATAAGTAATGTTCTCTGCCATCTGACCAAGCGATTTGACTTCCGCTTGACTGGCTACAGTATAAACTGAAC
AAATAAACACGGTTATAAAGGTGATTATTTTTTTTTGTACTCTAGCTATTTTATTAAACAAAAAAAGCCGAGTACTTCTA
AATAAACCTTCTTTTTTAACACAAAATTCAACATAGAATAATTGAAACAAATTCAAACTTGCTAAACTGTTTTGCAACAG
AAAAACTTTTTCGAACAAAATGCGACTCAACGTTCTTGTTTTAGCACATTGTGCAAAGACATATTCTGGAGTTCGGAAGT
TTTTCATGAAATAAGACGTTTCCTTATTTTCTATAATACACACAATCAGTATTTGTTATTTTAATCATCCTAAACTTTAA
ACCATACAAATAGTGGGGTTTTATTTAATAAGCCCCACTATTTATTCCATATCGCTTGAAACAAAATAAACTTAATGATT
CAAAGCAATTTATGTACCTAAGCCGGTTACACCATGAATTCCACCCGCTCCGGATGTATCACCAAAAATAGTATTTCCAG
CAATACCAAAGATATTGGGTAAGAAAATTAATGCCGCGCCAATAAATAATAGAGCAATCGGTGTTCCAATCGGAATTTGG
GTTGGATTATCTTTATGGGCTTTAAATTTCAGCATCGAAGCCATGGTAAAGCCAATTCCTGCCATATAAGCACCGGCGGT
AATCAATTTAGAAAGGCCTTCAAATGATCCCGTTAATTTAGTTGCTATTTTACCTAGGTCATCACCTTTTTCGGCAAAAC
ATAGGCCGCTATAAAATAAAGGCAGTAACAAAAAAAAGCATTTTGCTTTCCAACGTGCTCCGGCATAAGCCAATTTTTTC
CTAAATTTTTTATCGATCATGTCAATCTCCAAAGTTAAACGACTAAATCTAGTCATTTTAAATACGATTTATCATTTATT
TATATTAATTTGAAGAAAATTACTCGTGTGTCTTGTGCCCTCAATATTGATGGCCAACAATCCGGCAATAATATGTGTTA
CTGCCTTGCCAAATGTACTTCGTCCATTGGGGTTAGACGAATGAGCCAAATGAACCCAACCCCGTATAAAAGAAATAGTA
CCGATTAATTGGATAAAGCGCAAAACTGCCGCCGACGCCAAGGGGCTCCAAATCCCACCTGAGGGCTGATAGCCCATTGG
ATCGGTGACGCTGGTCGTTGCAAAAGTCGATAACAGCATACTTTTTAAGGCTGTTGGTGCATACAGAAGCGCCGCACCCG
CAAAAAAAGTAGCATCGTCGCTTTAAAGTTAGTTTGTACCGACATCATTGTTCGTAAATCACCATACACTTTTAGCTGAT
AAACACCACGAAAAATAAAAGCAATGCCGATCATATATGCGCTCGCTGTAATTAAACGATAAAACGAGGGAAATTCCCCG
TTTAATCGAGTCAGCATGGTTTCTACCTTTGGAAATTTACCCCCTGTACAGCCGGCTAATAACAAAAAAATCAGGAAAAC
ACCGATTACCTTTGTTGTGTTTTTTAAATTCAGCATGGCGTTACCTCTGGCAACAACCCCCAACCGTCTCAACGATCGTC
CGGGCTATAGCCAATCGTCGCTCCTGAGCTTAATGTAATTAGGCCTTGTTCAGGATTAATCGATTCAATCGAACCATACC
CAGCTAATGAATCGCCGAGCCCTAAGGTTAACGTGGTTCCAGAAGGGGTAGTCAACCATACCCGACCTGGAATAATCGCA
CGTACATAATAAATAGGCTTAGGGACTTCTTTTTTAATTATTTTCTCTTTTACAGGAGGTGGCGTCGCTTTTTTGAGTAA
AAGTGCTTGCCGTGCTTGCAAGGTTTGCATTTCATCACCCATTTGCGCCAGTTGATTATGCAAGTTACTTAAACTTGATT
GAATATCCGACAACTGCGTCGTTAACGAATTTAAAGTAGATTGTAACGCAACTTGACCTTGTGTAAGTTTTTTAACCTCA
TTTTGCGGAGGTTCTACTGGTTTGGCTTGTGGCACCAATGTGGTTAAGTGCGATTTATTTTGAGCTGCTGCAACTTCTTT
AACCAAGGCTTCTCGTTTGGCTTCTAAAACATGAAACACTTTACTGAGCAGTTGGTAGGTCAAATAAATCAGAAAAACTA
GTAAGAAACCAAATAAGATATGGCGGCGATTAATCCGCTCAAAAATAGAAGCTGAAGCCTTTGATTCAGTTCCGGTTGCA
AAATGATCCTCAGAACCACTCTCAGGAAGCCGATACTCATCCGCATGGGTTGTTGCATTATAGTTTTTATTATCCATTAT
CGCCTCATCGTGTCAAAATCATAAAAAAGTTATTTTTCGGGTAGTGCTGGTAAATCTGAAATGAAAAGAATGCCTATCGG
TGTTCCTGAATAAACATGAACGGTGGGTGGCGTATTAAAAACACGTCCTAAAGCAGACGCATACTGGGTTCCAACCTGGC
CTAATCCGATAAAAATACGTTCTCTTGGATTATAGTCAATCGGCTTATTATTAAAATTAAACAATGAATTACTGTAATTT
AAGAAAGATTGCCCGTAACCTTGAATAAATGCCGAAGCAAATAAAGTACCATAACGCAACCAATAATGGTTATCTGTTTT
ACTGGATAACGCTGTACGGGCAGTATTACTATCGATGGCAACTGTATTAATCGCGATACTCTGCGAAACCTTCGGTAAAG
TCATCGTATTGAAGGACAGTAATACGCGTTGCCCCTGATTAGTCAATGTGCCAATTAAACGAGCCCCCTTAAATTTACCT
TCGACAATTTTAGCAAGCACCGGGCCCGGCTCATCCGTATTGACCGCCGTTAACAAGACCGCATACATGATCGAACCTGC
TTTTACCGCTGAGGGTGCCGTCGCCGAATCAGAATCAACATTCCCAGACAAACGGCTTCCTGTTGCCGAGGAATTTGATG
TCACGGGCATACCCACAACATACTGCTGTAAAGGAGAAGTCCAAGATGCAAAGAGCTGCCCCGCCTGAGTTGACATTGCG
GCTTGCATTTGTTGTTTGAGCTGCTCCGCTTTTTGAGCAGACAGTTGTTGTTGCTGTCTATCTAAAATAGCCTGTAACTG
GGGATTTGTTTGCTTTGCTTCATCGGAAGGTTCTAAACGAACCTTACTTCCTCCTGAAGACGTGAAAGAACTATCTAAAT
CCTCTGCGGGGTTATTTGAATTCGTTTCGGTTTTTACAGAAGGCGGTGGTGTAATACTACCGATAATTTGACCTTGTCGA
TTACGCGCATTGCCCGCTGCATCGACGGTCGCAATACGTTGTCCTTGGCTATTTCGTATAATGCCTTGATTTCCCGCTGT
GCCTATCAGATGGCCTTTCCGGTTCCCTGGAGAAGCCGCACCGACTTTACCCAGCCATTCATGATGCGAGCCATAGAGAT
TTCCATCGGAATCCAGAGTGCCTATCACTTCACCTTGATCATTACGAACTTTTCCGTCTTCTCCTACGGTTCCAATAAGG
TGGCCTTGATCATCATATACAGGTGAACCCGGAACAGGGCTCCGCGTTAATTGCCCAGCAATCACTCCATTACGTAAATA
AGCACGCCCTAAAATACGCCCATCCGCTGCTTTAACCACACCGTCTGCACCGACATGACCTATCTTCTGACCTGAAGCAT
CTACGACATCGCCATTCGGTAAAACCCGCCCTAACAAACGACCCTGTGCATCGTAAACCGACGCACCTGCTAGAGGAACC
CCAGTCTTACCGAGTACGCTACCCTTTTATCACGTAAATACCGTCTTGCGAGAATTGGCCAAGTGATTTGCCTTGCTCAT
CCTCGACTTCACCTTGTTGATTACTGGCCCCTAATAAATGACCTTATGCTAAACAGGGATCCCTGTACGACGAAGGATAC
CTGAAGGTTCTCGAATCGCCTGCCCTCCCGGTGTAATAATCTGGCCATCGGCATCCACTGTTCCGAGTAATTGACCTTTT
TTATCATAAAGGTGTGCGCCAGACTGAGAAACGCCTGTTTTACCAACGATATGACCTTCTTTATCGCGTACAATACCATC
TGAACCGAGTTTACCGAGCTCGTTTCCTTCGCTATCGCGTAATTGCCCTTTTGCATCGGCTATCCCCAACAAACGATTTT
TTGCATCGAAAATGGGCGTACCTTGTATTGAACGTGTGCTTGATTGAGATGGCGCCACACGGCCTAAAATCCCACCCTTG
AGATTATGAACAACCCCATCCGGGGGCCACTGTGCCAATGACATACCCTTGTGCATTGCGTACCTTACCATCAACACCGA
CATGGCCTATCACACGACCGGCCGCATCGTAAACGGCATCGCCTGCCGCTGGCGCCGCAGCCGAACCGATTACGGTTTGA
CCATTTAAATCCCGCACTAAACCATCCGGTCCAACAGCGCCAATCACTTTTCCATTTTCATCACGAACTTTACCGTCAGC
CCCCAAACGACCGATCACTTTTCCATGGGAATCATAAATTAAGGTTCCCGTTCTCAACTGACTGGGTTGTAAGGTATTTT
GTGACAGTACATTAGATGATACAGCCTGTTGACAACAGGGGTTACAAGGTTGGTAACAAGGCATTCCCCCGACACCGGCA
CCACCGGATGCTTGGTTACGAAAATTCGATGTATCTAATAACGTTGGGATAGCGCTTTGTCCGGTTTGCGCCGCAGTTTG
CGCTTGTTGGATATTTTGTTGCTCTTGTAAACGCTTATAATCGACTGAAGGTGATTGAGTTAATCCCCCAGGAACCGACT
GAATAGTGGGCGCCTCTTTTAATTGTACCGACACATCTGAAACCGGTGCATCCTTATGCAAAAGACGCTTTACACCAATG
ACAACCCCCACCACTAACACGGCTGTCGTCGACAATAAAATCATGCGTGTTCTGACGTTTCGAAACAGCTGAGCAATATT
TTTTAATTTTTTATTCATAACCTTTATAACCCTTCAATTTTCAATTGAATGGATTTTCCTTCTTCAAAGCCAAGAATCAG
GGGCGCTTTTGGCATTAAGTAGGCTTTCATTCCATCTGGACTCGACATCGTTGAAATCCAAGCCGGAGAAATTAATGTCA
AACGCGTCCGGACATAAAGATGACCCTCCTCATCAGACCAAGCTTGCGCAGGTCCTCCTGAAACCGGAAGTAAATGACAA
CCCTGCGGCGCGATACCATCTAAAATATTCAATAAAGTGGGATCCGCATTGGTTGGTAAACTTCTACCGAGTAACGCTTT
CGCATTCGGACCACTTAATGGAAGACGTAGATCAATTCGATAATCAACCGCTTTTTGTCCTGAAATCAACGTCAACATGA
CGGGTGTCGACAGTCCTTGTAACTGGACCGCCATATTCCCTACGCCATATAAAGACGTCGACTGAATCATCAACAAATTA
CTTTTTTTATCCCACTGAATATTAAATGCTTGTGGATTCCCGACATCATAATTAGCAATGGGCCAAGGTTGACCGGTTGA
ATCTAAAAAAGCGAGGGTCGTGACATAGCCTTGAGAAAGTCGAATGACAGCGGGTGTCGCGCCTGGCTCTAATTTGACGT
ACTGCGATGAAATCGTCGGTCGAGGAGGGATTCCTGGCGTCGTGTCTTTTGCTTGTTGGGTTTCATTAAACAGTTCCCTT
AAACGCTTAATTTGTTCTGGCGTCATCGGTAACATGGCTTGGGTCATCGATCCAAAAGCGGATTTATTCACGGCATCTAC
TGAAGTGGCTGAAGCCTCTGTTTCGGTTGTGACGACATTATTTTTTTTAGGTGGCGCCGGTTCCGCAGCACTTGCCAGCG
TATTCATCATTAACAAAAGACATGCAAAGAAGACAAACTGATTATGTTTATTATCTTTATTGCTTTTTTGAGTGCTTGCT
TGCGATGTGCGATGCTTTTTTAATATTACACATTGGGTGAGCATCAAAGTTACCTTTTTATAAACGTTTTTTAATTCAAC
CACTTTGCGAATGAAATAGTTAATGATAAACAACATAGTAATCAGTCAGTGATGCCACCGCCCCCTGAGACAATAAATTG
CGCAATCCCAATCGCAGCTGGCGATTCGAGCGGCGAAACCCGGACAATAAGCATCGTGACCGTCACCGATTGTTGTGAAA
ATTGGCTCGCACTTTGGAAAGTAACCAACATAGGAATTTGTACTTTCCAAGTATAGCGGCCCGCCAAAAGACCTTGCTCC
AACACGACAGGCACACCCGTTGCGACAGCCGATACAATTAATTTTTTCGAAATAACGGCTTGCAAATTATTAGAGCTTTT
TATTGCACTAAAAAAGTTTGCTTTCCTTCTGGCGTAAAATAGTTTCCTGCTTGCTGTAGGGCTTCTCGATAGTTTACAAA
ATTATAGCTATAAGCAGCTGAAGCGGCTTGATTCGCCCATTGTAAAACGGCTGAATTCGATAAATTTGGTTGATTAAGTG
ATATTAAAGGGAGAATACGTCCGTCACTGGACACCGCAAAATAACGCGGTGCCGGAGGATGCGTTACAATATAAAATAAT
GATAAAGCCAGGGCAAGGAGAATAAAAAAACTCAAAAGGAGCGCCGCAACGACTTTACGATAATTATCGCGGTAAAATTC
GTTTCTTAGTGTAACAACATGCAACGCATCTTCTTTCATGGTCAGGTTTTACCATTTATTCTTATTTAGCTGAATAGTGA
TATCCTAAGATTAAACTACTTCAGTGCATTTACAGGAAACAAACGAACAATCTTCCCATCCGTGGAAGTTGCATAAAAAT
CGGGTGTCGGACGAAAGACAACACAATAAACAATCCATATTCCCATAAAAAATATCAGGCCTAAAGCGACGAGTAAGGCC
CAACAAATTCGGCTGTAATTATCCCGATAAAAGCCCTTTTTTGATCGAATCATATCAATCCGGCTATTCATGGTTTCTTC
GCCTCTTTAAGACTTTTTTAAGGCTCTTTTTTTCGTGAACTATAACCCAAATTTATTAAAAAAAGCTAGTTTTAAATCAT
TTACGTCAAAAAAATTTACTTTTCTATCACGTCTTAGATGGCTTTATTGAGCTAAAATAATAAAAAATCAAATATCGCAA
ACGAAATCGAATCTCTAGCGAAGAAAGCGGGTTTGACTCGTTGTTAAAAGGACTTATTATCTGCCGTGGGCCCCTTTTGG
ATAAGTTTTCTTCCGCTTTCGCAACAATGAGTCGTGTATCAAGGCCTTGATCAATCAAATAAGCAATCAGCTGTTGCGCT
TGCTGCCTTGATAAAACCACATTCGGTAATCGTGTGCCCGGATAGGGCGCATATGCTCTGATTTCAATCCCTTTATTCGC
TTGTTGATTTAAAAATAGCACTAAATCGCGTAGCATCGGATAAGCAGTCGATTTTAAATGGGGCGTTCCGGATAAAAATA
AGGATTGATTTGGCAAAATAAGTTTTACTTCGTTACCCAGCCGAATAAACTGAACGCCTTCTTTTTGTAGTTTAGAAGAT
AAAACAGATCGTTTGGTAGGCGCCGTCGATGCCGTAGATAATGAATTCGTTGTATTCGCACATCCGACTAACACTAACAA
CAAAAAATAAACGCTTTTTTTCATAACAGTCCCATCCTATCTAATAAAATGCGCCTTCTATTATTTTTATTTTTTAAGTC
AAAAAATAAAAAAAGGCTCTTGTTTTAATTTATTTAAGTGTCTTTGTAATAAATCTTGTCTATTTTGATTCCGCTGAATG
ACGTGCTTTATCAATACTATTTATCAATTCATCAACGATTGTGGTTAACTCATTGGGTGATAATTGATTACGAACCACTG
GAGGATAGTGGGTCGCTAAGGCCATATCTTTTATAATTTCGGCGGCAACATTATGCGCTAATTTTTCAAATTTACCGGAA
ACTTTTTCGATGGTTGCCACAAAAGATTGAGTTATTTTGCGGCTTAAAAATGGCGCGCTAAATGCAGCCAGATCATCCGC
TAATAATACACGTTGCAAGGTCGCCGATAATTGCAAAGGATGAAATAAATTCAAAATTCCAGGCTGTACTTCCTCAACCG
CCGCCATTTCTTCTTCCGAATCACTTGTTTCCAATACTTGGGGTGACTGCGCCTCATTAATCGCCGATAAAGCTCTCTTT
GCCGTTTCGATAAGTGATTCTTTTGAATGTCCCTCATCAAAAACAACAGCTAAAGTAGAGATAATCGAGGATTGATCCAG
TTTATTAAGTGTAAAATCGTCTTTATACATCAACTGTTGAAAGTGATAGAGTTGATTGTTTAAATCGACTAACGCACGAC
TGACCGGAATTCCTACTTTTAAAAACTGATTTAAACGCATACGCTGGACCGGCCTTGGATTCGCGTAAAAAAGTCGAGCG
CGAACAATTTTGGATTTAAAAAGAATATGCGCCTCCCCTTCTCGCTGTTCTTTTAGATCTAACAAATCCATCCGTGCACG
TTTTTCACTTGAGGCACTACGTGTATCCGCATAGTTATTCATAATAGAGTCAGGACGCGTTTGAAAGGCATCGACTTTGT
TGACCCACGCTTCCCCAGCACTCTTTGAGAAAAAGTCCCAAGTTTCGAGAGGATCTTCCAATTTCATACACAGTGAAGCG
GCCTCTTCCTTCGACGCTTTCTGAAAGGCTGGCAAATCTTGTCCTGCAAACACAATAGAAAATCCTAAAGAACGCGCTTG
CGCCGGTACTACCGCAAATCCCGGCACCGCATAATAACCATACTCATCCAAAACACATAAGTAAGGCGTTGCCGCATTAG
TGGGTTTACGTTCAATGATATCTCGATAATCACCCTCGACTTCCTCACCTAAACCGGCCGCCAACATCGCTTTTAATGAC
GCAATAATTACTTTTCCTAAGTTCGATAATTCATCGGGCGATTTTTCAAAAGCAGGCAATAAAACTAAGAGAATTCGTCG
ATTTAATACAACATCTTTGAGATCAACTTCCGCTAAATTCGTTCGTAAAATATGACCATAGGTATCGGCCAATGATCCAA
ACACTCGAGTCAACTGCATCGTAATAAAACCATGCTGCTCTAATACCTGTGAAACTTGTTTTCCCTTTTCTTTTGATTTT
ATCGTAGCCAGGTAGGTTAATTAAGTAATTGGTAATCGGCTCCAAAACGATATCGGGCACTTCATTCAAGCTGAGCGGCT
CTTGGCCATCTCGTGGAAAGATTTTATCGAGGACGATACTTTCAACACGCGTTAACTCAAAATAATTTCGCACCACGTTT
ACATCGAGTAAGATGGCGCCTTGATCACGCATGTAAACCAATAACTTCATTAGCGCTTCGACAAATACGATCGCTCGGCC
TTTCCACATGTCACCATCTGGCGTATTGCTACTGGCACAAGCTGACGACCAGCTGGGAAAGCATACTGGAAGAACCGTTG
GCAAACGGGTTCATCGTATTCGATAAGCGTTTTTCTTGTGGTCCAACAATATCACGCGCGCCAGTCATAAAGTTCACCAC
GAGGATATCGTCTTCACGCCCCATCGAGCGCGCCATGGAAAATACTTTAGCAAATAAACTGTTATCCCCTTTTCCATCTA
CGTAAATAAAACCACTGCCTTGAACCAAGGCATTAAAGGCTAGGGAAATCAGTGCTTCCGTTTTACCACTTCCGGTCGTT
ACTAAACCACAGCTCCTCACCTGTAGAAATTTCATTACCAAATAAACAAATGCCCCGTGCTTTACGCGGCTTATTATTTC
CCGGATATAGATCGTTATAATCCAATTGACCCGCACGTTGCGGAAGACGGAAAGGTAACGAAGCTTTGCGAGTATACGCA
TAGATAAAAGCACTGATACCGAGCAGAAAAATAACATCGGCCAGCGCAGGCATTAAAAATGCACCGGAAGCTAAACCCAC
TAATAAAATAGTGACCGATTGTGGATTTTTAAAAAAATCGACAAAACGCTTACCGAGAGGACGCGTATCTCTCAGTAAGC
GGCGCGGATCCTGTTCGTGTTTTTGTTCTAAACCACGTGGAGTTGCTAACATAATTGCCTATACTTCAATATCCATTCAG
CAGCGCCATTTTAACTAAATCTCGAACGCCACTTGGATGTTTACTTCATTATTCTTTATTTTACCTTTTCTACGCTCAAT
CTAAACTAAGCACCATCGTCATCTTCCTCGATATAGAGGATATCCTTAATCGCCGCTTCTAAACCATTCACGGCTTCGTC
TACCCGTGGTGAACGCAACGGTCGTCCCATCACTCGCTCAACATTCCAATGGGCAAACGGTCCTGCAACTTCTGAAAAAA
CAGTTTGTCGTCCTACGGAATTGAGCATCAACCAAAGACGTCTATCCACCGGCTTTAACCATAAGAAATCGGCTGAAGCT
AATACTCCATCGTTTCTTGCCAAAGTTAACATCGACGCCATGACGGTTAAAACATAAGCATGGCTATGTACCGTCCGAGC
GATGAGCTTATTCTTGACATGTTTTCTTAATAACGCATCTACACCTGAGAAGTTGAGTTTTCCCGTTTGCGCCGAATCGG
CTATTTGTAAAAGTAATGCTTGGGCGCCGTTGCGATCACGATTAATTCTCGCCGCAAACACAGCAAACAGCGCTTTGGTG
GCGATAGGCAAGGCCTCTAAATTTTTCCAATAGTCCCCCAACTGTAGGACAAACACACGATGTGCTTCATCCTTACGAAT
TTCAACGGTGACTTGATGGCGTAATTTTGCAGACATGGTGAGTGCGGTCACCACCTTCTTTTCTTTTTGTAGCAACCCAT
ATTTTTTTGCAAACTGCATCGGAGTGAGCGCCATCGCCCAGGGGCCTTTATCAATATCTTCTTTTACTAAATCTAATTTT
AGAACCGGTGTAATTTGTGGCCAATTGATTCGCTCAGATTCAACCAGTGACTTCATGTCATAGACTTTTTTAAATTGCAA
ATTGACGTGTGCAAAATAAATGTATAGGGCGAGCGCGACTAAAATAAGGATAACTGGATACCGTAGATACTCACCGACGG
CTCGACTTTTATCCAAGAGCTCAGTAAACGTCACCTGGTCACTTGGCAATTGATTAATTTGTATATGATTAATCCGATGA
CTTGCGCTTCTAGCCCTTTCACTGCAAAAATAAAAGACACAATCTGTGTATGAAAAAACGACCAAACTAACCAACAGAGT
AAAAACAAACCCACGACAATCCATAAGGGTCCAAGTGAGTTATCCGGTGACTGTTGTTGTGGAGCGGCAGGAGGCATAAT
ATTTCGTTTTTAATTATTTATATTCAGTACTTCTATCTTACAGTGGACTTCAACTTCATCTACTCCTGATAACAAACGAA
TTTTCCTTACGCTGACTTCCTTGCCGTCTCGCGTTTATGACGCAACTCTTCATTTTTGGGCCTTTACACCTTACATCGCC
TTCTAAAGAGTATGCAAACAATTTGAAGGCATCAAGTTCGGCTCATCCAAAGAAAAGTCGCGCGTCAGGCTCATCACTTT
AATGCGCTCGCCCATTTCATTTGGCGAAGTTAAACACTGGACTTGTGCTTTAAGCTCCAAAATCAAGTCCGGATTATACC
ATTTTTCTAAACGTTCTAACAAACCGTTATTCAGAAGAAAAGCTGCCTGCGTGGTAAAACTTGCTAACTGGAGTCCAGAC
TGGCTGGCGCAGCGCGCTAAACGGCTAAAATCGACCGAGGCAGTGATATCTTGCTGCCCGATTGCGACAAAAGGATTATC
ATGAGCAGAATGCTGCCAATAACACCTTAGCGTGCCTTGTTTACGCTGCGGATGATAGTATTCGCGCGCGCCATAACCGT
AATCAATCACCAAAATAACGCCTTGTTTTAACATCTCACTGAGTTGGCGTACCCAGGCCGCCAAACCAAAACACACCTCG
GATACATATTCGCTAGTATTTGGAAAATAGTTTTGTCGTAAGCGCAGTAATTTTTCTTTACGGGCGCGCGTACGAACGGG
TGTAAATTGCCAAGTCAACGCCGCGCCACTTTCACGAACCCGAAGTTCGGCTACGTCCTGATTACGCCAAACAAAGCGAT
GTACCGGTAGTGCGTCGGCGACTTCATTGGCTAAAATAAGCCCTTTTAATGGTTTTTTCAGTGGGGAATCCAGCCATTGC
AAGCGAGAAAATAAATGTGGGATACGCTCCGCTAAGTATTTTTTTTGGCGCTGGATTAAATCTGGACTAATTTCTAAGAT
AAAATAATGTGTCGGTAATACGCCCCGTTGCTCAAGAAATAAAAGCAAATCCCCAGCCATTTTTCCTGTCCCGGCGCCAA
TTTCAAGGATATCACCACCCGCTAACTGCTCCAGCACAGAACAACATTGTATCCCGATACATTCAGTAAAAGGGTGAAAT
TTCAGGTGCGGTAACAAAATCGCCTTGTTCACCCAATTTTCAGTATTGACGCTATAATAACCCAAATTCGGTTCATAGAG
CGCTAAACGCATGAATTGCGCAAAACTGATTGAAAGCGGAAGGGCGTCTGCCGAATAATCGTCCGAATTCGTTCACACAA
CCTGTTATTCTGTGGTATGCCGTTTGTTTGCAGCGAAACGGGAGTGTTGTCTACATAACGAGAATTTTTTCGCATAAGTT
AGGAAAAATAATGTTGTCTTCTAATAAAGTTATTTTAATTACCGGTGCCGGCAAACGTGTCGGAGCCGCTGTCGCCCGTT
ATTGTCACCAACAAGGCCTCAACGTCGCGATTCATTATCGTCATTCCGCGCAAGAAGCCGAAGCACTTTGTCACGATTTG
AACCAAATTCGGGCGCAGAGCGCCTGGGCCTTGGGCGCGGATTTAACTAAGGTAACGGATTTTTCAACCCCTTATCCAGT
CAGTGATTGATCACTGGGGACGTTTTAATGAACAATGCGTCAAATTTTTATGCCACCCCCATCGGGTCGATTACCTTCCA
AGATTGGGATAATTTGTTTGCGACCAATTTAAAAGCACCCCTCTTTTTATCTCAGGCGGCGGCACCGTACTTAAAAAAAC
ACGTCGGTTGTATTATTAATATGGTTGATATTCAAGCCCAGTCTCCTCTTAAAGAGTATACCGTGTATTGCCTTGCTAAA
GCGGGGTTAGTCATGCTTACAAAAAGCTTAGCGCGAGAATTGGGTCCAGAAGTACGGGTCAATGGGATTGCCCCCGGTAT
TGTGTTATGGCCTGACGAAGAAGAGGATGCATTTGCCAATCCTAAATTACGTGCACGGATTATTTCAAGAAGCGCACTCA
AACGGGAGGGAACCCCGCAAGATGTTGCAAAAACCGCTTATTTTTTAATTGAACAAGCCGAATATATCACCGGTCAAATT
ATTACAGTCGATGGAGGGCGATCTTTAGTACTTTAATCGAAAGAAAAAAACATGGTGAAAAAAGGTTCCGTTAGCATTAT
CTCTTTACTTGAACGTAAACCAGCTAAAATGGCGATCTATGGGGCACTTTAGGCTTCCTGCTCGAGGGTAGGCTTGCACA
CCGTGCCGCAAAAATGACAATCCCCAACCTTGTAGGACATAACTTCAAGTGTCACCAACGGAACCTCTTTCTTCAGTATA
GCTCTCCTTTTAAATTATGCGAGTTTTTAAGCGCTGCAAAGGGGAAATCAATCGTTTTTCAAAGCAATCCACTCCGTTTT
TTACGAAAAACAAGCCTAAAAAAGGGGTTGTTTTCAATATAAAATAGGACTAAAATGCCCCCATTTATGATTCCTGCCAT
TAGGCGGCTCAGTATGGCTGAGGCCCTTATTTTGGCACTGCGATTCATGCTTGCATGTTGCAAAAAATAATTAAATTTAT
CCTTATGTTGCGTCTTAGTAAACTGACTGATTATGCAATTGTCATGATGGCTTATTTGACTCAAGCACCACATGACTCCA
GTAGTGCGAAACAAATTGCGGAGCAAACCGGTGTTTCCTTACCGACAGCGAGTAAACTCCTCAAACGGCTTGCCCGCTGT
GGACTGCTCAATGCACACCGCGGAATCAAAGGGGGATATCAACTCGCTTACCCAGCTCAAGAAATTTCATTGAGCCATAT
TATTCGCGCCCTAGAAGGCCCAATTGGCTTAACCGACTGCAGCCATACCACACCTGGCTGCTCGCTCGAAAAGGATTGTC
GAATACGCGACAATTGGCGTAGGGTTAGCGCACTTTTGGAAGAAATGTTGTCTCATGTGAGTATTGCTGATCTGGTGCAA
GCGGCTGATCAGTTACCCTCACTACTTAAAAAACCGTGTATGTCGGTTTGCCATTAAAAGAGTAAATCATGAAACGAACC
GCGTTAGACCAATGGTTACAAAAAGATTATCCGCATGGTTTTGTGAGTCCGATTGAGGCGGATACCCTCCCCTGTGGGCT
CAATGAAGCGGTCATTCGTGCTATTTCAGCCAAAAAACAAGAGCCCGATTTTTTATTAGACTGGCGCTTAAAAGCCTATG
CCCATTGGTTAACCCTCAAAGAGCCACACTGGGCCGATTATATGGTGTATGAACCGATTGATTATCAAGCCATCAGTTAC
TACTCTGCGCCAAAAACCAAGAAAAAATTAAATAGCTTAGATGAGGTCGATCCAGAATTACTCCGAACTTACAACAAGCT
GGGGATTCCTTTACAAGAACAAAAATTTTTAGCCAATGTGGCCGTAGATGCGGTCTTTGATAGCGTTTCGGTCGCCACAA
CCTTCAAAGAAAAACTCCGCGAAATGGGTATCTTATTTTGCTCTTTTTCAGAAGCAGTGCGTAAATACTTAGGAACCGTT
GTCCCACCGACTGATAACTTTTTTGCCTGTTTAAATTCAGCCGTCTTTACAGATGGATCCTTTTGTTACATTCCAGAAGG
GGTCCATTGTCCGATGGAACTGTCTACCTACTTCAATTTGAACGAACTTTAATTATTGCTGATAAAGGGAGCCGGGTCAG
TTATTTAGAAGGCTGTACCGCACCACAACGCGATGAAAATCAATTACATGCCGCGGTAGTCGAATTAATTGCTCTCGATG
AGGCCAGTATTAAATATTCTACAGTGCAAAATTGGTATCCTGGCGATAAAAACGGTCACGGCGGTATTTACAATTTTGTG
ACCAAACGGGGCCATTGTCGCGGTATACGCTCTAAGATTTCGTGGACACAGGTTGAAACCGGTTCAGCGATTACTTGGAA
GTATCCCAGTGTGATTTTACAAGGCGATCATTCTACGGGTGAATTTTATTCTGTCGCACTCACCAATCATTGTCAGCAAG
CCGATACCGGAACAAAAATGATTCATATCGGCAAACACACGACCAGTACCATTTTGTCAAAAGGAATTAGCGCTGGAAAA
GGACAAAATACTTATCGTGGTTTAGTGCGCATTGCACCGATGGCTGAACACGCGCGTAATTATACGCAGTGTGATTCGCT
CTTAATTGGTGATCAATGTACCGCGCACACCTTTCCGTCGATTGAGGTGAAAAATCCCTCGGCACAAGTCGAACATGAAG
CGTCTGCTTCCAAAATTAATGAAGACCAGCTTTTTTATTGTCAACAACGTGGCCTTGAGAGCGAAGAAGCGCTCTCTTTA
TTGGTCAATGGTTTTTGCAAAGCGGTTTTTAAAGAATTACCGATGGAATTTGCCGTGGAGGCACAAAAATTACTCGGTGT
CAGTCTCGAAGGTTCAATTGGATAATCCCTATTCTAAGTGCTATAAAAACGATGTTAACTATTCAAAATTGTCACGCTTC
CATTAAAAACAAACTGATTTTACGAGGGATTCACCTCGAAGTAAAACCCGGCGAGGTCCATGCGATTATGGGGCCGAATG
GCTCAGGGAAAAGTACCTTAGCGAAGGTCTTAGCCGGTCACCCTCACTGCGAAGTGACAGAAGGAACACTCACTTATTGT
GGTCAAGATTTAACGGCCCTTTCTCCCGAACAACGTGCACAAGCGGGTTTATTTCTTGGATTCCAATATCCTGTTGAAAT
TCCAGGCGTCAGTAACGTTTACTTACTCAAGACGGCTTGTAATGCAATTCGTAAAGCACGAGGTGAACCCGAACTCGACG
CCATGGACTTTCTTCGTCTTGTAAAAGAAAAATTAGCTTATGTCGATATGGATCAAGATTTTTTGTATCGCTCGGTCAAC
GAAGGGTTTTCTGGCGGCGAGAAAAAACGTAATGAAATTTTACAAATGGCGTTATTAGAGCCTAAACTAGCGATTCTCGA
TGAAACCGACTCGGGGCTAGATATCGATGCACTCAAAATTGTAGCGGAAGGGATTAATCGTTTACGATCAAAAGATCGCG
CAATTATTTTAATTACCCACTACCAACGTTTATTAGATTATATTCAACCGGATGTGGTCCATATTCTTGCGGAGGGTAAA
ATCATTCGCTCTGGAGATTTTAGTCTTGTGAAATCACTAGAAAAAGAAGGCTATGCACATTTTTTACATCCCTCTTCTTC
GGAATAAGTTATGTTAATAACTCACTCCCATCCAGAAAAAACGACAGCACTTAAACATTATGTGCGATAAAACCCAAATT
GCACCCTAGCCTAACCGAGCAACGACAATCGGCCCTTGCCCGCCTGACCGAAATGGGTTTTCCTGATCGTAAGCATGCGG
CATGGAAATACACGCCGCTTTCTTCATTATTGGGAAAACCATTTTCTGCAACCGATCCGCTTTCTGCAGCCACTCAAACG
CTTGTCCTTGAAAAAAGCACTTCTGATTATCGTTTAGTCTTTGTCGATGGTTTTTTTATTTCGACACTCTCAACGATCGC
CCCTTTACCTCCTGGTGTACAGATAGGATCCTTAGCGACTTTTCTACAACAATCGCCAACCCTCGTTTCAGAACAAAAAA
TAAATCCAATACAGCGTGATTCTAATTCCTTTATCGATTTAAATACGGCTTTTCTGCAAGACGGTGCCTACATCGATGTT
GCAGAGAACATTCAACTGAGCGCTCCGATTGAACTCGTATTTATCGCCACCTGTGACTTAGGCTTTATACCGATTCGAAA
TAGGATTCAGTTAGGACCTTCTAGTCAAGCGGTAGTAGTCGAAAAATATCTATCATTAACCGAAAAACCACTGTGTACGT
TCACCAATGTTGTGACCGAATGTACCTTGGAAAATCAAAGCCAGCTTGAACATTACAAGCTCATCCGCGATACGCTAACT
AGCTTTCATCTTGGCCATCTTTGTGTCAACCAACAAGCTGGCAGCCAATGTGCAGCCTATTCTTTAGCGCTACAAGGCCA
ATTTATCCGCAGTGATGTGACCATTGCACTCCAACAAACTGGCGCGCGCTGTCGGTTGCAAGGGCTTTATTTACCGAAAA
ACAAACAACACGTGAGTCATCACACCGTCATTGCGCATCAAGACGCGGATACACATAGTCAACAACTATATAAAGGTGTG
TTAGCGGATAACGCTACGGCTGCGTTTCAAGGTAAAATCATTGTCGAACCGCATGCTGCGAAAAGTCGCGCTCAACAGCT
TAATAAAAATTTATTATTATCTGCGCAAGCTGAAGTTAATACGCAACCACAACTTGAAATTTTCACCGATGATATTCAGT
GTAGCCATGGAGCCAGTGTTGGCCAATTAGATGAAAAAGCGCTCTTTTACTTACAATCGCGTGGCCTGAGTGAATGTAAA
GCACGCGAAACCTTAATTAATGCTTTTTTAGGTGATATTCTCCAAACCATTCCGTTAGTCAAGCAACCGATTTTAAAAAA
GAATTAGAAAATTTAGTGGTATTTGATCATGAAGCACTTTGATGTCGCGACAATAAAAAAAGATTTTCCAATTTTTGAAC
AAAAAATTCATGGCAAAGAACTGATCTATTTAGATAATGCGGCCAGTACACAAAAACCCAATACTGTGATTCAGCGTATT
ACGTGGGTTGTATACTTTAAGTGAACAAGCCACTAATCATTTCGAAGCCTGCCGCGAAAAAGTGCAACACTTTATCCACG
CCCCTTCTTTTTCAGAAATTATTTTTGTTCTTGGCAACTCGTCGCGCGTGAAACGGGTGCGCTGATTCGTGTCATTCCAA
TTAATGAGGCCGGCGAAATTAATTTTTTCTACCTATACTGAATTACTTAATCCAAAAACAAAAATTGTCGCACTCTGTCA
TGTTTCGAATACGCTCGGAACAATTAATCCGATTCAGCGCATGATCGAAGCCGCGCATGCGCAAGGCAGTGTGGTGTTAA
TTGACGGTGCGCAAGCTGTCCCACACCAAAAAGTCGATGTCCAAGCACTGGATTGCGATTTTTATTGTTTTTCTGGGCAT
AAGTTATTTGGGCCCACTGGGATTGGTGTTTTGTATGGCAAACAACCTCTGCTTGAAAAAATGCCTCCTTATCAGGGTGG
CGGGAGTATGATTACGGAAGTTCATTTAATGGAAAGTCATTATCGCGAACCTCCTTACAAGTTTGAAGCGGGCACACCCC
ACATCGCGGGCGCGCTGGGATTGGGCGCTGCTATCGATTACCTGAATCAAATCGATTATCAAGCGATGGCCGTCCACGAA
CAAACACTGCTTGATTATGCAACGGAAAAGCTTCAAGCCCTACCTGGTTTACGATTAATTGGTACGGCACGTGAAAAAGT
CGCTATCTTAAATTTTACACTGGAAGATAAATCAGGAAAACGCATTCATGGACACGATATCAGTGATATCTTAAACTCCG
AAGTGGGCGTGGCCGTCCGCGCGGGGCAACACTGTACGATGCCATTGATGAAACGATTTAATGTTGATTCGACTGTACGC
GCCTCGTTAGCCTTGTACAATACTCAGCAAGATATTGATCACTTAGTCACAGGATTAGAAATTACCCTCGACTTATTTAA
TTCAACCCTTCGTCCTTCTTCCTCTGAAACGTTATGAATGAATTACGTGAATTATATCAAGAAATGATTTTAGAGCATGG
ACGGCATCCCCGGAACTGTTGCCTACTCGCCGATGCGAATCGCCAAGCAGAAGGTTTTAATCGCTTGTGTGGCGACCAAT
TAACCGTGTATCTGCGTATTCAGCAAGGGATTATTGAAGCAGTTTGTTTTACTGGATCCGGCTGCGCGATTTCTATGGCC
TCCGCTTCACTTATGTCTGAAGCCCTAACAGGGAAAACCGAAGCAGAAGCGCAACGGCTATTTTCACTTTTCCATACCTT
GGTCACGACCGACGCCCCTCCTTCTACTGAACCTTCTTTTACAAAATTAGCGGTTTTTTCTGGCGTAAAAGCCTATCCAG
CCCGTGTGAAATGTGCAACGTTAGCCTGGCACACCTTACAAGCGGCGCTGACAAAAAAGCGGATCCTGTTTCCACGGAAT
AAAGCTCCTTTTTACGTTAAGGTTTGATTAAACGTAACAATGCTTCTTGCAAGGCTTTATTTTTGATTTGTTGTGCCGTG
TTTTTTAACAACTCCAAACTATTTTTTGACAAAACTAACGACTGATTGTTTGTTGTTTGTCGCGATAGCCCGGCACTAGG
TGGACGGATATACCATTCAATCTTTTGTAGCGTGCTGAGATCACTTTCCTGAGATAACCGTTTTTTTAATTCTGGCAAGT
GGTAACGTAAATAGGTTATCCAAGCGGCATTATCCACTTCAATGACCAAACAACCCTCTCGAAAATTTGCGACTCGACTA
TGCTCGGCAAACTCATGCGTCACTATTTTCATCCATAATTGATTTAATTTTTTTAGTTCACTAACCTTTTGTTGAATCAA
AGCAAGAAATGTATCGGTTCCAACACTGTCTTGCAATAAGGCTTCAGGTGTTTTTTCGTAAGATAATTTCATTTATCTAC
TCTATTTTCATCGGTAAAATAACCACTTGGATGCCGAGTAAATGCAAGCGCCGTTGGACAGTCGCTGCGGTATCATTATG
TAATAAGTAAGTTAACCCTTTATCTTTCGGGAAGATTAACTTACTTGCAAAGAAAATTGAATTTGAAAATTCTTTCACAA
CCTCCTGGGCAAGAAACGTTAATTTTTCCGCTGGATCCGTACCATAGGTCGCAAATCCTTTTGCGGCTAACCCTTGTTGT
TGACAATAATTGACGAAATATTCCAACATTTCATTCGCCTTACGCTGCATGGTTTTTAATTCTTTGGTGGCACTAAAACT
TTCTACATCAACAATACCAACCGTAATAAAAATAAAGTTTTTAAAGTGGCCTGGAAATAAACGGATGATCCATAATAAAG
TATGTAATCCAACACCTCGATGTTTATTGACCATAATGACGGCGGTGGCTTCTTTGGGTTGCAAAATAGGGGTTACTTTG
GGAAGTTGTAACGGTGTGCTGGTCATTAATAAGTCAATTTCATGTAACTTTTTACCGACATAGTTATAATGTTTTTTCAC
TAATAAACAGATCATAATCACAATACTGGTAATAAAAACGGTGACCCAACCGCCAAACGTAAATTTAGAAATTAACGTCG
TCACCAAAATACTGGCCGTAATCAAAAAAGCAAATACTGAAAAAATAAAATGGAGCAACCAACGCGGTGAAGCCTCTTTT
TTTTGTTTTGAACCAATAAATGCAAAGACCTAAAATAGAGAGAGAAAACGTCAAAAAAACGTTCATACTGTAGAGAATCA
CTAACCAAGAAACGTGACCACGGCTGACCCATAAAATCAGTAACGCGGCTAATCCAAAAACAATCACTCCATTTTGGGTC
ACGAGTCGGCTTGAAAGATGACGAAAGCGATTCGGGAGCCAGCTATCTACCGACATATTGGCTAAAACACTTGGCCCAGC
TAAAAATCCTGTATTGGCACCGACAAATAACAGTCCCGCTTCCAAAAATAGCGTCAAAATTAAAAAACCTTGCGCAAAAG
TCGAATCCCCCAAAATCTTATGAAACACCACCGCATTGAGTGTTTGGCCAAAAACAGGCTGCGCATGCCATAATAAATAA
AGAAGAATAATGCCGCCGGCGGTAAAACTCAGTGAAGTGGCCATATAAAACATTGTCCACTTCCCGGTACGAATACGAGG
TTCCGCTAAACGATTAATATTATTGGAAACCGCTTCAATCCCGGTATAGGTTCCACTTCCTAACGAATAAGCACGCAGCA
ACAGCGCTAAAATAAAAAACCAACTGGTTTGTTGAGAAAGATCAAACGTATCATTTATCGCATGTGAGACGATGATTGGT
AATCCATGTTGATGGGAAATAATGCCATAAACAATTAAAAAAGTATGGGTTAACACAAACCCAATGAAAATTGGCATTAA
TACTTTAATTGACTCTTTCATCCCACGTAAATTTAGAGTAATAAGTAGAAGAATAAAGACGGTTTCAGCAAACAGTTTAT
AATGCAAAAAGTGTCGCGGAAGTAAACTAAATAGTGCATCGGCACCGCTCGCCACGGAAAGAGTAATCGTCAACACATAG
TCAACAATTAATGCGGCGCCTGAAACCAAACCGGCATGTGGTCCAAGAAGTTGAGTCGCGATTTTATATCCCCCACCGCC
ACTCGGGAATAACGTAATCACTTGATTATAAACCAAAGCAATAATAAAAACGGTTACCATCGTAGCGATTGCGATGTAAA
GCGCAGCGCTAAAGAAGTGTAGTGAGGGCCTAATGCAATAAAGGCTTCTTCTGGCCCATAGCAAGTCGAAGAAAGTCCAT
CTGCGCCTAATCCAACCCAAGCTAAAAAAGCGACTAAAGAAATATGGCGTTGTGTGGCAGGATTTAACGGATTTTTAGGC
TTTCCAAGTAACGCTTGAGCGACTTTCTGAAAAAAACTCATATTCATTTATCTAAAAAAATGTTTCCAATAGAAGAAAAT
CCACACGTTTTATTTCCATTGAGTCGGTCAACCGAAACACCCAAACGGCTTAAAATAAATCGCGCATGTCGATAATTTAC
CGAGAAGGTAATGTTCATTTTATTGTATTTTTATGTAATAATCGAATCTGTCGAGTATTGAGTCCTCTCTGCACATGTTA
TTTTAGCATAAGTGAGCGTGGAAACGTTTAAGTAACATCGTCACGATGGTTGTGTTGATAATTACCTGGTTCAATATATC
TACTCCGCTTGTCTTCATTTCGTTGTCATAATTCAGTTAACCCAAGGATGGAAAAATGCTGGTCCCTGTTATTTTGTCTG
GTGGAATCGGTGCCCGTTTGTGGCCAGTCTCTAGAGAAGCGTGTCCTAAGCCCTTTATGCGGTTGAATGGCAGTCAAAGT
TCTTTACTACAAAAAACATATGAACGAGCCATTCAACTTCCTAATATTAAACAAATCATCACCACAACGAATATTGATTA
TTATCATCAAAGCAAACAAGAACTTGCTAAGTTAGATCATTTTGAAACGTTTACATCGATTGACTTTCGTTTTCTATTAG
AACCGATGTCCTGTAATACAGCGCCTGCTCTGGGCATCACTGCGCTTTTTCTTGAAAAATGGTTAGGTAAACAAACAGTG
ATGTTGATTTTACCAGCCGATCATTTAATTTTAAATCAAAAAAAGTTTAATGTGTGTGTTCACTCGGCCTATCAATTGGC
CAAAGCCGGTTATTTAACCACCTTTGGAGTGATTCCGAATAAAGCGGAAACAGCTTATGGTTATATTGAATATCAAGAAG
ACTTAATTTTACAAGCGGGTCATGCCATCAAAAATTTTCATGAAAAACCCTCTCTTGAACAAACTCAACTCTTTATTGAA
CAAGGTAATTATCTTTGGAACTGCGGTATTTTTTGCTTTACTGTCGAAACTTTATTAAATGAGTTTGCAACCTACGCACC
GGCACTTCATCAGCAATTACTAAGCTGCGCAAAACACTTAGAGAGTAGTTTTTTAAACAAAAAAAGCGATCAAGTTAAAA
TTGATGCGGGGACTTTTTCGACGCTTGAAAAATTATGCGGTGATGGAAAAACAAAAATAGTGTCGTCATTCCCGCTGATT
TTGGCTGGTCTGACTTAGGCTCATGGGATAGCTTTAATCAGTTATTAACGCCCGATCAATATGGCAATCGCATTGTTGGC
GATGTTATCCTCCAACAAAGCAGGACGCATCATTGCTGGACTCGGACTCAATAATTTAACCATTGTTGACACAAAAGATG
CTTTATTAATTAGCGATAACCAACATATTCAACAAGTAAAACAGTTAGTCGAGCGCCTAAAACATTCCGGCCGTGAGTCT
TATCGCTATCATCCTACTGTATACCGGCCCTGGGGTTATTACACTGTTTTAGAAGAAGGTTCAAAGTACAAGTTAAAACG
GATTATTGTTCATCCCCAAGCAAGTTTATCCTTACAACTGCATCATCATCGTAGTGAATATTGGATTATGATAGAAGGGA
CCGCTCAAGTACAACGTAATGACGAAATTTTGATTTTTGAACCCACAAGAATCGATTATGATTCCACTACAAAGTAAACA
CTGTATTGAGAATATTGGCCATAAAGACTTAATGTTTATTGAACTGCAATATGGTGAATATCTTGGCGAAGACGATATTG
TACGCTTTGAAGATAATTATGGGCGCGTGATTGCATCGCAAGTCGCTTCGGATAGGCTTTAATATAAACTTCTCTGGTTT
TATTATCCCTTATTACCCATCCATAGATTGAAATGATGATTAAGCCGCTCGTAATTTTAATTAGAGTGATTGCTGTATTT
TACTGCGTATAGGTCTATTTTATATTTTTTTTCTATAATTAGATTAGTAATTGAAAGAGCAAGAAAAGAGAAAACTTCTT
AAAAAGCGCTATCGAATCATTAACAAGATCAATATATTTATTTACTTTCTGTTTATAAGAAAAAAAGATACGAAAAATGA
TCTATTAACGATTTAAAGGATTAAACTACCATGTCATTGATCTCTTATTCTCAAAATCTTGAAGATATCTTATTATGGCG
TGCTTTAAAAAATAGTGTTACACAAGGATTTTATATTGATGTCGGCGCTTGGTTAGCAACCCCAAGATTCGGTCACACAT
CTTTTTTATGAAAAGGGTTGGCGGGGAATCAATGTAGAACCTTCACCTGTTTATTATGCCGATCTCATTGAAAAACGTCC
CAAAGATATTAATTTATCTCTTGTTATCTCCGATCAAGATGGATCATGTGAATTTCATACTATCGATGATTCTGGACTAT
CGACCACCCAGAAAAATCTCGCTCATGAGTGGCAAAAACAAGGATTTTCCTCGAGAAAAAAACATAAGGAAACTATTTCT
CTCTCAACACTGTGGGAAAAATATGTCCCTGCTGGCCAAGAAGTTCATTTTTTAAAAATAGATGTAGAAAGCAATGAACG
ATCCGTGATTAAAGGACTTAACTTATCAAAGTATCAACCTTGGATTATTGTGATTGAAGCGATTGATCCGCTTACCCGTC
AAGAAAATCATTTATTATGGGAGTCGATTCTCTTAAAAGCAGGTTATCAGTTTGCTTATGCGGATGGTTTAAATCGTTTC
TATATTGCGCCTGCTCATCTTAATCTACTGGATCACTTTAACTATCCACCTAATGTCTTTGATGGATTTGTTATCTATAA
TCACCTTCGTCCGTTGTTACTACAAACAGAACGTCAAGCCGATCAAATTAATAAAATTTGTAAAACACTCAATTTAAATG
ATAGATTCGAGCTTACCCAACTTCTTGTACAATATACCGAGCTGATCAATAGTACTTCCTGGCGAATCACCGCTCCATTG
CGTTTTCTTAAGAGAAAATGGGACCGTTATGTTCGTCATTTTAAAAACAAAATGGCTTCCATTTAATCTTTACTTATTTT
TATAGCCATTTTTATAAAACAATAAACATTAAAACTTAGACTCATTTAAGATTTTCGCATACGAGGAGAAGCGGGGGGAA
GCGGGTTATTGGTCTTATTAAGTACAGGTCGGTTTTGATAGAAGAAAGAATAGGTCGAAACCGATCCAAATCGGTTAATT
AAGCTAACTGCCTTATTTAAAGTCGGGTAACGAGAAGTACCCACTAATGCTTTTTTTTTGCGTATGGTTTAGCATACACA
GCTAAAATTCGAGAAATCAAAGCAGTCAGACAAGTTGCGACCATCAGCTTTCGGCTACCCAATGTAGGACTATAATCACC
ATTTTTACCATTGCCATACACACCTTTTCGGAAGGATTTATCTTCAGGACGAAAAGATTTTTTATCTTTTACCGATTGAA
TACTTACGAACAAGAGATTAGAGAGCCAGAACAAAAGAATTCGATGTCTATGATGATATTGATGTTTATTATCAATTTTT
TGATTAAGCGAGCCGTCTAAACCTGTAATTTTTTTGGCTATTTTCCGAGCGCCCACCGCCAAAGAGGTTTTTGTTCTTTT
TATTTTTAAAAAATAATGGTATTGCTTTGGCGCTCTCACACCGATAGCTAATTTAATCGTCGCAGAAATATCTGCTCTAT
CACCGCTTTTTAAGTTCGATTTTTGCTTTGGTTTGAAAGGAAAAAAGTTACTCAATCAAAACCTCTATAAAATATGAGTT
ATTTTTTAAGCACTTACTTTTCGCTTTATTTTTATTTGCATAATATACTATCGAGTTCGACACAAAAAATCACTAAAATA
AACTGGGCACCCTAATTGACTTGCAAAATGCAAGAAAAAAAACCACAATCTAGCACATGATCTATTCTATTTCTTGTTTT
TTAGGATAAATAGGCGCTAATAGCTTTTTTATATCGAACTAAATGATATTTCGTTGCAATCGTGGGCTGACTATACCCTA
TTATAACTTACTGAGCTTAAATCAGCGAGGTAGATTATCTAGCCAACTATCGTCAGCTGTACCCGCATCGTATCTTACTT
AAATTGAGGTCAATTATGAAAAAAAATACTGGGGATACCTCCGCAACGACCGATATACCCTGTTTGGCTTCATCTTGCCA
GAGTTCACTCTATGAGCTAGAGAGAAAACTATTAAAGAATCAATGTCAAATTGAGTCTTGGTTACGTGAACAATGGCATA
AAACGGCTCCTCCCTTTTATACTTCAGTCGATCTCCGCAATGCTGGATTTAAACTCGCCCCTGTTGATACAAACTTATTC
CCTGCTGGTTTTAATAATCTAAAAGAAGCATTTATTCCCTTGGCGGTCCAGGCCGCTCAAGAAACGTTGGACCATCTTGC
CCCCAACTGTCGTCGTCTGCTGATTATTCCAGAAAATCATACGCGCAATCAATTTTACTTTGAAAATCTCGCTTCGTTAC
AGGCGATTCTTATTCAAGCTGGGTTTGAAGTACGGATTGGCTCTTTATTAGAAGATTTAGATACTTCACGAGAAATTGTA
CTTCAATCCGGTCGCTCACTGGTTCTAGAAAAGATAACTCGCGAACATGATAAAATAGTGCTTAATAATTATTCACCTTG
TGTTTTATTATTAAATAATGATTTATCAGCAGGTATTCCATCACTTCTGCAAGATGTAAAACAACCTCTTTTCCCAGCAG
CAGCCTTAGGTTGGCATCAACGCTTAAAATCCGATCATTTTGCACTCTATCACCAAATTTGCCAAGAATTAGCCGAATGT
ATCCAAATTGACCCTTGGTTGATTAATCCCTTTTTTACACAATGTGCCAATATCGACTTTATACAGCGGGAAGGTGAAGC
CTGTCTTGTCGAAAAAACGGCACAATTACTGAAAAAAATTCAGGGAAAATACGATGAATACCAAATTAAAGAAAAACCCT
ATGTCGTGATTAAAGCCGACTCTGGAACCTATGGTATGGGTGTCCTCTCGATCCATGATCCGGAACAAATTATCCATCTG
AATCGAAAAAAAAGGGGGGATATGACGGTAACAAAAGGCAACCGCGCAATCAATCGAGTTATCCTGCAAGAAGGTGTGTA
CACGTTTGAGACCTGGAATCAAACAGTAGCCGAGCCGGTCGTCTATTTATTTGGAAAATATGTCATCGGTGGGTTTTATC
GTGTCCATACTGAAAGAGGTATTAGCGATAACCTTAATTCTCCCGGTATGCAATTTGAGCCCTTACCTTTTACTAAAGCT
TGTAATATTCCGGAAATCCAAAATCCTAAAAAAGGAGAATGCGCCAATCGTTTTTATATTTATGGTGTCATTGCGCGGCT
TGCAGCGTTAGCTGCGGCGCGAGAACAAGCCACACTCGCTGCGAACGGAGTCAGCCAATGAAAAAACGACTTGGCGTCAT
TATGGACCCCATTACACAGATTACGATTAAAAAAGATACCACCTTCGCACTCCTCCTCGAAGCACAACGCCAAGGCTGGT
CGATTGATTATATGGAAATGGCCGATCTGTTTTTAGAGCAAAATGTTCCGTGTGCACGGATGCGCCGTTTAACTGTGCAA
GACAATCCAGCGCATGCGTTTTCCTCCGATTGATGCACAATATCTCTACACGACTCAATTACTCGATCGAGCGCAGGCTA
GCGGCGTACGAGTCGTCAATCATCCACAAAGTCTACGCGATTTTAATGAAAAATTATTCGCCTTAGCCTTTCCGCAATGT
TGCCCACCGACCCTAGTGACGGCCGACCTTGCAGCCGGCCGCTCGTTTTTAGAGCAACATCAAGATATTATTGCTAAACC
CCTCCATGGCATGGGTGGGTTTTCGATTTTTCGTTTACGTCAAGGCGATCCCAATGTAAACGTGGTCTTCGAGACATTAA
GCAATCATAATCAGCGCTTTATGTTATTGCAGCGCTATATTCCTGAAATTACCGAAGGGGATAAACGTATTCTGTTAATT
AATGGCCAAGCCATTGATTATGTCTTGGCACGCCGTGCTGCACCGGGAGAAACCCGTGCTAATTTAGCGGCCGGCGGGAC
GGGTCGAGTGATGCCTTTAAGTAAAACCGATCGACTTTATTTTGTCGGGCTTGATGTGATTGGCAATTATCTTACTGAAA
TCAATATCACAAGCCCAACTGGATTACGAGAAATTGAGTCGGTGGCACCCTATTCTGTGGCAGAATTATTTTTTAAAAAA
CTTACTGAATTTAATCCAAACTAATTTAATTTTTTATCTAAAAAAGTTAAATTAAGTAGGTAATGTTAAATCCACTTGAA
TCTTTTTGTTATACACTCGTATCGGATAAGTTTTAATTTTAGAATAAGCTGGGGGTCGAGTCACCGCGCCGGTTTTTATA
CAAAAAACCGCTCCATGGATGGGGCAAGTGATTTCATCGCCTTCTACATCACCACCCGCTAAAGGTTGATTTTCATGTGG
GCAATTATTTTCAATTGCATAAAAAACACCTCCCTGGTTAATAATTAAAATTGAGTATGGCTCAAAATTAAAAACCTGAT
AACTATCCACCGAAAAAACTTGACTGATCACCGACATCTATCCAGTTGGCCATGCGCTCCCCTAAACCTTTAAAGCATAT
TTAATTGAAGCTTAGCCGCTTCTGACATTTTTTCCATCGTCCATGGTGGATCCCACACTAAAGTCACCTGTGCTTCGGTC
ACACCTGGAACTAAACTGACGGTGGTTTCCACTTGCGATGGAAACGTTTGCGCAACGGGGCAATGTGGTGTAGTCAATGT
CATATCAATATTAACTTGGCCAGAAAAATTCACTCTTATCTCGTAAATAAGGCCTAAGTCATAAATATTAACTGGAATTT
CTGGGTCATAAATACCTTTTAACGCTGCAATAATGTCTGAATGAAGCTGTTGTATCGCTTCATCAGATAATGGATAAGAA
GGTAACATCGTAAATCACATAGTGGAAAGAAAAACACACTGAAAAATCAAAAAAATTGGTTTCAAGCAAGGAGAAGTCTA
GCGGAATTCACCCAGTTTGCCAATCCTCTTCTAAACACTGCACCACTTTTGACGAAGAATTCTAACACTCTATCAACAAG
CCGGCCATTGTTGGTATTCCTCTGTAATTTGTAATAATCTTTTGGCAATATAATGCAACCGGCCAACAAATTCTCTTTCC
TCATAGATCGAAATCGTTGTTTTTTTCTCTTGGCCGAGAAACGCTTGTAATTCTTTTTGAAGCATACGCATTTGAAAATA
AAATTTTCGACGATAACCTGGCTTTAAAAAACAATCCTGAAGCACTTGATTTAAGCTTTTCATAGAAATCTGCTTAATAG
TTTATCTACGCCTAATTTAAGGAAAAATTGCGCCTCAACCGAATTTATTTCATCCGTACAAACTATCAAAGGCGCTGATT
GGCTATCTTCATGCTCACGCACCTTACAAATAAAAGATGCAGCGTCTTTTTCTAATCAGTCTGCAAAAACAAAGATCAAA
ACATAAGGTGTCATTTTGACTTGGTGTAACCCTAATCGTAGATTTTCGACTTGATCAACTTGATATTGAAGCTCGATTAA
TTTAGCACGTAATTTTTCTTGTTCCCTGGTTTTGCTTGCGAGTAACAAAACCGATCTAATTAATGGTGGCATCCTTTTAG
CTCCTGACTTTACTCATTCTTGTATCTAAAAATTATTATTTAGGATCAAATTGATTAAAAAAACCTATCTTTATTAGGAA
AGATAATAACAAGAAGTCACCTGCTAAAGTAAAATATTGATATAAATAAGCTAAATTAAAATCTGAATTTTTATATTATA
GGAGTATAAGAAGAGATGGGGGGATGAATTTTTTCTTATAATACATTTATCCTATATTCGATATTCATGATAAAGCCTAT
CTAATTTAAAGCAAACAATCAAGATAAATAAAATGCTAAAAAAATAAAAAGGGCATCCGTTTTAAAACAAAAAACAGGTA
GACTGATCATCCGATATAAAACCCCATAAGCATCCACTTGATTTATATTGTAAAATTATAAAAATATAAATTAAATTATT
TAAAAAAATAATGTTTGGTCAATTTTTAAAGTGAATATTCAGGACAAATTAATTAACAGCGCAATATTAAATCAGTCGAC
AGAGAACTCAACAGGAAAATACAGCGCTATTTTTATTTTTACCGTCAATACGGATGACGCAAGATTGACCCTGAAACTAG
ATATCCCCAGAGTTTTTTTCTTCTCCGCCTTTCCCTTGCACCTTGACCCATAAATTCAAATATACTTTTTCTTAAAGCAC
GCTTCCATATCCAGCCGTGCTTGACTCCCTATTATCTTAAGTACTTCCCCGCCCTTGCCAATAATAATCGCTTTTTGGCC
TAAACGCGCGGCTAAAATCACCGCGTGAATATGGATCATACGTTTTTTTTCTTCAAACTGTTCAATCACTACCGAAACAC
CATAAGGAATTTCTTTATGCAAAGCACGCATTAATTTCTCTCGAATAAATTCAGCGGCTAAAAAACGCTGGCTACGATCA
CTTAATTGATCACGCGGATAAACAAATTTGGCGTAAGGCAAATGATGCGCAATCGTTTCTTCAAGCACACCAATATTATC
CCCTTTTTGCGCAGATAAAGGGATCATCGCTAAAAAATTCATCTTCTCAGCACAGATTTTCATAAAAGGTAGTAATCGAG
TTTTATCTTTAATGCGATCGACCTTATTAAGAATCAAAATAACCGGATGATTTTGTTCGCGTAGACGTTCCAAAATAGTC
TGATCTGCTTCCGTCCAACGCCCAGCTTCAATGACAAACCCCACGACATCGACCTCTGCAACGACATTGATGGCATCACG
AACCAAGCTCCGCTGCAAACGATTTTTCGAGGCTTGGGGTAAACCAGGCGTATCGATATAAATCGTTTGTGTCGTCTCTT
CCGTTTTAATACCTAAAATTTGCTGACGTGTCGTTTGTGGTTTTGCTGAAGTAATACTCAGCTTTTCACCCAAAATATAA
TTCATTAAGGTTGATTTGCCGACATTCGGTCGACCAACAATCGCAACGGTTCCACAACGGGTCTTTTCTTGTTCAAATTG
AATCATGAGTTTGGCTTCGTTAATTCAAGTTGTTTTAAAATGGCTTCTGCCGCCTCTTGTTCAGCACGCCGCCGACTATG
CCCCAGACCCATTGCCGTTTTATTCTCGAGACCCACTAAACGACACTCAACCTTAAATAGTTGCTGATGTGCCGGGCCTT
CTAAACTCAACACGGTATACACCGGCAAAGGTAAGCGATTCAAACGCGTTTTATACCAGCGCAAAATACAGCGCTCACAG
GCGGCAAAACCACCGTCTAAATAAATTGCGCCAATAATCGCTTCCATCGCATCGGCTAAAATTGATTTGCGTTGAGCACC
CCCGGTTTTTACTTCGCCGGCACCAAGATGTAAATATTGACCCAGACGAAATTCCTGCGCAAGATCGGTTAACGTTTCAC
CACGCACCAAATTGGCGCGCAACCGACTCAACTCTCCTTCCTTGGCTTGTGCATTTTGCCGAAATAGCGCTGCCGCAATG
ACAAAATTCAATGCGGCATCGCCTAAATATTCTAAGCGTTCATTATTCTTATTACCTCGAAAACTGCGATGACTTAATGC
ATCTTCAAGTAACTCCGGATCGTTAAACGAGTAATCTAAATCTTTACACAACGTACCGATAGCGGAACTCACCCTCACCT
CTTCATGAACACAAATAAAAATACGGCGACACTAAAATTTGAATCTTGATTATTTTTTTATTCTTAGATTATCCGATACT
AAGTATTAATGAATACGTAGACCGATTCGATCCCAACGTATTTTATGATGTTCGCCGTCCCAACTAAAAAATACCCACAT
CGCTTTACCCACTAAGTATTTTTCCGGAACAACCCCCCAATAACGGCTATCGTAACTATTATCACGATTATCACCCATCA
CAAAATAATGCCCGAGTGGTACTTTAATCGAAAAATCGCCACTGGGTTGATCAGGACGTAAATAAATTGGGTGTTTTACA
CCAAGTAAATTTTCTTGCTTTAATAAAACGGGCCAACTTTTTGTCTCATCATCATGATCACGGGCCGTACCTAAAAAAGT
TTGTGGTACGTGCTGGCCATTAATCGTTAATATTTTGTTTGCATAATGAATTTCATCGCCCGGCAAACCAATCAACCCGT
TTAATAAAGTAGGTTGACGGATCGCGTGGCCAGAGAAAAACGAGTACATCGCCTCGCTTAGGCTCCCCTACAGCAATCAG
TTTATGATGAAGTACCGGCAAACGTAAACCATAAGCAAACTTATTGGTCACAATAAAATCCCCGACCCATAAAGCCGGTT
TTTCTGAACCTGAAGGAATACGAAAAGGTTCCGCTAAAAAAGAACGCAGTAACAAAACCAGTAATAAAACTGGAAAAAAA
GAACGTGCATACTCAAAAACCAACGGAGATTTGGTGGCTCCTTGCGCAGGATGCCGATTTCTAAATAAGAAACGGTCCAC
CACAGCGAGCAAACCAGTGAGAATCACCGCGCCAGTCAGTAAAAGTTCAAAATTCATAGCGACCTTTTTATCTAAAGCTT
ATTTCTTTTCTCGTTGCAAGACAGCAAGAAAAGCCTGTTGTGGAATTTCAACGCGCCCAACACGTTTCATGCGTTTTTTA
CCGGCTTTTTGCTTCTCCAGCAACTTCCGTTTACGTGAAACGTCTCCTCCGTAACATTTTGCTAAGACGTTTTTACGCAA
CGCTTTTACAGTTTCGCGCGCGATAATATGGGCTCCAATCGCCGCTTGTAATGCGACTTCAAACATTTGGCGTGGAATCA
GCTCTCGAAGCCGCTCTACGAGTTGTCGACCTCGATATTGCGCTTGGCTACGATGCACCATCAGTGCCAAGGCATCGACT
TTATCACCATTAATCAGAATATCCAACTTCACCAGATCCGCTTCTTGAAACCGTACTCGACTTAACGATTTGAGCCGATC
AAAAAAATCGAGCACCACTTCACTCATCGCTATTTCATAAGATAAAGAGACTTGTTGCCCCGTATAATGGAGTTTCGTTT
GTACGCCACGTTTCTCATTACATAACGTCATCACCGCACCCAAGTGGGTTTGCGGGACAAGAATATTCGCCACCACAATC
GGTTCACGTATACTTTGAATAGTGTGTCACTGGGGGTAAATCGGCGGGATTATCGATACGTCGTACATTCCCTTGATGAT
CGACGACTTCATACACCACCGTCGGTGCCGTCGTGATCAAATCCATATCGCACAATCTCCATGTGCAGCAAGCCTAAAAA
ACCACAACGAAAACCAAATCCTAATGCCTCGGAGGTTTCCGGCTCATAAAACAGAGACGAATCATTTAGGCTCAGTTTTT
CTAAGGCTTCACGAAAACTAGCAAAATCTTCTGCATTCACCGGAAATAGTCCAGCAAAAACCTGCGGATGCACACGTTTA
AACCCCGGTAACGCCGCAGTCGCCGGGTGCGCCGCATGAGTTAACGTATCGCCAACCGGTGCACCATGAATATCTTTCAC
GCCCGCGATTACAAAACCGACCTCGCCAGCATTGAGTAACACTTGCTCTTGGCGTTTCGGGGTAAAAATACCCAATTTAT
CGGCGATATAGGCTCGTCCTGTCGACATCACCTGAATTTTATCTCCGACTTTCAGACAACCATTTTTAATCCGCACAAGC
GAAACGACCCCAAGATAAGGATCAAACCATGAGTCAATAATCAACGCTTGCAAGGGTGCATGAAGATCGCCTTGTGGTGG
TGGGATCGTCCGCACAAGTTGCTCTAAAAGCTCCGTTACCCCTAACCCAGTCTTTGCACTGACACGCACCGCAGCCGTTG
CCGACACGCCAATAATGTCTTCAATTTCATGGATCACCCGTTCTGGTTCGGCTTGGGGTAAATCAATTTTATTTAAAACA
GGCAGCACTTCCAGTCCTTGTTCAATGGCGGTATAACACACCGCAACCGTTTGCGCTTCGACACCTTGTGCCGCATCGAC
CACTAAGAGCGCGCCTTCACACGCCGCTAACGAACGAGACACTTCATACGAAAAATCCACATGTCCGGGTGTATCAATAA
AGTTCAGCTGATAAACTTGACCATCCTGTGCCGTATAATTGAGAGTGACGCTTTGTGCTTTGATCGTAATTCCCCGTTCA
CGTTCTAAATCCATGGAGTCTAATACTTGTGCCGACATCTCCCGCTCGCTCAAGCCCCCACACACCTGAATTAAACGATC
GGCTAAAGTCGATTTACCATGATCGATATGCGCAATAATTGAAAAATTCCGAATGTTCTGCATGACGTAATTAGCTTGCC
TTCTTTAGAATTATTACTCTCTACCTTCTGGAATTGGCTACTCACGTGCTGTTGAACCCTGGTTCATCTTTGGTAAATAA
ACAGTTCGCGCCCACATTGATCCAGAAAAAACGACTGACCTCGTTTAACGACAACAGGTCAAAGTCGCTACGCATCGGAG
TATAACGGGTTTTTCTTTATTTTTGTAAGCGTTTTTTCAGCCACTGGGTAATATCCATTAACTCTTTGGAACACATGCTG
TGTCCAATCGGATAGCGATTAAATTCAACCGGATACGCTAAGGCTTTTAGACAATGATAAGAATATTCCCCTAACGCGGG
CGCGACAATATCATCTTGATCACCATGTGCCATAAAAATAGGCGTTGCTTTATTTGCCGGGTTAGCTTCCTTTGCCAAGC
AACGATGTAAGGGTAAATACGTCGATAACGCTAAAATACCTCCCAACGAATGCGCGCAACGCAATGCCGTGTGCAACGCC
ATCGCGCCGCCTTGTGAAAACCCCGCCAAGATAATCCGTTTAGCCGGAATACCGCGTGCAACTTCTTGATCAATTAAATT
CAACAAACTTTGCTCTGCGGCACGAATTCCGGATTCATCTTCCATTGAATCAAAAGCAAAACCATGCAAATCATACCAAG
CACGCATCGGAATACCGCCATTTAACGTAATCGGGCGCACCGGCGCATGCGGAAAAACAAAACGGATGCCCATCCCCAAG
GCGAGGGTTCGCGCCATCTTCGCTGAGTAATGCCCATCGCCACCCAAACCATGTAAACAAATAATACTCGCTGAAGGCGC
TCGCAATGGATTCACTTCAATATAAGGCAGTGAATCGCTCTTTGGATTCGACATTCAAACCATCCTACAGAATAAAAAAA
CCGCCTGCTGATTAAAATCAAACTGAATCAAGTATATATAGGCACTCTTAAGTGTCATAACCAATATGGGTAAAAAATAA
GATGCGTGCACGACAAACCACTTATAGCTGTTTTTTACTTGCCTTATTTTTGAGTGCTTGCGGGCAAATGGGTCCTTTAT
ATCTCCCGGATCAGCCCCCGCCTATCCATGTTCCCGCTTCCTCTCAATCGAATACACACTAATGGCTTTTTCTTATCAAG
AAAATCAATTATATATCGAAGATATTCCGGTTCTGTCTTTAATGCAACAGTACGGCAGTCCCTGCTATTTTTATTCTAAT
GCGGTGTTACAACAACGCTGGGTCGCTTTTACGACAGCACTACAAGACTATCCACATCAAATTTGTTATGCGGTAAAAGC
GAATTCGAATCTAGCCCTGCTGCGTTTGCTCGCAAAACAAGGTGCGGGCTTTGATGTGGTTTCCGGCGGTGAATTAGCAC
GTGTGATCACGGCCTCGGGTGATCCGACACGATGTGTTTTTTCAGGCGTAGGAAAATGTATCGCTGAAATTCGTGCGGCC
TTACAAGCATCGATCGGGTGTTTTAATGTTGAGTCTCGAGAAGAACTGCAACAGATCGAAGCCCAAGCCGCCGCGTTAGG
CATTCAAGCCCCGATTGCATTACGTATTAACCCAAATATTGATGCAAACACCCATCCTTACATTACCACGGGAATTAAAA
CCAGTAAGTTTGGCGTCAGCGAACAAGAAGCGTGTGCCTTATATCGGCTCGCCGCGCAATCTCCTCATCTCAAAATAGAA
GGTATTGCTTGTCATCTGGGTTCGCAATTAACGACACTCTCGCCCTTTTTAGAAGCGTTAGCGGCTGAATCGATTCACTT
AAAGCACATCGATATCGGTGGTGGCTTAGGTATCGCCTATAATCAAGAAAGCGTCCCGACGCCACAGGCTTATGGTCAGG
CGATCATTAAAAAGTTAGCCGGTCGCGATCCTGCCTTACGTTTGATCATTGAACCTGGACGAGCATTGATTGGACAAGCC
GGTATTTTAGTGACACGCGTAGAGTATTTGAAAACCAATCTCGATCACCACTTTGCGATTGTCGATGCCGGAATGACGGA
ACTCTTACGTCCAGCATTGTATCAAGCTGAACAGCGTATTGGCTCGGTCATTCAAAAACCCTATTTGCCTGAAAAAAAAT
ATGATGTCGTCGGTCCGATTTGTGAAAGCAGCGATTTTTTAGGTAAAAATCGCCTCTTACAAATTGAAGGTGGTGATTAC
TTAGTCGTATATGATTGCGGTGCCTATGGGTTTTCAATGAGCTCGCAGTACAATACGCGACCACGGTGTGCCGAAGTCTT
TGTCCAGGGGAAGCAAAGTACCTTAATTCGTCGCCGTGAACCTTTGGAAAGAAGCTGGATGGATGAACTTCAGCAAGATG
GATCAGTGGTTGACCTTGACGGTTAATTCAAACAACTTCAATCCGTTTTTCATCCGGAAAATTTTTAAGAACGAGACGGT
TTTTTGAGGAATACAATTATCATGGCAGTGACTTTTACAAAAATGCATTTACTGGGTAATGATTTCATGCTGATCGACAA
CCTGAACCGATCTTTTCAGCCAGAAACCCACCTCATCACCCATTGGGCAGATCGGCGACGTGGTGTGGGGTTTGATCAAC
TCTTACTCATTGAATCTATCACTGATCCGCAGGCCGACTTTAGTTATCGCATTTTCAATGCAGATGGTCATGAAGTCGGA
CAATGTGGGAATGGTTCACTGTGCGTCGCCGATTATTTATTTCAGAATAAACTGAATCGCTCTGCGCAACAAATTCGCTT
GATGACTCAAAAAGGATTGATCGTGATCACTCGCGAACATAATCAACGATAAAAAACTATATTCCAATCCATCACGAGCA
AAGTGGTCCATTTTATTCGACAACGACCCCCTGGGGCGATATTCAGTTTTGTGCACTATCCGTGGGTAATCCACATTGTG
TGATCGAAGTCAGCGATTTAGCCCAAGCCCCGGTGACTGAATTAGGCACTTATCTCAATGATAAAACCCACCCCCTTTTC
CCCGAGGGCACGAATGTTGAATTCGTGTGCATTCAATCGCCGCAGAGTCTCTCTGCTCGGGTTTTTGAACGGGGAGCAGG
TGAAACCGAGGCTTGCGGAAGTGGTGCCTGTGCAGCGGTAATTGCCGGTTGTTTACAGGAAAGCAATCAAATGACGGCTT
CTCGGTGATCGAGAAGCCGTACACCGATTATTTAACCGATATCTCTTTGGGTCCCAACATTTTTTTGGGGTCAACAATCG
TATCGAACTCTTCTGCGCTTAAATAACCCAACGCTAAACAGGCTTCCCGTAAACTACTTTCTTCATGAAGGGCTTTATGT
GCGATTTGTGCTGCTTTATCATAACCTAATACGGGATTGAGTGCGGTGACTAACATTAACGAACGGCCTAAAAACTGGGC
AATGCGTGTTTCATTCGCTTGTAAACCGGTGACACAATAACGATTGAACAAACGGCAGGCATCACTCAGCAACTGTACCG
ATTGCAAAAAGTTATAAATCATAACCGGCTTAAACACATTTAACTCAAAGTTACCTTGACTGCCCGCAAAACCAATCGCC
GCATCGTTCCCCATCACCTGAACACACACCATCATTGGGGTTTGGATTGACTTTTTCCAGGCATAATTGAAGAACCCGGT
TCATTTTCCGGTAAAATCAGTTCACCTAAACCACTCCGCGGACCAGAACCCAACCAGCGAATATCGTTGGCAATTTTCAT
CAACGCACACGCTAACATTTTTAATGCTCCACTGGCGAACACTAACGCATCATGCGCTGCCAGCGCGGAAAATTTATTCG
GCGCCGAGACAAACGGTTGTTGCGTCGCCTGGGCAATAAATTGTGCGGTTAACTCGGCAAATTCTGGATGCGTATTCAAA
CCCGTACCCACGGCGGTTCCACCAATCGCTAAGGCATATAAACCCGATAAACTTTGTGTCATCGCTTGTTGCGCTGCAGT
GAGTTGATCGACATATGCCGAAAATTCTTGTCCTAATGTTAAAGGCACCGCATCTTGTAAATGGGTACGCCCTATTTTAA
TAATATCTTGAAAAGCAACGATCTTCTCGGCTAAACCGTTTTTCAACTCTTCTAGTGCTGGGTTTAATTGATTGACCAAC
GCTGTCGCCGCAGCAATGTACATCGCTGTTGGAAACGTATCATTTGTGATTTATTGACATCATCATTTGGGTGAATCGGT
GTTTTACTCCCTCGTTTTCCGCCTGCTAACTCAATCGCACGATTCGCAATCACTTCATTGACATTCATATTACTCTGCGT
ACCGCTACCGGTTTGCCAAACGCGCAATGGAAATTCTTGATCATGCAAACCTTGACGAACTTCTTCAGCCGCTTGGATAA
TCCACTGCGCTTTTTCGGGAGCCAAAAGCCCTAATTGCTGATTCGCTTTGGCCGCCGCCGCTTTTAAAATCGCCAACGCA
TGAATCACGGCTAAAGGCACCACTTCTTGACCAATCGCAAAATGATGCAAACTACGTTGGGTTTGTGCACCCCAGTACTG
TTCAGCCGGTACTTCAATCGCGCCCATACTGTCGGTTTCAGTCCGGGTGTTTCGATGATTGGACATAAGCTCCCCTCTTT
ATTAATTCAATGGCGGGTCTAATTTGTGGAGCTATTGTATGTGATTGCATGGAAAATGATAAGTCTGTTCAGCAAACAAC
CGGCTTCTAAGTTAAAAAACTCATAAACGAACTTCGGAACCAGATAACCGGGTAAGTGTTCTTGCAGTGCCGTAATTAAG
CAGCGCGCTGTTTCTTTGTCAACAGCAAAGTGCTGTGCGCCTTGTACTTTATCGAGTTGATGTAAATAATACGGTAAAAT
ACCGCAGCGAAATAACGTCTGACTTAATTCGATCAAGGTAGAAGCATTATCATTGACCCCACGTAACAAGACCGCTTGAT
TCAACAAAGTAATACCGGCTTGGCGTAAACATTGCACCGCAGAAGCGACCGATACATCCAACTCTTGGGCATGATTCGTG
TGAAAGACCATCACCACCTGAAAACGAGTCGCGGTCAGGATCTGGACAAAATCATCCGTAATCCGTTCGGGTAATACAAT
CGGAGTTCGCGTATGAATACGGAGTGTTTGAACATGGGCAATTTGTTCTAACTCATCTAGACAACGCTTCCAATACGCAT
CCTGTGCCAATAATGGATCGCCACCGCTAAAAATAACTTCCTCGATAGTCGTATCGGCTTGGATATAAGCCAGAATCGCT
TGCCACGCTGCGCCGCCGGCACGATTATTTGCATAAGGAAAGTAACGTCGAAAACAATACCGGCACTGGTCAACGTGACA
AGCACCCGTCCGGCGTATTTATGCAGTAATCCGGAGCAAGGATTGCTGGCTTGTTCATTGAGTGGATCGTGGCTATAACC
GATCATCGATTGTTGTTCGACAGCAAGGGGTAGAATTTGCCGTAACAGCGGATCGTTTGGATCACCCTTTTTAATACGCG
CTAAAAAACCACGCGGAATACGCAACGGAAGGTATTGCGCCGCCTGTTCCGCAGCGGGAATCAGCTGTGGATCTAGCTCC
AATTGCAGAATGAGTTCAGTGGGCGAAGTCAGCGCCTCTTTTAATAGGATTTGCCAGTCTTTTTGCATAAGGTCTTTTTA
AGGCGAATCCGTTTTTCCGGAAAAATACATTGAAAACAACTCCCCTTTTTTAACTGACTTTTTATTTTAAGCTGCGCATC
ATGGCGGATTAAAACGTGCTTGGCAATCGCTAAACCCAATCCCGTTCCACCACTACTTCGTGAACGCGCCTTATCCACTC
GATAAAAGCGTTCCGTTAAACGAGGAATATGTTTTTCAGCAATCCCTATACCATTATCTTCTACTTTAAAACAAGCCCCC
TGTTGAGTGGGATACCAGGCGATTTTAATCTGTCCTTTTTCTGGCGTATATTTGACCGCATTAAAAATTAAGTTCGAAAA
CAAGCTCCGAATCTCACCTTCGATTCCTTTTAAAAATAATTGTCGACAAATTCGATGAGTAATTCGGTGCTGGTTTGCCC
CGCTTAAATAATGTGCTTCTTGAATCAGAATGTTGAGTAGTTTCGGCACATCAATCTGTTTATGATCGTGTACCGGGGTA
TAATGATCTTCTAAACGGGAAAGCAAAAGCAAATCTTCGACAAGCACGCCCATATGGAGCGCTTGTTGCTGCATATGCTG
ATAGATCGCTTGTTCTTCCTGTGAGGCCGAAGCAGTATCGAGCAAACATTCTAAATAACCTTGAATAACGGTTAACGGTG
TCCGCAACTCATGTGAAACATTGGCCACAAAATCCTGACGCATCCGTTCCAAGTGTTGGACCAACACAGGTTGAGGAAGT
GACGCTAAAAGTTGCTGAAGATGGGATGACGTGGCATTCATAAAAACGCTTTTTTTAAGATGAAGTTTGTTGCCATTGAT
AACCCAGACCACGAACCGTTTTTAAATAACGATCATAACCTTGCGGTGCAAGCCGCTTACGAAGCCGTTTAATTTGACTG
TCAACGCTTCGTTCATTGATGTCACATCCTCCGCCCCAAAGATAGGTCAAAAGCTTGTCACGAGTATATACTTTATTGGG
ATGCTTCATAAAGAAATAGAGCAACCGATACTCTAAAGAAGTTAACGGCAACGGTTGTTGCGCAATCGTCACCAAGCACT
GCTGTGTATCTAATTGTAATGCTTTGAAGGTTATCATCCCATTGAGTGTGTGGAGAGGACCACGACCCGAATCACACTAT
CGACGCGTGCTAACAATTCACGCGGTGAAAAAGGTTTCGTCACATAATCATCCGCACCGACCTGCAATCCACGTACTTTA
CTGTCTTCTTCGGCACGGGCGGTCAGTAAAATAATCGGGATGTCTTTTAAATACGAATCTTGACGTATCTGCTGAATAAA
ATCGATGCCGCTTCTTCCAGGTAACATCCAATCCAAAAGAATTAAATCCGGAACTTGATCCGCTATCTTCTGTTGGGCGA
TCTGCACACTCTCCGCTTCAATGATGTGAAAAGTAGTCTTTTTAAAAATGAAGATCAACATGTCACGAATAGCGGGTTCA
TCTTCAACAATGAGAATAAATTGTTGTTTTTTCATAACGATATGTTTAAACAGGGCTGATACTTTTTCGAGATTCGATAC
GAATCTTGTCCTCTATTAACTGACATCATTAAGAATAAATAATGAAATTGATTATCTTAACGAAGTTATAACGTATTTTA
ATCACGGCGTATAGCCTTTCTGTTTTATTTATCAGTCTTGGTTCACGAGTAAATAATGTATCCTATTTTTTTCTCGTGCG
CTTGATCGACATCCAAAACAAATAATCCTGTTCAATTTAATTTGATAGCAAGCATTATTAAAGATAAAATAAATATTCGT
TATTATCTTATGTTCAAAAGATAAAGAGGATTATTGATTATGCCGCATATTATAGAAATAACTGAAGCAACAGATAAAGA
AATGCTAAAAAAATTGATGGCTTTTTTACATATAAAGTCACTGATTGAACTCAAGAAGCATACTCTCCAACAAATCATTG
GAATGCTACATAGAAAGGAAGAAACTACACAAAAAGAACTTCAAGCGAAGCGTCAAGAATTTCTTGCAAAATTATCCACG
ATGACGCAAAAAGAATGGGAAGAATTGATTGAAAAAAAACTGAAGATACTGACGAAACTACTTCCTGTTTTCTGGCTATT
TCTCCGGAGGAGCAAGAAAAAACAATCCAAACTATCGATCAGGCTTATCTCGCTACTGCCTTGGGTACAACCCATCAACC
TATTGAAAGCAAATGTTATGAAAATATTGAAGAATTAAAGAAAAACGAACCAAACTTAACTTTACCGGAATTCCTTCAAA
CGTCACTCAATCAGAATAAAAATTCTATTAGAAGTCCGAACGTTAATATTTACCCCTCAACACTTTACCAACTTTAAATC
ACAAAAAGATATCCAAGAACTTATTAAAGACAAAAAGATACGTCTCGTTGAAAAACCTCAAGAACAGTTTATTTATGCAC
AATTTCTCTTCTTTTCACAACCTACTCCGAGTCGGACAAGCAAGAATACAGATGAAGATAACGAATATAAATATGGACAA
GCGAGCAAATTACACTCTTTTGGTTGCAGCCGCTCAATCTAAACGTACTTGCGTTTAAATTTAATACTCAAAAATAGCTA
TTTTTTCAAAAATCGGAGAAATAGCTATTTATTCGATTAGATTGATCTTTTAAGTTTCATACTTTTGAACAATAAAATAA
GTTATAAGGAACCGTTGATCCCAGGAGATGACGCTTCTCACGAACAATTTTGGCCATCTCCTTGATGAGAAAAAGCACAA
AAACTATCCGAACAAGTGAACGTATACCACTTAACTAAAACCCAAATATAGCTCATCGAACGATTAGCCAACATTTCTCC
TCGATGTATAGTCTTCATAATATAATAAAAACAAATAAGTAATTACCGTAGCCACCCAGATTTAAGCGTTATTCTGAAAA
CTCCTAAAACGATTTCTTTTTCCCAGTGGATTATCAAACTGTTCAGAGTCTAGCAAACAACTTGATAACCAAAAAGTCTA
CTATTAGATTAATTTTTAACAGTGCCTTTTCTTTCCGTCCACCGATAACCTTATTAATAATTTTTTAAGGTTCCGCTGTT
ATAAATCAATTAAATTAATAACCAAAATAATAATAAATAAATTTATTAAAATTAGAAAGTTTATTCAATCCAATATGGAT
CGTTGGCAAACCAGTATCAATACGTATCTGAAGGCAATAAGCGAACACACAGCTTATTCAGCTTTTTTAACAAACTAATT
AGAGCTACATGATCTTAATAAATTCATAAATCGTCTTCCACCTAAGCTCTCCAATGCAGAGCTAAAAAACACGTGATAAA
CATAACTCAAAAAATTGATGAAGTTTCCTCAAAATTAAATGACCAAATGTCAAAGCTATTACAAGATTTTACTCAAGCCT
TGTTAACAGAAAAAGAGAAGGGACTTGAAAGCTTCTCATCGAAGATTAGAGATACCTATCTCGCTAGCAGAAATTAAATC
TACTATTGAATTCGCTCAAACACATGCGAATAAAATAATAAGTAGTAATCTCCCAACAGAAGAAACGATTAAAAAGCTTA
GTGAGGAATTAAGCAATGAGTTTTATATAGCGAGATTTATTACATCCTTTAAATCATTTCAATCTATTTATCAGGCTAAT
CAAGAACAACGAGCGGATATTGAGGCTCGATTTACACAACTTGAATCACATTGCCCCCGTTGTGAAGAGTTAAAATCGCT
TATTTCTGAATGGCGCATAGAATTAGACAAATTACAATCCAATACTTTTCAAGATCACACTCTAGATAACACTAGCGAGC
TAAGTGAGCAGCTGGGAAAATTTAAAGATAAACTAGAATGAGGTAATTATTTTCAAAAAGCGAAAGAAACTATACTCAGT
TATTTAACTTCGTGGGAAGGAAAGGTAATAAGTATAATCAATGGACACAAAAAACCTATCCAACAACTTGCTGCCAGGAC
GGGTAATAATCCTTCAGATACCATACGTCAGCTTTATAAAAAATAGAAGCGTGAATGCTGTGAAATACAAGAATTATGGA
AAAAACCATAAAAGATAACTATTTAAAACAGCAATTACTTAGTGAAATGTTAGCGCTCAAAAAAAATATTTTAGAAAAAA
ATAATGATAACTATACAACAAGATATGAATTAGAAGAATATGAGCTTGTAGATGAGATTTTAAAGGGGAATATTAATCAG
AATTTTGAAACAAAAATAAATAATTTGTTTGCTAAAGATCCTACCTTAAAAAGGTTAATTTATAAATTCTTTTTTATGTT
AAGAACAACCGATTCTGATGAATAAAAAATTGACTACTTTAAAAACTTAACTCAGTTTCTTTAAATAAAAGAAGTTCCAC
CGAACGAGGCGGGCGCTTCATTTGAGAAAACATTTAAAAAGGCTATAACTAAAATCTTCTTAGAAGATTGGGAACACCCC
GATTGTACACTTAAAGAAGTTAGTGAGCTGCTTAGGTTTAAGGAAAATGCTGGGAATTTACTACTGTTAGTACCTGAAAA
AATAAAATTGGCTCAATGACTTAAAAAAATTATTGACGCTTTTGAAAAAAATAAGCTAGATCTAGGGAAAGAAAAAAGTA
GATATGTATCTACTTTTTTCTTAATGCCAGGTGACAGTAAGCAGCAAGCCGTTGAGCAGTTAAAGAAACGGGTGAATAAA
TTGCCGCTAAACATAACGCCAGAAGAATTAGAAAGAAAATTTGATAGATGGGAAAAGGATTATGGCAACATAATAGATAA
AGAACGATACAAACCTGGCATAAAGACGTTAATGAATATTTTTCATTGTATTCAAAAGCTTTTTAGCGATAAAGAGACTA
CTTTTAAAACACGAATGTTCGTCAATCATATTGAAAAACAAACTCATGTTGAGCAAACTACCCATACTATTTCAATGAGG
AGATGAACATAGTAAAAAGCTAACATTCACTTCAGAATAACATGACTATACGGAATGATGATTTACCTGCTTCGTTCATC
CACGCACGCTATCACAGGCTCTTCGGTTCCGCATGACTTTTATTTCATTAATTCCAATAAGGAAAGCTTTTCGACGGTGA
TGGGGCTAAGTAATGAAGACCTCTAGTATATAGGCATTGATAACGAAGAATTATATGAAGAGAAACAAATATGGATAGAT
TCGATTAATTCAGCGACAGCACAAACAAACAAGCAAGCAAGATCCCGCTCTGCTGTACTAGTAGTAGCCCAAGGTAATAC
TAAAAATATCTACGGGCCAGTTGTGGAGATATGTGGTGAAGATAAACAAAAAACAATCCATTCTATCAATGATAGCTTAT
AGAGAAGTTACTGGAAAAATAGCCAACATCAGAAGTTATAAAAATAAGGAAGAATTTTTAGCGGCCACCGAGAATCAAAA
TTTACCCGAAGACGTTAAACAAGAAGTGTGTAAAGCTGGCTTTCCATTAACAGTTTACACTTTAAAATTTCAATCTAAAC
AACATCAGAATTTTCAAGCAGAAATCCAAGATCTTATTAAGAATAGAAAATTAAGATATTTAGGTAAAGCGCCTACAAAT
ACAAACTCTACACAACCTAGCCCAACTCCAATGGAGCAAGGAACGTTAACTGCTAAAAGTTCACCCTCATCTTTTTTTGA
GCCAATACCTATACCTACACAAATCTTAACCAGGATAGAAGTGAACAAAGCAAAAAAAATTCCATGGCTGATAATTCTCA
ATCTGACCGTACAAATACGCCTTCCTTAAAAATTCTAAGATTATTCGCATACAAATTCAATATAGGTTAACAGCTACTTT
TCTCGATTTTTTGAAAAAAATAGCTGTTTTTTCTTTAATTTATTGTTTAAGGTCTATTTTCCTATTTCTATAGAATTTAA
CTTAATAAGAAAACCGTTCAGTTTTGATGGATCACTTTAAAAAAGTAGTCAGGAGATTTGATTAAAACTGGTGATATCAT
CCGGTGGAACATTCAGAAGATGCAACGCATTACGCATCACTTGTGAGAAGATTGGTCCAGCCGTATATCCACCATAATAC
TTTTTCCCTTTAGGATTATGTAACACCACAGCGACCACCAATCGTGGGCGACTCGCGGGGGCGATACCAATAAAAAAACT
ATTATAGTGATGTTTTTCATAACCATGTGCGCCGACGATACGTGTTGTACCGGTTTTGCCCGTCACTCGGTAACCGGGAA
CACGTGCTAAAGGTGCCGTGCCTCCTTTCGCTAAAACCGACTCTAACATATCTAAGATTTGCTGGCAGACTTGTGGTTTG
AGTACCGTACGGCCTTGTGGCGGTGCACCTTGCACTTTAAGAAAAGATACCGGGATTTTCACGCCGTGATGTGCTAATAT
TGCGTAAGCTTGCGCTAATTGTAATGCTGTTACAGAAAGACCGTAACCAAAAGAAAGCGTCGCTAACACAAAGGGATTCC
ATATTTTATAATGCGGTAATTGACCACTTCGCTCGCCCGGAAAATGACTGTCTGTGATCTGACCAAACCCCACCGCGTGC
AACGTTTGCCATAAATTATCCGGGGGCAAAGATAACACTAATTTCGACATACCCATATTACTGGAAATCTGTAAAATCTT
AGTTAAATCCATCGCCCCATTGTTTTTTTCATCCATGATTCGTTTGCCGGCAACAATCATCCAACCTGGAGAAGTATCAA
TCTGAGTGTGTGGTGTAAAGCGTCCGCTGGCCAAGACACTGGCCATACTAAAACTTTTTATCGTCGAACCCGGTTCAAAT
AAGTCGGTCAAAGCCCGATTACGATAACGACCATCTCCTCCTTTTTGCAGTTGAATACAATCATTCGGATTATAAGCAGG
CCAATTAACCATCGCTAAGATTTCACCGGTGACAACATCCAAAACAATAATCGATCCCGCATCGGCTTGATAACTGTCTA
CACCCGACTTTAAGGCTTGGTAAGCGGTGTATTGCAGTTTACGATCCAAACTGATTTGTAAAGGATGGCCTGGCTGTGGA
ACACGCAGAGGCCCCACTTCGGCCACAACATGTCCGAAACGATCTTTAATCACTTTTTTCGATCCGGGTCGACCCGCTAA
CCAATCATTGTATGCCAGCTCTAATCCTTCTTGCCCTTGATCGTCAATATTCGTTCGTCCAAGCACATGGGCCATCACCT
CGGCTTCGGGATAATAGCGGTGATACTCTTCTTGAAAAAAAAGCCCGGGTATCTTGAGTTTTTTAATCAAGGCCGCTCGT
TGTGGGCTTAAGCCCCGTTTTAAATAAAAAAATTCTTTGTTTTTGGCATGTTGGATTTGTTTTTTTAAGGTAGGTATTGA
TACTTGCAATAAAAGACTTAATACCTGAAGTTGTTCTCGATTGGCTTTGAAAGTATTAGAATCAATCCACACCGCTTTAA
CAGGAGAACTAATGGCTAAGGGCTCACCTTGTCGATCCAGAATCATACCCCGATGCGCAGGAATTACTTGTTGACGGACG
GTTCGCGCGTCACCCTGAGCACGCAAAAATTTTCGATTGATTACAGTCAGATCAATTAATCGCGCGATTAATCCTAAAAG
AATTAAACACAGAACACTGACCAAAACACCTAAACGGAATTTAGCCGAAAAGGGAATACGTTTCGTTTTTTTAGTGCGGC
GTATTCCCATGAGAACAGATTATTGGTCAGCGAATTCGGTCAGTAAAATCGTATCATTGATTTGTGGCATTTTCATTTTA
AGCGATTTTTGCGCTAAAGCCTGAATACGGGCCGGCGCTGCCCAGGTGTTTTCTTCTAACAATAACTGACTCCATTGCAC
TTTAAGTTGTTGATGCTCTTGTTGATTGGTTTCTAACGTACTATATAAATTACGTTGTGCCGCTTTCACATAAATCACTG
ATAATGCTGAAGCAAGCACCGCCAAGCTAAGTGGTTTGTCGAGTCAATGTCCATCGCCAAAATTGACTTTTGCCCCAAGT
CAGAGCCGTGCCGCGTGAAAAAGATCGAGTTGCTGCATTCATCGTATTTTCTCCGCAACACGTAATACGGCACTTCGACA
ACGCGGATTTTCATCTATCTTTTGCGCATCGGCTTTGATGCCACGGGTAAGCACTTTCAAACGTGGTTGAAAATGCGCGG
GCGTGGTCATAGGTAAACATTTCAACGCATTGGGTTCACACGCCTGTTCACGTATAAACTGTTTCACAATACGATCTTCT
AATGAGTGAAAACTAATTACGGCCAGGCGCCCCCCCACCGCTAACCCTTCTAAACTTTGTTTTAAAGCCATCGTTAATTC
CCCAAATTCGTTATTGATCCAAATACGTATTGCTTGAAACACCCGTGTTGCGGGGTGTTTATGTTTTTCCCAATGCGGAT
GTGCTTCACTCACGATATCGGCTAACTGCTTAGTCGTAGTAATCGACGTTTCGTTCCGTAAGTGAGCAATCGCCCGCGCA
ATACGTTTTGCGTAGCGTTCTTCTCCATATTCTTTAAAAATTCGTACCATATCCTCTTCACGTACCGTTTGTATCCATTC
GGCCGCACTGATGCCGGAACGTGGATCCATCCGCATATCTAACGGACCGTCGCGTAAAAAACTAAAGCCTCGTTCCGCTT
GATCCAATTGGGGCGAGGAAACCCCTAAATCAAACAATATTCCGTTAATTTTTTCTTTTATCTCTTTCTCTTTTATCACC
GCTGCGATGCACGTGAATGAACCATCATGTACTTCGACGCGCAGATCTTGTACCGCCAACTGCTGAGCGCTGGCTATGGC
AGCAGGATCTTTATCTATCACCAACAAACGCCCGTGTGATCCTAATTTCTGCAACAGCGAACGACTATGCCCTCCACGAC
CAAACGTCGCATCCACATAAATTCCTTGTGGATTGATCGCCAGATACTGAATAACTTCGTCCAAAAAAACGGGCTGATGT
TGTTCTTGTTTTTTCATTTATAAAGCCAACGTCTGTAACTCATCGGGCAAATCGCCCGGTTGGGTGGTTTCAGCGAGCCA
TTGTGTTCGGTAAGCCTGCCACTCTCCTGCGCTCCACAACTCAATTTTCTTTCCTTGGCCGACAATACGAAGTTCCTTTT
CCAAATGTGCATACTCTCTTAAGAGCGCAGGCAATAAAATACGGCCATATCCAATTCAATTTCTGTGGCATGACCTATCA
GCAAACGCTGGACACGTCGAGCTGCAGGATTAAAACTCGGTAAAGCTTGTATTTTTTGTTCAATCATTGCCCATTCCTGG
GCAGGATAAAGTAGTAAACACGGCGAGTCGGTATCAATCGTCACCACCAAAGGTGGGCACTCTATCGCCGAAGTCAGTAA
TTGTCGATAGCGGGCCGGTAATTTAATTCGGCCTTTGGCATCGATCAGTACTGAGTTTATGCCACGAAACATTTTTTATC
CCATTTTTCCCACATCTAGCCACTTTTCCCACTTAATTACACTATAGAAATTAAAAATGCTTCTTGTCAAGCTGCGTTCG
ATATTTATTCAATTTAATTTTATCTTAAAAAATTATCAGAAATATAAATATATATTAACGATTCGATCAATTATCAATCA
CCGAGACAAAATGGAAAAAGTTAGAAGTAAACTTGAACGAGCGTAAAATCTACGCAATACAAGATCAAATAAAAAACATG
CTCTCTTTTTTTTAAATGAAGAATCGCATCTTAATAAAGAAAAGAGAGTTAACCGATAAGCCGGGTTCTGTCGTGGACAG
TCATTCATCTAGGATATACGTCACCTTATACCTCAAGCGACCTACCCGAATCCAGCGCGGGCCACGCAATTAGGATTCCT
ATTTGGTCTTGCTCCAAGCGGGGTTTGCCCTGCCATGCCTGTTACCAGTCATGCGGTGCGCTTTTACCGCACCTTTTCAC
CCTTACCCTAAAAAAGATTAAAACCTATTTTTTAAGGCGGTTTATTTTCTGTGGCACTTTCCGTAGGCTTAAACCTCCCA
GGGATTACCTGGCGCTTTGCCCTAAGGAGCCCGGACTTTCCTCTGCAATGTATCCCCTGAAAATTATTGTTTTTATCAGG
ATAGCGCTCAAAATGAGTACTAAGATAAAAGACAATAGGTTCCAAAAACTTGATTACAGCGACTGCCTAGCTAACTCTCA
AGCCTAAGCGTACTATTTTTTGAGGTCCCATTGCAATAGAATAATGCGCACTGAACTTACTTTATTTATTGGCCTTAAGG
CATCACACAATGAAAAAACTCTACATTGGCTTAATGTCTGGAACCAGTATGGATGCCATCGATGCCGCCTTGGTCGATTT
TTCTAATCCAAGTCCACAGCTCTGCGTCACACATAAAATGCCGATCCCCATGCAATTAAAAACTGAATTAACTCACTTGT
GTGCGGCAAATACTTCGACAGTGATCGATTTTGCAGAATTAGATGTCCGGATGGGACAATTATTTACTCAGTCCGTACAA
GCATTATTAGCAAAAACGTCTTACTCAAGCGACGAAATCTTAGCAATTGGTAGTCATGGTCAAACCATATTTCATGCCCC
ACAACGGGATTATCCTTTTACTTTACAAATTGGTGACCCAAATATTATTGCTGAAGGAACAGGGATTACCACCGTCGCCG
ATTTTCGACGACGTGATATGGCGGCAGGTGGCCAAGGTGCACCGCTCACCCCGGCGTTTCATAATATGGTTTTTCGTAGT
CAAGAGGAAGACCGGCTGATTCTCAATCTCGGTGGTATTGCAAATATCACTTATTTGCCTGCGAATCCAGCACAACTCGT
TCTCGGTTTCGATACAGGACCGGCTAATATGCTTTTGGATCAGTGGGCAGAACAACATTTGGGAACCCGTTTCGATGACC
AAGGTCAGTGGGCAGCCAGCCAACCGTTCAATCCAGATTTGCTAGAACAATTTTTAACCGAAGATTATTTTCAAACGCCA
CCCCCTAAAAGTACGGGTCGAGAACAATTTAATTTGGAGTGGCTTAATAAACAACTTAACACCCAGCCGCATACCTCTCA
TCCGGCAAGTATTCAGGCTACCTTATGCGAACTCACTGCAAAAAGTGTCGCCTTAGCTTTGCAATGGCTACCTCGTCCAT
TCCAAGGTTCGATTTTTGTTTGTGGTGGCGGAGTTTATAATACTCATCTGATGCAGCGCTTGAGCGCACATTGCCAACCA
CATGCCGTGATACCTTGTGATCAGTTGGGCATTCCCGCAGAATGGACAAACAAACACTCGAAGGAAAGCCAGGTAACCTC
CCGGACGTAACGGGCGCCAAACAGGCTACCGTGCTCGGTGGCATTTATCCTAAATCGGGAGCCGGTTTTACTTTTTACTC
AGACACCATCACGTAACGTCTTAAATCAACCATTTCGCAGAAGCAACGACTCATGATCAAGGGTATTAAGCGGAAAAAGA
AGATCCACAACCACATGTTGTTTTTGCGTTGGGATTACGGATGATAAATTGTTCGCCACTTAAGTCTGACTTATAATCGA
TTTCAGCCCCGGTTAAATAAATGAGACTCATCGGATCAATCACAAAAAGTACTTCACTGGTTTCTGTCTCAGACTCTGGA
GTGGAAAGTGTATAACGAATAACTGTATCGTCCTCTTTTGGGTCTTCTTCATCAAAAGTAAAACCATATTGGAACCCCGA
ACACCCTCCTCCGGTAATGAAAACCCGGAGCTTAAGTTGGGAGTTTCCCTCTTCTTGAATCAATGACCAGACTTTATACG
CCGCCGCGTGGGTGACGGTAACCTTCGATTGAGATACGTTTTGTTTTAGTTCAGACATAGACGATTGACCCCAAACAGTG
AGGTAATATAAATTTCATTGGACCTAATCATACACTATTTTTCGTTGTTAAACGGCTTTTTGATTTGTTTTGGGGAAAAT
AGGGCTTAATATTTAGGTAGGGTTTTGTATTTTTGTTCTTTAAATACATTATTTTTGTTATGGGATAAATAATAAGCTAA
GAAAAAACTGACTTATAGCACATCATTGACTCCACCCAGCATCCGCAACTGCCTACAGAGTGATTTAAAAGCCTGATTCT
GAAGACTATCGCTTAAAATAAAAAGTGAATAAGATTGCGTCCTGCCGATACTGGAAGGCAAACTCTGAAAATGAAGAATC
ACTACATGACGGGTACAGCGTGTTTTAGACAATAACCTGGCCATTTGCTGCTGTTGTAAGCGGTTTGTCAGTTGCCATAC
ACCTGCTTTTTTCAAACAAAACGCAACCAGCGCCTGTGCGTCTTTTCGGAAAACGTGGTGTTGAAATTGTTGATGGCAAT
AAACCAACATCGACACGGTCAATATCACTTTTATCCAGCCAGACCACGGCAACATCAAGATACAAATTAGCGAGAGGACC
GTAAGTGAGAAGAAAGCCGTGCTTAATCGATAAGAAGGCGTCAGATGATAAACTTGACCTATCATCGACGAACCTGGTCA
ATCATCTTTTGCAAGAGGGGATCATGAACGTTCTCGCGCTTGATAAGCCATCGATACAAATCTTGGTCAGAATACGTCAA
TAATGTCTCGAACGTGATTTGGTTTTGTGGATCTAATTGGAAATACTGTTGCTCTAAAAAGGCTAACAAAATAATATCTA
ATTCAAGCATGCCACGTAAACGGTTTAATTTATCCTGCATAAAAATAGACGCCTTTTATTCATCTTATTCAACGAGGATA
TCATGGATTGCGCATTTGTCGACCATCCGCAAGCACCGCATAACCCGCCGCATGTGGCGCTCGATCAGTATAAAGCGGTA
GAAAATAATGAAGGTAATCCGCATCAAAAAATAAGGTACGAATCTGTAATTCTGCTAAAGACACATAATGCGCACGTAAA
CCCACCACTTTTTTCTGTAAAAATAAGACTTCTATTTGTGGATATAACGGGTCCGAAACAATAATACTATTTTTATGACT
TTGTTGTAACTGCTCGAAAATATGTTTGGTTTCTAGGATATCTTCACGATGTTCTTGGGGTGCCTTTTCGGCATGAATTA
CTAAAAATCCAGTTGACTCCGGTAAAAACCGTGATAGCGATTGATGAGTTTTGACTTCTAAATCAATGACTAATACGCGT
TGTAAGCGACTTGAACCTAAAAAAGAAATTTCTTCATTCGTCAGATAACGGTCCAGTAACAGGTAAATGCCCATTGCTAT
CAGGAATACAAAAAAAGCGGCGGCTATTTTCAGTTTCTTCATAAACGTGGCATCCTTTTCTGTTGCCTAACCGACGTTGT
CACCGTTCAGGCGAATAGTTATCAATTAAAACCCGCTTTACATCACCGCTAAAACACGATATTAAAAATATTCTTTTAAC
TCGGTGGCTGATACCGCTGCCCATGTTTAGCAAGTACCTGGCGTGCATGGGCCATACCCTGTTGATCGAAAACACCTTCC
ACCACCATCGTCCCTCACGAAATAAATCAGGTAAAATATCTCAAAATTCAATTTGACATTGATGTTGCGCATCTTCTGCG
ACAAAGGCCGTATGCAAATTCCCTTCTAGAAAACGTAAACTACCTGGCTAAACTTGTCCACCTAAACGAAAAAAATGAGT
GGATCGTCCAACCATAGATTGGGTCACAAGTTGCGTCGAGGTATAAAAAAGATGATATTTTGGCGTAACGCATACAACGC
TAAGAACACAACGCTAAAGGACACACTTAACACAAACAGTAAAAGTCCAAAGCGTCGTTTATGAATCGCGTTCATCGCTT
GTTAACCTCCGCTGTTTTTTCTATCGCCGATAGCCATTTTTTGATTTTCCTTTATTCTAAGCCCCTGTCAACGAAATGAT
CCACTTTCTCGCAAGATGACTGTTGTAATGGGGTCGTTACATTGTTTGTTCTAACTATTGTGCTCAGCCTCATTCTCTCG
CAATAGTTAGGTAAATTTTTGCTTAAGTTAAAAAATCCCTAGCTTAGATACACCTTCGTAGTTTATATCATACAGCAAAC
TTGCAAATTGTTTAGATATCTAGAGTTTTTTTGCTTTTTGGAGAGTACTCGCGTTTATTAACGCGAACATATCTTTATGA
TAAATCTTTTTTTTGAATAATTTTTAGGAAATCTGTTTTTTAGTCAGTTTAACGGGAATAAAACCTTTTTTAGTGATGAG
ATAAAGATAAAACACGTGTAATACACTAAAAACTTTTATTTTTTATCTTTTAGGTATATAATATTTTTTTTAGATAAAAA
TAATAACGATATACTATGCCAAGTAACCTAGCAGAAAAAGAGCAAGCGCAGTTAGAACAACAATTTACTCAACGCATTGC
ATGGTGGTCAATGAAGCGGTGGTGTGATGTGATTTATATTCCTTCACCGTCGAAAGGTGTATCTTTATTAACATGTGATG
TGAAGGACTTAACATCTGTAACGTTATTTAATTTAACTCCTGCACAATTAGAAGCCAAGATCCAAATATATAAGGAAAAA
CCGGTTTGGCGCCGTTGGTTACAACGTTGCTTCCGTCCCATCTCTCAGCAAATTGAAGCGCTGTCGTATTATAAAAAATG
TTTAAATTTTCGAGATGAATATTTGTCAGAACAAAACTTATCCCTAAAAATATCGACTCTTGCAGAACAGCCTAGTGATA
CACAACCATCGGCAACCATCGCTGTCAGTACGACAAAAACCTTATGTGAAAAAAAAATAAAAGAGATAGAAGAATGGATG
GAAAAATCAAGGAATGATTTAAAAACAAAGATTTTTCAGGATAACAGTGAGAAAGCGCTTATATTCAATAATTTTTTTGA
ACAAAAGCTAATAGAATTTAATAATCTTTTTATTGAACCTTTGCTGGATTCAGTAGATTGGGCACAAAAAAATGAGGAAG
AGAAAGAAGAATTATCAAAAACTATCATTAAAATTTATAGAAAAGGAAACTTGTTTTTTCATCCAGACAGCAATAGGGAT
ATCATAAGTTCAGCATTAGAAAGCGATCGTGAAAAATTAGAACGTTCCTGGAATAATATTTTTAATCAATCTAAAAAAGA
TCAGGATTTTACTAAAGATAAATTAATAAAAAAATTTGGCTGTAATCGAAATGAAATAACAAGACTTTTTGAGCAACTTA
ATGAAAATAGAGAAGCTTTGAATAAAATGATTAAGCAATTAAAAACAGATTTCCAACAATTTAATGAAAAAAGCGAGAAA
AAAAGCAAGGAAATAGAGGAAAGAATAAAAAAAAAGAGTTTTACAAGGGAGATGAAACGCTTTCAAAAACAGGAGAAGCT
TATCCTTTATATGTCGACACTCGTCGCAATAAGAAATAATCCTGTTATTCAACAATTTTTCAAACGCCCAAAAAATGGAG
CACAAATGGAAAATTAATAGCTTGTCCGCTATGCGCAAATTAATACCCATTGTTTACGATAGGTTGAAATCAGGCTAACT
TTGTTTAATTTAATGAGTTAGCCTTGATTTTTATCTAAAGACAGTCTCTGTTATCGCCTTTCCCCTTCCTTGCTATGGCA
ATGCACACACATGTGTATGCATTGCCGCGCAGAATTGAAAAAAAGGTTTTTAAGAAGATTTATCCTGATGCGCTTCATTG
ACCTGCAACAATGAAAACACTTCGTTGAGTTGTTGCGTCACCCGGACAAACGTCGTCCGTTTTGAAAGCTCTTTCAAACG
TTGTGCCCCAACATACGTACACGTCGAACGTAATCCCCCTAAAATATCTAAAATGGTTTTTTCAACGTGGCCACGATAAG
GCACATTCACCGAACGCCCTTCGCTGGCTCGATAACTATTCATCCGTCCAAAGTGCTTATGCATTGCCTCTCTCGAGCTC
ATACCATAAAAACGCATATACCAAGTGCCATTTTCCTGTATTTTTTCACCGGCACATTCTTCATGACCGGCAAACATACC
ACCGAGCATGACAAAATCAGCACCTGCTGCAAACGCTTTGGCCACATCACCGGGTGAAACACAGCCACCATCCGCACAAA
GATGGCCACCTAATCCATGGACCGCATCGGCACATTCAATAATAGCGGAAAGCTGTGGGTAACCCACCCCGGTTTTTAGG
CGCGTAGTGCAAACGGAGCCAGGACCAATCCCTACTTTAATGATATCCGCACCCGCTAAAATAAGCTCTTCTGCCATTTC
AGCCGTCACGACATTCCCAGCAATCAAGATTTTATTTGGATATTTTTCACGTAGCGCACCGATACAATCCACAAAGCGTT
GCGTATAACCATTGGCGACATCAATACAAATAAAAGGCGTCGCAACACGTTGCAAAATTTTGGCTAATAAGGCTTCATCT
TCTTTTTTAATACCGGTTGTCGCACAACAATAGGCGCTCGCTTCTGGATTTTCTGCTTGAAACCGCTCCCAATCCTCCAA
ACGAGCAAATTTATCAATGGCCGTCAGCAGTTGATGCTTAGCTAACTGGTTAGCCATCGCAAAGGTTCCGGTATGATCCA
TATTCGAAGCGATAATTGGGATACCGTGCCAAGTCAATTGCGAGTGTTTAAAGGTATACTGCCGCGTTAAATCGACATCG
GCTCGCGTTTGTAATGTACTGCGTTTAGGTCGAATCAGCACATCTTTAAAATCTAATTTTACTTCTTGCTCAATACGCAT
TTAGACACCTCATTGATCAATCGAAATCGCCTTTCTCGCCTAAGCGCCCCCTCCTTGGCAGGGAGGGGGCGTATGGTATC
ATATCCCTCTTGCTTAGACACGGGTTAAAGGCGCTAATGAAAAAAAAACCACTTATTTTAGTTGATGGATCTTCTTATTT
ATATCGAGCCTACCATGCACTCCCACCCCTGAACAACTCACAAGGTCAACCCACTGGTGCCATTTACGGAGTGGTGAATA
TGTTACGTAAGCTACTCAAAAGCTATACGCCAGAATATTTAGCCATTGTCTTTGATTCGAAGGAAAAAACATTTCGTCAC
TCTCTTTGTGAAGACTATAAAGCCAATCGTCCGACCATGCCTGAAGAACTCCAACAACAAATCGAACCTCTTTATGCGAT
CATTGATGCAATGGGTTTACCACGCTTTTTGCAACCCGGTGTTGAAGCCGATGATATTATTGCAACCCTTGCTGAAAAGC
TGGTTTCGGCCGATCAACCTATCTTAATTTCGTCTGGAGATAAAGACTTTGCTCAGTTAGTCAACGCACATATCATCTTA
GTCAATACGATGTCTGAAACTTACCTGGATGAGCAGGGTGTTCTTGCTAAATTTGGTGTCACACCCGAACAAATCATCGA
TTACTTAGCCCTAGTAGGCGATACTTCGGATAATGTCGCCGGTGTACCCGGGGTCGGTCCTAAAACTGCAGCAAAATGGT
TACAACACTACGGAAGTTTAAGTAATTTAGTCGCACACGCGGCAGACATTCCAGGAAAAATCGGCGAAAAACTCAGAGCA
CATCTTGATCAACTTTCTTTAGCGCAGCGTTTAGTAACAATTAAACGAGATGTCGACTTACCGATAAAACTTGCCGATCT
CCGTGCGCAATCTCCAAACTGGCCAGTGCTCAAATCCTGGTTTGAAAAATTGGAATTTAAAACCTGGCTAAAAGAATGTG
ATGCGCACGATACAACCGTCAAAACAACCGTATCTGAAACCACGACGGCTCAGACAACGTTATATCAAACGTTACTGAAC
AAAACAGAATTTACCGATTGGTTAACCATTTTAAAAAAAGCATCGCGATGGGCTTTAGACACAGAAACCACTGATTTAGA
TAGTATGAAAGCCGAACTGGTTGGTTTATCGTTTGCCATTGAAGCAAACAAAGCCGTCTATATTCCTCTGGCCCATGACT
ATCCCGAAGCACCTAAGCAATTACCCAAAGCCTGGGTTTTAGCACAATTAAAGCCATTACTAGAAAACCCCACCTTACAA
AAAATAGGTCATCATCTTAAATATGATATGAACGTCCTCGCTAATCAAGGAATCACCTTACAGGGCATTGCGTTTGATAC
GTTACTTGAATCCTATTTACTTGATAGTGCCAGTAACCAGCATAGTTTAGATAATGCGGCTTGGAAACACCTTGCGTATA
AAACCACGTCATTTACTGATATTGCCGGCAAAGGCGTAAAACAAAAAACATTCAATCAAATTCCTCTGGATATCGCCAGT
AAATATGCCGCAGAAGATAGCGACATTACCTTGCAATTACATCAGCAACTGTGGCCACAACTCCAGCAATTACCGCAATT
GGCCGAATTATTCACTGAGATTGAAATGCCTTTAATTTCAGTACTCTCGCGGATTGAACGCCGTGGCGTGCTGATCAATA
CGCAATTACTGCATCAACAAAGTGTCGATCTCGCGCAACGGATTGATCAACTTGAAAAGCAAGCCTATCTGTTCGCTGGA
AAAACATTTAATTTAAACTCACCCAAACAACTACAAAGTCTGTTATTTGAAGAGAAAAATTTACCTGTTCTAGAAAAAAC
ACCCACAGGACAACCGTCCACTTCGGAAAATGTTTTACAATTATTGGCCCCTTCCTCACCCTTCGTACAGGTAATTCTCG
ATTATCGACGTTTAACTAAATTAAAATCAACTTACGTTGATAAACTCCCGCAACAAATTAATCCAAAAACCGGTCGTATT
CATACTTCGTATCATCAAGCCGCTGTCGTAACCGGTCGCCTCTCTTCTTCGGATCCGAACTTACAAAACATTCCTATTCG
TCATGAAGAAGGGCGTAAAATTCGAAAAGCGTTTATTGCCGCGCCCGGCTATCGACTCATTGCCGCCGATTATTCACAAA
TTGAATTACGGATTATGGCACATTTCTCGCAAGACGCAGGGCTACTCCACGCTTTTCAGCAAAACTTAGATATTCACCAA
GCCACCGCGTCTGAAATTTTCAAAACGCCATTAGATGCCGTCACAACAGAGCAACGTCGTTGTGCCAAAGCCGTTAATTT
TGGCCTCATTTATGGGATGTCCGCTTTCGGCTTAGCGCGGCAATTAGGAATTGATCGCACTGAAGCCAAAGCCTATATTG
ATCGTTATTTTAAGCGTTATCCCGGCGTGAAAGCGTATATGGAGCGAACACGACAAGAAGCCAAAGCCCAAGGTTATGTA
ACCACTTTATTTGGACGCCGTTTACACTTGCCTCATATTCTCTCGCAACAAACCTTACAACAAAAAGCCAGTGAACGTGC
TGCAATTAATGCACCGTTACAAGGTAGCGCGGCCGATATTATCAAAAAAGCAATGATTGCAACGGATCAATGCTTACGTA
GTCAAAAACTCGATGCCACGATTATCATGCAAGTTCATGACGAACTGGTCATCGAAGCCGAAGCTTCCCAAGTTCCTCAG
ATACGCCACCAGCTTGAACAGTGTATGATCCATGCCGCTACGCTGTGTGTCCCGCTGGTTGTTGACATCGGATGCGGGTT
AAACTGGGATGAAGCGCATTAAAGTCCAGAAAAAACTCTATTTATGAAAATTTTGATAATTATCTGATTTTTAATATCAT
TTTAAGATAGAGTTATTTTTGACTAAGTTCATACCAAGGACTATGCCCTGTGTCTTTCCCATGCTAAACTTACAGGACTT
GGTTATAAGCCAAATAAATTTAATACCAAGGTTTTTTAAGATTATATTTATATTTAAAATTTGCAGGGAGAAGCTACCTA
TGTCTAAAGGGCAACTACAAGATCCTTTTCTAAACAAACTACGTAAAGAAAAAGTTCCCGTGGCCATTTATCTTGTCAAT
GGAATCAAACTACAGGGCTTAGTAGAATCTTTTGATCAATTTGTAGTATTGTTAAAAAATTCCGTTAGTCAAATGGTCTA
TAAACATGCGATCTCGACGGTGGTACCGGCGCGTAATGTTGAGCTCTCTGACATCAAAGCGGACGGAGACAGTGAAACAC
AAAGTCATCATGAGGAATTAGAAACACTGAATGTTTGAACGTCCGCAGAGTAATGAGCTAGCCGTATTGGTGCATCTTCA
TTTTGCTAAAAATGAAGATCGCGAAGTCATCGAGGAATTCAAAGAGCTAGCTCTGGCTGCGGGTGCCTTACCGCAATGTT
TGATTACTGGTAAACAAATTAAACCGTCTGCCCACTATTTTGTCGGCCTGGGTAAAGTAGAAGAAATACAAGCTGCTTTG
ACGACCCATCAAGCTAAACTTGTCCTGTTTAATCATAATTTATCGCCTTCCCAAGAACGCAATTTAGAAAAACGTCTACA
ATGCCGTGTATTGGGGCGTATTGGTTTAATTTTAGATATTTTCGCGCAACGTGCGCACAGTTTTGAAGGGAAACTGCAAG
TTAAACTTGCACAACTGCATCATACTGCGACTCGCTTAGTTCGCGGTTGGACCCATTTAGAACGCCAACGTGGTGGCATT
GGTCTACGTGGCCCGGGTGAAACCCAGCTTGAAACCGATAAACGTTTAATTCAACAACAAATTAAAATAATAAAAAAGCG
CTTGGATAAGGTGCAAAAACAACGTGCGCAAAGTCAACGTGCACGTAGAAAGTCACAACTACGCCATATTTCGTTAATTG
GTTATACCAATACTGGAAAATCAACGCTATTTAATGCACTCACCGGCGCAGAGGTTTTTGCTGCGGACCAACCGTTCGCA
ACCCTCGATCCGAGTATCCGTCGCTTACGCACGATAGATGGAAAAATGGTTGTTCTTGCCGATACGGTTGGCTTTATTCG
TCAACTGCCCCACCATTTAGTTGAAGCGTTTAGTGCAACACTCGAAGAAACACAACAAGCGGATCTACTCTTACATGTGG
TCGATGCAACACGGCAGGATAAAATGGATCGTGAAAAAGAAGTGAATAAGGTGTTACAACAAATCCAGGCTGAAAAAATT
CCTCAATTATTTGTTTATAACAAAATTGATTTACTATTAGCCCCCGCCTTACCTCACTTAGAACGTAATCGTTTTGGCCT
ACCACACCGCGTATGGTTATCGGCTCATCAAAAACAAGGTTTTGATTTATTACACCAAGCCATTACCGAGCTTTTATTTA
CCCAAAACCCGAAGAAACGTTTGATATAGAATCATTAGACTCGTAATCTAAATAAATTTATAAATATTTTCTCTTCTCAT
TGCCAAGCAATTACCATTTAACAAACACTTTCTTTTTGAAAAGCTATTAAACAGCGTATAAATTAGAGATAGGGTTTCGT
AAAAAAGGAACCTAACATTAAAAAAATACTGTAAAAATAAAGAAGTTAAGAGAGTTCTTTTCTTAACTATTAACAATAAA
ATAAAGGTTCTTTCTTAAAATATATTTTTCGCAAAAAACGAAATAACCGATTTCTTCCTATTATAAATAAATCATGACAA
ATTCAGTTGAAAATAATCATGCAATGCATAGCCATCTTCAACTGATTCAGTAACAAAATAAATCTTAACGAGTCGCTGAG
AAACCATCTCGTGCGTGGGTTCTAAGTAACTAGAATTAAGAAGATGATAAACGTTACTTTTTTCTAATTGACTTAAAAAT
GTTACACCATAAGTCATTGATAACTTTAGTTTAGAAAAACAAATACTTTTTTAATAAATTTGAAGACTGGATTACCTCTA
TATTTTTCTAATATTTCTTTTTTATCCTGATTAATATGAAGATCATCAAACAACTTATAAACCGTTTTAAATTTTTCCTG
GGTGATTTTATCCAGTTTATTCATTATGGCATCCTCAGATAAGGCTTTACCCGTCTTTTTATCAAACAGCTGAATGTCCT
GATTAGTCATCTTAATTTCAAGAAAAGAACAGAGATGTTTTAAGTAATCCTCAATAGACGCAAAAATTTCCTTCTTCCCA
TATTGTCTTAATAACGCATTCATTTTATTATTTTGTTGTACCATAGACGACATCAACACTGAATCACAACATTGATTTAC
TTTAGCACCGTGTTCGAGAAGAACGGTGGCTGCCTCTACTTGACCTCCCTTGATAGCTACATCCAATGGATTTAAAGCCT
TTTTTATTCTTTTCATCTGTTTTTGCATCATTATCAAGGAGTAACTTAACAGTCCCTGTGTGGCCTACCGTCGTGGCTAA
ATGCAGCGGGGTTTGGTTATATTTATCCTTTGCATTTATGTTTGCTCCTTTTTCGATGAGTAATTTAACTGCCGCTGTCT
GACCTGCCTCCGCGGCTACATGAAGTGCGGTTTGGCCATTTTCATCGTTTTTATCTATTTTTTCGACATTTTTGAGGAGT
TCACAGCTAAATGTAGAGAGATGTTATCATTTTTCTTATTTATTTCTTTGAAACCCTCTTTAATATTTCTTATAAGCTTT
TTAAATCGCATATTTATTACCTGTTAAATTAAAATTATCATAATAAGATTAAAAGGATATTTATTTAATAAAATAAGAAA
TTTAGTTTAAAAAATGATTTAGATAATTTTAAAAGAAGTAAAGGATGTAAATGTTTATTACCTTTTTCTAGCGAACGACT
TAACGAAAATAAATTTTTATTTTTTGCTGTGGCTTTACACCCAAATTTTTAAAAGTGTTGCTACGATGTTTTGAGAGGGT
GGATCACTATCATTAATAAAAATTATTAAGCAACCCTGCAACCAAGAAAAATGTCAATGATCGTAAAGAGGATACTTCGA
GCAGAGAACACCTCATTTTATAGTAGAACATCCTGCGATCTGGTCAGTCTTTGAAATCAGAAGAGGATAACCACTCCGAC
AATTTGCCATTAATGGTTGCGAGAAGTGTCAGTCCTGCCTAAAATGCACGGTTGTTAATTATCTTTTTGATAAGTCCAAG
CATTTTCCCAAAAATGGCTCATTGTAAAAAATAAGAGGAACCCGCTTATGCCCTGGAATAAACCGGGTCGTTCAAACCCT
GATGATCATGACAACCCGACTCCTGGGGAAAGGAGAAAACAAGAAAAACCACCACAGAATCCACCCGACTTACAAGCACT
GCTCTGCCAATGGGGAAAATGGATGGGTGATCGGCTTCGCCTTCATTCATGTGTTTCCGCAAAAAAGGGTGTGCGTGGCA
CGTTAACGCAACGCTATGGGCTAATTGTTATTCTACTGGGAGTTTCCGTCTTTTTTGAATTGGCGTGGGGGATTATCCTC
GTTGATGCTCACGAACAAGTGTTAATCACGCGCTTCGGTCAATATCAACGTACCCTAGCATCCGGTTATCATTGGATATT
TAGACCGATCGAGCAAGCAATTCAGATCCCTCTAAAAAAATCAATCCTTGAGGGAACAAAGCCACTTGATTCTAGCGGAT
CAAAATCCGGTGTCGATTTCAGTCAACCTCACGTACTCGATTACCCAGCCCATCGATTATGGATTGAATACAGCACGTCC
TTTAGACCATCTACAACAAACTGTCCGAACAGTCATCTATCAACGTATAAGCCCCCTTTCCTTTAACGCCTTACTTGAAT
TAGATCGAACACAGGTTGCGCAACAACTCAAATCTGCAATCAATACCCGTCTACGTACCGCAAACAGCGGAATTCTCATC
ACTCAAGTCGTACTCAATCCGCTTGATATACCTGCTGAACTCAAAACAGCGTTTGATGAAGTCAATACTGCCCGAGCCAA
TCAATTAAAAATGGAGAATGAAGCCAAAACAAATGCCTTGCAGCTAAAATTACAAACCCAAGGTGAAGCAAAACGTCTGA
TTGAAGAAGCAAAAACTTATCAGCAAGCGGTGATTCTAAAAGCGAAAAATGAAGTAGTCTCGTTTTTAGAGCAACTACCC
AGCTATAAACTTTTACCTAAGTTAACCCAACAACGTCTGTATTTTGAAGCATTGCAAGAGATGATGCCGTATAGTCATAC
TCTATTAATCACAGGATCTAATGCACTTCCTCCTATGAAGTGGATCTTAACCCATCCGGACGAACAGATGACGCCGCTCA
AAGCAACCAATCCACCTGATGATGCAAAAACGGCCTCTACCAAACAATCAGCGCTCACTACACAAAGCAAGACATCAGAA
CTTCCCAGTGTCTATGCAACGGCAGAGGATTATGATTCTAAAAGAGGCTACGATGACAATGCGCAGTAAGATTCGTTTCA
TCACTCCTTGGCTACTGTTATGCGGTGCACTCCTGCTTATTAAGGAGAGTGTTTATCCGGTTCCTCAAGGCGCAGTGGCT
GTGCTGCAATCCTCGTTTATTCACTCGAGATTACCTAAATTACAGACCTCTCCTGGACTGTATGGCAAATGGCCATGGAT
ACAAACCGTATCGATTCTTGATCAGCGCGCGCAAATCGTTCATGCCGCAGTAAAGTTAGCCGCGACAGCGACTCAACCCG
CTTTGACCTTAGACTATGCGGTAACATGGCGAATTTATATACGCAAAACAAACGCGCTGAAACAACCGATTCAAGAACAA
GTACTGAGCACAATTAATTCCGAGTTAACAAAGGCTTTAGACCGACTCTCTTTACGAGAAAAACTGCAAGCCACTGAAAA
CACGAACTTACGATACTCCACCCTCCAAGCGCTCAATTTGTCGTTCGCCGCTTGGGGAATTACTCTGCAGACCCTCAATT
TTGTGGGTCTGCAATTTGTACAAGTCGATCCGGATAATCTATTTAATACGCTTCGCATACAACAGGCGCAAAAAGCACTC
CAACAACGCGACCTAGGGGAACAACACGCAGCACTGATTCGTAACCAAGCGGAGCAAGCAGCGGCACAATTACTTGAAAA
AAGTAGTCAAAAAGCATTGGCGCTGCGTTATCACGGGGATGAAGAAGCCGCCAAAATTTATTATGATGCGTATCATCGTT
ATCCGGCCTTTGCGGCATTTTATCTCAAACTAAAAGCCTATCAAGCCGCATGGGTTGCCAATGCTAAAAATGATAATGTC
CTTATTCTTCACTTAGAGGATTCTTTATTAAAAAAAGATTAAAACATCGGAACAAGAAAATGAAATGCGTTATCCTAAAA
GGAAAGGTATTTTATCCTGATACGGGACGCGACTTACTTTAACTTATTTTTTGAGAACACTGATTATGAACAAAACTGTT
ATTATCGTTGGCTGCCAATGGGGCGACGAAGGAAAAGGCAAAATTGTCGATTTATTAACTCCACAAGTTAAAGCGGTCGT
TCGTTTCCAAGGCGGGCATAATGCCGGTCATACTTTAGTGCTACAAGGTAACATTCCATCCGGTATTTTACACAAAGACG
TCTTATGCTTTATTGGGAATGGGGTCGTTATTTCACCCGAAGCCCTCTTAAAAGAAATCAACGAACTGGAAGCAAATGCC
GTTCCTGTTCGTGAACGTTTACGAATAAGCGCCACCTGTCCTCTGATTCTCCCTTCTCACATTGCCTTAGATGAAGCCCG
TGAACACGGTACGGGTGCACAGCAGGCGATTGGGACAACTAAACGCGGAATCGGTCCAACTTATGAAGATAAAGTGGCAC
GCCGTGGTTTAAGAATGCACGATTTCCTCAATCCAAAACTATTTGCTGAAAAACTAAAAACCCTTCTGGCCTATCATAAT
TTTTTACTCGAACACTATTACCAAGTGCAAACGGTCGATTACGAAACAACTCGGGATCGCTTATTGGCACTGTGCGATGA
ACTGATTCCGTTAATTACCGATGTTCCAGCACAATTAACTCATTACCATCAAACAAAACAGCCCTTACTTTTTGAAGGCG
CACAAGGTACTTTTCTTGATATCGATCAAGGAACTTATCCGTTTGTGACTTCCTCTAATACGATAGCCGGTGCGGCGGCG
ACAGGAAGCGGGTTAGGGGTCCGTCATTTTGATGCGGTGTTAGGTGTGAGTAAAGCCTATAGTACACGTGTGGGGCATGG
CGTTTTTCCCACGGAGTTAACCGATAATATAGGTGCTGAGCTCCGTGATCGTGGCCATGAATATGGTAGCGTGACCAAGC
GGCCGCGTCGTTGTGGTTGGCTCGATGGCGTCTTGCTGAAACGAGCGGTTTTACTCAATAGCATATCCAGCTTATGTATT
ACTAAATTAGATGTTTTAGACGAACTTAAAACTATTAAAATTTGTGTTGGCTATACGTTAGCGGGACAAACATTACAAGA
AATACCATTGAATCCAGATGCTCTAAAACATTGTCAACCGATTTATGAGGAATACCCAGGTTGGCAATGTTCTACCACAC
CGATAAAAGTTTTTTCTAAATTGCCCCACGCGGCGCAACAGTATTTAAAACGCATCGAAACGCTCACTCAAGTTCCCATC
GAGCTGATTTCGACCGGACCCGATCGTGAAGAAACTATCGTGCATGGTTTCTCAGTCGGTTAAACCCAAGCGTAATTGAA
TCAAACCGTTAATTCATTCAGCAAAGGAATGCTGGCTGAATGTTTTCTTTTTATCAATGCAGTATTTCCTCATATACCTG
CTGCATTTGAGTAATCATTCTCGAGCGTGTAAAACGCTGCTGAGCATACTCGTAAGCGGCTCTACCCATCGTCTCGCATA
AAAGAGGTGACGTGTAAAGTTGATAAATTGCTTGCGCCAGCGCTTCAGAAGAATGAGGTGGAACAACAAAACCGGTTAAA
CCTTCTTGATTCACTCGCGCATGTGGCGGTAGAACCGCACAACTTACGATAGGTTTACCACAAGCCATTGCTTCAACTTG
GACTAAACCAAACGCCTCATTCTTATCAAGCGAAGGCAAACAAAAAACCTGGCAAAGCTTATAAAAAACAGGTAACTCTT
CTTGAGGAATTTCACCTAAAAAAGAGACACGCCCTTCCAAACCACGTTGTCGAGATTGCTGTTTAAGCTTTGTGGTTAAC
GGTCCATAACCACCTAACAATAAAATAATATCTTTTGGTAAATGAGACAGCGCATCAATCAAATAGCTAAACCCTTTATA
AGGAACATGTCGACCCAGTGCAAAAATAATAAATTTTTCACGAAACTGCTGCTTGAGTGCATTCAGTTTGTCTTGTGCAC
AAGGAGAAGAAAAATAAGTCAGATCAATTCCATAAGGAATCAAGTCAATTGTGTTTCGTGCCCGCGCGATGGCAATTTGT
TCAGATTTTTCAGCTAAATAAGGATTTGCAACAATGATGCGATGAGATTTAGTCAACAAATGGTTCACTGAAGGCTGATA
AAACCGCAACCATTTTTTTTGTTTAACCACATCACTATGCCAACTAATCACCCGCGGCACAGAGGCCGGCAAAACTTCAG
AAGCAAGATGCGCCATCGGGTTAGGTAAATGTAAATGAACTAAAGAAAACGGTGCGCGCTGATGAAGCTTCCAAACCAAA
TAAGGCATCGTCGGGCAACAAGGTGTCCCCGCCCAAATACCGGTCATCGGAACATTTACTTCAAGGTAGCCCGCAGTTTT
ACAAAGCTGGGGACTGTGTTGATCGCGTGCGGCGATCTTAAGAAGACGAAAACAACGTAAATCCGCTAAACCCTGTAATA
GATCGTGTAATGCACTTTCTATTCCGCCACGCCATGTCTGCGCAAATTTTCCTAAATGTAAAATTCGATACACAAGTAAA
CTCTTTCCATAACAAAAAGATTAAATCATAGCAGCTTCTTTAAGAATAAAGAAAAATAAAGTATTTTTCTTTATTTTCAG
TCGAAACAGATTTTTCTTTTCTAAAATTAGCTGCCATGATTTTAATAATAATTATTTATATTAATTAGCTTTGTAAAATA
GCGGTAATTGATATAGATTTTAGCCGGTGCTATTGTTACAATTCTAATGTTCGATTTTATAGGGAAATAATAGGATGTCG
CATCGCGCACTCATCACTGGAATTACGGGTCAAGATGGCGCTTATCTGGCGCAATTTTTATTAAATAAACAGTATCAAGT
TTATGGCTTGATTGCGCGTCGAACAAGTAACAGTTTTTGGCGGCTCGATGAATTAGGTATCCGAAATAAAATCCATTTTA
TTAATGGTGATATGATGGATCCGGCTTCCCTGATCCGAGCGATGGAACTCTCCCAAGCCGATGAAGTCTATAATTTAGCG
GCGCAAAGTTTTGTCGGAACGTCTTGGGAACAACCTAGTTTGACCAGTCAAGTGACGGCGTTAGGCGTGACCCATCTTCT
TGAAGCCATACGACTCACCCATTCCCAAGCACGCTTTTATCAAGCATCCAGTAGCGAAATGTTTGGTCTGATTCAAACCG
AACGTCAAAATGAACAAACTCCTTTTTATCCACGCAGCCCTTATGGTGTGTCTAAACTGTATGGACACTGGATGACGATT
AATTATCGAGAAAGTTACGGCCTCCATGCTTCGAATGGCATTTTGTTTAATCATGAATCCCCCTTACGCGGTTTGGAGTT
TGTCACACGTAAAATTAGTTACGGTGTTGCGCAAATTAAAAAAGGTCTTTGCCAAAAATTAGCTTTAGGCAATATTGACG
CACAAAGAGACTGGGGCTTTGCGCAAGATTATGTTGCAGCGATGTGGCTGATGCTACAACAAGAACAACCAGACGATTAC
GTGATTGCTACCGGAAAAACGGCAACCGTTCGCTCACTGTGTGACTTGGCTTTTCGTTATGTCGGTTTAGATTACCGCGA
TCACGTATTCATCGATCCCAAACTCTTTAGACCCTCTGAAGTCGATATTCTCTTAGGCGATCCAAGTAAAGCCAATCATC
AACTTGGTTGGCATGCTCAAACAACGCTAGAAGAATTAATGAAAAAATGGTCGATGCCGATCTGGTACGCTTTAAACACG
TTTCAGAAGAAGTATTTCATTCTGAATAGTTAGATGTAATCTCACCTAACCATTCACTTAACTCTAGTTTTCAATTGAAA
TTATCTTTATTTTAAAATAGAGAAGGCGCTCACTTATGAGTCACATGAAAAAGATAATAAAAAAAATCGTTGTTAACGGC
TATTTTTTAGCCTGCTATTTCTATTCGTTCGCTGCTCGTATTTTTAGAATACCTTCATCCTCCTTTAGTGAAAAAAATAG
TATTTATAATGTCAGTTTATTATCGATTTTTAACCGATTATGTGCAATAAAAGTATATTTAGATCAAAAAATACCTATTT
TTATCTTTAAAGTCCCATTGCAACAAAAAATCATTTTTAAACAAATGAGTCAAGAAAAACAACACGTCTATCAAGATTTA
AAACGAACACTGACTATAAAAAAATCATGAAAATTGTTTTCGATCTACAATGCCTGCAAGGAAGCAGCCGATATCGTGGA
ATTGGTCGTTATAGTTTAGAATTAACGAAAGCATTTATTCGTCAAGCCCCACAACATGAAATCTATTTACTCCTGAATAA
TCAGGATCTCGATGGATTAGAGTTTGCATATAACGAATTTAATTCACTGATCCCCAAAGATAGAATTAAATTATTAACGC
TTCCAGATAAAATTGCCGATACGTGCTATCACAATACTTGGCGAATACAAGCAACCGAAACACTTGTTGAGGCCTATCTT
GCTAATTTAGCTCCAGATATTGTATACATACTGAGTTTATTTGAAGGACTCAACAACCGGACCATTACTTCATGCAATCA
CTTAATGACACCTTATTTAAAAGTCATTACACTGTATGATCTCATTCCTTTTATCTATTCTGATTTTTATTTAAGCAAGA
TAAGAAATAAGCACTTCTTCTTAAGAAAATTTCAACAATTAAGAAAAGCTGATTTACTCATCAGTATTTCAGAAGCCTCC
GCCAAGGAGGCTATAGAATTATTTTCGCTAGAAAAAGATAAAATTATTAATGGCTCGGTTGGACTTGATGAAAAGTTTAT
AACCTATCGGCCAGAGAAAAATAAGTTTAAAGCGATTTCCTTAAAATATAATATCAATAAAAAATTTATTTTTTATCTAG
GTGGCAATGATTTTAGAAAAAATATTCTTAATCTTATCAAAGCTTTTGTTGCTTCACCGTCATTATGGAACCAATATCAA
CTGCTGATCATTACTGCAAAAAAATCGATTTTCCTCGATGAAGCTGCCGCACAACTTATCAAGCCGACTCCTTTAAGTTT
TAACGATATTCTGCTCTTCGATCGCGTCGAAGAAGAGGCGTTACTTACTTTTTATGCGCATTGTAGTCTATTTGTCTTTC
CTTCTCTCCATGAAGGGTTTGGTCTTCCTATCATCGAAGCGATGGCGTGTGGCGCACCCGTAATTGGCTCGAATGTTTCA
AGCATTCCAGAAGCGATTAATTGTGCAGAAGCACTGTTTGATCCGCACGATCCGAAATCGATTGCTCAAAAAATGGTTCA
AGCCGTAGAAAATGATTCGTTTAATCTTTTTCTACGCAATCATTCGCGAGTACAGCATAAAAAATTTTGCTGGATTGATT
CAGCACAAAAAGTACTGCATGCGTTAGAAGATCTTTATCAGAAAAAAATAAAGAAACACAAAATAAACCTCAATTACCTT
TTTATAAAAAAAGAGTTGCTTATTTTTCGCCTTTTCCTCCAGAAAAAAGTGGCATCGCTTATTATAGTGTTAAACTCGTA
AAAGAATTAGCGCTTTTCTATGATGTGGTCCTGATTACTTCGCAAAGAAAAGTTTTTGATGACTTAATTACCCTTAACTT
TACGATTCGAAATATAGATTGGTTTAAAAAAACACTTCTCAATTTGATTTTATTTTGTACCAACTAGGCAACTCTTCTTT
TCACTTTGAGATGTTTGAGTTGATAGAACGTTATCCCGGCATCATTGTCCTGCATGATTTCTATCTGAGCGAAGCCACCT
ATTCTATCAAACGTACTATTCAACATAAAAATAATTATTTTTTAAAAAGTCTTTATCTCAGCCATGGGGTAAAGGCACTC
AATGAATTCTATAATAAACCGCTTGCCCACGTTTTTAGCGAATATCCCTGTAATAAATCTATTCTCAATCGTGCCTTAGG
CATCATTGTTTTATCCGATTATTCACTAGGACTGATGAGAAAATTTTATGGCAACACCTCTACCCTTACGATTCAGAAAA
TTCTTCCTCCACATGCAACACGAACGATCCACTCTAATCAAAAAATAGCGGCTAAAAAACAACTTGGTTTCCAAGAAAAA
GATTTTCTGATTTGCAGTTTTGGTTACCTAACCACAAATAAATTAATTGATAAAATCATTGAGAACTGTATTCAGCTGTT
AAATACCCATAAAAATATTTTCCTAGTTTTTATCGGAGATTTTTCGGATAACCATTATAAGAAAATGCTGCGTAAACTTA
TAAAAAATCATCGCTTACTGGAAAAAGTTTTTTTCAAATACTTTACGGAAAAAAATTTTATGAAAAATACCTTATCGCTG
CCGACATTGCTATTCAACTACGTTCTTTTTCTCGTGGTGAAATGTCTGCAGCGTTATTAGATTGCCTTGCGTACGGGATT
CCCACGCTCATCAATGCACATGGTGCTCACCAAGAAATACCAGACGAAGTTGTTTTTAAAATAAGTAATACGTTTACCGA
TCTAGAATTAGCACAATCTATTGAACGTCTTTGTTTTGATACAAGGTTACGTGAAAAATTATCTAGTCATGGTCGAGAGT
ATATTAGTACACAGTATCATCCGGCTAAAATAGGCCAACAATTCCATGACGTCATGGAGCAATTTTATACTCATAATGTA
AATTTTAAAGAACAACATTTAATTAAAAAATTAGGTGGTATTTTAGCCACGCCTAATGAAAAAGATATACAAGATATCAC
GGATATGATAGTTGCGAATCGAACACGATTTGGTTTACCAAAACTATTCATTGAGATTACAATACTTTTCAACAAACAAA
AAATTATGGGGTTTCATCAAACTCATTCCTCTCACTTTTTCTTAAAGAAATTCTAACTGCTTCCTTTGATCAGCTCGATG
TTGAAGCCGTTCATTATCAGCCTAAATATAAAAGCTATTATTCAGCACTACAGTGGGTAAGCGCTTTTTTTTCTTTGCCA
ACACCACCTTGCAAAGATTATCAGCTGAATCTCTTTGCTCAGGATAGATTACTGATTCCTTTTAAACAAACATTTCTTCA
AGATAGTCCTCTCTTTGAACAGATTAAAGCGTTTTATTTTAAAAGAATAAATACTTATTTTTTAATAGAGTCTCTTCACG
ATTTAATCTTTATTATTGATCATATCACTGATCGTTACGAAAAAAATAAATCGACTATAAACATTAAATATTTTTCTTAT
ATTAAGGCGATAATTTGTTTAGTGGCAACTACAAAAGTAGATTTACTTATTCAGGAAAAATGGCAAAGAATTCAAACAAT
CGTTGGTACAACATTACATTTTATTTTTTTAAAACATCAACAATCACTCACCCAACAAATTGAAACGATTCTATTAGAAA
AATTAGTGATGCAGACTGAAGTAGATAACACAACTATTTTCTCTTCTGTATATTGAGAACAACCTATTTCTTAAAAGTGA
GATTTTTATATGGAAAATTTTATGTCTTACGCTACGTGTAATATCGCTGATTTTTTACATCCAATTTACAATACCCTTTG
CCGGAAACTACGCATCACTCCGCGTTTACAACGTAAGCAATGGGAGTTTATCTATATTATTTACCAGTTATATCGAAAAA
AAGTATTACATGCTCAAGCAAAAGGCTTAGGTTTTGGCGTTGGGTCTGAACCTTTATGTTCATTTTTCGCTTCACTTGGA
TGCCAAATTGTTGCCACGGATGCGCCTCCTGAGATTGCCTCTCGTGATGGCTGGACAAGCACGGCACAGTATGCGAATAA
TCTCGACACGATTTATAAAGCAGAAATACTGGATCGTGCGCTGTTTAATCAAACAGTACGTTTCCAAGTGTGCGACATGA
ATCAAATTGACCCCAATTTAACTGGATTTGATTTCTGTTGGTCCTCTTGTTGTTTTGAGCATTTAGGCTCTCTCCAAGCT
GGAATTGACTTTGTTGTAAACAGTGTTGAAAAAACACTACGGCCAGGTGGTATTGCCTGTCACACTACTGAATATAATCT
TTCTTCCAATGATAAAACATTGGATAACGGCGTTACCGTGATTTATCGAAAAAGAGATATTGATCAGTTAGTTGAAACAC
TCCGTCAACGAGGCCACCAAATTGAACCCATACAGATTTCCCCTGAAGATCACCCTCTAGAAAACTACGTCGATGTTCCA
ACGTATTGTCAAGATATTCATCTAAAATTACAGTTACAAGATTATGTAGTGACCTCTATTGGCCTGGTCATTCAACGCGG
TGATCCATCATTGAAATAACAGAATCGAGCCAAAGTGGTTGACTGATTTTTTTAAGCTTATTTTTTTATTTGATAGAGAG
AGAGGATAAGTTTTCTTAACAAGGTGCGTGATTTAACTGTTCATAAAGAATGAACCCTTTTTCCATTTCTCCAAAATAAA
TTAATTGTCCTTTTTCCAACAAAATCACTTTATTACAAAACTTTCTTATCGTTTCATTGGAATGGGTCGCCAAAACTAAA
AGACTCGATTGATCAATAAATTCACTCAGGCGAGTCTGTGCTTTCTTTAAAAAAGCGCTATCTCCTACTTCAATTAATTC
ATCCATTAATAAGATATCTGGCTGGATACACGTCGCCACGGCAAACGCTAAACGTAATTGCATCCCGGCTGAATAACTAC
GAACCGGTGTAAAAAGATAATCGCCCAATTCTGTAAATTGCGCAATGTCATCCATTTTATTTCGAATTTCTTTGCGAGTT
AACCCTAATAATAAACCACGTACCAAAATATTTTCATAACCTGTCGATTCTGGATGAATGCCCAACATCACATTGAGTAA
AGAACATACTTTACCCTCTATTTGAATCGTTCCGGCACTGGGTTCATAAATTTTAGCCAATACCCGTAAAAAAGTGCTTT
TTCCAGCGCCATTATGACCAATTAAACCAACTCGATCACCATGTTTTAATTGTAAAGTTATTTTATTCAGTGCTTGAACC
ACCATTTTATTTTCTTCGCGATATAAATCGCCCCCTAGTGCTAAACGTAAAAACTGTTGTTTTAACGATCGGGCATTAAA
ATTATAAATAGGAAAATGTATAGAAACCGTATTTAATTGAACAAAGGCCATGATTATTGATCCTTTTATTTACAGCCAAT
AAGCAATTCGCGCACGATAACGTGCAAATAAAGTAATAAGCAAACAAAAATAAAGCGTATAAGAGGAAGGTAACGTGCCT
AACAAAGGATTACGTAATAACGCCATAAACTGGGCAAAAGGATTATAATCGATCACATAGCGATAACGCTCAGGTAACGC
GCTCGGTGGCCAAATAATCGGTGTAAGAAAAAAAATAACCTGTACCAAACTCATAATCAATTGCACAATATCTCGGTAAC
GGGTTCCTAAAATGGCTAATATACTTCCATAAAAAACGCCATTGAGCCAAATCAAGGCTAAACTAATTAAAGTAAACAAC
GTATATCCATTTATCGGGATATTAAAGAAAAAAATAAGTGGCAATAACACTAAAATATGATGAAAAAAAATAATAAAACT
ACGTGAAACCGACTGAAAAATAAAAATTGAATATGGCTGCTTGATTTGCTTAATGAAGAGTTCAGAATCAATAAAAACAC
TCGTACTCTCGGTTAATAATACCGAAATTAAACTCCAACCGAGAATACCGGTTGCTAAAAAAGGATAATAGGTGGCAAGA
TCAACCTTAAATAGGCCACCATATAAAAGCCCCATCGTATAAATCGTGACGGCCATACTTAAGGTAATCCAAAAAAGGTC
CTAATGTTGAGCGACGATAACGTAACTGGATGCTTTGCCAAGCCAATAAAAACCATACACGCCAGCTTTGTAACCCTTCA
CGCAGGTCTTGCCAAGCGAGACCATACGTTGTCGAGTAAAATGTTCCTTTTTTAATCGGGCTTCTGTGAGACTACGCTCG
GTTTCACCCAATACTTGTTCCTTCATCACCTGCTTTTTTCCCTTCTTTTTGCTTTCGTTCTTTCTTAAGTAGAAATAATC
CCCGCCTCACTTAAACCCTGCGTATGTTGAGCCCGGGCGGCTTCAACAAAACTCACAAATAAAGGATGACCATCTCGTGG
GTTTGAATTAAATTCAGGATGGAATTGACAGCCAATAAACCAAGGATGCTGTTTGAGTTCAATCATTTCCACCAAATTAC
CTTTTTCAGAGCAGCCCGAAATAATTAAGCCTTGCTTTTCTAAATCGGATAATAATTGACCGTTGACTTCATAGCGATGG
CGATGACGTTCAATCACCTTTTCTTGGCCATAGAATGCCCTTGCTTTTGTTCTTTCTCTGAGGTGACACGTTTGTCCCCC
TAAGCGCATCGTGCCGCCTAAATCGGAATTTTCATCCCGTTTTTCAAGTAAACCTTCTTGGGTAACCCACTCCGTGACTA
AAGCGACGACTGGATAAGGGGTTTCTGGATCAAATTCGGTACTGTGCGCATTTTTCAAACCGGCAACATTGCGCGCAAAT
TCAATGAGTGCCGTTTGCATTCCTAAGCAAATACCTAAATAGGGGATATTATTTTCACGCGCGTATTTTGCAGCCAATAT
TTTCCCCAAAATACCTCGCTTACCAAAACCACCCGGAACTAAAATCGCATCTAATCGTTCAAGCAAATGGCCCCCCTGTT
GTTCCACCGCTTCAGCATCAATGTAGACAATATTAACGTGTGTGCGGGTTTTAATACCAGCATGCATTAATGCTTCGCTT
AAAAGAATCGGCTAACCCCATATATTTACCGACCATACCTATCTTGACTTCACCCGTCGGGTTTTCTTTCGCCAAAACCA
CTTCTTCCCAAGCTTGTAACTCTGCAGGTGGACAGTGGCTGAGTTCAAAGCGACGGAGTATGCGTTCATCTAGACCTTGG
CGATGCAACAATAAAGGCACTCGATAGATATTATTCACATCGGGGAGAGAAACGACGTCCGCACGCTCTACATTTGTAAA
TAACGCAATTTTTTCACGCGCCGACTCTGAAATTTCTTCTTTAGAACGACAAATCAGAATATCAGGCTGAATACCAATTG
AACGTAATTCTTTGGTAGAATGTTGGGTGGGTTTAGTTTTAATTTCACCGGCGGTGCCAATATACGGGACCCAAGTCAAA
TGAATAAATAAAGTGGCTGTATTCCCAAGTTCAACACGCAATTGACGAATCGCCTCAAGAAAAGGTAAGGATTCAATATC
ACCGACCGTCCCACCAATTTCAACTAAGGCGATGTCCGCCTCTTTTGCGCCTTTGACAATAGCCTGCTTGATTTCATCCG
TCACATGGGGAATCACTTGTACCGTACCGCCCAAGTAATCGCCACGGCGTTCCTTACGCAGTACACGGGCATAAATTTGG
CCCGCGGTAAAATTATTGTTTCGCGTCATTTTCGTGCGCACAAAGCGCTCGTAATGACCCAAGTCTAAATCGGTTTCTGC
GCCATCTTCCGTGACAAACACTTCACCGTGCTGATAAGGGCTCATCGTCCCAGGATCCACATTTAAATAAGGATCCAGCT
TAAGTAAGTTGACTCTCAGGCCTCGAGACTCGAGAACCGATCCTAATGACGCCGCCGCAATGCCTTTTCCTAATGAAGAA
ACGACACCGCCTGTAATAAAAATATATCGTGTTGCCATCTTATGGGATGTAAACCTCCGAAAACAAATGACTCGATAACC
ATCGTGTTATACACTGCGCAACCTGCATCGCCGCCTTTTTTTCATCGACTTCCCCACTCTGATAAATCACTTCACAGAGT
TGTTCGAAACAAAGTCGGCTTTGTAGACCGCTTAGGAGCGTCGACTCAGCCGATGTTAAACAATGTGCGTAAGACTGTAA
TTCTTTACGCCAAACAATGCAATGTGTAGATTGTAAAAAGGGCTCAAAACGCTTTTTTTCTTGGACCCAAGTTTTCCATA
ATTCAAACGTATTCCACTTAAAGTGTAAACTTTGCACAGAAGCATGTAATTTAAAACAGACTAAAGGCCAACTTTCGGGT
GGGATGGCCTGTAACGCCGTCTGTTCTAAAATCGGATCATCCTTTGCTTCGACACTCTGATTTAACGCACGACTCAGCTC
AGCCAGTTCAATCAAATAACCTTGAGCGGGTTTGAGCACCTTGCCCAGAAATTCTGGGAATTGGCGTGCAAACTCGTTAA
TTGAGTAATACTGTGACGGATAAGTATCAATAAAATCATCCGCGTAGTCAGTAAATTCATCGTTTCCTAGATAAGCAAGC
AGAACCGGGTACTCTCGCTGTAACGCATCAATTAAACGCCAACGGTACCCATTGCTATAAACCGCTAATCGCTCGTCAAT
CACGCCTCGATACGGTGGTTTAAGATGACATAAAATAGGTAGCTCAGCGTACCGCAAATGATTTTGAAACGCCTGCTGTA
GCTCATAAAGGGACGACATCAACTTCTCTCCATACGGATTCGGCAATCTGCTTGGCGCGCTGAAGTTCACTCACTAGCTC
CGCAAAAGCCGGGATATTATCATCTCGTTCTATCATCGTTGCCACTTTTCCAAAACGCCGTACCGCTGCGGCATACAACG
ACCAAACTGCTTCAATTAATGGCGCATCATGCGTATCAATAATATAATCTCCACACAGCTTGTGTCCGGCCAAGTGAAAC
TGGCGGACCCGATGTACCGGAATTCCCTCCAAATAACGCTGTGGATCAAAATGATGGTTAATCGAACTCACATAAATATT
GTTAATATCTAATAAAATCAAACAATCTGCCTGTTCGGCGACCGCAGCGAGAAACTCCCACTCTGTCAGCATGGAATCTT
GATATTCAATATAACTCGAGACATTCTCCAAAAGAATTTGTCGGCCTAGAAAATCTTGAACTTGCTGAATACGTGGTACA
AGATGTTTTAATGCTTCTTCTGTATAAGGTAAGGGTAAAAGATCATGCATATTCAGACCTTGAACCCCTGTCCAACAAAG
ATGATCCGAAATCCATACTGGCTCAATCAGCGTAGCTAAGGCCTTTACTTTTTCTAAGTACGCACGATTGAGTGGATCGT
GACTGCCTATCGATAAAGAAACACCATGCAAAACACACGGGTAATGTTCGCGAATACGTTGCAAATAATAGCGATGTCGT
CCGCCTTCGACTAAAAAATCTTCGGTGATCGCCTCAAACCAATCTATTTTGGGTCGAGTCTCTAAAATCGTTGTGTAGTG
GGGTGCACGCAGCCCGAGTCCAAACCCAAGGAATGGATCACGCTTCGGCTCAAGGGGTGTTGAATGATTCACTTTTGTTG
TAGACACTCCATTTCACAGGTAAATTTATAAGAAATTAATCAGTCTATTCGCTAAACGTATTTGCATAACTGATCCCCTT
TAACAGACTCACTAAAAAAAGCCGCGTAACAATGACGCGGCTTTATTGTAAAGGAACTATTTAAAGAGAGGAAGTCACTT
AACTCCTCACTAAATAAACCTTAAGCATTCATTTTTTGTTGAACGTCCATTTTAGCCTGTGCATTTTCTGCGCGGTAATG
ACGTTTTTTGTGTTTTTTAGCTGGCACAGCTTGCTTACATTGGCTAACGCATTTGCAAGAGTTACAAGGATCAACGCAAG
GAGGCTCACAGCAAGTCGGTTCTGGCGCGTTACAAGCACCGCCTAAACAACCGGAAAGAAGAATAGAAGAAGCCGCAGCT
GCGATAATTAGTCCCGTCTTTTTGATCATGATCATTTATCCTCTGTAATAAATAAAATTAAGAAAAATTTTTCTGTTACT
GCAAAAGAACCGTTATAGCAAAAAAGCAGATCAACTGTCAGCAACACTTAGTTTTTATACATAATCGTAAAATAATGCAA
GTAGTTTTTGATTTTCAGCTTAGGTTTGTATAAATAATAAACTATTTTGCTTCTGCTGTAAGCGATAACGTAAATAACTG
ATACTGATAAAATAAAGCATAAACATCAACATAAACAAAAAAAGAGAATACTTTCTGAAATTTGATAATAAAAAGCGAGA
ATGGCTGCACCACCTAAAATAAAATTAAATAAACCCAAGGAAATACTAATTTGGCGGGGTGAATACTGATATTCAGCTAA
TAAATAATGAATATGATTTCGATCCGATGTAAAGATTGATCGTTTTTGAATCAACCGCTGAAGCATCACTGCCGCGGTAT
CGAATAAGGGTAAACTCATAACCCATAACATCGTTACCGGTGTCACGATAGGCGCCGGACTATGTTGAGAAAGTTCTATT
AAAAACCAAAGTAACGCAAACCCTAAAAACATGCTGCCTGAGTCACCCATAAAAAGATACGCTTGAATCCCCGATCGCCA
TCGAAAATTAAATAATAGAAAAGCCATTAAAACTGCTATCAGCAAACATAAAAACGGAATTACTACAAACTGCTGGCTTA
ATTGAGCACAAATCACTAACAGAATTAATTGCACCAAGACCACTGTCCCAGCTAAACCATCCATGCCATCAATTAAATTA
ATCGCATTGATCAGCCCCAACCCGGCAACCAACGTAATGACTAAACTAGCGACAGGCCCTAGAAAAATTGCTCCATGAAA
AAATAAAGTTCCTAAATAAATTAACTTAATATCCCCCCAAAAAAACATCAGTAAAATAGCGATAATTTGTGCGCATAATC
GACTTTTAGCAGAAAGCTCGCGTAAATCATCCAATAAACCGACAAAAACTAATAAGCTTAATCCGGTAATAAAACTACGA
TACGCGTACAAAGAAATTGGTAACGTCAATAACACCGCAGAAAAACCTAAAAACATCGCCACGCCACCAATCAACGGAAC
TCGGCCTGCATGCCGTTTACGATGATTTGGAGTATCGACTAAATTTAAACGTAAAGATAAAGGCCGTAATAAGAAAATAC
AAACGCTCGTCACTAAAAAAGCGCCCAAGCAAGCAAGAAAATACATAATAAAATCCCTTTTAATTTAAACAGCCCACTCA
TTAAGCTATTTTCCGTTTTATTAAGAAAACAAGATAATTTTTTTTCTCCATCGAATCACTCGCTTTTACGCGCCACTACG
CTAAAATAAGATGCTCATGAATATAGACACTCTTTTGAAACGCATTTTTAGCAGAAAATTTACCAAGAAATGATTTACCT
TCTCTATTTTACGCGTTAAACCGCAAATTGTAAGCTGTGGAGCTGAGCATAATGTCCTTTTTTCTTGAGTAAGGCTTGGT
GTGTTCCGATTTCAACAATACGTCCTTTTTCGAGGACCACAATTTTATCGGCTTTTTCAACCGTAGAAAGTCGATGCGCA
ATCACTAATGTAGTACGATTATGCATGAGTTCTTCCAGGGTATCTAATGCGGAAGTGGCTTCGTCGAGAATCAGAAACGG
TGCATCTTTTAATAAAGCACGTGCGATAGCAATACGTTGTCGTTGTCCGCCAGTCTCCGATAATCGTTTCTAAACCATTG
GGTAATTGCTCAATAAAATCCATCGCATGGGCCGCTTTCGCCGCACGAATAATCATTGCTTCACTCACATGACTTAAGCG
ACGACCATACGCAATATTATGGGCAATGGTATCGTTAAATAACGTTACATGTTGTGAAACAAAGGCAAACTGACTTCGTA
AGTCGGTCAATTTAAATTCACGAATATCAACGCCGTCTATGCGAATTTGACCACGGTAATTGTCATAAAAGCGTGGCAAT
AAATTGACTAAAGTTGATTTTCCACTACCCGAACGCCCAACAATGGCCACGGTTTCGCCTGGATTGACCTGTAAATTAAT
CTCTTCGAGCACCGGCTGTTGTGGAACATAGGAAAAGGAAACTTGTTTATACTCCAGCGCCCCTTTGGCCACAACCAATT
GATTTTTACCTTGGTCATTTTCCGTGGGTTCATCTAATAGACTAAAAATACTATTCGCCGCAGCCAAACCACGTTGAATG
ATATTGTTAACTGCGGCTAAATTTTTTATTGGTTTGAGTAAAAGCAACATCGAACTGACCATTGCCGTAAATGCACCCGC
TGTAATATGGGTTAAGTGTGAGGTCATTAAATAAATCATGATCACAATCACACTTCCTGCAATAAGCTGCACCCCGGTAC
TGGCTAACGCACTGGTCACCACGACTTTGAGTTCACGAAAACGATTACAACTGAGCAACGTTTTAAATTTTTCTTTTTCG
TATTTTTCTCCGCCAAACGTTCGAATGACTTTATAACCATCAATGACTTCTTCAGCCACTTGTGTCAGCTCACTCATTGA
ATCTTGAACCGCTTTGTTTAAATGACGCATCCGCTGACTAGAATAGCGTGCAATCCAAATCATCGTCGGCGCAGTAATAA
AGAAAATCAAACTCAGTTGCCAACTTGAAGTGAGCATAATAAAAATAAGCCCAATTACAAACGCTGTCTCTTGTACCAAA
GTAATGAGCGTATCGGTACTTGCATTAGCAACCTGTTCAACATTATAAATCAGCGTCGAAAGTAATTGTCCAGAAGTGGT
GTTATCATAAAATAGGGCCGGTAAACGTAACAATTTATCGAGAATATCTTGTCGAACGTACATTACCGTACTTCTTGCGA
CCCGAGCCAAGGCATAGTTCGATACAAAATTGGCTAACCCACGAATAAAAAAAGCAAAAATTAAAATCAACGGAAGGTAA
CGGATAAAATATAAATCTTTATCAACAAACCCTTTATCCAGTAAGGGTTTCAAAAACCAAATAAATCCGGCATCGGTGGC
GGCCAATAAAATAGTACCTAAAATACCAAACAAAAAAAAATTGCCGTGCTTTTTCACGTAATGCAAGAGACGGCGATAGC
TCTGAAACGCTGAGGGAGAAGTTTTAGTCGATTTACTCACAAAGTTTTTTCTTTCATCGAAACAATCCCTGTTTGAATCA
GTTGCCTTTATTTCATAAGAGAAATGAATTCTAATTTTTCTTTTTTAAAAAGGAACGGTTTGGTTAGGATAACCAGGGCG
AAGCAGAATGAAAAACAAATCATCTGTTATGAATCATGTTATTCATCTTGCAGTGAAAAAGTGAATTAGCGCCCAGACTC
ACCTGCCGCCGTACCCCCTACGGTTAAACAATCAATTTTCAAAGTAGGTTGTCCAACCCCCACGGGTACACTTTGTCCCT
CTTTACCACAACTACCGATCCCACTGTCTAATTTTAAATCATGGCCTAACATGGAAACACGCGTTAAGACTTCAGGCCCA
TTGCCAATCAGCGTGGCGCCTTTTACCGGTTGAGTCACTTTACCTTTTTCAATTAAATAGGCCTCACAAGCGGAAAAGAC
AAATTTTCCAGAGGTAATATCAACTTGACCACCTGAAAAATTAACCGCATACAAACCACGATCGACCGAAGCAATAATTT
CTTCAGGCGCATACGGCCCAGGAAGCAAGTAAGTATTTGTCATTCTCGGCATCGGCAAATAAGCATATGATTCGCGCCGA
CCATTGCCAGTCGATTGCGTTCCCATTAAACGAGCATTCAGTTTATCTTGCATATACCCTTTGAGGATACCTTTTTCAAT
CAGCACGGTTCGCTGCGTAGGGGTCCCCTCGTCGTCAATTGTCAACGATCCACGACGATGCGGTAACGTACCGTCATCGA
CTACGGTACAACCGGGTGAAGCCACACGCTCGCCGAGACGATGACTGAATGCAGAACTGCCTTTACGGTTAAAATCACCT
TCTAATCCATGACCGACCGCTTCATGTAATAGCACACCAGGCCAACCGGGCCCTAAGACGACGGGCATTGCTCCGGCCGG
CGCCGGAATGGCTGAAAGTTGCGTCACCGCCTGGCGAACTGCTTCTTCAGCCAATAAACCCGCAACATCTCCTTGTAAAA
AATAACGATAATCGGTTCGCCCACCTCCGCCAGCAAACCCTTGCTCACGTGAACCTTTTTCTTCAGCGATGACTTGGACA
TTTAAACGAATTAAAGGACGAACGTCCGCGGCAATTAAACCCTCACTATTGAGAATCAGCACAATTTCCCGCACACCACT
TAAACTCACACTGACCTGTTGAATACGTGGATCTGCGGCACGTGCTCTTTTATCCACCTGATGCAGTAAATCAAGCTTAT
CTTGTTCACTCAAGGACAAGATTGGATCGGCGGTGGTATAAAGTGGTGGAACCGGTTGAGTCTTTTGCCAAGCTTGAATT
TGACCTTGCTGGCCACTACGCGCAATACTCGCCGCCACCGTTGCCGCAGACTCCAGGGCCGGAAAAATTAAATCATCCGA
ATACGCAAAGCCGGTTTTCTCACCACTGACTACTCGCACCCCAACACCGCGATCGATATCAAAATTTCCGCTTTTTATTA
AGCCATCTTCTAAAGACCAACTTTCAGACTGAACAGACTGAAAATATAAATCTGCCATATCGACACCCGGAGCTTGGAGA
CGGGCTAACAAGGCTTGCAACTGGTGATCAGTTACCCCGTGGGTTCAAATAACGCCTCACGGGCCAAAATAAGATTGTTT
TTTTCCATAGCGCTCATCCTATCGTAGCCAGCGATAGGATGCAATTCACGGGCCTGATATTACTTACTAAACTTGTACGT
GTTCTTTTCACTAAATAAATCGATGCGGTAAATCGGACGAGAGATTTTGCCATTAAAAACGGTCTTCCTCTAATAAGACA
GATGTTGTTTACAGAGAGTCATTGTTCTCACTGGACCAGTTTATTATGCTTCACGTTTATTTTTTCAAAACACCCTTTAA
TTATTTTTTTGAATATGTGGATTTCCCCACGTGCCCGTCATTTGAAACGAAGTTTCAGCAATTTTTTGGACCGTGGATCC
TAATACCGAATTGACGATCCATGTCACGGCGCCTGCAATCGGTCCGCCAGCCAAACCGACTAACACGGGTAAACTCGATG
TAAAATGCGGAACAACGTTAATCGTTAAATTGTAATCTTTGTTCACAAGACCAATCCGCCCATTCATGGTAATACTCGCG
ACCGGACCTTCAATTTTAAAATCTCGTGTCAACGCATTCCCCTCGCGTAGAATGAGATTGCCCTCTAATTCGGTAAAATC
AAATCCCTTTACCTGTAAGTCACTAAAATCAAGTTGTAACCGTCGTCCTAAACTTTGTAAACTCAAAAAATTCAGTAAAC
GACCAAAATTGACTTTAGCTTCTGCACTGGATCCGATATCAATTAATTGGCCATTGGTCGCTTTGAAAAATAAGTTACCT
TGAAGACTCGGCAAACGAAATGCATAAGGCGAACCTGGCCACTGTAGGTTAAAGGTGATATGTGCTTGTTGTGCATTCAC
ACTGGCAGGCAAACCACAGTCGGCCAAGAAATCACTTAAACGGTTACTATCAAGTTGACCTTGAAAATCACTATAATCTC
TTTGTTGTTGAGTTCCAACTAGTCCTTGGGCAGTTAAATTTGCACTCCCCGCTTGTAATTGCGAGATACCTAACCCACGT
ATATTGGGCCGAAGCTCAAACGCGACTTGACCAAATACGCGATCTTGATAACGTAAATCATTAATCTGGACATCGAGCGG
CGGTATTTTCTTAAAATGAAACATATTCGGCGCTGTATCCGAGAAAGCATCTAATTTAACAGAAGAAAAATTGGCTTCCC
AAACAAAGAACCCTTTGCTAAGGCATTATCGATACTAAATCGTAATCCCTCTTTTTTCTGGCGTCAACTGCGTTTGCAGA
CCTTCATAATCTAAATCAATTTGTAACTTAGGCGTTGAATGAATAGCGAAATGCAACGGTTTGTTCCATAAAAGTGCTTG
CAAATTTTTGGTTGCAAATCCTGTTTCAGTAAACGTAAACGTGCCTTTGACTTGCTGTAATTGTAATTGGCGTGCAGGAA
TAACGATCGTCGCTTGCTCGGTTTGCCCTTCTCCATTCACTTTTAAGGTTTGTGAACCTTTTTCGAGAGGCAGAATCATT
TGCAAATTCAGAGCGACGGGTCCACTAAATAACAGCTGGGAAAAAACACTGCCTAGTTTTTCACGTAAAGGCGTCAACTT
TAAAAATTCGTTGACTTGTTCAAGACGGCTTGTCACATTCTCTGCCGTCAGCGTTAACACGGCTTGCACTCCTTTTTTTA
GGAAAGGAATTTTGACCTCGATATTTTTTAAAGACGTATTCAAGATCTTCGCTGAATCAATATGCATCTGCATTTGGCGT
TGTGCAAACGTTAACCGACCATTTTATCTTTTCTACAGGTGGCCAAATTGCTTCGTAACGTAATGCCGCGTTTTGCAGCG
GAATATCTGCTAAAAAGGTTCCTTGCTGTTGATCAAAGGGAAAGGCATCGAGTGGGCCTTGCATCAGTATCTTGGCATGA
CTTGAACCTTGCAAAACAGCCGTATTTAGCCAGTGACGTACTTGCGAAGAAATTAAATGAATCGGTAAATAATGAGCAAT
TGCTTTTGCCTGATTTGTCTGCACGTCAGCAAATAAGCGCACATGACTTTGTTTCCGTCCAGAAGGAATATCTAAGCCGA
TTTGAGCATTGATTTTCAGATCAGAATTACTGGCAAACAGCTCAGGAATTTGAATTTGCCACTGTTTATCTTTTTGCTGC
CAATCGAGATGGCCCACGAATTGATCAAAATGTAACGGCTTCTCAAAAAATGAAGGTGCTTGCAACAAAACATCTTTAGA
ACGTGTGCTTAACTGACCTGCGGTGGGTGTCCAGTGTAGATACGCATTGAGTCCGGCAACACCAGGAAAGTGGCCCCAAG
GTTGGATATGCAAATTTTTAACAAAACCATCCAATAAAGGTGCACCTTGAGAAGAAAACTGCCATTTTAATGAGGCAAAA
AACGGCGCCACAGTGAATAATTCATCTTCCTGCGGTATTTTGAGCGAAGTGGTTTGTTTACTCGTGATCTGGGTTTGAAT
TTCTGTAAATCGCGCCTGTTGCCAATTTGCCCATAGTTTAAAATCAGTGATTGCATTTCGATTGAGTGCGACCTGTTCTC
CTTGTAAATAGAGTTTGGCTTGCATATCATCGAGTGTCGAGGTTGAATGGGTCAATGGCTCAAATTCAGCGATCAAACGC
AGTGTTGACGGCGTATAATCGAGAAACCGCAGTTGTGCATTCAGCTGATGGAAAGATTTTGTATTATCAATTAATAAATC
TAAACGCATGGTCGGCCATTTGATTCCCGATGCTGGATAGAAATGCAATTCAACCGCTTCAAGCGACACTCTTGGCTCAG
AAAGGAAACTTGCTAGTAAAGTGTTGATCGCCGCAGGAGCTGTTGTTTGAGTGGTGAACGATTGTAAAGTATTGAGCCCA
TCGATGGATAATTGATGATCGTTTGTTTGGCGCAAGGTCAACACCGCACCCCGGCCGCTCACTTGTTTCAAGTGTAACCG
TCCCCCAGTTAAAAGGGTTTTGAACAAATCAACACTCACCACCAACTGTTGAATATGGAATAAAGGTTTGGTTTTGGTTA
AATTCCAAACAACCACTTGATTACCCTTAAACACCGGGTTTAAAACTGACCAACTCATTTTAAAGTTTGTTCTATTTTTT
GAGGCTTTTGATTCAGATAAAAACTAAACAAATGCCCAGAGAGCACGAAAATGACCAGGAAACCAAGAAGACTTGCTAGA
AAAATAACCGAGAGTCGCCAAATTGAAAAAAGGCTTTTTTTCATTTACTTGGATTCCGCATAACGTTGATTTTACAAAAC
GACCATGTGCTTAATTTTGTACCCAAGAGGATAAAACAAACTTAATTCTAATGTAGGAAATTTTATAAGAAAAAGCGATG
GGTAGATAAAAAAACTAGATAACTAAGAACAGAGATATTTAAATACTGTTCCAAATTTGATAGTTAAATCTGACTAAAAC
TGATTTTCAATCACAGATAGGCAGGATCCATTTTTGGGTAACATGCTAATTCTGCATAAAAATACATTATAAAATATGCT
TATACCGTGCTTGGGATAACTACAATTTCACTTCGTACCGCCAGTATCATGAATTAGGCGATTCAAGCAGGTGATACTCA
CATAATATATCTACTGTAATACTTTGATAATTACAGGTTGTCACACTATGTGCATATGACACTAAAATTTTACTATCTAA
TTCTTGAAATTAAGTTTTCTCTTGCGCATGATCTGTATAAAGATACTTAGTTTATCTCAGGAAATCGTGAGCCCTGTTTC
ACTCAATTCACTTTATTCAATTCTCTTAGTATAGCTTTGGTTACATAAGTTACTTATACTCATTGGGTTATACCATTTAA
TCATTAAAATAGCTTATTAATTCCGTATTCAGTGATTTTTCTAGACTATATTCATTATTTCTGGTTTGCTTATTAACACT
TTATTAATATAATAGATATTTATACAAATTTAGCTTTCAGACTTTGTATACTGCTTATTTTCTTTTATTCTACCACTTTA
CAGCGATAGCTTAATAAATAATAAGCAGCGACACATTTTTATTTACAAGCATATTGTACTAATAAATTTTTATCAAAATT
AAAAAAGTAAACTTATTTAAGATACTTGCGCACTTAAAGCAGTCTTGTACACTCGATCAAGCTTAGAAATTATCTCTTCT
ATTTTACTAATTTTATTTATAGAATTTGTATTAAATAAAGTGAATTTCTGATTCAATAGTTTACCAATCTTGCCTCGATG
TTGTTCTAATATAGGTTTTGCATTTTTAATATGCTTACCGCATTTTTCTTTTAATGCGTTAAAATCTGGTTCTCCTTCAC
GATTTTTATAGTCCTCAACACTATTTTTTATATTTTTAACAAGATCCTTGATTGCATCTGCAGCATCAGTATGTCTATTT
TTTTCTAGGTTATGCGCTTTTTCATTGAGAAGACCTTCAATCTGAAAAATAAATCGTGTCAGCACAGATTTTATTACTAG
TGCTGCCACTCTGTTATTACTCTCTAATAAAGTATTGTTATCTGTCCGTGTTAAATTACTTATTGAGGTAGGCTGTGATA
ATTTATCTTTAGTGTGACGTTTAGCATTATCCATAATGCGACCTGGAAGCATCACTGGACATGGAATAATATTTAGCCAA
AACAAACCAAGTGTAAGATAATTAAAACTTAACTGATATTTTTCAGGTTCTGGAACCTCAGCAAATTTTGTTAAAAAGTG
TTGTGTGGCTACTGCACAATTTTTACCGAGAATCCAAGCTTCTTCTTTTGTTTCGTTATAATATGTCTTCCAGTCTTCAA
CGATTGCAAATGGATCAGCTTGAATATCAAAACTATAGATTGAACTGGCTTCTGTAAGTCGCCCCTTTACTCCTGTTATT
CCGGCTTCTCCCCAGGCACGACATGGTTTCTTCCATCGGTTAATAATATAGTAAGTATGCGGCGAGTCTGATAGATTTTC
GAGAACAAGTTCTATATGAGAACTGAATACTCCATGAAAATTTAGCACATTAACTTTTATTATAGCCATAAATTTTACTC
TCAAAATTTAGTAATCAGTCTTTATGTACTTCTCTATAATATAAAAGTTAAATTAATATGTTATTAATTAATAATAATTA
ATATAAAATCTGTGTAGAAAAATTAAACAAACAGATAATTATCTAATATAGATAATATAAATATGGGAATAATAAAAAAT
AATGCTCATAAGACACAAGTCATGGAGATACTCAAACTCCGTCCCTATTAAAATAAGACTGGATTCCAAAGGCGGACAGG
CAGGATTTTCACGATCTTATAGGTGCATAAGAGTGGATTCGTATTGACTGATATTGCACATGCGGTATTTTACTGATCTT
TGCACTACTTTACAGTACACACTCGAACTTTCTACACATTCGTGCCGCTGCACGCTATTTTTAGCTGGTAACTGTTAGCA
AAACTCTTTTTAGTACTTTTATTTGACCGATTAACGAACAGATTGTCTGTATCACTTGATCGTCTTCGGCAGGATTACGA
ACGTGATTCCGGTCACAACAAATTTTTGGTTCGGTGCTCACCATCAGAATGAGGAGAATAAATCTGTTCGGGTGACCCTT
TTGCAAACGCCATCGCGGTAAAAAAAGATATAAAATAAACCTTCCACATTATCCATCAACCAAGAATTAAACAATGATCC
CACCGCAATCGCAACGAGGACTCCTTGGGCAAGAAACTGGCTGATGGATGTTAAATAAAAACTTTGTTGCCAATGCACTA
TAAAGAGGAGTAATAACACACCTAGCCCGATTAGACCAAACTGTACAGTAATATTTAAATACTCGCTATGCGGATTATTT
TTTACCCCAAACTGTGTCGAATCCGTAACAGTATAAGCGTGCTGATAGCCACCGGTTCCGAAACCAAACCAAGGATGTTG
GCGAATAAGTTGTATACTGGTTTCATAAAAATGCAAACGCAAACCAATCGATGTGTTCATTTTTCCATGTTCATAACCTT
GAATTTCATGATGAGTCATCGCGTACCGTGATTTAAATGAGGGTGAAAGAAGTAAACTACCTGCGATGACTAACAAAGTG
ACTATAAAACTAATTAGCCATCCTCGCCAGCGGTATTGTTGCCAAGCCAATAATAACATTAAGGCAAACCAAACGAGATA
ACCTGAACGTCCCACGTTGATAAAGAGCACATTATAAGCGGCTAATAAAGCAAATAAAGCCGCCGTCATCCGCCATTTTG
GATATAAAATGGCGATCACCATATAACAATAAATCGCAAAAGCAAATAAAAACCCGGTAAATATATGGTCCTTAAAAACC
CCGGAATCGCCAGCAAAACGCGCTAATAAGTTATGTTGGGTAAAAAATTGCAGATAAGAAAGCACTAAGGTCAAGGTGGT
GGCGAAGAGAAAAGCGAATAAAGCATGGCGCACTGTTTTTGTATTCTGAAAAATCGCAAAAAGAAAAAACCAACAACAAA
CTTACTGTATTTTTGAACCGTTGAGATAGCACTGGAGAACGAGGCATCCGTATAGCTTAAACCGATCACAAACAAAAGAA
AGAAAATAAGAAAGACCTTGTGCGACCCGATTTTCACGCAATATTTGGCAATAACACTGTTTTTTACCTTGCGAACAGAT
GTAACACCGCGCTCGCAATTAATGAACTATTTAACAGCGCGGTAGACAGGGGTAACGCGAATGCAGCGAAGACCGCTAAT
TGCTCGCTCGCCGCTTGGAGAATACGTCGTTCTGTGATTAACTCATTACCCAAAGGTACTGACATGCTATCCTTTTCCAT
AAGGTTTATTGATATTTAAAAGTAAATTAATTTAAGATAACGATAAAAGGCTTCGGAAGCATTTAACGTCGCCAAAACAA
AACCTGCCTGACCATCCAAAAAACCAAAACGTAAAATATAACCACGAATAAAACGCCACAATCCATGCGCAATAGCTTTA
GAAAGGTTACTTTTTTTACCCTGCTGCGGGGCTGACTGCGCGCCTAAACTTGAATAACGATTGAGTTTATCAATCATCTG
CTCCAGTGTGTTCACCGTATAATGGAACATAGGATATGTTAAGCGTTGTACCTGCGTATACCCGGTTAATCGTTCATGAA
CCTGAGCCGGAGTAAATTGAATCTGTGCCTCATTTGGAAATAAGCGTACCACCCAATCTTTCCCCCAATCGCCATAACGA
ATACGCTCACCACAAAAAAAAGATTCGCGGCGGATTGCATACGCCTGTTGCACCGTTGGCTTGTCTTCTGCAATACAGCG
CTGTATTTCTTTAATTAATCCGGGACTAAGCACTTCGTCTGCATCGAGCGACAAATCCAGCGTCCTTGCGCTTGTTGGCG
CGCCCGATTTTTTTGAAGCCCAAATCCTGGCCAATCGGTCGAAAAAATATACGGTGTATAACGACGCGCAATGGTTAATG
TCTCATCGGTACTCCCTGAATCGAAGATAATAATTTCATCTGCCCATTTAACGGATTCTAAACAACGCACTAAATCTTGT
GCGGCATTACACGTAATCAGAATCACACTCAAAACCGGTTGTTTCATTCATTAACTACCGTAGTACACAAAAAGAAATTA
TTTTTTCCTAGCCTAGCTATCCATCCATTCGTAGAAAAAATAGATTTTATTATTTTTTATTTGTTATGGTGTTTTTTAGC
CACTTCCTGTTGCCTTCGGTGAGAGAAGGCACAGCTCAAGCTTACACGAATTAAGTGAATAAAAAAACTTTCTTAAAATC
TAATATTGTACAATGAATTGCGTTGCTTCGTTGGTTTGCGTCAACGTCGCGATAGCGGCTATCACTTGTTGGACACTTAG
TTGCTCTAAACAACGACTAAAACTATTTCGGTGACGTTGACACCCTTCTTCTAAACAGGGAATACAGTAACCCGGACCTT
GAACTAAATAAACATTCTGCTGTTGCTGTGATTCCTGTCGTTGATAAGGATTAATAAGACGATTCCAAGTTTTGGGCCAA
GGACCCCACTTAACAGGATTGCTTGGACCAAATAAAGCGATCGTTGGAATACCTAAAGCCGCCGCCATATGCGTAACCAC
CGTATCTGGGCCAATATACAACTGACTACCGTTGAGAAGATAAGCCAACTGACTGTTAATCATTGGGTCGCAGATTCGAG
TCCTGCTCGGGGAGCCAATGATATCAAGGCCTCACACCACTTTTAACTGTTCCCTTAAATTCCCGTGCGGGACTTTTGCG
GGAGCTAGTGGTTTTTCTTTCCAATTTAAAACAACTAGCTGATTTCCTAACTCACATACTTTATTAGCTGCACGAATTAA
GTTGTTATATTCAGCTTGAGAATAATGGGTCGTAATTCGTCCACTTTTATGACCCAATAAGTCCTCTCAAAACTCACTTC
AGCCGCGCGTAAACGCCGTCCAAATGTATGTTTTAGATCAGGTACTCTCACATGCTAATCTAGCCCGATCCCGCGCTCGC
TTCCAGGCTGAATTTAACATTTCGCGTTACAGGCTTACCTCGACAAGTAAACACACACCGAATGAACTCCCCTCACTTCT
TCAATTACACGATGCGCTACCTTATTTAAGACAACAAGCCGTTCTTCCCTATTCTTAACTTGCCATTCAGGAATTAAAAA
AACACTAGTATTTAATTCCGGTACTTTTACTTCCCAATCCCATTGTAGCCGAAAAATTTCTTTGTTCCGACAACTCGTAT
TAACAGCAAACAAGCCCATTCTCCTCAAGTGAAGAGGTAACTCAGCAAATAGTTTTTTTGTTCATCCCAATTAATCGGAA
AAGGTTTATGTTTATCTTTTTCAGTTATTAAATCAGAAATTGTTGTGGATAAAAAGAAAAAAAATTATTTTTACGAATTT
TTCGAATGGCAGACGGCATAATTTTAAATTATTTTAAAGAGTCAGGTATTCATACTCATTCAGCTATTAAGATACTAACC
GATACGGGCTATCAAGGTATACAGAAAATTCATCCCAACGCAGAATTACCGAAGAAAAAAAAGAAATCCATAAACCAAAG
AAGCTAAGCAAAAAAATCGTGCTTTATCCAGTGAGCGTGTTCTAAATCAAAATGTAATCTCTGTCCTCAAAAGATTTAAA
ATTATTGCTGATAAGTATAGAAACCAATGAAAAAGGTTTGAACTCAGATTTAATTTGATCTCTGGCATTTATAATTTAAT
GGATTTAATTTAATAAAGAAGTTAGTTTTTTATTTCATGCAAGAAATATTCTGTGTTAGCGGAAGTTTAGCTTTCGTGTC
TCATGTGAGAGAATATGTCACTCGCCGGACATTGATAAATTCGCAATCTTCAAATACATTTTAGTTAGCAACAATTAGGA
TAATAAAGCATGCCGTTACCCACTTTTGTTACACATTTATTTTCTACAGTAAAGAATCAACTTTTAGAAACTGATTCCTC
TAAAGCGTTTAATGACCATGCAACAGATGAAATACTTTTTAAGTTATATAATAAAGTAGCTCTTTATTACGATGATCCGG
CTATAAATTTCACAAATGAGTATTTATCCGCGCTATACGAGCAACTGGATATTCTTTTTGAAAAATTATCCGCATGGGGG
GCAATACATGCACTACCTACGTTAGTGCTGGATACTTTTTTGAAGAGGTTAAAAACAGAAAAAAAAGGAAAGTTACAGGA
GGTATTTTTTAATCGAGGGAAGCGCTTGCTTGAAAGACTTGTAGTAAGTTTAGCGAAAGAAGAGATTCCTTTAGATCACA
AAAAACGAGTATTATCTACGCTGCTTGCCAATGATGGCTTAGAGCAGTGTGTAGATAACTGTCAATTGATGTTTGAGCAT
GCAGTCAATAGCTTAGACCATCTGTCAAATATGAAATTATATTTTTCAGGCCTTATTGATGTTGCGAGTAGTGAAGATAT
TTTATTACCACAGTCATTTCAGCGGATTTTATGTTCACTTAACCATTTACCTTATGCGGCTTATGGAGAAATTGCTAAAA
ATTATTTTTTACTTTACGCCAAAGAAGCAGGCTTTCCGATTAACGTATTGCAGGATGTTAATGCGCTTCGTTTGCAAAGT
CAGTTAGACAGAAAGCAATTGAATTATGAACAATTGCATCATGACTTTCTTGATATGCTAAAAAACCGTTTTCAATTGGG
TGAGTTGATTGATCATGTATCAGTGAATTACCACAAAAAAATAAACAAAATACTCTCTAATGATTATCCTTATCAATATA
AACTAGATTTAATCGTAGCCTTATTGAATCTCATTGGTCAAGATAATGATTTTACATTGCATCATATTTTAAATGAAAAG
GGTCTATTTGCCGTAATCAGTGGTGTCAAGTTGACTGTCATTAAACGATTTATTCAACATAACTATCTGCCCATCTCAAT
ACGTTGTGAAAGTGTCTGATCAAGATTATAGTCTTCACTGGTTTCCTACAGAATTTGCATTAAACTGGATTGCTTGGAAT
CAAGGAGATGAGGATCAGCAGCTTTTTTTTAGTGATTTATTAATTGGCTTAAAAAATTTTTCACCATTAACTACGGATAA
TAGAGATAAGATTTTTCTGAGCTTTGCAAAGGCTAATCCAGCGCTACTGAATGACAGAATAGCTTGGTTAATGTATGCGA
ATCAGTTTTATGCAACAAATGAGGCATCACTTAATTCAGAGATAGAACGTTTTTTCTCGCTATTTATCGCAGAAACAGAA
ACGGGTTTATTCGCCACGGAGCTGGAAAAGTTACCACAAGAAAAAGTGAATTTCTTAATTAAGCAAACGACTGCTGAAAA
AAGGAAGCAATTTTTAAAAAAAATACTGCTACGTATTGACTTTTCTCGGCGTTATACCAGCATAGAGGGTTGGTCACAAT
CCACTGATACGCTAGAAGTTTTAATGAGAGAGAATGTTTCGTCTGGGTATCTAAAGAGGGTGGGGATGCTTACAGCGTAT
ATCCAGCAATTTATTGAAAAAGGCGCTGATTTTTCAGGATTAATCTTTCCTTCTATTCCGGCACTTAATTATTTAGATAA
TTTAAATTTTGATAATGTTAATTTACAGAACGTTAAATTTTACCAAGCTATTGGTAATGTTGTGTTTCAGCAATCCTCTT
TACGTGGCGCACGATTTTTATCATCTTTACAGCAGGTTAGCTTTGTCGATTGTGATTTGAGCCGCGCCTATTTTATGCCA
GGCGAAAAAAATTATCATGCCATTACTTTATTAAATTCACCTTCAGCTTTAGTGGCTTCTTATGGATTGCAGAGAGCCGG
TGTAGCAATTGAATCCCATTTTTTTCGTCGTTTAACTTGTCTTATGAGCAGTTTAATCAGTTATTAAATGTTTTTGATTG
GCAAGTTGAATGGTTTCTTAGTCAACTACCCCATTCTGAAATTGATATGTTATTGAAGAAAATAGATGAATGGGAAGAGT
GGGAACTATGGCAATGGATGAAACCTTACTTACAAGAAAGGTTACTAGCTCGTTTCTTGCAATTAGAGTTCAGTGTGTTT
GATAAGGAAAAATCAGATTTTCAAGCCAACTTTGACGGTTTAGTTGAAGGGTTTATTGGTTTAACTTTAACAGATTCCAT
TTACCCTTTGCTATTAAGTAGAAGGATGAATTGTGCTACCTTTGCGCTAGATAGTTTTAATAAAGTAACCTTAAATTGTT
TTTTATCTCGACATAAAAAACGCAGCCGGAAGCGGCTGATGTAGCTACGGTTCTGCGTAGCTTTTCTATGCTTGATTCAT
TAAAGAAAAAATCGGTGCTCTATCGAAGTGAAAGAGAATTGCAATTTTTGGCTGATTTTTCACAGATTGTGGATCAGTTG
CTTCAATCGCATGATAGCTATTTAATTTCCACCAGCAATCCTAGACAGAGTACGTTAGCGTCAATCGAGCTAGAGGGTTA
TGCACCTGTTTACTTGCGCTTATATAGCACCTCGGACACAAGAATCAATTACATTTACTGTTCTACTTTGGATGCGGCTC
ACGTTCTCGCTATTGAGGATGGGTTAGCAAGTAGTGAGCATTTACTCAATCAATATGCGGCTTTATTGTTTCCTAACCAT
TCAATAGTGTCAGTGCGCTTTCGATTCTATAAGCGACTATCAGAAAGTAAGCCCTTTAAGTCTATCTTTCAAAAAATAGT
TACCATGGATTTTAGTAGCGATCGGGCGCTATTAAAACAAAATCAAGATCGAATTAATGTATTTCCTTTAAAGGTATTTT
GCCGCTTATTCCTTATTAATGGCCAAGCACCGGTTATTGACCAATTACATGCCGATATTTTTAGCGATAAAGCATCAAAA
CTGAGCTTGAGTGAAAATTTTTTTGAGATATTTGCGTTTTTAAGTGTCACTCAGCGTTTACAATTAGCAAAGCTTGTAAA
AACCTATCAGATCCCTTTAGTGTCTTCTGTTGAGAAACAAGATTTAGGCGCCACGTTGCGATTTCAACTCAATCAGCGCA
TTTATTACGCTTTAGAAAGCAGCGTGGCCTTAAATGAAGGTTTAATGGATAAGCAATTAACGGAGTTAGGTAGCCAAGTC
TGGCGTTCATCTCTATTAAATAAATTTTCAGCAGAAAAGACAGAGATTATTGTTACCACACTTAATGAGGCTTGCCAACG
ATTTACTCAGCATCCCGGCAATGTTTTAAGCCAAACGCTTATTGATTCAATTATTCAATGGTGATCCGACAAATTTTGAG
TTTTTATCTACCAGTATGGTAGCAGATATCGCTTTTAATAAAGCGCTCGCTAAATTGATGCGGAATGATTATTTTATGCG
GCGTTTTCCAGAAATAAGCCATTTTTTAGGTGTACAGAGTAATTATTTTGCTTCACCGATTGGAAAAGGGTTGGTGATTT
ATAGCTTACTCGAATTAAAAAAGGATTTAGCGAACTATGATCTAAGCAGCGCGGAATACAAAATAACAAAATCCTTACTG
CTTGATAATGAGATCATGTTAGGAATGCTGGTACTTGAAATGGCAGGTGTGAGCTTAGGTCCATTAGGCCTTTTAATTGA
TGTTGAAATTACCGTACATCAGCTTTTTGCATTATCTAGCTATTGGCAAACAAAGCTTCCTTTTCGCGTGTCACGTTTTT
CAGGGCTGGCGCTTAGTTTAGGATTCTACCAAGCCTGGATGAAAGAACAAGCCGAACAACTTGTTATTGCACAGGGCCAA
ACGCTAGAAATCGAGCGTTTGGAGACCTTAACAGGACTAACATTTTCCTATCAGCTATTCAGAATAGCGGAGGTTGAGAA
CGTAAAAACGCTATTAGCCCCTGCAGTGTATGCCACAGGTACTTTTGGCACCGCAATAAAGATTAGCGGCGCGAAGATTA
AAGAGCAATATATCTTGCGTAATTCATCGTTAGACGTTGAATTTACACCAATTCGAGAAGTTCGTTTAGAGAACACTCTC
ATTAATCGAGAGAAGCTCAATGCGTTATACCCCCATTGGAAAGTTGTAGCTACGCGTAAAACAGAAGCGGGTGATTGGTT
TTCAGCAAGTCCCATTTCAATAAATCAGGGGCAGGGTCTACTGCTTGAGCGAAAAAATAGGACCGAACAGGCATCGCCGA
CATTGATTACTTCCTTTAACCCTTAACCCTGCGTGGTGGCGAATTTTTAAAGGGGAAGCAATTGTATCTTTTGGTACAAA
GTTTAGGCTTGGCCGTATTGCCACCTGAGGTTGCTGAGGATTCTTGTATTGCTAGTTCGCTAAATTTTACTGAAATAAAA
CCTTACGCAAACGAAATGATTGTATTTGTCGGGGAAAATAAGCACAGCGCAGATATTGCTATCGTGGTTGATGCGATAAC
GTTTATAATGCTGCCTATTATGAGTAGGCGCGTGCGGCATAGTGCTGAGTTTACGCATGTGTCGATGCTTAATGGGACAT
TAGCGCTTACTTCGAAAACAGGTGATGTTAGCACCCGATTCACGCAGTTAGAAAACAAAAAAACCATAGCCTTACTATTT
ATATTTGATGTGAAGCCAGATTATTGTTTAGGTGGCGTAATCAATTTTCCAAAAATAAAGACGATACATCTGGGTGCGGT
ACATAGCTGTGATCAAGACCCACCTTATTTTGCTGTGCCGCTTAAGCAAAACTTTTTTGTCACGGTTAATGCTGGAAAAA
GCTCCTATGCGGTATATGATCCGCTGCTCAATACGATGACCCCGGTCTTTTTTTAGTTTACAGGGGGACAAGAAAAAACG
AAGCACCTGAGGTTATAAAACAACCTGAAGGAAAATTCGCGGTACGATTCAAACAGCCAATTAATCAGATGCGTATTCAT
AGAAATGAAAGCAATCATCAGTTTACTCTTTCATTACAAAGAGGTGGTATGCACCTCACGTTACAAACCTTAACAGAAAA
TCAAGCCCTCTCTGTAGAAGGTTTTTATCGTTCTAGCGAAGCAGTTCAGGTAGCGTGTGTTTACACGATAGCGAATCGGG
TTGTTAATTTGGAATTAAAGGATGTGAAAGCAGCTGAGTTAAAAGTGTTACTAGAAGATATCAATTTTTCGACTTTGTTA
AATCTTCAAGGGCTGGCACATGTTTTGATTCGTGAGTCATCCGGGGAGGTTAGCGCGTGGCTGAGTTATGATGCAAATGA
GCTATTCTATCATTACAGAGGACTTACGTACCTTTCTTACCCTCCATTTGGTTTGGTTGCGAAAAATGGTGTGATTTCAA
AAGGGGAAAAAGATAGTACCGGTAACGAAAGTTTAATTGAGGATTTTTCAGCGAGCCTTACCTCGATTGTTGATGTGATC
AGTGAATATCATTTGCCACTCCGTTATCGTGATAATCGTCATGTTGTGTATCTTGCGGATAGAGCACTTAAATTGCCCCT
CTCAGCTAGCTTATTAATTAATTCGGGTAGTATAGTCCCTCTTGATTATTTGCCTCGTTGTTATAGTTTGACGCGATTTA
CTTTTAGACCCGACAATAAAACATTATTGACTCATCAGCGTACTTTTATAGAAACGCATTCAGATGCTTCATTAATACGC
CATGCTCGCGCTGTTATACCTATTAGGGAAAAACATCATAAGAAAAAGGAGTTAAAAACACGTATCCATCAAAGAGTGGG
TGATATTGGGGTAGCTAACAGTAGCGATAATACCAGCAAGTCCTTATTTTTTCGTCTCAATTGCACAGCAACTGATACTA
AGCCCTCTATAGCGAATAAAACTCAAGGCATTACAGATTTTACAGCAGAGGGTGTTACTTCATTCAGTTTTTTCTCTATT
GTTTTATCGCTTAAGAAAAAGATGAAATTACCTTGTAGTAGAATAAAGCCGAGCGTAACGGCCAGTGAAGTAAGTGCTTT
AACTATCGAAATCTATTCTACCATAGAAGATAGGGTGGCTATTGCGGCCAAGAAATTAAAATTAGCGAGTTATTTGCGTG
AAACTGATGTGTTCAAATTCAATTTTTGTCAAAAATTATCATCGCTACTCGCTTCAGGTGAGCCTATTATAGAGTCCTCG
TCTTTAACGAGTAGGCAAAAGAAAGCTTTAGGTAATGAAATAATTCCTTTTCTTAAACAACTAGAGCATGACTTTAATGC
AAGTATTATAAAAAAGCTACATTGTATTTCATGATAAGGATATACCCATTACACTTGAAAATGCGAAAAGCATTTTCAAT
TATTTTTTTATCGCGATGGATGAGACAAGGAGAGCATTGCGGAAGCAATGCGCAGTCGAAGAACCCGAGATAGGCGCAGG
TTGACGAGCGAAGCAGGAAACGCGCCGCGCCGTAAAGTCATTTGTGGCCAGAATGGTCCAAGTGCGTCGCGGATGCAGGA
CGAATCTCGGCCTAATTTGAGTCGCGTCATGCGAATTAATTTTGGGGACAGGATGGCCAAAATTTTTCATGAGCTTAGCG
ACTCCCTATTTGGAAAAAGACCAGGCTGAACCATCCTGAGCTGTCTTCAAATCTGCGACTAAACTAGAGCGTAAAATATC
AGGGCGGCATTTACATAAAATGCCGGTATTAGGATCTTTCCAATAAAGGGATTGCTCTATTTGTGCATCAGCTATTAGCT
TTAAAGCCACCTTATTTTGATGCAGACTTTCTGCCATTTGCTGAAGCTCTTGAAACTGTAATTCCGTTATAAATGCGCTG
TTGGCATGTTCGGTTTGAATTTGATGCCAATGTTCTGTACCAGCTTACGTTCGCTTATTAAACTTCGGCAGCATAAAGTA
GTGTTTCCCAAACTCTTTGGGTTCTAAGATAAATTCGTGCAAGGCTTTGCAAATACCTGTGCGGGTGTTTCGGCGTCAGG
CACGTAGTAAGGATTAAGGTATTTATACCCGTAGTGATAAGGAGATTTTCTAAACTCCATCAATGCACTACGTCTAATTC
CAGGCCCTTGGTGATAAGCGTCGTTGGAAATAGCATAAATTCCTGGTTGTATGGACTCTTGAATTAGGCATAAGTCACCT
CCTGCAAATAACCTTCTTGGTTGAAATCATAGTCAGAGTCATCGCCAAAGGTAGAATGAAGCGCTTGCTTGTCTTCTTCT
TTTTCTAAGGCGTTATCAATGCAATAAGCGACTTGTACGTCATATTGGCTATTTCCTTCGATGACTATATCGACAAGATA
TTTATACAGTTTCTGCAAGCTTTCTTGAGAGCCATTAGGAAGAAGCGCGTTAAATCCTTCATATTCCGCATCAATGGCTA
AGGTTTTGTTTTCCTTAAGTGCTGCAATGGCTAAAGCTTTCTGCATTTTTTTGGGTAATTCTGAATAATAAGATATATAA
ATATCTGAAACATTCAGATAGGCTATCTACAGAATAGGAAATAATGAAAAAAGTTGTTGAATTGATTCGCCACACCTTTT
TTAAAACAGAAAGATAACGTAAAAAAACAGGAGGGTTTTCCAAAAAACTCCATTCTTTTAGCTGAAGATACCCCACTTAC
CGTACGGCCTATAAAAAGTTTACTTGAGCAACGAGGTTATCATGTTACTGCTGTTGAAGATGGAAACAAAGCACTTAATT
ATTTGAAAAGCTATACTTATGACTGGGTATTGTTGGATCTTGTTTTGCCTGAAGTTGAGGGGACTGATGTCGTAAAAGAT
TATCGTTGCTGGAAAAACAAACTAGTAAGCTGTATCTTCCTATCTTTGGTTTAACCGCCTACCCTTTTAAAGAGATGGCG
CACACTTGTAAAGAAGCAGGAATAGATTATCTTTTTGAAAAACCATTCAAAGCGGATTATCTAAAAGTAATTGCAGAATT
TCTAATAGAAAAAGCAACAAAAATCCGTGCGGGACTTTTGCGTAATTGAAACGTGCTTTTTTATGCTTTTGCGTGACAAT
TGTAATAGCCGCCACAGTTAAAATTGTTATTTTTTCAATTACTTACGTTTCAAGTGCATACCTGTTAATCATTGGGTCGC
AGGTTCGAGTCCTGCTCGTGGATCCAGAAATCTTTCTAAAATCAATCACTTATATAGACACTCTACTCTACGCATTTCAG
TTTTACCAATATTTTACCAAAATTTTACCAAAATTCGGTCTAATAAACTTATCCGTCACTTGCTTCAAGCGTGACTGATA
GATTGATATCTAAACCAGCTTCGACCTCCGTCCATTGCGGCTCATGTCCCGCCTTATATTTATCTGTCATAGCCCTTGTT
TTATGTCCGGCCAATGCTTGAGCATCAATACCCTGCTTTTCGTATAAAGTAATTCCTAAAGACCGAACCTCATGGAATGT
GGGTCGCTTCCTGGTAGACACTGCTTTAAAACGAGGCAATTTATCTCTAATGTAAGAAAAAATCTTGGTAAGATAATCTG
GTGTTATCTGGCTAAAGTGTCTCTTGCTGTCCGCCTTATAATTTTGCTTACTGCATCTATCAGGTCTACGATGGAGAATA
TAGGGACTTACGATCAGATCACGACACCGGCTTATTATTGATTCCAAGGTTGGCGTTATTTTTATTTTAAGGTGTGCAGA
CTCGCCATGTTTTTCAGTTTTTTTCTGAATAACATATAAATGTCCATCTTTAATATCTGTAAACTTTAAATTGACTAAGT
CTTCTCGTCTGTGCAAGGTATGTAGCCCTAAATCTAATGCATTCTTAAACCAAAGCTCAGATTCTACATGGTGATAGATT
TCTAAAAAGTCATCTAACTCTAAGCGTTGACGCTCTTTTTCTTCTGTCTCAGGTATTGTTTTCTCAGCTGGGTTTTCCTT
ACATATCCCCTTTGAAATCGCATATCTGAAAATTAGTAGTAATAAACCCCGATAACGATTGGAAGCGACAGAAGGAAATG
TATCCAAAAATATTGATATGTCTTGAACTGAAAGCTCATCCGTTATTTTCTCGCCTAACGCTTTACGTATATGAACGAGT
TTTTTCTTATAATCCTTACGCGACTGAAATTAGACCACGATACGTCCTGTAATATTAATCTTTCCTTAAGTATTATCAAA
TAATTCCTTAATTATCGATATGTAAAATCATCAACATTTAATATTAATCTTTCCTTAAGTATTATCAAATAATTCCTTAA
TTATCGATATGTAAAATCATCAACATTTCACTAACCAAGATGTTTTATATGACAAAAAATACTATTCAGCCTATCAATAA
ATTTGAAAAAACCGGGAAAGTATTATCAGGAGGTTTTCACAAAACAATCGAAGTAAAAAAAAGCAAAATCAAAACTTACT
AGAATTATGTGGTGTAAAAGTACCTAAAACCTATCTAATTAAAAGTGAAAATGGATACCTTTTGGCTTCTCGTATAGAAC
CAGGTTTTAAAGATTTAGCGAACTGGATTGGTATAACAACAAATTTTGACCGTATTAGACATGGATTCTCACTTCAAGAT
CCCAAAGCTTTTTCTAAACAGCGTATATCAGGAAAACGCACAAATAATAATCAAGAAAAACCCATTATTGGTCTCTTTGA
AAACCTTGCTGTATTTGTTTTTTTAGGAGATTACGACACAATAGGAAACGGATTTGGAAATGTCGGTTTAATTGAACACG
ATGATCATTTTCAAGCGATAAAAATTGATCCGGAACAGTGCACTCTATCATTTTTTCCGAGTAAACCAATAGGACCTCTT
TCATTTTTTTCGACTGATCCAACAAGAATGTTTGATAAAACGATTGATAGCTTATTTAATGAAAATAAGGACTTTGTATT
CAGAATACCTTTTGGAAAACTTGCAGATAAAGGAATAAATACCCAGGTATTTCGTCACGCTACCCAAGAACAAGTTATGG
ATGGAATCCATCGTATCGTTAAATTATCAGACCAACAACTCCATACAGTTATTTTCAATAGAGAAATAGTAGGTTTACCT
GATGCACATAGAAAGCATATTTATGATGAATTAATTAAAAGGAGAGATAAATTGAGAGAAATGGTCGATTCTGGCAAAAA
AATAACGATGAGGAAACAGAATAAATCATCTAATTCGTTTTTTAAACCCAACACGCCTCGGATTACAGAACAAAAACAAG
AAGATGCCAGTATAGCTAATACACAAACGATGAGATAAGGAGAGCATTGTGAAAACAATGCTCCGTCAAAGAGGCTGATG
AGAGATAGGCGTGCGTTGACGGGTGCAGCAGGAAACGCATCACGCTGTAAAGTCATTTGAGGAAGCGAGGTCCGCACGTA
ACCCAGAATAGGTTACGTGCGTCGCTGACGCAGGACGTATCGCGGCTAATTTCAGTTGCGTCATGTGAATTAATTTCAAG
CTCAGGACGACCGAAATTTTTCATGAGTATAGCCAACTCACTTGATTAGTCGAACAATCATTTCACTCCATCTCGAACAG
AAATTTCACTATGCTCGAACATTACACAAATCAAATTGGTCATTTTTAAAACTAAAAAATCATCATGTCTCATGACCAAA
TTTAACGTAATAAAAGGTGCTAAAAAGCTCGAAAAGGCTTTACCAAAACCCTAGCGTAAGTTATTGATTTTACAGGACTC
TAAAAGCACTAAAACAACCTACCCTCTTCAGCAAAAAACAAAAAAATGTATCTTTTTTCAAATACTTAAGTTGATCACAA
GCAGAAGACTGTTAATCATTGGGTCGCAGGTTCGAGTCCTGCTCGGGGAGCCAGTCATATCCGGGGCACTCAGAAAAAAC
ATATAGCAACAAATCTAAATAAAACTATTCCTTTCCCATTTAAGGGGGCAGCTTAAGCACATAAAACTTTAACTCTTAAG
CGGTAATTTGCCCCCTCTCTTGGGAGACACTTTATGTTTAATAATTTTATCAGTACTATGTGACCTGAGAGTCCCCTCTG
TTTTTATGTTTTGAATCAAATTTTTTGCACTTCTATCAAAACCGGAACTCTCCCTTTTTTAAGCTCTGTTAATAGAAGCC
GTTATCCTTGGAAAAAAGATATTGATTATCTCCGGAGCTATATCGTGTGGGTAAAGGAGAACAAGGGGTATTAATCTGCG
AGCCTTACAAAAGTGAACTGTTACCTTTTTGGCATTTTAAGACGCCTCAAGAAGCGGAAAAAAGTAGTGTCGCTTTATTT
AAACTTTTTAAACACTATCTAAAAAATAAAGAGTTTGTTGGTGCTGATCTTGCACGTAAATTTTTACAAATGGGATTTAC
TCGTGCAAGGCGGTATGCAAACTATCGTGGTGGACGTAAATATAGCACTTTAGATAAAAAATTATTGCCTAAAGGTACTG
GAGAAACATCTAAAGCTATTAGCGCTAATCTATTTTATAAAAAGTGGCAAAAAGCAGAACAAGATCCTTCTTATAAAGAA
CAGAAAGCGAATTGGAAAAAGTTATATGGCTAACATTAGTTGGGTCTGTCCCACTTCATGGGGGTAGATTAAGAACAGGG
TTGTGCTGTTTCTTCATCTTGGGTTGCTCGTTGGATAGCAAACATGACAAACTCATTTGGATTTCGTGGATAAGCCTTTT
CAGTGCTTATCTGCATATTGAGCATGAAACTCCCTGTGAGACTGTCGCACTTCTAACTAGAATTCACGCGGGATTAATTT
ACCCACTTTTTTGGGGGAGACCCCAAAAGCCTCTCTAAGCAATATCGAATATTTTATGAACAAAATTAGTGCCATTTTTT
TAAAATGCCCTGCAAGTGCCCTTTAAACAAACTATAAAAATATAATCTATTGAAAATATTATTAAAATACAAATAAACTA
ATGATTAATTATCAGTTGTTGTAATTTATATTTACTCAAAAAAACGAACAGCTCAAGATGGACAAATTAGTTTTCGAGTC
AAAGTTAGGCTTAAAGATTTCCCCCACACAAACCGCCACTTTTCAACGATTAACCGATGCTCAAAAATGGGCACAGAAAA
CAGAAAATTGAAGCTTCTTTACGTGAAGGACGGCATTTTAGAACCTCTGAGGCCAAACGCCATACCTTGGCGCAAGCCAT
TGACTATATTATATTCAGAAAGCATTACCTGCTCACATCAAAAAAGAAAGAAACCAATTAACTTAATTGCACGGGTGGAA
AGAAACATTAGGCCATTATTCACTTGCTGAAATAACACCACTTTTATTGGCAGAAAAACGGGATAAACTTCTTGCAGAAA
AAACTAAACGCAAAAAGTTACGTACGCCTGCTACGGTTAATCGTTACCTTACTGCCTTAAGTCATGTGTTTACTATTGCT
ATCAAGAAAGATCGAAAAGAATCCTTTACTCAAAGATCACTAAACTTACAGAACCGCGTGGCCGTGTGCGCTTCTTATCG
GATGAAGAACGTCTACGTTTATTAGAGGCTTGCAAAGCCAGCGATAGCGCAATTCTTTATACGGTGGGGTTATTAGGCAC
TTTCTACAGGTGCTAGGCGTATGGAGCTTCTAGGTTTGCCTTTGGAAGGATGTCGACTTGCAGCGTGGCGTCATTATCTT
GCATGAAACTAAAAACGGAGAGCGACGTGTACTCACCTTAAGTGGTCATGCATTAGAGCTAATGAAACAATATGAAAAAA
TACGGGACTTAAGTTGCGATCTTGTTTTTCCTGGTAAGAATCTGAAAAAACCGATTGACATTCGATCTCCTTGGGAAACA
GCTTTAAAACGCGCTGGCATTACTAATTTTCGCTTCCATGACCTTCGGCATAGCGCGGCTTCTTATCTCGCCATAAATGG
CGCAAGTTTATCAGAAATCTCAGAAGTATTGGGCCATAAAACGTTGCAGAGGGTGAAACGCTATGCACATTTGTCCGAAG
CTCACACCAGCAAGGTAGTTGCTAAGATGAATGAGGAAATTTTTAATTTTCAAAATAATTGAAACTGCTTGGGAATAAAT
TATTTTTTTATTTAATCTAGATGTTTACTTACTTAATTAACCTTTTTTGTTAATTAATATTCTTCAAAAGATATAAATTT
ACCACCGGTAGTATTGGAGAAACACTACACCTACATTTATCATATGCAATGTACATAGTTAATATATACAGAAGTTCAGT
ATGCATAATGATAAATCTGTAAGTTCCATCTCAACTCGTTACATCCCTGCTCCTAACTGGGAAAAACACCATGAATGGCC
TAGGCCTAAGGTCGGCGGTTTACGTAATCTAATATTTAACCGCTATACAAACGGGTTTGACAAAGTTATTAAAAAAGTGG
GTAAACGCATTCTAATTGATGAGGCCGCCTTTTTTAATTGGATTAATGAGCAAAGCAAGCAAGGTGGCTAAAAAGATAAA
AAATTACTAATCAATACAACCTTTAATCTCTGAACTAAAAAGGAGCTTTTTGAATATGCGAATTATTGAAAAAGGCTTAT
GTACCGCAAATACACAAGCCTTTAGAAAACTTATCGAACCCCCTAATTGTAAAACAAAAAATCAAAAAACAACTTTAGCT
GTAAAAGTTCCGCTAAACGTAAATTCATTAATACAGTGTGCGTATGATCATTATCAAAAAGAATCGCTTTAGAAAGTAAA
TAACGCTTCCACCACCATTGTTTATCCCGAGCTAACACACCTATTGATTTTTCCCTGCGAAAAATGCGTATAAAATGGCT
CGATCCGACGGCAGTGTCGCCAATGCATAATCGTAAATCTGAAAAATACTTTGAATCAAACGTAGGTGTGCACGCAGTTT
GGGACGTTCTTCTATAGTTAAGGTCTGGTGAATTTCTGGATTTGCTTTTAAAACGGACTCCGTACCTTTAAAAACAAGCA
AATCAATGCGTGTTTTAGGCCAATGATGATGGAGTGTATGCACAAGAGGCGTGGTAAATAATACATCGCCCAGGCGACGG
GTACAAATAATTAAAATTTTTTTAGGCGCTTGAACAGCCATGTCCCACTAAAATGAAATCAAATCGTTTGAATATGAGGA
TTTATTTTACCGGATAGAGTGAGCGAACTCTATCTTTTACTGATCATTTACTCTATCGCGTTTACTTTCTCCAAAACACT
GTAGAGAATAGAACTCATCTTTAAGATCTTTAAACCATTTCACCCGGGAATCGATACCCACAATTTCACGAATTACCTGA
AACATTTCTGCATAAGGATAATTGCAATCAAAATCGTGTTCAAATTTCCGTCCATCTGAAAGTTGAATGATCACTTTACT
CACGCAAGCCTCCCAAGCCGGTTTTGCTACTTTTCTTAGACCTCTGTTGTGTTACCTTACGAATCTGTAAGGAAGAAATT
GTACTTAAATTTTTGGCTAACCAACTATTTAAATCAGAGTCCTCTCCGGCAATACTAATCGCAATTGGTTTTTCAATATG
CGCAGCAATTTTCGGTGCAATCCGATCTTTAAACGCAACGCTTTGTGAGTTATCCACCCAATTTAAATGACTATTTGCTT
TATTGAACATAATTCCCCCTTGGAACCGTTGTATTGTCTACAACTTAGAAAACCTTACCCGTTTCCTTATTGATTAACAT
CGCTTTTTCTTTATTTATATTTTTTAAATTAAAAGCATGCTTTTATTTTGGTTTTCCTGTCATGATTTTATACGACACTT
TTTAGATGACCTATCCTTTGCTTTATGCCTTAACCTCCGTTTCTCACAGCGTTTTTTTAATAATAGCGTGCTGCTTTCTT
CATATTAGGTTCAGTAAGACGATTTTTTTGATATTTTTTTAAGCTTAAGGTATATCGAGCATCTTTCACTTAAAACCTCA
TTTTTCTAGATATAGTGTTTACTTAATTATAAATAACTACATATTGTATTTATAGTCATTACTTACAATATATTATTAAA
TAAACTTAAATTTATGTTAGCAAAAGAGTGCATTATACACAAGTTTTTAAGTGGTTTTTCACAGGTTATACAAAGGTTAT
TCTTAATAATAATGCACAGAGCGCGTGTTAGTTTATGTTTACTTTCTAAAAAAATAAATGCAATTTACTGATTTGAAAAT
CAGCTAAGCGGAGGGGGCATCGGTTTTAAAAGTACTTTCAACACAGGCCAAATGAATACGCTACTTAGAGCCGTCATCCC
TATTCCATAAAGTGGGGTATTTCCTCCTAAGCTGCGATCAATCAAAAATAAGATCAATTGATAGCCCGTTAATAATATAA
AAATGAAAATAAGTTGTTGCATCAGTGGGAACATGGGAAAACGTAACTGAAAACGATAACAAATAAACACTAGCAAACAA
AGTACTAAACTGTGTGTGCCGAAATAGGTTCCAAACAAAGCATCCATACAGAACCCGAATAAGCTCGCTAAAATAAAATA
AGATTTTTCAGGCCATAACATGGTCCAGTAAATCAGTAAAAGAGGAATCCATAAAGGTAAAAATAGAGTCGCCTTGGGTG
GGAAAGGCAGAATAGAGACAATCAATGCGACTAAAAACGTCACATAGAAAAAAACAGATTGTCCCAGCAACGATGATTTC
ACAACGCCTCTTTTTTAAGCGAAAAAGTTATTTTTTTTTACCTGACGAAATCGGTGGCGATTTTTTTGATCCAGTCGATG
AAGGTGCGGTCTGCACTGCTTGAGTTTGAATCAATAAAACCGGTCGATTACGATTCAACTGTGCACTCGGATCCACTTCA
ATCAAAGCAAAAGGCGCAGCAACATTCGAATTTACCGAGCTCACCAAACCGACTGGGTAACCCGCTGGATAATGCCCACC
TAGCCCCGAAGTAACCAACAAATCATTCACGCGAATATCTAATGTACCTGGAATATCTTTTAAAATGAGTTTGGCTAAAC
GCCCATGCCCCACGAGAATACCACGTACCTCACTTCGTACATCCTGCACCGGAATTGCACTCCTAAAATCAGTCAATAAT
AAGACCCGACTCGTCCATTTGTCGACACTAACGACCTGACCCAGAACACCGTCTGCATCAATGACCGGCTGCCCAACACA
AACATCGTCTGCTTGACCTTTATCGAGAATCACCTCATTGAGCAATGGATCTGCGTTTACGGAAAGCAAACGAGCCACTT
GCAAATGTTGCTTTTTAAGGTGTGAAGAAGAAGCGAGTAATTGATTTAACTGTCGATTTTCACTTTCTAGCGCAGCAAAT
TGTTGTAATTTAGCTTCCAATAACAGTTGCTGAGTCGCTAAACGCGCATTTTCAGTACGCAACATCGCTTGTGTAGCGAA
ATCGTTTTTTAACGTATCCACCCAAGCAATCGGTTTGTCGACCAAATATTGCAAGGGTGCTACTAAGTCATTGCCAACAC
GGCGTAAGGAAGGAAAATAATGTCGATAATCCAGAAAAATCAGGATGAAAGATAAAACCATAAAAAAAACAAGGCGTAAC
CATAAGGGTGTTTTTCGATGGTTAAATAAACGATTAATACTCGATCCTCTGTTTAATCTTTAATTAAAAAGCCTCCGCCC
ATCTCGTCGATAATTTCTAAAGCGCGGCCACCTCCGCGTGCAACACACGTCAATGGATCTTCAGCCACCACCACTGGCAT
TCCGGTTTCTTCAGTAATTAAACGATCCAAATTACGTAGCAACGCGCCACCACCCGTTAAAACCATCCCACGCTCTGAAA
TATCTGCGGCTAATTCGGGCGGAGTTTGCTCTAATGCCGTACGAATCGCACCGACAATATTTGATAAGGGCTCCTGTAAT
GCCTCCAATACTTCATTGCTGTTCAGAACAAATGCACGCGGTACCCCTTCGGAAATATTACGACCTCGTACTTCCATTTC
ATGGACTTCAGGTAAAGCAAATGCAGTTCCAATTTCATGTTTAATTCGTTCGGCCGTAGGTTCACCAATTAAGCTTCCGT
AATTACGACGAACATAATTGACTATGGCCTCATCAAAGCGATCACCACCTACGCGTACGGATTGAGCATACACCACGCCG
CCCAAGGAAATAACCGCTACTTCCGTGGTCCCGCCACCAATATCGACCACCAAGGAGCCACGCGCCTCATCAACGGGCAT
GCCCGCACCAATGGCTGCCGCCATAGGTTCTTCAATAAGATACACTTCTCGCGCACCCGCACCTAAAGCCGATTCGCGAA
TCGCACGACGTTCTACTTGCGTGGAACCACAGGGCACACAAATTAAAATTCGCGGCGCTGGGCGTAAAAAACGATTTTGA
TGCACCTTATGAATAAAATGTTGTAACATTTTTTCTGTTACAAAAAAATCGGCAATCACTCCATCTTTTAAGGGGCGAAT
CGCATTAATATTGCCGGGCGTTCGCCCTAACATCCCTTTTGCTTCCCCACCGACAGCTAACACGGATCGTTGGTTACCCT
CTTCCGTACGAATGGCGACGACAGACGGCTCATTGAGGACAATTCCTTCGCCACGCACATAAATGAGAGAATTGGCTGTA
CCGAGATCAATGGAAATATCTTTGGAGAATAATCCGCGAAGCTTGCTTAACATAAGAGTTGGTTACCTACCTAGAGCGTT
TAACTACACAATATAGTGTGTGCCTAGACACTTTAGCAAATATGGAAGATTTTATGCAAGCAACAAGGTATAATACGCCC
TTCTTAATGCAATGGGCGAACACTTTTTTTGCATTATCTCATTTTTTAGATAAAAATACCTGATAAATAAAAAATGGCTT
GTTTTATTGACAATCCGGTTGCTCATATCCAATGATGATTTGTCCTTGTTAAACCATGACGATTTCACGCGATGATGTTC
ATAAAGTAGCGCAATTAGCGAGTTTACATGTTGAAGAAAGCGAATTATCACGCTACCAAAAAAATTTACAAGAAATTCTT
GATTTAGCCAAACAAATGGCAACAGTGGATACCGAATCGATTGAACCGATTGCCCATTGCTTTGAGATTGCGCAGCGTTT
ACGCCGCGATTGTGTCACTGAAACCAGTCAACGTGACACACTCCAAGCGCTCACTCCTCATGTTGAATCGGGACTCTATA
GCGTTCCTCCCGTTATTGAATAATAAGAGAAAGATAGATCATGCACCATCTAACCGTCACAGAATTAAGTCGTGCACTGG
CTGCCAAGAAGGTCTCGAGTCGCGAATTGACCGATTATTTTCTAGCACGTATTGCCCAATACGACCCGACACTCAATAGT
TTTATTACCGTCACAGCGGACGCAGCGCGTGAACAAGCCCAATTAGCCGATAAAGCACGTGCCGAAGAGCGCGCTGGGCC
GCTTACCGGTATGCGCATAAAGATATTTTCTGTACTAAAGGAATTAAAACGAGCTGTGCCTCAAAAATGCTCGATAACTT
TATTGCCCCTTACGACGCCACATTAGTCACCGCCTTACAAGAGGCCGGTTGCGTTTTATTAGGGAAAACGAACATGGATG
AATTTGCCATGGGTTCTTCCAATGAAACCAGCTTTTACAACCGGCCGCTTTGTGTAATTTAACTGGGCTTAAACCGACCT
ACGGACGAATTTCACGATACGGGTTAGTCGCCTTTGCCTCGAGTTTGGATCAAGCAGGACCAATGACACAAACTGCAGAA
GATGCCGCACTGTTAATGAATTTTATGGCAGGATTTGATGAAAAAGACTCAACCAGTTTAAATGAGCCGGTCCCCAATTA
TACGCGGACCCTCAATGACTCGCTAAAAGGACTACGCATCGGTCTGCCAGACGAATATTTTTCTTCAGATCTCGACCCAG
ACATTGCGGCGACCATTGAAACTGCGGTTATTACACTTACCGAATTGTCATTTAGTGATTCCTCTTTATTACATCATTGC
CTCGGAATGCTCATCGAATTTAGCACGTTATGATGGCATTCGTTATGGTTATCGCTGTGAACAGCCTAAAGATCTACGAG
ATTTATATCAACGAACTCGTGCTGAAGGGTTTGGCGAAGAAGTCAAACGGCGTTTATTAATGGGCACCTATGTTTTATCC
GCCGAATCGTATGAAGCGTATTATTTAAAAGCGCAAAAAATACGGGCTCTGATTATTCAAGCCTTTAATACAGCATTTTC
CGAAGTCGATATTTTACTTGGTCCGACTACACCGAGTACTGCGTTTAAATTGGGGGAAAAATTAAATGACCCCGTTAGCA
TGTATCTTTCTGATATTTATACGATTGCAGTGAATTTAGCTGGCTTACCGGCTATCTCTGTGCCCGCTGGTTTTGTCAAT
CAACTGCCTATCGGGCTTCAACTGATTGGTCGCCCTTTCTCAGAAGCGAAATTATTAAATGTAGCGCACCGTTATCAACA
AGTAACGGATTGGCATCAACGAGTACCGGAGAATTTTACGTCATGACATCAGCTGAATCACAAAAAAAATATCTTGGCTC
TAGCGAATGGGAATCAGTTATTGGTCTTGAAGTCCATGTTCAATTATCGACGCAATCTAAACTTTTTTCGGGTGCTGCCA
CCGAGTACGGCGCAGAACCGAATACCCAAGCGTGTACGATTGATTTGGCTTTACCGGGTGTACTGCCCGTTTTGAATAGC
GAAGCAGTCAATAAAGCCATTCAATTTGGTTTAAGCGTCGAAGCGCAAATCGCTAGCGTGTCTGTTTTTGCGCGAAAAAA
TTATTTTTACCCAGACTTACCGAAAGGTTATCAAATTAGTCAACATACGCAACCTATCATCGGTCCGGGTTCATTAACGA
TTGATCTCGAAAATAGTGAATCCAAACTGGATTCGTATTACTCGCGCACACCTCGAAGAAGATGCTGGAAAATCGGTGCA
TGAAGGCTTGGTGGATATGAGTGGTATTGATTTAAATCGTGCGGGGGTTCCGTTATTAGAAATTGTTTCAGAACCCGATC
TTCGCTTTCCCAACGAAGCGGTCGCATATCTCAAAACCTTACATACCTTAGTCCGTTATTTAGGGATCAGTGATGGTAAT
CTACAGGAAGGATCATTTCGTTGTGATGCGAACGTCTCAGTACGGCGCAAAGATCAGACACAATTGGGAACACGTGTTGA
AATTAAAAATTTAAACTCCTTCCGATTTGTTGAAAAAGCGATTCAGTATGAAATCGATCGCCAAATTGAAGTACTGGAAA
ACGGTGGCACGATTTCTCAAGAAACACGCTTGTATGATGCGGATCGTCAAGAAAACGCGGATGATGCGTAGTAAAGAAAA
TGCCAATGATTATCGATACTTCCCTGACCCCGATTTATGTCCGGTGGTTTTAAGTGAAACGCTGATTGATTCGCTACGCG
CCTCCCTACCAGAATTACCACAACAGAAAAAAATTCGTTTTGAAAAAGAATATGGCCTTAGTGCGTATGATGCGAATCTT
TTAATTACTGATCGTGCCTTTGCCGACTATCTTGAAGCAGTGGTTCACGAAAAAGTTCCCGCAAAATTAGCGGTGAATTG
GATCATGGGTGATTTTTCAGGTGCGCTGAACAAAGAAAATCTAACCATTGATGCGACGCCTTTATCAGCTTCTCGTTTAG
CCGGTTTATTACGGCGCATTGCCGATGAAACCATTTCCAGCAAGATTGCAAAAACGTTATTTGAGCAAATGTGGGCTTCG
GAAGCGAGTGCAGATGAACTCATCGAAGCACAAGGCTTACGTCAAGTCACGGATGAAACCGCTATTGCTACGATCATCGA
TCGAGTGCTTGCTGAAAATCCACAACAACTGGCTGATTATCGCGCAGGTAAAGATCGTTTATATGGTTATTTTGTCGGCC
AAGTCATGAAAGCTTCGGGTGGTAAATTAAATCCCCAGCAATTAAATGCCTTACTCAAGCAAAAACTCGAGGCGTAAATC
CGTTATGTTGCAAAATTTATACGTTGAAACCCATGGCTGCCAAATGAATGAGTATGATTCAGACAGCATTGCCAATTTAC
TGTATCACTCACATCGTCTCAAATTAACCTGCGATCCAGAACAAGCAGATGTTATTTTATTAAATACTTGCTCGATTCGT
GAAAAGGCACAAGTAAAAAGTTTTTCACAGCTCGGACAATGGCGCAAAATTAAAGCCGCACGCCCCGATGTCATTATCGG
GGTGGGTGGATGTGTTGCCAGTCAGGAAGGCGCGGGAATTCGTCAACGCGCACCGTTTGTCGATATTGTATTTGGCCCAC
AAACGCTGCATCGTCTTCCTGAATTAATCAACCATGTATTAACGAAGAAAAAACCGGTTGTCGATATTTCGTTCCCAGAA
ATTGAAAAATTTGACTACCTCCCTCCCGCACGCACCGAAGGGGTCCGTGCGTTTGTCTCCATCATGGAAGGTTGCAGTAA
GTATTGTAGTTATTGTGTGGTTCCCTATACGCGTGGCGAAGAAATTAGCCGCCCTCTAGACGATGTTTTAGCCGAAGTGG
TGGGCTTAAGTGAACAAGGTGTTCGCGAAATTACCTTGCTCGGGCAAAATGTGAATGATTACCGTGGGCCACGCCATGAC
GGAGGCACCGCCGATCTGGCTGATCTCATTCGCTATATTGCGACATTAGAATCCATTGATCGCATTCGCTTTACCACTTC
CCACCCGTTAGCTTTCTCTGAACGCTTAATCCAGGCCTATGCAGATACACCGAAGCTCGCGAATCATCTTCATTTACCAG
TGCAAAGTGGGTCTGATCGGATTTTAGCCGCCATGAAACGAGGGTATACAGCGCTCGAATTTAAATCTAAAATTCGTCGA
TTACGACGCGTACGACCTGATATTGCGATTTCATCGGATTTTATTATTGGCTTTCCTAGCGAAACCGAGGTCGATTTTGA
AGCAACCCTCTCCCTGATTCGATCGGTCGGCTTTGATCACTCCTTCAGCTTTATCTATAGCCGACGTCCTGGCACTCCGG
CCGCCGATCTCCCCGACGAAGTTCCGCAAGCCGTCAAAAAGCAACGTTTACAGATTTTACAAAATCTTCTAGTATTTCAA
GGACAGGCCATTAGCGAACAAATGCGCGAAAGTATACAAAACGTCCTTGTCGATGGTCCGTCTAAAAAAGATCCCACCCA
GTGGCAAGGGCGCACTGAAAATAATCGGGTCGTTAATTTTACCGGTGCTCCGGGATTGATCGGGAAAATGGTTCCAATTC
GTATCACGGGGTTTTAAAAAATTCTTTGCGTGGAGAACTTGTTAACACTTGAATACTCAACCCCATTCTTTTGAACTCAC
CCCTGAAGATAACGGGCGATTAGCCAGCCTTTGTGGCCCGTTCGATCAGCATTTACGCCAAATCGAACAACATTTAGACG
TTTGTATTTCCAACCGCGGCCATCAGTTTCAAATAAAAGGAACACTTTCTGCGGTGGATGTGGCCGTTAAGTTATTACAT
TATTTATATGCTGAAACTCAAAATACGCCGGCGCTTACGCCGGCGAGCATTCATTTAGCCCTGAAGACCGTCCGCAGCCA
TCCTTCTTCTCCTTTAAAAAAAATGATGGCGCCAGAATTGATTTTAACGACCAAAAAAGGACGTGTACAACCCCGCACAC
CTAATCAAGTCCACTATCTCAAACGTATCTTAAACCACGATATTAATTTTGGCTTGGGGCCAGCTGGGACAGGAAAAACC
TATTTGGCCGTAGCCTGCGCCGTTGCAGCATTAGAAAAAGAACAAATCCGGCGCATTGTGCTCGTCCGACCCGCTGTCGA
AGCCGGTGAAAAACTCGGCTTTTTACCCGGCGACTATTCGCAAAAACTGGATCCTTATTTTCGGCCCCTCTACGACGCAC
TGAATGAACTATTAGGATTTGAACAAGTTTTAAGCTATTTAGAACAACATATCATTGAAGTCGTCGCCCTGGCTTACATG
CGTGGCCGAACACTCAATGATGCGTTTATTATTCTGGATGAGGCACAAAATACAACACGCGAACAAATGAAAATGTTCTT
GACGCGAATCGGCTTTAATTCCAAAGTGGTCATCAATGGTGACATTACCCAAACCGATTTACCACGTAATGTCCCGTCCG
GCTTGAGCCATGCTTTAGCGGTGTTAAAGTCGGTACAAGGAATTAGTATCACCGAATTTGCATCACAAGATATTGTTCGA
CATTCACTGGTTCAGGCTATTTTAAACGCTTATGCCGACTACGAAAAAAAAACCAAAGACGATTAAGCTGACTCTACAAA
TTGCAACGCGTTGTGCCGCCCTGCCCTCTGCTCTAGAATTTAAGGGTTGGGTGGATCACGCGCTGCTGGGCAGAACAACA
TTTACGGAATTAACTATTCGCCTAATTGGTTATCGAGAAAGCGCGTACTTGAATGAGACGTTTCGCCATAAAATGGGACC
AACCAATATTTTGTCTTTTGTCTTTGAGCCACCGCCCGGCATTTCCAGCCCCTTACTGGGTGATCTTGCTATTTGCGCCC
CGTTAGTTCATCGAGAAGCCAAACAGCAAGGTAAAACCAATACAGCGCATTGGGCACATTTAGTGATTCATGGTTGTTTA
CATTTGATAGGTTATGATCACCAAACCGCAGTGGATGCCTCTAAAATGGAAACCTTAGAAATAAAATTATTAGAGGAGTT
AGGATATGAAAACCCCTATTGATTGGTCAAACCGATGTAAAAAAAAATCATCGCTACCGTGGTTACAACGTGTTAAACAA
TGGTTGTGGCGTGGACCGAAAAACAGGGAACAATTGCAACAAGTGCTGCATTACGCACAACAACACACTTTAATCGATTA
TCAAGCATTCAAAATGATAGAGGGTGTCTTACAAATATCGAATCGTCATGTCCGCGATATCATGGTTCCCTGTGCAAAAA
TGACCGTGATTCAGGCCACGGCTCGTTTAGAAGACATTCTGCCGATTGTCATTGAATCGGCACATTCTCGTTTTCCAGTG
GTTCAATCACCCAACGGCGAAGTCGTCGGTTTATTACTGGCGAAAGATTTACTGCGTTATCATCCTTTAGAAGAACAAAG
TCGCTTCCAACTGGCTGATATTCTGCGACCAGCTATTTTTATTCCAGAAAGTCAACGTTTAAATAGTTTATTAGAAGAGT
TTAAAGATAAACACTACCATATGGCGATTGTCGTCGATGAGTACGGTACGGTTTCGGGATTAATCACCATTGAAGACGTT
TTAGAAGAAATTGTTGGTGAAATTGAAGATGAATACGATGAGGACGAAGAAATTTTTGTTCGAGAACAATCCCTCCATCG
CTTTTTTATTAAAGCACTCATGCCGATTGAATCATTCAATACCTACTTTAATGCACAGCTTAGTACGGATCAATTTGATA
CCATTGGTGGATACATTGCGCACCGCTTTGGTTACTTACCGAAACGTGGGGCACGACTTATTTTACCTCCCTTTCAGTTT
AAAGTACTGCGTGCCGATAATCGCCAAATTCGGTTATTAGAAATGATAAGAGAACCTAACCCGGCGGAATAAAATACCAT
GCTATATCAGAATCCTTCTCTTTTACGGCAAGCGTGTTACATTAACGGGCAATGGATGACTGAAAAAAAGGGGCACAGGA
CAGCTATTGGGTCAAGTCCCTTCTTTACGTGAAACAACGATTCAACAAGCGATTCACGTTGCGGCGCAAGCACTTCCGGC
ATGGCGGTCAGCCACGGCTTTGGAACGTGCGCAACGACTTGTTCGTTGGCATACCTTGATCCTAGAAAATCTTGCCGATT
TAGCGCAATTACTGTGTCTTGAACAAGGTAAACCACTAAAAGAAGCAGAAGACGAAATTCGTTACGGTGCCTCCTTTGTA
TTGTGGTTTGCCGAGGAAGCAAAACGGGTCATGGGTGAGATTATTCAAGCGCCTTGGCCACAACAAACGCTCTGGGTACA
AAAACAGGCCATCGGTGTAATCGGGGCCATCACGCCGTGGAACTTTCCGATGGCGATGATTACCCGAAAATGTGCGCCGG
CTTTAGCCGCTGGTTGTACGGTGGTATTAAAACCTTCAGAACTTACTCCCTTTTCTGCATTAGCGCTCGCCGCATTAGCC
GAAGAAGCCGGCTTTCCTCCCGGAATATTTAATGTTATCACTGGGGATGCCGAATTAATCAGTACTATTTTTTGTAAACA
CCCCGCCGTACGTAAACTTTCATTTACCGGTTCAACCCATGTCGGTCGCTTATTAATCCAAAAAAGTGCTCCACAAATCA
AACGACTTTCTTTAGAATTAGGTGGCAATGCCCCGTTTATTGTGTTTGACGATGCACAACTTAATCAAGCGGTAGAAGGC
GCTTTAGCGGCTAAGTTTCGTAACAGCGGGCAAACTTACTTACATGAAAAAATTTATGACCGCTTTGTCGAACAATTTGT
ACGCGCTTCCGCGCCTTAAAAGTCGGGCCTGGCACCGATCCGACGACCGATTTGGGTCCGTTAATTCAGGATGCAGCCGT
TGTTAAGGTACAAACCCATATTACAGATGCCCTTCAAAAAGGTGCTCGATTACTTTGTGGCGGAAAGATTCATCCATTGG
GCAGCCCTTTTTTTGAAGCGACGGTCCTTGATCAGTGCACGGCCGCGATGCAACTTGCTCAAGAAGAAACGTTTGGACCG
GTTGCGGCATTATTTCGCTTTTCCACACAAGAAGAAGTACTTAAATTAGTGAATGCCACAGAATCAGGTTTGGCTGCTTA
TTTTTACGCACAGAATTTAGAAACTATCCTCTCAACCAGCGAACATCTCGAGTATGGTTTGGTTGGTGTGAATACCCACC
GTCTTTCCAGTACCGTGATTCCTTTTGGTGGGATCAAACAATCTGGTTTTGGACGCGAAGGATCCCACTATGGAATTGAA
GAATTTCTTAACCTGAAATCGATTTGCTTGCAAGCACGTAATCCATCTTAAAAGATACTTGATTTGGGCCATTCTTTTCT
ATTTAGTTCAACGTTAAATGAGTTAGGTAGGCTCCCTATGGTTTACAAACTCTAAGTTTTTCCGCTTAATTCTACTGTAT
TGAATTATATTGACATTCTTCGTTTTGGAGAATCCTTAATTGTTTTTTCAAAATTGGTTACAACTTTAGGTAGTTTACCT
GTCCTTTTTCATATTTATTTATTTTTAGTTGTTTATTTTTTCTGTATGCAAAACACTTATTTTTCCTCTAGATAAGGAGA
TTCTTTTTTATAAAAAAATTCTCCCTCTCGTTTTATCACGGTATTATACTCAAGCTTAGAAGAAACATGGATAAAATACC
CCCCTATCGATTGACTCTGAGACTTTAACTTTCCTTTCACAGAAGCAGATTGACAAATATGCAAGGCGAGAGGCCGTCTA
TCTTCTTTTTTCTCTAAGCTTTGTTTTAGAAAACTACGTGGGTGATCGGCGCAAATATCAATAGCGAAACTCAGATCATT
AATTTTTCCAACTTCGCCTTGATACACACCAGGCAAGAAAAAAGTTTCGGGCGTATAATCAGTAAGAATATCTAGCTTCT
CTCTTTTAGGGTATGCTTCTGTCATCTCACTAAAATTGAATACTTTATTCTGAGCAAACAATTTTTTTCCTTGATAAAAA
CATGGCGCAGTATTTTTAGCGACATACTTAAATTTTTTTAAGTATTGAATTTTATCTTTATTTTTTTTATCTTCTCTAAA
ATAGTGCTCGAAATTCAAATTATAAAAAAATACACTGGCACCGCGATTGTGAAAACAAATATTTTTAAGATTATCTTCTA
TTCTTTTTTTTAAGAGCGCCAAATTATCCTTTTCTTTTATTATCTCTTCTCTATAAGCGATTGTTCCTGGAAAAAGAATA
AGATTCGGGTGCTGGCTCGATAAGTTTTTTAAAAAACACATGATTTTTTTATACGAATTTTTTTCTATTTGTCTAATCGA
ACCAGGAGGATATTCTTTATTATTCTTATAAAAGTTGGAATACGTTTTCTCACCAAGATAAGCAATAGAGTGACGTACGT
GGTTTACCTCTGTTCTGTGAGTTTCGAAAGAATCCGCAAGCGGCCTAGAATAAAAATATTCCGGAGCTACCAATAAACAG
GGTTGGCCGTTTGCCTGCTTTTCTAGGCGCTCCACAGCCGTTTTAATTAATTCATGTCGTTCCTCAAGCATCAGTGTTTG
CTTATTAACGGTATCCCAATGAAGTAATCCAACCCACAAATTATTTTTCGATACAGTTTCTTGCGTCATTAAGGGAGAGG
CAAGGTCTAAGTATTCTAGGTTCTGTGGACAAACAAGACCCGAAGATGCTAAGAAATAATTTAATACTGCCTGATAAACT
TGGAAAGAAGCTTGGGATAGAGCTGGTTTATTATTTTTATTAAAACACCGATAAAGTTTAAAGGAATCCTGTTTATCTAT
ATTAGGAAGCTTTCGTATCGCTCTTACAGCGGGATGATCGCCAAATAGACGTCTGAAGAATCCTTTACGATGATTATATT
GTTCTAAAGCTATTTGTATTTCTGTAGGGAACACACAAAATCCCTCCTACATTTAAAAAAATTTTATCCTTTTATGATAA
AAAATTAAAATTAAGGAAATATTAAGAACAAAAACAAAAATGGGTGAAAGCAAACCCTAAAAACTATCTTTTAAAACTAA
ACAAAACTTGAGAAGAATATAAGCTTACAAAGCATTCTAAAATTAAGGTTGATAGGTTTTTTCGGAATAGCATTCCCTGT
TTTTTAGACTTTGGAAAAGTACTTCTATTTTCTAGCGATATAGATAAATAAATGGAGGAGTTTCGTTCGTCACAACAATC
ATTCGTTCTTCTCATTCTAAACAAGAGCCAGCAAATTAAGTTTTTTATTAAAATATTGTCACAACTTCCTAAGATAACAT
CCAATTGGCTTTACGAAGAAAGCTAAGCTCCCTTTTTGATTCATCCATCAAAAAGCAAAACACACACGGCCGCTTTAAGA
TCCTCGAAAATAGGCACTTGATTTACTAACTGCGGATTGTCTTGTAGCGTTTGTTGGCCTTGCCCCGTTAACACTAAGAT
AGGGCGGCATCCAGCAGCTTGGGTGGCCTGTAAATCACGTAATGAATCCCCTATCATCGGCACTGTAGTTAAATCCACGG
GATAGGTTTGAGCAATCTGTTTAAATAAACCAATCCTCGGTTTTCGGCACTCACAGTGATCCTCAGGGTGATGGGGACAA
TAAAAAACACGATCAATCACCCCGTTGAACGACTGTAAGGCTTTGTGCATCTTTTGATGAATCGCGGCCAAATCCGCTTC
TGAATAATAGCCACGCCCCACTCCAGACTGATTGGTCGCTACCACCACCCTGTAACCCGCTTGATTTAACTGAGCAATCG
CTTCTAAACTGCCTGGAATCGGTTGCCATTGCGCGGGGGATCGGATAAAATCTTTTGAGTCCTGATTAATCACCCCATCT
CGATCGAGAATAACCAATTTTATCTTATTCGGCGGCACACGTATTTCTCCTTATGCTGTTAAGCTTTTACTAAGGTTTTT
CATCTATACTCCATTAAAATTGAATTAGATATCTAAAATCAACAAAACATTTGTATGTCGCTTACCCCACCGATCCTCAC
CACTCACGAATGGCTTCTCCAGCTCTATACTTTAATGGAGGTCATCAATCAAAGTATTCAGCAAAAAAATCAAATTACGA
AGGAGCTCCTCGCTTTACAACGTCTTATCAAGAATCTTCCTCGACTTTTTTATTCCTTACTGCAGTTCTTTATATTTACG
CCAAAACAGCAATTTATTGTGCTTATTAAAAACGATCGCAGCAAATTTAAAAGAGGCTACACAGCGATTTTTACAGTTAA
ATAAAGAACTTAAACCTCGGGATATCGCATCCATTCCCGTTTCTGCAAACCAAAAAAAATCACGATCTTGATCTCGCCGC
CGTTAAAAAAGATGGGGGTGACCCATTGCATAGGCATTCAAATAATTTTTTAATCCCACTCTACGATTCAACTGCTTTAA
ACCTTGTTCACGAACTTTTTGTAATACAGGATTCGCTGTGGCAAACAGCTGTTTAATCCCATCCACACCAACCCCCATTA
ACCGTCGGTGAAAAGTACGCTCTCGTTCAAAACGGCGCAAAACCGAGTACGCGCCTAAGGAACGATTTGTCTCTTGAGCT
TCTTGTAATGTCTTCGCTAAGCAAACTGCGTCGGCAATCCCTAAATTCGCGCCTTGACCGGCGAGAGGATGCACCGTATG
GGCCGCATCCCCTATCAACGCGAGATGGGGTTGAACAAAACAAGCGGCTTGTTGAGTCCGTAAAGCAAAGCTCAAACGTG
GACTCGTCTCTTCTACTTGACCCAAACGATATCGAAAGCTTGTGGTTAATTGATGACAAAAATCTGCGTCGCTGACACAA
TCGAAGCGGTATGCGGCGCGTGTAGTGGTAAAAAAGCCAATGGACCCTCTGGTAAAAAAAGCTGGTAAGCGGTTTGACGA
TGGGGTTGTTGCGTTCGGACCGTCGCAATTAATGCTTCTTGCTGATAATCGTGACGCCGGCAAGAGATATTAGCTAATTC
CCGTACCTTAGATTGTGCTCCATCGGCACCGACGATCAGCGTCGCTTTGAGTCGTTTGCCTGAAGTTAAGGTGATTAAGC
GTCCTTTCGGCTGCTCTTCAATGGTCGCGATCGAATGGCCAAAGAAAATATCCAATTCAGGTAGGGCTCGAGCCGATAAA
AATAACGCGCTTTGTAAGGCGGCATTGTTGACGATCGTTGCTAAACAAGGCTGTCCAGCCTCCGCAGCGCTAAATGTCAG
CTGTTCCGTCGTATTCGATGATTGAATTTCCATGTCAATCATCGCTCCACAATCCACACTCGCCAAAGATGACCAAACTT
GATAACGCTCAAAAATTTGTTGCGATCGCCGAGTGACGGCAATGAAACGAAGCTGATCGAATAAACGAGTCGGTGAGGCA
TTGAATAAAATGCCCGGGTCGGATTGATCAACCAGCGCAATACGTAAGTCACTCAAACCAACGATGCCTGCCCCAACAAT
GACTAAATCAAAATGTAAATTAGAGACTCGCATGAAGGTTATCTTCTCTATTCTTGGCATGACAAAACACACATTGCCGA
ACAATCCACCCCCTCATGTTACTCATTTTCCTTTGTATCCTCTGTTTTAAGATGATAATCATAATACTTAGGTTTCCAAA
ATTGGTTTTGGACACGCTGCGCTAAATCAAGGGTCTCGCTCACCTGCGCTAAACCTTCTTGCCGGGCTTGTTGAGCAACA
GCCAAGGCAATATGTTGGCTGAGTGCGTGAATTCGATCAAAGTCAGGTAAAAGCGGCGCATGGAATTCAGGACTTTGACT
GGCATAATCGCTCAATGCTTTACAGGCGTGCCAAAGCATGGTCTCACTTAAGCGTTGGGCACGCGAAACCACAATCCCTA
AACCTAGCCCTGGATAAATCAACGCATTATTGCATTGAGAAATTTTCCAAGTCTTATTCTGAAACGAAACCCGACCAAAA
GGACTTCCCGTCGCCATTAAGACACGTCCTTCTGTCCAACGTAATAAATCCAGTGGTGTCGCTTCGGCTTTCTCAGTGGG
ATTCGATAAAGGGAAAATAATCGGATGACGTTGATCCTGCGCCATTTGACGAACAATATTTTCTGTAAACGCACCGCCTT
GTCCGGAACAACCAATCAATACAGTCGGTTTCACGTGCTGAATCACAGCTTCCAGATTCGTTAACAGTGTCGACACATCA
TGCCGTGCATAAGGACGTTGAAAATCAGTTAAATCTGACATCGTTTGAGTTAACAAGCCTTGTCTATCAACCAACCAAAA
ACGCTCTAATGCGGCTTCGGGTGTCAATCCTGCGCGCAGCATTCCCGCATAGAGTTGATCCGCAATACCCGTCCCCGCGG
TTCCGGCACCAAAAATGACAATTCGTTGTTCAGTTAATGATTGTTTTATTCGTTGCGTTGCAGTCAGTAATGCCGAAAGC
GTCACCACACCGGTTCCTTGCATATCATCATTAAACGTACACATTTCTTGATGATAACGTTGTAAATTACGCCGTGCATT
TTCACGACCAAAATCTTCCCAATGTAAATACACATTCGGTAGTTTAGACCCGTTCAATCATTTCATCATATTCTCGTCCG
GTTAAACGAGGATGGCGCCAGCCAAGATACATGGGATCATTCAGTAATTTTTGATTATTGGTGCCGACATCAATTTGAAT
GGGCAGTAAACGATGTGGATTCGCGCCACCACAAATAACATAAACCATTAATTTGGCAATACAAATATCCATCCCACCAA
TTCCTTGATCACCAATTCCCAAGACACCTTCACCATCTGTGATGACAATAATATCGACTTCTGGATTGAGACGGTTATCG
ATAATTTGATCAATCGCATCGCGATCGGGATACGCAATATACAGCCCTCGCGAACGACGAAACTCATGGCTAAATCCCTC
AACCGCTTTACCGACTGTCGGGGTATAAATGATAGGCAGCATTTCGGTCAGGTGTTCACTGACTAATTTATAAAATAAGG
TCTCATTCGTATCATGCACACTACGTAGATAAACATGCTTTTGGAGATCATTGGCCTTCTTTAAAAATTGTTGGTAAATT
CGCGCCACTTGTTGTTCGAGCGTTTCTACGGCATAGGGTAATTTACCTCGCAAATAAAATTGATCGCGTTCCTGTTCACT
GAATGCGCTTCCCTTATTCAATTTCGGTGTGGTCAGCAGGCTTTGGCCGACCACATCAATTTCAATAAATTCAATTTGAC
CTTCGCTATTAATAATTTGCTTAAATTTCCGCATAAGTTTCTTCTTGTTGGTAGGACACCGTACCACGAATCAAGGTCGG
TAATCGGCCTTGGATACCCATAAGACGTCGAGATACGGCCTTTTTGAAAGGAGGTATCAAATCAAAGACTAATAAACCGC
TATTACGCAGGAAAGTCAACGATTGAACACGTGGACTAAAAATTTTTGCCAGGCGTTGGGTAAAAGCCATAATTTGTTGT
TGTGCCGGCAAACGTTGTTTTAAATAATTTTCAGATAAGCTGGGATGGGATAAAGGTTGATTGGCCTCACACGCAGCGAG
GATTTGATCAACCAACACTAGCCATGTCATGTAAAGCTAAGTTCAACCCCTTGCGCGGCGATCGGTAACGGGGTATGCGC
GGCGTTACCTAATAAAATAAAACCGGGTTGTGCTTGTGGTTTGGCCATAAACATTTCGAGTGGGTGGGTCTGTAGCGCTT
CTTTTGCATAAAACGTACCTAAACGTTTTGGAAATAAAGATTGAACCTGACTTAAAAAAGCGGCGTCATTGAGTTGGGTC
AACGATTCAATCACCGCCGTTGAAGCTGTCCAAATAAAACCCACCCGGTTTTTATTCACTAATGGTAAAAAAGCCAAAAT
ACCTTGCTGAGTAAAGCGTTGATAGGCGATTTGATTATGCGGTTGGGTAGTGTGGAGGGTTGTCACGAGTGCTTGCTGAT
GAGAAGAGAGTGTCTTCTCTTTTTCAACAGGAATATCCATTAATTGACGGGCGGTTGATCCGGCACCGTCGGTCGCAATC
ACTAAGGTTGCTTCGATGGTTTGTTGTGTCGTTTCGGTTTGTATGGTGATGGCCCAACCGCACGGATGCGGACTTAAACG
TTGACACACCGCTGGATTCCAGATGTCGAGCTTTCCTTGCGTCAAGGCCTGCTGAAGCGATTGAGTGAATGCCCAACCAA
GTTGCGCCGCGGGAACGGTCTGACCCAGTGCCGTGACTCCCAATGCTTGGGATTGAATTTGCGTACTCGCCAACGTCCCT
TGCTCAGAAATATGCACCGTTTGAATCGGACTAGCCTGAGCCGCGACTTTTGACCAAAGCCCTAAATTTTTCAAAATGGC
GACACTCGCATAATTGAGGGCAATCGGTTTACTTGCACCACGCTCTACCGGTGGGTGTACTGGCAAAAGACGTTGTTCGA
CTAAGGCTACACGTAGCCGATGTTTGGTTAATGCCAAAGCAAGACTACTTCCTACTAGGCCGGTACCAATAATCACTACG
TCATAAGGTTTATTCATCCACACATCCATGTTTCAATTGTGTCGATTTCTTTAGGAAGTGCTTTAGAAAGGACCTCCACT
CCCGGTTCGGTCGCCGTGACACAAACATTGTCTTCAATCCGAATACCTATATTCCACCATTTGGGATCGACATCCGCTTG
CTGGCGAATATAAATGCCCGGCTCAACGGTAAATATCTGATTTAGCTCTAAACAACGCGCTTGGCCATCCACTTGATAAC
TTCCCACATCATGCACATCCAAACCGAGCCAATGTCCAAAGCCATGCATATAAAATTTTCGATAGGCTTTTTGTTCCAAG
AGCGTTTCGAGTGACCCTTTTAATAAACCCACTTCTTTTAAACCTTCTGTAATCACGCGTGCGCAGAGAGCTTGCAAAGT
ATTCCAAGCGACGCCCGGTTTAATTTGCGTAATCACCGCTTGTTGTGCCTGTAAGACAATTTCATAAATGGCCTTTTGTT
CCGGACTAAAACGACCCGTGACGGGAAAACAACGTGTAATATCGGAAGCATAGTATTGATATTCGCACCCCGCATCAATG
AGTACCAGATCACCAGCTTTTAATTCCGCTTTATTGGCTGTGTAATGTAAAATACACGCGTTTGCGCCACTTGCGACAAT
ACTCGGATAAGCGGTTTCTCGGCAGCCCTGTTGGCAAAAGGTATATAAAAGTTCCGCTTCTAAATGATATTCATACAACC
CAGGACGACAAGCCTGCATCGCACGCTGGTGCGCTTGCGTCGATACCGTCACCGCCTGTTGAATCGCCTGTCGTTCCTCT
GCGGTTTTTTGAAGACGCATTTCGTGGACGATATTTGTTAAACGTTGATTCGCTGTCTCGTTATAGAGAAGATGCGGTTG
AGTCTGTAAATAACGCTCAATTCGCTGACGTAAAGCTGGATTGGATGCACCTAAAAAATAATAGGCGCGTCGATGTGCGC
TCAGCAATGCCAGCTGACCTTCCAATTGTTCCAGTGGATAAGCAAAATCGGCGTCATACTGATCACACGCACCTTTTACC
CCAATTGCTTCGCCTATCCACAGACTGTCTATCTCATTTTTAGGGCGACTAAATAAAATAAATTTCCCTTGTTCACCCCC
CGCCTGAGAGCACAAGATAGCGAGGCTATCTGGCTCTGGAAAAGCGGTTAAATAGTGAAAATCACTGTTCGGACGATAGG
GGTAATTTACATCCTGATTGCGCACACATTCGGGTGCAGAGAGAATAAAAATCAGTGTATCTGCCTCCACGGCAGACATT
AATTGACAACGTCTTGTCTTAAAGCATGGAGCATTCAAGTGATCACCTGTCTAATAGCTGTTTATAAAAAATTAAGGAAA
GTGAATGGTTATCCGAAGATAACGTCGAATCCCTACATGCTCGATTAATGCAGTGGCGATCCGGACCCTTTTTGTTCCGA
CTGCTTGGACCAGCTCTTCGTGGATTAAAGGGATGGCCTGGGTGACAAAATCAAGCGCTTCTTCATACGCTTTTTTGTCT
AACTCAGAGACCTCAAATTGACTGACGTCTAAGCGCGCAATTTCAGCAATACAATGGAGTGCTTCACTGACCGACTCAGA
AAGCTCTTCTTCGAGCATTCCTCCTAAAAAACTTAAACCATACAAAAAACCTTCGCACCAAAGACTCAAGGCTTCAGCAC
GGACACTTAAAGCTTGTTGCGGTTTAGGTAGGAGTAATTCAAATGATTGCAAACCACTTAATTGTCGACACGCTACATCA
TAAAGACCGACCAAAGCCCCTTGTGGTCCCATTTCTAGATCAGGTGTACGACTACCCAAACGCTGCAATAAGATATCAAT
CGAAAATTCACCATTGAGTTTGTTTCCCACACAAATAAAACCACATAAAACACCGTGAATTTCCGCCGGAGAGGTCATCA
CCTCTGCTTGACTCAATAAATGATAAAAATCATCAAAAGCGGACGGCTTTGGCTGAATTTGCATGACAATCTCTGGAAAA
TAGGCGAAACTTAATTTTAACACTCTCTTAAAGGTTAGCACAATCTCTGACATCCAAACCGATATCAGATAAACTTAGAT
TTCCTTTAAATATCAACTAGTTGATTTAAGGGTCGGCGTGCGTGCATCTATTTTTGTAATAAAGCAGATAATTTTTACAA
AATGGATTATAATGAGTCGTGTATCTGATTCATGCCGCTTGTTTTTCGATCGATACTTAAACGTAAAGGGATGCATTCTT
TGTCTATGGTGAGCAAGCTTACCTTTTAAATAAGCGTAAGAAGCCTAAAATAGTCATATACCGTCCCACCTGAACCTCAG
GATCAGGAAACTTCGCTGAATCAGATACCTGTTTTTCTTAAGGTCTCTTTTACCATGAACTCACGACTGAGTCTGCGTAC
CCAACTACGCCAACGGCGTGCTTCACTGAGTGCTCAAGCACAACAAACGGCTTCACAATCGATTGTCTCGGCATTGGCAC
AACATCCGTTGTTCCGAACCAGTTATCGCATTGCTACGTATGCCGCCATACAAAGGGAAATTGATCTAAAGACACTGATT
GAAATCATTTGGCAACAAAATAAATTGTGTTATTTGCCCGTTGTACAAGCCAAAGAATTAATTTTTATGAAGCATTTACC
GAATAGGCCTCTCAACAAAAATGCACAAAGCATTCCAGAGCCCTCTATTCTCCGCGAACACGTCATTGCACCGCAGAATC
TTGATTTAGTGATTGTTCCGGTCTTAGGTTTTACTATACAAGGCGATCGCCTCGGTACAGGTGGCGGTTATTACGATCGA
TGCTTTCATTTTTTGCAAACATCACCACGCCCCAAAAAACCTTTTCTCTTAGGCGTCGCGTATGCGTGGCAAGAAACCGT
CTTTACCCGCCATATAGGAGATGTGCCGTTAAATGCGATCCTGACTGATCAAGCTTTCTATGAAAACTCAGTGCTCGTAT
CGGAAGATTTAACGTCATCGCCTTGCCGTTCCACCTGAGGTCGCTCACTTAAGTGTGGCTGCCAAAGCCCTTGCTGATCT
CGACAAACGGTTCGTGCAAATTGATTACGTCGTCCAAAACCGTGCTGCACAATCAGCTGATAGTCTCGACAACCTTGCCC
GGCGGCATTCACAAAACGGCTAATAAATTGAAATTTTACACCGATTTTCGATCCAGACCATTGAATCTGCTGTTTCGGTG
CCGCGGTCGTGATTGCTTTTTCTAGGGTAACATAATCTTGCGTCGCCATAAACGGTGCTAAATCCGCATCAACAAAGCGT
GGTGGTTCTTGAGAAGAAGATTGAAGTACTCCCTGAAAGCTTGTACACGCCGTTAACATCAAAATCAGTAACCCGAGTAA
TCCCTGCTTGATTCCTATTTTTGACTTCATTTTTTTTCCTCAATGTGCATACGAACAAGTTGCCCGCGATTAATACCACA
CAATAATTCATAAGAAAATGCCCCGGCATGGCGCGCAACCGTTTCAATAGGTAGTTCGTGTCCCCATAAACAAACGGGAT
CACCGTGCTGCGCCTGGGGTTGATGACTTAAATCCACGGTTAGCATATCCATCGAGACCCGACCGACAAGTGGAGCACAC
TGATGATTGACATAAACGGGTGTGCCATTCGGCGCACACCGTGGGTAACCATCACCATAACCCATCGCCACTACACCCAC
CCGGGTATCGCGTGGGTTCCGCCAAACACCACCGTAACCGACTTTTTCGCCACGCTGCAAGGGATGAATGCTGATTATTT
GGGAGTTGAGCTGCATCACCGGTTTTAAGCCATAATCGGATCCAATTCGATCGGCGAACGGCGAAACTCCATACAACGCA
AGACCCGGACGTATCCAGTCTTGATGGGTCTGTGGCCATTCTAAAATCGCAGCGGAATTGGCGATGCTTTTTTCGACTGC
CAAATTCTGGGTCGCACGCTCAAACAAAGCCAATTGGTGTGCGGTGGTGGGGACATGTCGTTCATCGGATGAGGCAAAAT
GTGTCATAAGGACCGCCACTTCTAACCAAGAACACGCTTGACACTGTCGCCAAACTTCAGGAAATTCCTGGAGAGAAAAT
CCTAAACGATTCATTCCGGTATTCATTTTTAGCCAAACCTTAACCGGATGTACAAGACGCTGTGCGGTCAACAATTTTAA
TTGATGGCAATCATGGACGACGGTTTCGAGTTGATACGCGGCCAAAAATGTACGCTCATCGGCGGCGAGTAAACCTTCCA
TTAAAACAATCCGCTGCCGTATGCCCGCTTGACGAAGTAACAACGCTTCCTCTGTACAAGAAACACCGAACCCGTCAACA
AGTGGTTCTAAAGCCTGCGCAATTAAAATCAAACCATGACCATACGCATTCGCCTTGACCATCGCTAATAGTTTGGAGTG
CGGCGCAATGCTTCGTAAACGTTGTACATTTTGACGCAGCGCGTGCCGATCCAATTCAATAACAAGAGGACGGCTCATGC
ATAGTTCTCAGCATGATAACGCTGCGGCGCAAAGTTTTCAAAGCGCGTAAAGCTACCTAAGAATGTCAAACGCACTTTAC
CCGTCGGGCCATTTCGTTGCTTGGCAATGATAATTTCAGCGCTGCCTTTATCCGGACTCGCTTCGTTATACACTTCGTCA
CGATAAATAAAAATAATGAGATCGGCGTCTTGTTCTATCGCACCCGAATCTCGTAAATCAGACATCACCGGTCGTTTATC
GGCACGTTGCTCTAAACTCCGGTTCAGCTGAGAACGCAATAATCGGCACATCTAATTCTTTCGCTAACGATTTTAAGGAA
CGTGATATTTCTGAAATTTCAGTGGTGCGATTTTCTTTAGAACCATGCACTTGCATCAACTGAAGATAATCAATCACGAT
TAAACCCAGCGCACCCTGTTCTTTAGCTAAACGACGCGCGCGCGCGCGCACTTCCCCAGGACTTAAGGCTGGGGTGTCGT
CAATAAACATCTTTGCTTCAGAAAGCATACTCACCGCCGAAGTGACGCGTGGCCAATCTTCGTCGGTGAGTTTTCCCGTT
CGAATGCGGTGTTGATCAATACGGCCGAGGGATGACATCATCCGCATCGCTAAGGCTTGTCCGGGCATTTCCATACTAAA
AATCAGTACGGGTTTTGTCCCTTGAATCGCGGCATGCTCAGCGATATTCATCGCAAACGTCGTTTTACCCATCGAAGGTC
GGCCCGCTACGATGACCAAATCAGAGGGTTGCAGACCGGAGGTCATTTCATCTAAATCTTTATAGGCGGTTGAAAGTCCA
GTAATGGTTTGATCGGAGTGAAATAATAAGTCTGCTTTCGCTAAGTAATCACTAATCCGAATCGGACCACTGCCACGTTC
ACCTAGATCACTAATTTGAAAGACTTTACGTTCGGCTTCATCGACCAGCTCACCAATTGAACGGCCAGAGGGAGAAAAAG
CATTTTCAGTAATTTCGGTGGCAATGCCAATCAATTGACGTAAGACTGAACGTTCGCGAACGATCTCCGCATAGGCCGCA
ATATTGGCCGCACTCGGTGTATTGCGTGCCAATTCATAAAGATAAACTTCGCCACCTTCGATTTCACCGAGCTGTTGATT
ACTTTTCAGTGCATCGGTTAACGTTACGACATCAAACGGTCGTGCCTGATTCGCAAGGCTGGCAATCGCTCGAAAAAGAG
CGCGATGAGCCGGCAAATAAAAATCTTTTTCTTTGAGTTGATCGGCAACCTTATCCCAGGCTTGATTATCCAACATAAGA
CCACCTAAGACAGACTGTTCTGCTTCGAGTGAATGCGGTGGGCGCTTCAGATCATCCGTTTTTTTGCATACGAAGAAAAG
CCTTAAGTTAGTCAACACGGTCAACTACTGTAAATCAGAAAGAAGAAACCGTCACTTTTTTCTTGGAATACAAGCGTAAA
AGCAACGGCTCACGTAATGAATAATGATCGATCGCGTGCGTATTATCGCGCGATTTCTTTTTTTACGCTTCAGGAACTAA
ATTTAGTTTAAGCTGAACAATCACATCGCTATGCAACTGCAACGCGACTTCATGCTCGCCTAGCTGCCGAATCGGGCCAT
GCGGTATCCGTATAAGCGTCCTTCATCTGCCGCTTTAACGGTTAGCGTCAAGGTTAACGCCGCTAATTTTTCGCTTCGCG
CTTGCGCAGCCGCTAATTTTTCTTGCGCAATTTTTTCGAGTTCGGCGCGTCGTGCTTCAAATTCAGCAATGGTTTGTGGG
TTAGCAATCACTGCTTTCCCATAAGGGATTAAGTAATTTCGTGCATAACCATTTGCCACAGTGACTTGTTTGCCCATCTC
ACCTAAAGAATGTATTTTTTCTAATAATATAACCTGTGCCATGAAATTACCTCTAAAGTTTGTAGTCAATTCGAAAAATA
AGCTTGCCTGATTGATCGTCTAATTATTTATTCTTTTTAAATAAAGCCCGCTCCCTTAAGTTAAAAAAAAAGAAAATAAC
CAACAACAGATAAAATAAAATAAAAGCGGCCTTTGATAAACGCCAGCGTACTCCAGCCCAGGCATGAAAAAGACTCAACC
CAGCAAAGACAAAAGTTAAACCAACGATTGGCAACATATCCTTTGCAATCACCACTTTTTGAAAACTCGCGATAGCCAAC
CCGCATAATAAAAAAGCACTCCATGGACTAAGCTGAATCGTTTTCAACTCGGTCGCACATTGTCCAGGTTGATAGAGGAA
AGAATGCACGGCCCTCGCCATCACTAGATTCAGTAAAGCCGAGGTCCAGAAAAAACTATATTGCAAACCACTACCATAAT
GACTAAAAAGACGAATCTGGTTTTCATTAAGAGTCATCCCAAATTGATCCTTCATCATCGGCACATAATGCGCTAACCGT
GCGATCCAAAAAGCACTGACATCGGGCAGCCAAACATGCAAAAGTCCGACTAACAATAATCCTAAAATTAAACCGACTTC
TAAGGTAAGTTTCCAACTCTGGGTTTGCCATAACACATAAGCAAACAGGTAAGTTAAAACACTTCCGCCGCCGAGGTTAT
ACAACGCAATCCAAGGATTGACCACGCCGGCAACGACAACGATTGGTAAACTAATCCACAGTAACGTGATTAACCCTTCT
TTAGGTCCTTTACGCAGCGTAACCAACGCAATAATGACATTACTGACCCAACCAAAAAGGGGAATGATTGTAAATAATAA
CCCCGCAATCACAGCCTGTTGCCGACCCTGCATCACGTAGTGAGCCGCTTTTTGAAAAAGCCCCTTTATGGTATTCATTA
AACCGATACTACCTTTCTAAACCAAATACTGATGTTTATCACAGTAAGGAATTAGTGCAAGAAAGCGCGCACGCTTGATC
GCCTGGGTCAGCTTCCGTTGATAACGTGCTTTGGTTCCTGTAATCCGACTTGGGACAATATTTGCGGTTTCTGTCAGATA
ATTTTTTAATAAATTAATATCTTTATAGTCGATTTCGGTCATCCCTTCTGCTGAAAAACGGCAGTATTTGCGACGTCGAT
TACTGTAATTATTACTATAGTTACTCATAAAACACCTTGAAAAATAAAAAAATTCTTTAAGTGGGAAAAGCCCGTTATTC
TCAACCACCTTCGGCTGGATTTTCTAATGCTGGCTCTTCAGTACGCACATTGCGCGCTGAATCACGTTTATTATCAGCAT
ACTGGCCTTCTTTTGCTTTAGCCAAAGGAGAAGGCTCGGTAAAGGCACGGGAACACTGCGTCGTCAGATGACGCAATACC
GCGTCGTTAAAACGAAAGCTTTCGGTCAATTCAAGTAACGCATCTTTCACACACTGAATATTCATCAAAATATAGTGGGC
TTTGAGCAGTTTTTTAATTGGGTAAGCCAATTGACGACGCCCCCAATCTTCTAGACGATGAACCGTACCACCGCTGTTCT
TAACAACAGAGGTATACCGTTGAACCATCGCTGGGACTTGGTCACTTTGGTCAGGATGGATTAAAACTACAATTTCATAG
TGTCGCATAGTCATTCTCTCGGTTAATCAGCTTTCCACACTTGGGTAAAGCGAGAATAGATAAAGTGTGAGTGATGTGTC
GTATTTGAGCAAATAGATACCCAAAACTAAGATCAATCTACCTAAGTTCAGGAAAAAGGCTTTTTTAGCTTAAAGCGAAA
AGGCGCTTTATTCAGACCGTTTTATGAGGCATCACCCTCGTGCCGGGCATTATACGGCCGGTGTGGATAAGATGCAATAA
AGGTGAAGCGCTTGACAGAACACGTATACGCCCCTTAGGATTCGCTGTCTAACCTCGACCTGAATATTTCTATGGATTTA
ACGCCATTTTTAGACTTAATTCAACCGGATCTCGATCAAGTGGATCAGTTGATTACGCAGTCTCTACACTCTGAAATCGC
ATTAATTCCACAGCTGGCTAACCACCTCGTCCAAAGTGGTGGCAAACGTTTACGGCCACTTATTGTCCTGCTCAGTGGGC
CGCTTTGAGCTATCCAGGTCGATCCCATCTAGAGCTGGCCGCGACATTAGAACTCATTCATAGTGCAACCTTACTTCATG
ATGACGTTATTGACGACTCTACGTTACGTCGTGGTCAAGCCACCGCCAATGCGTTATGGGGCAACTCAGCGAGTATTCTT
GTTGGTGATTTTCTCTATTCCCGTGCGTTTCAATTAATGGTCCGAGTCAATCATTTGTCGGTATTAAGTGCATTAGCTGA
GGCCACAAACGCACTTTCGCAGGCTGAAATTCGCCAACTGGTTCACCGCCACGATCCGAGCCTGAACGAAGCCACCTATT
TACAAATTATTGAAGGTAAAACCGGGGTGCTTTTTGCCATTGCAGCGGGACAACCCGCCGTATTGGCCAACAGCGCCGCA
ACGACTATCCAAGCAATGACGGCCTATGGTTTAAAGCTCGGAATTGCCTTTCAACTGATCGACGATGCGCTCGATTATCA
AGGTGCCGCATCACAAATGGGTAAAGCCAGGGGGGACGATCTCGCGGATGGAAAAATGACCTTGCCACTGATTTATGCGC
TACAACACGGTTCATCCTCGCAAAAAAAAGTCATTCGCGAAGCGATTTCCCACGGGAAACGCGAGTCACTAGACGTAATT
ATTGATCTCCTCAATACGACTAGGGCACTGGACTATACGCATCAATGCGCTCAGCAAGCGGTTACTGAAGCCAAAACCTA
TCTAAACATCCTCTCTCCGTCACGTTATCGAGACGCTTTAGCGTCTCTTGCCGAGTTTGCTTTACGGCGCGTATATTAAT
GTAATCTATTCAGACTTTCAGTTTTTTACTTATTTTATTAAGTAAATCATTCTTTTTAAACATAATTTAAGATCATATTA
GCCTCTGATTTACCGATGATTAAAGTACAGTTAGCCCATAGCTTCGCCTTACCAGGCATCTAAGCTGGACAGCTTCATCC
TCTTTTTTCTTACTAAACAACTCCCGTTACTCACTCAATCACGGGTCATGGCTTCGACCATGACCTCCCTTCATTCATAA
ATAAAATCATCATTAAATTTAGCTTAAATAAATATTAATGATCTTTTAAGCGTATTCATTTAGAATAGAATAGATAAGAA
AAATAATAATCGAGGTTTTAGATTACGATGCCTAATATTAGCGTTGGAATGATATTAAAGGATATTCAAGAAAATTTGAA
AAAACTAAAACCAAGTTTTTATAGAAAAATTAGCCAAATTATTTGTTTATTGCCTGACCTACCTCAGAAAGAGGTAAGTT
TTTTTAAAAAAAATATTCAAGACCCTCATAAAACTTCAACAAATAAATTTTTTGAATTATTTAAAAAAAAGATCCCTTCT
GGAAGTCAAAGACTCCATGCATCTAATACAGCGAATCAACAACGCAAAGCTATTCTTGAATGGGTTTTAGAAAATACTGG
TTGGGAACCAGGAAACGATCAGCAATGGAGTTATTCCTCAAAAGGAAAGCTAACCAAAATTCCGCCAGAAATTCGAGTTC
CTAGCTTGCTTAAAAGTATTCAAGATACGACTACGCAACCAAAAAAAGATCCTTATATCTTAGTATTGCACAAAATTTGC
TTATTAATTAATGAAAAGAAAACCCAGTGCGAAGAAATAGCTAATTCTGACGAATTTAAGCAAAGTTTATTAGAAAACAA
GGAAAAAAAAGCTATTCCAAGAAGAGCTAATCTAGTTAACAATGGACCAATAAAACCAGATTTATCTGTAGAAGCTAATT
TAAATCTAGCTCCATTATTGAGTGAAAGCGAATCTATAGAAAAGAATGATCAATCAGAAACTACAGACGCTTCATCTGCT
GCCTCTTTTGAAAAAAGAACAATAGATCAAGGAAATAAAAGTTTAACGGAAGAATCTTTTACTAAAGAAGAAACACCCGA
TTTTATTGTAAATAAATCTAATTCTCGTACAAAATTGAGTGATCTTACCAAAAAATTGAAACTCACTATTACAGAAATAA
ATGATAAACATAAAATATTCGTTACAAATATAGATAAAGCTTCTAATTCTCTTCAAAGAGCAATTAATGAGCTTAATCAA
ATGAATGAAAAAACTCAGCTTTATAAGCAATTCCAAGAAAGCATAGATCAATCTGACGACTTAGAAGTCTTAGAAGAAAT
AAAAACTGATCAACAAACACTTCAGGATAAAGAGGACGAAATTGATACACTCAATCAAGCGCACAAACAACAAGAAGAAA
CGATTAAACAATTAAACGAATTAAACGCTCAATTAACAGAAAACAAAGAGGACTCTAATCAGAAAATAACTGCGTTAAAA
AATCAACTACAAGAAGCTGAAAAAAATCAAAAAAATATATCTCAACAAGTAGAAGAGCTAAAAACCGAGCTTGAAGAAAA
AAATAATGACCATAAGCAAGCTCTTAAAGATAAAAAGGATGAAATTGATACACTCAATCAAGCGCACAAACAACAAGAAG
AAACGATTAAACAATTAAACGAATTAAACGCTCAATTAACAAAAAACAAAGAGGACTCTAATCAGAAAATAACTGCGTTA
ACAAATCAAGTAGAAGAGCTAGAAACCAAGCTTAAAGAAGAAAATAATGCCCACCAACAAGCTCTTCAGGATAAAGATCA
CGAAATTGATACACTCAAAACAGATGATCAACAGCAAAAAGAAATTATTAAAACACTAACCACAGCAAAAGATACTTTTC
AGCAAGCTCTTCAAGATAAAAAGGATGAAATTGATCGACTTAAAGAAAAGCTTGAAGAGCAAGAAACAAACATTACTACT
CTAGAAAATCAATTAAAACGTGATCAAGATAACTTGAATCACAAAATAACGAAACTAAATCAAGAAATAGAATCAAAAAA
TAAAATAATAAGTGATTTTAAAAATCTATCTAAAAATAAAACTAAAGAACAATCAGTACAAACTGAACACAGTATAGAAC
CATCTAGAGGTACAACAAAGGTTGACTTACAAAGTCAATCCTTGACAGATCAACCTTCTATTACTGATAATGATGAAGGA
AACTATAAATCAAAAAAAATAGGAACCATGGATAAAGATACCTTATCAGAAAACCAGCCTCCTTTTAGTGATTCTACTGA
TTCCGATGGCGACTCAGATACTGAGTCTTACGTTTCTTGTCTACAGAATCAACATTCATTAGCAAGTGATTCTGAAGAAA
GTGATATTGGCCCTCAAGATAACCCAGATAGTGGTTATGATTCAAGTGATACAGAAGAGAGAAAAGGTCAATCCCAGTTT
GATTACAATCACCTAAAAAATTTTCCTAGTCTTGCTAAAATTATTTCATCAGAAATAAATAAAGATCATTGTGACGATAT
TACTGAACTCGATACATTCAATGTTAGCAAAAAAACTAAGGGCGTTTTTTTTCCTAATATTTCTGACCAAAAACGAGAAG
AAATCCTTACTAACGAAAAGAACAACCTTGAACAAAAATTTAATGAACGATTAGCCAAATTATGGAAAGATTATGCAGAA
AAACCAACGATTTCCCGAGATGAATTACAACGTTTATTTTCAGCATTTGAAGGAGATATCAATCAAATTAAAAAAGAATG
TTTTAATAATTTATTAGAAAAAGTAAAAAAAGATCTAGATGAAGAAGGATTTGTTTTCAATGAAAAAAGTTGTGATGACC
TTTTTGCAGAGTATCTTAAATGGATTAAGCCTACTCAAGATCGAATCATCAGTGCCGGCCATTATCAAACAAGCCCACTT
CTTAATCAGCTTAAAATTAAAATATCGCCTTTTCATTGCACGGCGGCTGAAGAAGCTGAAAATGAGTTTAAAAAATATGG
TCTTCACCTAAAAAAAGAAAATCCTACTGTATTAGGGACGTCAATAGGTTTTTCACTTTATTAAAGGATTTGATATTAGA
TAAACTTGAAAAGCGCTTACCTCTTGAGTTTTATCTAAAAACGTTTCAACTAGATTCTTTTGCACAGAAAGTATGCTCTA
CCGCTGTTGAAAATGGATTTGGATTGGCCGACAGGGAATCAGATGAACAAAAGATCACAAATGCATTGGTTTCTGTAATC
AAAGAAAATCAGCTCGCGATTAATCCAGATGAAGTCAAAATAGAGCTCAAGTTAACAGATAGTGATCAAAAAAATACTGG
AAAAAAGGATTACACAGTTCTTCGGCCACTATTGCCCATTGAGAGCAAATATCAAGAGCAAATTAAAGAAGCCAATGCAA
AACTAAAAGAAGAAAAGAAAAATCCAAAATTAGCACGAAAAATTATCGTTGAACCGACGCCGGAACCCGAGGCCTCTACT
TCTACTTCATGTAAATTAAACTAATAGAATAATAAGTAGTCTTTTTAACTTTTTATAAGCTCATGCCAGTTATCTCTAAG
TAAAGGTAACTGGCTTTTTATTAGAAAGTCAATCAGTTATTTATCATCTTATTCAAATATTTAATCTTCTTTTTCTGGGG
ATATCGGAAATTCAAAAGGTTTAGCCTTCTGAATAGGCTTCTCAGAAAAAGCACTTTTTTGACTGGGCGTGTTAAACGTG
CATTCAAAGTTGCGGGCATTATTTCAAAATCGGGTGTAAATTTGACTAAAGTATTTTTTAATTTTTCAAATACTGCATAA
TTTCTCACAAATTTTGCTTTTCCTGCCTGCTCTAACTCTGGAAATGAAGTTAAGTCCCAACATGATTTGATTCAAGTCTG
CACGATTAACAGTAATGGAAAGATCTGGATTATTGGACTGATATCCTTTTATATTGGTTAAGGTTGCTTTACTCATTTCA
ATCAAAAATTTTTCATGCATATCCGGCAAGATTAGATTAATAATAAATTTCATACCTTCTACACGCTGACTATCGACACT
GACCCCAATAAAATTCCAACCAATTTCCAGTGGGCATTGCAGTAATCACATCCGGCGTAGCGGTTTTAGGTGCCAATCGC
TTAGAGATTCCGATTCGTAATTCATAAGCGGCTTACAAGAAACTATTACGAAAACTCGTACTTTCTTGTTGATAGCCGAT
TTGTTCAAATGCATCGGCTAACCGATTTTTAGCCTTCTGATTTTTCGGTTCAGCATACACTAATTTATTTAATCGTTCCG
TTGCAGCAAGATATTTTCCCTGTGCAATGAGTTGATTACTTTTGGAGAGAATTTTTTTGATCCACCCATCATTTCAACGT
AAAGTGGGACTGATTCACTAGGAGATAAAGGAATGAGCGTAGCCGGATTACCGTCCCAATAACCTAAAAACTGCGTGCCG
CCATTGCTTTTGTAAACTGAGTGGGGAATGATAGACATTTTGGATTTCATTAATAGTAACCCCTTGGTTTGCATAATGTA
ATACCTGATTATTCATATTGGCAGACATATCTCGCTGCGTTCGTAATACTTCTTGAATACGTTGATTCCCCCAACGAAGC
CAAGTATGATCTCGCTGCGTTCGTAATACTTCTTGAATACGTTGATTCCCCCAACGAAGCCAAGTATGTGCTGAAAACAT
CACCCCAGCCTGATTACCAAACTGATAGAGTGCTTGATTAATTTGTTTTGACCCATTGAGCGCATTCCGTACAGCAGCTC
CTCTTAAGGTATAAATATTATGTATTGTTCCTGTAACATTTTCTGCTGCAAAAAAAGCCTTAAATTGAGTAAAATAGATA
TTCATCTCAACGGGGGCTTCGGTATCGGTGTATTCTGAAAAATCATTTTTACACCATCTATTGTTAACTCTTCAAAGTTC
TTCGAAATCGAATGATTCGGTTGTAATAATCCAGTATTACCATTTGCCACATTTTTGCCAATCGCTTGATCAACATGACC
CAATGGACTACGCGGCAACAAGACACCATACTGGTATTGTGACCGTCTTGACATGGCATTCCCTGTAAACACATTTTCAG
ATATTGCTGCATCCAAAAAACCTTCTGGAGCAATCAACTGAACCTTCTTACTTTGAACATCCGCTTCTTCGACCACACCA
CGAACACCACCAAAGTGATCGACATGCGAATGAGAAAAAATAACTACTGAAACCGGTCTTCTCCCGAGCGTTTCATTTGC
AAACTGGAGTGCAGCGCGTGCGGTTTCTTTTGCGGTCAATGGATCAATAATAATCCAACTATTTTTTCCCTTAATCAGAG
TCATATTCCCCAAATCAAACCCTCGGATCTGATAAATATGGTTGGAAACGACTTCATAGAGACCATACTCCATATTTAAA
ATGGCTTAACGATAAAGTGAAGGATGAATGCTGGCTAACTCTTTCCCTTGCAGCAAAAATGATAACTTGACATATCCCAA
GCTACATTACCGGCATCAGCCATAATTTTCTGATAAGTTGGTTTTGCAATCAGGCCTTTTTTTGCTTCTGCAAAATCACG
CGTATCGTCAAAAGGTAATTTAGTTTTTATTTCTTTGTAACGTTCTATTATGAAAATAGAGGGTGGTTTTTCTTGGGAAA
GAGAAGAAGAAGTCTTGTCATTTTTTTCCTTTATCGTCGCTTGATCCTTGATGTCACCCTTATTTTCAAATGCAGCGTTC
CCAATGTTTATTTGGGCAATCAAAATAAAAAACAGTATGCGCTGCGTAACAATTTTTATCCAATGCATAGTTTAAATTCC
TCTAAAACTAAATTTTATTGTAATAAGCCACCACAAAAAAATAATCACTACGCTAGCCTCGTAAGGATCTACATGTGTAG
ACATAATAATTTAAATCTATTGTTTAGATTTAAGTTGCTTTTTTGCAACGATTATAAAGATATATATAACTAACTCTATT
ATTAAAATGGTTTAAACACATAATGTATTCAGTTAAGTATATTGTTATGGCTAAGTATGTACACTACATCAACATAACTA
AAAATATTTTATTTATGAATTATTTACTGGGAAACGCGCAAACCAAGAGAAAGATCAAGTCAACGCTTTCCCTAGCAAAA
TAGCACGTTGTCTGAAATGAGCGCAGAAATTAATTGGATATTAATATCTATATCAATTATATTATAGCGTATGTCCTCAA
GGGCATCCAATATCGTTTTAAGCACAAGTTTTGACCTAAAAAACCAGCGAGAGAATAAAATTGTTGTATTACCCGAGCAG
CCCCCTTAAAATAGGAGCGATATAAGAAATCGATAAATAATAATTATTAAAAAATAGAAAATAGAAAATGTATTTTTCTA
TTTTTTAATAATTTACTTTGTTCATTTTTATTTCAAAATAAGCCACTTTCACTCTATTTAATCTTTTCAAGATATCTAAT
ACATTTCGATTGATCAAAATTTCCTTCTCTAGGCTTTTCAATGACTCTATCAATTACCGTTTGATCAATCACCTAAAGAT
AAGCAGTCAATTCATAATCTGCTTTATTCTTTTGTAAACAAGCAATAACGGTTGTATTAAAAACGTGGAATCTATTTTTA
AGGAGTAGATTTTAGTCGACAGAACAAAAATTGTTTTGATTCAAGAAAATAATCTATTTAAATGACGATTATTTTTTATC
CGGATTCGTCTTAGGAGACCCAATCCGCTTATCATCTAAATAAATACCTTTTTTGGGGAGCGTATCATAACGTAGGTTAT
ATTTTTCACATGCTTCCTGCGCCACTCGCTCAGCGACCGGTGTTCCTAAAAATCTTACTTTTTTTATTCCTTTCTCGGCA
ATCATTTCTATCATTCTTTGCACGCTGCGGATTAATCGTTTAGTAGAATAACTACCATAATAGTCACCCACAGAAGTAAT
TAAATAATTTCCATAATCAATTATCAAATAAGTATCCTTCTCTTTGATTTTCTTTCCAGATTTTTGCCCGCGTGTTGTTT
CACCTCCCTCTTCCTCCTCGCAATAAATTACAAAATAATTCCAGAGGAGTAGTAAAAAAGCACACGCTTGCTGAAAAGCA
AATGAATTATTTTCTTTCTTATCCAGGTTTTGTACATAATTTTTTAGTGCTTGATACACCTCATCACCGGAATTTAAATT
TTTATTTGACATAAAAGGAAAAAACTCTATTTAATAGGTTGGTATATTTCATTGTATCAAGGTACTCGTCGTATCCACCG
TATTCGACACACATTTACAGCTAAGAATTTATATCCGGATCTTGCATCTAAGTTTTTTAGTAATCACTTCCTTGCTTTCT
CTTCCTCGCTATTAACACCACAGGCTTACTTTCTAAGTTCTAGGATGAGACTTTACGTACTCTACACTTTGCTATATTAA
TAAATAATTTATTTTTAAAAAAATAGGTTATTTTTTGTTTATTGAGTCAAGACTATTTGACAAAATATATCATTTAATGT
CAGATAGTCTATAACAATGATCTTCTGCTCTATCTTTGGTCCCCACCCTCTGACGCAGAGTCTGGAGCACCCTTCGCCTC
TTTTTTAGTAGATGAAGCCGCTGAAGTCATCTCGCGACCAGCACGAAATTGGCTACCTAATTTTTGAACATCAGGCAATT
GCTGTTGCAATTTATTTGATGAAGCACCTGCATCACTGTCATGCTGACTGCGTATAGATTGCATGATCGCCTCTTCATGA
CCGCTGTCTTGTGGACCACCAATCCAACGTAATACTTTATTCGGCACTTCATGAATCATCGCAAAACTACGATTGATAAT
TGCTAAAGCCGCCGCCGTATAAATACCCATCATGGCAAGCTGATAAATAAAACCCAAGACATCACCATTAAACTCATTTA
AAAATTGGTTAGCAATTGAATAACCTTTATTGAAAAGCGATAACCCAACATATGACAAAATAATCCCAAAAATAAAACCA
AAGATCATGAGTAAGGGGCGTAAAAATACGCTAGATAACAGCATAATTGATTGTTCGGCTTTCCCCATCAGATCATGTCC
TTCTGGATGAGTAATACCTAAAGCGACGAGCGGCGCAGCGAGAATCGCTTCGAGCACTACAGCAAACCAGGTAATAGCAC
CAAAAACAAAGAGGAGAAAAGGAATCATCGGAATGTAATAAGATAAAACCGAACCTAATACAAAAGTAGATCCCAACCAA
ACCGCAATAGGAAGGCCTATCAGGACAACAAGCTCAACAATTAATAACATTATATTAACACCCAATGCAGGTGTCCAAAA
ACCAGACGCAGCGCCTCCGACAATCGCCACCGCACTGGCCGTCATAAAAATACCAATCAACCTAGACCACGTATCTTCTG
CAGAAGAAATCATATCATTACCGACCTTTGTTAAAGCAAAAACCGGATCAAGTTTACTGTGATTAATTTCATCAAAAACT
TGTTGCTGCATTGTAAACATTTTACCCCATACAGGAACGACGAGATTGAAAGCAGATGCGATAATTCCAGTGCGATCACT
ATACGAAGCGCCCCCTTTTGTAGAATAGGGTGAGTTCATATTTACATTGCTATCTTGCGGATTATTCATGTATTTAGCAT
TGTTGGTTTGCTCAGTAATGTACTGATCAATCACCCCACCTGAATTCGGTAAATTATTTTTCAAGTTCTGAAGTACATTG
GGTAGATTAACCATTGAATTAAAAGGTCCATTTGCATAATCTGGAGAAAAACTGGGTGTAATTTTTTGATCCAGTGCACT
GATATCCGCTTGCCTTAATTGTTGATTCAAACTCGCCATCCGATAATAGTAACTCCCCGCAAGTATCCAGCCATAACCTT
TAGCCTCTTTAATAAAGTCTTTATATTTTGACGCAGAATCGTCTTTTAATGAACGCAACGCTGGCTTAACAATTGTAAAA
AAGTCTTCTGCACTATCAATAAGCGTATTATCATTTAGAAGATCGCTGACTTGGAGTTTAACTGGTGGGATAGAGGATTG
ATTAGGTGGTACCAATCGATCCGCAATCGAATGCGCTAAGGATTCAACGCCTAAGGCAAACTGCCAAACCCCAGTACTGG
TACTATCATTCGCGGCAATACTGGTTGTTGAGTTCAATGATTTTTTACTAATAAAATCCCAAGAAACACTGCCACATACG
CCTTTTAAAGGTGCAAAAACCCCTTGCAAATTTCCAGATGGGAACGTTATATAGCCGCCCGTATCTTTTGTATAGTCAAT
TGGACGTCCAGTATTTTCACCATTCGGGCCTTTTCCGGTTATCGTCAAGAGCGACATGAAATTCGGAACAACCACTCCTG
TCGCGTTTGTATTATTTTGGGTTATCAGCGCATTTTGTAAGGCCAACATACACACTTCGGATTTGAGGATAGAACCCGCT
TTGCCGACCAAAAAACTATGGTCTTGTTTTTTATCATCACTATGGATCGATTGAATGGGCTCAATAATCGTACCATTCTG
GTTCATATAATCGAGTGCAACATTCCATACTTTATCGGCCGCGTTGACACCTTGCACGACAACCGCCATCACTAAAATTT
GCACAAAAGAATATCCGGTTGCTTTAGGAAGTAATAAACTCACCCCGGCAACCGTACGAATCGGCACCCACACCGAAGAC
CATTTTTTCCCTAAAAACTCCCCTTCATGAGAAGTATTCAGTATGGAAATAAAGAGCACATAACTTAACATCATTGAGGC
CAAGACCAACACAATTGAGTTAAAGGTCCCAAACATCGTACCCAATATCTCACTCCCTGTTCCATGTAAGACACCATCGA
CGACACCAAAAATTGTTGAAAGATAATCCTTAGAGAGGTCAGTGGGGGTCGGCGAACCTTGCGCCAGAAGTAACGAAGGG
AAGGTAAAAAATAGAACAAAAGATAATATTTTTTTCATTGTTTCTTCTTCTTAACAAGGAATTGTGAAAAAAGCCAGTCA
CGAAAGGAACATCCTAAACGCCGTTGCTCAATCTGAAATATCCAAAAATGATAACGAAAAATTTGAGTCAAGGTAATCGT
AGCAATTCCTATGCCTGGAAAAAAACCACGCAAGGAATTTTCTGAAAGAAGATAAAAACTATAACTTATTGTTAAAATAA
ATAAGAAAAACCAAAGCCACATAAGACGGCGAAACTGTTTAACACGTTGCAATAAATCACCCTGCGTTAAGTTGAGTCGT
TGCAACGCTTCTTCAAAAGACTCAGCATGCTGGGATTGATTTGGGGTAAAGTATTTTTTTACGAGGGTAGAACACGGAGC
GGCTTGTTGTAGCGAGGTGCTGATAACCCATCCAGCGCGGAACATCAACGAAAGGCTTAATTATTTTTTTTACACCACCC
AAGAAACTCACTTCAAATACTCCGCTTGTGGTATCAAAACCTTTTTTTACTCGTTTCTAGCGGTTCATCCGTGAAAGCTT
TTTTACCCTAACCCTGAATAATAAAGGCTAAGTTTACCAGAAAATAAAGGGAAAGAAAGCAAATTAAAAGATAAAATTTT
ATCGTAAAATAGTATAATAGGTTATAGAAAGATGCAAATCATTTAACACCCCCCCCCCATAACTTGGCCAAGACGCTTAA
TTCTCGCCGGCGCTTGGTAACATCCGTTTGATTTATGGTCCATTCCATTGGATAATCACCTAAACGTGGGGCAACGTGTG
AGTGACCTGTCCTCGCCAATCAGGCTTGCACAAACAGTTAACCTTAACTCATAGACAATAATGAATTATGCCAGATTTAA
GTCGTAAAGGTGCACATCTCTACTGGAAAAATTACCCAGATCCGATTATCTATCGTGTTCTCAGTTTTATGGAAAGCGTC
GAAACCTGGGTTCAGGATGGCCATCCTGAGTTTGAAGCGTCACTCAAAAAGCTCGGAGAAACTCTTGATGATATTGCACA
AGTTGACCTAGATAAATTGGGTGAACAAATGCGGTTTGTTCGGATTGGGAATCATCTCAGCATGTCCCGAACATTACGCT
TACTGCAAGCGCTCGATACGACGCATCCTGGTTCGGCCGCCAAACTCTTGATGTACTCTGAAGAAAATAGCCGTCAGGCA
GAAGATGAATGCGGGTTGTTTTTACGACGAAATATTGCGTTTGAACGACTCAGACTCTTGACCCGTGTTTTTTCACGTGA
ACGGAAAAGCACTTGAGGGTGAATAATGATGAAAATAAAAAAAAATCTCTCTCTATCTTAGGCAGTGTAGTGGTTTTATT
CTGGCTACTGCCCACCCTGGCTCAAGCCCGTCCGTCTACGGCGGATAATCCACTGCAATATTATGATGATCAAATCAAAA
AAGCACAAAAAGAAGCTCTAGATAACCTGGAGGCGTCTATGGCCGCCACAGAACAAACACAACCCCCTGTTTCTTCGCAA
ACATTACCTGCCCCGCCAATGGATACGCAGAGCGCAGCACCTCCTTCTAATACGGATAAAGCGTTTACAACCCCATCTTC
CCCGACAGCACCGAATACTCATGAACGCGAGGCAACCGCATCCGCTTCATCCAACGCAGCCAACCCATGGCTGAAACCCA
ATCCTTGGGCAGAACAAGCGAAACATAATCCCTGGGCCAATGCACCGATTCCCGAACCTACTCGCCCAACCACAGCTGTC
CCGGGATTTACACCACCCCCCAATATTTTTTGCACCACCCAACGCTTCCAATCGAAAAAACTCAAATCCTAACCATGGAT
AAACTTGATCACTTTTTATTTACTGCGGAGTTCTTATGCTATCTCGAATAAAAACACTTTGCTTAACTGCAATTGCTTCT
CTTTTTCTCACAACCCTCCCCGCTTATGCCGATGGCACCAATATTATTGTCAATGATGAAGCGGTTAAAAACTTGCAGGC
TGGATTTGGGCAAAATCAACTGAAGGAAATGGTTGCACCCCCAATCAATCAATCCCAGACCATGGTCACTAACCTCGCTC
AAGGGACTTATTTATTATCACCCAGTGCGTTACCCGTAGGCTCCTTGACACGTGATTTGTTAGAAAAGATTGCTTCCGGC
CTGAGTTCTGGAGAAAATGCGCAATATTCTCTCCTCTGGCAACCGGGACCCTCCTCGATTAATCAACTTCTAACGAAATC
TCCTCTCGATGCAGTGAATGTAAATAGTCTCCTTGAACCGCTGGTTTACAATCAGACAGAAGATGCTCAAGCAAAAAGCG
TCCTCAATGCACTCAGTGTGAACTTATCTCCTTTGCATACACTCGCTTTCTGGCGATAAAACAGCAAATGGTCAAGCTCA
ATCAAAAAGACATACAAGATTATCTAGCCACTTTACGCAATTATTTAGCCGTTCAAGCCGTTGCATTGGGTAATCTTTCG
CAACTGTATGCTGAAAGACAAGAAATCAGTGATAAGCAGCTTTCTCAACTTCCTAAAACCACGGCTGATGCGGTGGAAAC
ATTCAAAAAAACAAACCCTGGACCGATCAGCGCGTTAAAGCTCGAAAACTTTATGGCGACCCGACGTATCCTGGACAATA
ATTGGTATACGAATTTGCAAAAAGAAAATCCAGCAACACTCCAACGTGAACAAACTCAACTGCTAGCAGAAAATTTAGCA
CAAAGTTATCAAATGCGAATGACACTGGAACGTTTACTCGCCACGATGTCGGTGTTAGTGTTAGAACTCAACGCGCAAAC
ACGCGGACAGTTGCAAGGGCAAATTGCAAAAAATAAATAATCCCTCGCAATCCTAATAGTGATATTAACTAAACTTTGAA
GATAGATTTGAATAGAAAACCGTATTCGCTATTGGAAATGATTGAAACGCCGGAGCAATTGCACGCACTGGATGTGGAGC
AATTACTGCAATTAGCAGATGAACTTCGGCGTTTTTTAATTGAATCGCTCAATGTATGTGGCGGGCATTTTGCTGCCAAT
CTGGGTACGGTTGAATTAACCATCGCTTTACACCATGTCTTCCAGAGTCCGGAAGACGATCTAATTTGGGATGTCGGTCA
TCAGGCTTATCCACATAAAATCCTGACCGGTCGCCGTACACAATTGACGAGCATTCGTCAGAAGCAAGGACTGTCACCTT
TTCCTACACGTCATGAAAGTGAATTTGATAGCTTTGGTGTCGGTCATTCAAGTACATCGATCGGGCTTGGGCATGGCGAT
GGCACACCGTCTGCAAAATACCGCTGGGCGGGTTGTGGCGATTATTGGTGACGGAGCGATGACGCTCAATCATGCCGGTG
ATCTCAAGGCGAATCTTCTTGTGATCCTCAATGACAATGATATGTCGATCTCCAATAATGTCGGCGCACTTTCTAATTAT
CTTGCCCGTATTTTATCCAGTAAATTGTATGCGACGGTTAGAGCGAGCAGTAAAAAAATGCTTAACCCCATTCCTACCGT
CCGTGCACTCGCAAAACGAACCGAAGAACATGTCAAAGGCCTGTTGACCCCGGGAACGTTATTTGAAGAGCTCGGTTTTA
ATTATATTGGCCCGATTGATGGCCACGATTTACCTCTGTTGATCGACACGCTAAATAATCTTCGTCAGTTACCTGGGCCC
CAGTTGCTGCATGTCGCCACGAAAAAAGGCCAAGGGATTTCCAGCCGCTGAGCAAGACCCGATTGCTTATCATGCCGTCA
GCCCAGGTTTTCTCAAGAAAGCTTCTTCAACATGCTTGAACAAGCCACTTAATTATGCGAATGTTTTTGGTCGGTGGATT
TGTGCCATGGCGGCCCGTGACTCAAGACTGGTTGCTATTACACCGGCGATGCGTGAAGGTTCCGACCTGATTGAGTTTTC
AAAACACTATCCTGATCGATATTATGATGTCGGTATTGCCGAACAACATGCCGTCACGTTTGCTGCGGGACTGGCCTGCA
AAGGACTTAAACCCATCGTTGCTATTTATTCAACATTTTTACAGCGCGCTTATGATCAGCTGATTCACGATGTGGCCTTA
CAAAATTTACCCGTTCTTTTTGCGATTGACCGCGCCGGTCTGGTCGGTGGCGATGGAGCCACGCATCAAGGTTGTTTTGA
TCTCTCGTATCTTCGTTGTATTCCCAATTTAGTGATTATGACGCCAAGTGATGAAAATGAGTTATATCAAATGCTTTATA
CAGGCTTTGTTTACTCAGGTCCTTGTGCCGTACGCTACCCGCGGGGCCAGGGTCCGGGGCACTCTATCAATTTACAAATG
ACCACCTACCCACTTGGCAAAGCAGTGATCAAACGAACCGGGCAACGAATCGCTTTATTAGCCTTTGGCCCCTTACTCAC
TCAAGCATTAGAAGCAGCTACGTCGCTCGATGCAACGGTCGTTGATATGCGCTTTGTTAAGCCGCTCGACATTGATTTAA
TCAAAAAACTCGCTAAAACGCATGATTTATTGGTCACGCTGGAGGAAAACGTAATTCAAGGTGGGGCCGGAGAAGCCGTC
GGTGCAGTCTGTCACGCACAGCAACTCCACTGTGAAGTATTATGTTTAGGTTTTCCAGATCAATTTATCGAACATGGCGA
CCCAGCTCAATTATTATCCGAATTCGGCTTAACTAGCGCCGCTATTGCCGAGCAAGTCACGCAGCGACTGGCGAAATTGT
CTGCTTTTTAGTAAAGTAGCTGAGTTTTTCCTGACGGTTGTGATGCAAATCGATATAAATTCCGTCTTTGCGCTGAGCAG
CGGTTGGCATAATCGCCTACTTTGCTAGAGGCCTGCTTTAGGAGCGTGGTGTCCATCCTAAGGGAACTACATTGCTTTCA
TTTTTGTCACGAAAGACTGAGCCAAACGGTGAATTAAACAAGGTAGCCACATTATATTTATGATTCCTAAACTTTTAAGT
CGCTTTATTCGTAGCCGTAACCAACGACTCTTACAACAACTTCAAAAAACGGTTGCAGAAATCAATGCGTTAGAACCGAC
ACTCCAAGCATTGTCGGATACGCAATTACAAGCGAAAACCGATCACTTTCGTCAGCAACTCCAAGCAGGAACTCCCTTGG
ATGCGTTACTGGTCGAAGCGTTTGCCGTCGTTCGTGAAGCCAGTCGTCGTGTATTAGGCATGCGTCATTTTGACGTCCAA
TTAATAGGTGGAATCGTTTTACACAATGGTAAAATTGCAGAAATGCGGACCGGTGAAGGTAAAACGTTAGTCGCTACTCT
CCCCGCTTATTTAAATGCATTAACTGGACAAGGCGTACATATTGTCACCGTTAACGATTATTTAGCGAAACGCGATGCCC
AATGGATGCAACCTTTATATGCCTTTCTTGGTCTAACCACCGGTATTGTGGTCTCCGATTTGCCGATCGATGCCCGACAA
GCAGCGTATGCAGCCGATATTACCTATGGAACGAATAATGAATTTGGTTTTGATTATTTACGCGATAACATGGCTTTTTC
GCTGAGTGAAAAAGTCCAACGTGTGTTGAACTTTGCCATCGTTGATGAAGTGGATTCGATTCTTATTGATGAAGCACGAA
CGCCTCTGATTATTTCAGGAGCCAGTGAAGAAAGTTCCGAACTGTATATTCAGCTGAATAAAATCATTCAACATTTGCAG
TTACGTCAACGGAAGACGGTCCTGGTGATTTTTATTTGGACGAAAAAAGCAAACAAGCTTTTTTTAACCGAAGAAGGTCA
TCAAAACCTTGAACAATGGTTAGTCAAACAAGGTTTGCTTACTGAAGGTGAAAACCTCTACTCTGCCCATAATATTGGGT
TAATGCATCATGTTTATGCCGCATTACGCGCCCATTATTTATTTCATCGTGATGTGGATTATATTGTCCAAAACAATCAA
GTCGTCATTGTCGACGAACATACTGGGCGCCTCATGGCGGGACGCCGTTGGTCAGATGGCTTACATCAAGCCGTAGAAGC
GAAAGAACACGTTGAAATTCAAAGTGAAAAATCAAACTCTCGCTTCGATTACCTTTCAAAACTATTTTCGTTTGTATCAT
AAATTTATCTGACCGGTACGGCGGATACCGAAGCGTACGAATTTCAGCAAATTTATCATTTAGAAGTGGTGGTGATTCCC
ACGCACCTTCCTATCTCGCGCCAAGATTTAGCCGATCAAGTCTATTTAACAAAAGAAGAAAAATTTGCGGCGATTATCCA
AGACATTAAAGCGTGTCGTGAACGTAAACAACCGGTGCTCGTCGGAACCGCATCGATAGAAACATCAGAATATCTCGCGC
AATTATTAAATAAAGAAAAAATTAATCACCAAGTCCTAAACGCAAAATTTCATGAGCACGAAGCACAAATCATTGCCGAA
GCGGGTCGTCCAGGAACAGTGACGATTGCTACCAATATGGCGGGTCGTGGTACAGATATTGTATTAGGTGGTAATTTAAA
AGCCGAATTAGCCCAGTTGAATTCAGAAAATGCTCCAGAATCACTTGAAAAACATAAACAAGAATGGCAAGCGCGTCACG
ATGCCGTGATTGCAGCGGGCGGATTACATATTATTGGCAGTGAACGACACGAGTCCCGACGTATTGATAATCAGTTACGA
GGTACGTGCGGGTCGACAAGGACAACTTAATGCGTATCTTTGCTTCAGATCGCGTCGCGATGATGATGAAAAAATTAGGC
ATGCAACCTGGAGAAGCGATCGAACATCGTTGGATTACGCGTGCGATTGAAAATGCACAACGTAAAGTAGAAGGTCGTAA
CTTTGATATTCGAAAACAACTCTTAGAATTTGATGATGTGGCCAATGAACAACGTAAAGTGATTTATGAACAACGCAATG
AATTGTTAGCCAGTGAGGATGTTTCACCGATCATTGAAAGCTTATGGGGCGATGTGCTCAATACTTGTATTAATGAATTT
ATCCCTCCCCATAGTTTAGAAGAACAATGGGAAACAAACCTTTCAGTTAGATTTACCTTTGCAAACCTGGTTAGAAGATC
GGGAAGTCTCTGAAGAAATACTCCGTGAGCGGATTATTCATGCGGCACAAGCCGCCTATCGACAAAAAGAAAGCTTAGCC
GATACCGAAGCATTACGCCAAATTGAAAAAACAATTATGTTGCGTACACTCGATAACTTATGGAAAGATCACTTAGCGGC
GATGGATCATCTCCGTCAAGGCATTCATCTGCGCGGCTACGCACAAAAAAATCCGAAACAAGAATATAAACGTGAATCCT
TTGAATTGTTTGCTAATTTATTGGAACAATTGAAATTCCAAGTGATGAGCCGGCTCAGTAGTTTACAAGTCCAATCCTCT
GAAGAAGCCGAACGCTTAGAAGAACAACGTCGTCAACAAATGCCGCAGTTTCTTGACTTTCAACATCCTTCTTTAGGACA
ACCGACTGTACTGGAAGAAACGCTGATGCATGCAGGCGATACCGCAATCGCTACACCGCCGCAAAAAATATAAATATTGT
CACGGTAAACTCGATTAACATGACTGCTCAAATTATAATTAAAAACCCGGAAGAAATTGAAAAAATGCGGGTAGCCGGTC
GCTTGGCGGCTGAAGTACTAACCATGATTGAACCGTATGTTCAGGTTGGCGTCACCACGGAAACACTCAACACACTGTGT
CATGAGTATATCGTCAATACCCAAAAAGCGATTCCCGCACCTCTTGGGTATCGAGGTTTCCCCAAATCAATTTGCACTTC
TGTTAATCATCAAGTGTGCCATGGTATACCCGGCCCCCGTGTTCTAAAAGACGGTGATCTCCTAAATATTGATATCACCG
TTATTAAAGATGGCTACCATGGCGATACCAGCAAAATGTTTTTTGTTGGTAAACCTTCCATCTTGGCACAACGTCTTAGC
CGTGTGACACAAGAGTGTTTGTATCGCGCAATTCGTTTAGTTAAACCAGGCACCCATCTTGGTGATATCGGAGAAGTCAT
TCAACGTCATGCAGAATCGGCCGGATTTTCTGTCGTCCGCGATTATTGTGGTCATGGTATCGGTCGCCTCTTTCATGAGG
ATCTCCAAATTTTACATTATGGACGACGCGGAACAGGTCTCCAACTGGTTCCTGGAATGACCTTTACCATCGAACCGATG
ATTAATGCCGGTAAACATCTGACAAAACTGTTACCTGATGACTGGACCGTGGTGACTAAAGATCATAGCTTGTCTGCACA
ATGGGAACATACCCTCCTGGTCACCGAAACAGGCTATGAGATTTTGACTCTTCGTGAGGAAGAAAAAGAGTTGTTGTAAT
TTGGAAACCGATTCCAAACCAACGATGAGCACTTTTGTGTTAGCGTAAAAGAAATTAGCTTACTTATGCCACCCAATCCT
TCAACTTTACTTAAAATTGCCGCATTGCTCAGTGAATCAAACTTATCACGATGGTAAATTCTATGGGGCAACAACTCCAT
ATTAGCCGTGCTGCCGTCTGGAAAGCCGTAAAAAAACTGATTCAATATGGTGTTGCGATTAAATCGATCAAAGGGAAAGG
TTATATTTTAGAAGAGCCTTTTTTGCTATTAGATGTTGCACAAATAAAGCAGCAATTGCCTCCTGCCTATGCAGCATTAC
CCATTCAACTTTTTGAACATCTGCACTCAACCAATGATTATTTGCAGCAAACCATTGATCCGGCTGAATCAGTAACGATT
TGTTTAACTGAATTACAAACCCAAGGCAAAGGTCGGATGAATCGTTTGTGGCATTCTCCTTTTGGAAAAAATGTTTATCT
TTCTCTCAGTCATCGCTTTGCAAAAGATATTAGTGAATTATCGGGTTTAAGTTTAATTATGGGTTTAGCCGTTGCCCAGA
CAATTGATCGCTTAACACCCTCGATGACTGATCCGAGTACAGTCAAATGGCCGGAATGATGTCCAAATTGGTTCAGCCAA
AATAGCCGGGATACTCATTGAACTGCAAGCCGAAGCGCATGGTCATTGCCGTGCGATTATTGGGATAGGACTCAATGTTA
ATATGCGTAACACAGATGCGTTGAGTTTGGATCAACCGTGGACGTCGCTGACTGAAGTGACTCAACAATATTTATGATCG
CAATACCGTGTGTGCGGCCCTCATTGAGCAACTCCTCTCCTATTTAGCCCGTTTTTGTGAGCATGGGTTAAACCATTTTA
TTGAGGAATGGCAACAAAGAGATCGTCTATTTAAGCAAACTGTTCGCTTATGCTGTGGCGAAACAACGTATACTGGAACC
GGCGCTGGCATTAATTCACAAGGTCATTTTCTCTTAAGGATGCCGGATCAAACACTGCGTGCCTTTTCCTCAGGAGATAC
CACGCTACTCAAAAAATAACGTTTAAGCCGTGACTATTTTTTAAGATCGACACGATCGTCTGCAGGCGACCTTAATTTCT
TAGCCGAAGCCAAATAACGTTCGATCGGCTCGATAAAGAGAGGTACTTCTTGCTGACCATAAGGTAAAACACCTAAACAA
GGCTGAGGGATCCATTGTTGCAAAGTGGTTATCATGGCTGTACAAGCCGCAGTGTGTGGTGCAAGCTCATTGGCTATCCA
ACCTAGACACCGAACATTCATTTGCATCATGCTCTGTTGAGTTAATAACGCATGATTCAGACATCCCAAACGTATGCCAA
CGACTAAAATAACCGGGATATTCAATTCGACAATGACTTCGGCAAAGAGTTGTTGTGCATTCAAAGGGACCGCCCAACCG
CCGATGCCCTCAATCAACTGAATATCCGCATCAGGATGCATATTCTGGATAATTTGCTGTTTGACGGCGGCACACTCTAA
ACGAATACCTTCTTTTTCCGCCGCCAAATGCGGTGCAATCGAGGATTCACCACCGAATAAGGACAAGAGAGAGAAGCTGC
TTTTTTGTAAAAAGACAGGCATCCTCATTTTTTGAATTGTTGTGCTTGCACATCATAATCCGCTCCTGAAGCAAGCGGTT
TCATCGCAAAAGTTTGATACCCCTGGTGATTGAATTGATGAAGCAATTGTTGGGTAACCCACGTTTTGCCAACACCCGTA
TCGGTGCCGGTAATAAAAATCGCATTCATTCTCTTTCCTTTTGGACAAGATAAATACCTAGATGGTAAGTCAGTTGTGGT
TGTTCTGGATTAAAAAAATAGCTGCGAAGCTGGCTGCGAGAAAGCCCTGTGCTTGCCAAGGAAGAAGCTGCTGAATAATT
GGTTCCTGTTTCTTTAAGCGAACGCAGCGCCTGATAGACATCGGCAATGTCGCAATCGATCGAAACCCGGCCTGTTGAAT
GAGCGTTTTCATTTGTGACCAGGTAGGCCATTTAGAATGTGGTTTCAATTCAGGGAAATTCGGAGTGATCGGCATCGAAA
ATAATAACCACCCTTCGTTTTGTAAACTTGTACGCCATGTCTTCAGTGTTTCACCTAAATGCACAGACCACTGACAGCCC
ATATTACAAAACAGTAAATCAACGCACGCGGGTGCTAAAATAGGATAATCAAAATCTGCTAAGATCAGTGGAATCGTTTT
GGGTAATTTTTGGCGTGCTTGTTTAAGCAATGATTCTGAAAAATCGAGTGCATATAGGCGTTCGTAGGAAAGCATGCGCA
GGAGTTGTTGCGTACTGTTACCGGTCCCACACGCTAAATCAGCAATCGATGCGAAAACTGTTCGATAAGAGGTTAACAAA
GTTAACGCGGCGGTACAGACGCGATCTTGCACCGAACAGTGTTTATCATAACCGTCTTGCGCTTGATTAAAACGATACTG
TAATTTCTTTTTATACTCCGGCACGACCATGCAAAAAACCTGTTATTGTATGTTGGATAGAGAGGGAGTGGGTTAAAAAT
CCGGCGTGTCCACTGTCGGGTAAAATAATGATCTTCGCATTGGGGTTGAGTTTTTTAAGTTGACACTTTTCTAAACGCAA
AATCGCATCGCGCTGTGGGATAAAATGCAAAATCGGCTGAGTAAGACCGGCATACTGGACACGCAAATCGGTGGTAAAAA
GTAATGCTAAAAGCTGGATTAAATGCTGAGTTTGCCCATCAATCCACTGTTTTTTCAGCTGTTTTCGAATTAAGCCCTGT
GGATCAGGATGACTGACTTTGCGGATAAATTGGTTTTGTAACCTTGGAAATTCAACCTCCGCTTGGCGCATGAACTGCTC
GGCGACCGAACACGTTATTCCTTGCCAAGCCGTATCCGCTAAAAAGCGCGGGGAACTGGCATAGAAAATAATCCGCTTCA
CTTTCTCTGGAAATTGATAGGCCAACTGAATCGCTAATAATCCACCCAAAGACCAAGCAAAAAGTGTAGCGGGTTGTTCT
ATCTTGCTTGCCAGTGATTGGACAAGTATTGTCAACGAGGTATTTTGTTGATGAATATATTCTACACCGTAAAAACAAAG
ATTCAGTTGTGCTAACCAAGCCAGTGACTGTGCTGAAAATCCCCAACCTGGAAATGGGCTCGAACCATCGCATCGATTAA
TGATTTAATTTTGGTCGGTGGTATGCAAACTATTGAGTGAAATTCTCAGGCGTGGCTGTTGATCTGGGACCGTCGGCGCA
CGAATGGCGGCTACATAAAAACCTTGTGCTGCTAACTCATCCTGTACTTGCTTTAATTGTTGGTTATCGGCCACACACAA
CGGCTGTATAGGACTAATTTCTGCAGAAGAGAGCGTCAATCCTTGTGCTTGCGCATAGTGTGTAAAAAAAAGACAGTTGG
CACGCAATTGTTCCCGACGCCAGGTTTCTTTTTGAATCACCTGTAAAGCGCTCTGCAACGCCACACAGAATGCCGGTGGT
AAAGCCGTTGTATAATGATAGGTTTTAGCAAATTGTAATAACGTTTCGATAACGATATGACTTCCCGCCACCAATGCACC
GCATCCATTCAATGCTTTACCCAGCGGTAGAACAAAAAAGGTTAAAGGATGCGCAGATAACGCACAATACTCTTTAATGC
CTGCTCCGGTAGCGCCTAATACCCCAATACCGTGCGCATCATCAATCAGCAAGCCACATTGGTAATGTTCTGCTAACGTG
AATAAATCGTGAATGGGAGCCAGATCCCCTTCCATACTAAAAATACTTTCTGTGACCAGTAAATGCGGTCGTCGTTGCTT
TGCTAATTGTTGAACATGCTCAAAATCGTTGTGTCGATAACGAACATGATGGGCACGAGAAAGGGCAATGCCTGCTAACA
GCGAGGCATGACACAATTTATCAGAAAACACACAATCGCTGCGTCCAACCAAAGCGCTAATAATCCCGAGATTGGCGTGA
TAACCCGAATTAAACAATAAGGCGCGGTCGACCTGTAACCATTCTGCAAATTGTGCCTCTAGGCGTGCATGTTCGCTTGA
ATAACCGGTCACCAATGCCGAAGCCGCGCTACCTAAACCATAACGTTGCACGGCACAGGCAAAATCGGTGATGATTTGCT
GATGTTGATTTAATCCTAAATAATCATTACTCGCAAAATCTATATAGGTTTTACCGTTTATACAGAGTTGATTCGCCGTT
TTTCCACGCTCAATTGCAGTTCGTACCCGAGTTCGACCATGCTGTGCCCAACGTTGATTTTTTTGGTAGAGATTTTCTAG
GAACATGACGTCTGCACTTCCTGACTAAGCATCCCCACTAAATTTAATTTTTGCAGTAATTGTTGATCATGATTTAACGT
GGCATTCTTCGCCGTCAGTAATTTTTCACCGATAAAAATTGAATTTACACCGGCCATAAAACACCACGCTTGGGTTTCAT
CTGCCATCTTTTCACGTCCTGCGGCCAAACGAATGCGGGTTTGTGGAAAAACCAGGCGTGTCACCGCAATGGTTTTGATC
AGTTCAAATGAATCTAAAGGTTTGCTAACGGCGTCCCAGGAATGGGAATCAGTTGATTAATCGGAATACTGCGCGGAACA
GTGGGTAATTCGGATAAAGCAAGTAACCATTTTACACGATCCGCTTGCGTTTCACCCATGCCGACAATTCCACCACAACA
AATCGCAATACCCGATTTAGCCACGTGATCTAAGGTATTTAATCGATCCGCATACGTTCGTGTATGAATAATGGTTTGGT
AAAACTCAGGAGAACTATCCAAATTATGATTATAAAAATCCAATCCGGCCTCGTGTAGCTGTTGTGCTTGTTCGGCATCG
AGCTGCCCCAAGGTCACACACGTTTCTAGACCCAGCGCTTTGACAGCACGAATCATTGCTAACACCTGTGGAAACTCTTT
TTTAGGTGGATTACGCCACGCGGCCCCCATACAAAAACGCTGCGCACCGTGTGCTTTAGCCGCTTTAGCCTGTTCGACCA
CTTGTTCCAACGCAAGCAATTTTTCTTTTTTTACGCCCGTTTGATAATGCGCACTTTGTGGACAGTAAGCACAATCCTCT
GGACAGGCGCCGGTTTTAATACTGGACAAGGTACAAAATTCGATACTTTGATCTGAAAAATGACGTTGATGACACTGATA
AGCGCGTTGAACTAATTCAAAAAAAGGTAAAGAAAATAATTGAGTGATCTTGTCTTCGTTCCACGACGTCGGGGACATAA
ATTAAAAAATCTCCTGGAAGCGTTGCTAGGCAAGAATATTACATGGTAGGCTTTATTTAGTCAACTTTATAAAAGTTTAA
TGGTTTACTAATGAAAGATATTTCATGGCAACAACTGGATCTACAGTGGAATTGGCATCCTTGTGCACAAATGAAAGATT
ATGAATCGTTTAAACCTTTAGTTATTCAGAGTGCACAAGGGTGTTATTTAAACTTAGCGGATGGGAAAAAAGTGATCGAT
GCGATTTCCAGTTGGTGGTGTAAATCATTAGGTCATCAACATCCTGTTCTAAAACAAGCACTGTCCGAACAACTCGAAAA
ATTTGAACATGTCATTTTTGCCAATACCACCAATAAAATCATTGTCCGTTTAGCCGAAAAATTAACCCAATTTATGCCAC
ATTTAACCAAAGTGTTTTACGCCGGAGATGGATCCTGCGCAGTAGAAATTGCTTTGAAAATGAGTTTACACGCACGGGTC
ATTGGCGGTGAACATTTACGCCGAAAAATCATTGCCTTACACAATGGTTATCATGGCGAAACATTGGGTGCACTGAGTGT
GAGTGATGTCGGACTGTATCGTCAATCTTACCGGGCTTGGTTATTTGAGCCTGTTTTTGTGTCGCCAGTGTATGTCACCT
CAGCCGAGGATCCTAAATGGGAAACAATCGAATCAGAATGGCCGAGGATTGAACAATCCTTAGCGCCTTACGCTGCAACC
GCCACGGCATTGATCGTTGAGCCACTGGTTCAAGGGGCAGGAGGAATGAAATTATATAGTCCTGATTTTTTACGGCGAAT
CGCTCACTGGGCGAAACAACACGGTATCCATCTGATTGCCGATGAGATTATGACCGGTATCGGGCGCACTGGAAAACGCC
TCGCTTGTGAATATGCCGGGATTCAGCCGGATTTTGTGTGTTTAGGTAAAGGCCTCACTTCCGGCTGGATACCTTTTAGC
ACGGTATTAACCACCGAATCTCTCTATCAAACATTTTACGATGAGATGAATACAGGCAAGGCATTTTTACATTCTCATAC
TTATTCTGGGCACGTATTGGGTGCACGTTTAGCTTTAGCAACATTGCATATCATGGAAACAGAACATTTATATGCTCGGG
CCTGTACACTGCAAACTATTTTACGACGTTTGATGCAAGAAGTGGCTGATAAAACCGGTTTATTAACCAATCTGCGTGGA
CTCGGCGCCTGGGTCGCGGCCGATCTCGTTGTTCCCGATCCTCATCAACGATGGGGCTACCTGGTCTACCAAGCCGCGGT
ACACAACACTATTTATTGGCTCCCTCCGCTGACGATCTCCGATCATACTTTATCTGAATTAAAAGAAATCACTTTACAGG
CTATTTTAGAGGTTTTCGGCTGAATAAACTTGGTTTATAAAAATAGGTGCAAATATCTAGTTTTACCGTAAAAAAAACAG
ATTTTTTATCTAAATTGAGAGTCAATGCACTGTATTTATAGGACACAAAGCTTCTTAAACACTTATCAAAGCCCATTTTT
AGCTAAAAATCAGATAAATTGATTGCATTTGCATCGATAACACTCTATAGTTTTTCGTTTTCATTAAGAAAAAACACAAA
AACTCAGCAGAGCCGATTATGCCAAAGCGTCTACGTATTTACATGATTTTAGGGTTGGTTGCGATGGTATTACTGGCTAC
CGGCCGTATTGCTTTTTCCTACTATTATCGTTACCGCATGGCCAGCTTTACTCCCAAGTCAGGGCGTTATCTTGAAGTCC
GAAGTCACTGGTTTAGTGACGGCTGTCTATTTCCGCTCCGGAGATGAAGTAAAAGAAGGTCAACCGCTGGTTCAACTCAA
TCCAGCCATTCCTGCGGCGCAGTTTGCTACGGCGAAAGCACAAACCCAATTAAGTGCTGCCGATTACCAACGCGCATTGC
AATTATATCGTAAAAAAGTGTTTGCAAAAGCGGATTTAGATAAAGCATTAGCCAATTATCAAGCCAATCAAGCACAAGAA
GCCAAAGCAAACGCCGCTTTAGCACAAACAACGATTCGTGCCCCTTTTTCAGGTCGTTTAGGTTTACGAAATGTAAATAA
AGGAGACTATCTGGATCCGAGTCGGGCCATTGTAAATTTAAATGCTACAACGCCTTTACGCGTTAATTTCCAAGTTCCAG
GCACCGCATCGAGTCAAATTAAACTGGGTAATTCAGTCTTTATTCAAAGCAGTGCTTACCCTAAACAAACATTTGTCGCC
AAAGTCTATGCGGTGGACTCCCAAATTGATGCCGCAACACGTAGTTTAGCGGTCCGAGCGGTCCTCGACAACGCCTCTGG
GAAACTTTTGCCCGGAGCGTTTGTTGAAGTTTCTTTGCAATTAGGGTCAGCCGAGTCATTACCGACTATTCCAGAAACTG
CACTCAATACCGATGAAAAAGGAACTTATGTGTACCGTGTTGTGGGTAACATAGCACTTAAAACGCCCGTAACCGTTCTT
TTTGAAAAAGCGAGTCAGGCCGGGGTCTCGGGACTGAAGGTCGGTGAAAAAATCATTCGTGTCGGGAGCTTTAAAGTCCA
CGATAAAGCACCAATTATCATTGGAAAATAAGTCATCATGCGTTGGATTGAACCGTTTATTCGTCGTCCTGTTCTAGGAA
TCGTCTTTAGCTTATTCATTCTACTGATCGGCCTACAATCGTTTTTATTGTTACCCGTTCGTGAGTACCCATCTATTTCA
CCGTCGGGCGCGCCGGCACAATTGATTGAAAGTTTTGTAACGACTCCTTTAGAGGGCGTATTAGGTGGTGTCAATGGCTT
AGATGTGATTCGCTCCAGTAGCAATGCAAATAGCAGTCAAATCAGTCTACAATTCAAATTAGGTTACGATATCAGTAATG
CCGTTGCTTCTGTACGTAAACAACTGCCCACTGCCGTATCCGATCCAGTGATTGAAGCCAAAGATCCCAACGCGAATCCT
ATTTTATTTCTTGCTTTTTCTAGCGCAACACTTTCTCCTGAAGCGGTAACCGATTATCTATACCGTGTCGTGCAACCACA
ACTCCAAAATGTCGCCGGCGTCGGTGATGCACAAGTGTTTGGTAATCGACGTTACGCAATGCGTATTTGGCTGGACCCGC
AGAAAATGGCGGCCCATCAAGTAACTGCCAGCGATGTTCTCCAAGCGATTAAACGCAATAATGTTCAAGCGGCGCCTGGA
TCACTGACCTCTACGTGGCAAACGATTACAATCCGTGCGAATACCGATATGGTGAATGCCGACCAATTCAATCATTTGGT
CATTCGCAATCAAAATGGTTATTTAGTTCGCCTGTCCGATGTCGGTCAAGCGGTATTAGGTGTGCAATCCACAGATAGTG
ATGTTAATGGTAATCCACGTACTGCCGTTTTAGGTATCGTTCCTCTCGCCACAGCGAATCCATTAACCGTTGCAAACTCT
GTCAAAGCGTTGCTGCCTGAATTACAGGCCGAAGCAGCACCGACTTCAATCAAAGTACAATTAATGTGGGACTCTTCAAG
ATTTATTACAGAATCAATATACGACGTGACACGAACATTTATCGAAGCCTGTCTATTTGTCTTTTTCGTTATTTTTATTT
TCTTAGCCAGCTTTCGTGCGACCTTAATCCCACTAGTGACCATCCCACTATCAATTTTAGGTGTTTGCACGATAATGCTC
GTTTTAGGCTATTCGCTGAATGTACTGACTTTATTGGCTTGGGTATTAGCCATTGGTTTAGTCGTCGACGATGCGATTGT
TGTCCTAGAAAATATTCATCGCCACCAAAAGCAAGGCTTACCTGCCATCGATGCGGCCTTAAAAGGAACACAAGAAATTG
CCTTTGCGATTATTGCCATGACGCTCACTCTCGCAGCGGTTTATATATGACGGGTTTATTGTTCCGTGAGTTTGCTTTTA
CCTTAGCGGCTGCGGTCATTATTTCAAGGGTCATTTCTTTAATGCTTTCACCGATGCTGTGCGCTAAATTATTAGCGCAC
GAGAAACCCGAATCTGAATTCGAACGTCGCTCCAATGCGTATTTCCTGGGTCATGCAACACCATCCACGAATACTTTTAA
TTACCGGCCTGCTGTATTTAAGCGGATTAGGATTATTTAAAAGCTTAAATACCGAGTTAGCTCCGCAAGAGGATCAAGGT
TTCATTATTACGGTTGCCAATGGCCCGACGTCAGCTAATATCGCCTATATGAAGCAATACGTCGCACAGTTGGAATCGAT
TTATAAACGTTTTCCCCAAATCGAATCGTATGTCAGCATCATCGGGATGCAAACACTCAATAGCGCGCTTTCATTTTTAA
TTCTCAAACCGTGGCAAGAACGCGATGTATCGAGTTCAACCTTGATTTACTCTCTCTTGAAACAGTATTTTATGATTACG
GGTTTACAAGCTTTTCCGTTTAGCCCACCGGCCTTGCCGGGCTCTTCGGAACATGCGCCCTTAACCGTCGTCTTAAAAAC
AACGGATAGTTATGAGAAATTAAACCAATTCGCGCAAGCTATCCAAGAAAAAGTCACAAAAGACAATCCACGCATTGTGG
GCTTACAATCTAATTTACATCTCAATTTAGCTCAAGTTACTTTAGATGTGGATAAAGATAAAGCGCTCTCGTTAGGCGTC
AACATGGACGATATTGCGAGTAGTTTAAATACACTCATTGGTCAACCACAAAGTAGTTCGTTTAGCTGGAACGGCCGAAG
CTACGATATCATTCCGCAACTTTATCCGCAGTTTATGAATACGATGGAGCAACTAAAACTGGTCAATGTCCGTACACAAG
CGGGTCAGTTGGTTCCTTTGGCGAACTTAATTCATCTGCAGCATACGGTCACCGCGCAAAGTTTAAATCATTTTCAACGC
TTACGTTCTGTGACACTCAGTGGTAATTTAGCGCCAGGTTATACCTTAGGCGAAGCCGTTACTTATTTACAAAAAATCGT
TAAACAAATTTTACCTACGGATGTCCAAGTCGATTATTCTGGTGCAACCCGACAATTTATGACTTCGGGCCATCAAATGG
GTCAAGCCTTTATTTTAGCGATCCTCTTTATTTTCTTAGTCTTGGCCGCGCAATTTGATAGTTTTCGTGCCGCCAGTATC
ATTTTATTAACTATTCCTCTTTCTATCGCGGGCGCCTTATTGATTCTCCTTTTAAGTGGAGGCAGCCTAAATATTTACAC
CCAAATCGGTTTAATTACTTTAGTGGGATTAATTGCCAAACATGGTATTTTGATTGTTGAGTTTGCTAATCAATTGTGCA
ACAGTGAAAATGGTTTGACCCGTGAACAAGCGATTGTTGAAGCCGCTACATTACGTTTGCGGCCGATTTTAATGACCACG
GCGACGATGTTACTGGCCGCCGTGCCGCTCGTACTCGCGCACGGAGTCGGTGCGCATGCGCGCGGACAATTAGGCTGGGT
CATTTTAGGTGGAATGTCCTTAGGCACTCTATTTACCTTGTTTATTTTACCGGTGATCTATACCGCTTTTTATCGCTTAC
GTTTGCCTACATCAAAAAAAGATCTGCCTAAATCCTTACCTTAAGGCGCGCTTGCCTAGACGATTAAATCTAGGCACTAT
ATCTTTTTATTTATAAACTATTATTGGTTTTATATGAGCTCCTTACAATCGCCATCGAACACGATTCATCGATAAAAACA
GCGGTATTAGAGTGTATCGCTGGATTGGATCAAGGGACATTACGCGTCGCTGAAAAAAAAGGTTCCGAGTGGATCGTTCA
TCAGTGGGTCAAACAAGCGATTTTATTATCTTTCAAATTGCGTCATGAAACCGTTAGTGAGGCCGGATTTACACGCTATT
TTGATAAAATTCCACAAAAATATGCGGCATTTACTGCGGAGGCGTTTCAACAACACAAAGTACGTGTTGTCCCCAATGCC
TGTGTTCGCGAAGGTGTTTTTATTGGTAAAAATACAGTATTGATGCCTTCTTTTGTCAATATTGGTGCCTATGTGGATGA
GGGCACGATGGTCGATACCTGGGCCACGGTGGGTTCTTGCGCGCAAATTGGTAAAAATGTCCATTTATCGGGTGGTGTGG
GAATTGGCGGAGTATTAGAACCCTTACAAGCGAATCCAACCATCATTGAAGAAAACTGCTTTATTGGGGCACGTTCTGAA
ATTGTTGAGGGCGTGATTGTTGAAGCCCATAGTGTCATTGGCATGGGCGTGTTTATTAGTCAAAGTACGCCGATTTATCA
TCGCGAAGAAGATAAAATTTATTATGGACGTGTCCCGAGTGGCTCGGTCGTGATTGCCGGCAGTTTACCTTCTAAAACGG
GATCGTGTCATCTCAACTGTGCCGTCAGCGTGCTAAAACAGCGATTAATGAGTTGCTCCGTAGTATTTAATCGATTTTAA
CAACGATTATATGGAACATCCCCCGACTTAAGCCAATGAGTCGGATCGGTTCGTTGGCTAAATTGCTTTTATGCGGCAAT
CACTGAAGATATCTCTTGAGTAAAATCAGGCTAAATCAAAGTCTGGTCTGATTTTTCTGGATAACCGATCACTTCACTGG
AGACACTATTACTGGTTTGAAAGTACGATTACACATTCAGCGTACGGAATAAAACTGTCTCATCTTCACCGGCCTCTCTG
CACCGACGCTGAATTTTTCAGACAGGCGCTCTCCATAATTATTACTTATTCGCGCCACCATTTTTATATCGATTGCCGTG
TTTTTTCCCTCAATTGTTTGACTTGTTCTTAACAAGAAGACTGATTTCTATTTGCATAACTAATAACAAAATGATATTTT
ATTATATCTAAATCATAAGGATATGCGTTAATATGTTTTAAAATGATAATATCCGTAAGGCGTTATATTATGTCGTCATT
TATCCAATTTGATCATACCGTTTCCTTCGGAAAAATGATTAATGAAGGAGAAATAGAAGATGTTAGTGTCATATATAACC
CAGATAAAGTCTTAACCGATATCAATAGAGTAAATAGAAATCTTCATATTTCTATTGCCAAAAAACCTCTGGAATATTGG
AAAAAACTTGTTGCCCAAGATGATTCATCTGTAGAGATCTCTTCCAAAGAACATCTAACTTTGTTATTCGAAAAAATTCT
TGCGGAAAAGAGTCTTAAATTAGAACAAGAAAAACGACGACAATATGTATATTTTTTATCTAATTTTTTAAATCAAAATT
TATATCACAACGAGGCATTTTATTTATCTAAACATGAATTTGTCCCTACGAAACCAAACCTAAGCATTGATATCGCTTTC
CATAACGAAGCAATTTATATCCAAACAAAATTTTCTATACCTGTTTTAATACCGAAAAGTACAAGTGGAGAATTATCAGA
AAATCAGTAATCCTTCTAGATTTACAAAAAAAGACTTTAAAAGCACAACTACCTATAAAATAGTTTTGACTCAAACCCAA
TCGAATGAACTAAACCCTATTAAAAATTGAGATGAGTCTGCTCGAATTCAAAGTGACCTGCCGGAAAAAATATGCGGAAA
AGTTCAATCCTCATATTGAGGAGAAGCTCAATTCTCCAGTTACAGAAAACAGCAGATTACCTTACTTCCTACGCTTTTTA
CTCCACAAAATTAGACTTTTGTCAAAGTTTATTATCAAATATATTTTTGAAAAAGATACGAATATTCATTTTTCAAGCAT
TCAACACAAGGAAGCAAAATTTACACTAGAGCCTCTATCTTTTTCCCCAACTTCAAATAAAGTGGGTAAATATTCTGAGG
AAAAGCCGGAAGCAGACAATCTTGTTTCTTCAGACGCAGAAAAGTCTGATAATACTCATCCGCTTCCCCTCAAAGAAGAA
ACCATAGTAACCGTCCCTGTCCCGATCATATGTCAAAAGAATGATATCAGTAAGGAAGAGCGATATTCAACTAAAAAAGA
TATGGGCATTCATTCTTTAAACACTCACCCAACAGAGAAAAAAGTTAACCTAGATATCCTTACTTCAACTAAAATGGCTG
GAAAATTAACCATTCATTCAAAATCATCAATAAAAGCTACTTGCACGGGGAGAAAGAAACCATTAAAGCCGATTGAATAA
GCCGCAATGGAAATCCACCTTTTTCAAAAAGGTAAAAAACAAACCTATTTGCAATTCAGAAGTCAGCAATACCTTTACCT
TTGGTAAAGATAGATCATAAAACAAAAAATAGTGGCCTACCTATTCTTCTCAAACAATAAAAGCGCTGTGTATTTTTCCT
GTGATGTAATTCACAACGTATTGGTAAAATGCGACTCACTTTCTCTACTAAATGAATCTTGTGGAAATGAATCGATAAAA
TAGAAAGAAACTCGATTGAGCTTTGGCTTTATTTTTTCTAATGGTGCCGAAGGCCGGACTCGAACCGGCACAGCTTGCGC
TACCACCCCCTCAAGATGGCGTGTCTACCAATTTCACCACTTCGGCAATTTAAAAAAGTTAACTTTTTTTACCCTACTTG
TTTACAGCACTCGAATCCATCGGATTGGATTGCTTTTTTACTGTATTATGAGGCACTTCGCTGGTTTTTTGCAAAACAGT
TGGTTGCGTTAAACCATCTAATTTCTGAATCGGATCGTCTTGACGAATACGATGTCCAGCTAAATAACCCAATGTTAAAC
TGGTTACGAAAAAAATAAGTGCAAAAAAAGCAGTGAGCTTAAACAAGAACGATCCAGACCCTTGGCCACCAAACACAGTT
TGTGATGCTCCGCTACCAAAGCTTGCGCCCGCCTCGGCACCTTTACCTTGCTGTAACAAGATTAAGCCGATCAACGTGAC
TGAGACCAAAACATGAAATATAAAAAGTATTTGCGCTAACATCGTTATTTATTCATTACAATCAATTGCTTTACATTCTG
TTAAACAGAAGTGCTGAGACACTGCTCATAAATTTGCAAAAACTCGCTGGCGACTAATGACGCACCGCCAACCAACGCGC
CATCGACATCAGGCGCTGAAAAAAGAGCCCGTGCATTGGCTGCCTTTACGCTGCCACCATACAGGATAGCTAATTCTTGC
GCAAGAGCCACGTCATAAAAAGCAACCTGTTGACGTAAAAATTGATGTACCGCTTGCACTTGTTCTGGGCGGGCAGATAT
ACCGCTTCCAATCGCCCAAACCGGCTCATAGGCGAGTAATGCCGTCTGAAACAATATGGGGTCCAATTTTTTCAGTACGT
CCTGAATTTGCTGCGTTAACACCGCCTGGGTTTCCCCCGCCTGGTACTGTTGCAAGGTTTCACCGACACAGAATACAGGT
CGAATTCCACATGCCACGGCTTGCTCTATCTTTTTGGCCAACTGTTCCGCGTCTTCATGGTATAAAATACGCCTTTCTGA
ATGGCCGATCAGCACATATTGGCAACCAAACGCCTGTAACATACTGGCTGAAATTTCGCCAGTATAAGCCCCGATCGGTT
CTGAACAGACATTTTGGGCGCCCCAAGCAATGGCTGAGTCTAACAACGCCTTTTGTGTCGGCTCTAGGAACACAAAAGGC
GGGCAAACAACCATGTGAACACGAGTCGATCGCGAAATATGGGCTTGACTTAATTGGGTTAATAATACCTGTGTCGATGA
TTTATCACCATGCATTTTCCAATTACCGATAATGTACTTGGTACGCATTTATTCTCCTCTCTTTTTTAGTCGTTTGACTT
TGCAGACCCATTCGTTGATTGAGTATACAAGATTTTACTGCCATAACAGAGGTGTGTTCCTGACCAACTTAGGTTAAAAA
ACTAGAATGATAAAGCATAGGTCTCTGTTCATCAACCGAATAAACGGGGTCTTGTGGAGAAACAATAAAGAGTGATTCAA
GCAAGCGATATGAGAAAAAAATATTTTTTTATTTCTCATTTTTGTTATGTCGCGAAGGCCAAAATCAAAGTGCTTTGGAT
CATTTGAACTCCCTTGATTCGCTAAACCTAAATAGCTTATTAACCGCTTATGCCAATTATCGGATAATCTTTTTTTTGGG
TAGACGTAATACTATTTTGCTCCTGAATCATCTGCTGACCCTGCTTTAGGACTGGTTTAATTTGTGCTACATTCAATGTC
ATAACGATTAAATTGAACCAAGAATTCACTTCAGTATTATTTTCTGAGTAAAACAAACTATTCTTTCCTAACATGGGGGT
CACTTAGAATCAGACAACCTAGGATGAGTAAACAACCTACACCGTGCGATTCAAAAGCTAGTTTTTGACGTGTTTCTTGC
TGTGTTTTTTGTAGAATACGCGTCATTAACCTGATAAAATCAGTATTTTTTCATCACGACCTTATTATGGATGAATAAAC
GGAGTCGTTTAAAAAGCTGTTCACACAAAATTCTCACTTCTTACTCACCTTGTTCTTGCAGCCTCTTATCAAAATTAGGC
AGAGGAAAATGATCAATCATTTTTTCCGTAGTTAAAACAAAGAGATTTAAACATGGCTTGGATGTAGAGGGATTAGAGAT
TTGATTTAATAACTGCTTAAGTAATAAGAAACTACTATAAGTAGAATGACCCACAAATCGATCAAGTGATACGGGATCCG
CCCAATACAAAAAATACCGCAAACTGTTTAGGCAATGTCGGTTACGGTTCCATAATTGATGGCGTTGATACTCAGTGCGA
TTAAGATGTCACGTTAGGCTTAACCGATAAAGAAAATTGTAAATAACGGGTAATTGACCATAATGTACTTCATTTAATAG
ATCACCAATTTGTTTAGGATGTAGCGGCTTAAGTAAGTAATAAATCAAGTAAAATAAATGAGAAAAGTGTTCTGGTGTCA
ACGTATGATTCCGGAGCGCAAGGTTAAACAGGCGAACCAAAATAGAATCTCCGTCAAGATTTTTTTGCAAAAAAACCACT
GTAACCAATTTAAACTGACTTAGCGACGGTTTCGATCAATTTTTTTATAGTCGGGAATACAGATACAATAACCCGTCTTG
CACAATGCTTGTCTAAGATTCTCTCGAGCAGTCCGTTCTTCTAGTGAACTAGGCGTTTCCACTCCTGGCACTGGGTTCAT
CGAGACACTCCCTCCTTGTTTTCGACAAAAAGCGATGATACCTAAAAATAAAAAACCTTGATACCGTTTTATTTACAAAG
CACCGCGTGCTTACGTTTTTTATCCTAAACGTAGTTCAATGCACGTGAACTAAATACATACCTATCCACCTTGGCATACC
GCTGCGTTAACAGGAGAGCACTCCGCTGGTAAATCGGGAATGTGATTTTTTTTATTCATTTTATTTTTAAACCAATTAAA
AGATAAAACTTTATCTTTTTTTCTTTATTAAAAGCTAAATTTTTTTTCGGTTTACTTGATTGAGTTATCTGCTTTGTGTT
AATTATTGACTTTAGATTAGGTCCTTCATCAAAAGGACTTACAACAGATGACGTTATTTTTGCTATTATTTTTTGTTCAA
TGATTGGCTTTAAGTCACCTTCCTCATCAAAAGGATTTATACCTGCTGACAGTGTAAGCTTTTCTTTTATTTTTCTATCC
TGATTTTCTTGTTGAGATGAGTGTTCTTTATTCTTATCAAATAAAGCGTTTTCAACACTTACTCTAAACGAATTTGACCT
ATCCCAATCACTCGGTTCTGATGAATGATTTACATTGAAACTTAGCTCAAATTGTTCTTCTTCTTTGGGTTTACACTCAC
AGAATAATCGTTTTTTATTTTTAGACGGTGTCTTATCAGTAGATAACTGTTTGCTTGGTTTATCATTACTGAAAATATGC
TTACTTAAGTTAGAAAGTTTTTTTGAGAAAAGAGCTGAAAAGTGGCTTGACTCTAACTTCGTTAACGTCACCTCTCCAAA
TTCTTTGGTGGGTTTGGTTTCTTTTATAAGTTGATTCATCGCTTTACAAGAATAGTAAGCCAACATAGCTAATCCAGCGA
CAAAAGCAAGAGAGCCCCATGCAAATAACATCGAAAAAGGAAAAAAAATACTGAAAATGAAAATAACTCCTGAAATGATA
AATAAGGGGAGCGCACGCAAAAAATTAAAAAGAGAATTTTTAAACAGTCCAATAATAAGTCTTTTTAAATGGTAGTTAGT
CGATACTTTTGTTTCAACCAACAGCTCGGTCATTTCTTCGCTCGCCAATAAAGCCACGTCAATTGGATCACAAGTGTTTC
TTTTCGCTGTATAATTAATAACAGTATCTTCTTGTTCATCAATAAGGTAAAAATGACAGGAGAGAAGATCTGGCGTTTTA
TTTACGATTTCTTGGAGTTTATATATTGCACTTCCCAAGTTAATTTTTACGGGTACATTACTAATAGAATTACGGTTTAT
TTTTTAGTTTCTTGTATTAACTCATTTAATGCCGCATAAATATTTTGCCCGACAGACGAACCCTCTTTTTTTTCATAAAC
AACTAACACTCCTTTTCGATCGCCCCAAATAATTTTATTTTCTTTAATATCGATAAGACGCGGTGCACGTAATTGCTTTG
AACTTGAGAAAATATTTTTAAGAGAGTGAGTTACAGTATAAATAAATCTACCGTTTTTCTTAAATTGATTCTCAGCACCA
ATAATCCGAATGTTTTCATTAACTTTTGCATTAAGCCCATTGGAGTTTAGGTTAGGTTTTAATGCACGTACAAATTGACC
CTCCTTATAAAAAACTAACGTAGAGGATCCTTGATATAATAAGTCGTGTCCTTTTGCATACAACTCTACGATACAATCAT
CGACAAATCGTTCATAAAAAGAATCTGGCCATACTCTCTTACCCTTATTGAACCGCTTAAGCGTATTATTAAAAAAGCGT
CGTGAAGTATTCAATGATTCAAACTGAGCAACCTCCCGTGTAAAACACGTTTCGACTATTTGCTTAGCTTGATCATTAAA
ATATTCCGGTAATTTTGTTTGCAAAAAATTTTTATCTATGCCGTTAACTGGCTGCGGAGCAAGGCTCTGTTGAACACTTT
CTTGCTGTTTTTCTGGTTTGTTTTGTTTTACCCAGTCGATGAGTACTTTCTTCAAGTGAGTTTTTAATGAGCACGTAACC
GCTAACCGCGCAGAAACTTCATCCTCATAAACTTTCATAGAGACCACCGAGGTCCCTGCAATAAATTGGCACGGCGGGTT
AAATTTAGGCATAAAATTATTTTTATTATTTTCGAAAATAAAAACCTTATAGAAAAATAATCAACAAATCAATTTATAAT
TCATATAAATTTATTATTCAGATAACCCTTAGATCAAAAATATATTTAATAATAATAATTAACGATCGATGTGAATCTAT
TTATGTTTTATAGGATATATTGACCATCAACATTATCTAAAAAAATAAATTAAAAGTACTTTATTACTCTTTTTCAAATC
GAATATTGCCCAATTTATAGGTGAGTAAATAAAATAGCTCTATCGTCACTTAGGTTAAATTTATTTTTTTTAAAAGAATT
TTTTTTGCTAAAAAGGCGAGGTAATCTGCTAGTTTTTAGTTTGACCGATAAACTAAAACTAGCAGAAGAAAAGTGATACC
TGCATTTTTTACAGGTCAATCGTTATACTTATGAAAAATATTCGCTATCTGATTCAAAATTAACTCATATTACAGGACTG
AAATTCAGTCTGCGATTCAATCTCCAGCATCTGCTACCCACTCGTCCAATCAAGCTCTTGGGTAGCATTTACATAACTCT
TAGTGTGATGTGTTTGTTTCCACTTCACTCATCAACGCATACCTATCGCAGATTTTTCAATCTTTGCTTTGCTTATAATA
TTTTTCTTGTCTTATCGATAAAAAAATTATTTATGGTGGGATAAAGATGGGCCATATGAACAATCATGCTCATTATTCAC
AGTCACAGAGCGTTGATCTTTATCAGAAACCTCAGATTGGACATGACCCATTTCTTTAAATGGTTTTACAATTCGTTTTA
TCACATCTAACCCTGTAGAGCCTTCCTTAAACAAACTAGAGAAAATGTTTTTTATTCTAAATGAGTGTAGCCTTTTTAAC
GTTGGATCACTATATTCTTCAGTATTTTTTGTTAAACGTTCAAGCTGGTCTATTTTTTTCCATGCATAAAATGATGGAAC
AGTTAACGCCACACAAAAAGCAGGGATTGCTACCCAAAGTGGCGCACAAGATAACAGTACGCCAGCAATCAAGAACAAGA
TAGCTGCCAAACAAAGTGTTTTCACAAAAATACTGATATAACCTTTGCACTTCTCCCAATAATGATGATTTATACTCACC
TTAGCATTGACTTTAATCGGCTGCAGCAACTTGTTTTTTATCTCGTAATCTGTTATCGCCGCATCGACTGGATCGAGTGT
ATTTTTTTTGACTGTATAACGGTATACCTTAATTATTTCTTCTTCATTCTCTCCCGGCGTTTTTTCAATATCATAAAGAT
CGCACGATAATAGTCCATGCAACTTACACACCGCTTTGTAAAGATCATCCATGAGCATCTTTATATTCACTTTAGTTTCT
GGACTATTAGCCTGAGCCACTTTTCTTTTTTCGAGCATATCGGCGATGGCTTTGTCTAACATAGAATAAAATTCTGCACC
GATTTTTGCTCCAGGCTCTTTTTCATAAACAATTAAGATACCTTGACGATCATCAAACATAATCTGATCCTCAACGATAT
CGGTTAGGTGCGGCGCCTTGATTTTATTATCGCTAGAAAGCCAACGAATTAAGGAAAAACCATGTTTCTTAATTTTATTT
GTCGAACCGATAAGTCGCAGATTTTCATTATTTTTATGACGTAAGCCGGATTGATTTATTTTGGGTTTTAATGCTCGCAC
AAAATGACCGTCGTTATAAAAAACAAGACTAGAGGATCCTTGATATAATAAAATTTTGTTTTTTCTGTGAGCTTCTTTAT
GCATTCATCTGCAAAAATAGTTAGAGATTGTGATAAACATAGATCCTTATCATTGTATTGTATATTAAATAAACCCTTTA
TAATTTTTAAGACATCAGAATCAAAATAAGATCGCGAAAGTTTAATAAAATTGTCGCTATTTAATTCATTGGCTGACTGT
TTACGAAAATCGACTTGTTGCTTTGCCCAATCAATTAATTCTTTTTTCATCCATCCTTGCAACGCTTGATCAACTGCTTC
CCATGCCTTTTGCTCATTTTCATAGATAGGAAGCTGATCAACTTCATCATTAGGGATACAGTAATTAAGTGGTTCAGAAT
TTGGCATTATATTTCTTATTTTTATTTTTACGATTAGAAAGTTTTATTATAAATATAAAATACTCTTTAGTTTAAAAAAA
ATAAACTAATATTTTTTAATGATTATTTCGATTCCAATGTAATTTACTACGTAATGTTTCAAAATAATTATAATCAAGCG
GGTGAATTAAACGCAGTGTTTTCGCATATTTCTGAATATGAATATCCGCGCCCATCGGAACAATCATTCGATCTTTCCCA
TCGCAGCTTAATGAGGGGGGAGACTGATTATCAGCGTGAATATGAATCCGAATCCGACTGGCCGAATTAATCACAATCGG
CCGAGCACTGAGCGTATGCGGAAACATCGGCACGAGTACGACTGCATCCAGTTGCGGATGCAAAATAGGTCCTCCCCCAG
AAAGTGCATAAGCCGTTGATCCAGTGGGTGTGGCCACAATTAAGCCATCGGCTTGTTGGACACAGACAAACTGTTCATCC
ACACTGATAGCAAATTCAATCATTCGTGCCACATTACCGGGCATCAAAACCACTTCATTGAGTGCAATCCCTGCATTAAT
GTGCGCAGGAGGATGCGTGTCAGTGATGGTTGCACTTAATAAAAATCGTTGTTCTTCTTGATAAAAGCCAGCTAATACCT
TAGCTATTTTTGTTCAAGATCTTGTGGCCGAATATCCGTTAAAAAACCTAAGCGGCCACGGTTAATTCCTAACACAGCGA
TATCATCCTCTACCGCATACGGGGCGGCATTCAGCAGGCTCCCGTCACCTCCAACGACAATTAACAGATCTACTTTTTTA
CCCAACTGATCATTGGTAAAACAAGGGAACTTACGCTGTGATAAAACTTTTGCCGTTTCTTGTTCGACCCATACTTCAAA
ACCGGCAGCTTGTAAGTAATCCACTACCGCGATTAACGTATCGCTGACGTCTTTCATTCCTGGTCGACCAACCAAGCCAA
TACGTGTAAATTTTTTAGCCATGCTGACCCCACCCTCTTTGCGTTGCGCTGGTTACCGTTTAGGTTATAACTGTTAACAC
AGAGTACCAAATTAAACCCTTGATTGCGCTCCTTACTTGAATTAGGGCGAAATCGACCTCACTATTGAGTCAACCACTGA
ACATAATAGGCCTTTGGGTCATTAAGCGCGGAAGGTTATTTATTACCTAAATAAAAAATAACCAAGCGGTTTCACCGCAG
CGTACACGACTCGGATTGACTTTGCGAAGTCGGTCACACTCCTTTACAATTCGATCCGAGGTAAATGAGACAATTTGATT
TTCACTGGCAATGGGAGTACCAATAAATGAGCGAGAAAAAAAATACGAAAAAGGATACCTGGAAAAAAATGCATGAAAGC
GTAAAAAAAGAAGAAGCGGTGATACAAAGCACCGTGACTCAAGAAAAATCAGCGTCTGCCCCCTTGCATGAGGATACGTT
TGAACCTTCTTATCAAAGCTTAAAAGAGCAATTAGCGGCCACTCAAGATCAACTTGAAAAATGCCTCGCTGAGTCACGTC
GTTATCAAGAGCAAATTACCTATTTGAAAAAGAAAATGCCTATAAATTCTCACTTGAGAAACTCATAAAAGAACTTTTAC
CGATTAAGGACTGTCTCGAATCTGCGCTTAGCAGTTTATTGGAAGAGAATCAAGGCAAACAAGAAACTCAGGCGATCCTC
AAGGGGATTCAGCTGACCGATCAAGCCCTGCACAAAGTCCTTGAAAAACAAGGCGTCAAAGTCATCGCACCCCTCCCCGG
TGAAAACTTTGATGCACATTATCATCAGGCAATGCTCACCGAACCCCATGCTCAATATACCGCCAATACAATCGTTAAAA
TCTTACAAAAAGGCTATCTACTCCAAGAACGTCTGATCCGTCCGGCGCTCGTGGTCGTCGCACAGGCCGACAATAAACAA
ACACCTTAAATGTGGAGCCTACCTTGAAAACTGAAAAAACTAACCCAACTTTAGGGGTAGTTAGCTATGAAGCTGATTAA
TGCGTTTTAATGAGCATTATACAACAACAGATCATCGTGATAGCAGTGTACTCAAGGTTTTTTAGCGCGTGGTGGCTGCA
CGCTTGTCTGAGACTTAAACCTTAGACGGTATTTTGTACATTGTTTATTGAAAAAGAAACAAGCTATTTATTGCGGAGAA
CACTATGGCAAGTGCAAAAATTATTGGTATTGATTTGGGTACCACCAACTCTTGTGTCGCAATCATGGAAGGAGGTAAAC
CTAAAGTGATTGAAAATAAAGAGGGTCGTAGAACCACCCCTTCTGTGGTGAGCTATGATAGTAGTGAAATCAAAGTCGGT
GAAGTGGCCAAACGTCAATCGGTCACAAAACCCAATGACACCCTCTATGCGGTTAAACGTCTTATTGGGCGGCGCTTTAA
AGATGAAGCGGTTCAAAAAGACATCAAAATGGTTCCCTACAAAATTATTGAAGCGGAAAATGGCGACGCTTGGTTGGAAG
TGGGGGGTAAAAAATTTCTCGCCGCAACAAGTTTCGCAGATCTTAATGAAATTAAAAGCGGATGCCGAAGCCTATTTAGG
GCATGAAGTAACTGAAGCCGTTATCACCGTTCCGGCCTATTTCAATGACTCACAACGTCAAGCGACGAAAGATGCAGGAC
GTATTGCCGGTCTTGATGTAAAACGAATTATCAATGAACCCACTGCAGCAGCGCTTGCGTATGGTTTAGATAAAAAACGA
GGTGACTCGGTCGTTGCCGTCTATGACTTAGGGGGGGGTACTTTTGATATTTCCATCATTGAGATCGCTGAAGTGGATGG
CGAACATCAATTTGAAGTGTTAGCAACCAACGGTGATACCTTTTTAGGGGGTGAAGATTTCGATTTACGCGTCATCAACT
ATCTAGCAGATGAATTTAAAAAAGATCAAGCCATTGATTTGCACAAAGACCCATTGGCCTTACAACGTCTAAAAGAAGCG
GCAGAGAAAGCGAAAATTGAATTATCTTCTGCGCAAGAAACCGAAATTAACTTGCCCTATATTACTGCTGATAGCAGCGG
GCCAAAACATTTACACATTAAATTAACTCGTGCCAAACTCGAATCGTTGGTTGAAGATTTAATCGAGAAAACCTTGGCGC
CGTGTAAAATTGCGCTTAAAGACGCCGCGATTACGGCGGATAAAGTTTCTCAAGTAATTCTGGTCGGTGGGCAAACACGG
ATGCCTAAAGTACAAGAGCAAGTGAAAGCCTTTTTTGGAAAAGATGCCCGTCACGACGTCAATCCCGATGAAGCGGTTGC
AATCGGTGCGGCGATTCAAGGCGGTGTGCTTTCGGGTGATGTAAAAGATGTCTTATTATTAGACGTAACGCCTCTTTCTT
TAGGGATTGAAACCTTAGGCGGCGTCATGACGCGTTTAATTGAGAAGAACACTACGATTCCAACAAAAGCCAGTCAAACT
TTTTCTACGGCTGAGGATAATCAAACGGCTGTGACAATTCATGTCCTCCAAGGTGAACGTGAAATGGCTTCGGCAAATAA
ATCTTTAGGTCGTTTTGACTTATCGGATATTCCTCCTGCACGACGCGGGATGCCGCAAATTGAAGTGACCTTTGACATTG
ATGCCAATGGTATCTTAAATGTTTCTGCAAAAGACAAAGCCACAGGGAAAGAACAAAAGATTAAAATCAAAGCTGCCAGT
GGTTTATCGGAAGCAGAAATTCAAGAAATGATTAAAAATGCGGAGTTACACAAAAATGAGGATCAAAAGTTCCGTGAACT
GATTCAAGTCCGAAACCAAGCAGACAGTTTGATTCATGGCGTCACGAAAGCACTGAAAGAAGCCGGGGATAAAATTGGCC
AAGATGAAAAAACCAGTTTAGAGGAAGCGATCGAATCTCTCAAAAGCGTGCTTAAAGAGAATGATAAAGAGGCGATTGAC
GCTAAACTTAAAGCGCTCAACGATCTTTCTGAAAAAATGGCGGAACGTCTTTATGCGCCCTCTAGCAGTAATGAAGATAC
GACATCTGGCGGTACGGAAAGTACCGATGCGGCTTCAGCGGACAAAGAAAAAAGCGATATTGAAGATGCTGTTTTTGAAG
AAGTGAAAGATAAGGATAAAAAGGACGGCGATAAAAACTAAACGAAAAGTTTGGCTAACTCCCTTTTAACAGAGATAAGC
TGATTTCTCAGTCACTTATGGCAAATAAGTCACTGAGAAGTTAGCGCCCTCAGTTAAACCGTTACTTTTCAAAAAAGAAT
TGTTTTTAAAGCTCACTCACTTCATTATCCATACGGAGTGTAACGATTGCAGTATGCGGCTCGGTTACTCCGTATTCAAT
AAAAAAGGGCTTTTACTCATATTTACTTTATCTTTGGTCGCATAAATTATGGCAAAAAAAGACTGTTATGACGTGCTGGG
CATTTCTAAAAATGCTAGCGAGGATGAAATCAAAAAAGCCTATCGTAAACTGGCGATGAAATACCATCCTGATCGTAATC
AATCCGACAAGATGGCGGCAGAAAAATTTAAAGAAGCGAAAGAAGCTTACGAAATTTTATCCGACCAGAAAAAGCGGAGC
GCTTACGATAAATTTGGTCATGCCGGAGTCGATCCAAATCTAGGCGGTGCGGGCGGTGCGCATGGTGGCTTTAATTTCAG
TGATGTATTTGGCGATATTGGCGATGTATTCGGTGATATTTTTGGTCGGGGTAGTGGTGGTTCTCGCCAGCAACGCGGTT
CCGATCTGGGTTACGCTTTAGAAATTGACCTAGAAACCGCTTCGCAAAGGAACAAAACCGGTCAAGTGTGATACTTGTCG
TGGTGAAGGTCAAGTTCGCACCCAACAAGGATACTTTACCATTCAACAAACCTGCCCAGATTGTCATGGTTCTGGGAAAA
AAATTAAGGATCCCTGTCCAGATTGCCGTGGTCAAGGTCAAGTTCAAGAAACCAAAACCTTAGCTGTTAAAATTCCAGCA
GGCATTGATGATGGCAATCGTATTCGTTTAACTGGCGAAGGTGAAGCAGGCGCGCACGGGGCTTCACCCGGCGATTTGTA
TGTGGAAATTCATCTAAAACCTCACCCTTTGTTTAAACGAGAAGGAAAGAATCTTTATTGTGATGTGCCAATTAGTTTAT
CTCAAGCTATTTTAGGCGGGGAAGTTGAAATCCCAACTTTATCAGGTACCGTAAAATTGCATATTCCAACGGAAACACAG
AGTGGAAAAATCTTGCGCTTACGTGGAAAAGGCGTCCCTGGCCGTCCTGGTGCGGGAGGTGATTTACTCTGTCGCGTTTT
TGTGGAAACGCCAGTAAATTTGAATGCGCAACAAAAGCAAGTCGTGTTAGAGCTAGAAAAAGCATTACAAAATGAGGATC
ATTATCCTAAAGCACGTCAGTGGTTTGAACATGTTAAACGTTTTTTCAGTAAACAACACTGATTTTTTGTGTTAAAACAA
ATGTCTGCGCGTCCTTCTGTGGCGCGTATGAAAAAATAGCAGTAGACACATACGTACGGTAGTTTTTAAAAACATAAATT
ACTTATTTCGCTCGTACTGGTTGCAAAATAAGTGGATGATAATCGCTCGAAAAAATGATTCAAAGCAGGTATGATTTGTT
AAACAAGCCACATCGATAACTTAATAGAAATTTGAGATCTGTCGTAGAGAAAATATATCATGAAAAAAGTCCCCATGACC
CTAGTTGGCGCACAAGCTCTAGAAAAAGAACTCAATGAGCTCAAAATGATAAAACGTCCACAAATTATTGAAGCGATTTC
AGAAGCACGCGCACACGGTGATCTTAAAGAGAATGCGGAATATCATGCGGACAAAAGAAACCCAAAGTTTTATCGAAGGA
CGCATCGCCGAAATTGAAAACAAACTGGCGACTGCACAAATTATTGATATCCGTAAAATGCCAAATAATGGAAAAGTAAT
TTTTGGCGCGACCGTTCACTTACTCAATACAGAAACAGAAAAAAAGGATGTTTATTCAAATTAGTCGGTGAAGATGAAGC
CGACATTAAAAGTAGTAAAATTTCAGTCGCTTCACCGATTGCGCGCGCTTTAATTGGCAAAGAAGAAGGCGATACAGTGG
ATGTAAAAACCCCATCTGGTTTATTAACCTTAGAAATTGATAAAGTAGAATACCTTTAAATAGGGAATAAAATAGCGGAA
TCAATACTGTCTCGAAAATTACAGTGCTGTCTCTAAACCACAGTACGCTTAGTTTACTGATTTCGCCTAATAAAGAACAA
TGAAACATATTGCCTTATTATTGTTTTATCTAAAAATCGCTTATTTTTTTTCAGGTAAAGGCGCTTCTGTTAAAAAATAA
GTCCAACCATTTTTAATGGAACTGCAGATAATATCTAGTTTAGATCGGCATTGTAGTTTTATTTTTAAGCTTTTAATAAT
CGAACGAATACTTGTCACTGAAATATTTAAATAACTTGCCATTTGTGGATCAGTAAAGCCATGTAAAATAAATTTAAAAA
TTTGCAGTTCTCTTCTACTAAGTCTTTTTATGCCCAGTGTATCCAAATAAAGTTTTTGTTCTTTCGTACTAAAATAACCT
TTTTTTGAATCACTACATAATCATCGATATACATGGCTGATCCAACAATACCAATTAATTCATCTTGACTATTTCTAAGC
GCCGTTTTTGTGATAAGCATTGAATGAACGCCATCTCTTAGCTTTACTTTTTCTAAATAATTTATTTTTGACTGTCCCAA
AAGGATTTTAATATCCGTTTCACGAAAAATATTTGCGCTACAATCTTTCCAAATGAGATCGTAATCACTTTTCCCAATCA
TTTCTTGAGGTGAATTTAATCCTGCTCCTTTTGCATTACATTCATTGACATTTACATATTTAAAATTTTTATTTTTTTCA
AAATAAACTAAATTAACATCGCTTAATTTACTTAAAATATCCTTTTTATTATCACTCATTATTTTTACTCTCTGTGATAT
GGCAATTAAATTGCTGGATTATGGACAAGAAAAACATCTATATTTCTAGAAAATGTTTAGGTAGTTTACGTGTAAAAAAC
TCTAATGATAAGCCCCTCTTATATAAAAAAAATAATATAAGAAAATCATATATAAGTTACGCTTTTTTAATAAAATAAAA
TTAATAAGAAAATATTTTTTTATTAATTGTTTATGTTTGTTTTACTTTTAATTAAATTTCATTAACTAACTTAGTTAACT
TATTTTTTATTTTCAGTTTTAAGCTAAAAATTAATCTAAATGAGATGATTATTTAAAAAACGTCTCTGTGAGATCATAAT
AAATATCTAAAATTCCTATGAAAAGTAAAAATATTCATTTATGATGCGTGTAATAAATTTTATTTTATCCTAAAATTTTT
ATGGGATTGCTTAAATTTAACTAAGAATTAATAATTTTAATAAGATATCTATCTTGTTTTTTGCCTTAACACAAAATATT
TCTCTGCTTAAAAAATATCTCTTTCTACCTTTTTTAAATAACTTTCATTTAGTATGAATTACTTTCACTTTACTTAAGGT
AAATGACTATTTTTACTTTGTTTTATCGGTGGAATACTGAATAAAAAATAATTAAAACCTAATTTGTTTTAGATAGCTTG
TCAGCAAATAACAATACAGGGGGTAAAAAATAACTGAACTCATCTTTTTTATTTTAAAAACAGTCTTTTCTTTTAACAAA
TTTCTTTTTTATGAGCACATTCTCTTTTTTAAGTTAACTTTGTTTTTACAATTATTCCTCCTTCATTTTCTATTTATAGC
TTCTATCTTTTGGAGATTAAGCTGTGTATTCTTTATCGAACAATTTCAGCGGAATATATTTGCTTCACTTCCTATGAAGT
TAACAGGTTTATAAAAATTGTGTCCATAAAAGGAACGAAAAATGGGAAATTTTAAGAATGATAAAAACGAGTTTATGAAT
CTATTTCTCACTTCTTCTTTATTTCGATATAGACTAAGGCAATCTACCTCCTCTCCTCTACTTTACTCATCAAGAAATGA
TACACCCTGACGCTAAATGACTGCAATACAAACCAAAGTACTCATTTACATCAAGCAGTGCAAAATAATGAATACTCTTT
GGCTCAGTCACTTTTAATAAAAAAATTATACGTCGATACAACAGATAAAGAAGGAAAAACACCCCTGCATCTTGCCGCTC
GATTTGGGTATTACTCATTATCTAAATTATTGCTTGCGTATCATGCGAACATATATCATGTCGATAAAGCGGGTCGAACC
GTATTGCATGAAGCTTTTTTTGATTTTGGTAAAAAAAATCCTGTGGTGCCACTTCTTATCGCTCACGGAGCACCTATTAA
TCGAATTGATTATTATGAGAAAGCCTCTGTCCTGCACCACGCCGCTTGGTTCGGCGATGAAGAAGCGGTCACAGCCTTAC
TCGCACATCAAGATGCAGTAAATCTAATCGATCTTCCTAGTGTTTATGGCGAGACGCCTTTACATCGCGCAGCACGCTCA
GGTAATCCTAACGTTGTCGCACTTCTATTAAAAGCTGGTAGTCACTACACGGCTATTAACTTGAAAGGTGAAACGCCTTT
ACAGTCGGCACTATTTCTTGGCAAGCGCGTGATACCTTCTCTTATACCCTTATTAAAAATCCTATTTTTAGAAAATCCCG
CCGTACCCAAACCACACTTTATAATAGAACATTCTATGTTTTCATCATTATGGGATCGTTGGTTAGAGAGTTATCATAAT
TTTCATAAACAATTAAATTTATCAACTGAATTAATCTATCCTTTTAATAAGACAGATTTAACAATGATTCAGGAAAGAAC
ATCCTCCACCAGTGTTCTGTTTTCTTTAGAATCGTCAACAAAACAATTAACAAATACTGAAACAGTGAGTAATTCATCTA
CTGAAAAATAAGCATTTTGTTTAGTGAGCAAATAAATTCTTTTTTATTCAACCCGGTTGATTCTAATTACTTTTGGATAA
TAAGCCGGGTAACTCAAAGGGGATTCTATTATTGCGGGGCTAATCGGTTTAAAAAATAATTGTGGCGTATTCTGGGGATT
ATTGATATGAAAAAGTACAGGTACTTTAGCTAACTGACACAGTACCTGTGCCGCAATCCTTTTTTCTTTTTCTGTTACGT
TCCAACTTTTATTTTCCTTGTGCTTAAATGAATCGAATGTGGTAAGTCTTTTCAACATCGCGGTTTAAACATCCCTCTTA
ATAACAAAAAAAGATTCAGCCCACCCTTAGCTATTAAAGGTTTATGCTAATTTTAATAATTTTTAATTTAAGCGTAGCTA
AAAAACATAGTTTCAGACCGTGATTGCATACCACGTCTTAAATCACTCACCTGATATGATTCAAATAAATCCGTCCATTG
CTGATATTCATCTATCATAAATAAAAGTTTCTCGATCACTTCATAAACGGGCTGAGAGTGAGACATCAAATCAACTTCAT
TATTTTGGATAGGATTCTCTGGCTGAATCACTTGCGTTAACTGTTTTTTTATTTCTTTAATCTGATAATAAAATTTTCGC
CGATAAGCGGGCCGAATCGCACATTTATAAATCGCTTCCTCAAGTATTTTTTTAGAGTACGGTTTTGATAATACAACATC
CGCACCTAAAGCAAGATACTCTGCATAATCTTCCTGTGAAAGCACCGTACTGGCTAGAATCAATGGCGTTCCTTGATTTA
ACTCACAGTGCCGAATAGCTTGAACGACTGCGCGCCCAGACTGGTCAGGCAAGTATAAATCCGTAACGATAAAATGATAA
CTTTTTTTATTTATTTTACAGATGGCGGTCTGTGCATCTTCTGCGGTATCTAATTGATAACCTAAACTCGATAGTTGCGC
ACATAAAATTTTTCGACAAATCATCTGATCTTCAACAACAAGCACCTCTGGATATTGATTTTTATTAGTCATTACCCCTT
TTTTTTTCATTATCCTCTCCTTTTTTAAAATTACGAATATTTTAGGTATTTTTTAATGTCAAAAAAACCTACATTTGTAT
CAAAATATCAAATTTTGTTATTTGATATTCAATAAAAAAGGATGACTAAATAGAAAGTTTATTAGGAATAAAGCTACTTT
TTATTTTAATAATCAATTAAAAGTTTTAATGAGTTATTAAAAATCATTAAACACTCATTATTTAGATTGAAAAGTCATTC
GATACCCACCCAAGCTAAGAATAACGTGCTCAAAATACCCAGTATTAAGGTCACAGGTTGCCAGGTATGAGGAATCATCG
TCCAAAAGGCGGATTGCCCAGTGATAGAAATGGGGATAGCCAGAAAAACATCCATTAAAGTCGCTCCAGCAACTAAACCA
CAGGCCAGCAACAAAGCGCGCTGTTGTATTTTTTCAATGACTAGCGGGGCAGATGCCGTTTCTCCTTTTCTTGGAAGAGC
GCGGTTTGCCGCCTGTTTTGTAATAAAATAGGCGAAAAGACTGCCCAGGAATAATGGAACGGATGTGCTCAGTGGCAGAT
AAATGCCCATAGCCAGACCTAAAAGAGAACTTTTTCTAAAGAAAAAATAACGTATTCCTTGCAAAACCACTATCAGGCCG
GCGCCCACCCCCATAAACAGCCAAGGCAAATTATGATTAAAAAATCCCTGCACTAAAGCCGCCATCATCGCAGCAGGAGG
CGCAGGCAGTGTTTCCGCGCTACTCATCTGTGGATGGGGCACAATCGTTGTCAAACCATAAACGTTAAATAAAACTTCCA
TTACAAAGGGAATCACGAATGAAGCAATGATTACCCCAAACGCTAACATCAGCTCCAAGGTGGCGTGCCAATCAGTGCGC
CCACTTTTAAATCTTGAATATTATCATTGGCTATACAGGACGCGCCGGCAATAATTCCACCTAAAATCAAGGTCATGCCT
CCGATATCTAAAAAAAAGGTCGTTGATTCTTTGAAAAGATCGGACACGAAAACCAGACGCAGCAATAACGCGGTAAGTAA
CATCCCGGTGATGATAATCGCGGAACCTGGACTGGCCGTGACGCCCACTAATCCAGAAAAATAACCACAGATAGCGGCAA
AAATAAAGCTCAGCGCTGTCAACCCTAAAATAATTCCACCCAGAAAAGAAAAAGAAGTACTTTTAGGTAAAGATTGGCTC
GGAAATAAGCTAACAAACAAAAAATAAAGAATCACCCACAATATAAATAAGGTGATGAATAAGTAGAATGTTGGAATATC
ACGCTCAGTTTTGACGTATTGCGTTACAGGCATCTTTATCAAAGGGTTTTTTGTCTTCACTAACCCTCTGATAGACAGGA
GGAGGCTTTGATAAAAAGGTTTTAATAACTGCGCTAATGTAAACAATCCCGCTGTTAACATCGCCCCTAAACCGATGTAA
TGGATACTGTTTTTCAACACACTCACCTGAGTGGTCAGATCATAAACAGAAGAGTCAATCACCCATGGGGTTAACAAAGG
AGGGAGCCCCCCCCACGCAATGAGCGCGCCTAAGAATAAACTTAGACCAAGATCCAAATAAGGTCGTAGAATGACCGATC
CAAATCCATTTTTCGGCGGCGCTCGCTATCAGTTTAATTCCCGTTTGTAAAAACTCAAACAAAGCACCTAATCCCGCCCC
CGTGAGCATTTCACGAATAGGAAACGACTGCTGATGAGAAGCCTGTAATACGGCGGTAATCGCTCTGGCTTCTGGAAAAC
GCAGTTGCGGTGTAGTAAGCAAAATTTTACGAAGCGGGATCGAAAATAAAATACCTAACACACCACTGCTTAATGCGATC
ACAACATTTATCCAGTAAGGAAAGTGATGCCAATAACCAATAATCACAAGTGCCGGAATAGTAAAGACAATCCCTCCGGC
CACTGCTTCTCCGGCAGAAGCCGCTGTTTGAATGAGATTGGTTTCATGGATACTTTTAGAGTGAAAAAGACGAAGTAAGG
CCATCGCTAAAATCGCCGCTGGAATCGAAGCGGAAGGCAAAATACCAATTTTTAATGCCAAGTAAGTACTCGAGGCAGCT
AATAAAATGGTTAAAAAAATAGACAGCGCTAAAATACGAAATAACACAAAAAATAGTTTTTGTTTAGCGTGTGAAGACAT
TCGTTACTCACATTCGATAAAATCTTGCCGCATATACGATTTGAGCGCTTCAGGAATACGAATTCGTCCATCGGCCATTT
GATAGTTTTCCATGATGGCAACCAAAGTACGTCCTACGGCTAAACCCGATCCATTGAGCGTATGAATGAATTCAATCGTA
TTATTCTTATCTGGATTACGCCAACGCGCTTGGAGACGACGTGCTTGAAAATCTTCAAAATTACTGCATGAAGAAATCTC
ACGATAGGTTTGCTGACTCGGTAACCATACTTCGAGATCATAAGTCTTCGCCGCACTAAAACCGAGATCACCGCTACATA
ACGACATGACACGATAGGGTAAATCTAATTTTTGCAGAATCGATTCGGCTTCTTGGGTCAATTCTTCTAACGCTGAATAA
CTCTCTTCTGGTTTAACGAAGCGAATCAATTCTACTTTCTCAAATTGATGCTGCCGAATCATCCCACGGGTATCTTTACC
ATAAGAACCGGCCTCACTACGAAAACAAGGCGTATGGGTGACGTATTTTTTTGGTAATTCTTGTGCTGAAAAAATAACAT
CGCGTGCTAAATTGGTCACTGGAACTTCTGCGGTCGGAATCAAATAAAAATTTTGTTCCCCGCGGAGGGCAAATTGCTCT
TCAGCAAATTTAGGGAGCTGCCCGGTACCCTGCAAGCTCTTAGCGTTGACGATATATGGAACATAGAGCTCTTGATAGTG
ATGCGTTTGGACATGCACAAAATTGAGTCAAGGCGCGCTGTAATTTTGCTAATTGTCCATAAAGGACAACAAAACGCGCA
CCGGAAATTTTACTCGCCATTTCAAAATCAAGAACATGGTCTTTTGGCGTAAAATCAAAGCTCGGTGGAGTTCCCCACTG
CCGAATCACTTGATTTTGGCTTTCATTTTGCCCTTCGGGGACACTGGCATGAGGTAAATTGGGTATCGCAAGATAAAGCG
CTTCGAGCTGTTGTTGAATCGCTTTGAGCTGAATTTCCGCCTGCTCACACTCGATTTTGACTCGTTTCGCCTCCTCTGCA
AACTGCGTTCCCTCCTCACCCTTGGCCTTCGCAAGACCCATTGCTTTAGCCAGTTGATTACGCTGCGCCTGTAATTGCTG
CGCACTGACTTGCTCTAATTTACGTTGCGCTTCTAAGCTTTGTAAGCGTTCACTATCTAGGACGTAACCACGGGTTTGCA
GCTTTTTAGCAATTTCTTGAAGATGGTTACGTAAATATTTCGAATCTAACATATACTATGGCCTGTATTTTTTTCTTAAA
GCAGTACGCTAACGAATAATTATGACCGCAAAAATCATTGATGGCAAAACTCTCGCACAAAAAATCCGTGCCGAGCTCAA
AGAAACCGTACAACATTTTATGAAAAAAGCCCATTTTGTACCCAGCTTGGCGGTCATACTAATTGGAGAAGATCCCGCTT
CACAAGTGTATGTCAAAAATAAACGACGTGCCTGTGCGGCGTGTGGCATTCGGTCGGTTGCCTACGATTTACCTCTATCT
ACCTCACAAACGCAGTTACTCGAATTGATTGATCAACTGAATGCTGATCCAACCATTCACGGTACTTTAGTACAACTACC
ATTACCCAAATCGATTGATACGGCCTTAATTTTAGAAAAAATTGATCCTAAAAAAGATGTCGATGGCTTTCATCCTCTAA
ATTTGGGTTTATTAGCACAAGGTCGACCCTTTTTACGACCTTGTACACCGTATGGAGTGATTCGTCTCCTTGCACAAGAA
GGAATTGCCTTACGCGGTCTTGAAGCAGTGGTCGTCGGAACGTCAACGATTGTCGGTAAGCCGATGGCGTTAGAATTATT
GAATGTAAAAAGTACCGTCACCTTGTGTCACAGTGCAACACGTTCTTTAGCCGAAGCCATTCAGCGTGCTGATTTACTGG
TCAGTGCTATGGGTCAACCAGGTATCATCCAAAGCGCGTGGATCAAAAAAGGTGCGATCGTGATTGATGTCGGCATTACT
CGATCAGCACAAGGCACCTTACAAGGTGATATTGAATTTGCCACAGCACAACAGCGCGCGGCTTACCTCACTCCCGTTCC
AGGTGGTGTTGGGCCGATGACTGTCACCATGTTATTAGAAAATACACTCCTTGCCGCACAACACTGCGCTGGGTTGACTT
CCTCAGGTTGACAGTCAATCACTCTACCCTCTTGACTGTGTTCTTTGGGTAAACTGGTGTTTTGTGGCTCGTTTTTTTAT
CGAGATATGACCGGTGTCTTATTCTTTTAGAGAATGCACTGAGCGCGAGTACTTACTAGTTCTTCTGAAAACGCTTCTTG
ATTTGCTACCGTATTCGGTTTGACCAACGTACTCCTTTGGCTGGTTAATTGATCAGCGCTTGTTGCATGATAATCAATCA
GCACACTTTCTTTAGGTATTAATGCTTTTCTTTCATCAGGGGTACTGATATAGATACCGCTCGCTTGGAAAAACTTTTTT
TTAGAACCAAATTTTTTAGAAGTTTTACTATCCGTCTTTTTTAGCTTAGGAAGTGTCAATCCTTGCAGGATAAGCGCTGA
TTTTGCTTTAAGTAGCTGTCGTTGAGATGAAGGCAAGAAAAATGATTCCAACGAGAGTGCTTTCTCCGTCGACTGTAAAC
TCGACGAGAGTTTAGTTAATCCTGATTGTGGAACATAAAACGCAGGTGACGATTTTATAGATAATGTTGAATCCGCTGAA
GATATTGAGGATTTCGAAGACGAAGAGGATGACCCAATTGATAACGAATTTTCCGCATCCGGTTCGAGTACATTTGAAGG
TCCTGGAACGGCTGTTGACAAATTAACTTCGCCAGACATTCGCTCATCTCTTGGCTCTGCGGAAGGGGTCAACAAATTGG
ATTCTTCGGATCCCATGATATTTTCAATTTTTTTTAACCAATTTACTACATGAGCCTCGAAGGTAGTAATCCATTCTTTT
AGGTGAGATTCAACATGAGAAGAATGATAAATATGTATAATGATACAAGTCACACTGGCCACTTCAAGAAAAAAATGGAC
GGCATCGAAGACGAGATTTGCATAATGAAAGTTTCTTAAACTAATGTATTCGGGGAAAGGGTTCTCCTCTTCGATAAGCT
TCCTCATAACACGCATTTCGGCCAAGACTTGCTTACAGTAACCTTCAGCAGGCAACGGATCCACCTTAGGGTAGAGTATG
GTGGGCAACTCTCGTTTATAACGCGATAATGAGTTAAGAGTCCCTTGTCTATTTTGAGACAAAGAAGTTTTCATTTCTGT
AGGCTGATCGCCTAAATCCAGTTGTTTATGCAACACTTCTGCTAAACTCAGTTTTGTACTTTCCTTCCAATCTACAATTG
AAGCCGCCATTTCTTGAAGCCAATCAAAACGTTGATTATGCGGAAGACCCACCGCAATAAATTCGCTAATTTGATTGATA
TTTTTTTCTAATTCACGAATATGTGTCAGTACAATTTTACTGAATTTTTTTGCAGAAAAATCAATAATATGTGCGTCATT
TTCTAAATAAGAATCAATTATTTTCTCTTGTTGTAATTTTTTAAAAATCGCCAGCTGATTTTTTAAAGGTTTTGTAATAT
AAATAAAACTTGGATCGTCGATATATGTTTTCAACTCAGCTAAAAGATTCAAATTTAAAAAATATGGCGCATTAAATGCT
TGCAAAACATGAATATCTACAGCAATAATTTTCTTCATGTTATTTTACCCCGTTTGAAAACTATGTTAAAGTTTTATGAA
GTGTAAAGTACCCGGCTATCGATAACAATCTATTTTTTTATCTAAATAACATTTAATTTTTATATATTAGCAGTTAAAAA
ATTATTAAATTAATTTAATAATTTTTATTTTCAATGGAAAATGCGCTAAACTCACCTCATTAAAAAAGTAACTAAGTTTT
ATTTTAAAATCATTTAGTATTTTGGTATTTTAAATACTCCATTTTCTAAGAAATAGGCTGCCAAATAATCTATTTTTCAT
GAAAAGCAGAATAAATAAACACCTTCTTTTCTACTTACCATGACCTTTAACGTTAGCTGAATGAAAAATAAATCCACTTG
AGCGCGGCTTAAATTTTTTATCCCTAACCGTCTTGAGTTGATTTGGATAAGTTTCTCGTCGATCCGATCGACGGAAAAAT
TAACGCTGATGTATTTTATACGGCCCTATCTAGTCAAATAAAAGCTTTGGCTTTACTTACTTTGTTTAAACAGAGTAAGT
AAAGCGGCTCCTTAGCGGAAGAAAAGGGCAAAAACTTGACTTTGATTTGATTGTTTATCAATAGATTGTCCTTTTTTATA
AAACCTGTTAAGTTACCCCACATTTAATGAGGATGAAGTTTTTTATGGCAGAACGCGGCATCATTATTGGTATCGCCGGT
GCGTCGGCCTCGGGAAAGAGCTTACTAGCAAACACAATTGTCAAAGAATTAGGCTCGAAGCAGGTCGCTGTGATTTCTGA
AGATTCCTATTATCGAGACAATAGCGCACTCCCTGCCGCCGCACGCTCACAAATTAACTATGATCATCCGGATGCGTTTG
ATCACGCATTACTCATTGAGCATCTCCGTCAATTGCAGGCTGGCGAAGGCGTCAACATTCCAATTTACAATCACACGTTA
CATATTCGGGAAACGCAAACCCGTTATGTCGGTCCGCATTCGATTATTGTCCTGGAGGGGATTCTCCTCTTTGCTGAATT
GCTCCTGCGTGAATGCATGGATATCCGGATTTATATGGATACCCCGTTAGATATCTGCTTGATTCGCCGGATAAGACGCG
ATGTCATTGAGCGAGGACGTGAAATGGAATCGGTGCTGATACAATATCAAGAAACGGTGCGCCCTATGTATTCACAATTC
ATCGAGCCTTCTAAGCATTATGCTGATATCATTGTACCGCGTGGCGGTGAAAACCGAATTGCAATCGATATGATTAAAGC
AAAAATACGCGAATTATTAACTAATTTCAGTCCTAACGAATGATAGGAGAACGTCATGGGGTTTTTAAAAAATAAACGGG
CTTTAATTGTCGGCTTAGCCAGTGATCGCTCAATCGCTTACGGAATTGCCGAAGCGATGCATCGTGAAGGTGCTGAATTA
GCCTTTGCTTATCAAGGTGAAAAATTGCGTGAGCGCGTCACCCGGATGGCTAAAGAAAAATTTTCTTCCGATTTAGTTTT
CCCCTGTGACGTCACCCATGATAACGAAATCGAGCAACTTTTTGTACAGCTTGGCAAGCATTGGGACAGCCTAGATGCAT
TCATTCATTCGATTGCCTATGCGCCGGCCGATCAATTACAAGGCGATTACTTTAGTAGTGTTCATCGCGAAGGTTTTCGG
ATTGCGCATGATATCAGTAGTTACAGTCTCGCAGGTTTAGCAAAAGCGGCGTACCCACTTATGGAGAAGGCAACACATGG
TGCGGCGATCGTTTCATTGAGTTACTTGGGTGCGGAAAAAGCGCTCCAAAACTACAATGTGATGGGTTTAGCGAAAGCCA
GTTTAGAAGCGAATGTTCGTTATCTTGCGCAAAGCCTAGGTCCTAAAAAAATTCGGGTCAATGCGATTTCAGCGGGTCCG
ATTCGAACCTTAGCGGCATCGGGAATTGCTGGCTTTCGCAAAATTTTATCTTATCATGCCTCTATGGCGCCGTTACGTGA
GAATACAGGTATCGAACAAGTGGGTAATACGGCCGCTTTTCTTTGCTCAGAGTTAGCCTCGGGTATTACAGGCGAAGTGA
TTCATGTCGATGGTGGATTTCATTCCATCGTCTCGATGGGTGAAATGCCTACGGGTTAATTGATTGAGTTTCCCTCTTCA
TCGGGATGGTTAAACGTGTTTCGTCCTTTTTCTTTGTATATTGGCCTGCGTTATACGCGGGCTAAAAAACGAAATCATTT
TATTTCGTTTATTTCATTAACGTCCATGATCGGCATTGCGTTAGGCGTAATGGTACTGATCACGGTGTTATCTGTTATGA
ATGGGTTCGATGAGGTCATTCGACAACGTATTTTTAGTGTCGCCACGCAAGTGGCGATTACAGGGCCAAAAGGGCCGCTT
AACGAAACGCAGGTCAAACAAATCCAACAAAGCGTTTTACAGCAACCCGGTGTCCTAGCCATGGCGCCTTATGTCGCTGG
GCAAGGCTTACTCCTTTACGCGGGACAAACTCACCCTATTATGCTGACGGGCGTTCTTCCGAGTGCTGAAAAAATCGTTT
CAGAAATTCCACATAAATTGATTGAAGGTCATTTTAATTTAATTCCCGGACACTATGGGATTGTCTTAGGAGAAGAACTC
GCCGATCATTTAAATGTCACGCTAGGCGATAAAATCAATGTCCTCACGCCTGCTGTAGCGATTACACCCGCTGGATTCAT
GCCAAGATTTAAAACCTTTACTGTTGATGGAATTTTTCAAGTAGGCCATAGTTTTGGCTTTGAAAGCGCTATGGCGTATA
TCGCATTGCAAGATGCCCAAACTCTCTTTCAATTGGGTCATTCCATTTCAGGTCTACGCCTTAAGTTGGCAGATCTTTAT
CAAGCACCTGCAATTAGCCAACAACTCACTGAAAAATTATCGGGCAAGTATCAATTAACCAATTGGACGCAAACGTATGG
CAGCTTAATGTATGCAATTGCTTTAGAAAAAAATATGATGTTTTTTATTCTATTGTTACTGATTGCCATTTCTGCTTTTA
ATTTAGTTTCTTCTTTAATGATGGTGGTCACTGATAAACAAGCCGACATTGCCATTTTACGCACCTTAGGTGCGACCCCG
CGCACTATTTTAGGTATTTTTATGGTTCAGGGTTGCATCATTGGTTTCATTGGCACATTATTTGGTTTGATCCGGGCTAC
TTTTAGCCCATTATGCCAGTGATGTCGTCAGCTTTTTGGAACATTCTGTTCTGCACACTGATATTTTAGCTTCGAACGTT
TATTTTTTTGTAGATAAGCTTCCCTCGAAAAATTATGGCCAGTGATGTTCTGCGCATTACCCTCGCGGCACTTGGAATGA
GTCTCATTGCAACGTTATACCCCGCATTCAAAGCGGCACGCACCCAACCTGCAGAGGCACTGCGTTATGAGTAACTTAGC
CGAAAACAATCCACCCATTTTAGCCTGTCAAAATTTATCGAAGACCTTCCACGAAGGATCGCTGTATGTTGAAGTATTAA
AGTCGATTTCTTTTTCGGTTCAAACCCGTGAACGAATTGCCATTGTCGGCCCTTCCGGGACAGGTAAAAGCACGCTGCTT
CATCTATTAGGTGGCCTCGATCATCCCACCCGTGGTCAAGTTTTCTTGGCCGGTCAAGATATTGCACAAGTGAATGAAAC
CCAACGTTGTGCACTGCGTAATCGTTATTTAGGTTTTGTATATCAATTTCACCATTTGTTACCTGAATTTACCGTTCTTG
AAAATACCTGTATTCCACTCTTGTTAGCCGGCGTCCATGTAAAAGAAGCGAAAGCACGTGCGTTAACATTAATAAAAAAA
GTGGGTCTTCTGGCCAGCCACTTTGTTTGCTCGCAGATGAACCAACCGGTAATTTAGATACCGTTACAGCCGAACAAGTT
TATCAAACCTTACTAGAACTCAATGATTCATTGAACACAAGTCTAGTCATCGTTACACATGACCCTCATTTTGCACAACG
GATGGATAAAGTGTTTACGTTGGAAAATAAGGGCTTAGTTTTGTCTTCGCAATCCACACCCACTACTAATGAATAAAAGC
AATGAGTCGACTTATTTTTAGCGCGTGCAATATGATTTTTCGGATGCACAAATTGAAAGCCCGAACTGAAGAGTGCTTGG
AAACCTTCAACAGCTTTTATGGGTCTAATTATAATAGATTAAAAACTATATTTTTCTTCACGTAGGGTGTTTCGGAAAAC
ATTTTTTCATTTAAATGCCGTATAAATTCCGCTTTTTTACTTTTTCTTTGGTCACTTTGTTGTACAAAGCGGTATTAATA
AAGAATTATCCGTTTTTCAGATTTAATTCTATCTTCGAAGATGTTATTTGTCAAATTTGGTAAAAGTGATGACTAAAAAA
TTAATGAGCGTTAGGAACGACGCTACGCCTTCTCGTCTCAAAAAGTCCTTGGAAATTGAAGACCGTCGACAACGACTGAA
ATTTTTACGTACCCTGACTGGATTGTCCATGAAGGAATTTGCACAACATTGTCATTTAGGATTAACCACAGTCAATTACT
GGGAACAAGGTTATAGCAGTATTACTGAACGCGGAGCAAAATTAATTAGTAATGCGATGCAACAAGAAGGCATTGCTTGC
ACACCTATCTGGTTACTCTATGTGATCCACCCAAAATTGTTGAGCCGAATAAGCTCTCCAAATTACATTTTATTCCTATT
CAGAAAACAGTACAGTCTCTTCAAGAAGAAATGCTTTTTTTATGGCTGTGAGAAAACAAAAAGTGAGTTAGAGTTTTTTC
AAAGTCACTACCCGGATCATTGGGTTTATTTCTTACAAGATGAAAGCATGAGTCCACTTTACCATAGCGGTGATATCGTG
GCCGGTAAAAAAATCACCGGTAAAAATATGGAACTGGCCCATCGAGCGGATTGTATTGTAGAAATGCCTAACAACCAACT
TCTTATTCGTCGGATTCAAATTGCTTCGATCAAGGATCGATTTAATTTATATGTGATTAATCCTGAGTACTCGGTTGAGC
TTCCCCCTTTGCGGCACGTCGAAATTCGTTCATTGGCGCCGATTATCCGCATCTTCAAACCGGCTAAGTTTTAGTGCTTA
GCCGTTCTACTTTTCTCTTTTTCCACAATAAAATAAAAAAGCTCATCTGGCTTGATCATATTAAGATCTTGGCGAGCATG
ATTTTCCAACGCGGCGCACCCAACTTTTAGATCCTGGATTTCTTTACTCAGTTGTTCATTTTGCAAACTTAAGTGTTCAT
TCTCCATTTGTTGTTGCGTAATATCTTGCTTAAGGTGCCGTAAACGCCATAGCCCTTCCGGAGCTAACCAGAGTTTATAT
TGGAGTATAAAAAAAGTGCGGCCAGAATGGTAATTAAAAATTTCATTTGTGTGACAAAAATCGACTAAAAACAGCCCGAC
CATCATACAGGGAACCTTGCTCTTTCAGATCATGTTCAATCCGCAGTAAACGATTATATTTTGCTATCCTATCTGTTCGA
CACGCCGAACCGGTTTTAATTTGGCCAACACCCGTCCCAACCGCTAAATCGGCAATGGTTGTGTCTTCCGTTTCACCGGA
TCGATGAGAGATAATCGCTCCATACCCGGCTTGCTTGGCAAGCGTGATCGCTAAAAGTGCCGTTAACGTGCCAATTTGAT
TAAATTTAATTAAAATAGCATTCGCTTGTTGCTCATTAATCCCGTGCTGTAAACGTTGAGAGTTGGTCACAAATAAATCA
TCACCCACTAATTGAAGTTTATCTCCCAAGCGAGCAGTCAATTGCCGCCAACCTAAGTCATCATTTTCGGCCATACCATC
TTCAATACTCAGAAGAGGATAGTCCTTCGTCCAACTCTCTAGGCGCGCAACCCAATCCTGTGAAGATAAGGCTTGATTTT
CGAGCGTATAAGTCCCATTTGCATAAAATTCAGTACTGGCTGCATCTAAACCTAAATAAATCTCTTTGCCTGGCTGATAA
CCGGCTTTAAGAATCGCTTCGGTAAATTCGGTGCGAATCCTCCTTCATCCCCGACATTGGTATTCAATCCTTTCTGTTTT
AATAACCGTTTGAGTGTATGAAACACTTCCACCCCGCTACGCAGTGCTTCACTAAATGAAGGTGCCGTCACAGGCAGAAT
CATAAATTCTTGCACATCCAGGTTATTATCCGCATGGGTCCCGCCATTAATCACATTCATCATGGGCACGGGCATTAAGA
AGCGCTGATTCACGGGTTGATAGTCAATCAAGTCTGCCAAATAGCGGAAAAGAGGTTGTTGTTTATCCGCCGCAGCGGCC
TTTGCTATCGCTAAAGATACCGACAAAATGGCGTTCGCACCCAAATGAGATTTATTTAGTGTCCCATCTTTTGCAATCAT
TAAGGCATCCCATTCGGCTTGATGGGTAACTTCTTTACCCACCAGTGCTTGACGTAAAACGTCATTGACATTCTGAACCG
CCTGCAAAACACCACGACCTTGATAACGATCGGCTTGCTTGTCGACTAACTCTAGCGCTTCAAATGAACCGGTCGAGGCC
CCCGAAGGGACACAAGCCATGGCAGAAACCCCGGACTCTAACGTAACCTCAGTGGCTAAGGTTGGATTACCTCGTGAATC
TAAGATTTCATACGCTTCGATGGTCGTAATGTTTGACATAAATGGTGATACCTATTCAGTGGTTATCGATAAAGTTGTTT
CCAGTAACTCGTTTTGTTTGGTGATCGCGTCCAATTGTTTAAGCGTGATCAATAATTGGGCCATTTTATCTAATGGCCAA
GCATTCGGGCCATCACTTAACGCTTGATCTGGATTCGGGTGTGTTTCCATAAAAAGTCCGGCAATCCCCACCGCGACGGC
GGCCCTGGCTAAAACCGGGACAAACTCACGCTGACCGCCTGAACAGTCGCCTTGTTTTCCCGGTAATTGCACCGAGTGTG
TCGCATCGAATACCACAGGACATCGTGTCGCACGCATCACCGCTAACGCACGCATATCTGAAACAAGGTTATTATACCCA
AAAGAAACGCCTCGTTCACAAACCATAATCTGCTGATTACCCACTTGTCGTGCTTTCTCAACCACTTGGTCCATTTCCCA
TGGGGATAAGAACTGTCCTTTTTTTATATTGATTGGCAAGCCTTGTTGCGCGACACGCTGAATAAAATTCGTTTGTCGAC
ATAAAAAAGCCGGCGTCTGCAGCACATCGACGACTTTGGCCACTTCGTCCAAGGGTGTATCTTCGTGTACATCGGTTAAA
ATAGGCACTGAAAATGTTTTTTTGACTTTCTCTAAAATACGCAAACCTTTTTCAAGGCCTAACCCCCTAAAGCCTTTTGA
TGAAGAGCGATTTGCCTTATCAAAGGACGATTTATAAATAAAAGAAATCTCTAAATCGGTGGTGATGATTTTCAGTCTTT
CAGCCGTGTCCATTGCCAGGGCCCGCAATTAAAAATAACGGTTGCGTTAAACCCACTTCAAAATCCAATAATTTCATAAA
CTTTCATTTTTGATCAGATCAAAAGCCATTGTACCGAGAATCTTTGCACACGCCTACTACTAGTAAAATAAGAAGAAATA
ATTTATGATTATTTATATAATAAAATGAAGTTATTTTTAAAATTTTAATAAAAAAATGAATATACTTTTTAAAAAAAAAA
TCAGTTCTGAAAAATTTCATCCGGCTACCCTGAACGAAGTTACTAAAACACTACGGGCGATTTTTAGCCACGAATCTTAC
TATGACACCGAACATAAAAGAGAAAAACTTTTAAACATTCATCTTTCTGATGAATTTTCTAATGACCAATTAGATGAAAT
AAAAAAGGCTCATATTTTTGTAACCGACTATTTTAAAACTAAAAGTATGATTTATCATATTGTCCAAATTGATCGCGGAA
AAAATTTTGAATTAGCCGCAGATTCTAAAACAGCTATCCTCTCTCCTCTTGCTAATACAGCAATACTGATACCTGTTCCT
ATCGTTGGTCACGCCGTCGCCGGGGGCATAAAAAAAGCGTTGAAACGCAATAGCGATAAAAAAAGGATCAAACGAGCAAA
AAAAAATCAGGTTACATGCCCCCTCATAATGGAATGATTGCTCTTATAACGCTTCTTTTTGTAAAAGTTCATCTTGCTAA
AATTAAATATGACACAATCACCACATTCTATGAAAACTTAAATGAAGAATTAGATATCTTTTTTTCTGTAGCAAAAAAAC
AGATGGAAAATAACCCTGACTCTAAAAATTTAAAAGATTTTTGGGCCGATGTTTTTTCAACTTACTTACAAAACACCGTC
TTGAATCACGCTTCCTCAGAGGAGTTCTTTTCAATTAATGTTTCTTTAACCGACATTCTTAATAAAGATTTAAAACCCCT
ATTCAATACAATCGAAAATAGCTGTGCCACTCTTTATCCAGAAAATAAAAAGAAAATCTCTTCGGACCCTCTCTGCTCTA
CGGCAAACAATGCTCAAAACGTAGCAGTTGCGTCCGATGATCCGCGGCCACCTACCCTTGATCCGCAACCGGGACCTGAA
ATAACTTGTACACTCAATCCCACCTTATCGCCACAGTACCTCCCCACAAACAATAATCACCCCAACTCTTTAATCATGAA
TCTCGTTATTCCTGATCATCAAGGGAATAATCCAATTACTCTCTACATACCGAGCTCAAATCAACCTATGTTGATCAATC
TTTTACCTGCCACGAAGCCAGCGGTGTATACGCCTCACGCTTCCGCTTCTATCACCTATCCCTCTGTTTTATCGAATCCC
TCTCCACAGGCAACGACCCCTTCTCTGAGTCCATATACAAACATAACTATCTCGGATCGCGCAGAAGAAAACCTAATCAC
CATACCGGTTCCTATGGTTTCCTCCTCGATGAATAAGACCGAAACGCCGCAGCTTTTCTCTAAAGAATCCATCCACCCAC
CGGTTTATTTGAATCAATTACGAGCCCTTGTTGAAATCATGGCCTATATTGGTTCTGTACTGTTAGCAAAAAAAGATCAA
GTGTTGTACACAAAGCAAGATTTATTGGATAAAAAAATACCCCAAAATATCAGCGTAAAGTCAAACTATTCTTCTTTTTT
TTCTTGTGGTGCTGTAACACAACAAATAAATACTGGCGTTTCTCCTTACTTAAGTCCAGCCGCAACTTAGCCTATTATTA
TGTTATTGAATCAAACGCACACGTAAGGTGAGAAAAATAGTTAGAAGATAATATAAAATAAAAACCAAAATCATCGTCAA
CAAAGGATATAACATCGGTCGGGCAATCAATGGCGGCTTTAAAAAACGTAACGTAGTACCTTGATGTAAGGTGTGCCACC
AATAAACAGAATAGTGAATAATCGGTAAATTCACTAAACCTAGCAAAAGGAGTAATGAACTGGTTTGCAAAGCAACCTGT
GGTTCTCGAATCGTTTTATCGTTTTTTTGAGCGCCATCACTCCCAAATAAAGAAAAAGCAAGATGAGCTCCGAAGTCAAG
CGTGCATCCCATACCCACCATGTTCTCCACATCGGCTTCCCCCAAATCGCACCGGTTAACAGTGCAAGCACGGTAAACCA
AGCACCTAATCTTAAACTGACTTCCACCCATAGCTCACACAACTTGATACGAAAAATTAAACTCAGACCCGCCATCATCG
CGGCAATCAAATAAACGAGCAGGGATAAAAAAGCACTCGGGACATGAATATAAATAATACGAAACGCTTCTCCTTGTTGA
TAATCACTCGGGGCAAGATAAAGTGCGCCAATCACACTGTAGATCAATAAAGGGATAAGCAATAAAAACAGATAAGGGAT
TATTTTATTTATCCAAGGCACAAAATATTTTGCCGTAAATAAACGAGGCAATTTCATGTGAATCCCTTCTTTTTTTCAGC
ACATTGATACAAAAGCGTCTTATTCCAGCAAGCCGCTTAAATGATCATCTATTTTAGATTTATTTTTTTATAGGTATTGA
TTGTAGACCAAATTTACACTGAATAAAATGGGGATGATTGGTCAGCCTCGTCACTGGTTTCTAAACAAACCATCTGATAT
TCAAACTACAACAAGTATTGAAAAATTTTACAAATGACTCACGGAGAAAAACTGATACTGAGAATCAACAATAACCCTAA
CCAAGCAACAGGATCTTTTACTGAAAGACTCTGTGCGGCCAAGATCACGGTAGTACTTGCAAAAATAAGCACGGGAACGT
AAAACGGAAATAAAATCAGCATGACTAAAAAATACTTTGTGGCAAGGCAATGGTCAACGCACGGCCAATCACACGTTGAG
GATCATTACCCCCCAGATACTGGCCGGTAAATACAGCGCAAACATTAAACATGACATCATAAGTGTCGTCAAAATCAAAA
TTTGTAAACAAAATAAAATTACTGTATATAAATAACGGTAATAAAAAAATCAGGTGTCAATAAGTATTGACACTAAACCG
GCCTGCCATGCTTCTTGAAAGAGTTCTTCAAAACTTAAGGTCACTAAAAACAACTGTAATATCCAGAAAACAGGTACTGC
GATCTGCCCTATCTGTACAGCATCGGCACCTAAACTGATCGGAAATAAGCTTACTGCCAGCATTAAAAAACAAAAAGGAT
ACAAACTTTTCAAGGGTGCTTGACAAAGCAACGACCATTCGGCACGAAACTGTAAAGCGATGAATGAACATAACGAGGAA
TACCACATCCGGTTAAGATAAAAAAAATTTTTTGAAAAAAATGATAAATCATCAATAAGTTGATGACTACTCATCAATAA
ATAACCTTGCCGCTGAAGATGGATCCTCATTAAACGTATTATCAATTGCATACCCGATTGATCAAGTGCTGTAAATGGCT
CGTCTAACAACCAAAATGGTGCGGGCGTCAACAAAAGTGTTGATAAAACCAGCCGGCGCTGCTGACCAGCGGAAAGCGTT
CCGGTTATCGTGTCACATTGATTGATTAGAGAAAAAGTAGTGAGTGCTTGCTGTATCCGTTGGCGCCACATTGATTTCCG
CCGTTTCATTGTTATCTTCTTTGCAGAAAATAAATCACGTCGCGCCAAGAATAGCTGCAGATTGTCAAAGACCGTCAAAT
GCAGTTGCATGGCTAAAAAATGGCCTAAATACAAAATGTGGGTTTTAAAATGCGGTATTTGCGTCATACAATGGCCTTCC
CACTGGATTTGGCCACCTTGATGAGGCAGCAAATCCGCTCAAGTTCGCAATAAACTTGTTTTTCCAGAACCATTTTTACC
GACAATATGGAGTGCTTCGCCACGCTGCAGAACAAAAGAACAGGAAGGTGTAATCCTGTTTGTAGATCGGAAGCAATCAA
TTCCTTTTACAGCTAAAGTCATCGCTTAGGATATCTTAATCCTTAATAAAATATCGAACGTGGCAAACTGTTTTTAAAAA
GCTACGCCTAAATCGAACCATCCGGTTAATCAGAATAACATGACAAAAAAGACTTTTCATTAGATAATCATCGTCTTCTT
TTTCAACCGACGGGCCTTATTTTATGTCTCCTTGGGTTCAGTATCTCATTTTTTTATTAAAATCGGTTACGGCTGCCGTA
GTGATTTTATTCGTTGTAGCCGGATTTTTCACCTTACTGCGTAAAGCAAAAGAACATCCTAAACAAAAACTAAACATCCG
CCCACTCAACAAAACCTACGATGCATTTTCCGAAGTATTAAATAAAGAATTAATGAATCAGGCAGAATACAAAAAATATC
GAAAGTCTGAAAAAAAACGTCGGAAAGAAGCGCCTAGCCAATCAACAAAACGATTGTTTGTCATTGATTTTCAAGGGGAT
ATACGTTGTTCTGCTGTCAACAATCTACGCGAAATCATCACCGCCCTCCTTCAAGTGGCACAGCCACAAGACGAAGTCTT
ACTCAAGCTAGAAAGTGGTGGCGGAATGATTGCCCCTTATGGTTTGGCGGCTTCACAGCTAGAACGTCTGAAACAACAAT
CTAAAGGTCGCCGCCAGCGGTGGTTATCTGATGGCGTGCGTCGCCGATCAAATCTTAGCAGCACCGTTTGCGATTATTGG
CTCGATTGGTGTCGTCGCGCAATTACCGAACTTTCATCGCTTTCTCAAAAAACGTGATATTGACTTTGAACTGGTCACAG
CCGGGCCCTATAAACGAACACTGACTCTTTTTGGTGAAAATACAGCAAAAGCCCGAGAAAAGATGCAAGCCGATCTTGAA
GAAGTACATTGTATCTTTAAAACATTTATTACTAAACACCGCCAACAAGTCGATATTGAACAGGTTGCAACGGGAGAGCA
TTGGCTGGCAAGCGAAGCGTTAGCCAAGCAATTAGTCGATAAATTGATAACCAGTGATGATTATCTACTAAGCTGTGCCA
AAGAATCGGTTGCTATTTATGAAGTCAGTTATATCAGTAAAAAATCATTGGGCGATCAGTGAAAAACTCAGTCATTTATC
GAGTCATGCGCAGAATCTTTATTAAGTTATTTGAAAGGCCGTCGACTGTTCACTGAAAAAAAGGATAGATTTATGAAACA
TGGGTTCGTGATTGCTTCCCCACGACGACTTGGGCAAGCCGTGCTTGCCCTACTCTCTGGCAGTTTGCTCGCTTTAGCTT
TTGCACCGGTCGCCTTTTCTTGGTTGGCGATTCTTAGCCCCGCTTGCTTACTCTTTTTGTGGCGTGATACCTCTCCCAAA
CAAGCTTTCGTACTGGGAACCTTATTTGGTGTTGGCTTTTTTCGGTCGGGATGTCTTGGGTTTTTATTAGTATTCATGTT
TTTGGTCAAGCTTCTCTTTTATTATCGTTGGCCATCACCATACTTTTTGTGATCTGCCTTGCTTTATTTATTGCGCTTGC
CGGCTATTTGTTAAACCGATTATTTCCTAAGCCGACTGCACTCAAATCGTATCTATTGTTTCCTAGTTTTTGGGCATTCA
GCGAATGGTTACGAAGTTGGGCGTTTACAGGATGTCCTTGGCTATTACTTGGAACCAGTCAAGTCGATGCACCGCTTCGT
GGCTATGCACCGATTGTGGGTATATTTGGTCTCGCTTTTTTGATTCCCGTCTGCAGCGCACTTTTACTCGATGTTTTGGA
CCCACTTTTAAGACGTTACGTTCCGTCAGCGAATCCACTGCCGCCGCTTCTTAAGCCAAAACGAAGATTCATTTCGTTGC
TAACTCTGTTATTCATCTATTTGCTAGGTCAAGGATTGAGTGTCATTCACTGGACAAAACCCCTTGGCCCACCGGTATCC
GTGAGTCTTATCCAAGCGAATATTCCGCAAGCAATAAAATGGGATCCACACTCGTTAATGGTTTCATTAGATAGTTACCA
ACAATTAACTGAGCCCCACTGGAAGAGTCGATTAATTATTTGGCCAGAAGCAGCAGTCCCTTTATTACAAGAGCAAGCAC
AATCTTGGTTGTTGTCGTTCGATAAAAAAGCAAAACGTGCAAATAATACCCTCATTTTAGGGATTCCCATAAAAAAAGAG
ACCCATTATTATAATGGGATGATCGCGCTTGGCGTGGATCACGGGACTTATTATAAAAGGCGACTGGTTATTTTTGGAGA
ATATCTTCCTTGGTGGATTCAATGGGCGCGAGGATTACTGACTTTCCTGGATATTCCGATGTCGAGTTTTAGCGCCGGCC
CAGTTCAGCCAACACCTTTTCGCGTCGCCGGTTTTGATTTAGGAACATTCATTTGTTATGAAATTGCTTATCCTTCTTTA
GTCCGACGTGCTTTACCACAGGCTGAATTATTATTGACGATTAATGATGATGCGTGGTTTGGCCACTCGTTCGCTTCGGG
GCAACATTTGCAAATCGGTCGCTTTCAAGCGTTAGCCACCGGTCGCTCGCTTCTTTTTTTAAGCAACACGGGATTAACCG
CGATGGTAACTCCACAAGGCGTCATACAATCAGAACTACCCCCTTTTGAAGTCGCTGTCCTGACCGATCACGTTCATCGG
TTTGTCGGCTCAACCCCTTGGGTTCGATGGGGCGATTGTCCCATCCTGCTCTTTTTAGTAGGATTAGTGCTCTTGTGTTA
CGCTTACCTTCAGTACAATGAGAAAACACGTGACGTATCACGCTAAAATACGCCCCTTAGAGGCGACGTTTATCACGCTC
CGAGGAAGCTACCCACGCACCACGATGATGAGTTTGTTTCAATGAGCAAATCAACTACCAAGACGCTAAAAACAAATTAT
GCTCGAACGTCAGTATGTTTAACGCCACTGTGTTGTCCGCGGTCAAGGATAACGAAAACGACTTTCTCTATTTTTTGTCT
TCATTACGATCTCATTCCCAATCATGGATGGGTCGTCTCCCTAAATGATAAGGTAACTTAATTACATGCAAGAAGAATAT
CAACCCAAACTCATTGAACCAGAAATCCAAAAATTTTGGCAAGAGCATACTTCCTTTAAAGTGACAGAAGACTTAAACAA
GGAGAAATTTTATTGTCTTTCGATGTTTCCCTACCCAAGTGGCTCCCTACACGTTGGCCATGTTCGAAATTATGTTTTAG
GGGATGTGATTGCACGTTATCAACGGATGTTAGGTAAAAATGTGCTGCACCCGATTGGTTGGGATGCCTTTGGTTTACCC
GCTGAGAATGCAGCAATTAAACAGGGCATTGCACCAGCAAAGTGGACTTATGCCAACATTGATCACATGCGTGCGCAACT
TAAAAAACTGGGATTAAGTTTTGATTGGAGCCGTGAAATCGCGACCTGTCAACCGGAATATTATCGTTGGGAACAATGGT
TATTTGTACAACTTTATAAAAAAGGGCTGGTTTATAAAAAAAATGCGTTGGTCAACTGGGATCCGGTCGATCAAACTGTT
CTTGCAAATGAACAAGTGATTCAAGGTCGCGGTTGGCGTTCGGGTGCCCTGATTGAACGAAAAGAAATTCCACAGTGGTT
TTTCAAAATAACCGCTTATGCAGAAGAATTACTGACTGATTTAGGAAATTTAGTCCATTGGCCAGACGAAGTAAAAACGA
TGCAACGCAATTGGATCGGCCGTTCTTCCGGTTGCACTATCCAATTTTCACTCGATCATCCACACTTCCCCTCACTAGAA
GTGTTTACAACCCGCCCGGACACCTTGTATGGGGTCAGCTTTCTCGCTGTTTCACCACAGCATCCGCTGGCTCAAACAGC
CGCAAATCAACACCTAGCCATTGCACAATTTATTGAATCGTTCCAAGCCACACCGGTTGCCGAGGCGGCGACTGCAACCC
TGGAAAAACAAGGTGTCGCCAGTGGTTTCACCGCGCGACATCCGCTCACCGAGCAACCCATTCCGATCTGGATTGCAAAT
TATGTCCGCAGTGATTATGGTTGTGGTGCGGTCATGGGTGTCCCCGCCCACGATGAACGAGACTTTGAATTTGCCCAGCA
ATATCAACTGCCCATCCAGCCGGTGCTTGAACCGCTTACCGATCAAACTTCGGAACACCCTACTTATCCCTTTACCGAAT
CAGGACGTTTAATTCATTCTGGGCCCTTTACCGGTTTAACTTCGGCGCAAGCGCATTCCGCCATTGAAGCCGCGCTGGTT
GAAAAAGGTTTGGGGGAACCGAAGATACAATATCGTCTCCGCGATTGGGGGGTCTCTCGACAACGTTATTGGGGAACGCC
GATCCCCATGATTTACTGCGAAGACTGTGGTGCGGTACCCGTACCTGAAAAAGACTTACCCGTGGTGTTGCCGGAAGAAA
TGATTATCACCGGCCAGGGTTCTCCACTGAAAAACTGCCCTGAATTTTATACTGTGGCGTGTCCACAGTGTCAAAAAAGT
GCGCGGCGTGAAACCGATACATTCGATACGTTTGTTGAATCTTCTTGGTACTACGCGCGTTTTGCTTGTCCGTCGCAACA
AAATAGTATGTTAGATGATCGTGCAAAATACTGGACGCCGGTCGATCAATACATTGGTGGCATTGAACATGCCGTTTTAC
ATTTGTTATATGCCCGGTTTTTCCATAAAGTATTACGTGATCTGGGCTTGGTTAATTCGAATGAGCCGTTTACGCGCGGT
GCTAAAATGTCTAAATCCAAAGGCAACACCGTTGATCCGGAAGCACTGATTCAAACTTACGGGAGTGATACGTTACGTTT
ATTTGTTTTATTTGCCGCGCCACCTGAACAATCTTTGGAGTGGTCAGAAAGTGGTGTAGAAGGTGCTCATCGCTTTTTAA
AGCGACTTTGGAGTTTTGCTTATCATCATCCTTGGTTACGAGAACTCAATGAAACGGGTACCAAAAACTTAAATCCGATT
GATTGGTCTCAACTTTCGACCACACAACGTCAATTACGCCGTCAAGTCTACGAAATATTACAATCGGCGAAAAACGATTA
TGAACGACAACAATTTAATACCGTCGTCGCCAGCTGCATGAAGCTGCTTAATTTATTACAAAGTGCCTCGCAAACGCTCG
CTACAGAACCCGAGTCCGATAAAATCTCCTTAAAATGGATTATGCAACAAGGTTTGAGTATTTTGCTGCGCTTATTAGCT
CCGATCGTGCCGCATATCACCCAAGTTTTATGGCAAGAATTGGGATTTGCCGGTTTGATTTTGAAAGCCACTTGGCCTAA
AGTGGCAGCGGATGCATTAACTGTGGAAAAAATTGACTGGGTCATTCAAGTAAACGGCAAACTTCGTGGGCATTTATCGC
TTGATCCCGATCTGGAAGACGCCGTGATCAAATCATCGGTACTCAATCATGTCCAAGTTAAACGTTATACGGAAAACCAG
TCTATAAAAAAAGTCATTATTGTGCCAAAAAAACTGGTTAATGTTGTTATCTAAAACGAGTGACTATGTCTCTTCGCGGT
ATTACATTTCTTTGCCTAACTTTAGGATTGTTCCTCTTAAATGGCTGTGGCTTTGCCTTGCGCGGGACAACCGCCGATAC
ACAATTGCCATTGCCTTTTAAATGCTTGACGGTTGTTTCGCTTGCGAGTTGGAATGCCAATCATGTTTATCGTCGCTTAC
AACGAGCGTTAACGCGCCAAGGCGTTAACATTGATTACACCCCCCACTGCACCTTTGACACTCCGCCTCCTCAATCAAAC
ATTCAACCAAATGGCGACGAGCCTTGGCAACTCTGGACAAACCACCACGTATTTATTAACGTTGACAGTTTCCTTTGATT
TAGTGAACACACATTCTGGAACCGTAATCCCGGCACAACAAGTTCGGATTACACGTAATTTTTCGATCAGTACGACACAA
TTAGTCGGTGATTTAAATACCCAAATAATGTTACGCCAAGTCATGGAAGAAGAGGCGGCTCAACAAATCATTACACGGTT
ACGTGCACCTTGGGTGCAACAACGTTTACAGTCTATTCAAAGCAAGGCTTAGGCGGCGATGCAATTACGTTATGAACAAC
TCACTGCCCATCTCACTCGATCGTTGGCGCCGATTTATTGGGTGCATGGAGACGATGCATTCTTCGTACAAAAAATAAGT
GCAACGGTTCGTCAACAAGCGCAAGTACGTGGTTTTACCGAACGAGAAATTTTTTATGTTGAATCGGGTTTTGATTGGCA
AACGCTCCAGATTCATAGTCAAAACTATGGCCTGTTTGCTGAAAAACGGTTAATTGAACTGCGCCTTGAAGCAACGCTCT
CTGAGGCCGCGACACAATGGCTAAAAAATTATGCGCAAACTCCTCCCCCAGAAAATCTCCTCCTGATTACGAGTGGCAAA
CTGGATCGCCGAAATCAACAAAGTGCTTGGTTTAAAATACTTGATAAAATCGGTGTTTTCATTCCATTATGGCCACTGGT
GGGTGGAAAACTCACGGCTTGGGCCAAACAAGAACTGCATCACTGCGGACTCACCGCAGAAGATGAGGCGCTACAATGTC
TGATCCTCGCCACAGAAGGCCATCTTTGTGCCACCCAACAAGCGATTGAAAAAGTCGCTTTGTATTTAGGCACTCCCACT
CAGGGGATCGTCACCCGTGCGACGATGTTACAAGCGCTCGCGGACAATGCACGCTTTGATCCCTTTAAATTAACCGATGC
TGCGTTACAAGGTGAAACAGAACGTTGTCTGCGGATTTTATTACGCCTGAAGGAAGAAGGCATTGAACCTTTATTTATTT
TATGGGCGCTCAGTCGTGAGTGTCGGTTATTAGCCACCCTCGCCTTTAAATTAGCACGCGGTGAATCGCTCACAACGCTG
TTTCAGCAATATGCGATTTGGGAACCGCGGCAATCCGCTATCCAACGTGCCCTAAAACGCGCTACGCTGCCCGATTGGTA
CCGGTTACTTCACTACGCAGCAGAAGTAGATAAACAGATCAAAGGCGTAACACCCGGCCCCTTTTGGCATGGTTTGCAAC
GCTTGAGCCTCGGTCTCGCTGGAGATATGAACGAATGATTGGTTTATTGGGAGGCAGTTTTGATCCGATCCACTATGGAC
ATCTGCATATTGCACAATCACTTTTACAACAACTGAATCTTCAACAAGTCCGGTTTATCCCTTGTAAAGACCCGCTCCTC
AAGAAAAAAACAGTGGCCAATGTCACACAGCGGTTGGCCATGCTTTCTCGTGCCTTACAGCCTTACCCGTCGTTTTGTAT
CGATACGCGCGAACTGGATCGCGCTTCGCCTTCTTATACTTTAGAAACGCTGAGCGGACTGCGCCGTGAACTGGGTCAAC
AAATACCGTTAATCTTAATTTTAGGCAATGATCAATTTGCCCAACTCAACCATTGGTATGAATGGACTTCATTGGTTGAC
TATGCACATTTGGTCGTGGTCCCACGCTTAGAGACCCCGCAAACGTATCCGCAAGCGCTTGAAGACTTCATTTTACGCTT
TAAAACGGACCGCGTAAAAAATTTATCGCAACAGGCCTCTGGACTTTTATTGTTCGCTAAGATAAAACCTTTAGCAATTT
CAATTTCATCGACGCTGATTCGAGCACAACTCAAAGCCGGTGTATCACCGGTGGGTCTGTTGCCCGCCTCCGTCTTAGAC
TATATTTCGGAACATCATTTATATTTATGACAACAAACGCTTCAGTCTCTTTTCCACTGCATCAAGCGCTGACGACACTT
TTAGAGGACCACAAAGCTAAAAACGTGATCCTGCTCGATGTCCGTCAATTAACCAGCTTAACGGATACGTTAGTTATTTG
TACGGGGAATTCGCATCGTCACACAAAAACACTATTAAAACATGTTCTAGCTTTTGCCAAAGAACACCGTCTTGAAGTCT
TAGGCTACGAGGGTGAACAAGATGGTGAATGGATCTTAGTGGATTGTATTGATGTGGTCATACACATCATGCTGCCACCA
ATTCGTGAGTTTTATAACCTTGAAAAACTCTGGGGATCGTTTTCTTAACATGAAAAATCGCGATCATTGCGGTCGGAACC
CATATGCCCAGCTGGGTTGAAACCGGTTTTGCGGTGTATCAAAAGCGTTTGCTGTCTACATGTACGTTGCAGTTAATTGA
AGTTCGAGCCGGTCAGCGCTATAAAAATCAGCCTAAAAGCACATGGATTACCCAAGAAGAAGAAAACTTATTGGCTGCGC
TCCCTAAACATACGCGTCTGGTTGCCTTGGATGAACGTGGTCAAAGTTGGACAACGGCACAACTTGCACAACAGCTCCAA
GATTGGCGATTAGAGGGTCGCCCCGTTAGTTTCTTGATAGGCGGTGCAGACGGTTTGGGCACACAATGTTTAAAACAAGC
CGAGCACATCTGGTCACTTTCGGCGTTGACCCTTCCTCATCCTCTAGTACGTGTCGTATTGATTGAACAAATTTATCGCG
CTTTTAGCTTGTTAAACGGTCATCCTTACCACCGTGAATAATCGAAGTTTGAATCTTAAAAGAAAAAATGGCCTAAGAGA
TGGAGCGCTATCCAAGCATAGACTGCAGCCATTAAATCATCGACCATCACCCCGAACCCTCTCGGTAAATGACGATCCAT
CCAAGCAATGGGCCAAGGTTTGACGATATCAAAAAAACGAAATAGAAAAAACCCACACACCACCCACCCAACGCCGCTGG
GGGCCGCCCACATCGTTAAACCAAACCCACAAATCTCGTCCCACACAATACCCGAATAATCATGGACGCCTAAATCACGC
TCGGTGAAATCACAGATCCAAATGCCAAGTAATATCGCGGCAATCAGAATTAAACTATAATTTAGTAACGAAAATGATTG
TAAAAGATAATATAAAGGGACAGCGACCAATGTACCGCAAGTCCCTGGCGCAAAAGGAGATAATCCTGAACCAAAACCAA
ATGCTAAAAAAATAAACGGGATGGGTAAATACTTTACGCACGAGATCATCTGGTCATTGCTTTTTTCTCTTTACAAAAAG
ATTTCCGGAAGTATAGCGTTTTCCTTTTCACTTATAAACTGATTCACCCACTGGATATACCTTACTATAAAACAATGCAT
ATCTTCTTCTAAACGCGCGCGCCTAAGAATATATAACAGTCGACTCATCCAATAAAGTGCATCATGCTAAACGATGTCTC
AGCAATCGTTTGATTAATTGGATGATAAAACATATTGGCAGGAAGAGAAAATAGCCTATGACTTTTTATATTAGGCTTTA
AGCGATAAACATCCATTCCTTTTTTAAGCGAAGGTAGAGAAGATTTTTTATCCCAAAAAAATAATCGTGAATTGGCTGAG
AAAGTACGTAACAATGATCTTTTTTTCGGCAACTTGGCAAACATCCACTTTTTTCACCAATTAAAGAATGAATTAAGCGA
TCTTCTAAATTCATTGCACGATTGGCCTCGAGCTGATACGTTAACAAACGTTTTGTCGCAGTGGACTTTTTTCTGTTGCC
AACGCATAAACCAATTGCCTTTCATAGACAAATTGGGCCTCCTGTAAAACTTTATCTGTGAAGAATACGACTGCACCGCG
ATTGCGTAATGCGACATCAGAAGCTGGCTCAGGCAATCCAGTTAACAGTTGTATCATTTCAAGAGTTAACTGTCGTATTT
TATCCACAGGAGTCAACCCTTTCGGTGATAAATACTCTGTTCCATCATCAAAAATGTATATTGTTTTTGTCAAATCATTA
AGACAATGTACTTTTTTTTCTTGTGGTAATTCAGCCAATGCACTTGTTATTCAACTCAAATTCCAGGAACTTTTGCATCG
CTTAGATAAAGAAACCAATGATTAAAGAGTGCTGCAAAAGAGAAACTCTTTGTATAAAGTTTTTCGTAAAACTTCATAAT
TTCTAAATATTCACTCGGTTGGTTTACTTTAAAAAATCGTTCAAATTTCTGGTAAAAATTGAGAGGAATTGCATCGAGAC
CGATGATATCTTCAGTTAGTTTTTTGTTTAACATCAAAGTTTCACCAACAGTAAATCGATCGGTTAAACTTTCACCAAAA
ACACTCTGATACTGTGAAAGGGGAACAAGTGCATCAATAAAATGGTCTAAGTAGTCATTCTCCTGTAACGCTAAGTAACG
TGCCTGTTTACGATGTTGATTCCAATGTAGACGCTCTGCAAACGCTTTATGTGCAAAACTATCTAAGAAACGCCGATACA
TAATACGTTGCTGGAAAAGATAACCGGCTTCACTTAAAATCTTATCTCCTAAATAAACAATCGGACCACGATGCCGTAAA
CTATGGCTTTTAATGGGATCATTTTCTCCAGTGATTGCGTGTAATAACTCGTGTAAATACACTTGCTCTGGATGAGACGC
AACGAGATCATTCTCCTCACTCACATAATAGTGTTTAGAAATTTCAGGATTAGACGACAAGTAAATGATCTTTGTCACAA
AATCAGTTCGAGGCACGACTTCATTTCGAATAATAATCGTCCATTTCGCTACAGCCTGATAAGAAACTTCTTGAAAATAC
TCATTAAATAAACGTCTAAATGTGGGACTTTTCTGGTAAACATTTTCATAAAAGGGGGGGGCATTAGTCCATTGCACGAC
GTCTTTATCAACCTTAAAAGTAAATTCATCAAAAAAATGTTTAGAAAAATCTTTAATTCGATAATCATTGGCTGAACGAA
ATACCTTTTCAACAGTTTTCACGGTCAAACGTTCCTTTATTTCGATAAAGCTCAGTTTTTCTAATTCATCTCCTCCACCT
TTTAAAAAACCACCTGCATAATATTTTTTTGATTGAATATCTTTAAAAATAAGATGTTTTTTAGGGTCCGCCTCGCCGGT
ATGCCAACTCACTTCACGATAATAACTCCCTTGTGACTGAATCGGTACTACCCGACCCTCATCGGCCAAATGAATTAAAG
GGTAATTTTGCCAGTTCAGTTCTTCACCCTCCAGAATACGTTCTACCAGTCTAGGATAATCCTTAGGTAAATAAATAGGA
TCGCTAATGAGAAACGGGTCATCATGAGCCTGAATCTCCGCGTTAGAAAAAAACCGTTCGCTTGAGCAACACGCTTTTTG
TACAGAATAATGAATAGTTTTAACCGTTACTCGCTCTCTTAATGATAATCCGGTTTGTGATAGCGTTTCTTCAAATTCAA
CCGGGTTCTTCTGTTCACCTATTGATAATAAATCCAAAGCATCCAATGAAAGAGAAACTGTTCCAATCGCAATCTCGGTG
AAACTTTTATCTTCTATCCCTTCACGCAGCATATTTAATGATCCAATGACCGGAATAGTACTAATCCAGGTTTCAATACC
ATGCATCCAGACACGATGTTGTTCTGTTTCAACCTTGTAATTTTGTACAATACGTTGAGCTTCTTGTACAATCGACTGAG
TTGATACTGTTTTTCTTTGTTCGTACAAATTATCGCGTGCTTTTTTTAAAACCCATGATGAAGTAAGTAAATTCTGATTA
AACATTTCTTCAGCAGCTTGTAAGGCTTGGCGCGGATAAATTTTTTTTCTTTGATAAGACATAAATTGACCGGTTGCACC
GATCCAGTCAACTAATTTTAAAAACTCTTCAATCGGCGTACCAAAATAGGTAGGCGATAAGTTCATAATATTTGCATTAA
TCACATAGTAACGTTTTTGATAAATTTTATTAATAGGCATACCCAGCTGTTCATGAAGTATCGAAACCACTGTCTGTGTT
CGATTAAAATACGGAGGATCAACCAAAATTTTTTTCCAGCATTCATCAAGATAACTAAATATTTTTTGTAGTTTCAAATG
ATTATCTTCAGGAAAAACTAAATTATTTGATTCAGCTAAGTGCAAAGCCAGTAAAAAACGCGGATTGAGTGGATAGTCTT
TTTTACGAAGCCATTGCAACTCGATTGCTCGAAATTGATCAATAAGCTCTTTTTCAGAGTAATGATGATTCGTAACCGTT
GCAATCTGATAATAGAAAATACGCTGTAAAACGGATGCAAGCGAATGTCCTAACGAACCAATCGCATAATCTGTACTCTC
ACCTAAAAGAAAAAATTTTTTACGCATTAATTCTTTTTTTTTGCAAAACTTAAAACATGATATTCTGAAATAGATTCAAC
CTCTGTACGATTAAGTAGATCCGAAAAATAAAAATCTTTAGCATTCTTAAAACTGATTCCATTAAAATAAACCGATGTAC
TTATCTGACTCACTGGAAAAACGGGTTTAAATAATTTATCAAGTAATTGCTTTTGATAAATCGCCTCTGATAAATGAACA
AAGTAGGTGTGTTCAAATTTGGCCTGTACAAACGTATCATTACCGTTTGCATTATACAATGCACTACCTTGTGTGAGCTT
GCGATCAATCAATGCGGCTTCATGGATATGCGTCATCGGTAAAAATCTTCCAATATCAAATACATCCTGTAGTAAACGAA
AAGGAAAAGATTGTTGGTAGCGATTTAAGATAGCCTTAAATATTTCTAACGCATCATAAAGCTGTGCGTCGGCCCTTGGC
CAATTTATCCAGCGGTTGAGTGTGGTCATTAAACGATCAAGTCGTATTTTAGCAATTACTTCTGGATTGATCTCAATTTC
TTGTTCTTCATCTAAATGAAGTAAACAGGCATTGGCCAGCATAAGGTAAGATATGTTTTTTTGTTCATTGAGTGTTTTCG
ATATAAAAGTACGTGTTAATAATCGCCTTTGTCGACTTTTAAAAAGTCCTTGCCAAGCTACTTGCAACGGTTTTTCACCA
TAAATGCTTAATAACCGATTCAATGTTTTTTTGTCGGTCACCATCTGACTAAGTATATTTTTAAGGGGAACTTCCTCTTT
AAGCTGCAAGCAAGTCATTATGACCGTATCCACTTGAATATCGGGTGTTAAACTCGCCCAATCTTTTGGGCTTAAGTCAA
TAAATATAGGAGGATGATAAAGCGTCTGAGGCTCAAAACTATGAGTTCCATTCCATGGAGTAGCTAATGTAACGTTTTCG
GAAAAAACGGATGGGGTCGTCATTTTAAGTAAGTTGGCTTCCTGCATAACTGTACCTGTATTAAAAAAGAAATGTTTAAC
TAAAATTAACTTATAATTTAAAATAGATAATATAATCTATTATAGATTATTTTTAAATTAATTACTTCTTTTTAAAATGC
TCAAAACCCCTTGAAGGGAAAGAAAAACTATTTTTTTCTGGCGTCAAAACTTGCAGTGAATCACCTTGCGTTATTTCACC
AATAAGATGATAAGAACAACCACTATCTTCCAATGCTTCTGCTAAGAAGGATTGTTTCTCTCGAGGCACAGTAAAACACA
ATTCATAATCATCCCCCGCACTTAATGCCCAAGACCAAGCGCTCGCAGCAGGAAACGTTTTTAAAATAGGGGATAATGGT
AATTGCGCCGTTTGGATGATTGCGCCCACTTGACTGGCTTGTAACAAATGCGTTAAATCTGCAGCAAGTCCATCTGAAAT
ATCAATTGCCGCACTGGCCAGGCCGCTTAGAGCAAGCCCACTGGCAACCCGTGGTTCTGGGCGGTTTAATCTTTGCAAAA
GAGTCTGTTGTTGTCCGGACGTCAAAGAAAACAAATGGGGATTCTCTAAGCAGGCTAAGGCTAAACCGGCATCACCTAAA
TGGCCCGTGACATAAATTAAATCACCGGGTTGCGCACCTTGACGCCGTAACACGTTTTGTGGACTGACAAAACCAATGGC
TTGAATCGTAATGCTTAAAGGACCTTGCGTTAAATCACCACCGACGAGTTGACAAGCAAAGCGATCCATTAACTGAAAAA
AACTTTTGGTAAATCCATCCAGCCAAATGTCTGATAATTCTGGTAAGGTTAATGCCAATAAAATCCAGGCGGGTGTTGCG
CCCATCGCCGCCAAATCACTCAAGTTTACCGCAAGCGCTTTGTGAGCGATGTCGGCTGCGCACGTTTGTTCTGGAAAATG
TCGCCCACTCACCAACGTATCGGTTGTCATCGCCAAAAGTTGGCCGGGAGGTGGTTGGAGTAAGGCGGCGTCATCCCCTA
TTCCAAGCTTCACATCCGAGCGTAAGGAATGGGAAGATCGTGTAAAAAAGTGTTGAATCGCTGAAAATTCATTCATGGAT
TGATTTGGTCGGAATTAGGACCCATTCACTTCTAACGGACGCAATTTTTTTGCTAATGCATGTAAAGTACCATTGACATA
CTTATAACCTTCTATTGCACCAAACTCTTTGGCAAGTTCAATGGCTTCATTTAAAACGATTTTATAAGGGAGTTCTGGGC
ACTGTAACAGTTCATACACCGCTAAACGGAGAATGGCACATTCTACTAAGTTCAATTCTTTTAAAGGCCGATCTAAGGCG
CTAACTAACTGTTGATCCAAAACAGATTGTTGCGTAATGACTCCTTGAACTAACGCTTCAAAATAAGCCGTATCGACACT
CACCATTTCTTCTTGTGCAAGAAACTGTTTTCTTAACTCCACAAAAGAATGCGCGGTTAATTGCCACTGATACAAGGCTT
GCATCGCAAAGCGCCGTGCCCGTTGACGTGATTTGAAGGATTTACTTTTTATTTTCGGTTTCATGCGTCGATTTCTTATC
AGAAAAATGATGTTGTTTGAGTTGTTCTACCGTTTGGTTAAACGCCTGAATATCTTCAAAGCTTCGATAAACCGATGCAA
AGCGTACATAAGCAACCGGATCTAACTCACTGAGCTCCTCCATGACCCACTCGCCCAATTGTCGCGAACTGATCTCACGC
TCACCCGAAGAACGTAATCTCTTCACTAGGCGGAGCATGACGCTATCCACCTGCTCGCTACTGATCGGTCGTTTTTCGAG
TGCTTTGAGCATCCCAGCACGCAGTTTTTCTTGATCAAACGTACTGCGTGTATTATCGCGTTTAATTACCCGCGGCAACC
CTAAATCAGCGGTTTCAAAGCTACTAAATCGTTCATTACAACGTGGGCATTCGCGACGGCGACGGACTTGATGACCATCA
CTGCTTAGGCGTGAATCAATCACCCGCGTGTCTGCTTCATTACAAAAAGGACAATACATACGGCGGCTATCCTAAAAAAG
CGAAACCCAATATCCAACATGACTCGTTTATTTTTGGTTCCACGAACTGAACGCTTTTTGCTAAATAATATCCTTGACTA
ACATACACGGTTTTTACGCTACGGTGCTTCATGCAGTCAAGAGTATAGAACGCTCCCTCAGTCTAAAAAATGGCTTACGT
TCAGGAGTATACTGGAAACTGTCGGCATAAGGCTATGACTTGTTGACGAATTTCCTCAATTTTTTGAGCGATTCTCGATA
TCATCCAAAATATCGGCGATCCAAGTGGCGACCTGTTTGGCTTCTTTTTCTTGAAGTCCACGTGTCGTCAATGCCGGCGT
GCCGACACGCAAGCCGCTGGTGACAAAAGGCGATCGCGGGTCATTCGGTAACATATTTTTATTTAACGTAATGTGGGCTT
GTTCTAAGACCTGTTCCGCCTGTTTACCCGTGAACGTTTTTTCCCTTAAATCAACTAAAAACAGATGATTTTGTGTCCCA
CCGGCCACAATGTTATAACTACGGCCAATTAATACTTCCACCATCGCTTGGGCATTTAGCAACACTTGTTCCTGATAAGA
ACGAAACTCAGGCGCTAACGCTTCTTGAAAGGCGACGGCTTTCGCGGCAATCACCTGCATCAAAGGTCCCCCTTGTAGCC
CGGGGAAAATAGCTGAATTTAATCTTTTCTCAATTTCCGGATTGGCTCTGGCTAAAATCAATCCCCCCCGAGGACCACGG
AGCGTTTTATGTGTGGTCGACGTGACAACATCCGCTATCGCAATCGGTGAAGGGTATAAACCCACCGCGACTAACCCTGC
AACATGCGCCATATCTACCATTAAATACGCACCTACTTCATCGGCAATCTCGCGAAAACGTGACCAATCGACAAAATGGG
AATAGGCCGAAAATCCAGCAATAATCAGCTTCGGGCGATGCGTTCTGGCCAAAGCCGCCACCTGTTCATAATCGATCTGT
TGTGTGCACGAATCCACGCCATAGTGAACCGCTTGATAATTTTTGCCGGAAAAACTCACTTTTGATCCATGAGTTAAGTG
ACCACCGTGTGCTAAATCCATACCTAATAAGGTATCACCGGGATTCAATAACGCCATAAACGCCGCAGCATTGGCTTGCG
ATCCAGAATGCGGTTGCACGTTGGCATAGTCTGCCTTAAATAATTGTTTAGCGCGGGCGATCGCTAATTGTTCTATCTGA
TCGACATATTGACAGCCCCCATAGTAACGTTTTCCAGGATAACCTTCTGCATATTTGTTTGTTAATACCGAGCCTTGTGC
TTGTAATACACGTGGGCTTGCATAATTCTCTGAAGCAATCAGCTCCAGATGGATTTCTTGACGTTCCACTTCGGCTTGCA
GTGCTTGCCAAAGTTCTGGGTCAAATTCTGCAATAGTTTGTGATAATGAATAGGACATAGAAAAACTCTCGCTTAAAATC
GAGTCACTGCTTTGAACAGCGCTGAGAGGGTTCAAAATGGAAGTATCCATTTGCATAGCGAAACCTTAACATTCTAAGAG
AACGTAGTGTACTGTTTTTAAGAGTCTCGCGCAAAAAAGCCAATTTTATCTAATCATTCATTTAAATCGAATCGAAAGTA
AATTAAATTTTTTATTTGGTCACTTACTTTTTTACGATTAAATGCATTTTACTCTATTATCCCTGATTGTTCGCGTATAA
AAAATAGCGCTCAATTTGCTTGAGACTATGTCAACAACTTATCCTTTTTCTCTCCTCTCAAAATACCTAAAATCAGGTAG
TGAATTGAAAAGAAGTTCAGACAAATTATTACGGATCTCTAACTTTTATTGAGCGATCGCATAAAAAATAAAGCGTTGCA
ACGCTTGATAGAGCGAAGTAGTTTTCACCTGAACTAAACCAATTTACTAAAAATAAATCACTGATTTTTTAATAGAATTT
ATTTTTTTCTCTACCTATCGATGCTAAAAGTACACTGCTTGACTGTTTTGGTCTAGAAAAGGGTGTGTAAAAGAGAGATA
AAATCTAGTCAGCATCCTGAATTATTGGTAGTATGCGGCCTCAAGTCACTTCATTCGATCAAACTTTTTCATGTCACAAC
AATATATTTATACCATGCAAGCCGTCAGCAAGATTGTCCCACCACAACGACAAATCTTGAAAGACATTTGGCTTTCTTTC
TTTCCTGGCGCCAAAATTGGCGTCTTAGGACTCAATGGTTCAGGAAAGTCGAGCTTATTACGCATTATGGCGGGAATCGA
CTCTGAATTTACCGGGGAAGCCCGGCCCATGAGCGGTATCAAAATTGGTTATCTACCACAAGAACCGCAATTAGATCCCT
CTAAAGATGTGCGTGGCAATGTCGAAGAAGCGATTGCACAAACCAAACAATTATTAGATCAGTACAACGCAATCAGTATG
CGGTTTGCAGAACCCTTAAGTGATGCGGAAATGAACCGTTTGATTGAAGAACAAGGCGAATTGCAAACGCAAATTGAAAC
GCAAGGGGCTTGGGATATTGAGCGCAAACTGGCGATTGCCGCCGATGCCTTGCGTTTACCCCCATGGGAAGCCGATGTCA
CGCAACTCTCGGGGGGAGAACGTCGACGTGTCGCTTTATGCCGTCTACTTTTGTCTAACCCGGATATGTTGCTTTTAGAT
GAACCCACCAACCATTTGGATGCAGAAAGGGTACGGTTGTGGCCGTCACCCACGATCGCTACTTTTTAGACAATGTTGCT
GGTTGGATTTTAGAGGGATCCCTTACCAAGGCAATTATACCGCTTGGTTAGAACAAAAAGAAAAACGTTTAGCGCTTGAA
GAAAAACAACAAGCGGCCCATGAGAAAGCCTTAAAAACTGAACTTGAGTGGGTACGCAGTAACCCGAAAGGCCGCCAAGC
GAAAAGCAAAGCGCGTTTGGCACGTTATGAAGAATTAAGCTCACACGATTTCCAAAAACGTGCCGAAACTCAATCCTTGT
ATATTCCTCCCGGACCTCGTTTAGGTGAAGTTGTATTGGAAGTCACACAGTTAAGCAAAGGCTTTGGATCGCGCAAAATA
CTTGACCAACTGAGCTTTAGTGTTCCTAAAGGGGCGATTGTCGGAATTATTGGCCCCAATGGAGCCGGAAAATCGACTTT
ATTTAAGTTTGTTGATGGGTACGGAACAACCGGATACGGGAACAATTCGTCTTGGTGACACCGTAAAAATCGCTTATATT
GATCAAAGTCGAGATACCTTGAATCCTGAAAACACGATCTGGCAAGAAATTTCCGAAGGACAAGATATTCTCGCGATTAA
TCAATTTCAAATTCCTTCCCGCGTTTATGTCGGTCGTTTTAACTTCAAAGGTAGCGAACAACAAAAATTTATTAAAGATC
TTTCCGGTGGGGAGCGAAATCGTGTCCACCTAGCAAAACTATTACGCGCCGGTGCGAATGTGTTGCTTTTAGATGAACCG
ACCAATGATTTAGACGTTGAAACTTTACGCGCACTAGAAGAAGCTTTATTGAGTTTTGCTGGTTGTGCATTGGTGATTTC
ACATGATCGTTGGTTTTTAGACCGTATTGCGACGCATATTTTAGCGTTTGAAGAAGACGATCAGATACGCCCGGGAAAAG
AAGGCACCTCTAAAGAAAAACGCGTAAAATACAAGAAGTTAGAGCAATAATGCGTTGAAGCCGTGGGTATCTTTAACACG
CGGCACGCACGAGGTTACTTTTGGAAAGATGAAGGTTTTATATGTCGATCCAGATACTCAAAACGGAAGAAGAAACAAAA
AAGCTCGCGCAAACATTAGCGGACTGTTGCTTACTGACAGACAAAATCGTTATTTTTCTGTGTGGTCCGTTGGGCGCGGG
GAAAACCACGTTTGCACGTCATTTTATTCAGCATTTAGGTTATAGCGGTGTTGTTCGCAGCCCCACTTACACACTGGTTG
AAGAATACCCGCTATCGAAACGACCTCTGTATCATCTTGATCTCTATCGACTGGAACATCCTGGTTAATTGAATGGCCTG
AGCGGGCCTCTTCAGTACTGCTCCCACCGGATATACAACTCACTTTCCTAAGTATTGACGAGCAACAACGCCACGTCCAA
CTCGACGCTTATACGCCATCCGGACAACAAGTACTCGCTCTCCGCACTGCTTGATAACGAATCGGCTCTTCAATGTTTAG
ATTAACCCGATATTGATGACAAGAAGCTAGCCTCTTGTCATCGTTTTCCTTATACTCAGGAGATTATGTTAATGGATGAC
ACACTCCCCACCCTCTTGATTCCCGCTTACCAGCCGGATGAAAAATTGCTTAGTTTATTGCATGCACTTCGCCAAACCTC
TTCTCAACAACGGATTATTGTTGTCGATGATGGTTCGGATCACGATTATGCACCGATCTTTGCAAAAGCACAGAACTATC
AGATAGAGCTGTTAAGACATACGTCTAACCAAGGAAAAGGTGAAGCATTAAAAACCGGCTTTAGGCACTGGCTACGTATT
GCCACCCCAGATGAACCAGGAATCATCACCGCCGATGCCGATGGGCAACATGCGCCTGAAGATATTCAACATCTGAGTGC
AAAATTTTCAAATAATCCACAATCCCTTTATCTTGGAGTGAGGCAGTTTGATCAACAACCGGTACCGTGGCGCAGTCGTT
TCGGCAATCAAATCACTCGCTGGACACTTCGTCTTCTGACTAAAACGACTTGGCAAGACACCCAAACGGGTTTAAGAGCA
ATTCCACGTCATTTAATCCCTGATTTATTAAGCTCTAAAACATCCGCTTATGGAAATGCTCTTAATTGCGAAAAAAAAGA
GTACCTCTATTCAACAAATTCCGATCCAGACCATTTACTTAGAAAATAATCGTACCTCGCATTTCAATCCTTTGATTGAT
TCGATAAAAATCTATTTTGTATTTATTCGTTTTGCGGCGATTTCATTTTTTTCCGCGCTCGTTGATTTTACGCTTTTCTC
GTTGATGTACACCCTAAAAAAGAATATTTTTCTCGCGGTATTACTTGGTCGAGCGTTATCCGCCACATTAAACTTTAAAT
TAAATCAACAATTAGCCTTTCGTAGTCAAAATGCATTATTTCCAGCGATGCTGAAATATACCGGTTTAGCCAGTGTACTT
GGACTAATTGCCTATAGCTTCATTCGAATAATCCACGGAATGGGGATGAATATCTATAACAGTAAAATTATTGCTGAGAT
TGCGTTATTTCTTCTTTCTTTCACGATTCAACGTTTATTTATCTTTAATAAAATGTAAACCACCTTATTTTTTCAGATTT
TTTATTGTTACTTGGCTCATTTACCCCAAAACCATCCTCCTCTCTTCTAATGGTTAAGCATTCACATCGATCCTCTCACC
CTCTCCCTTTAAAAGAAATAGCGAATATCCAGCAGATGACTGTTATTTTGCCCAGCGGTACCCGTATTAGCAAATAAAAA
TAGACTCAGTCTAACAAAAATAACTTATAAACTCCGTGAATATTGATGTTTTCCACGAATAGGGTAAAAAACGGTGCGGA
[truncated: 1,350,120 more chars]
