# Supplementary material for: Candidate pathogenicity islands in the genome of ‘Candidatus Rickettsiella isopodorum’, an intracellular bacterium infecting terrestrial isopod crustaceans
Source: PeerJ. 2016 Dec 21;4:e2806. doi: 10.7717/peerj.2806 (PMC5181103; doi:10.7717/peerj.2806)
Supplement: Supplemental Information 2 [file peerj-04-2806-s002.zip › Supplement/comparative_genomics/dot_plot_isopodorum_diplorickettsia_200/blastn_results_200.txt]

contig_185_chunk_1	NZ_AJGC01000002.1	47881	47807	76	82.895	7.01e-15	75.2
contig_185_chunk_1	NZ_AJGC01000002.1	46098	46121	24	95.833	5.05e-04	39.2
contig_185_chunk_201	NZ_AJGC01000002.1	47779	47604	177	92.655	3.62e-69	255
contig_185_chunk_401	NZ_AJGC01000002.1	47603	47397	208	87.019	5.37e-67	248
contig_185_chunk_601	NZ_AJGC01000002.1	47396	47197	200	91.500	7.46e-78	284
contig_185_chunk_801	NZ_AJGC01000002.1	47196	46997	200	96.500	2.00e-91	329
contig_185_chunk_1001	NZ_AJGC01000002.1	46996	46798	201	94.527	6.54e-85	307
contig_185_chunk_1201	NZ_AJGC01000002.1	46797	46598	200	96.000	2.44e-90	325
contig_185_chunk_1401	NZ_AJGC01000002.1	46597	46399	200	94.500	6.54e-85	307
contig_185_chunk_1601	NZ_AJGC01000002.1	46398	46199	200	96.000	2.44e-90	325
contig_185_chunk_1801	NZ_AJGC01000002.1	46198	46098	101	88.119	1.54e-29	123
contig_185_chunk_2001	NZ_AJGC01000002.1	45973	45887	87	97.701	3.87e-37	149
contig_185_chunk_2001	NZ_AJGC01000002.1	554517	554446	72	80.556	1.04e-12	68.0
contig_185_chunk_2001	NZ_AJGC01000002.1	216471	216416	56	78.571	9.74e-07	48.2
contig_185_chunk_2001	NZ_AJGC01000002.1	530037	529953	89	71.910	4.14e-05	42.8
contig_185_chunk_2001	NZ_AJGC01000002.1	570330	570386	60	78.333	1.45e-04	41.0
contig_185_chunk_2201	NZ_AJGC01000002.1	45872	45811	62	88.710	1.65e-16	80.6
contig_185_chunk_2401	NZ_AJGC01000002.1	45742	45667	80	83.750	2.01e-15	77.0
contig_185_chunk_2601	NZ_AJGC01000002.1	45670	45612	62	90.323	7.01e-15	75.2
contig_185_chunk_2801	NZ_AJGC01000002.1	45529	45419	111	97.297	1.54e-48	187
contig_185_chunk_2801	NZ_AJGC01000002.1	42483	42513	31	87.097	5.05e-04	39.2
contig_185_chunk_3001	NZ_AJGC01000002.1	45418	45220	199	93.970	2.28e-84	306
contig_185_chunk_3201	NZ_AJGC01000002.1	45217	45019	199	91.960	6.13e-79	288
contig_185_chunk_3401	NZ_AJGC01000002.1	45018	44962	57	100.000	1.44e-23	104
contig_185_chunk_3601	NZ_AJGC01000002.1	44947	44837	111	99.099	2.97e-51	196
contig_185_chunk_3801	NZ_AJGC01000002.1	44836	44636	201	95.522	3.62e-88	318
contig_185_chunk_4001	NZ_AJGC01000002.1	44635	44437	200	94.000	7.97e-84	304
contig_185_chunk_4201	NZ_AJGC01000002.1	44436	44236	201	87.562	1.88e-66	246
contig_185_chunk_4401	NZ_AJGC01000002.1	44235	44036	200	92.000	1.75e-79	289
contig_185_chunk_4601	NZ_AJGC01000002.1	44035	43836	200	89.000	2.44e-71	262
contig_185_chunk_4801	NZ_AJGC01000002.1	43835	43636	200	91.500	7.46e-78	284
contig_185_chunk_5001	NZ_AJGC01000002.1	43635	43436	200	90.000	4.71e-74	271
contig_185_chunk_5201	NZ_AJGC01000002.1	43435	43236	201	94.527	2.28e-84	306
contig_185_chunk_5401	NZ_AJGC01000002.1	43235	43035	201	94.030	2.28e-84	306
contig_185_chunk_5601	NZ_AJGC01000002.1	43034	42835	200	100.000	3.38e-101	361
contig_185_chunk_5801	NZ_AJGC01000002.1	42834	42635	200	95.500	1.04e-88	320
contig_186_chunk_201	NZ_AJGC01000001.1	307000	307173	174	72.989	5.04e-23	102
contig_186_chunk_401	NZ_AJGC01000001.1	307174	307226	53	83.019	6.56e-09	55.4
contig_186_chunk_601	NZ_AJGC01000001.1	307510	307677	172	66.860	8.00e-08	51.8
contig_186_chunk_801	NZ_AJGC01000001.1	307713	307878	166	72.289	2.61e-20	93.3
contig_186_chunk_1201	NZ_AJGC01000001.1	308105	308249	146	68.493	2.79e-07	50.0
contig_186_chunk_2001	NZ_AJGC01000002.1	213203	213256	54	77.778	1.19e-05	44.6
contig_186_chunk_3401	NZ_AJGC01000002.1	423832	423744	90	86.667	4.14e-24	105
contig_186_chunk_5801	NZ_AJGC01000001.1	88229	88259	31	87.097	5.05e-04	39.2
contig_187_chunk_1201	NZ_AJGC01000001.1	569150	569299	150	69.333	1.27e-11	64.4
contig_187_chunk_3601	NZ_AJGC01000003.1	122036	121962	75	78.667	1.27e-11	64.4
contig_187_chunk_4001	NZ_AJGC01000002.1	609797	609709	89	70.787	1.19e-05	44.6
contig_187_chunk_4401	NZ_AJGC01000002.1	609470	609312	159	72.956	3.18e-19	89.7
contig_187_chunk_4601	NZ_AJGC01000001.1	521485	521596	112	75.000	2.01e-15	77.0
contig_187_chunk_4601	NZ_AJGC01000001.1	923323	923373	51	78.431	4.14e-05	42.8
contig_187_chunk_4801	NZ_AJGC01000003.1	121215	121077	139	66.906	1.19e-05	44.6
contig_187_chunk_5001	NZ_AJGC01000001.1	265303	265220	91	69.231	1.45e-04	41.0
contig_187_chunk_7201	NZ_AJGC01000002.1	73244	73215	30	90.000	1.45e-04	41.0
contig_188_chunk_1001	NZ_AJGC01000001.1	838478	838585	108	75.000	2.45e-14	73.4
contig_188_chunk_2201	NZ_AJGC01000001.1	839526	839593	68	85.294	5.75e-16	78.8
contig_188_chunk_2401	NZ_AJGC01000001.1	723080	723142	63	76.190	4.14e-05	42.8
contig_188_chunk_3401	NZ_AJGC01000001.1	841107	841206	105	76.190	1.04e-12	68.0
contig_188_chunk_3601	NZ_AJGC01000001.1	841272	841305	34	85.294	5.05e-04	39.2
contig_188_chunk_3801	NZ_AJGC01000001.1	841474	841607	134	66.418	5.05e-04	39.2
contig_188_chunk_4001	NZ_AJGC01000001.1	841640	841731	92	72.826	2.29e-08	53.6
contig_188_chunk_4201	NZ_AJGC01000001.1	841886	842009	127	71.654	1.27e-11	64.4
contig_188_chunk_4801	NZ_AJGC01000001.1	842422	842516	95	72.632	6.56e-09	55.4
contig_188_chunk_5001	NZ_AJGC01000001.1	842602	842722	121	76.860	2.61e-20	93.3
contig_188_chunk_5201	NZ_AJGC01000001.1	842730	842876	148	68.919	2.29e-08	53.6
contig_188_chunk_5401	NZ_AJGC01000001.1	842932	843116	187	66.845	9.74e-07	48.2
contig_188_chunk_6201	NZ_AJGC01000001.1	843727	843752	26	92.308	5.05e-04	39.2
contig_188_chunk_6601	NZ_AJGC01000001.1	843959	844129	173	70.520	2.01e-15	77.0
contig_188_chunk_7001	NZ_AJGC01000001.1	844395	844558	164	80.488	3.18e-38	152
contig_188_chunk_7201	NZ_AJGC01000001.1	844559	844759	201	71.144	6.14e-22	98.7
contig_188_chunk_8801	NZ_AJGC01000001.1	846673	846869	203	67.980	1.88e-09	57.2
contig_188_chunk_9601	NZ_AJGC01000001.1	847458	847618	161	70.186	7.01e-15	75.2
contig_188_chunk_10601	NZ_AJGC01000001.1	848455	848654	200	74.000	1.27e-30	127
contig_188_chunk_10801	NZ_AJGC01000001.1	848655	848836	182	78.571	3.18e-38	152
contig_188_chunk_11401	NZ_AJGC01000001.1	849255	849328	74	74.324	9.74e-07	48.2
contig_188_chunk_11801	NZ_AJGC01000001.1	849747	849856	110	68.182	1.45e-04	41.0
contig_188_chunk_12001	NZ_AJGC01000001.1	849861	850040	181	71.823	3.18e-19	89.7
contig_188_chunk_12201	NZ_AJGC01000001.1	850054	850152	99	72.727	1.88e-09	57.2
contig_189_chunk_201	NZ_AJGC01000002.1	67726	67687	40	95.000	1.27e-11	64.4
contig_189_chunk_401	NZ_AJGC01000001.1	276972	277015	44	95.455	8.54e-14	71.6
contig_189_chunk_401	NZ_AJGC01000001.1	265016	265057	42	92.857	4.42e-11	62.6
contig_189_chunk_401	NZ_AJGC01000001.1	274305	274347	43	90.698	1.54e-10	60.8
contig_189_chunk_601	NZ_AJGC01000002.1	67454	67253	205	70.244	3.18e-19	89.7
contig_189_chunk_801	NZ_AJGC01000002.1	67252	67052	201	80.597	2.29e-46	179
contig_189_chunk_1001	NZ_AJGC01000002.1	67050	66938	116	72.414	4.42e-11	62.6
contig_189_chunk_1201	NZ_AJGC01000002.1	66855	66654	203	80.296	3.39e-44	172
contig_189_chunk_1401	NZ_AJGC01000002.1	66652	66454	199	69.347	1.35e-17	84.2
contig_189_chunk_1601	NZ_AJGC01000002.1	66453	66254	202	76.238	7.00e-34	138
contig_189_chunk_1801	NZ_AJGC01000002.1	66249	66066	184	71.739	6.14e-22	98.7
contig_189_chunk_2001	NZ_AJGC01000002.1	65902	65855	48	89.583	1.27e-11	64.4
contig_189_chunk_2001	NZ_AJGC01000002.1	66049	65976	74	71.622	5.05e-04	39.2
contig_189_chunk_2201	NZ_AJGC01000002.1	65745	65669	77	85.714	3.18e-19	89.7
contig_189_chunk_2401	NZ_AJGC01000002.1	65574	65533	43	90.698	1.88e-09	57.2
contig_189_chunk_2601	NZ_AJGC01000002.1	65509	65312	198	82.828	5.74e-54	205
contig_189_chunk_2801	NZ_AJGC01000002.1	65304	65111	194	76.289	1.65e-35	143
contig_189_chunk_3401	NZ_AJGC01000002.1	64760	64574	187	71.658	6.14e-22	98.7
contig_189_chunk_3601	NZ_AJGC01000002.1	64560	64417	144	68.750	1.88e-09	57.2
contig_189_chunk_3801	NZ_AJGC01000002.1	64337	64213	125	73.600	2.01e-15	77.0
contig_189_chunk_4001	NZ_AJGC01000002.1	64186	64062	126	71.429	5.39e-10	59.0
contig_189_chunk_4801	NZ_AJGC01000002.1	61244	61132	113	79.646	1.76e-22	100
contig_189_chunk_5001	NZ_AJGC01000002.1	61126	60932	195	73.846	5.38e-29	122
contig_189_chunk_5201	NZ_AJGC01000002.1	60926	60732	195	80.000	2.79e-45	176
contig_189_chunk_5401	NZ_AJGC01000002.1	60731	60592	140	79.286	5.38e-29	122
contig_189_chunk_5601	NZ_AJGC01000002.1	60444	60326	122	72.131	5.39e-10	59.0
contig_189_chunk_6001	NZ_AJGC01000002.1	60078	60038	41	80.488	5.05e-04	39.2
contig_189_chunk_7001	NZ_AJGC01000002.1	59052	58898	155	76.774	6.56e-28	118
contig_189_chunk_7201	NZ_AJGC01000002.1	58821	58744	78	75.641	6.56e-09	55.4
contig_189_chunk_7401	NZ_AJGC01000002.1	58635	58483	156	68.590	5.39e-10	59.0
contig_189_chunk_7601	NZ_AJGC01000002.1	58469	58284	190	72.105	1.35e-17	84.2
contig_189_chunk_8401	NZ_AJGC01000002.1	57674	57619	56	82.143	1.88e-09	57.2
contig_189_chunk_8401	NZ_AJGC01000002.1	57540	57477	64	76.562	9.74e-07	48.2
contig_189_chunk_9001	NZ_AJGC01000002.1	56962	56873	90	72.222	2.79e-07	50.0
contig_189_chunk_9401	NZ_AJGC01000002.1	56668	56488	182	73.077	1.76e-22	100
contig_189_chunk_9801	NZ_AJGC01000002.1	56245	56095	151	73.510	2.61e-20	93.3
contig_189_chunk_10201	NZ_AJGC01000002.1	55859	55666	194	73.196	4.14e-24	105
contig_189_chunk_10401	NZ_AJGC01000002.1	55616	55463	154	72.078	1.35e-17	84.2
contig_189_chunk_11401	NZ_AJGC01000002.1	54757	54692	66	72.727	5.05e-04	39.2
contig_189_chunk_12001	NZ_AJGC01000002.1	54145	53947	200	70.500	1.11e-18	87.8
contig_189_chunk_12201	NZ_AJGC01000002.1	53946	53748	199	72.362	9.73e-26	111
contig_189_chunk_12401	NZ_AJGC01000002.1	53746	53540	207	69.565	3.18e-19	89.7
contig_189_chunk_12801	NZ_AJGC01000002.1	53316	53160	157	75.796	2.79e-26	113
contig_189_chunk_13001	NZ_AJGC01000002.1	53079	52970	110	77.273	3.88e-18	86.0
contig_189_chunk_13201	NZ_AJGC01000002.1	52957	52758	204	68.627	2.98e-13	69.8
contig_189_chunk_13401	NZ_AJGC01000002.1	52756	52650	107	71.963	2.29e-08	53.6
contig_189_chunk_14201	NZ_AJGC01000002.1	51862	51807	56	78.571	9.74e-07	48.2
contig_189_chunk_14401	NZ_AJGC01000002.1	51774	51600	175	77.143	2.44e-33	136
contig_189_chunk_14601	NZ_AJGC01000002.1	51594	51404	192	72.917	4.14e-24	105
contig_189_chunk_15001	NZ_AJGC01000002.1	51282	51194	91	81.319	3.88e-18	86.0
contig_189_chunk_15201	NZ_AJGC01000002.1	51163	50967	197	81.726	4.41e-49	188
contig_189_chunk_15601	NZ_AJGC01000002.1	50718	50624	95	83.158	1.76e-22	100
contig_189_chunk_15801	NZ_AJGC01000002.1	50622	50424	199	73.869	4.42e-30	125
contig_189_chunk_16001	NZ_AJGC01000002.1	50421	50273	149	73.826	2.61e-20	93.3
contig_189_chunk_16601	NZ_AJGC01000002.1	49807	49617	193	74.093	6.56e-28	118
contig_189_chunk_17001	NZ_AJGC01000002.1	49297	49208	93	76.344	4.42e-11	62.6
contig_189_chunk_17801	NZ_AJGC01000002.1	48626	48430	197	73.096	2.29e-27	116
contig_189_chunk_18001	NZ_AJGC01000002.1	48405	48230	178	69.663	2.45e-14	73.4
contig_190_chunk_201	NZ_AJGC01000001.1	544706	544617	92	73.913	2.29e-08	53.6
contig_190_chunk_401	NZ_AJGC01000001.1	544486	544325	164	73.780	1.11e-18	87.8
contig_190_chunk_1001	NZ_AJGC01000001.1	543924	543722	203	78.325	1.44e-42	167
contig_190_chunk_1001	NZ_AJGC01000001.1	277750	277788	39	84.615	1.19e-05	44.6
contig_190_chunk_1201	NZ_AJGC01000001.1	543715	543522	196	79.592	4.13e-43	168
contig_190_chunk_1201	NZ_AJGC01000001.1	277809	277858	50	78.000	1.45e-04	41.0
contig_190_chunk_1601	NZ_AJGC01000001.1	543298	543126	173	76.301	1.27e-30	127
contig_190_chunk_1601	NZ_AJGC01000001.1	901809	901970	162	72.222	3.18e-19	89.7
contig_190_chunk_1601	NZ_AJGC01000001.1	272831	273006	176	70.455	1.35e-17	84.2
contig_190_chunk_1801	NZ_AJGC01000001.1	543006	542937	70	78.571	5.39e-10	59.0
contig_190_chunk_1801	NZ_AJGC01000001.1	273065	273189	126	69.048	9.74e-07	48.2
contig_190_chunk_2201	NZ_AJGC01000001.1	273426	273558	135	70.370	5.39e-10	59.0
contig_190_chunk_2201	NZ_AJGC01000001.1	542682	542625	58	79.310	8.00e-08	51.8
contig_190_chunk_2401	NZ_AJGC01000001.1	542482	542355	132	72.727	1.27e-11	64.4
contig_190_chunk_3001	NZ_AJGC01000001.1	251346	251378	33	87.879	4.14e-05	42.8
contig_190_chunk_3201	NZ_AJGC01000004.1	8937	9025	89	84.270	6.14e-22	98.7
contig_190_chunk_3801	NZ_AJGC01000004.1	36171	36212	42	80.952	1.45e-04	41.0
contig_190_chunk_4601	NZ_AJGC01000001.1	535137	534988	150	76.000	3.40e-25	109
contig_190_chunk_4801	NZ_AJGC01000001.1	534974	534859	117	84.615	1.54e-29	123
contig_190_chunk_4801	NZ_AJGC01000001.1	540628	540574	55	85.455	1.27e-11	64.4
contig_190_chunk_4801	NZ_AJGC01000001.1	540624	540585	40	85.000	3.40e-06	46.4
contig_190_chunk_4801	NZ_AJGC01000001.1	922372	922318	55	78.182	3.40e-06	46.4
contig_190_chunk_4801	NZ_AJGC01000001.1	534881	534848	34	85.294	5.05e-04	39.2
contig_190_chunk_4801	NZ_AJGC01000001.1	922373	922318	56	75.000	5.05e-04	39.2
contig_190_chunk_5201	NZ_AJGC01000001.1	595187	595136	52	80.769	2.79e-07	50.0
contig_190_chunk_5201	NZ_AJGC01000001.1	922307	922261	50	80.000	4.14e-05	42.8
contig_190_chunk_5401	NZ_AJGC01000001.1	537612	537561	52	78.846	1.19e-05	44.6
contig_190_chunk_5601	NZ_AJGC01000002.1	608861	608908	48	95.833	5.75e-16	78.8
contig_190_chunk_7201	NZ_AJGC01000001.1	591615	591638	24	95.833	5.05e-04	39.2
contig_190_chunk_7801	NZ_AJGC01000001.1	63016	62992	25	96.000	1.45e-04	41.0
contig_190_chunk_9401	NZ_AJGC01000001.1	918353	918288	66	81.818	4.42e-11	62.6
contig_190_chunk_9801	NZ_AJGC01000001.1	896599	896488	112	75.893	1.65e-16	80.6
contig_190_chunk_10001	NZ_AJGC01000001.1	896460	896405	56	80.357	8.00e-08	51.8
contig_190_chunk_10201	NZ_AJGC01000004.1	2183	2067	117	70.085	2.29e-08	53.6
contig_191_chunk_4201	NZ_AJGC01000002.1	398293	398332	42	83.333	5.05e-04	39.2
contig_191_chunk_5001	NZ_AJGC01000002.1	321473	321428	46	80.435	4.14e-05	42.8
contig_191_chunk_7001	NZ_AJGC01000001.1	572706	572800	95	81.053	9.11e-20	91.5
contig_191_chunk_7201	NZ_AJGC01000001.1	572807	572997	198	79.293	9.72e-45	174
contig_191_chunk_7201	NZ_AJGC01000001.1	532941	533117	198	70.707	2.61e-20	93.3
contig_191_chunk_7401	NZ_AJGC01000001.1	573003	573202	200	74.000	3.63e-31	129
contig_191_chunk_7401	NZ_AJGC01000001.1	533121	533319	199	69.849	1.35e-17	84.2
contig_191_chunk_7601	NZ_AJGC01000002.1	492169	492043	130	80.769	2.29e-27	116
contig_191_chunk_7601	NZ_AJGC01000002.1	554516	554434	84	72.619	1.45e-04	41.0
contig_191_chunk_7801	NZ_AJGC01000001.1	573246	573099	151	78.808	1.27e-30	127
contig_191_chunk_7801	NZ_AJGC01000001.1	533414	533225	194	74.742	2.29e-27	116
contig_191_chunk_8001	NZ_AJGC01000001.1	573096	572904	193	76.684	2.01e-34	140
contig_191_chunk_8001	NZ_AJGC01000001.1	533194	533060	135	76.296	3.18e-19	89.7
contig_191_chunk_15801	NZ_AJGC01000002.1	358154	358182	30	96.667	3.40e-06	46.4
contig_191_chunk_16001	NZ_AJGC01000001.1	537618	537543	76	73.684	9.74e-07	48.2
contig_191_chunk_16201	NZ_AJGC01000001.1	537540	537435	107	83.178	5.04e-23	102
contig_191_chunk_16201	NZ_AJGC01000001.1	573359	573282	79	79.747	1.04e-12	68.0
contig_191_chunk_16201	NZ_AJGC01000001.1	517169	517061	111	70.270	1.45e-04	41.0
contig_191_chunk_16401	NZ_AJGC01000001.1	533325	533155	173	72.832	1.11e-18	87.8
contig_191_chunk_18001	NZ_AJGC01000002.1	198307	198208	100	81.000	9.11e-20	91.5
contig_191_chunk_20001	NZ_AJGC01000001.1	893443	893382	66	74.242	5.05e-04	39.2
contig_191_chunk_24401	NZ_AJGC01000004.1	15757	15812	56	75.000	5.05e-04	39.2
contig_191_chunk_25801	NZ_AJGC01000002.1	176991	177118	132	68.939	1.45e-04	41.0
contig_192_chunk_401	NZ_AJGC01000002.1	529940	529989	50	86.000	5.39e-10	59.0
contig_192_chunk_401	NZ_AJGC01000002.1	527360	527391	32	93.750	2.79e-07	50.0
contig_192_chunk_601	NZ_AJGC01000002.1	529990	530045	56	100.000	5.04e-23	102
contig_192_chunk_601	NZ_AJGC01000002.1	67666	67714	49	83.673	2.29e-08	53.6
contig_192_chunk_601	NZ_AJGC01000002.1	527392	527417	26	100.000	9.74e-07	48.2
contig_192_chunk_1001	NZ_AJGC01000002.1	533597	533793	197	76.650	3.87e-37	149
contig_192_chunk_1201	NZ_AJGC01000002.1	533799	533995	197	68.528	2.01e-15	77.0
contig_192_chunk_1401	NZ_AJGC01000002.1	533997	534136	140	70.000	1.27e-11	64.4
contig_192_chunk_1801	NZ_AJGC01000002.1	534445	534527	83	74.699	6.56e-09	55.4
contig_192_chunk_2001	NZ_AJGC01000002.1	534528	534700	176	73.864	1.44e-23	104
contig_192_chunk_2201	NZ_AJGC01000002.1	534784	534922	139	74.820	2.61e-20	93.3
contig_192_chunk_2401	NZ_AJGC01000002.1	534972	535106	135	76.296	1.76e-22	100
contig_192_chunk_2601	NZ_AJGC01000002.1	535125	535313	189	76.190	2.44e-33	136
contig_192_chunk_2801	NZ_AJGC01000002.1	535326	535522	197	78.680	1.44e-42	167
contig_192_chunk_3001	NZ_AJGC01000002.1	535537	535724	188	76.064	2.44e-33	136
contig_192_chunk_3201	NZ_AJGC01000002.1	535767	535850	84	78.571	8.54e-14	71.6
contig_192_chunk_3401	NZ_AJGC01000002.1	536013	536060	48	81.250	3.40e-06	46.4
contig_192_chunk_3601	NZ_AJGC01000002.1	536095	536236	142	77.465	2.79e-26	113
contig_192_chunk_3801	NZ_AJGC01000002.1	536274	536443	170	78.824	4.72e-36	145
contig_192_chunk_4601	NZ_AJGC01000002.1	536507	536688	182	76.374	8.53e-33	134
contig_192_chunk_5001	NZ_AJGC01000002.1	536917	537096	180	77.222	2.01e-34	140
contig_192_chunk_5201	NZ_AJGC01000002.1	537097	537297	202	83.168	6.99e-53	201
contig_192_chunk_5401	NZ_AJGC01000002.1	537299	537492	194	72.680	9.73e-26	111
contig_192_chunk_5601	NZ_AJGC01000002.1	537503	537639	137	81.022	1.04e-31	131
contig_192_chunk_5801	NZ_AJGC01000002.1	537679	537875	197	74.112	4.42e-30	125
contig_192_chunk_6001	NZ_AJGC01000002.1	537876	537953	78	83.333	4.72e-17	82.4
contig_192_chunk_6401	NZ_AJGC01000002.1	538360	538511	155	70.968	2.45e-14	73.4
contig_192_chunk_7001	NZ_AJGC01000002.1	539076	539182	107	71.028	2.29e-08	53.6
contig_192_chunk_7201	NZ_AJGC01000002.1	539251	539420	170	77.059	1.04e-31	131
contig_192_chunk_7401	NZ_AJGC01000002.1	539434	539631	198	77.778	2.14e-40	159
contig_192_chunk_7601	NZ_AJGC01000002.1	539632	539828	200	76.500	2.44e-33	136
contig_192_chunk_7801	NZ_AJGC01000002.1	539832	540030	199	76.884	3.18e-38	152
contig_192_chunk_8001	NZ_AJGC01000002.1	540032	540230	199	80.905	4.41e-49	188
contig_192_chunk_8201	NZ_AJGC01000002.1	540232	540431	200	73.000	6.56e-28	118
contig_192_chunk_8401	NZ_AJGC01000002.1	540481	540631	151	77.483	1.88e-28	120
contig_192_chunk_9201	NZ_AJGC01000002.1	540647	540751	106	74.528	4.42e-11	62.6
contig_192_chunk_9401	NZ_AJGC01000002.1	540759	540917	159	79.874	1.65e-35	143
contig_192_chunk_9801	NZ_AJGC01000002.1	541113	541222	122	68.852	8.00e-08	51.8
contig_192_chunk_10201	NZ_AJGC01000002.1	541419	541534	117	74.359	2.45e-14	73.4
contig_192_chunk_10401	NZ_AJGC01000002.1	541643	541821	179	76.536	8.53e-33	134
contig_192_chunk_10601	NZ_AJGC01000002.1	541838	542022	185	77.297	4.72e-36	145
contig_192_chunk_10801	NZ_AJGC01000002.1	542024	542223	200	74.500	1.04e-31	131
contig_192_chunk_11201	NZ_AJGC01000002.1	542372	542547	176	79.545	2.61e-39	156
contig_192_chunk_11401	NZ_AJGC01000002.1	542548	542746	199	73.869	4.42e-30	125
contig_192_chunk_11601	NZ_AJGC01000002.1	542795	542931	137	69.343	5.39e-10	59.0
contig_192_chunk_11801	NZ_AJGC01000002.1	542957	543105	149	73.154	3.18e-19	89.7
contig_192_chunk_12001	NZ_AJGC01000002.1	543135	543333	199	75.879	1.65e-35	143
contig_192_chunk_12201	NZ_AJGC01000002.1	543335	543527	193	77.720	9.11e-39	154
contig_192_chunk_12401	NZ_AJGC01000002.1	543539	543678	140	80.000	1.27e-30	127
contig_192_chunk_13801	NZ_AJGC01000002.1	546599	546796	202	71.287	2.61e-20	93.3
contig_192_chunk_14001	NZ_AJGC01000002.1	546797	546963	167	74.251	1.19e-24	107
contig_192_chunk_14401	NZ_AJGC01000002.1	547200	547389	190	76.842	4.72e-36	145
contig_192_chunk_14801	NZ_AJGC01000002.1	547642	547760	121	73.554	2.98e-13	69.8
contig_192_chunk_16001	NZ_AJGC01000002.1	548741	548918	178	74.157	1.19e-24	107
contig_192_chunk_16401	NZ_AJGC01000002.1	549144	549259	116	83.621	1.54e-29	123
contig_192_chunk_16601	NZ_AJGC01000002.1	549348	549436	89	83.146	2.61e-20	93.3
contig_192_chunk_17001	NZ_AJGC01000002.1	549571	549770	202	79.208	1.18e-43	170
contig_192_chunk_17201	NZ_AJGC01000002.1	549771	549970	200	80.000	6.55e-47	181
contig_192_chunk_17401	NZ_AJGC01000002.1	549972	550137	166	78.916	5.75e-35	141
contig_192_chunk_17601	NZ_AJGC01000002.1	550171	550354	184	79.891	5.04e-42	165
contig_192_chunk_17801	NZ_AJGC01000002.1	550374	550488	115	78.261	7.48e-21	95.1
contig_192_chunk_18001	NZ_AJGC01000002.1	550556	550631	76	72.368	4.14e-05	42.8
contig_192_chunk_18401	NZ_AJGC01000002.1	550993	551086	94	74.468	4.42e-11	62.6
contig_192_chunk_19201	NZ_AJGC01000002.1	551853	551947	96	73.958	2.29e-08	53.6
contig_192_chunk_22801	NZ_AJGC01000002.1	584055	584192	138	74.638	9.11e-20	91.5
contig_192_chunk_24001	NZ_AJGC01000002.1	585197	585399	205	71.220	5.04e-23	102
contig_192_chunk_24201	NZ_AJGC01000002.1	585409	585599	192	73.958	7.99e-27	114
contig_192_chunk_24401	NZ_AJGC01000002.1	585601	585749	150	73.333	1.35e-17	84.2
contig_192_chunk_24601	NZ_AJGC01000001.1	254170	254240	71	71.831	5.05e-04	39.2
contig_192_chunk_25001	NZ_AJGC01000002.1	586165	586351	187	73.262	2.79e-26	113
contig_192_chunk_25201	NZ_AJGC01000002.1	586363	586552	190	74.737	1.27e-30	127
contig_192_chunk_25401	NZ_AJGC01000002.1	586560	586690	131	74.809	1.11e-18	87.8
contig_192_chunk_25601	NZ_AJGC01000001.1	554144	554168	25	96.000	1.45e-04	41.0
contig_192_chunk_26401	NZ_AJGC01000002.1	587526	587641	116	71.552	6.56e-09	55.4
contig_192_chunk_26601	NZ_AJGC01000002.1	587720	587853	134	73.134	2.01e-15	77.0
contig_192_chunk_26801	NZ_AJGC01000002.1	5764	5712	53	79.245	4.14e-05	42.8
contig_192_chunk_26801	NZ_AJGC01000002.1	2842	2807	36	83.333	5.05e-04	39.2
contig_192_chunk_27001	NZ_AJGC01000002.1	588059	588234	176	77.273	7.00e-34	138
contig_192_chunk_27201	NZ_AJGC01000002.1	588259	588453	195	77.949	7.48e-40	158
contig_192_chunk_27401	NZ_AJGC01000002.1	588455	588621	167	78.443	2.01e-34	140
contig_192_chunk_27601	NZ_AJGC01000002.1	588655	588825	171	78.363	5.75e-35	141
contig_192_chunk_28001	NZ_AJGC01000002.1	589119	589249	131	74.809	1.11e-18	87.8
contig_192_chunk_28401	NZ_AJGC01000002.1	589458	589573	119	73.109	4.42e-11	62.6
contig_192_chunk_28801	NZ_AJGC01000002.1	589806	590002	198	71.717	6.14e-22	98.7
contig_192_chunk_29001	NZ_AJGC01000002.1	590039	590153	115	80.000	1.44e-23	104
contig_192_chunk_29201	NZ_AJGC01000002.1	590206	590363	176	74.432	7.48e-21	95.1
contig_192_chunk_29601	NZ_AJGC01000002.1	590760	590862	103	86.408	1.54e-29	123
contig_192_chunk_29801	NZ_AJGC01000002.1	590927	591062	136	78.676	7.99e-27	114
contig_192_chunk_30001	NZ_AJGC01000002.1	591061	591184	124	84.677	7.00e-34	138
contig_192_chunk_30201	NZ_AJGC01000002.1	591198	591243	46	91.304	3.63e-12	66.2
contig_192_chunk_30401	NZ_AJGC01000002.1	591283	591432	152	75.000	6.14e-22	98.7
contig_192_chunk_30601	NZ_AJGC01000002.1	591440	591526	87	73.563	2.29e-08	53.6
contig_192_chunk_30801	NZ_AJGC01000002.1	591616	591813	198	75.253	2.44e-33	136
contig_192_chunk_31001	NZ_AJGC01000002.1	591814	592010	197	71.574	1.44e-23	104
contig_192_chunk_31201	NZ_AJGC01000002.1	592025	592213	195	68.718	2.98e-13	69.8
contig_192_chunk_31401	NZ_AJGC01000002.1	592214	592411	198	73.232	6.56e-28	118
contig_192_chunk_31801	NZ_AJGC01000002.1	592622	592750	129	76.744	7.48e-21	95.1
contig_192_chunk_32001	NZ_AJGC01000002.1	595885	595910	26	96.154	4.14e-05	42.8
contig_192_chunk_32201	NZ_AJGC01000002.1	595939	596044	106	71.698	2.29e-08	53.6
contig_192_chunk_32401	NZ_AJGC01000002.1	596183	596247	65	80.000	5.39e-10	59.0
contig_192_chunk_33001	NZ_AJGC01000002.1	596728	596787	60	78.333	2.79e-07	50.0
contig_192_chunk_33401	NZ_AJGC01000002.1	597087	597275	189	75.132	3.63e-31	129
contig_192_chunk_33801	NZ_AJGC01000002.1	597538	597587	50	84.000	6.56e-09	55.4
contig_192_chunk_34001	NZ_AJGC01000002.1	597673	597867	195	74.872	1.04e-31	131
contig_192_chunk_34201	NZ_AJGC01000002.1	597877	598065	189	69.841	1.35e-17	84.2
contig_192_chunk_34601	NZ_AJGC01000002.1	598271	598470	200	72.500	2.79e-26	113
contig_192_chunk_35001	NZ_AJGC01000002.1	598671	598871	201	79.602	9.72e-45	174
contig_192_chunk_35201	NZ_AJGC01000002.1	598872	599054	183	72.678	4.14e-24	105
contig_192_chunk_35401	NZ_AJGC01000002.1	599086	599258	175	71.429	3.88e-18	86.0
contig_192_chunk_35801	NZ_AJGC01000002.1	599391	599534	144	68.056	2.29e-08	53.6
contig_192_chunk_36001	NZ_AJGC01000002.1	599597	599757	164	71.951	3.88e-18	86.0
contig_192_chunk_36201	NZ_AJGC01000002.1	599854	599935	84	76.190	8.00e-08	51.8
contig_192_chunk_37201	NZ_AJGC01000002.1	600737	600831	95	70.526	3.40e-06	46.4
contig_192_chunk_37401	NZ_AJGC01000002.1	600977	601083	107	77.570	3.88e-18	86.0
contig_192_chunk_37601	NZ_AJGC01000002.1	601084	601279	196	72.959	7.99e-27	114
contig_192_chunk_38201	NZ_AJGC01000002.1	604539	604709	171	78.947	1.35e-36	147
contig_192_chunk_38601	NZ_AJGC01000002.1	605057	605152	96	78.125	5.75e-16	78.8
contig_192_chunk_39001	NZ_AJGC01000002.1	605151	605288	139	67.626	1.45e-04	41.0
contig_192_chunk_39201	NZ_AJGC01000002.1	605341	605497	157	75.796	2.79e-26	113
contig_192_chunk_39401	NZ_AJGC01000002.1	605499	605689	192	75.521	1.27e-30	127
contig_192_chunk_39601	NZ_AJGC01000002.1	605700	605883	184	75.000	4.42e-30	125
contig_192_chunk_39801	NZ_AJGC01000002.1	606014	606170	157	77.707	4.42e-30	125
contig_192_chunk_40001	NZ_AJGC01000002.1	606174	606354	182	74.725	7.99e-27	114
contig_192_chunk_40201	NZ_AJGC01000002.1	606391	606573	183	74.863	1.54e-29	123
contig_192_chunk_40601	NZ_AJGC01000002.1	606778	606899	122	76.230	3.18e-19	89.7
contig_192_chunk_44401	NZ_AJGC01000002.1	490012	489852	161	70.807	5.75e-16	78.8
contig_192_chunk_44801	NZ_AJGC01000002.1	489646	489448	199	77.889	6.14e-41	161
contig_192_chunk_45401	NZ_AJGC01000002.1	71703	71666	38	84.211	4.14e-05	42.8
contig_192_chunk_45601	NZ_AJGC01000002.1	71610	71474	139	70.504	1.88e-09	57.2
contig_192_chunk_45801	NZ_AJGC01000002.1	71420	71268	153	73.203	9.11e-20	91.5
contig_192_chunk_46201	NZ_AJGC01000002.1	71077	70878	200	77.000	9.11e-39	154
contig_192_chunk_46401	NZ_AJGC01000002.1	70877	70705	196	66.837	2.98e-13	69.8
contig_192_chunk_47201	NZ_AJGC01000002.1	69321	69122	201	69.154	2.01e-15	77.0
contig_192_chunk_48001	NZ_AJGC01000002.1	68536	68339	200	70.000	1.11e-18	87.8
contig_193_chunk_6001	NZ_AJGC01000002.1	406263	406066	198	73.232	6.56e-28	118
contig_193_chunk_6401	NZ_AJGC01000002.1	405683	405564	122	77.049	1.35e-17	84.2
contig_193_chunk_6601	NZ_AJGC01000002.1	405464	405360	105	74.286	1.04e-12	68.0
contig_193_chunk_7401	NZ_AJGC01000002.1	465251	465279	29	89.655	5.05e-04	39.2
contig_193_chunk_7601	NZ_AJGC01000002.1	404549	404476	74	86.486	3.18e-19	89.7
contig_193_chunk_7801	NZ_AJGC01000002.1	404372	404311	62	82.258	4.42e-11	62.6
contig_193_chunk_8001	NZ_AJGC01000002.1	404227	404075	153	82.353	9.11e-39	154
contig_193_chunk_8201	NZ_AJGC01000002.1	404074	403889	188	80.319	6.14e-41	161
contig_193_chunk_8401	NZ_AJGC01000002.1	403874	403677	198	74.747	2.98e-32	132
contig_193_chunk_9001	NZ_AJGC01000002.1	403271	403149	125	70.400	8.00e-08	51.8
contig_193_chunk_9601	NZ_AJGC01000002.1	402561	402479	84	78.571	1.27e-11	64.4
contig_193_chunk_10201	NZ_AJGC01000001.1	877112	877291	192	67.188	2.98e-13	69.8
contig_193_chunk_10801	NZ_AJGC01000001.1	877697	877892	197	71.574	2.14e-21	96.9
contig_193_chunk_12001	NZ_AJGC01000001.1	878921	879046	127	69.291	3.40e-06	46.4
contig_193_chunk_12601	NZ_AJGC01000001.1	879617	879713	97	73.196	5.39e-10	59.0
contig_193_chunk_14801	NZ_AJGC01000001.1	831155	831122	34	85.294	5.05e-04	39.2
contig_193_chunk_15201	NZ_AJGC01000001.1	335684	335785	102	79.412	3.18e-19	89.7
contig_193_chunk_16601	NZ_AJGC01000001.1	879891	880075	186	78.495	3.18e-38	152
contig_193_chunk_16801	NZ_AJGC01000001.1	880092	880281	190	69.474	1.65e-16	80.6
contig_193_chunk_16801	NZ_AJGC01000001.1	337218	337269	52	82.692	2.29e-08	53.6
contig_193_chunk_17001	NZ_AJGC01000001.1	880282	880369	90	77.778	2.98e-13	69.8
contig_193_chunk_17201	NZ_AJGC01000001.1	770557	770534	24	95.833	5.05e-04	39.2
contig_193_chunk_18801	NZ_AJGC01000001.1	880615	880813	199	72.864	2.29e-27	116
contig_193_chunk_18801	NZ_AJGC01000001.1	874502	874609	108	83.333	9.73e-26	111
contig_193_chunk_19001	NZ_AJGC01000001.1	880814	880948	135	72.593	2.01e-15	77.0
contig_193_chunk_19201	NZ_AJGC01000001.1	16963	16928	36	86.111	5.05e-04	39.2
contig_193_chunk_19401	NZ_AJGC01000001.1	881716	881915	200	70.500	7.48e-21	95.1
contig_193_chunk_19601	NZ_AJGC01000001.1	881916	882115	201	67.164	5.39e-10	59.0
contig_193_chunk_19801	NZ_AJGC01000001.1	882116	882291	176	79.545	2.61e-39	156
contig_193_chunk_20001	NZ_AJGC01000001.1	882320	882511	193	69.948	1.35e-17	84.2
contig_193_chunk_20201	NZ_AJGC01000001.1	882669	882713	45	82.222	3.40e-06	46.4
contig_193_chunk_20601	NZ_AJGC01000001.1	882958	883089	132	74.242	3.88e-18	86.0
contig_193_chunk_21001	NZ_AJGC01000001.1	883322	883507	186	73.118	9.73e-26	111
contig_193_chunk_21201	NZ_AJGC01000001.1	883514	883590	77	77.922	4.42e-11	62.6
contig_193_chunk_21401	NZ_AJGC01000001.1	883714	883812	99	72.727	1.88e-09	57.2
contig_193_chunk_21801	NZ_AJGC01000001.1	84295	84330	38	84.211	5.05e-04	39.2
contig_193_chunk_22401	NZ_AJGC01000001.1	884767	884934	168	77.381	2.98e-32	132
contig_193_chunk_22601	NZ_AJGC01000001.1	884944	885102	159	74.843	1.19e-24	107
contig_193_chunk_23001	NZ_AJGC01000001.1	885355	885536	182	76.374	8.53e-33	134
contig_193_chunk_23201	NZ_AJGC01000001.1	885539	885734	196	73.980	1.54e-29	123
contig_193_chunk_23401	NZ_AJGC01000001.1	885755	885840	86	74.419	1.88e-09	57.2
contig_193_chunk_24001	NZ_AJGC01000001.1	886345	886542	200	71.500	2.61e-20	93.3
contig_193_chunk_24201	NZ_AJGC01000001.1	886581	886733	153	72.549	1.11e-18	87.8
contig_193_chunk_24401	NZ_AJGC01000001.1	886773	886904	132	71.970	8.54e-14	71.6
contig_193_chunk_24801	NZ_AJGC01000001.1	887194	887343	155	69.677	1.27e-11	64.4
contig_193_chunk_25001	NZ_AJGC01000001.1	887372	887547	177	69.492	2.98e-13	69.8
contig_193_chunk_25201	NZ_AJGC01000001.1	887624	887747	124	69.355	2.29e-08	53.6
contig_193_chunk_25401	NZ_AJGC01000001.1	887762	887943	182	73.077	1.19e-24	107
contig_193_chunk_25801	NZ_AJGC01000001.1	888254	888345	92	78.261	2.01e-15	77.0
contig_193_chunk_26001	NZ_AJGC01000001.1	888348	888478	132	77.273	3.18e-19	89.7
contig_193_chunk_26201	NZ_AJGC01000001.1	874311	874208	104	75.962	7.01e-15	75.2
contig_193_chunk_26401	NZ_AJGC01000001.1	874205	874025	184	74.457	2.29e-27	116
contig_193_chunk_26601	NZ_AJGC01000001.1	874005	873818	188	77.660	1.11e-37	150
contig_193_chunk_26801	NZ_AJGC01000001.1	873778	873608	171	77.193	2.98e-32	132
contig_193_chunk_27201	NZ_AJGC01000001.1	873372	873277	96	81.250	2.61e-20	93.3
contig_193_chunk_27401	NZ_AJGC01000001.1	873167	873088	80	73.750	2.79e-07	50.0
contig_193_chunk_27601	NZ_AJGC01000001.1	872965	872806	160	71.875	3.88e-18	86.0
contig_193_chunk_28201	NZ_AJGC01000001.1	872342	872296	47	89.362	4.42e-11	62.6
contig_193_chunk_28601	NZ_AJGC01000001.1	871908	871854	55	83.636	5.39e-10	59.0
contig_193_chunk_28801	NZ_AJGC01000001.1	871647	871604	44	81.818	1.19e-05	44.6
contig_193_chunk_29201	NZ_AJGC01000001.1	871215	871048	175	69.143	1.04e-12	68.0
contig_193_chunk_29401	NZ_AJGC01000001.1	870994	870848	147	72.789	4.72e-17	82.4
contig_193_chunk_29601	NZ_AJGC01000001.1	870845	870649	197	74.619	1.04e-31	131
contig_193_chunk_30601	NZ_AJGC01000001.1	869927	869824	104	71.154	2.79e-07	50.0
contig_193_chunk_30801	NZ_AJGC01000001.1	869771	869632	142	71.127	3.63e-12	66.2
contig_193_chunk_31001	NZ_AJGC01000001.1	869615	869441	175	70.286	4.72e-17	82.4
contig_193_chunk_31401	NZ_AJGC01000001.1	869152	869099	54	77.778	1.19e-05	44.6
contig_193_chunk_43201	NZ_AJGC01000002.1	167431	167275	160	71.875	2.45e-14	73.4
contig_193_chunk_43401	NZ_AJGC01000002.1	167263	167107	158	71.519	7.01e-15	75.2
contig_193_chunk_44401	NZ_AJGC01000002.1	168514	168391	124	74.194	1.65e-16	80.6
contig_193_chunk_44601	NZ_AJGC01000002.1	168324	168148	179	68.715	3.63e-12	66.2
contig_193_chunk_45201	NZ_AJGC01000001.1	746554	746528	27	92.593	1.45e-04	41.0
contig_193_chunk_45601	NZ_AJGC01000001.1	746295	746125	171	74.854	7.99e-27	114
contig_193_chunk_47201	NZ_AJGC01000003.1	3861	3708	154	81.169	1.35e-36	147
contig_193_chunk_47401	NZ_AJGC01000003.1	3706	3570	137	83.942	3.87e-37	149
contig_193_chunk_47601	NZ_AJGC01000003.1	3571	3375	198	84.343	1.35e-55	210
contig_193_chunk_47801	NZ_AJGC01000003.1	3373	3174	200	86.000	3.39e-63	235
contig_193_chunk_48001	NZ_AJGC01000003.1	3168	2988	181	81.768	7.98e-46	178
contig_193_chunk_48201	NZ_AJGC01000003.1	2971	2793	179	80.447	5.04e-42	165
contig_193_chunk_48401	NZ_AJGC01000003.1	2773	2633	141	80.142	3.63e-31	129
contig_193_chunk_48601	NZ_AJGC01000001.1	868719	868680	40	85.000	3.40e-06	46.4
contig_193_chunk_48801	NZ_AJGC01000003.1	2286	2140	147	76.190	1.19e-24	107
contig_193_chunk_49001	NZ_AJGC01000003.1	2097	2073	25	96.000	1.45e-04	41.0
contig_193_chunk_49201	NZ_AJGC01000003.1	1714	1608	107	80.374	6.14e-22	98.7
contig_193_chunk_49401	NZ_AJGC01000003.1	1602	1406	198	70.707	3.18e-19	89.7
contig_193_chunk_49601	NZ_AJGC01000003.1	1398	1236	163	74.233	4.14e-24	105
contig_193_chunk_49801	NZ_AJGC01000003.1	1234	1072	163	69.325	2.98e-13	69.8
contig_193_chunk_50601	NZ_AJGC01000003.1	381	307	75	81.333	2.45e-14	73.4
contig_194_chunk_201	NZ_AJGC01000001.1	768844	768649	199	70.352	3.18e-19	89.7
contig_194_chunk_401	NZ_AJGC01000001.1	768496	768447	50	82.000	2.79e-07	50.0
contig_194_chunk_401	NZ_AJGC01000001.1	768634	768576	59	74.576	5.05e-04	39.2
contig_194_chunk_2001	NZ_AJGC01000001.1	767027	766893	135	72.593	2.01e-15	77.0
contig_194_chunk_2401	NZ_AJGC01000001.1	766610	766483	131	69.466	2.79e-07	50.0
contig_194_chunk_3001	NZ_AJGC01000001.1	766087	765894	194	68.041	8.54e-14	71.6
contig_194_chunk_3201	NZ_AJGC01000001.1	765802	765689	115	76.522	4.72e-17	82.4
contig_194_chunk_3401	NZ_AJGC01000001.1	765569	765499	75	73.333	5.05e-04	39.2
contig_194_chunk_3601	NZ_AJGC01000001.1	765418	765289	130	69.231	6.56e-09	55.4
contig_194_chunk_4401	NZ_AJGC01000002.1	499574	499671	98	82.653	1.76e-22	100
contig_194_chunk_4801	NZ_AJGC01000002.1	499930	500124	196	67.857	4.42e-11	62.6
contig_194_chunk_5001	NZ_AJGC01000002.1	500130	500303	175	73.143	2.14e-21	96.9
contig_194_chunk_5401	NZ_AJGC01000002.1	500536	500603	68	80.882	1.27e-11	64.4
contig_194_chunk_5801	NZ_AJGC01000002.1	501801	501927	127	76.378	7.48e-21	95.1
contig_194_chunk_6001	NZ_AJGC01000002.1	502002	502112	111	72.072	1.88e-09	57.2
contig_194_chunk_6401	NZ_AJGC01000002.1	502352	502538	194	69.588	3.88e-18	86.0
contig_194_chunk_6601	NZ_AJGC01000002.1	502541	502734	201	72.637	2.79e-26	113
contig_194_chunk_6801	NZ_AJGC01000002.1	502735	502914	185	75.135	5.38e-29	122
contig_194_chunk_7401	NZ_AJGC01000002.1	503330	503523	194	74.742	3.63e-31	129
contig_194_chunk_7601	NZ_AJGC01000002.1	503531	503667	137	70.803	1.04e-12	68.0
contig_194_chunk_7801	NZ_AJGC01000002.1	503808	503919	112	75.893	1.65e-16	80.6
contig_194_chunk_8001	NZ_AJGC01000002.1	503931	504006	76	80.263	2.98e-13	69.8
contig_194_chunk_8201	NZ_AJGC01000002.1	504188	504318	131	78.626	9.73e-26	111
contig_194_chunk_8401	NZ_AJGC01000002.1	504423	504526	107	75.701	7.01e-15	75.2
contig_194_chunk_8601	NZ_AJGC01000002.1	504533	504642	110	80.000	1.76e-22	100
contig_194_chunk_8801	NZ_AJGC01000002.1	504693	504872	180	81.111	3.39e-44	172
contig_194_chunk_9601	NZ_AJGC01000002.1	505569	505665	97	73.196	5.39e-10	59.0
contig_194_chunk_9801	NZ_AJGC01000002.1	505683	505876	194	78.866	5.04e-42	165
contig_194_chunk_10001	NZ_AJGC01000002.1	505881	506008	128	77.344	1.76e-22	100
contig_194_chunk_10401	NZ_AJGC01000002.1	506328	506455	129	74.419	2.01e-15	77.0
contig_194_chunk_10401	NZ_AJGC01000002.1	225823	225798	26	92.308	5.05e-04	39.2
contig_194_chunk_10601	NZ_AJGC01000002.1	506498	506678	181	79.558	2.14e-40	159
contig_194_chunk_11001	NZ_AJGC01000002.1	506892	507073	182	75.275	4.42e-30	125
contig_194_chunk_11601	NZ_AJGC01000002.1	508811	508881	71	77.465	1.88e-09	57.2
contig_194_chunk_11601	NZ_AJGC01000002.1	507598	507686	89	71.910	9.74e-07	48.2
contig_194_chunk_11801	NZ_AJGC01000002.1	507807	507948	142	73.239	3.88e-18	86.0
contig_194_chunk_12201	NZ_AJGC01000001.1	716618	716442	177	67.232	5.39e-10	59.0
contig_194_chunk_12401	NZ_AJGC01000002.1	508407	508501	95	81.053	1.11e-18	87.8
contig_194_chunk_12601	NZ_AJGC01000004.1	10217	10192	26	92.308	5.05e-04	39.2
contig_194_chunk_12601	NZ_AJGC01000004.1	37602	37627	26	92.308	5.05e-04	39.2
contig_194_chunk_12801	NZ_AJGC01000002.1	508820	508881	62	79.032	2.29e-08	53.6
contig_194_chunk_12801	NZ_AJGC01000002.1	507612	507679	68	76.471	8.00e-08	51.8
contig_194_chunk_13001	NZ_AJGC01000002.1	509101	509159	59	77.966	9.74e-07	48.2
contig_194_chunk_13401	NZ_AJGC01000001.1	716627	716452	179	67.039	2.29e-08	53.6
contig_194_chunk_13801	NZ_AJGC01000002.1	509902	509950	49	79.592	1.19e-05	44.6
contig_194_chunk_14201	NZ_AJGC01000002.1	510225	510422	199	67.839	1.54e-10	60.8
contig_194_chunk_15001	NZ_AJGC01000002.1	512483	512519	37	83.784	1.45e-04	41.0
contig_194_chunk_16201	NZ_AJGC01000002.1	513102	513229	128	78.906	1.44e-23	104
contig_194_chunk_16601	NZ_AJGC01000002.1	513462	513603	142	68.310	2.29e-08	53.6
contig_194_chunk_17001	NZ_AJGC01000002.1	513861	514017	157	73.885	6.14e-22	98.7
contig_194_chunk_17201	NZ_AJGC01000002.1	514070	514186	117	81.197	2.79e-26	113
contig_194_chunk_18001	NZ_AJGC01000002.1	212107	211963	146	74.658	3.18e-19	89.7
contig_194_chunk_18601	NZ_AJGC01000001.1	474461	474402	60	80.000	6.56e-09	55.4
contig_194_chunk_18801	NZ_AJGC01000001.1	474318	474205	115	79.130	2.61e-20	93.3
contig_194_chunk_19401	NZ_AJGC01000001.1	473695	473620	76	81.579	7.01e-15	75.2
contig_194_chunk_20201	NZ_AJGC01000001.1	764610	764498	113	76.106	4.72e-17	82.4
contig_194_chunk_20401	NZ_AJGC01000001.1	764472	764297	176	79.545	2.61e-39	156
contig_194_chunk_20601	NZ_AJGC01000001.1	764295	764114	182	79.121	7.48e-40	158
contig_194_chunk_20801	NZ_AJGC01000001.1	764096	763949	148	73.649	9.11e-20	91.5
contig_194_chunk_22401	NZ_AJGC01000001.1	762384	762197	190	69.474	2.01e-15	77.0
contig_194_chunk_23801	NZ_AJGC01000001.1	761769	761651	119	73.109	8.54e-14	71.6
contig_194_chunk_24001	NZ_AJGC01000001.1	761640	761516	125	79.200	3.40e-25	109
contig_194_chunk_25001	NZ_AJGC01000001.1	760583	760385	200	71.000	2.61e-20	93.3
contig_194_chunk_25201	NZ_AJGC01000001.1	760383	760184	200	71.500	1.44e-23	104
contig_194_chunk_25401	NZ_AJGC01000001.1	760179	759984	196	74.490	3.63e-31	129
contig_194_chunk_25801	NZ_AJGC01000001.1	759783	759603	181	69.061	7.01e-15	75.2
contig_194_chunk_26601	NZ_AJGC01000001.1	758867	758704	164	76.220	1.88e-28	120
contig_194_chunk_27001	NZ_AJGC01000001.1	758495	758305	191	74.869	3.63e-31	129
contig_194_chunk_27201	NZ_AJGC01000001.1	758300	758102	199	76.382	1.35e-36	147
contig_194_chunk_27401	NZ_AJGC01000001.1	758099	757972	128	72.656	2.45e-14	73.4
contig_194_chunk_33801	NZ_AJGC01000001.1	751557	751375	184	67.391	6.56e-09	55.4
contig_194_chunk_34001	NZ_AJGC01000001.1	751364	751177	188	71.277	2.14e-21	96.9
contig_194_chunk_34201	NZ_AJGC01000001.1	751163	751054	110	75.455	2.01e-15	77.0
contig_194_chunk_34601	NZ_AJGC01000001.1	750733	750693	41	82.927	4.14e-05	42.8
contig_194_chunk_35201	NZ_AJGC01000001.1	750289	750158	133	76.692	2.61e-20	93.3
contig_194_chunk_36001	NZ_AJGC01000001.1	749503	749353	152	75.000	6.14e-22	98.7
contig_194_chunk_36201	NZ_AJGC01000001.1	749326	749130	202	67.327	2.29e-08	53.6
contig_194_chunk_36401	NZ_AJGC01000001.1	749129	748966	164	75.610	2.29e-27	116
contig_194_chunk_36801	NZ_AJGC01000002.1	246715	246525	191	68.063	2.98e-13	69.8
contig_194_chunk_37001	NZ_AJGC01000002.1	246440	246342	99	76.768	7.01e-15	75.2
contig_194_chunk_37201	NZ_AJGC01000002.1	246310	246142	170	70.000	2.45e-14	73.4
contig_194_chunk_37601	NZ_AJGC01000002.1	594864	594841	24	95.833	5.05e-04	39.2
contig_194_chunk_37801	NZ_AJGC01000002.1	185625	185444	185	73.514	1.76e-22	100
contig_194_chunk_38001	NZ_AJGC01000002.1	185443	185247	200	69.500	1.35e-17	84.2
contig_194_chunk_38201	NZ_AJGC01000002.1	185246	185134	113	79.646	1.76e-22	100
contig_194_chunk_38601	NZ_AJGC01000002.1	184835	184666	183	68.306	2.98e-13	69.8
contig_194_chunk_39001	NZ_AJGC01000002.1	184486	184308	179	72.067	7.48e-21	95.1
contig_194_chunk_39201	NZ_AJGC01000002.1	184275	184093	188	70.213	2.45e-14	73.4
contig_194_chunk_39401	NZ_AJGC01000002.1	184086	183930	158	71.519	7.01e-15	75.2
contig_194_chunk_39601	NZ_AJGC01000002.1	183842	183694	149	73.826	2.61e-20	93.3
contig_194_chunk_40001	NZ_AJGC01000002.1	183376	183288	89	74.157	1.88e-09	57.2
contig_194_chunk_40201	NZ_AJGC01000002.1	183271	183077	196	70.918	2.61e-20	93.3
contig_194_chunk_40201	NZ_AJGC01000002.1	357118	357143	26	92.308	5.05e-04	39.2
contig_194_chunk_40401	NZ_AJGC01000002.1	183037	182883	155	68.387	5.39e-10	59.0
contig_194_chunk_40401	NZ_AJGC01000002.1	357392	357432	41	80.488	5.05e-04	39.2
contig_194_chunk_40401	NZ_AJGC01000002.1	357469	357512	44	79.545	5.05e-04	39.2
contig_194_chunk_40601	NZ_AJGC01000001.1	23603	23800	198	73.737	1.54e-29	123
contig_194_chunk_40601	NZ_AJGC01000001.1	925324	925521	198	73.232	6.56e-28	118
contig_194_chunk_40801	NZ_AJGC01000001.1	20853	21005	153	72.549	1.11e-18	87.8
contig_194_chunk_41001	NZ_AJGC01000002.1	188483	188613	135	74.074	7.01e-15	75.2
contig_194_chunk_41801	NZ_AJGC01000002.1	468293	468355	63	77.778	8.00e-08	51.8
contig_194_chunk_42001	NZ_AJGC01000004.1	20975	20947	29	89.655	5.05e-04	39.2
contig_194_chunk_49801	NZ_AJGC01000001.1	895670	895540	132	87.121	7.48e-40	158
contig_194_chunk_49801	NZ_AJGC01000001.1	913101	913043	59	96.610	6.14e-22	98.7
contig_194_chunk_50401	NZ_AJGC01000002.1	408838	408980	143	69.231	1.54e-10	60.8
contig_194_chunk_50801	NZ_AJGC01000002.1	409327	409350	24	95.833	5.05e-04	39.2
contig_194_chunk_51001	NZ_AJGC01000002.1	409352	409550	199	74.874	8.53e-33	134
contig_194_chunk_51201	NZ_AJGC01000002.1	409551	409740	190	75.789	2.44e-33	136
contig_194_chunk_51401	NZ_AJGC01000002.1	409784	409936	155	78.065	2.29e-27	116
contig_194_chunk_51801	NZ_AJGC01000002.1	410234	410349	116	77.586	2.61e-20	93.3
contig_194_chunk_52001	NZ_AJGC01000002.1	21144	21111	34	85.294	5.05e-04	39.2
contig_194_chunk_52201	NZ_AJGC01000002.1	410572	410754	183	72.678	4.14e-24	105
contig_194_chunk_52601	NZ_AJGC01000002.1	410973	411154	182	76.374	8.53e-33	134
contig_194_chunk_52801	NZ_AJGC01000002.1	411156	411340	185	81.081	2.79e-45	176
contig_194_chunk_53401	NZ_AJGC01000002.1	411791	411867	77	83.117	1.65e-16	80.6
contig_194_chunk_53601	NZ_AJGC01000002.1	412018	412146	129	68.217	9.74e-07	48.2
contig_194_chunk_54001	NZ_AJGC01000002.1	412368	412431	64	75.000	1.19e-05	44.6
contig_194_chunk_54201	NZ_AJGC01000002.1	412574	412681	108	79.630	2.14e-21	96.9
contig_194_chunk_54401	NZ_AJGC01000002.1	412922	413121	202	71.287	6.14e-22	98.7
contig_194_chunk_54601	NZ_AJGC01000002.1	413124	413318	195	74.359	1.27e-30	127
contig_194_chunk_54801	NZ_AJGC01000002.1	413462	413520	59	77.966	9.74e-07	48.2
contig_194_chunk_55401	NZ_AJGC01000002.1	413922	414024	103	79.612	9.11e-20	91.5
contig_194_chunk_55801	NZ_AJGC01000002.1	414284	414454	174	71.264	2.01e-15	77.0
contig_194_chunk_56001	NZ_AJGC01000002.1	414494	414594	101	74.257	3.63e-12	66.2
contig_194_chunk_56201	NZ_AJGC01000002.1	498977	498926	52	80.769	2.79e-07	50.0
contig_194_chunk_56401	NZ_AJGC01000002.1	498897	498787	111	73.874	2.98e-13	69.8
contig_194_chunk_58201	NZ_AJGC01000002.1	497030	496918	113	75.221	5.75e-16	78.8
contig_194_chunk_58401	NZ_AJGC01000002.1	496784	496672	116	70.690	9.74e-07	48.2
contig_194_chunk_58601	NZ_AJGC01000002.1	496643	496552	92	72.826	2.29e-08	53.6
contig_194_chunk_58801	NZ_AJGC01000002.1	496460	496261	200	75.000	2.44e-33	136
contig_194_chunk_59001	NZ_AJGC01000002.1	496259	496061	201	75.622	1.27e-30	127
contig_194_chunk_60401	NZ_AJGC01000002.1	495208	495407	201	76.119	2.01e-34	140
contig_194_chunk_60601	NZ_AJGC01000002.1	495409	495607	199	77.889	6.14e-41	161
contig_194_chunk_61001	NZ_AJGC01000001.1	683628	683792	168	81.548	7.48e-40	158
contig_194_chunk_61201	NZ_AJGC01000001.1	683809	684004	199	72.864	3.40e-25	109
contig_194_chunk_61401	NZ_AJGC01000001.1	684005	684182	178	82.022	7.98e-46	178
contig_194_chunk_61601	NZ_AJGC01000001.1	684205	684302	98	80.612	3.18e-19	89.7
contig_194_chunk_62001	NZ_AJGC01000001.1	684600	684716	117	74.359	2.01e-15	77.0
contig_194_chunk_62201	NZ_AJGC01000001.1	684800	684999	201	76.617	1.65e-35	143
contig_194_chunk_62401	NZ_AJGC01000001.1	685000	685192	193	74.093	1.54e-29	123
contig_194_chunk_62601	NZ_AJGC01000001.1	685200	685399	201	71.144	7.48e-21	95.1
contig_194_chunk_63401	NZ_AJGC01000001.1	686046	686174	129	75.969	2.61e-20	93.3
contig_194_chunk_63601	NZ_AJGC01000001.1	686220	686392	176	72.159	1.11e-18	87.8
contig_194_chunk_63801	NZ_AJGC01000001.1	686477	686568	92	73.913	5.39e-10	59.0
contig_194_chunk_64001	NZ_AJGC01000001.1	686614	686796	183	71.038	9.11e-20	91.5
contig_194_chunk_64201	NZ_AJGC01000001.1	686808	686970	163	72.393	9.11e-20	91.5
contig_194_chunk_65601	NZ_AJGC01000001.1	688178	688342	165	70.909	4.72e-17	82.4
contig_194_chunk_65801	NZ_AJGC01000001.1	688343	688537	195	71.795	1.44e-23	104
contig_194_chunk_66001	NZ_AJGC01000001.1	688563	688701	143	69.231	2.29e-08	53.6
contig_194_chunk_66201	NZ_AJGC01000001.1	688748	688886	139	71.942	8.54e-14	71.6
contig_194_chunk_66401	NZ_AJGC01000001.1	689077	689135	59	81.356	1.88e-09	57.2
contig_194_chunk_66601	NZ_AJGC01000001.1	689143	689342	200	70.000	9.11e-20	91.5
contig_194_chunk_67201	NZ_AJGC01000001.1	689759	689923	166	72.892	3.18e-19	89.7
contig_194_chunk_67601	NZ_AJGC01000001.1	690124	690303	182	69.231	3.63e-12	66.2
contig_194_chunk_72001	NZ_AJGC01000001.1	22282	22239	47	78.723	5.05e-04	39.2
contig_194_chunk_73601	NZ_AJGC01000001.1	695378	695336	43	81.395	5.05e-04	39.2
contig_194_chunk_73801	NZ_AJGC01000001.1	695325	695138	188	76.064	2.44e-33	136
contig_194_chunk_74001	NZ_AJGC01000001.1	695126	694957	176	71.591	3.18e-19	89.7
contig_194_chunk_74201	NZ_AJGC01000001.1	694917	694769	149	71.141	7.01e-15	75.2
contig_194_chunk_74601	NZ_AJGC01000001.1	694500	694360	141	69.504	1.54e-10	60.8
contig_194_chunk_76401	NZ_AJGC01000001.1	693415	693220	196	72.959	7.99e-27	114
contig_194_chunk_76601	NZ_AJGC01000001.1	693203	693016	188	76.064	2.44e-33	136
contig_194_chunk_76801	NZ_AJGC01000001.1	692960	692844	117	71.795	4.42e-11	62.6
contig_194_chunk_77001	NZ_AJGC01000001.1	692686	692623	64	76.562	9.74e-07	48.2
contig_194_chunk_77201	NZ_AJGC01000001.1	692604	692434	171	73.099	5.04e-23	102
contig_194_chunk_77401	NZ_AJGC01000001.1	692423	692227	198	80.303	9.72e-45	174
contig_194_chunk_77601	NZ_AJGC01000001.1	692225	692058	168	80.952	2.14e-40	159
contig_194_chunk_78001	NZ_AJGC01000001.1	691859	691661	199	74.372	3.63e-31	129
contig_194_chunk_78201	NZ_AJGC01000001.1	691632	691502	131	77.099	5.04e-23	102
contig_194_chunk_79001	NZ_AJGC01000001.1	690867	690668	202	68.317	3.63e-12	66.2
contig_194_chunk_79401	NZ_AJGC01000001.1	703322	703197	126	70.635	1.54e-10	60.8
contig_194_chunk_79601	NZ_AJGC01000001.1	703118	703002	118	75.424	7.01e-15	75.2
contig_194_chunk_80801	NZ_AJGC01000001.1	856643	856537	107	75.701	2.01e-15	77.0
contig_194_chunk_81001	NZ_AJGC01000001.1	856394	856298	100	77.000	3.63e-12	66.2
contig_194_chunk_81201	NZ_AJGC01000001.1	856242	856074	177	73.446	6.14e-22	98.7
contig_194_chunk_81401	NZ_AJGC01000001.1	855923	855851	74	77.027	2.79e-07	50.0
contig_194_chunk_82001	NZ_AJGC01000001.1	855449	855291	161	69.565	1.27e-11	64.4
contig_194_chunk_82201	NZ_AJGC01000001.1	855233	855081	158	79.114	2.98e-32	132
contig_194_chunk_82401	NZ_AJGC01000001.1	855065	854874	192	75.000	1.04e-31	131
contig_194_chunk_82801	NZ_AJGC01000001.1	854665	854576	90	80.000	4.72e-17	82.4
contig_194_chunk_83001	NZ_AJGC01000001.1	854320	854280	41	85.366	9.74e-07	48.2
contig_194_chunk_83201	NZ_AJGC01000001.1	854265	854112	154	72.078	1.35e-17	84.2
contig_194_chunk_83601	NZ_AJGC01000001.1	853711	853523	189	70.899	3.18e-19	89.7
contig_194_chunk_83801	NZ_AJGC01000001.1	853467	853314	154	75.325	1.19e-24	107
contig_194_chunk_84001	NZ_AJGC01000001.1	853312	853115	202	72.772	9.73e-26	111
contig_194_chunk_84801	NZ_AJGC01000001.1	852443	852318	126	71.429	3.63e-12	66.2
contig_194_chunk_85001	NZ_AJGC01000001.1	852306	852168	139	79.856	4.42e-30	125
contig_194_chunk_85201	NZ_AJGC01000001.1	852109	851931	179	77.654	1.65e-35	143
contig_194_chunk_85401	NZ_AJGC01000001.1	851914	851716	199	70.854	6.14e-22	98.7
contig_194_chunk_85601	NZ_AJGC01000001.1	851663	851603	61	81.967	1.54e-10	60.8
contig_194_chunk_85601	NZ_AJGC01000001.1	851715	851663	53	81.132	8.00e-08	51.8
contig_194_chunk_85601	NZ_AJGC01000001.1	758253	758216	38	86.842	1.45e-04	41.0
contig_194_chunk_85801	NZ_AJGC01000001.1	851580	851402	179	73.743	9.73e-26	111
contig_194_chunk_86001	NZ_AJGC01000001.1	851401	851204	198	82.323	2.44e-52	199
contig_194_chunk_86201	NZ_AJGC01000001.1	851200	851006	195	75.897	2.01e-34	140
contig_194_chunk_86401	NZ_AJGC01000001.1	850965	850808	160	71.875	8.54e-14	71.6
contig_194_chunk_86801	NZ_AJGC01000002.1	4727	4752	26	92.308	5.05e-04	39.2
contig_194_chunk_86801	NZ_AJGC01000002.1	7425	7503	94	72.340	5.05e-04	39.2
contig_195_chunk_1	NZ_AJGC01000002.1	42299	42227	74	89.189	9.11e-20	91.5
contig_195_chunk_601	NZ_AJGC01000002.1	130457	130530	76	76.316	8.00e-08	51.8
contig_195_chunk_1001	NZ_AJGC01000002.1	130839	130989	152	73.026	4.72e-17	82.4
contig_195_chunk_1201	NZ_AJGC01000002.1	131633	131831	199	66.332	6.56e-09	55.4
contig_195_chunk_1401	NZ_AJGC01000002.1	131833	131928	96	77.083	7.01e-15	75.2
contig_195_chunk_1601	NZ_AJGC01000002.1	132055	132171	118	72.034	1.88e-09	57.2
contig_195_chunk_2001	NZ_AJGC01000002.1	132443	132578	136	70.588	3.63e-12	66.2
contig_195_chunk_2201	NZ_AJGC01000002.1	132738	132835	98	81.633	2.14e-21	96.9
contig_195_chunk_2401	NZ_AJGC01000002.1	132836	132941	106	79.245	2.61e-20	93.3
contig_195_chunk_2801	NZ_AJGC01000002.1	133236	133437	203	75.369	1.04e-31	131
contig_195_chunk_3001	NZ_AJGC01000002.1	133438	133637	200	75.000	2.44e-33	136
contig_195_chunk_3201	NZ_AJGC01000002.1	133638	133835	198	79.798	7.98e-46	178
contig_195_chunk_3401	NZ_AJGC01000002.1	133873	134021	152	73.684	4.72e-17	82.4
contig_195_chunk_3601	NZ_AJGC01000002.1	134038	134213	179	72.067	3.88e-18	86.0
contig_195_chunk_3801	NZ_AJGC01000002.1	134253	134401	149	75.839	1.19e-24	107
contig_195_chunk_4001	NZ_AJGC01000002.1	134409	134602	194	78.866	5.04e-42	165
contig_195_chunk_4401	NZ_AJGC01000002.1	134842	134922	81	74.074	8.00e-08	51.8
contig_195_chunk_4601	NZ_AJGC01000002.1	134936	135059	124	70.161	1.88e-09	57.2
contig_195_chunk_4801	NZ_AJGC01000002.1	135129	135300	172	72.674	6.14e-22	98.7
contig_195_chunk_5401	NZ_AJGC01000002.1	135790	135859	70	78.571	5.39e-10	59.0
contig_195_chunk_5601	NZ_AJGC01000002.1	135915	136067	155	69.677	5.39e-10	59.0
contig_195_chunk_5801	NZ_AJGC01000002.1	136083	136239	157	71.338	1.65e-16	80.6
contig_195_chunk_6001	NZ_AJGC01000002.1	136342	136473	133	70.677	6.56e-09	55.4
contig_195_chunk_6201	NZ_AJGC01000002.1	136583	136671	89	75.281	4.42e-11	62.6
contig_195_chunk_6401	NZ_AJGC01000002.1	136690	136882	193	77.202	1.11e-37	150
contig_195_chunk_6601	NZ_AJGC01000002.1	136883	137059	177	74.011	2.79e-26	113
contig_195_chunk_6801	NZ_AJGC01000002.1	137146	137249	104	80.769	6.14e-22	98.7
contig_195_chunk_6801	NZ_AJGC01000002.1	137099	137129	31	93.548	9.74e-07	48.2
contig_195_chunk_7001	NZ_AJGC01000002.1	137256	137377	123	82.114	2.29e-27	116
contig_195_chunk_7201	NZ_AJGC01000002.1	137456	137621	167	77.246	1.54e-29	123
contig_195_chunk_8001	NZ_AJGC01000002.1	138241	138404	164	74.390	1.19e-24	107
contig_195_chunk_8601	NZ_AJGC01000002.1	138823	139022	200	77.000	9.11e-39	154
contig_195_chunk_8801	NZ_AJGC01000002.1	139024	139220	199	77.889	2.61e-39	156
contig_195_chunk_9001	NZ_AJGC01000002.1	139231	139407	177	71.751	2.61e-20	93.3
contig_195_chunk_9201	NZ_AJGC01000002.1	139441	139625	188	70.745	1.11e-18	87.8
contig_195_chunk_9601	NZ_AJGC01000002.1	139852	139972	121	77.686	2.14e-21	96.9
contig_195_chunk_10601	NZ_AJGC01000002.1	140842	140876	35	85.714	1.45e-04	41.0
contig_195_chunk_11001	NZ_AJGC01000002.1	141238	141362	125	70.400	5.39e-10	59.0
contig_195_chunk_11201	NZ_AJGC01000002.1	141379	141422	44	79.545	5.05e-04	39.2
contig_195_chunk_14601	NZ_AJGC01000002.1	216478	216402	77	97.403	1.04e-31	131
contig_195_chunk_14601	NZ_AJGC01000002.1	201073	200945	131	70.229	2.29e-08	53.6
contig_195_chunk_14601	NZ_AJGC01000002.1	608833	608908	77	75.325	2.79e-07	50.0
contig_195_chunk_14601	NZ_AJGC01000002.1	45965	45901	65	73.846	1.45e-04	41.0
contig_195_chunk_14801	NZ_AJGC01000003.1	121753	121894	149	71.141	1.88e-09	57.2
contig_195_chunk_16601	NZ_AJGC01000001.1	353896	353929	34	85.294	5.05e-04	39.2
contig_195_chunk_17201	NZ_AJGC01000002.1	191513	191418	96	79.167	1.65e-16	80.6
contig_195_chunk_17401	NZ_AJGC01000002.1	191417	191320	99	80.808	3.88e-18	86.0
contig_195_chunk_19001	NZ_AJGC01000002.1	179000	179036	37	83.784	5.05e-04	39.2
contig_195_chunk_19201	NZ_AJGC01000001.1	509627	509573	55	76.364	1.45e-04	41.0
contig_195_chunk_19401	NZ_AJGC01000001.1	508938	508862	77	74.026	3.40e-06	46.4
contig_195_chunk_21801	NZ_AJGC01000004.1	24201	24329	129	73.643	1.65e-16	80.6
contig_195_chunk_22001	NZ_AJGC01000004.1	24331	24436	106	76.415	5.75e-16	78.8
contig_195_chunk_23401	NZ_AJGC01000002.1	207806	207628	180	88.889	4.13e-62	232
contig_195_chunk_23601	NZ_AJGC01000002.1	207597	207430	168	84.524	1.54e-48	187
contig_195_chunk_23801	NZ_AJGC01000002.1	207422	207229	194	80.928	1.88e-47	183
contig_195_chunk_24001	NZ_AJGC01000002.1	207227	207031	197	85.787	1.44e-61	230
contig_195_chunk_24201	NZ_AJGC01000002.1	206934	206828	107	71.963	5.39e-10	59.0
contig_195_chunk_24401	NZ_AJGC01000002.1	206827	206635	193	70.984	2.14e-21	96.9
contig_195_chunk_24801	NZ_AJGC01000002.1	206386	206201	187	69.519	2.01e-15	77.0
contig_195_chunk_25201	NZ_AJGC01000002.1	205973	205882	92	81.522	3.88e-18	86.0
contig_195_chunk_25801	NZ_AJGC01000002.1	205433	205397	37	89.189	2.79e-07	50.0
contig_195_chunk_26401	NZ_AJGC01000002.1	204921	204808	114	69.298	9.74e-07	48.2
contig_195_chunk_27001	NZ_AJGC01000001.1	448720	448881	162	70.370	2.01e-15	77.0
contig_195_chunk_27201	NZ_AJGC01000001.1	448890	449018	130	76.154	1.11e-18	87.8
contig_195_chunk_27401	NZ_AJGC01000001.1	449044	449223	180	80.556	1.44e-42	167
contig_195_chunk_27601	NZ_AJGC01000001.1	449226	449426	201	73.134	6.56e-28	118
contig_195_chunk_27801	NZ_AJGC01000001.1	449455	449589	135	78.519	2.79e-26	113
contig_195_chunk_28001	NZ_AJGC01000001.1	449632	449812	183	77.596	2.01e-34	140
contig_195_chunk_28401	NZ_AJGC01000001.1	450021	450215	200	65.500	5.05e-04	39.2
contig_195_chunk_28601	NZ_AJGC01000001.1	450222	450377	156	77.564	1.54e-29	123
contig_195_chunk_28801	NZ_AJGC01000001.1	450400	450565	166	70.482	5.75e-16	78.8
contig_195_chunk_29001	NZ_AJGC01000001.1	450688	450776	90	78.889	2.45e-14	73.4
contig_195_chunk_29201	NZ_AJGC01000001.1	450808	450995	188	79.787	4.13e-43	168
contig_195_chunk_29401	NZ_AJGC01000001.1	450998	451044	47	89.362	4.42e-11	62.6
contig_195_chunk_29801	NZ_AJGC01000001.1	451416	451466	51	78.431	4.14e-05	42.8
contig_195_chunk_30801	NZ_AJGC01000001.1	452401	452543	143	69.930	1.27e-11	64.4
contig_195_chunk_31601	NZ_AJGC01000001.1	429753	429567	190	67.895	8.00e-08	51.8
contig_195_chunk_31801	NZ_AJGC01000001.1	429557	429361	197	73.604	5.38e-29	122
contig_195_chunk_32001	NZ_AJGC01000001.1	429356	429186	171	72.515	2.14e-21	96.9
contig_195_chunk_32401	NZ_AJGC01000001.1	428949	428759	191	73.822	1.88e-28	120
contig_195_chunk_32601	NZ_AJGC01000001.1	428733	428582	152	76.316	2.79e-26	113
contig_195_chunk_33001	NZ_AJGC01000001.1	428338	428190	149	76.510	9.73e-26	111
contig_195_chunk_33401	NZ_AJGC01000001.1	427962	427831	132	70.455	4.42e-11	62.6
contig_195_chunk_33601	NZ_AJGC01000001.1	427759	427703	57	78.947	2.79e-07	50.0
contig_195_chunk_34201	NZ_AJGC01000001.1	426994	426939	56	85.714	3.63e-12	66.2
contig_195_chunk_34401	NZ_AJGC01000001.1	426667	426617	51	84.314	1.88e-09	57.2
contig_195_chunk_35001	NZ_AJGC01000001.1	426199	426000	200	68.500	2.01e-15	77.0
contig_195_chunk_35201	NZ_AJGC01000001.1	425998	425880	119	71.429	1.88e-09	57.2
contig_195_chunk_35401	NZ_AJGC01000001.1	425799	425648	152	73.684	7.48e-21	95.1
contig_195_chunk_35801	NZ_AJGC01000001.1	425295	425103	194	79.381	1.44e-42	167
contig_195_chunk_36001	NZ_AJGC01000001.1	425101	424902	205	81.951	1.04e-50	194
contig_195_chunk_36201	NZ_AJGC01000001.1	424901	424702	200	77.000	9.11e-39	154
contig_195_chunk_36401	NZ_AJGC01000001.1	424701	424508	200	77.000	1.11e-37	150
contig_195_chunk_36601	NZ_AJGC01000001.1	424506	424307	200	81.500	1.04e-50	194
contig_195_chunk_37001	NZ_AJGC01000001.1	424071	423873	199	82.412	6.99e-53	201
contig_195_chunk_37201	NZ_AJGC01000001.1	423871	423672	201	74.129	5.38e-29	122
contig_195_chunk_37401	NZ_AJGC01000001.1	423671	423522	150	74.667	1.76e-22	100
contig_195_chunk_37601	NZ_AJGC01000001.1	423474	423285	190	74.737	1.54e-29	123
contig_195_chunk_37801	NZ_AJGC01000001.1	423270	423074	197	78.173	6.14e-41	161
contig_195_chunk_38001	NZ_AJGC01000001.1	423072	422914	159	78.616	8.53e-33	134
contig_195_chunk_38201	NZ_AJGC01000001.1	422899	422706	194	83.505	1.65e-54	206
contig_195_chunk_38401	NZ_AJGC01000001.1	422705	422506	200	81.000	1.26e-49	190
contig_195_chunk_38601	NZ_AJGC01000001.1	422458	422331	130	76.154	3.18e-19	89.7
contig_195_chunk_38801	NZ_AJGC01000001.1	422301	422137	167	67.665	9.74e-07	48.2
contig_195_chunk_39001	NZ_AJGC01000001.1	422076	421929	148	79.054	1.27e-30	127
contig_195_chunk_39201	NZ_AJGC01000001.1	421798	421761	38	84.211	4.14e-05	42.8
contig_195_chunk_39401	NZ_AJGC01000001.1	421735	421536	200	69.000	4.72e-17	82.4
contig_195_chunk_39601	NZ_AJGC01000001.1	421403	421356	48	81.250	1.19e-05	44.6
contig_195_chunk_40001	NZ_AJGC01000001.1	421009	420846	164	71.341	1.35e-17	84.2
contig_195_chunk_40201	NZ_AJGC01000001.1	420841	420645	199	71.357	2.14e-21	96.9
contig_195_chunk_40601	NZ_AJGC01000001.1	420501	420319	184	77.717	2.01e-34	140
contig_195_chunk_40801	NZ_AJGC01000001.1	420306	420107	202	72.277	1.19e-24	107
contig_195_chunk_41001	NZ_AJGC01000001.1	420104	420045	60	86.667	2.45e-14	73.4
contig_195_chunk_41801	NZ_AJGC01000001.1	419343	419146	201	77.612	1.65e-35	143
contig_195_chunk_42001	NZ_AJGC01000001.1	419145	418990	156	78.205	3.63e-31	129
contig_195_chunk_43401	NZ_AJGC01000002.1	553217	553155	66	77.273	2.79e-07	50.0
contig_195_chunk_50001	NZ_AJGC01000001.1	418231	418039	193	79.275	4.13e-43	168
contig_195_chunk_50401	NZ_AJGC01000001.1	417832	417653	181	71.271	3.88e-18	86.0
contig_195_chunk_50601	NZ_AJGC01000001.1	417631	417437	195	72.821	2.79e-26	113
contig_195_chunk_50801	NZ_AJGC01000001.1	417435	417236	200	78.500	1.44e-42	167
contig_195_chunk_51001	NZ_AJGC01000001.1	417234	417058	197	72.589	4.42e-30	125
contig_195_chunk_51201	NZ_AJGC01000001.1	417038	416856	185	76.757	4.42e-30	125
contig_195_chunk_51401	NZ_AJGC01000001.1	416789	416675	115	86.957	2.01e-34	140
contig_195_chunk_51601	NZ_AJGC01000001.1	416673	416477	197	79.695	2.79e-45	176
contig_195_chunk_51801	NZ_AJGC01000001.1	416473	416279	196	76.020	8.53e-33	134
contig_195_chunk_52001	NZ_AJGC01000001.1	416274	416180	95	80.000	3.88e-18	86.0
contig_195_chunk_52201	NZ_AJGC01000001.1	416056	415864	193	77.720	9.11e-39	154
contig_195_chunk_52401	NZ_AJGC01000001.1	415854	415676	179	81.006	1.44e-42	167
contig_195_chunk_53001	NZ_AJGC01000001.1	415293	415096	198	79.798	7.98e-46	178
contig_195_chunk_53401	NZ_AJGC01000001.1	414890	414706	185	76.216	2.44e-33	136
contig_195_chunk_53601	NZ_AJGC01000001.1	414693	414494	200	77.000	9.11e-39	154
contig_195_chunk_53801	NZ_AJGC01000001.1	414493	414316	178	76.404	2.98e-32	132
contig_195_chunk_54001	NZ_AJGC01000001.1	414284	414196	89	79.775	1.65e-16	80.6
contig_195_chunk_55401	NZ_AJGC01000002.1	84486	84535	50	78.000	5.05e-04	39.2
contig_195_chunk_56201	NZ_AJGC01000001.1	747980	748014	36	88.889	1.45e-04	41.0
contig_195_chunk_56401	NZ_AJGC01000001.1	410939	410805	138	73.913	4.72e-17	82.4
contig_195_chunk_56601	NZ_AJGC01000001.1	410722	410603	120	72.500	1.04e-12	68.0
contig_195_chunk_57201	NZ_AJGC01000001.1	410184	410009	176	78.977	1.11e-37	150
contig_195_chunk_57401	NZ_AJGC01000001.1	409998	409799	201	75.622	8.53e-33	134
contig_195_chunk_58001	NZ_AJGC01000001.1	409301	409212	90	70.000	1.45e-04	41.0
contig_195_chunk_58201	NZ_AJGC01000001.1	409201	409002	202	77.723	2.61e-39	156
contig_195_chunk_58401	NZ_AJGC01000001.1	409001	408906	96	83.333	5.04e-23	102
contig_195_chunk_58601	NZ_AJGC01000001.1	408854	408761	94	82.979	6.14e-22	98.7
contig_195_chunk_58801	NZ_AJGC01000001.1	404961	404789	174	77.586	8.53e-33	134
contig_195_chunk_59001	NZ_AJGC01000001.1	404723	404611	113	78.761	2.14e-21	96.9
contig_195_chunk_59201	NZ_AJGC01000001.1	404588	404468	121	76.860	2.61e-20	93.3
contig_195_chunk_59601	NZ_AJGC01000001.1	404167	404006	162	76.543	5.38e-29	122
contig_195_chunk_60201	NZ_AJGC01000001.1	403582	403441	144	70.833	1.54e-10	60.8
contig_195_chunk_60601	NZ_AJGC01000001.1	403058	402996	63	76.190	3.40e-06	46.4
contig_195_chunk_62401	NZ_AJGC01000001.1	401294	401145	151	69.536	5.39e-10	59.0
contig_195_chunk_63401	NZ_AJGC01000001.1	400098	399933	168	73.214	3.88e-18	86.0
contig_195_chunk_63601	NZ_AJGC01000001.1	399799	399738	62	82.258	4.42e-11	62.6
contig_195_chunk_63601	NZ_AJGC01000001.1	399896	399861	36	83.333	5.05e-04	39.2
contig_195_chunk_64001	NZ_AJGC01000001.1	399366	399188	179	70.391	1.35e-17	84.2
contig_195_chunk_64201	NZ_AJGC01000001.1	399150	398978	173	72.254	3.88e-18	86.0
contig_195_chunk_64801	NZ_AJGC01000001.1	398677	398579	99	73.737	4.42e-11	62.6
contig_195_chunk_65201	NZ_AJGC01000001.1	398296	398142	155	70.323	2.45e-14	73.4
contig_195_chunk_66601	NZ_AJGC01000001.1	396949	396768	183	74.317	2.79e-26	113
contig_195_chunk_67001	NZ_AJGC01000001.1	396426	396384	43	81.395	4.14e-05	42.8
contig_195_chunk_67601	NZ_AJGC01000001.1	395863	395709	155	77.419	6.56e-28	118
contig_195_chunk_68201	NZ_AJGC01000001.1	395307	395225	83	71.084	4.14e-05	42.8
contig_195_chunk_68401	NZ_AJGC01000001.1	395127	395029	99	75.758	8.54e-14	71.6
contig_195_chunk_69801	NZ_AJGC01000001.1	394692	394561	132	79.545	2.29e-27	116
contig_195_chunk_70201	NZ_AJGC01000001.1	394349	394211	141	78.014	3.40e-25	109
contig_195_chunk_71601	NZ_AJGC01000001.1	393026	392900	127	81.102	5.38e-29	122
contig_195_chunk_71801	NZ_AJGC01000001.1	392897	392716	182	78.022	3.87e-37	149
contig_195_chunk_72001	NZ_AJGC01000001.1	392699	392502	198	72.727	9.73e-26	111
contig_195_chunk_72201	NZ_AJGC01000001.1	392441	392301	141	78.014	7.99e-27	114
contig_195_chunk_72801	NZ_AJGC01000001.1	391948	391762	187	72.727	1.19e-24	107
contig_195_chunk_73001	NZ_AJGC01000001.1	391751	391572	181	75.138	2.29e-27	116
contig_195_chunk_73201	NZ_AJGC01000001.1	391551	391508	44	84.091	9.74e-07	48.2
contig_195_chunk_73601	NZ_AJGC01000001.1	390785	390593	193	77.202	1.11e-37	150
contig_195_chunk_74001	NZ_AJGC01000001.1	390345	390194	152	75.658	1.19e-24	107
contig_195_chunk_74201	NZ_AJGC01000001.1	390177	390015	163	76.074	6.56e-28	118
contig_195_chunk_74401	NZ_AJGC01000001.1	389937	389798	140	71.429	2.45e-14	73.4
contig_195_chunk_74601	NZ_AJGC01000001.1	389644	389604	41	87.805	8.00e-08	51.8
contig_195_chunk_74801	NZ_AJGC01000001.1	389419	389243	177	78.531	3.87e-37	149
contig_195_chunk_75001	NZ_AJGC01000001.1	389239	389043	197	77.665	7.48e-40	158
contig_195_chunk_75401	NZ_AJGC01000001.1	388824	388760	65	84.615	2.45e-14	73.4
contig_195_chunk_76001	NZ_AJGC01000001.1	388233	388067	169	69.231	1.88e-09	57.2
contig_195_chunk_76401	NZ_AJGC01000001.1	387845	387665	181	68.508	2.98e-13	69.8
contig_195_chunk_76801	NZ_AJGC01000001.1	383327	383187	141	78.723	2.29e-27	116
contig_195_chunk_77001	NZ_AJGC01000001.1	383146	382965	184	74.457	7.99e-27	114
contig_195_chunk_77201	NZ_AJGC01000001.1	382939	382888	52	82.692	2.29e-08	53.6
contig_195_chunk_77401	NZ_AJGC01000001.1	382777	382619	163	70.552	2.98e-13	69.8
contig_195_chunk_78401	NZ_AJGC01000001.1	381771	381698	74	77.027	1.88e-09	57.2
contig_195_chunk_78601	NZ_AJGC01000001.1	381537	381395	145	73.103	8.54e-14	71.6
contig_195_chunk_79001	NZ_AJGC01000001.1	381260	381072	193	69.430	1.04e-12	68.0
contig_195_chunk_79401	NZ_AJGC01000001.1	380794	380715	80	72.500	3.40e-06	46.4
contig_195_chunk_80601	NZ_AJGC01000001.1	379685	379507	179	76.536	8.53e-33	134
contig_195_chunk_80801	NZ_AJGC01000001.1	379405	379305	101	77.228	5.75e-16	78.8
contig_195_chunk_81201	NZ_AJGC01000001.1	379078	378935	174	71.264	9.73e-26	111
contig_195_chunk_81401	NZ_AJGC01000001.1	378934	378807	129	82.171	5.38e-29	122
contig_195_chunk_81601	NZ_AJGC01000001.1	378703	378591	114	78.947	9.11e-20	91.5
contig_195_chunk_81801	NZ_AJGC01000001.1	378406	378332	75	78.667	1.27e-11	64.4
contig_195_chunk_82201	NZ_AJGC01000001.1	378061	377932	130	72.308	2.45e-14	73.4
contig_195_chunk_82401	NZ_AJGC01000001.1	377929	377732	198	79.798	7.98e-46	178
contig_195_chunk_82601	NZ_AJGC01000001.1	377729	377532	198	79.798	7.98e-46	178
contig_195_chunk_82801	NZ_AJGC01000001.1	377531	377344	188	75.532	2.98e-32	132
contig_195_chunk_83201	NZ_AJGC01000001.1	377046	377010	37	89.189	2.79e-07	50.0
contig_195_chunk_83401	NZ_AJGC01000001.1	376900	376742	159	73.585	6.14e-22	98.7
contig_195_chunk_83601	NZ_AJGC01000001.1	376727	376529	203	75.862	8.53e-33	134
contig_195_chunk_83801	NZ_AJGC01000001.1	376527	376337	191	68.586	7.01e-15	75.2
contig_195_chunk_84001	NZ_AJGC01000001.1	376287	376244	44	86.364	2.29e-08	53.6
contig_195_chunk_84201	NZ_AJGC01000001.1	376011	375916	96	80.208	1.11e-18	87.8
contig_195_chunk_84401	NZ_AJGC01000001.1	375784	375734	51	84.314	1.88e-09	57.2
contig_195_chunk_85001	NZ_AJGC01000001.1	375304	375129	176	72.159	2.14e-21	96.9
contig_195_chunk_85201	NZ_AJGC01000001.1	375110	374970	141	80.142	3.63e-31	129
contig_195_chunk_85401	NZ_AJGC01000001.1	374941	374761	182	71.978	9.11e-20	91.5
contig_195_chunk_86201	NZ_AJGC01000001.1	121748	121674	78	71.795	1.45e-04	41.0
contig_195_chunk_87201	NZ_AJGC01000001.1	373126	373065	62	79.032	2.29e-08	53.6
contig_195_chunk_87401	NZ_AJGC01000001.1	372757	372700	58	75.862	4.14e-05	42.8
contig_195_chunk_87601	NZ_AJGC01000001.1	372686	372601	86	77.907	2.98e-13	69.8
contig_195_chunk_87801	NZ_AJGC01000001.1	372498	372299	200	68.500	7.01e-15	75.2
contig_195_chunk_89401	NZ_AJGC01000001.1	370479	370415	65	73.846	1.45e-04	41.0
contig_195_chunk_89601	NZ_AJGC01000001.1	370362	370201	163	74.233	6.14e-22	98.7
contig_195_chunk_89801	NZ_AJGC01000001.1	370191	369995	197	76.142	1.65e-35	143
contig_195_chunk_90001	NZ_AJGC01000001.1	369993	369794	200	76.000	4.72e-36	145
contig_195_chunk_90201	NZ_AJGC01000001.1	369640	369581	60	80.000	6.56e-09	55.4
contig_195_chunk_90201	NZ_AJGC01000001.1	369792	369743	50	82.000	2.79e-07	50.0
contig_195_chunk_90401	NZ_AJGC01000001.1	369533	369446	91	73.626	6.56e-09	55.4
contig_195_chunk_90801	NZ_AJGC01000001.1	369171	368984	188	70.745	9.11e-20	91.5
contig_195_chunk_91001	NZ_AJGC01000001.1	368967	368903	65	87.692	4.72e-17	82.4
contig_195_chunk_91201	NZ_AJGC01000001.1	368803	368628	177	70.056	2.45e-14	73.4
contig_195_chunk_91401	NZ_AJGC01000001.1	368604	368435	170	75.882	5.38e-29	122
contig_195_chunk_92001	NZ_AJGC01000001.1	367896	367829	68	77.941	6.56e-09	55.4
contig_195_chunk_92401	NZ_AJGC01000001.1	367614	367466	149	75.168	5.04e-23	102
contig_195_chunk_92601	NZ_AJGC01000002.1	186392	186428	39	84.615	1.45e-04	41.0
contig_195_chunk_94001	NZ_AJGC01000001.1	366904	366818	87	75.862	4.42e-11	62.6
contig_195_chunk_94201	NZ_AJGC01000001.1	366754	366594	161	75.155	9.73e-26	111
contig_195_chunk_94801	NZ_AJGC01000001.1	366152	366006	147	80.272	8.53e-33	134
contig_195_chunk_95001	NZ_AJGC01000001.1	366005	365896	110	80.909	1.44e-23	104
contig_195_chunk_95201	NZ_AJGC01000001.1	365800	365679	122	80.328	2.79e-26	113
contig_195_chunk_95601	NZ_AJGC01000001.1	365341	365203	139	74.820	2.61e-20	93.3
contig_195_chunk_96001	NZ_AJGC01000001.1	365084	364911	174	74.138	9.73e-26	111
contig_195_chunk_96201	NZ_AJGC01000001.1	364888	364740	149	78.523	4.42e-30	125
contig_195_chunk_96401	NZ_AJGC01000001.1	364693	364564	130	75.385	9.11e-20	91.5
contig_195_chunk_96601	NZ_AJGC01000001.1	364426	364294	133	79.699	6.56e-28	118
contig_195_chunk_96801	NZ_AJGC01000001.1	364270	364101	170	81.176	1.76e-41	163
contig_195_chunk_97001	NZ_AJGC01000001.1	364091	363897	195	75.385	2.44e-33	136
contig_195_chunk_97201	NZ_AJGC01000001.1	363883	363692	192	72.396	1.19e-24	107
contig_195_chunk_97401	NZ_AJGC01000001.1	363691	363593	100	72.000	9.74e-07	48.2
contig_195_chunk_97801	NZ_AJGC01000002.1	422643	422771	129	75.969	2.61e-20	93.3
contig_195_chunk_98001	NZ_AJGC01000002.1	422919	423019	101	80.198	2.61e-20	93.3
contig_195_chunk_98201	NZ_AJGC01000002.1	423061	423235	175	78.286	5.75e-35	141
contig_195_chunk_98801	NZ_AJGC01000002.1	87815	87777	39	82.051	5.05e-04	39.2
contig_196_chunk_1801	NZ_AJGC01000001.1	917290	917096	202	68.812	1.27e-11	64.4
contig_196_chunk_2001	NZ_AJGC01000001.1	917093	916897	197	75.635	2.01e-34	140
contig_196_chunk_3201	NZ_AJGC01000001.1	500825	500672	155	75.484	4.14e-24	105
contig_196_chunk_3401	NZ_AJGC01000001.1	500644	500487	158	70.886	2.01e-15	77.0
contig_196_chunk_3601	NZ_AJGC01000001.1	500447	500311	137	72.993	5.75e-16	78.8
contig_196_chunk_3801	NZ_AJGC01000001.1	500256	500131	126	77.778	5.04e-23	102
contig_196_chunk_4001	NZ_AJGC01000001.1	500067	499927	142	71.831	8.54e-14	71.6
contig_196_chunk_4201	NZ_AJGC01000001.1	499853	499690	170	74.118	3.40e-25	109
contig_196_chunk_4601	NZ_AJGC01000001.1	499478	499296	183	72.678	4.14e-24	105
contig_196_chunk_20801	NZ_AJGC01000002.1	109043	108973	71	77.465	1.88e-09	57.2
contig_196_chunk_21001	NZ_AJGC01000002.1	108836	108666	171	75.439	1.88e-28	120
contig_196_chunk_21401	NZ_AJGC01000002.1	108465	108404	62	82.258	4.42e-11	62.6
contig_196_chunk_21601	NZ_AJGC01000002.1	108171	108084	88	73.864	6.56e-09	55.4
contig_196_chunk_21801	NZ_AJGC01000002.1	108084	107929	156	83.333	5.04e-42	165
contig_196_chunk_22001	NZ_AJGC01000002.1	107894	107836	59	86.441	1.04e-12	68.0
contig_196_chunk_22201	NZ_AJGC01000002.1	107601	107569	33	87.879	4.14e-05	42.8
contig_196_chunk_22401	NZ_AJGC01000002.1	107329	107198	132	77.273	1.44e-23	104
contig_196_chunk_22801	NZ_AJGC01000002.1	107017	106826	199	77.387	5.75e-35	141
contig_196_chunk_23001	NZ_AJGC01000002.1	106733	106631	103	73.786	1.27e-11	64.4
contig_196_chunk_23601	NZ_AJGC01000002.1	106278	106146	133	72.932	5.75e-16	78.8
contig_196_chunk_24201	NZ_AJGC01000002.1	105757	105598	163	69.939	1.04e-12	68.0
contig_196_chunk_24401	NZ_AJGC01000002.1	105527	105365	165	74.545	6.14e-22	98.7
contig_196_chunk_24601	NZ_AJGC01000002.1	105296	105172	125	76.000	9.11e-20	91.5
contig_196_chunk_24801	NZ_AJGC01000002.1	105159	105047	114	77.193	4.72e-17	82.4
contig_196_chunk_25001	NZ_AJGC01000002.1	104898	104780	119	75.630	1.35e-17	84.2
contig_196_chunk_25801	NZ_AJGC01000002.1	321072	320944	134	70.149	9.74e-07	48.2
contig_196_chunk_26801	NZ_AJGC01000002.1	104355	104157	199	67.839	8.54e-14	71.6
contig_196_chunk_27001	NZ_AJGC01000002.1	104154	103957	201	73.632	7.99e-27	114
contig_196_chunk_27201	NZ_AJGC01000002.1	103953	103757	199	68.844	3.63e-12	66.2
contig_196_chunk_27401	NZ_AJGC01000002.1	103752	103668	85	70.588	1.45e-04	41.0
contig_196_chunk_28001	NZ_AJGC01000002.1	103109	103039	71	73.239	4.14e-05	42.8
contig_196_chunk_29401	NZ_AJGC01000002.1	101821	101630	192	75.521	8.53e-33	134
contig_196_chunk_29601	NZ_AJGC01000002.1	101627	101575	53	83.019	6.56e-09	55.4
contig_196_chunk_29801	NZ_AJGC01000002.1	101362	101277	86	74.419	1.88e-09	57.2
contig_196_chunk_30201	NZ_AJGC01000002.1	101047	100859	194	73.196	1.19e-24	107
contig_196_chunk_30601	NZ_AJGC01000002.1	100556	100468	89	78.652	7.01e-15	75.2
contig_196_chunk_30801	NZ_AJGC01000002.1	100371	100244	128	81.250	1.54e-29	123
contig_196_chunk_31001	NZ_AJGC01000002.1	100222	100042	183	75.410	5.38e-29	122
contig_196_chunk_31201	NZ_AJGC01000002.1	100041	99872	170	78.235	2.01e-34	140
contig_196_chunk_31401	NZ_AJGC01000002.1	99835	99728	108	69.444	3.40e-06	46.4
contig_196_chunk_31601	NZ_AJGC01000002.1	99641	99465	178	73.034	6.14e-22	98.7
contig_196_chunk_32001	NZ_AJGC01000002.1	99134	99101	34	85.294	5.05e-04	39.2
contig_196_chunk_32201	NZ_AJGC01000002.1	98854	98792	63	82.540	1.27e-11	64.4
contig_196_chunk_32401	NZ_AJGC01000002.1	98785	98584	202	76.238	1.65e-35	143
contig_196_chunk_32601	NZ_AJGC01000002.1	98583	98390	194	73.711	1.88e-28	120
contig_196_chunk_33201	NZ_AJGC01000002.1	97978	97946	33	90.909	3.40e-06	46.4
contig_196_chunk_33401	NZ_AJGC01000002.1	97903	97720	187	66.310	2.79e-07	50.0
contig_196_chunk_33601	NZ_AJGC01000002.1	97713	97515	200	75.000	3.63e-31	129
contig_196_chunk_33801	NZ_AJGC01000002.1	97495	97317	179	76.536	8.53e-33	134
contig_196_chunk_34001	NZ_AJGC01000002.1	97313	97188	126	83.333	2.98e-32	132
contig_196_chunk_34201	NZ_AJGC01000002.1	97117	96920	202	74.752	3.63e-31	129
contig_196_chunk_34801	NZ_AJGC01000002.1	96400	96240	161	72.050	1.11e-18	87.8
contig_196_chunk_35801	NZ_AJGC01000002.1	95255	95128	128	76.562	2.14e-21	96.9
contig_196_chunk_36601	NZ_AJGC01000002.1	94506	94439	68	77.941	6.56e-09	55.4
contig_196_chunk_36801	NZ_AJGC01000002.1	94433	94268	166	77.108	3.63e-31	129
contig_196_chunk_37401	NZ_AJGC01000002.1	93734	93672	63	80.952	1.54e-10	60.8
contig_196_chunk_37601	NZ_AJGC01000002.1	93658	93484	175	77.714	2.01e-34	140
contig_196_chunk_37801	NZ_AJGC01000002.1	93458	93274	185	67.027	5.39e-10	59.0
contig_196_chunk_38001	NZ_AJGC01000002.1	93268	93090	179	75.419	4.42e-30	125
contig_196_chunk_38201	NZ_AJGC01000002.1	92939	92889	51	88.235	3.63e-12	66.2
contig_196_chunk_38801	NZ_AJGC01000002.1	92460	92291	171	69.591	1.04e-12	68.0
contig_196_chunk_39001	NZ_AJGC01000002.1	92246	92117	130	76.154	7.48e-21	95.1
contig_196_chunk_44001	NZ_AJGC01000001.1	538060	538027	34	85.294	5.05e-04	39.2
contig_196_chunk_48801	NZ_AJGC01000002.1	364673	364744	75	76.000	2.29e-08	53.6
contig_196_chunk_49001	NZ_AJGC01000002.1	364746	364903	158	74.684	4.14e-24	105
contig_196_chunk_49601	NZ_AJGC01000002.1	365415	365506	93	75.269	1.88e-09	57.2
contig_196_chunk_49801	NZ_AJGC01000002.1	365651	365681	31	90.323	4.14e-05	42.8
contig_196_chunk_50201	NZ_AJGC01000002.1	365963	366152	190	71.053	7.48e-21	95.1
contig_196_chunk_50401	NZ_AJGC01000002.1	366208	366362	155	76.774	6.56e-28	118
contig_196_chunk_50601	NZ_AJGC01000002.1	366363	366562	200	80.000	6.55e-47	181
contig_196_chunk_50601	NZ_AJGC01000002.1	207224	207184	41	80.488	5.05e-04	39.2
contig_196_chunk_50801	NZ_AJGC01000002.1	366563	366759	197	72.081	1.19e-24	107
contig_196_chunk_51201	NZ_AJGC01000002.1	366957	367121	165	75.152	2.79e-26	113
contig_196_chunk_51401	NZ_AJGC01000002.1	367158	367356	199	69.849	3.18e-19	89.7
contig_196_chunk_51601	NZ_AJGC01000002.1	367365	367519	160	70.625	5.39e-10	59.0
contig_196_chunk_51801	NZ_AJGC01000002.1	367557	367740	197	68.528	1.35e-17	84.2
contig_196_chunk_52001	NZ_AJGC01000002.1	367760	367941	182	70.879	3.18e-19	89.7
contig_196_chunk_52801	NZ_AJGC01000002.1	368605	368792	188	77.660	1.11e-37	150
contig_196_chunk_53201	NZ_AJGC01000002.1	368997	369130	134	73.134	1.65e-16	80.6
contig_196_chunk_53401	NZ_AJGC01000002.1	369215	369329	115	73.043	1.04e-12	68.0
contig_196_chunk_57401	NZ_AJGC01000002.1	369660	369762	105	74.286	1.88e-09	57.2
contig_196_chunk_57801	NZ_AJGC01000002.1	370000	370110	111	78.378	2.61e-20	93.3
contig_196_chunk_58001	NZ_AJGC01000002.1	370184	370355	173	69.364	3.63e-12	66.2
contig_196_chunk_58801	NZ_AJGC01000002.1	370880	371061	185	72.432	7.48e-21	95.1
contig_196_chunk_59001	NZ_AJGC01000002.1	371104	371196	93	75.269	1.27e-11	64.4
contig_196_chunk_59201	NZ_AJGC01000002.1	371289	371393	105	75.238	2.45e-14	73.4
contig_196_chunk_60201	NZ_AJGC01000002.1	49004	48973	32	87.500	1.45e-04	41.0
contig_196_chunk_60601	NZ_AJGC01000002.1	372592	372720	129	79.070	9.73e-26	111
contig_196_chunk_61401	NZ_AJGC01000002.1	373380	373507	128	71.094	1.27e-11	64.4
contig_196_chunk_61601	NZ_AJGC01000002.1	373511	373597	87	79.310	2.01e-15	77.0
contig_196_chunk_61801	NZ_AJGC01000002.1	373743	373885	143	75.524	1.76e-22	100
contig_196_chunk_62001	NZ_AJGC01000002.1	373941	374110	172	72.674	2.61e-20	93.3
contig_196_chunk_62401	NZ_AJGC01000002.1	374302	374494	193	76.166	5.75e-35	141
contig_196_chunk_62801	NZ_AJGC01000002.1	374743	374826	84	72.619	9.74e-07	48.2
contig_196_chunk_63201	NZ_AJGC01000002.1	375138	375274	137	73.723	3.88e-18	86.0
contig_196_chunk_63601	NZ_AJGC01000002.1	375688	375752	65	81.538	1.27e-11	64.4
contig_196_chunk_63801	NZ_AJGC01000002.1	375946	375999	55	83.636	8.00e-08	51.8
contig_196_chunk_64001	NZ_AJGC01000002.1	376070	376204	135	68.889	2.29e-08	53.6
contig_196_chunk_64401	NZ_AJGC01000002.1	376445	376644	203	71.429	5.04e-23	102
contig_196_chunk_65001	NZ_AJGC01000002.1	377138	377246	109	75.229	7.01e-15	75.2
contig_196_chunk_67201	NZ_AJGC01000002.1	380347	380543	197	74.112	4.42e-30	125
contig_196_chunk_67401	NZ_AJGC01000002.1	380551	380746	196	71.429	5.04e-23	102
contig_196_chunk_67601	NZ_AJGC01000002.1	380748	380946	199	76.884	3.18e-38	152
contig_196_chunk_85001	NZ_AJGC01000002.1	527642	527707	68	80.882	4.42e-11	62.6
contig_196_chunk_85001	NZ_AJGC01000002.1	527361	527412	53	81.132	9.74e-07	48.2
contig_196_chunk_85001	NZ_AJGC01000002.1	529954	530021	69	78.261	9.74e-07	48.2
contig_196_chunk_85201	NZ_AJGC01000002.1	527712	527894	198	74.747	2.98e-32	132
contig_196_chunk_85401	NZ_AJGC01000002.1	527897	528088	192	79.167	1.44e-42	167
contig_196_chunk_85601	NZ_AJGC01000002.1	528095	528289	198	70.202	2.01e-15	77.0
contig_196_chunk_93801	NZ_AJGC01000001.1	880725	880700	26	92.308	5.05e-04	39.2
contig_197_chunk_1	NZ_AJGC01000002.1	42299	42227	74	90.541	7.48e-21	95.1
contig_197_chunk_801	NZ_AJGC01000002.1	129196	129240	45	84.444	3.40e-06	46.4
contig_197_chunk_1001	NZ_AJGC01000002.1	129337	129485	150	75.333	2.14e-21	96.9
contig_197_chunk_1201	NZ_AJGC01000002.1	129547	129680	135	74.815	1.35e-17	84.2
contig_197_chunk_1601	NZ_AJGC01000002.1	41244	41108	137	71.533	8.54e-14	71.6
contig_197_chunk_3201	NZ_AJGC01000002.1	40090	39897	196	67.347	1.54e-10	60.8
contig_197_chunk_3401	NZ_AJGC01000002.1	39896	39709	189	79.365	7.48e-40	158
contig_197_chunk_3601	NZ_AJGC01000002.1	39689	39499	191	80.105	9.72e-45	174
contig_197_chunk_3801	NZ_AJGC01000002.1	39494	39297	198	82.323	2.44e-52	199
contig_197_chunk_4201	NZ_AJGC01000002.1	39093	38902	192	67.708	1.04e-12	68.0
contig_197_chunk_4401	NZ_AJGC01000002.1	38864	38696	171	82.456	1.76e-41	163
contig_197_chunk_4601	NZ_AJGC01000002.1	38580	38512	69	85.507	1.65e-16	80.6
contig_197_chunk_4801	NZ_AJGC01000002.1	38505	38308	198	80.808	1.54e-48	187
contig_197_chunk_5001	NZ_AJGC01000002.1	38306	38107	200	80.000	6.55e-47	181
contig_197_chunk_5201	NZ_AJGC01000002.1	38106	37907	200	70.000	9.11e-20	91.5
contig_197_chunk_5401	NZ_AJGC01000002.1	37905	37707	199	77.889	6.14e-41	161
contig_197_chunk_5601	NZ_AJGC01000002.1	37641	37507	135	74.074	3.88e-18	86.0
contig_197_chunk_5801	NZ_AJGC01000002.1	37506	37354	154	83.117	7.48e-40	158
contig_197_chunk_6001	NZ_AJGC01000002.1	37296	37148	149	76.510	9.73e-26	111
contig_197_chunk_6201	NZ_AJGC01000002.1	37147	36957	191	72.775	9.73e-26	111
contig_197_chunk_6401	NZ_AJGC01000002.1	36947	36775	173	75.723	1.54e-29	123
contig_197_chunk_6601	NZ_AJGC01000002.1	36746	36549	198	79.293	3.39e-44	172
contig_197_chunk_6801	NZ_AJGC01000002.1	36546	36348	199	73.367	1.88e-28	120
contig_197_chunk_7001	NZ_AJGC01000002.1	36347	36148	200	84.000	9.10e-58	217
contig_197_chunk_7401	NZ_AJGC01000002.1	35967	35770	198	78.283	1.76e-41	163
contig_197_chunk_7601	NZ_AJGC01000002.1	35763	35609	157	83.439	1.76e-41	163
contig_197_chunk_7801	NZ_AJGC01000002.1	35598	35500	99	78.788	1.35e-17	84.2
contig_197_chunk_8001	NZ_AJGC01000002.1	35499	35313	187	77.540	3.87e-37	149
contig_197_chunk_8201	NZ_AJGC01000002.1	35299	35105	196	79.082	6.14e-41	161
contig_197_chunk_8601	NZ_AJGC01000002.1	34911	34725	187	80.214	1.18e-43	170
contig_197_chunk_8801	NZ_AJGC01000002.1	34713	34555	161	75.776	3.40e-25	109
contig_197_chunk_9001	NZ_AJGC01000002.1	34488	34379	110	76.364	4.72e-17	82.4
contig_197_chunk_9201	NZ_AJGC01000002.1	34230	34162	72	73.611	4.14e-05	42.8
contig_197_chunk_9401	NZ_AJGC01000002.1	34098	33932	171	69.591	1.04e-12	68.0
contig_197_chunk_9601	NZ_AJGC01000002.1	33903	33782	122	75.410	3.88e-18	86.0
contig_197_chunk_10401	NZ_AJGC01000002.1	33272	33073	200	82.000	2.44e-52	199
contig_197_chunk_10601	NZ_AJGC01000002.1	33072	32875	198	81.818	2.97e-51	196
contig_197_chunk_10801	NZ_AJGC01000002.1	32861	32674	188	77.660	1.11e-37	150
contig_197_chunk_11001	NZ_AJGC01000002.1	32672	32475	201	79.602	5.04e-42	165
contig_197_chunk_11201	NZ_AJGC01000002.1	32471	32273	199	74.372	3.63e-31	129
contig_197_chunk_11401	NZ_AJGC01000002.1	32269	32070	200	82.500	6.99e-53	201
contig_197_chunk_11601	NZ_AJGC01000002.1	32069	31872	198	83.333	4.71e-55	208
contig_197_chunk_12001	NZ_AJGC01000002.1	31526	31416	111	73.874	2.98e-13	69.8
contig_197_chunk_12201	NZ_AJGC01000002.1	31279	31176	104	83.654	9.73e-26	111
contig_197_chunk_12601	NZ_AJGC01000002.1	30926	30732	200	72.000	1.76e-22	100
contig_197_chunk_13001	NZ_AJGC01000002.1	30507	30446	62	88.710	1.65e-16	80.6
contig_197_chunk_13201	NZ_AJGC01000002.1	30433	30240	194	79.897	9.72e-45	174
contig_197_chunk_13401	NZ_AJGC01000002.1	30178	30038	141	85.106	2.14e-40	159
contig_197_chunk_13601	NZ_AJGC01000002.1	30031	29835	197	72.081	1.19e-24	107
contig_197_chunk_13801	NZ_AJGC01000002.1	29833	29633	201	74.627	3.63e-31	129
contig_197_chunk_14001	NZ_AJGC01000002.1	29631	29509	123	79.675	3.40e-25	109
contig_197_chunk_14401	NZ_AJGC01000002.1	29199	29012	188	66.489	6.56e-09	55.4
contig_197_chunk_14801	NZ_AJGC01000002.1	28797	28612	187	75.401	1.54e-29	123
contig_197_chunk_15201	NZ_AJGC01000002.1	28410	28212	199	74.874	8.53e-33	134
contig_197_chunk_15401	NZ_AJGC01000002.1	28211	28013	199	77.889	6.14e-41	161
contig_197_chunk_15601	NZ_AJGC01000002.1	28011	27812	200	82.500	2.00e-53	203
contig_197_chunk_15801	NZ_AJGC01000002.1	27811	27612	200	76.000	4.72e-36	145
contig_197_chunk_16001	NZ_AJGC01000002.1	27605	27428	179	74.302	3.40e-25	109
contig_197_chunk_16201	NZ_AJGC01000002.1	27411	27261	151	73.510	2.61e-20	93.3
contig_197_chunk_16401	NZ_AJGC01000002.1	27165	27016	155	69.677	6.56e-09	55.4
contig_197_chunk_16601	NZ_AJGC01000002.1	27010	26813	198	76.768	1.11e-37	150
contig_197_chunk_16801	NZ_AJGC01000002.1	26703	26610	96	81.250	3.18e-19	89.7
contig_197_chunk_17001	NZ_AJGC01000002.1	26610	26411	200	71.500	1.44e-23	104
contig_197_chunk_17201	NZ_AJGC01000002.1	26402	26242	161	68.323	6.56e-09	55.4
contig_197_chunk_17401	NZ_AJGC01000002.1	26214	26048	167	75.449	2.29e-27	116
contig_197_chunk_17601	NZ_AJGC01000002.1	26014	25901	114	78.947	6.14e-22	98.7
contig_197_chunk_17801	NZ_AJGC01000002.1	25813	25653	179	65.363	6.56e-09	55.4
contig_197_chunk_18001	NZ_AJGC01000002.1	25600	25437	165	69.091	1.54e-10	60.8
contig_197_chunk_18201	NZ_AJGC01000002.1	25423	25337	87	77.011	1.04e-12	68.0
contig_197_chunk_18401	NZ_AJGC01000002.1	25200	25016	185	81.081	2.79e-45	176
contig_197_chunk_18601	NZ_AJGC01000002.1	25009	24816	194	76.804	1.35e-36	147
contig_197_chunk_18801	NZ_AJGC01000002.1	24799	24611	189	81.481	1.88e-47	183
contig_197_chunk_19001	NZ_AJGC01000002.1	24609	24410	201	75.622	8.53e-33	134
contig_197_chunk_19201	NZ_AJGC01000002.1	24409	24221	189	69.841	4.72e-17	82.4
contig_197_chunk_19401	NZ_AJGC01000002.1	24206	24039	171	76.608	1.88e-28	120
contig_197_chunk_19601	NZ_AJGC01000002.1	23891	23719	177	67.232	1.88e-09	57.2
contig_197_chunk_20001	NZ_AJGC01000002.1	23513	23320	194	79.897	9.72e-45	174
contig_197_chunk_20201	NZ_AJGC01000002.1	23319	23120	200	80.000	6.55e-47	181
contig_197_chunk_20401	NZ_AJGC01000002.1	23118	22920	199	80.402	1.88e-47	183
contig_197_chunk_20601	NZ_AJGC01000002.1	22919	22805	115	77.391	9.11e-20	91.5
contig_197_chunk_21001	NZ_AJGC01000002.1	22303	22221	83	84.337	9.11e-20	91.5
contig_197_chunk_21201	NZ_AJGC01000002.1	22149	21960	190	75.789	2.44e-33	136
contig_197_chunk_21401	NZ_AJGC01000002.1	21946	21762	185	79.459	1.76e-41	163
contig_197_chunk_21601	NZ_AJGC01000002.1	21755	21558	199	77.387	3.87e-37	149
contig_197_chunk_21801	NZ_AJGC01000002.1	21428	21344	85	80.000	2.01e-15	77.0
contig_197_chunk_22001	NZ_AJGC01000002.1	21342	21146	197	77.665	7.48e-40	158
contig_197_chunk_22201	NZ_AJGC01000002.1	21143	21008	136	80.147	1.54e-29	123
contig_197_chunk_22401	NZ_AJGC01000002.1	18759	18605	155	71.613	4.72e-17	82.4
contig_197_chunk_22601	NZ_AJGC01000002.1	18548	18383	166	72.289	2.61e-20	93.3
contig_197_chunk_23001	NZ_AJGC01000002.1	18182	17987	197	74.112	6.56e-28	118
contig_197_chunk_24001	NZ_AJGC01000002.1	17244	17090	156	71.795	1.65e-16	80.6
contig_197_chunk_24601	NZ_AJGC01000002.1	16769	16572	198	71.717	4.14e-24	105
contig_197_chunk_24801	NZ_AJGC01000002.1	16570	16372	201	69.154	2.45e-14	73.4
contig_197_chunk_25201	NZ_AJGC01000002.1	16048	15966	83	81.928	4.72e-17	82.4
contig_197_chunk_25401	NZ_AJGC01000002.1	15961	15762	200	75.000	2.44e-33	136
contig_197_chunk_25601	NZ_AJGC01000002.1	15761	15562	200	69.500	3.88e-18	86.0
contig_197_chunk_25801	NZ_AJGC01000002.1	15538	15363	177	72.316	9.11e-20	91.5
contig_197_chunk_26401	NZ_AJGC01000002.1	14251	14105	149	70.470	1.54e-10	60.8
contig_197_chunk_26801	NZ_AJGC01000002.1	13875	13687	189	73.016	9.73e-26	111
contig_197_chunk_27001	NZ_AJGC01000002.1	13662	13508	155	72.258	3.88e-18	86.0
contig_197_chunk_27201	NZ_AJGC01000002.1	13477	13283	195	82.564	2.44e-52	199
contig_197_chunk_27401	NZ_AJGC01000002.1	13281	13082	200	72.000	3.40e-25	109
contig_197_chunk_27801	NZ_AJGC01000002.1	12879	12680	203	69.458	2.01e-15	77.0
contig_197_chunk_28201	NZ_AJGC01000002.1	12478	12302	186	76.344	2.44e-33	136
contig_197_chunk_29601	NZ_AJGC01000002.1	11199	11001	199	76.884	3.18e-38	152
contig_197_chunk_29801	NZ_AJGC01000002.1	10990	10800	191	80.105	9.72e-45	174
contig_197_chunk_30001	NZ_AJGC01000002.1	10799	10644	157	70.064	1.27e-11	64.4
contig_197_chunk_30201	NZ_AJGC01000002.1	10582	10478	105	75.238	2.45e-14	73.4
contig_197_chunk_30201	NZ_AJGC01000002.1	10373	10331	43	83.721	3.40e-06	46.4
contig_197_chunk_30401	NZ_AJGC01000002.1	10248	10127	122	73.770	2.01e-15	77.0
contig_197_chunk_30601	NZ_AJGC01000002.1	10078	9926	153	73.203	9.11e-20	91.5
contig_197_chunk_30801	NZ_AJGC01000002.1	9876	9725	152	72.368	3.88e-18	86.0
contig_197_chunk_31001	NZ_AJGC01000002.1	9697	9513	186	73.118	1.44e-23	104
contig_197_chunk_31201	NZ_AJGC01000002.1	9507	9449	59	84.746	3.63e-12	66.2
contig_197_chunk_32201	NZ_AJGC01000003.1	119668	119709	44	81.818	1.45e-04	41.0
contig_197_chunk_32601	NZ_AJGC01000001.1	1348	1521	174	79.885	2.61e-39	156
contig_197_chunk_32801	NZ_AJGC01000001.1	1535	1727	193	83.420	5.74e-54	205
contig_197_chunk_32801	NZ_AJGC01000001.1	822294	822319	26	92.308	5.05e-04	39.2
contig_197_chunk_33201	NZ_AJGC01000001.1	1928	2127	200	77.500	7.48e-40	158
contig_197_chunk_33401	NZ_AJGC01000001.1	2128	2225	98	80.612	9.11e-20	91.5
contig_197_chunk_33601	NZ_AJGC01000001.1	2439	2561	126	69.841	9.74e-07	48.2
contig_197_chunk_34001	NZ_AJGC01000001.1	2773	2971	199	74.372	3.63e-31	129
contig_197_chunk_34201	NZ_AJGC01000001.1	2974	3119	146	76.027	4.14e-24	105
contig_197_chunk_34401	NZ_AJGC01000001.1	3170	3359	190	76.316	2.01e-34	140
contig_197_chunk_36201	NZ_AJGC01000001.1	523683	523652	32	87.500	1.45e-04	41.0
contig_197_chunk_37201	NZ_AJGC01000001.1	74266	74310	45	80.000	1.45e-04	41.0
contig_197_chunk_37401	NZ_AJGC01000001.1	74311	74502	200	75.000	8.53e-33	134
contig_197_chunk_37601	NZ_AJGC01000001.1	74552	74701	150	72.000	4.72e-17	82.4
contig_197_chunk_37801	NZ_AJGC01000001.1	74849	74902	55	80.000	4.14e-05	42.8
contig_197_chunk_38001	NZ_AJGC01000001.1	74903	75076	174	79.885	2.61e-39	156
contig_197_chunk_38201	NZ_AJGC01000001.1	75104	75296	194	71.134	9.11e-20	91.5
contig_197_chunk_39601	NZ_AJGC01000001.1	75937	75993	57	84.211	5.39e-10	59.0
contig_197_chunk_39801	NZ_AJGC01000001.1	76054	76189	136	81.618	2.98e-32	132
contig_197_chunk_40201	NZ_AJGC01000001.1	76420	76610	191	76.440	5.75e-35	141
contig_197_chunk_40401	NZ_AJGC01000001.1	76645	76814	170	71.765	9.11e-20	91.5
contig_197_chunk_40801	NZ_AJGC01000001.1	77049	77231	184	71.739	9.11e-20	91.5
contig_197_chunk_41001	NZ_AJGC01000001.1	77236	77416	182	75.824	1.54e-29	123
contig_197_chunk_41201	NZ_AJGC01000001.1	77493	77539	47	78.723	1.45e-04	41.0
contig_197_chunk_41801	NZ_AJGC01000001.1	77965	78094	130	71.538	1.04e-12	68.0
contig_197_chunk_42401	NZ_AJGC01000001.1	78476	78671	196	69.388	1.35e-17	84.2
contig_197_chunk_42801	NZ_AJGC01000001.1	78876	79069	197	68.528	5.39e-10	59.0
contig_197_chunk_44401	NZ_AJGC01000001.1	80262	80324	65	75.385	1.45e-04	41.0
contig_197_chunk_44601	NZ_AJGC01000001.1	80325	80480	157	77.707	6.56e-28	118
contig_197_chunk_44801	NZ_AJGC01000001.1	80527	80724	198	70.202	9.11e-20	91.5
contig_197_chunk_45001	NZ_AJGC01000001.1	80725	80924	201	78.109	7.48e-40	158
contig_197_chunk_45201	NZ_AJGC01000001.1	80925	81122	198	72.222	3.40e-25	109
contig_197_chunk_45401	NZ_AJGC01000001.1	81142	81323	182	77.473	1.65e-35	143
contig_197_chunk_45601	NZ_AJGC01000001.1	81340	81486	147	73.469	3.18e-19	89.7
contig_197_chunk_45801	NZ_AJGC01000001.1	81554	81702	150	77.333	9.73e-26	111
contig_197_chunk_46001	NZ_AJGC01000001.1	81704	81904	201	72.637	9.73e-26	111
contig_197_chunk_46201	NZ_AJGC01000001.1	81921	82097	177	74.011	2.79e-26	113
contig_197_chunk_46401	NZ_AJGC01000001.1	82105	82254	151	74.834	7.48e-21	95.1
contig_197_chunk_46601	NZ_AJGC01000001.1	82306	82504	199	73.367	1.88e-28	120
contig_197_chunk_46801	NZ_AJGC01000001.1	82507	82704	198	76.768	1.11e-37	150
contig_197_chunk_47001	NZ_AJGC01000001.1	82767	82865	99	76.768	7.01e-15	75.2
contig_197_chunk_47201	NZ_AJGC01000002.1	9124	9150	27	92.593	1.45e-04	41.0
contig_197_chunk_47401	NZ_AJGC01000001.1	83084	83273	190	74.211	5.38e-29	122
contig_197_chunk_47801	NZ_AJGC01000001.1	83496	83677	182	75.275	4.42e-30	125
contig_197_chunk_48401	NZ_AJGC01000001.1	84176	84228	53	79.245	3.40e-06	46.4
contig_197_chunk_48801	NZ_AJGC01000001.1	84592	84735	144	77.083	9.73e-26	111
contig_197_chunk_49001	NZ_AJGC01000001.1	84752	84932	181	72.376	5.04e-23	102
contig_197_chunk_49601	NZ_AJGC01000001.1	85490	85583	95	72.632	9.74e-07	48.2
contig_197_chunk_50001	NZ_AJGC01000001.1	85883	85942	60	75.000	1.45e-04	41.0
contig_197_chunk_50201	NZ_AJGC01000001.1	85986	86096	114	71.930	1.88e-09	57.2
contig_197_chunk_52001	NZ_AJGC01000002.1	223770	223728	45	82.222	4.14e-05	42.8
contig_197_chunk_58201	NZ_AJGC01000001.1	89110	89237	128	74.219	4.72e-17	82.4
contig_197_chunk_58401	NZ_AJGC01000001.1	89302	89498	197	74.112	4.42e-30	125
contig_197_chunk_59001	NZ_AJGC01000001.1	89958	89990	34	91.176	1.45e-04	41.0
contig_197_chunk_59201	NZ_AJGC01000001.1	90163	90343	181	70.718	1.11e-18	87.8
contig_197_chunk_59401	NZ_AJGC01000001.1	90346	90537	192	69.271	1.65e-16	80.6
contig_197_chunk_59601	NZ_AJGC01000001.1	90636	90735	100	78.000	4.72e-17	82.4
contig_197_chunk_59801	NZ_AJGC01000001.1	90742	90933	192	83.854	1.65e-54	206
contig_197_chunk_60001	NZ_AJGC01000001.1	90938	91134	198	77.778	3.18e-38	152
contig_197_chunk_60201	NZ_AJGC01000001.1	91136	91335	200	81.500	1.04e-50	194
contig_197_chunk_60401	NZ_AJGC01000001.1	91336	91535	200	77.500	7.48e-40	158
contig_197_chunk_60401	NZ_AJGC01000001.1	91646	91737	94	71.277	4.14e-05	42.8
contig_197_chunk_60601	NZ_AJGC01000001.1	91538	91734	197	81.218	4.41e-49	188
contig_197_chunk_60801	NZ_AJGC01000001.1	91754	91923	170	80.588	7.48e-40	158
contig_197_chunk_61001	NZ_AJGC01000001.1	91936	91977	42	80.952	1.45e-04	41.0
contig_197_chunk_61601	NZ_AJGC01000001.1	92499	92679	183	69.399	2.45e-14	73.4
contig_197_chunk_61801	NZ_AJGC01000001.1	92718	92756	39	92.308	1.88e-09	57.2
contig_197_chunk_62001	NZ_AJGC01000001.1	92826	92982	157	82.803	6.14e-41	161
contig_197_chunk_62201	NZ_AJGC01000001.1	93088	93138	51	82.353	8.00e-08	51.8
contig_197_chunk_62801	NZ_AJGC01000001.1	93707	93768	62	77.419	2.79e-07	50.0
contig_197_chunk_63201	NZ_AJGC01000002.1	488801	488658	144	75.000	6.14e-22	98.7
contig_197_chunk_63401	NZ_AJGC01000002.1	488565	488406	166	70.482	1.65e-16	80.6
contig_197_chunk_63801	NZ_AJGC01000002.1	488192	488002	192	68.229	1.27e-11	64.4
contig_197_chunk_64001	NZ_AJGC01000002.1	488001	487872	132	71.212	1.88e-09	57.2
contig_197_chunk_64401	NZ_AJGC01000002.1	487600	487459	146	73.288	1.04e-12	68.0
contig_197_chunk_64801	NZ_AJGC01000001.1	655709	655748	40	82.500	5.05e-04	39.2
contig_197_chunk_71801	NZ_AJGC01000002.1	62993	62950	44	86.364	2.29e-08	53.6
contig_197_chunk_86001	NZ_AJGC01000001.1	110478	110353	126	71.429	1.54e-10	60.8
contig_197_chunk_87801	NZ_AJGC01000001.1	48194	48140	55	89.091	2.45e-14	73.4
contig_197_chunk_88001	NZ_AJGC01000001.1	48040	47955	86	80.233	5.75e-16	78.8
contig_197_chunk_88201	NZ_AJGC01000001.1	47857	47738	120	80.000	3.40e-25	109
contig_197_chunk_88201	NZ_AJGC01000001.1	626736	626781	46	80.435	4.14e-05	42.8
contig_197_chunk_88401	NZ_AJGC01000001.1	47704	47631	74	72.973	1.19e-05	44.6
contig_197_chunk_88601	NZ_AJGC01000001.1	47485	47363	124	70.968	6.56e-09	55.4
contig_197_chunk_89001	NZ_AJGC01000001.1	47098	47044	55	76.364	1.45e-04	41.0
contig_197_chunk_89201	NZ_AJGC01000001.1	46812	46767	46	82.609	9.74e-07	48.2
contig_197_chunk_89801	NZ_AJGC01000001.1	46438	46271	168	73.214	2.14e-21	96.9
contig_197_chunk_90001	NZ_AJGC01000001.1	46234	46112	123	75.610	1.35e-17	84.2
contig_197_chunk_90601	NZ_AJGC01000001.1	45625	45528	104	73.077	4.42e-11	62.6
contig_197_chunk_93601	NZ_AJGC01000003.1	45901	45954	54	75.926	5.05e-04	39.2
contig_197_chunk_93801	NZ_AJGC01000003.1	46008	46174	167	73.653	1.44e-23	104
contig_197_chunk_94001	NZ_AJGC01000003.1	46261	46295	35	88.571	3.40e-06	46.4
contig_197_chunk_94201	NZ_AJGC01000003.1	46318	46514	197	73.604	5.38e-29	122
contig_197_chunk_95001	NZ_AJGC01000003.1	47115	47164	50	84.000	6.56e-09	55.4
contig_197_chunk_95401	NZ_AJGC01000001.1	45048	44900	149	77.852	1.88e-28	120
contig_197_chunk_95801	NZ_AJGC01000001.1	44677	44491	191	68.063	5.39e-10	59.0
contig_197_chunk_97201	NZ_AJGC01000001.1	43205	43092	114	76.316	1.35e-17	84.2
contig_197_chunk_97401	NZ_AJGC01000001.1	43091	42976	116	67.241	5.05e-04	39.2
contig_197_chunk_99001	NZ_AJGC01000001.1	42535	42486	50	88.000	1.27e-11	64.4
contig_197_chunk_99201	NZ_AJGC01000001.1	42484	42300	186	73.656	1.19e-24	107
contig_197_chunk_99401	NZ_AJGC01000001.1	42285	42110	176	75.568	1.54e-29	123
contig_197_chunk_99601	NZ_AJGC01000001.1	42085	41889	201	71.642	2.14e-21	96.9
contig_197_chunk_100001	NZ_AJGC01000001.1	41580	41512	70	85.714	5.75e-16	78.8
contig_197_chunk_100201	NZ_AJGC01000001.1	41430	41287	144	80.556	8.53e-33	134
contig_197_chunk_100401	NZ_AJGC01000001.1	41276	41077	200	78.500	1.44e-42	167
contig_197_chunk_100601	NZ_AJGC01000001.1	41061	40876	186	76.882	7.00e-34	138
contig_197_chunk_100801	NZ_AJGC01000001.1	40873	40695	179	76.536	8.53e-33	134
contig_197_chunk_101001	NZ_AJGC01000001.1	40658	40472	187	68.449	2.98e-13	69.8
contig_197_chunk_101201	NZ_AJGC01000001.1	40444	40281	166	70.482	2.45e-14	73.4
contig_197_chunk_101401	NZ_AJGC01000001.1	40217	40119	99	72.727	1.88e-09	57.2
contig_197_chunk_101601	NZ_AJGC01000001.1	39977	39900	84	78.571	6.56e-09	55.4
contig_197_chunk_101801	NZ_AJGC01000001.1	39846	39711	137	72.993	2.45e-14	73.4
contig_197_chunk_102001	NZ_AJGC01000001.1	39693	39499	195	77.949	7.48e-40	158
contig_197_chunk_102801	NZ_AJGC01000001.1	38769	38689	81	72.840	9.74e-07	48.2
contig_197_chunk_103001	NZ_AJGC01000001.1	38676	38489	188	67.021	1.54e-10	60.8
contig_197_chunk_103201	NZ_AJGC01000001.1	38468	38286	183	69.945	4.72e-17	82.4
contig_197_chunk_103601	NZ_AJGC01000001.1	38085	37928	158	75.949	7.99e-27	114
contig_197_chunk_104001	NZ_AJGC01000001.1	37710	37516	195	74.359	1.27e-30	127
contig_197_chunk_104201	NZ_AJGC01000001.1	37515	37370	146	79.452	3.63e-31	129
contig_197_chunk_104601	NZ_AJGC01000001.1	37105	36913	193	71.503	1.76e-22	100
contig_197_chunk_104801	NZ_AJGC01000001.1	36895	36736	160	77.500	1.27e-30	127
contig_197_chunk_105001	NZ_AJGC01000001.1	36712	36493	223	68.161	1.11e-18	87.8
contig_197_chunk_105601	NZ_AJGC01000001.1	36087	35893	196	79.082	5.04e-42	165
contig_197_chunk_106001	NZ_AJGC01000001.1	35656	35524	133	76.692	1.76e-22	100
contig_197_chunk_106201	NZ_AJGC01000001.1	35403	35252	152	70.395	8.54e-14	71.6
contig_197_chunk_106401	NZ_AJGC01000001.1	35104	35019	86	74.419	1.88e-09	57.2
contig_197_chunk_106801	NZ_AJGC01000001.1	34667	34604	64	76.562	9.74e-07	48.2
contig_197_chunk_107201	NZ_AJGC01000001.1	34362	34288	75	72.000	5.05e-04	39.2
contig_197_chunk_107801	NZ_AJGC01000001.1	31167	31127	41	82.927	4.14e-05	42.8
contig_197_chunk_108001	NZ_AJGC01000001.1	33700	33537	164	68.902	3.63e-12	66.2
contig_197_chunk_108201	NZ_AJGC01000001.1	33437	33388	50	84.000	6.56e-09	55.4
contig_197_chunk_108401	NZ_AJGC01000001.1	32109	32079	31	87.097	5.05e-04	39.2
contig_197_chunk_109201	NZ_AJGC01000001.1	32383	32338	46	80.435	4.14e-05	42.8
contig_197_chunk_109401	NZ_AJGC01000001.1	31182	31127	56	76.786	4.14e-05	42.8
contig_197_chunk_110001	NZ_AJGC01000001.1	31459	31411	49	79.592	1.19e-05	44.6
contig_197_chunk_110401	NZ_AJGC01000001.1	31181	31109	73	80.822	3.63e-12	66.2
contig_197_chunk_110601	NZ_AJGC01000001.1	30898	30762	137	76.642	1.44e-23	104
contig_197_chunk_110601	NZ_AJGC01000001.1	29110	29010	101	79.208	1.11e-18	87.8
contig_197_chunk_111001	NZ_AJGC01000001.1	31448	31285	169	69.822	7.01e-15	75.2
contig_197_chunk_111201	NZ_AJGC01000001.1	31211	31126	86	76.744	3.63e-12	66.2
contig_197_chunk_111201	NZ_AJGC01000001.1	32028	31966	63	80.952	1.54e-10	60.8
contig_197_chunk_111201	NZ_AJGC01000001.1	29452	29386	68	76.471	1.19e-05	44.6
contig_197_chunk_111401	NZ_AJGC01000001.1	29109	29034	76	76.316	1.88e-09	57.2
contig_197_chunk_111601	NZ_AJGC01000001.1	30783	30710	74	71.622	5.05e-04	39.2
contig_197_chunk_111801	NZ_AJGC01000001.1	31458	31393	68	79.412	2.79e-07	50.0
contig_197_chunk_112001	NZ_AJGC01000001.1	29456	29411	46	84.783	8.00e-08	51.8
contig_197_chunk_112001	NZ_AJGC01000001.1	31192	31148	45	84.444	2.79e-07	50.0
contig_197_chunk_112401	NZ_AJGC01000001.1	30882	30765	118	72.034	1.54e-10	60.8
contig_197_chunk_112801	NZ_AJGC01000001.1	28590	28391	200	77.000	9.11e-39	154
contig_197_chunk_113001	NZ_AJGC01000001.1	28390	28191	200	74.000	1.27e-30	127
contig_197_chunk_113201	NZ_AJGC01000001.1	28190	28053	138	81.159	4.42e-30	125
contig_197_chunk_113401	NZ_AJGC01000001.1	28048	27897	152	69.079	4.42e-11	62.6
contig_197_chunk_113601	NZ_AJGC01000001.1	27896	27711	190	70.000	1.35e-17	84.2
contig_197_chunk_114001	NZ_AJGC01000001.1	27495	27329	167	75.449	2.29e-27	116
contig_197_chunk_114401	NZ_AJGC01000001.1	27090	26897	195	67.692	1.54e-10	60.8
contig_197_chunk_114601	NZ_AJGC01000001.1	26811	26696	117	76.923	4.72e-17	82.4
contig_197_chunk_114801	NZ_AJGC01000001.1	26695	26498	202	73.762	3.40e-25	109
contig_197_chunk_115001	NZ_AJGC01000001.1	26478	26293	186	70.968	2.61e-20	93.3
contig_197_chunk_115201	NZ_AJGC01000001.1	26287	26093	195	78.974	1.44e-42	167
contig_197_chunk_115401	NZ_AJGC01000001.1	26091	25944	148	77.027	7.99e-27	114
contig_197_chunk_115601	NZ_AJGC01000001.1	25907	25715	196	71.939	9.11e-20	91.5
contig_197_chunk_115601	NZ_AJGC01000001.1	567838	567884	47	80.851	1.19e-05	44.6
contig_197_chunk_115801	NZ_AJGC01000001.1	25714	25515	200	81.000	1.26e-49	190
contig_197_chunk_115801	NZ_AJGC01000001.1	567895	568094	200	78.000	1.76e-41	163
contig_197_chunk_116001	NZ_AJGC01000001.1	568105	568156	52	80.769	2.79e-07	50.0
contig_197_chunk_117001	NZ_AJGC01000001.1	20363	20296	68	83.824	2.45e-14	73.4
contig_197_chunk_117401	NZ_AJGC01000001.1	20084	19981	104	77.885	1.35e-17	84.2
contig_197_chunk_117801	NZ_AJGC01000001.1	19673	19499	175	71.429	9.11e-20	91.5
contig_197_chunk_119001	NZ_AJGC01000001.1	18483	18326	158	75.316	3.40e-25	109
contig_197_chunk_119201	NZ_AJGC01000001.1	18282	18091	192	73.958	5.38e-29	122
contig_197_chunk_119401	NZ_AJGC01000001.1	18081	17886	200	80.000	9.72e-45	174
contig_197_chunk_119601	NZ_AJGC01000001.1	17857	17688	171	77.193	4.42e-30	125
contig_197_chunk_119801	NZ_AJGC01000001.1	17683	17493	191	78.534	2.14e-40	159
contig_197_chunk_120001	NZ_AJGC01000001.1	17473	17337	137	81.752	8.53e-33	134
contig_197_chunk_120201	NZ_AJGC01000001.1	17163	17065	99	75.758	8.54e-14	71.6
contig_197_chunk_120401	NZ_AJGC01000001.1	17057	16863	203	76.355	1.65e-35	143
contig_197_chunk_123001	NZ_AJGC01000001.1	16785	16616	170	77.059	1.04e-31	131
contig_197_chunk_123201	NZ_AJGC01000001.1	16582	16479	104	74.038	3.63e-12	66.2
contig_197_chunk_123601	NZ_AJGC01000001.1	16014	15917	98	92.857	1.65e-35	143
contig_197_chunk_123601	NZ_AJGC01000001.1	828937	828857	81	79.012	2.98e-13	69.8
contig_197_chunk_123801	NZ_AJGC01000001.1	15863	15697	170	69.412	1.54e-10	60.8
contig_197_chunk_124001	NZ_AJGC01000001.1	15695	15641	55	81.818	6.56e-09	55.4
contig_197_chunk_125401	NZ_AJGC01000001.1	14288	14095	200	70.500	5.75e-16	78.8
contig_197_chunk_125601	NZ_AJGC01000001.1	14016	13915	102	70.588	3.40e-06	46.4
contig_197_chunk_125801	NZ_AJGC01000001.1	13767	13713	55	78.182	3.40e-06	46.4
contig_197_chunk_126401	NZ_AJGC01000001.1	13248	13119	130	84.615	4.72e-36	145
contig_197_chunk_126601	NZ_AJGC01000001.1	13118	12919	200	75.500	2.01e-34	140
contig_197_chunk_126801	NZ_AJGC01000001.1	12918	12735	184	77.174	1.65e-35	143
contig_197_chunk_127001	NZ_AJGC01000001.1	12718	12524	195	74.872	1.04e-31	131
contig_197_chunk_127401	NZ_AJGC01000001.1	12299	12189	111	69.369	9.74e-07	48.2
contig_197_chunk_127601	NZ_AJGC01000001.1	12110	11927	184	79.891	5.04e-42	165
contig_197_chunk_127801	NZ_AJGC01000001.1	11853	11721	135	69.630	2.29e-08	53.6
contig_197_chunk_130201	NZ_AJGC01000001.1	11108	11015	94	79.787	1.35e-17	84.2
contig_197_chunk_130401	NZ_AJGC01000001.1	10973	10815	159	82.390	6.14e-41	161
contig_197_chunk_130401	NZ_AJGC01000001.1	35582	35539	44	81.818	1.19e-05	44.6
contig_197_chunk_130601	NZ_AJGC01000002.1	241670	241582	89	75.281	4.42e-11	62.6
contig_197_chunk_130801	NZ_AJGC01000001.1	10674	10602	73	94.521	7.99e-27	114
contig_197_chunk_131001	NZ_AJGC01000001.1	10446	10300	147	88.435	1.54e-48	187
contig_197_chunk_131201	NZ_AJGC01000001.1	10297	10097	201	68.657	7.01e-15	75.2
contig_197_chunk_131401	NZ_AJGC01000001.1	10096	9897	200	79.500	2.79e-45	176
contig_197_chunk_132201	NZ_AJGC01000001.1	9121	9063	59	76.271	1.19e-05	44.6
contig_197_chunk_132401	NZ_AJGC01000001.1	9015	8825	191	77.487	1.11e-37	150
contig_197_chunk_133201	NZ_AJGC01000001.1	8243	8052	192	75.521	8.53e-33	134
contig_197_chunk_133401	NZ_AJGC01000001.1	8042	7855	188	72.340	4.14e-24	105
contig_197_chunk_136401	NZ_AJGC01000001.1	7049	6894	159	76.730	6.56e-28	118
contig_197_chunk_136601	NZ_AJGC01000001.1	6893	6695	199	75.377	7.00e-34	138
contig_197_chunk_136801	NZ_AJGC01000001.1	6690	6494	197	77.157	3.18e-38	152
contig_197_chunk_137001	NZ_AJGC01000001.1	6492	6291	205	78.049	1.44e-42	167
contig_197_chunk_137001	NZ_AJGC01000001.1	430186	430221	36	86.111	4.14e-05	42.8
contig_197_chunk_137601	NZ_AJGC01000001.1	5980	5886	95	78.947	4.72e-17	82.4
contig_197_chunk_138201	NZ_AJGC01000001.1	5520	5356	165	75.758	6.56e-28	118
contig_197_chunk_138601	NZ_AJGC01000001.1	5068	4969	101	75.248	4.42e-11	62.6
contig_197_chunk_138801	NZ_AJGC01000001.1	4937	4846	92	81.522	3.18e-19	89.7
contig_197_chunk_140401	NZ_AJGC01000001.1	58543	58344	200	74.500	1.04e-31	131
contig_197_chunk_140601	NZ_AJGC01000001.1	58343	58144	200	77.000	9.11e-39	154
contig_197_chunk_141001	NZ_AJGC01000001.1	57943	57760	184	75.543	3.63e-31	129
contig_197_chunk_141201	NZ_AJGC01000001.1	57721	57617	106	73.585	4.42e-11	62.6
contig_197_chunk_141601	NZ_AJGC01000001.1	57324	57210	115	80.870	3.40e-25	109
contig_197_chunk_141801	NZ_AJGC01000001.1	57147	56987	161	79.503	5.75e-35	141
contig_197_chunk_142001	NZ_AJGC01000001.1	56935	56750	186	79.570	5.04e-42	165
contig_197_chunk_142201	NZ_AJGC01000001.1	56746	56570	177	82.486	2.29e-46	179
contig_197_chunk_142401	NZ_AJGC01000001.1	56530	56394	137	71.533	8.54e-14	71.6
contig_197_chunk_142801	NZ_AJGC01000001.1	56296	56186	111	69.369	9.74e-07	48.2
contig_197_chunk_143001	NZ_AJGC01000001.1	56039	55998	42	80.952	1.45e-04	41.0
contig_197_chunk_143201	NZ_AJGC01000001.1	55940	55873	68	73.529	5.05e-04	39.2
contig_197_chunk_143401	NZ_AJGC01000001.1	55649	55575	77	74.026	3.40e-06	46.4
contig_197_chunk_143801	NZ_AJGC01000001.1	55249	55055	195	65.128	3.40e-06	46.4
contig_197_chunk_144001	NZ_AJGC01000001.1	55048	54904	145	76.552	3.40e-25	109
contig_197_chunk_144201	NZ_AJGC01000001.1	54806	54668	139	70.504	3.63e-12	66.2
contig_197_chunk_144601	NZ_AJGC01000001.1	54410	54250	161	70.186	7.01e-15	75.2
contig_197_chunk_144801	NZ_AJGC01000001.1	54239	54082	163	68.712	6.56e-09	55.4
contig_197_chunk_145001	NZ_AJGC01000001.1	53919	53840	80	98.750	2.01e-34	140
contig_197_chunk_145201	NZ_AJGC01000001.1	53687	53630	58	81.034	6.56e-09	55.4
contig_197_chunk_145401	NZ_AJGC01000001.1	53576	53386	191	76.963	1.35e-36	147
contig_197_chunk_145601	NZ_AJGC01000001.1	53385	53187	201	72.139	4.14e-24	105
contig_197_chunk_145801	NZ_AJGC01000001.1	53184	53061	124	79.032	1.19e-24	107
contig_197_chunk_146001	NZ_AJGC01000001.1	53016	52906	111	77.477	1.11e-18	87.8
contig_197_chunk_146401	NZ_AJGC01000001.1	52681	52488	194	74.227	4.42e-30	125
contig_197_chunk_146601	NZ_AJGC01000001.1	52481	52282	200	76.000	4.72e-36	145
contig_197_chunk_147401	NZ_AJGC01000001.1	51738	51582	160	70.000	1.27e-11	64.4
contig_197_chunk_147601	NZ_AJGC01000001.1	51373	51242	132	77.273	2.14e-21	96.9
contig_197_chunk_147801	NZ_AJGC01000001.1	51240	51042	200	77.500	1.11e-37	150
contig_197_chunk_148001	NZ_AJGC01000001.1	51039	50901	140	75.714	2.14e-21	96.9
contig_197_chunk_148201	NZ_AJGC01000001.1	50775	50666	110	70.909	6.56e-09	55.4
contig_197_chunk_148401	NZ_AJGC01000001.1	50640	50441	200	71.500	1.44e-23	104
contig_197_chunk_148601	NZ_AJGC01000001.1	50440	50252	189	76.720	1.65e-35	143
contig_197_chunk_152801	NZ_AJGC01000001.1	132624	132701	78	80.769	2.45e-14	73.4
contig_197_chunk_153201	NZ_AJGC01000001.1	132989	133138	152	76.974	1.19e-24	107
contig_197_chunk_153401	NZ_AJGC01000001.1	133140	133338	199	78.894	1.18e-43	170
contig_197_chunk_153601	NZ_AJGC01000001.1	133340	133539	201	77.612	3.18e-38	152
contig_197_chunk_153801	NZ_AJGC01000001.1	133606	133744	139	79.856	4.42e-30	125
contig_197_chunk_154001	NZ_AJGC01000001.1	133745	133944	200	80.500	5.38e-48	185
contig_197_chunk_154201	NZ_AJGC01000001.1	133947	134146	200	76.000	1.65e-35	143
contig_197_chunk_154401	NZ_AJGC01000001.1	134150	134345	196	79.592	9.72e-45	174
contig_197_chunk_154601	NZ_AJGC01000001.1	134348	134453	106	86.792	3.63e-31	129
contig_197_chunk_154801	NZ_AJGC01000001.1	134511	134710	200	81.500	1.04e-50	194
contig_197_chunk_155001	NZ_AJGC01000001.1	134711	134910	200	78.000	1.76e-41	163
contig_197_chunk_155201	NZ_AJGC01000001.1	134911	135104	197	76.142	2.01e-34	140
contig_197_chunk_155401	NZ_AJGC01000001.1	135143	135294	152	82.895	7.48e-40	158
contig_197_chunk_155601	NZ_AJGC01000001.1	135301	135371	71	78.873	1.54e-10	60.8
contig_197_chunk_155801	NZ_AJGC01000001.1	135463	135621	160	76.250	7.99e-27	114
contig_197_chunk_156001	NZ_AJGC01000001.1	135695	135796	102	78.431	3.88e-18	86.0
contig_197_chunk_156201	NZ_AJGC01000001.1	135797	135947	151	78.808	3.63e-31	129
contig_197_chunk_156601	NZ_AJGC01000001.1	136156	136301	146	78.767	1.54e-29	123
contig_197_chunk_156801	NZ_AJGC01000001.1	136381	136470	90	71.111	3.40e-06	46.4
contig_197_chunk_157001	NZ_AJGC01000001.1	136558	136705	148	70.946	2.45e-14	73.4
contig_197_chunk_157201	NZ_AJGC01000001.1	136728	136800	73	76.712	2.29e-08	53.6
contig_197_chunk_157401	NZ_AJGC01000001.1	136945	137098	159	69.182	8.00e-08	51.8
contig_197_chunk_157801	NZ_AJGC01000001.1	137307	137503	197	78.680	1.44e-42	167
contig_197_chunk_158001	NZ_AJGC01000001.1	137505	137702	201	79.602	9.72e-45	174
contig_197_chunk_158601	NZ_AJGC01000001.1	138199	138307	109	77.064	1.35e-17	84.2
contig_197_chunk_158801	NZ_AJGC01000001.1	138327	138502	176	78.409	1.35e-36	147
contig_197_chunk_159001	NZ_AJGC01000001.1	138524	138694	171	73.684	4.14e-24	105
contig_197_chunk_159201	NZ_AJGC01000001.1	138709	138874	166	80.120	1.11e-37	150
contig_197_chunk_159401	NZ_AJGC01000001.1	138910	139032	123	77.236	2.61e-20	93.3
contig_197_chunk_160201	NZ_AJGC01000001.1	139915	140063	149	82.550	3.18e-38	152
contig_197_chunk_160401	NZ_AJGC01000001.1	140071	140261	191	79.581	4.13e-43	168
contig_197_chunk_160601	NZ_AJGC01000001.1	140274	140446	173	73.410	4.14e-24	105
contig_197_chunk_160801	NZ_AJGC01000001.1	140453	140593	141	75.887	5.04e-23	102
contig_197_chunk_161001	NZ_AJGC01000001.1	140594	140761	168	73.214	1.76e-22	100
contig_197_chunk_161401	NZ_AJGC01000001.1	141094	141171	78	73.077	3.40e-06	46.4
contig_197_chunk_161601	NZ_AJGC01000001.1	141207	141289	83	83.133	1.11e-18	87.8
contig_197_chunk_161801	NZ_AJGC01000001.1	141305	141504	200	79.000	3.39e-44	172
contig_197_chunk_162001	NZ_AJGC01000001.1	141505	141703	199	76.884	3.18e-38	152
contig_197_chunk_162201	NZ_AJGC01000001.1	141705	141904	200	84.000	9.10e-58	217
contig_197_chunk_162401	NZ_AJGC01000001.1	141905	142104	200	80.500	5.38e-48	185
contig_197_chunk_162601	NZ_AJGC01000001.1	142107	142300	194	79.897	9.72e-45	174
contig_197_chunk_162801	NZ_AJGC01000001.1	142307	142472	167	73.653	2.14e-21	96.9
contig_197_chunk_163001	NZ_AJGC01000001.1	142541	142670	131	79.389	1.19e-24	107
contig_197_chunk_163401	NZ_AJGC01000001.1	142912	143076	169	72.781	1.35e-17	84.2
contig_197_chunk_163801	NZ_AJGC01000001.1	143256	143427	172	72.674	6.14e-22	98.7
contig_197_chunk_164001	NZ_AJGC01000001.1	143450	143602	153	79.085	2.98e-32	132
contig_197_chunk_164201	NZ_AJGC01000001.1	143643	143686	44	81.818	1.19e-05	44.6
contig_197_chunk_165601	NZ_AJGC01000001.1	591871	592044	174	71.264	3.18e-19	89.7
contig_197_chunk_165801	NZ_AJGC01000002.1	359325	359356	32	87.500	1.45e-04	41.0
contig_197_chunk_166001	NZ_AJGC01000001.1	144114	144299	186	71.505	2.61e-20	93.3
contig_197_chunk_166401	NZ_AJGC01000001.1	144676	144753	81	81.481	2.45e-14	73.4
contig_197_chunk_167201	NZ_AJGC01000001.1	145375	145454	80	75.000	6.56e-09	55.4
contig_197_chunk_168201	NZ_AJGC01000001.1	146374	146476	104	73.077	6.56e-09	55.4
contig_197_chunk_168601	NZ_AJGC01000001.1	146823	146949	128	70.312	2.29e-08	53.6
contig_197_chunk_168801	NZ_AJGC01000001.1	147128	147154	27	92.593	1.45e-04	41.0
contig_197_chunk_169201	NZ_AJGC01000001.1	147384	147559	177	72.316	1.11e-18	87.8
contig_197_chunk_169401	NZ_AJGC01000001.1	147690	147731	42	83.333	1.19e-05	44.6
contig_197_chunk_170001	NZ_AJGC01000001.1	655418	655381	38	84.211	4.14e-05	42.8
contig_197_chunk_171601	NZ_AJGC01000001.1	469605	469570	36	86.111	5.05e-04	39.2
contig_197_chunk_171601	NZ_AJGC01000001.1	654294	654221	74	71.622	5.05e-04	39.2
contig_197_chunk_174001	NZ_AJGC01000001.1	150326	150424	101	74.257	1.54e-10	60.8
contig_197_chunk_174201	NZ_AJGC01000001.1	150426	150541	119	70.588	1.19e-05	44.6
contig_197_chunk_174201	NZ_AJGC01000001.1	276914	276948	35	85.714	5.05e-04	39.2
contig_197_chunk_174401	NZ_AJGC01000001.1	150599	150745	150	67.333	3.40e-06	46.4
contig_197_chunk_175001	NZ_AJGC01000001.1	151214	151279	66	72.727	5.05e-04	39.2
contig_197_chunk_175801	NZ_AJGC01000001.1	152011	152115	107	74.766	3.63e-12	66.2
contig_197_chunk_176801	NZ_AJGC01000001.1	153039	153178	142	67.606	1.19e-05	44.6
contig_197_chunk_178201	NZ_AJGC01000001.1	154434	154622	189	77.778	3.18e-38	152
contig_197_chunk_182201	NZ_AJGC01000001.1	156920	157072	153	71.242	7.01e-15	75.2
contig_197_chunk_182801	NZ_AJGC01000001.1	157469	157642	174	75.862	1.54e-29	123
contig_197_chunk_183001	NZ_AJGC01000001.1	157644	157843	202	74.752	3.63e-31	129
contig_197_chunk_183201	NZ_AJGC01000001.1	157846	158023	181	71.823	9.11e-20	91.5
contig_197_chunk_183401	NZ_AJGC01000001.1	158041	158240	207	69.565	3.63e-12	66.2
contig_197_chunk_183801	NZ_AJGC01000001.1	158588	158637	50	84.000	6.56e-09	55.4
contig_197_chunk_184001	NZ_AJGC01000001.1	158648	158812	165	73.939	1.44e-23	104
contig_197_chunk_184201	NZ_AJGC01000001.1	158885	158944	60	81.667	5.39e-10	59.0
contig_197_chunk_184401	NZ_AJGC01000001.1	159050	159241	193	74.093	2.29e-27	116
contig_197_chunk_184801	NZ_AJGC01000001.1	159524	159615	92	70.652	1.19e-05	44.6
contig_197_chunk_185601	NZ_AJGC01000002.1	409117	409146	30	93.333	4.14e-05	42.8
contig_197_chunk_186801	NZ_AJGC01000002.1	331340	331290	51	76.471	5.05e-04	39.2
contig_197_chunk_188601	NZ_AJGC01000001.1	161447	161531	85	75.294	5.39e-10	59.0
contig_197_chunk_188801	NZ_AJGC01000001.1	161637	161830	194	79.381	1.18e-43	170
contig_197_chunk_189001	NZ_AJGC01000001.1	161835	162028	194	86.082	5.03e-61	228
contig_197_chunk_189201	NZ_AJGC01000001.1	162035	162217	183	72.678	4.14e-24	105
contig_197_chunk_189401	NZ_AJGC01000001.1	162240	162406	167	76.048	5.38e-29	122
contig_197_chunk_189601	NZ_AJGC01000001.1	162438	162611	174	75.287	1.88e-28	120
contig_197_chunk_189801	NZ_AJGC01000001.1	162635	162724	90	71.111	3.40e-06	46.4
contig_197_chunk_190001	NZ_AJGC01000001.1	162999	163025	27	92.593	1.45e-04	41.0
contig_197_chunk_190201	NZ_AJGC01000001.1	163072	163224	154	74.026	9.11e-20	91.5
contig_197_chunk_190401	NZ_AJGC01000001.1	163237	163414	178	76.404	2.98e-32	132
contig_197_chunk_190401	NZ_AJGC01000001.1	167698	167804	107	71.028	2.29e-08	53.6
contig_197_chunk_191001	NZ_AJGC01000001.1	163831	163973	146	73.288	1.11e-18	87.8
contig_197_chunk_191201	NZ_AJGC01000001.1	164374	164518	146	69.863	5.39e-10	59.0
contig_197_chunk_193001	NZ_AJGC01000001.1	165432	165628	197	73.096	2.29e-27	116
contig_197_chunk_193201	NZ_AJGC01000001.1	165633	165703	71	83.099	8.54e-14	71.6
contig_197_chunk_195801	NZ_AJGC01000001.1	108918	108739	180	72.778	1.44e-23	104
contig_197_chunk_196001	NZ_AJGC01000001.1	108717	108533	188	75.000	3.40e-25	109
contig_197_chunk_196201	NZ_AJGC01000001.1	108524	108332	193	78.238	2.14e-40	159
contig_197_chunk_196401	NZ_AJGC01000001.1	108300	108125	176	76.705	2.98e-32	132
contig_197_chunk_196601	NZ_AJGC01000001.1	108124	108061	65	80.000	6.56e-09	55.4
contig_197_chunk_196801	NZ_AJGC01000001.1	107951	107775	177	75.141	5.38e-29	122
contig_197_chunk_197001	NZ_AJGC01000001.1	107632	107567	66	75.758	9.74e-07	48.2
contig_197_chunk_197201	NZ_AJGC01000001.1	107566	107372	195	72.308	3.40e-25	109
contig_197_chunk_197401	NZ_AJGC01000001.1	107361	107183	179	81.006	1.18e-43	170
contig_197_chunk_197601	NZ_AJGC01000001.1	107162	106978	186	74.731	2.29e-27	116
contig_197_chunk_197801	NZ_AJGC01000001.1	106976	106793	184	81.522	2.29e-46	179
contig_197_chunk_198001	NZ_AJGC01000001.1	106775	106588	188	77.660	1.11e-37	150
contig_197_chunk_199001	NZ_AJGC01000001.1	105830	105772	59	84.746	3.63e-12	66.2
contig_197_chunk_199801	NZ_AJGC01000001.1	104900	104710	191	80.628	9.72e-45	174
contig_197_chunk_200001	NZ_AJGC01000001.1	104673	104519	155	69.677	3.63e-12	66.2
contig_197_chunk_200401	NZ_AJGC01000001.1	104329	104132	198	72.727	7.99e-27	114
contig_197_chunk_200601	NZ_AJGC01000001.1	104130	103937	194	71.649	5.04e-23	102
contig_197_chunk_200801	NZ_AJGC01000001.1	103926	103733	194	78.351	6.14e-41	161
contig_197_chunk_203401	NZ_AJGC01000001.1	166820	166890	71	98.592	1.54e-29	123
contig_197_chunk_204801	NZ_AJGC01000001.1	825720	825745	26	92.308	5.05e-04	39.2
contig_197_chunk_206401	NZ_AJGC01000001.1	167252	167309	60	81.667	8.00e-08	51.8
contig_197_chunk_206601	NZ_AJGC01000001.1	167444	167643	201	71.642	6.14e-22	98.7
contig_197_chunk_206801	NZ_AJGC01000001.1	167662	167843	182	74.725	5.38e-29	122
contig_197_chunk_207001	NZ_AJGC01000001.1	167844	168046	204	70.588	3.18e-19	89.7
contig_197_chunk_207201	NZ_AJGC01000001.1	168047	168242	196	67.857	2.98e-13	69.8
contig_197_chunk_207401	NZ_AJGC01000001.1	168247	168351	105	78.095	3.88e-18	86.0
contig_197_chunk_207801	NZ_AJGC01000001.1	168550	168749	203	66.502	3.40e-06	46.4
contig_197_chunk_208601	NZ_AJGC01000001.1	169250	169433	184	71.196	2.61e-20	93.3
contig_197_chunk_208801	NZ_AJGC01000001.1	169451	169634	185	75.135	1.54e-29	123
contig_197_chunk_210401	NZ_AJGC01000003.1	86437	86384	55	78.182	4.14e-05	42.8
contig_197_chunk_210801	NZ_AJGC01000001.1	576280	576300	21	100.000	5.05e-04	39.2
contig_197_chunk_212001	NZ_AJGC01000001.1	501113	501085	29	93.103	1.45e-04	41.0
contig_197_chunk_212601	NZ_AJGC01000001.1	170033	170077	45	80.000	1.45e-04	41.0
contig_197_chunk_212801	NZ_AJGC01000001.1	170078	170277	200	75.000	2.44e-33	136
contig_197_chunk_213001	NZ_AJGC01000001.1	170278	170471	198	78.283	1.76e-41	163
contig_197_chunk_213201	NZ_AJGC01000001.1	170475	170639	165	75.152	2.79e-26	113
contig_197_chunk_213401	NZ_AJGC01000001.1	170682	170873	192	82.292	1.04e-50	194
contig_197_chunk_213601	NZ_AJGC01000001.1	170874	171072	199	77.889	6.14e-41	161
contig_197_chunk_213801	NZ_AJGC01000001.1	171119	171272	154	70.130	8.54e-14	71.6
contig_197_chunk_214001	NZ_AJGC01000001.1	171274	171473	200	80.000	6.55e-47	181
contig_197_chunk_214201	NZ_AJGC01000001.1	171474	171671	198	79.798	7.98e-46	178
contig_197_chunk_214401	NZ_AJGC01000001.1	171674	171856	199	69.347	7.48e-21	95.1
contig_197_chunk_214601	NZ_AJGC01000001.1	171858	172039	182	78.571	3.18e-38	152
contig_197_chunk_214801	NZ_AJGC01000001.1	172100	172221	122	75.410	3.88e-18	86.0
contig_197_chunk_215201	NZ_AJGC01000001.1	172463	172662	200	75.000	2.98e-32	132
contig_197_chunk_215601	NZ_AJGC01000001.1	172876	172991	116	72.414	3.63e-12	66.2
contig_197_chunk_215801	NZ_AJGC01000002.1	3268	3289	22	100.000	1.45e-04	41.0
contig_197_chunk_216401	NZ_AJGC01000001.1	174387	174586	200	81.500	1.04e-50	194
contig_197_chunk_216401	NZ_AJGC01000001.1	173659	173831	173	82.081	3.39e-44	172
contig_197_chunk_216801	NZ_AJGC01000001.1	173605	173681	77	74.026	2.79e-07	50.0
contig_197_chunk_217001	NZ_AJGC01000001.1	174423	174571	149	86.577	2.29e-46	179
contig_197_chunk_217001	NZ_AJGC01000001.1	173686	173833	148	83.784	2.14e-40	159
contig_197_chunk_217401	NZ_AJGC01000001.1	174833	174990	158	75.316	3.40e-25	109
contig_197_chunk_217601	NZ_AJGC01000001.1	175035	175231	198	83.333	5.74e-54	205
contig_197_chunk_218001	NZ_AJGC01000001.1	175442	175635	196	68.367	2.98e-13	69.8
contig_197_chunk_218601	NZ_AJGC01000001.1	176137	176168	32	93.750	2.79e-07	50.0
contig_197_chunk_218801	NZ_AJGC01000001.1	176240	176334	95	72.632	6.56e-09	55.4
contig_197_chunk_219001	NZ_AJGC01000001.1	176427	176624	198	73.737	1.54e-29	123
contig_197_chunk_219201	NZ_AJGC01000001.1	176626	176729	104	79.808	2.61e-20	93.3
contig_197_chunk_219401	NZ_AJGC01000001.1	176836	176966	131	72.519	7.01e-15	75.2
contig_197_chunk_220201	NZ_AJGC01000001.1	178107	178179	73	73.973	3.40e-06	46.4
contig_197_chunk_220201	NZ_AJGC01000001.1	177805	177848	44	81.818	1.19e-05	44.6
contig_197_chunk_220401	NZ_AJGC01000001.1	178166	178347	182	67.033	1.88e-09	57.2
contig_197_chunk_221001	NZ_AJGC01000001.1	178793	178952	163	76.687	5.38e-29	122
contig_197_chunk_221401	NZ_AJGC01000001.1	179157	179355	199	79.397	9.72e-45	174
contig_197_chunk_221601	NZ_AJGC01000001.1	179356	179555	200	72.500	2.79e-26	113
contig_197_chunk_222001	NZ_AJGC01000001.1	179889	180048	160	78.125	1.04e-31	131
contig_197_chunk_222201	NZ_AJGC01000001.1	180049	180246	199	79.397	1.18e-43	170
contig_197_chunk_222401	NZ_AJGC01000001.1	180248	180399	152	69.737	1.04e-12	68.0
contig_197_chunk_222601	NZ_AJGC01000001.1	180449	180524	76	80.263	2.98e-13	69.8
contig_197_chunk_222601	NZ_AJGC01000001.1	180625	180658	34	85.294	5.05e-04	39.2
contig_197_chunk_222801	NZ_AJGC01000001.1	180723	180758	36	86.111	4.14e-05	42.8
contig_197_chunk_223801	NZ_AJGC01000001.1	181742	181838	97	74.227	4.42e-11	62.6
contig_197_chunk_224201	NZ_AJGC01000001.1	182172	182356	185	77.297	4.72e-36	145
contig_197_chunk_224401	NZ_AJGC01000001.1	182357	182530	198	71.717	5.38e-29	122
contig_197_chunk_224601	NZ_AJGC01000001.1	182535	182732	198	79.293	3.39e-44	172
contig_197_chunk_224801	NZ_AJGC01000001.1	182733	182932	200	83.000	4.71e-55	208
contig_197_chunk_225001	NZ_AJGC01000001.1	182933	183125	193	78.756	1.76e-41	163
contig_197_chunk_225201	NZ_AJGC01000001.1	183139	183331	198	83.333	4.71e-55	208
contig_197_chunk_225401	NZ_AJGC01000001.1	183332	183516	185	84.865	4.71e-55	208
contig_197_chunk_225601	NZ_AJGC01000001.1	183516	183688	173	73.410	4.14e-24	105
contig_197_chunk_225801	NZ_AJGC01000001.1	183697	183893	197	81.218	4.41e-49	188
contig_197_chunk_226001	NZ_AJGC01000001.1	184031	184137	110	77.273	5.75e-16	78.8
contig_197_chunk_226201	NZ_AJGC01000001.1	184148	184307	160	75.000	3.40e-25	109
contig_197_chunk_226401	NZ_AJGC01000001.1	184340	184482	144	69.444	6.56e-09	55.4
contig_197_chunk_226601	NZ_AJGC01000001.1	184619	184742	124	79.839	9.73e-26	111
contig_197_chunk_226801	NZ_AJGC01000001.1	184774	184899	126	68.254	9.74e-07	48.2
contig_197_chunk_227001	NZ_AJGC01000001.1	184987	185120	134	72.388	7.01e-15	75.2
contig_197_chunk_228201	NZ_AJGC01000001.1	185341	185393	53	83.019	6.56e-09	55.4
contig_197_chunk_229001	NZ_AJGC01000001.1	186205	186261	59	76.271	1.45e-04	41.0
contig_197_chunk_229801	NZ_AJGC01000001.1	186886	187039	154	75.325	1.19e-24	107
contig_197_chunk_230001	NZ_AJGC01000001.1	187129	187223	95	78.947	4.72e-17	82.4
contig_197_chunk_230201	NZ_AJGC01000001.1	187303	187424	123	76.423	1.35e-17	84.2
contig_197_chunk_231401	NZ_AJGC01000001.1	187548	187586	39	84.615	1.19e-05	44.6
contig_197_chunk_232001	NZ_AJGC01000001.1	188148	188328	181	76.796	7.00e-34	138
contig_197_chunk_232201	NZ_AJGC01000001.1	188341	188529	189	73.016	9.73e-26	111
contig_197_chunk_232401	NZ_AJGC01000001.1	188530	188708	200	70.000	4.14e-24	105
contig_197_chunk_232601	NZ_AJGC01000001.1	188754	188872	119	81.513	2.29e-27	116
contig_197_chunk_232801	NZ_AJGC01000001.1	188889	189082	194	79.381	1.18e-43	170
contig_197_chunk_233001	NZ_AJGC01000001.1	189084	189283	200	74.500	1.04e-31	131
contig_197_chunk_233201	NZ_AJGC01000001.1	189321	189481	161	82.609	5.04e-42	165
contig_197_chunk_233601	NZ_AJGC01000001.1	189686	189870	185	70.270	3.88e-18	86.0
contig_197_chunk_233801	NZ_AJGC01000001.1	189887	190085	200	81.500	1.54e-48	187
contig_197_chunk_234401	NZ_AJGC01000001.1	190584	190617	34	88.235	1.19e-05	44.6
contig_197_chunk_235201	NZ_AJGC01000001.1	191350	191441	92	82.609	7.48e-21	95.1
contig_197_chunk_235601	NZ_AJGC01000001.1	191665	191757	93	70.968	3.40e-06	46.4
contig_197_chunk_235601	NZ_AJGC01000001.1	191772	191829	58	75.862	4.14e-05	42.8
contig_197_chunk_235801	NZ_AJGC01000001.1	191846	191874	29	89.655	5.05e-04	39.2
contig_197_chunk_236001	NZ_AJGC01000001.1	191962	192112	158	71.519	8.54e-14	71.6
contig_197_chunk_236201	NZ_AJGC01000001.1	192116	192312	199	71.859	5.04e-23	102
contig_197_chunk_236401	NZ_AJGC01000001.1	192314	192498	185	70.270	3.88e-18	86.0
contig_197_chunk_236601	NZ_AJGC01000001.1	192521	192685	165	78.788	2.01e-34	140
contig_197_chunk_237001	NZ_AJGC01000001.1	192937	193133	204	68.137	4.42e-11	62.6
contig_197_chunk_237401	NZ_AJGC01000001.1	202415	202260	157	69.427	1.54e-10	60.8
contig_197_chunk_239801	NZ_AJGC01000001.1	372781	372806	26	96.154	4.14e-05	42.8
contig_197_chunk_242401	NZ_AJGC01000001.1	201605	201418	192	70.833	1.35e-17	84.2
contig_197_chunk_242601	NZ_AJGC01000001.1	201380	201222	161	73.913	2.14e-21	96.9
contig_197_chunk_243001	NZ_AJGC01000001.1	201079	200910	172	70.349	7.01e-15	75.2
contig_197_chunk_243201	NZ_AJGC01000001.1	200871	200707	165	75.758	6.56e-28	118
contig_197_chunk_243401	NZ_AJGC01000001.1	200678	200491	188	70.745	9.11e-20	91.5
contig_197_chunk_243601	NZ_AJGC01000001.1	200480	200326	156	70.513	1.04e-12	68.0
contig_197_chunk_244001	NZ_AJGC01000001.1	200069	199881	190	73.158	4.14e-24	105
contig_197_chunk_244201	NZ_AJGC01000001.1	199880	199809	72	80.556	1.04e-12	68.0
contig_197_chunk_245201	NZ_AJGC01000004.1	24552	24591	40	85.000	5.05e-04	39.2
contig_197_chunk_245201	NZ_AJGC01000004.1	34518	34479	40	85.000	5.05e-04	39.2
contig_197_chunk_245601	NZ_AJGC01000001.1	195611	195449	163	76.074	6.56e-28	118
contig_197_chunk_245801	NZ_AJGC01000001.1	195414	195223	192	77.083	3.87e-37	149
contig_197_chunk_246201	NZ_AJGC01000001.1	194991	194819	173	75.723	1.54e-29	123
contig_197_chunk_246401	NZ_AJGC01000001.1	194817	194618	201	77.114	3.87e-37	149
contig_197_chunk_246601	NZ_AJGC01000001.1	194617	194423	195	76.923	3.87e-37	149
contig_197_chunk_246801	NZ_AJGC01000001.1	194380	194227	154	70.779	8.54e-14	71.6
contig_197_chunk_247001	NZ_AJGC01000001.1	194213	194022	196	71.429	1.76e-22	100
contig_197_chunk_247201	NZ_AJGC01000001.1	194015	193817	199	75.879	1.65e-35	143
contig_197_chunk_247401	NZ_AJGC01000001.1	193787	193678	113	76.991	5.75e-16	78.8
contig_197_chunk_248801	NZ_AJGC01000001.1	203898	204071	175	66.857	9.74e-07	48.2
contig_197_chunk_249001	NZ_AJGC01000001.1	204106	204285	181	75.691	5.38e-29	122
contig_197_chunk_249401	NZ_AJGC01000001.1	204523	204684	163	79.141	8.53e-33	134
contig_197_chunk_249801	NZ_AJGC01000001.1	204756	204914	160	70.625	1.04e-12	68.0
contig_197_chunk_250201	NZ_AJGC01000001.1	205090	205286	197	78.680	1.44e-42	167
contig_197_chunk_250401	NZ_AJGC01000001.1	205446	205552	107	76.636	1.65e-16	80.6
contig_197_chunk_250601	NZ_AJGC01000001.1	205555	205722	168	76.190	1.88e-28	120
contig_197_chunk_250801	NZ_AJGC01000001.1	205756	205954	199	72.362	1.19e-24	107
contig_197_chunk_251001	NZ_AJGC01000001.1	205957	206096	140	80.000	1.27e-30	127
contig_197_chunk_251201	NZ_AJGC01000001.1	206239	206337	99	81.818	6.14e-22	98.7
contig_197_chunk_251401	NZ_AJGC01000001.1	206351	206540	190	81.053	6.55e-47	181
contig_197_chunk_251601	NZ_AJGC01000001.1	206551	206722	199	69.347	1.44e-23	104
contig_197_chunk_252001	NZ_AJGC01000001.1	206937	207088	152	81.579	3.87e-37	149
contig_197_chunk_252201	NZ_AJGC01000001.1	207101	207281	181	76.243	2.98e-32	132
contig_197_chunk_252601	NZ_AJGC01000001.1	207520	207700	181	82.320	1.88e-47	183
contig_197_chunk_252801	NZ_AJGC01000001.1	207703	207881	179	79.888	6.14e-41	161
contig_197_chunk_253001	NZ_AJGC01000001.1	207901	207985	85	84.706	7.48e-21	95.1
contig_197_chunk_253201	NZ_AJGC01000001.1	208174	208289	116	74.138	7.01e-15	75.2
contig_197_chunk_253401	NZ_AJGC01000001.1	208298	208488	191	76.440	5.75e-35	141
contig_197_chunk_253601	NZ_AJGC01000001.1	208491	208690	200	71.500	1.44e-23	104
contig_197_chunk_253801	NZ_AJGC01000001.1	208691	208825	135	70.370	1.27e-11	64.4
contig_197_chunk_254401	NZ_AJGC01000001.1	209019	209053	35	85.714	1.45e-04	41.0
contig_197_chunk_255401	NZ_AJGC01000001.1	209981	210132	154	72.078	5.75e-16	78.8
contig_197_chunk_256401	NZ_AJGC01000001.1	211026	211095	70	77.143	6.56e-09	55.4
contig_197_chunk_256601	NZ_AJGC01000001.1	211167	211336	172	78.488	7.00e-34	138
contig_197_chunk_256801	NZ_AJGC01000001.1	211414	211552	139	76.259	5.04e-23	102
contig_197_chunk_257001	NZ_AJGC01000001.1	211553	211742	190	81.579	2.29e-46	179
contig_197_chunk_257201	NZ_AJGC01000001.1	211748	211944	200	70.000	1.11e-18	87.8
contig_197_chunk_257401	NZ_AJGC01000001.1	211947	212013	67	85.075	2.01e-15	77.0
contig_197_chunk_257601	NZ_AJGC01000001.1	212143	212321	180	77.778	7.00e-34	138
contig_197_chunk_257801	NZ_AJGC01000001.1	212350	212532	183	76.503	2.44e-33	136
contig_197_chunk_258601	NZ_AJGC01000001.1	213108	213265	158	74.051	1.76e-22	100
contig_197_chunk_259801	NZ_AJGC01000003.1	89548	89491	58	75.862	4.14e-05	42.8
contig_197_chunk_260001	NZ_AJGC01000002.1	124739	124793	55	80.000	2.79e-07	50.0
contig_197_chunk_260601	NZ_AJGC01000002.1	458442	458389	54	77.778	1.19e-05	44.6
contig_197_chunk_261401	NZ_AJGC01000001.1	219689	219815	127	79.528	2.79e-26	113
contig_197_chunk_261801	NZ_AJGC01000001.1	220089	220283	195	76.923	3.87e-37	149
contig_197_chunk_262201	NZ_AJGC01000001.1	220579	220692	114	78.947	6.14e-22	98.7
contig_197_chunk_263201	NZ_AJGC01000001.1	221377	221452	76	80.263	2.98e-13	69.8
contig_197_chunk_263401	NZ_AJGC01000001.1	221551	221609	62	75.806	4.14e-05	42.8
contig_197_chunk_263601	NZ_AJGC01000001.1	221746	221925	182	70.330	1.65e-16	80.6
contig_197_chunk_263801	NZ_AJGC01000001.1	221989	222144	156	73.718	2.14e-21	96.9
contig_197_chunk_264001	NZ_AJGC01000001.1	222145	222203	59	83.051	4.42e-11	62.6
contig_197_chunk_264401	NZ_AJGC01000001.1	222558	222730	177	74.576	2.29e-27	116
contig_197_chunk_264601	NZ_AJGC01000001.1	222744	222931	189	75.132	1.88e-28	120
contig_197_chunk_264801	NZ_AJGC01000001.1	222936	223032	99	87.879	6.56e-28	118
contig_197_chunk_265001	NZ_AJGC01000001.1	223240	223423	184	90.217	4.41e-68	251
contig_197_chunk_265201	NZ_AJGC01000001.1	223473	223510	38	97.368	1.27e-11	64.4
contig_197_chunk_265201	NZ_AJGC01000001.1	223424	223448	25	96.000	1.45e-04	41.0
contig_197_chunk_265401	NZ_AJGC01000001.1	223513	223565	53	92.453	5.75e-16	78.8
contig_197_chunk_265401	NZ_AJGC01000001.1	223655	223701	49	81.633	3.40e-06	46.4
contig_197_chunk_265601	NZ_AJGC01000001.1	223800	223847	48	79.167	4.14e-05	42.8
contig_197_chunk_266001	NZ_AJGC01000001.1	224208	224379	173	68.786	4.42e-11	62.6
contig_197_chunk_266601	NZ_AJGC01000001.1	224946	225060	115	79.130	1.76e-22	100
contig_197_chunk_269001	NZ_AJGC01000001.1	229114	229293	180	77.222	2.01e-34	140
contig_197_chunk_269201	NZ_AJGC01000001.1	229294	229491	198	77.778	2.14e-40	159
contig_197_chunk_269401	NZ_AJGC01000001.1	229494	229693	200	77.500	7.48e-40	158
contig_197_chunk_269601	NZ_AJGC01000001.1	229694	229872	179	73.184	1.19e-24	107
contig_197_chunk_269801	NZ_AJGC01000001.1	229925	230091	167	77.246	1.04e-31	131
contig_197_chunk_270001	NZ_AJGC01000001.1	230096	230173	78	79.487	2.98e-13	69.8
contig_197_chunk_270601	NZ_AJGC01000001.1	230538	230725	190	68.421	4.42e-11	62.6
contig_197_chunk_270801	NZ_AJGC01000001.1	230754	230895	142	74.648	7.48e-21	95.1
contig_197_chunk_271201	NZ_AJGC01000001.1	231249	231323	75	77.333	5.39e-10	59.0
contig_197_chunk_271401	NZ_AJGC01000001.1	231330	231468	139	75.540	6.14e-22	98.7
contig_197_chunk_271601	NZ_AJGC01000001.1	231531	231661	133	73.684	2.01e-15	77.0
contig_197_chunk_271801	NZ_AJGC01000001.1	231777	231929	157	70.064	1.54e-10	60.8
contig_197_chunk_272001	NZ_AJGC01000001.1	231939	232114	176	70.455	1.35e-17	84.2
contig_197_chunk_272201	NZ_AJGC01000001.1	232133	232329	197	76.650	3.87e-37	149
contig_197_chunk_272401	NZ_AJGC01000001.1	232389	232516	128	76.562	2.14e-21	96.9
contig_197_chunk_272601	NZ_AJGC01000001.1	232542	232729	190	76.316	4.42e-30	125
contig_197_chunk_272801	NZ_AJGC01000001.1	232730	232860	133	72.932	1.04e-12	68.0
contig_197_chunk_273201	NZ_AJGC01000001.1	233077	233225	149	90.604	1.65e-54	206
contig_197_chunk_273401	NZ_AJGC01000001.1	233226	233390	165	80.000	3.87e-37	149
contig_197_chunk_273601	NZ_AJGC01000001.1	233452	233593	146	72.603	2.45e-14	73.4
contig_197_chunk_274001	NZ_AJGC01000001.1	233823	234012	190	76.842	4.72e-36	145
contig_197_chunk_274201	NZ_AJGC01000001.1	234023	234183	161	70.186	7.01e-15	75.2
contig_197_chunk_277001	NZ_AJGC01000001.1	238272	238364	93	76.344	2.98e-13	69.8
contig_197_chunk_277201	NZ_AJGC01000001.1	238543	238598	56	82.143	1.88e-09	57.2
contig_197_chunk_277401	NZ_AJGC01000001.1	238601	238778	196	68.367	3.88e-18	86.0
contig_197_chunk_277801	NZ_AJGC01000001.1	239001	239084	84	78.571	8.54e-14	71.6
contig_197_chunk_278001	NZ_AJGC01000001.1	239191	239378	188	82.447	1.26e-49	190
contig_197_chunk_278201	NZ_AJGC01000001.1	239407	239540	134	69.403	1.88e-09	57.2
contig_197_chunk_289201	NZ_AJGC01000001.1	524651	524626	26	92.308	5.05e-04	39.2
contig_197_chunk_292201	NZ_AJGC01000002.1	380099	380136	38	86.842	4.14e-05	42.8
contig_197_chunk_293201	NZ_AJGC01000002.1	85591	85618	30	90.000	5.05e-04	39.2
contig_197_chunk_296201	NZ_AJGC01000001.1	246888	246983	96	77.083	7.01e-15	75.2
contig_197_chunk_296601	NZ_AJGC01000001.1	247204	247391	188	75.000	1.27e-30	127
contig_197_chunk_297001	NZ_AJGC01000001.1	247666	247757	92	73.913	5.39e-10	59.0
contig_197_chunk_297401	NZ_AJGC01000001.1	247965	248151	188	73.936	9.73e-26	111
contig_197_chunk_297601	NZ_AJGC01000001.1	248167	248305	139	71.223	1.04e-12	68.0
contig_197_chunk_297801	NZ_AJGC01000001.1	248517	248578	62	82.258	4.42e-11	62.6
contig_197_chunk_298001	NZ_AJGC01000001.1	248579	248734	156	76.282	7.99e-27	114
contig_197_chunk_298201	NZ_AJGC01000001.1	248791	248978	188	75.532	2.98e-32	132
contig_197_chunk_298401	NZ_AJGC01000001.1	248979	249178	200	72.500	2.79e-26	113
contig_197_chunk_298601	NZ_AJGC01000001.1	249199	249312	114	78.070	2.61e-20	93.3
contig_197_chunk_298801	NZ_AJGC01000001.1	249382	249569	188	82.979	2.97e-51	196
contig_197_chunk_299001	NZ_AJGC01000001.1	249571	249770	200	76.000	4.72e-36	145
contig_197_chunk_299201	NZ_AJGC01000001.1	249771	249968	198	82.323	2.44e-52	199
contig_197_chunk_299401	NZ_AJGC01000001.1	249973	250150	178	79.775	2.61e-39	156
contig_197_chunk_299601	NZ_AJGC01000001.1	250295	250344	51	88.235	5.39e-10	59.0
contig_197_chunk_299801	NZ_AJGC01000001.1	250375	250458	84	71.429	1.19e-05	44.6
contig_197_chunk_300001	NZ_AJGC01000001.1	250640	250762	126	71.429	1.88e-09	57.2
contig_197_chunk_300401	NZ_AJGC01000001.1	250980	251171	192	73.438	2.29e-27	116
contig_197_chunk_300601	NZ_AJGC01000001.1	251184	251344	161	77.640	3.63e-31	129
contig_197_chunk_300801	NZ_AJGC01000001.1	251373	251571	199	74.372	3.63e-31	129
contig_197_chunk_301001	NZ_AJGC01000001.1	251610	251668	59	81.356	1.88e-09	57.2
contig_197_chunk_301401	NZ_AJGC01000001.1	252127	252240	117	76.923	1.35e-17	84.2
contig_197_chunk_301601	NZ_AJGC01000001.1	252284	252369	88	81.818	4.72e-17	82.4
contig_197_chunk_302001	NZ_AJGC01000001.1	252657	252782	128	74.219	7.01e-15	75.2
contig_197_chunk_302201	NZ_AJGC01000001.1	252904	253045	142	71.127	8.54e-14	71.6
contig_197_chunk_302401	NZ_AJGC01000001.1	253068	253232	165	73.939	1.44e-23	104
contig_197_chunk_302601	NZ_AJGC01000001.1	253264	253381	118	69.492	8.00e-08	51.8
contig_197_chunk_303001	NZ_AJGC01000001.1	253731	253872	169	68.639	4.72e-17	82.4
contig_197_chunk_303201	NZ_AJGC01000001.1	253921	254057	137	78.102	9.73e-26	111
contig_197_chunk_303401	NZ_AJGC01000001.1	254059	254225	167	77.246	1.04e-31	131
contig_197_chunk_303801	NZ_AJGC01000001.1	254459	254658	203	71.429	5.04e-23	102
contig_197_chunk_304001	NZ_AJGC01000001.1	254659	254825	167	77.844	8.53e-33	134
contig_197_chunk_304201	NZ_AJGC01000001.1	254869	255051	183	76.503	2.44e-33	136
contig_197_chunk_304401	NZ_AJGC01000001.1	255066	255236	171	83.041	7.98e-46	178
contig_197_chunk_304601	NZ_AJGC01000001.1	255528	255642	115	78.261	7.48e-21	95.1
contig_197_chunk_304801	NZ_AJGC01000001.1	255650	255811	162	81.481	7.48e-40	158
contig_197_chunk_305401	NZ_AJGC01000001.1	256315	256443	130	75.385	1.11e-18	87.8
contig_197_chunk_306001	NZ_AJGC01000001.1	256881	257006	128	70.312	2.79e-07	50.0
contig_197_chunk_306401	NZ_AJGC01000002.1	426051	426092	42	83.333	1.45e-04	41.0
contig_197_chunk_307001	NZ_AJGC01000001.1	257234	257307	74	77.027	1.88e-09	57.2
contig_197_chunk_307201	NZ_AJGC01000001.1	257312	257481	170	69.412	2.45e-14	73.4
contig_197_chunk_307401	NZ_AJGC01000001.1	257513	257656	144	74.306	2.61e-20	93.3
contig_197_chunk_308001	NZ_AJGC01000001.1	258105	258231	129	68.217	5.05e-04	39.2
contig_197_chunk_309201	NZ_AJGC01000001.1	259344	259404	61	73.770	5.05e-04	39.2
contig_197_chunk_311201	NZ_AJGC01000001.1	262495	262592	98	74.490	1.54e-10	60.8
contig_197_chunk_311601	NZ_AJGC01000001.1	262995	263049	56	78.571	1.45e-04	41.0
contig_197_chunk_311801	NZ_AJGC01000001.1	263143	263220	78	83.333	4.72e-17	82.4
contig_197_chunk_312401	NZ_AJGC01000001.1	263697	263840	144	74.306	2.61e-20	93.3
contig_197_chunk_312801	NZ_AJGC01000001.1	264164	264272	110	71.818	6.56e-09	55.4
contig_197_chunk_313001	NZ_AJGC01000001.1	264273	264407	135	72.593	2.01e-15	77.0
contig_197_chunk_313401	NZ_AJGC01000001.1	264760	264945	186	73.118	1.44e-23	104
contig_197_chunk_313801	NZ_AJGC01000001.1	279754	279801	48	87.500	1.54e-10	60.8
contig_197_chunk_314201	NZ_AJGC01000001.1	280006	280176	171	64.912	5.05e-04	39.2
contig_197_chunk_314601	NZ_AJGC01000001.1	280316	280482	168	76.786	1.88e-28	120
contig_197_chunk_314801	NZ_AJGC01000001.1	280557	280676	120	70.833	5.39e-10	59.0
contig_197_chunk_315001	NZ_AJGC01000001.1	280717	280750	34	85.294	5.05e-04	39.2
contig_197_chunk_315401	NZ_AJGC01000001.1	281137	281193	57	89.474	2.01e-15	77.0
contig_197_chunk_315801	NZ_AJGC01000003.1	23030	22907	125	71.200	1.88e-09	57.2
contig_197_chunk_317401	NZ_AJGC01000001.1	281869	281952	84	76.190	4.42e-11	62.6
contig_197_chunk_317601	NZ_AJGC01000001.1	281968	282161	194	75.258	8.53e-33	134
contig_197_chunk_318001	NZ_AJGC01000001.1	282365	282455	92	76.087	1.54e-10	60.8
contig_197_chunk_318401	NZ_AJGC01000001.1	282766	282962	197	80.203	2.29e-46	179
contig_197_chunk_318601	NZ_AJGC01000001.1	282972	283164	193	81.865	1.26e-49	190
contig_197_chunk_318801	NZ_AJGC01000001.1	283165	283364	200	81.500	1.04e-50	194
contig_197_chunk_319001	NZ_AJGC01000001.1	283368	283564	197	81.726	1.04e-50	194
contig_197_chunk_319201	NZ_AJGC01000001.1	283580	283762	184	79.891	2.61e-39	156
contig_197_chunk_319401	NZ_AJGC01000001.1	283765	283824	60	93.333	9.11e-20	91.5
contig_197_chunk_320001	NZ_AJGC01000001.1	284492	284564	73	80.822	2.98e-13	69.8
contig_197_chunk_320201	NZ_AJGC01000001.1	284571	284677	108	75.926	8.54e-14	71.6
contig_197_chunk_320401	NZ_AJGC01000001.1	284677	284841	165	78.182	2.44e-33	136
contig_197_chunk_320601	NZ_AJGC01000001.1	284842	284976	135	68.148	2.79e-07	50.0
contig_197_chunk_320801	NZ_AJGC01000001.1	285007	285202	199	74.874	2.98e-32	132
contig_197_chunk_321001	NZ_AJGC01000001.1	157817	157840	24	95.833	5.05e-04	39.2
contig_197_chunk_321201	NZ_AJGC01000001.1	285453	285587	135	78.519	3.40e-25	109
contig_197_chunk_321401	NZ_AJGC01000001.1	285607	285779	173	80.347	2.14e-40	159
contig_197_chunk_321601	NZ_AJGC01000001.1	285780	285980	201	71.642	5.04e-23	102
contig_197_chunk_321801	NZ_AJGC01000001.1	285981	286180	201	78.607	6.14e-41	161
contig_197_chunk_322001	NZ_AJGC01000001.1	286182	286374	195	75.385	1.04e-31	131
contig_197_chunk_322201	NZ_AJGC01000001.1	286384	286555	172	68.605	1.04e-12	68.0
contig_197_chunk_322401	NZ_AJGC01000001.1	286586	286777	193	70.466	1.11e-18	87.8
contig_197_chunk_322601	NZ_AJGC01000001.1	286843	286981	140	72.143	2.98e-13	69.8
contig_197_chunk_322801	NZ_AJGC01000001.1	286982	287106	130	75.385	3.88e-18	86.0
contig_197_chunk_323001	NZ_AJGC01000001.1	287180	287376	198	79.293	5.04e-42	165
contig_197_chunk_323201	NZ_AJGC01000001.1	287387	287576	190	75.789	2.44e-33	136
contig_197_chunk_323401	NZ_AJGC01000001.1	287577	287775	199	73.367	1.88e-28	120
contig_197_chunk_323601	NZ_AJGC01000001.1	287777	287976	200	78.500	1.44e-42	167
contig_197_chunk_323801	NZ_AJGC01000001.1	288029	288169	141	77.305	9.73e-26	111
contig_197_chunk_324201	NZ_AJGC01000001.1	288376	288575	200	71.500	1.44e-23	104
contig_197_chunk_324601	NZ_AJGC01000001.1	288774	288967	194	75.773	7.00e-34	138
contig_197_chunk_324801	NZ_AJGC01000001.1	289002	289172	171	81.287	5.04e-42	165
contig_197_chunk_325001	NZ_AJGC01000001.1	289266	289363	98	70.408	3.40e-06	46.4
contig_197_chunk_325401	NZ_AJGC01000001.1	289573	289772	203	75.369	7.00e-34	138
contig_197_chunk_326001	NZ_AJGC01000001.1	290198	290360	163	82.209	1.76e-41	163
contig_197_chunk_326201	NZ_AJGC01000001.1	290402	290574	178	72.472	1.11e-18	87.8
contig_197_chunk_326601	NZ_AJGC01000001.1	290802	290953	152	69.737	1.04e-12	68.0
contig_197_chunk_326801	NZ_AJGC01000001.1	290964	291155	195	69.231	2.45e-14	73.4
contig_197_chunk_327201	NZ_AJGC01000001.1	291373	291475	103	76.699	5.75e-16	78.8
contig_197_chunk_327201	NZ_AJGC01000001.1	200919	200944	26	92.308	5.05e-04	39.2
contig_197_chunk_327601	NZ_AJGC01000001.1	291735	291846	112	75.000	2.01e-15	77.0
contig_197_chunk_329201	NZ_AJGC01000001.1	488753	488928	176	68.750	3.63e-12	66.2
contig_197_chunk_330201	NZ_AJGC01000001.1	489776	489964	189	78.307	2.61e-39	156
contig_197_chunk_330401	NZ_AJGC01000001.1	489966	490162	197	77.665	7.48e-40	158
contig_197_chunk_330601	NZ_AJGC01000001.1	490167	490363	197	74.619	1.04e-31	131
contig_197_chunk_330801	NZ_AJGC01000001.1	490395	490474	81	74.074	1.19e-05	44.6
contig_197_chunk_331601	NZ_AJGC01000001.1	491118	491285	168	67.262	6.56e-09	55.4
contig_197_chunk_331801	NZ_AJGC01000001.1	491323	491363	41	82.927	4.14e-05	42.8
contig_197_chunk_333201	NZ_AJGC01000001.1	492710	492903	194	72.165	1.19e-24	107
contig_197_chunk_333401	NZ_AJGC01000001.1	492913	493106	194	76.804	1.35e-36	147
contig_197_chunk_333601	NZ_AJGC01000001.1	493111	493263	153	83.660	1.76e-41	163
contig_197_chunk_333801	NZ_AJGC01000001.1	493330	493410	82	80.488	2.98e-13	69.8
contig_197_chunk_334201	NZ_AJGC01000001.1	493728	493896	171	70.175	1.54e-10	60.8
contig_197_chunk_335001	NZ_AJGC01000001.1	494528	494709	182	71.978	6.14e-22	98.7
contig_197_chunk_336001	NZ_AJGC01000001.1	495442	495551	111	72.973	5.39e-10	59.0
contig_197_chunk_336801	NZ_AJGC01000001.1	496195	496340	146	80.137	3.63e-31	129
contig_197_chunk_337201	NZ_AJGC01000001.1	496550	496742	193	73.575	6.56e-28	118
contig_197_chunk_337401	NZ_AJGC01000001.1	496744	496942	199	74.372	2.44e-33	136
contig_197_chunk_338201	NZ_AJGC01000001.1	497551	497752	202	76.733	1.35e-36	147
contig_197_chunk_338401	NZ_AJGC01000001.1	497810	497903	94	73.404	1.88e-09	57.2
contig_197_chunk_338601	NZ_AJGC01000001.1	497904	497979	76	77.632	1.54e-10	60.8
contig_197_chunk_338801	NZ_AJGC01000001.1	498059	498153	95	76.842	2.45e-14	73.4
contig_197_chunk_342601	NZ_AJGC01000002.1	88398	88557	160	67.500	6.56e-09	55.4
contig_197_chunk_343001	NZ_AJGC01000002.1	88813	89012	200	79.000	3.39e-44	172
contig_197_chunk_343201	NZ_AJGC01000002.1	582688	582644	45	82.222	3.40e-06	46.4
contig_197_chunk_343601	NZ_AJGC01000002.1	582423	582232	192	77.083	3.87e-37	149
contig_197_chunk_343801	NZ_AJGC01000002.1	582231	582032	201	74.627	4.42e-30	125
contig_197_chunk_344001	NZ_AJGC01000002.1	582027	581884	144	72.222	1.65e-16	80.6
contig_197_chunk_344401	NZ_AJGC01000002.1	581626	581432	195	80.513	6.55e-47	181
contig_197_chunk_344601	NZ_AJGC01000002.1	581430	581234	197	81.218	4.41e-49	188
contig_197_chunk_344801	NZ_AJGC01000002.1	581229	581167	63	79.365	6.56e-09	55.4
contig_197_chunk_345001	NZ_AJGC01000002.1	581001	580866	136	89.706	6.55e-47	181
contig_197_chunk_345001	NZ_AJGC01000002.1	576618	576561	58	91.379	4.72e-17	82.4
contig_197_chunk_345201	NZ_AJGC01000002.1	576560	576503	58	87.931	2.45e-14	73.4
contig_197_chunk_345201	NZ_AJGC01000002.1	576382	576276	108	75.926	8.54e-14	71.6
contig_197_chunk_345401	NZ_AJGC01000002.1	576274	576087	188	71.809	1.76e-22	100
contig_197_chunk_345601	NZ_AJGC01000002.1	576074	575876	199	77.889	7.48e-40	158
contig_197_chunk_347001	NZ_AJGC01000002.1	574718	574633	91	76.923	2.98e-13	69.8
contig_197_chunk_347801	NZ_AJGC01000002.1	574106	573941	167	74.850	5.04e-23	102
contig_197_chunk_348001	NZ_AJGC01000002.1	573928	573768	161	73.292	2.14e-21	96.9
contig_197_chunk_349201	NZ_AJGC01000002.1	573629	573495	136	76.471	7.48e-21	95.1
contig_197_chunk_349401	NZ_AJGC01000002.1	573490	573291	200	81.000	1.26e-49	190
contig_197_chunk_349601	NZ_AJGC01000002.1	573289	573093	201	72.637	1.19e-24	107
contig_197_chunk_349601	NZ_AJGC01000002.1	109451	109479	29	89.655	5.05e-04	39.2
contig_197_chunk_350001	NZ_AJGC01000002.1	572886	572692	195	84.103	3.87e-56	212
contig_197_chunk_350401	NZ_AJGC01000002.1	572450	572327	124	77.419	6.14e-22	98.7
contig_197_chunk_350601	NZ_AJGC01000002.1	572266	572097	172	70.930	1.65e-16	80.6
contig_197_chunk_350801	NZ_AJGC01000002.1	572094	571896	199	74.874	8.53e-33	134
contig_197_chunk_351001	NZ_AJGC01000002.1	571894	571703	195	71.795	6.14e-22	98.7
contig_197_chunk_351201	NZ_AJGC01000002.1	571670	571509	162	78.395	1.04e-31	131
contig_197_chunk_351401	NZ_AJGC01000002.1	571491	571323	170	76.471	1.88e-28	120
contig_197_chunk_351601	NZ_AJGC01000002.1	571232	571162	71	87.324	1.11e-18	87.8
contig_197_chunk_351601	NZ_AJGC01000002.1	571321	571245	77	79.221	1.04e-12	68.0
contig_197_chunk_351801	NZ_AJGC01000002.1	571136	570973	164	70.732	1.65e-16	80.6
contig_197_chunk_352001	NZ_AJGC01000002.1	570917	570759	160	70.000	3.63e-12	66.2
contig_197_chunk_352401	NZ_AJGC01000002.1	570400	570320	81	100.000	1.35e-36	147
contig_197_chunk_352401	NZ_AJGC01000002.1	281589	281532	58	77.586	3.40e-06	46.4
contig_197_chunk_352401	NZ_AJGC01000002.1	45899	45957	60	78.333	1.45e-04	41.0
contig_197_chunk_352601	NZ_AJGC01000002.1	570259	570081	182	73.077	3.18e-19	89.7
contig_197_chunk_352801	NZ_AJGC01000002.1	570019	569951	69	75.362	9.74e-07	48.2
contig_197_chunk_353001	NZ_AJGC01000002.1	569852	569676	177	81.921	2.79e-45	176
contig_197_chunk_353201	NZ_AJGC01000002.1	569673	569483	191	72.775	9.73e-26	111
contig_197_chunk_353401	NZ_AJGC01000002.1	569471	569274	198	73.737	1.54e-29	123
contig_197_chunk_353601	NZ_AJGC01000002.1	569272	569076	197	73.604	5.38e-29	122
contig_197_chunk_353801	NZ_AJGC01000002.1	568944	568910	35	85.714	1.45e-04	41.0
contig_197_chunk_354001	NZ_AJGC01000002.1	568896	568718	179	75.978	3.63e-31	129
contig_197_chunk_354201	NZ_AJGC01000002.1	568701	568505	197	79.695	2.79e-45	176
contig_197_chunk_354401	NZ_AJGC01000002.1	568494	568340	155	75.484	3.40e-25	109
contig_197_chunk_354801	NZ_AJGC01000002.1	568027	567884	145	73.103	5.75e-16	78.8
contig_197_chunk_355001	NZ_AJGC01000002.1	567750	567674	77	75.325	2.29e-08	53.6
contig_197_chunk_355201	NZ_AJGC01000002.1	567672	567479	199	75.377	1.88e-28	120
contig_197_chunk_355601	NZ_AJGC01000002.1	567270	567128	143	73.427	1.11e-18	87.8
contig_197_chunk_356001	NZ_AJGC01000002.1	563138	563028	111	73.874	2.98e-13	69.8
contig_197_chunk_356201	NZ_AJGC01000002.1	562993	562836	158	75.949	9.73e-26	111
contig_197_chunk_356401	NZ_AJGC01000002.1	562809	562623	187	73.262	2.79e-26	113
contig_197_chunk_356601	NZ_AJGC01000002.1	562622	562517	106	76.415	5.75e-16	78.8
contig_197_chunk_356801	NZ_AJGC01000002.1	562362	562223	142	75.352	2.61e-20	93.3
contig_197_chunk_357001	NZ_AJGC01000002.1	562222	562028	195	77.949	7.48e-40	158
contig_197_chunk_357001	NZ_AJGC01000002.1	241066	241110	45	88.889	5.39e-10	59.0
contig_197_chunk_357001	NZ_AJGC01000002.1	239716	239758	43	86.047	8.00e-08	51.8
contig_197_chunk_357201	NZ_AJGC01000002.1	562022	561885	138	83.333	4.72e-36	145
contig_197_chunk_357401	NZ_AJGC01000002.1	561719	561616	104	83.654	9.73e-26	111
contig_197_chunk_357601	NZ_AJGC01000002.1	561579	561452	130	75.385	1.35e-17	84.2
contig_197_chunk_358801	NZ_AJGC01000002.1	560429	560324	106	77.358	1.35e-17	84.2
contig_197_chunk_358801	NZ_AJGC01000002.1	560324	560266	59	81.356	1.88e-09	57.2
contig_197_chunk_359001	NZ_AJGC01000002.1	560259	560113	147	81.633	1.65e-35	143
contig_197_chunk_359201	NZ_AJGC01000002.1	560075	559966	110	75.455	2.01e-15	77.0
contig_197_chunk_359401	NZ_AJGC01000002.1	559874	559684	191	72.251	4.14e-24	105
contig_197_chunk_359601	NZ_AJGC01000002.1	559679	559498	183	74.863	1.88e-28	120
contig_197_chunk_360001	NZ_AJGC01000002.1	559284	559091	194	71.649	5.04e-23	102
contig_197_chunk_360401	NZ_AJGC01000002.1	558883	558689	195	65.128	3.40e-06	46.4
contig_197_chunk_360601	NZ_AJGC01000002.1	558589	558503	87	78.161	8.54e-14	71.6
contig_197_chunk_360801	NZ_AJGC01000002.1	558377	558324	54	79.630	9.74e-07	48.2
contig_197_chunk_361201	NZ_AJGC01000002.1	558086	557930	157	73.248	7.48e-21	95.1
contig_197_chunk_361401	NZ_AJGC01000002.1	557805	557692	117	73.504	8.54e-14	71.6
contig_197_chunk_361601	NZ_AJGC01000002.1	557552	557492	61	85.246	2.98e-13	69.8
contig_197_chunk_364001	NZ_AJGC01000002.1	557038	556982	57	84.211	4.42e-11	62.6
contig_197_chunk_364401	NZ_AJGC01000002.1	556719	556526	194	70.619	2.61e-20	93.3
contig_197_chunk_364601	NZ_AJGC01000002.1	556512	556335	178	73.034	4.14e-24	105
contig_197_chunk_364801	NZ_AJGC01000002.1	556320	556200	121	78.512	5.04e-23	102
contig_197_chunk_365201	NZ_AJGC01000002.1	555818	555674	148	66.892	5.05e-04	39.2
contig_197_chunk_365801	NZ_AJGC01000002.1	555195	555108	88	89.773	6.56e-28	118
contig_197_chunk_368001	NZ_AJGC01000002.1	554583	554511	75	80.000	8.00e-08	51.8
contig_197_chunk_368201	NZ_AJGC01000002.1	554525	554463	63	93.651	2.14e-21	96.9
contig_197_chunk_368201	NZ_AJGC01000002.1	45971	45904	68	83.824	2.98e-13	69.8
contig_197_chunk_368201	NZ_AJGC01000002.1	216471	216419	53	81.132	8.00e-08	51.8
contig_197_chunk_368201	NZ_AJGC01000002.1	570323	570380	62	79.032	1.45e-04	41.0
contig_197_chunk_368401	NZ_AJGC01000002.1	554462	554439	24	95.833	5.05e-04	39.2
contig_197_chunk_368601	NZ_AJGC01000002.1	220800	220999	200	71.000	1.76e-22	100
contig_197_chunk_368801	NZ_AJGC01000002.1	221000	221181	182	79.670	6.14e-41	161
contig_197_chunk_369001	NZ_AJGC01000002.1	221202	221389	189	84.127	2.44e-52	199
contig_197_chunk_369201	NZ_AJGC01000002.1	221400	221593	194	74.227	4.42e-30	125
contig_197_chunk_369401	NZ_AJGC01000002.1	221646	221797	152	79.605	8.53e-33	134
contig_197_chunk_369601	NZ_AJGC01000002.1	221958	222010	53	79.245	3.40e-06	46.4
contig_197_chunk_370201	NZ_AJGC01000001.1	294390	294571	182	69.231	2.01e-15	77.0
contig_197_chunk_371201	NZ_AJGC01000001.1	295431	295510	81	72.840	1.45e-04	41.0
contig_197_chunk_371401	NZ_AJGC01000001.1	295547	295584	38	84.211	4.14e-05	42.8
contig_197_chunk_372401	NZ_AJGC01000001.1	296557	296746	194	73.711	6.56e-28	118
contig_197_chunk_372801	NZ_AJGC01000001.1	297000	297148	151	73.510	1.11e-18	87.8
contig_197_chunk_373001	NZ_AJGC01000001.1	297149	297329	198	75.253	8.53e-33	134
contig_197_chunk_373201	NZ_AJGC01000001.1	297334	297531	198	76.768	1.11e-37	150
contig_197_chunk_373401	NZ_AJGC01000001.1	297548	297722	175	78.857	3.87e-37	149
contig_197_chunk_373601	NZ_AJGC01000001.1	297737	297864	128	67.969	3.40e-06	46.4
contig_197_chunk_374001	NZ_AJGC01000001.1	298260	298333	74	75.676	2.79e-07	50.0
contig_197_chunk_374401	NZ_AJGC01000001.1	298541	298593	53	79.245	3.40e-06	46.4
contig_197_chunk_375201	NZ_AJGC01000001.1	299331	299515	188	72.340	2.61e-20	93.3
contig_197_chunk_375401	NZ_AJGC01000001.1	299535	299730	197	73.096	3.40e-25	109
contig_197_chunk_375601	NZ_AJGC01000001.1	299731	299930	200	74.000	1.27e-30	127
contig_197_chunk_376601	NZ_AJGC01000001.1	300834	300991	158	71.519	4.72e-17	82.4
contig_197_chunk_376801	NZ_AJGC01000001.1	301013	301185	174	75.862	6.56e-28	118
contig_197_chunk_377201	NZ_AJGC01000001.1	301478	301547	72	79.167	2.29e-08	53.6
contig_197_chunk_377201	NZ_AJGC01000001.1	301381	301418	38	86.842	4.14e-05	42.8
contig_197_chunk_380601	NZ_AJGC01000001.1	303275	303323	49	89.796	3.63e-12	66.2
contig_197_chunk_380801	NZ_AJGC01000001.1	303362	303564	203	69.458	1.65e-16	80.6
contig_197_chunk_381001	NZ_AJGC01000001.1	303565	303764	200	75.000	2.44e-33	136
contig_197_chunk_381201	NZ_AJGC01000001.1	303766	303953	188	86.170	2.14e-59	223
contig_197_chunk_381401	NZ_AJGC01000001.1	303965	304162	198	75.758	5.75e-35	141
contig_197_chunk_381601	NZ_AJGC01000001.1	304163	304362	200	78.500	1.44e-42	167
contig_197_chunk_381801	NZ_AJGC01000001.1	304364	304506	143	79.021	1.54e-29	123
contig_197_chunk_382001	NZ_AJGC01000001.1	304553	304746	194	76.289	1.65e-35	143
contig_197_chunk_382201	NZ_AJGC01000001.1	304751	304952	206	70.388	1.35e-17	84.2
contig_197_chunk_382401	NZ_AJGC01000001.1	304961	305046	86	76.744	4.42e-11	62.6
contig_197_chunk_383001	NZ_AJGC01000001.1	305357	305508	154	68.831	1.88e-09	57.2
contig_197_chunk_383201	NZ_AJGC01000001.1	305519	305566	48	93.750	2.45e-14	73.4
contig_197_chunk_384001	NZ_AJGC01000001.1	306292	306440	149	71.812	1.65e-16	80.6
contig_197_chunk_384201	NZ_AJGC01000001.1	306510	306631	122	72.951	8.54e-14	71.6
contig_198_chunk_201	NZ_AJGC01000001.1	496197	496384	191	72.251	1.76e-22	100
contig_198_chunk_601	NZ_AJGC01000001.1	496664	496796	133	77.444	4.14e-24	105
contig_198_chunk_2201	NZ_AJGC01000002.1	187965	188046	83	74.699	9.74e-07	48.2
contig_198_chunk_2201	NZ_AJGC01000002.1	357487	357540	54	77.778	1.19e-05	44.6
contig_198_chunk_2801	NZ_AJGC01000001.1	896500	896402	99	73.737	4.42e-11	62.6
contig_198_chunk_5001	NZ_AJGC01000001.1	162808	162761	50	78.000	5.05e-04	39.2
contig_198_chunk_6401	NZ_AJGC01000002.1	87763	87807	47	80.851	5.05e-04	39.2
contig_198_chunk_7001	NZ_AJGC01000001.1	572999	573191	193	76.684	4.72e-36	145
contig_198_chunk_7001	NZ_AJGC01000001.1	533120	533309	193	72.021	1.44e-23	104
contig_198_chunk_7201	NZ_AJGC01000002.1	608941	608833	111	87.387	2.01e-34	140
contig_198_chunk_7201	NZ_AJGC01000002.1	529959	530037	79	78.481	3.63e-12	66.2
contig_198_chunk_7201	NZ_AJGC01000002.1	200931	201016	88	77.273	1.27e-11	64.4
contig_198_chunk_7201	NZ_AJGC01000002.1	216402	216479	78	75.641	8.00e-08	51.8
contig_198_chunk_7201	NZ_AJGC01000002.1	527361	527410	50	78.000	1.45e-04	41.0
contig_198_chunk_9001	NZ_AJGC01000001.1	357449	357522	74	79.730	4.42e-11	62.6
contig_198_chunk_9401	NZ_AJGC01000001.1	357874	358024	159	69.811	3.63e-12	66.2
contig_198_chunk_10401	NZ_AJGC01000001.1	358868	358992	127	74.016	7.01e-15	75.2
contig_198_chunk_10601	NZ_AJGC01000001.1	358993	359190	198	75.253	2.44e-33	136
contig_198_chunk_10801	NZ_AJGC01000001.1	359333	359394	62	74.194	1.45e-04	41.0
contig_198_chunk_11001	NZ_AJGC01000001.1	359396	359597	202	78.218	5.04e-42	165
contig_198_chunk_11201	NZ_AJGC01000001.1	359609	359796	188	81.383	6.55e-47	181
contig_198_chunk_12001	NZ_AJGC01000001.1	360485	360535	57	78.947	2.79e-07	50.0
contig_198_chunk_12401	NZ_AJGC01000001.1	360838	360955	119	70.588	2.79e-07	50.0
contig_198_chunk_12601	NZ_AJGC01000001.1	360963	361159	197	69.543	3.88e-18	86.0
contig_198_chunk_13001	NZ_AJGC01000001.1	361362	361405	44	79.545	5.05e-04	39.2
contig_198_chunk_16801	NZ_AJGC01000002.1	184616	184583	34	85.294	5.05e-04	39.2
contig_198_chunk_17001	NZ_AJGC01000002.1	339084	338912	173	73.988	3.40e-25	109
contig_198_chunk_17401	NZ_AJGC01000002.1	338675	338518	158	73.418	2.14e-21	96.9
contig_198_chunk_17601	NZ_AJGC01000002.1	338502	338442	61	80.328	1.88e-09	57.2
contig_198_chunk_17601	NZ_AJGC01000002.1	473911	473877	35	85.714	1.45e-04	41.0
contig_198_chunk_20401	NZ_AJGC01000002.1	336830	336753	78	74.359	8.00e-08	51.8
contig_198_chunk_20801	NZ_AJGC01000002.1	336399	336347	53	83.019	6.56e-09	55.4
contig_198_chunk_21001	NZ_AJGC01000002.1	336160	336081	80	80.000	2.45e-14	73.4
contig_198_chunk_21801	NZ_AJGC01000002.1	335522	335458	65	75.385	3.40e-06	46.4
contig_198_chunk_22001	NZ_AJGC01000002.1	335411	335226	186	77.957	1.11e-37	150
contig_198_chunk_22201	NZ_AJGC01000002.1	335225	335034	193	77.720	1.65e-35	143
contig_198_chunk_22401	NZ_AJGC01000002.1	335004	334885	120	76.667	1.11e-18	87.8
contig_198_chunk_22601	NZ_AJGC01000002.1	334821	334626	196	67.347	3.63e-12	66.2
contig_198_chunk_22801	NZ_AJGC01000002.1	334614	334427	189	71.429	9.11e-20	91.5
contig_198_chunk_23201	NZ_AJGC01000002.1	334204	334124	81	80.247	7.01e-15	75.2
contig_198_chunk_23601	NZ_AJGC01000002.1	331055	330947	110	79.091	9.11e-20	91.5
contig_198_chunk_24201	NZ_AJGC01000002.1	330660	330567	94	86.170	9.73e-26	111
contig_198_chunk_24601	NZ_AJGC01000002.1	330366	330210	157	77.707	4.42e-30	125
contig_198_chunk_24801	NZ_AJGC01000002.1	330165	329949	217	70.507	9.73e-26	111
contig_198_chunk_25001	NZ_AJGC01000002.1	329948	329749	203	77.833	2.61e-39	156
contig_198_chunk_25201	NZ_AJGC01000002.1	329745	329558	188	73.404	7.99e-27	114
contig_198_chunk_26401	NZ_AJGC01000002.1	328748	328666	83	89.157	3.40e-25	109
contig_198_chunk_27601	NZ_AJGC01000002.1	327659	327462	198	81.313	1.26e-49	190
contig_198_chunk_27801	NZ_AJGC01000002.1	327438	327262	177	77.966	2.01e-34	140
contig_198_chunk_28001	NZ_AJGC01000002.1	327258	327073	191	73.298	7.99e-27	114
contig_198_chunk_28201	NZ_AJGC01000002.1	327059	326880	195	69.231	2.45e-14	73.4
contig_198_chunk_28401	NZ_AJGC01000002.1	326860	326676	185	74.595	5.38e-29	122
contig_198_chunk_28601	NZ_AJGC01000002.1	326674	326475	200	78.000	1.76e-41	163
contig_198_chunk_28801	NZ_AJGC01000002.1	326473	326277	197	75.127	8.53e-33	134
contig_198_chunk_29001	NZ_AJGC01000002.1	326274	326076	199	76.884	3.18e-38	152
contig_198_chunk_29201	NZ_AJGC01000002.1	326068	325941	128	75.781	9.11e-20	91.5
contig_198_chunk_29401	NZ_AJGC01000002.1	325867	325802	66	81.818	3.63e-12	66.2
contig_198_chunk_29601	NZ_AJGC01000002.1	325534	325458	77	76.623	6.56e-09	55.4
contig_198_chunk_30201	NZ_AJGC01000002.1	325076	324908	170	72.353	1.11e-18	87.8
contig_198_chunk_30401	NZ_AJGC01000002.1	324855	324706	151	72.848	1.65e-16	80.6
contig_198_chunk_30601	NZ_AJGC01000002.1	324698	324502	197	77.157	3.18e-38	152
contig_198_chunk_30801	NZ_AJGC01000002.1	324491	324302	191	81.152	2.29e-46	179
contig_198_chunk_31001	NZ_AJGC01000002.1	324300	324101	200	79.000	3.39e-44	172
contig_198_chunk_31201	NZ_AJGC01000002.1	324100	323903	199	75.879	2.44e-33	136
contig_198_chunk_31401	NZ_AJGC01000002.1	323788	323710	79	83.544	1.35e-17	84.2
contig_198_chunk_31601	NZ_AJGC01000002.1	323706	323515	195	81.026	1.88e-47	183
contig_198_chunk_32001	NZ_AJGC01000002.1	323312	323167	146	69.863	3.63e-12	66.2
contig_198_chunk_32401	NZ_AJGC01000002.1	322912	322826	90	88.889	2.79e-26	113
contig_198_chunk_32401	NZ_AJGC01000002.1	322582	322535	48	100.000	1.11e-18	87.8
contig_198_chunk_32601	NZ_AJGC01000002.1	322825	322747	79	84.810	3.18e-19	89.7
contig_198_chunk_32601	NZ_AJGC01000002.1	322534	322502	33	100.000	1.54e-10	60.8
contig_198_chunk_33201	NZ_AJGC01000002.1	317567	317524	44	84.091	9.74e-07	48.2
contig_198_chunk_33401	NZ_AJGC01000002.1	317429	317269	163	73.620	9.11e-20	91.5
contig_198_chunk_33601	NZ_AJGC01000002.1	317249	317063	188	70.745	1.35e-17	84.2
contig_198_chunk_33801	NZ_AJGC01000002.1	317061	316864	199	72.864	3.40e-25	109
contig_198_chunk_34001	NZ_AJGC01000002.1	316859	316666	194	72.165	1.19e-24	107
contig_198_chunk_34201	NZ_AJGC01000002.1	316656	316526	139	71.942	3.63e-12	66.2
contig_198_chunk_35201	NZ_AJGC01000002.1	315684	315513	172	80.814	6.14e-41	161
contig_198_chunk_35401	NZ_AJGC01000002.1	315482	315292	191	74.346	1.54e-29	123
contig_198_chunk_35601	NZ_AJGC01000002.1	315287	315121	167	68.862	1.04e-12	68.0
contig_198_chunk_35801	NZ_AJGC01000002.1	315089	314892	204	70.098	1.04e-12	68.0
contig_198_chunk_36001	NZ_AJGC01000002.1	314889	314808	82	75.610	5.39e-10	59.0
contig_198_chunk_36201	NZ_AJGC01000002.1	314674	314595	80	73.750	2.79e-07	50.0
contig_198_chunk_36401	NZ_AJGC01000002.1	314488	314298	194	72.680	3.40e-25	109
contig_198_chunk_37401	NZ_AJGC01000002.1	313466	313359	108	79.630	2.14e-21	96.9
contig_198_chunk_37601	NZ_AJGC01000002.1	313350	313165	187	73.797	3.40e-25	109
contig_198_chunk_37801	NZ_AJGC01000002.1	313157	313069	90	82.222	3.88e-18	86.0
contig_198_chunk_38001	NZ_AJGC01000002.1	312962	312795	168	77.976	2.44e-33	136
contig_198_chunk_38201	NZ_AJGC01000002.1	312750	312563	188	85.638	9.10e-58	217
contig_198_chunk_38401	NZ_AJGC01000002.1	312534	312365	170	75.882	5.38e-29	122
contig_198_chunk_38601	NZ_AJGC01000002.1	312330	312163	168	75.595	6.56e-28	118
contig_198_chunk_38801	NZ_AJGC01000002.1	312162	311965	198	78.283	1.76e-41	163
contig_198_chunk_39201	NZ_AJGC01000002.1	311786	311611	182	73.077	3.40e-25	109
contig_198_chunk_39401	NZ_AJGC01000002.1	311587	311408	186	76.344	7.00e-34	138
contig_198_chunk_39601	NZ_AJGC01000002.1	311394	311195	200	76.000	4.72e-36	145
contig_198_chunk_40001	NZ_AJGC01000002.1	310941	310825	118	77.966	3.18e-19	89.7
contig_198_chunk_40201	NZ_AJGC01000002.1	310824	310625	202	69.307	1.65e-16	80.6
contig_198_chunk_40401	NZ_AJGC01000002.1	310624	310501	125	84.800	8.53e-33	134
contig_198_chunk_40601	NZ_AJGC01000002.1	310385	310291	95	77.895	2.01e-15	77.0
contig_198_chunk_40801	NZ_AJGC01000002.1	310211	310027	185	79.459	1.76e-41	163
contig_198_chunk_41001	NZ_AJGC01000002.1	310024	309837	188	77.128	4.72e-36	145
contig_198_chunk_41201	NZ_AJGC01000002.1	309816	309625	192	81.250	5.38e-48	185
contig_198_chunk_41401	NZ_AJGC01000002.1	309623	309437	199	73.367	1.27e-30	127
contig_198_chunk_41601	NZ_AJGC01000002.1	309434	309238	197	73.604	5.38e-29	122
contig_198_chunk_41801	NZ_AJGC01000002.1	309236	309061	176	79.545	2.61e-39	156
contig_198_chunk_42401	NZ_AJGC01000002.1	308640	308439	202	78.218	1.76e-41	163
contig_198_chunk_42801	NZ_AJGC01000002.1	308227	308031	198	79.293	4.13e-43	168
contig_198_chunk_43001	NZ_AJGC01000002.1	308029	307830	200	77.000	9.11e-39	154
contig_198_chunk_43201	NZ_AJGC01000002.1	307828	307633	199	81.407	4.41e-49	188
contig_198_chunk_43401	NZ_AJGC01000002.1	307536	307432	105	68.571	1.45e-04	41.0
contig_198_chunk_43601	NZ_AJGC01000002.1	307430	307227	205	75.610	5.75e-35	141
contig_198_chunk_43801	NZ_AJGC01000002.1	307210	307038	173	71.676	9.11e-20	91.5
contig_198_chunk_44201	NZ_AJGC01000002.1	306826	306629	202	73.267	4.14e-24	105
contig_198_chunk_44401	NZ_AJGC01000002.1	306627	306431	197	69.543	3.88e-18	86.0
[truncated: 1,357 more rows]
