# Supplementary material for: Candidate pathogenicity islands in the genome of ‘Candidatus Rickettsiella isopodorum’, an intracellular bacterium infecting terrestrial isopod crustaceans
Source: PeerJ. 2016 Dec 21;4:e2806. doi: 10.7717/peerj.2806 (PMC5181103; doi:10.7717/peerj.2806)
Supplement: Supplemental Information 2 [file peerj-04-2806-s002.zip › Supplement/comparative_genomics/dot_plot_isopodorum_diplorickettsia_200/contig_lengths.txt]

contig_1	64
contig_2	64
contig_3	64
contig_4	64
contig_5	64
contig_6	64
contig_7	64
contig_8	64
contig_9	64
contig_10	64
contig_11	64
contig_12	64
contig_13	64
contig_14	65
contig_15	65
contig_16	65
contig_17	65
contig_18	65
contig_19	65
contig_20	65
contig_21	65
contig_22	65
contig_23	65
contig_24	65
contig_25	65
contig_26	65
contig_27	65
contig_28	66
contig_29	66
contig_30	66
contig_31	66
contig_32	67
contig_33	67
contig_34	67
contig_35	67
contig_36	68
contig_37	68
contig_38	68
contig_39	68
contig_40	68
contig_41	68
contig_42	68
contig_43	68
contig_44	69
contig_45	69
contig_46	69
contig_47	69
contig_48	70
contig_49	71
contig_50	71
contig_51	71
contig_52	71
contig_53	71
contig_54	71
contig_55	72
contig_56	72
contig_57	73
contig_58	73
contig_59	73
contig_60	74
contig_61	74
contig_62	74
contig_63	75
contig_64	75
contig_65	75
contig_66	76
contig_67	76
contig_68	76
contig_69	76
contig_70	77
contig_71	77
contig_72	78
contig_73	78
contig_74	78
contig_75	79
contig_76	79
contig_77	80
contig_78	80
contig_79	80
contig_80	81
contig_81	81
contig_82	81
contig_83	82
contig_84	83
contig_85	83
contig_86	83
contig_87	83
contig_88	83
contig_89	83
contig_90	84
contig_91	84
contig_92	84
contig_93	84
contig_94	84
contig_95	84
contig_96	86
contig_97	86
contig_98	86
contig_99	88
contig_100	88
contig_101	91
contig_102	91
contig_103	94
contig_104	96
contig_105	98
contig_106	99
contig_107	99
contig_108	101
contig_109	101
contig_110	102
contig_111	102
contig_112	102
contig_113	103
contig_114	105
contig_115	109
contig_116	114
contig_117	114
contig_118	116
contig_119	119
contig_120	119
contig_121	122
contig_122	126
contig_123	126
contig_124	127
contig_125	127
contig_126	127
contig_127	127
contig_128	127
contig_129	127
contig_130	127
contig_131	127
contig_132	127
contig_133	127
contig_134	127
contig_135	127
contig_136	127
contig_137	127
contig_138	127
contig_139	127
contig_140	127
contig_141	128
contig_142	143
contig_143	153
contig_144	153
contig_145	153
contig_146	156
contig_147	157
contig_148	162
contig_149	162
contig_150	166
contig_151	166
contig_152	168
contig_153	177
contig_154	177
contig_155	184
contig_156	184
contig_157	184
contig_158	184
contig_159	188
contig_160	188
contig_161	190
contig_162	190
contig_163	192
contig_164	192
contig_165	199
contig_166	223
contig_167	223
contig_168	254
contig_169	325
contig_170	350
contig_171	361
contig_172	362
contig_173	374
contig_174	387
contig_175	581
contig_176	667
contig_177	672
contig_178	675
contig_179	1010
contig_180	1013
contig_181	1503
contig_182	2045
contig_183	2269
contig_184	3719
contig_185	6147
contig_186	7667
contig_187	9754
contig_188	12628
contig_189	19699
contig_190	25587
contig_191	30380
contig_192	48412
contig_193	51171
contig_194	87813
contig_195	100696
contig_196	107863
contig_197	384641
contig_198	583532
