# Supplementary material for: Candidate pathogenicity islands in the genome of ‘Candidatus Rickettsiella isopodorum’, an intracellular bacterium infecting terrestrial isopod crustaceans
Source: PeerJ. 2016 Dec 21;4:e2806. doi: 10.7717/peerj.2806 (PMC5181103; doi:10.7717/peerj.2806)
Supplement: Supplemental Information 2 [file peerj-04-2806-s002.zip › Supplement/comparative_genomics/dot_plot_isopodorum_diplorickettsia_200/islands_200.csv]

contig	start	end	plot.start	plot.end	length	species
contig_187	5201	9600	19015	23414	4400	diplorickettsia
contig_190	10401	25400	66296	81295	15000	diplorickettsia
contig_191	1	7000	81483	88482	7000	diplorickettsia
contig_191	8201	16200	89683	97682	8000	diplorickettsia
contig_191	17201	21800	98683	103282	4600	grylli
contig_191	18201	23800	99683	105282	5600	diplorickettsia
contig_193	1	5200	160275	165474	5200	diplorickettsia
contig_193	31601	36400	191875	196674	4800	grylli
contig_193	31601	42600	191875	202874	11000	diplorickettsia
contig_194	27801	31800	239246	243245	4000	diplorickettsia
contig_194	67801	73800	279246	285245	6000	diplorickettsia
contig_195	43601	49600	342859	348858	6000	diplorickettsia
contig_196	4801	20800	404755	420754	16000	diplorickettsia
contig_196	39201	48800	439155	448754	9600	diplorickettsia
contig_196	42801	48200	442755	448154	5400	grylli
contig_196	68801	85000	468755	484954	16200	diplorickettsia
contig_196	85601	89600	485555	489554	4000	grylli
contig_196	85801	107800	485755	507754	22000	diplorickettsia
contig_196	89801	107800	489755	507754	18000	grylli
contig_197	50601	54600	558418	562417	4000	grylli
contig_197	50601	58000	558418	565817	7400	diplorickettsia
contig_197	64601	68800	572418	576617	4200	diplorickettsia
contig_197	71201	83600	579018	591417	12400	grylli
contig_197	72601	86000	580418	593817	13400	diplorickettsia
contig_197	148801	152800	656618	660617	4000	diplorickettsia
contig_197	238001	242400	745818	750217	4400	diplorickettsia
contig_197	278601	285600	786418	793417	7000	diplorickettsia
contig_197	278601	296200	786418	804017	17600	grylli
contig_197	286001	296200	793818	804017	10200	diplorickettsia
contig_198	13001	17000	905459	909458	4000	diplorickettsia
contig_198	82601	88200	975059	980658	5600	diplorickettsia
contig_198	154801	160600	1047259	1053058	5800	grylli
contig_198	226001	231400	1118459	1123858	5400	diplorickettsia
contig_198	242201	254800	1134659	1147258	12600	diplorickettsia
contig_198	245601	250400	1138059	1142858	4800	grylli
contig_198	491601	495600	1384059	1388058	4000	diplorickettsia
