# Supplementary material for: Candidate pathogenicity islands in the genome of ‘Candidatus Rickettsiella isopodorum’, an intracellular bacterium infecting terrestrial isopod crustaceans
Source: PeerJ. 2016 Dec 21;4:e2806. doi: 10.7717/peerj.2806 (PMC5181103; doi:10.7717/peerj.2806)
Supplement: Supplemental Information 2 [file peerj-04-2806-s002.zip › Supplement/comparative_genomics/dot_plot_isopodorum_diplorickettsia_200/reference_contig_lengths.txt]

NZ_AJGC01000001.1,927639
NZ_AJGC01000002.1,613013
NZ_AJGC01000003.1,124827
NZ_AJGC01000004.1,45620
NZ_AJGC01000005.1,13922
NZ_AJGC01000006.1,2952
