# Supplementary material for: Candidate pathogenicity islands in the genome of ‘Candidatus Rickettsiella isopodorum’, an intracellular bacterium infecting terrestrial isopod crustaceans
Source: PeerJ. 2016 Dec 21;4:e2806. doi: 10.7717/peerj.2806 (PMC5181103; doi:10.7717/peerj.2806)
Supplement: Supplemental Information 2 [file peerj-04-2806-s002.zip › Supplement/comparative_genomics/dot_plot_isopodorum_diplorickettsia_200/Rickettsiella_isopodorum_formatted.fasta.chunks_200]

>contig_185_chunk_1
GCTTGACAGAAAAGATGTATGAGGTAGAATTCGCGAGCTCTTGAGTTTTTGGCTTAAGGGTGCAGAGAGAAGAGTTGAGTTGAAGTAGTGTAAGAGCTACGAAGCGACTAAGAAAATCTTAAAAGTTCATTAACAAAGTAGATGCAGTAAGCAAAGTGTGTGGGCGCTTGGCAAGAGCCGATATGAGGGCTATTAGAAGC
>contig_185_chunk_201
GATTTTGATAGTTATAAGTATCAGCAAACCGAGCGCTGAGATTGTGAGAGATCATAATTTGAGTGAGACGGGATTAAACAAAAAAGTGAAGAGTTTGATCCTGGCTCAGATTGAACGCTGGCGGCATGCCTAACACATGCAAGTCGAACGGCAGCACAGTAAAGATTTCGGTCTTTATGGGTGGCGAGTGGCGGACGGGT
>contig_185_chunk_401
GAGTAACGCGTAGGAATCTGTCTTGGAGCGTGGGATAACCCGAGGAAACTCGGGCTAATACCGCATGATATCGAGAGATCAAAAGCAGGGGACCGAAAGGCCTTGCGCTCTGGGGTGAGCCTACGTCGGATTAGCTAGTTGGTGGGGTAAAAGCCTACCAAGGCGACGATCCGTAGCTGGTCTGAGAGGATGACCAGCCA
>contig_185_chunk_601
CACTGGGACTGAGACACGGCCCAGACTCCTACGGGAGGCAGCAGTGGGGAATCTTGGACAATGGGGGCAACCCTGATCCAGCGATGCCGCGTGTGTGAAGAAGGCCTTCGGGTTGTAAAGCACTTTAGGTGGGGAAGAAAGGCAGTTGTTGAATACGCGACTGTTATGACGGTACCCGCAGAATAAGCACCGGCTAACTC
>contig_185_chunk_801
TGTGCCAGCAGCCGCGGTAATACAGAGGGTGCAAGCGTTAATCAGAATGACTGGGCGTAAAGGGCGTGTAGGTGGTTAATTAGGTTTGATGTGAAATCCCCGGGCTTAACCTGGGAATTGCGTCGAAAACGGATTGACTCGAGTGAGATAGAGGGTTGTGGAATTTCCGGTGTAGCGGTGAAATGCGTAGATATCGGAAA
>contig_185_chunk_1001
GAACATCAGTGGCGAAGGCGACAACCTGGATCTTAACTGACACTGAGGCGCGAAGGCGTGGGGAGCAAACAGGATTAGATACCCTGGTAGTCCACGCAGTAAACGATGAGAACTGGCTGTGATGTGTAGGGAGCAATCTCTGCATGACGTAGCGAAGCTAACGCGTTAAGTTCTCCGCCTGGGGAGTACGGCCGCAAGGT
>contig_185_chunk_1201
TAAAACTCAAAGGAATTGACGGGGGCCCGCACAAGCGGTGGAGCATGTGGTTTAATTCGATGCAACCCGAAGAACCTTACCTACCCTTGACATCCTTGGGAGAAGGCAGAGATGCCTTTGTGCCGAAAGGAACCAAGAGACAGGTGCTGCATGGCTGTCGTCAGCTCGTGTCGTGAGATGTTGGGTTAAGTCCCGTAACG
>contig_185_chunk_1401
AGCGCAACCCTTATCCTTTATTGCCAACAGGTTATGCTGGGAACTTAAGGGAGACTGCCGGTGATAAACCGGAGGAAGGTGGGGACGACGTCAAGTCATCATGGCCTTTATGGGTAGGGCTACACACGTGCTACAATGGGTCGTACAGAGGGAAGCCAACCCGCGAGGGGGAGCCAATCCTTTAAAACGTCTCGTAGTCC
>contig_185_chunk_1601
GGATTGGAGTCTGCAACTCGACTCCATGAAGTTGGAATCGCTAGTAATCGCGAATCAGCAAGTCGCGGTGAATACGTTCTCGGGCCTTGTACACACCGCCCGTCACACCATGGGAGTGGGTTCTACCAGAAGGCGGTAGATTAACCTCGCAAGAGGGGATCGCCGACCACGGTAAGATTCATGACTGGGGTGAAGTCGTA
>contig_185_chunk_1801
ACAAGGTAGCCGTAGGGGAACCTGCGGCTGGATCACCTCCTTATGAAAATAAGATAATAAACCCTAAACGCCTAAGCGCTCACACACATTGCTTACTCTTACTAGATGAATCTTCGGATTCTCAAATAAACAGAATAGACATAAAACCGAATTAGCGGGCCGAGTATTTTGATTTGGTTCAAGGCGGACGCGCTTTGAGA
>contig_185_chunk_2001
AGCGGAGTGTACTGGAAAGTACATGAGCATTCGAAAAGCAAGTCCAACGAAGAAATAAAACAAAAGACGAAGGCCTTAAAAAGATTGAGGGTCTGTAGCTCAGTTGGTTAGAGCACACGCTTGATAAGCGTGGGGTCGGTGGTTCAAGTCCACCCAGACCCACCAGCTTAAGACTAAATTAGAAAAGTCTTTTGGGTGCA
>contig_185_chunk_2201
GAACTAGAGAAGCGAAGAATTTTATTCGAGTTCAAGGCGAAAGATTGCCGAGGAACGGAGTGCACTGCGGAGTGCATGAGTACCGCAGACAAGCTTTTAACGCAGAAATCGAGTAAAAGACAAGCTTCCTAAAGTATGAGGGGCCATAGCTCAGCTGGGAGAGCATCGGCTTTGCAAGCCGAGGGTCGTCGGTTCGATCC
>contig_185_chunk_2401
CGACTGGCTCCACCAATACAGGCCCGAAAAGAATTGAAAGAATATAAGGAAGAGAAGGAAAAAAATAAGAAGCCAGGAAGGTAAAAGGAGATCATAGTCGTCTTTGGCGGCTATAGAGAAGTTCATTAACAAAACAGAAATCTGTAAGAAGGCGCGAAGATATAAAAAAAGTAAAATTTTTTTATGATCTTCCAAGAATG
>contig_185_chunk_2601
AAATAATGAAATTGTTGTAAAACAATTTCAGGGTATGTTGCATTCAGCGAAAGAACCAGAAAGAGAGGAATCCAACGAGTCAAAGCTTGCAAGCTTTACACTTAAGTTGGCGAGAAGTTTTTATGTTGCTCTTAAAAAAGTGAAATAAAAGCTGATCTAGAAAATCAAGTATTTTAGTTTAGTTCGAGGCGGGCGCGCTT
>contig_185_chunk_2801
AGAGAAGCGGAGTGTACTGGAAAGTACATGAGCATTCGAAAAGTAAGTCCAACGAAGAAATAAATTAAAAGACGAAGATTGTTCACCGATAAGAGTAACGAGTTGGGTTCTCAAATCAAGTAAATAAGCGCAGAAGGTGGATGCCTTGGCAGTCGAAGGCGAAGAAAGACGTGGAAGCCTGCGAAAAGCTTCGGGGAGTT
>contig_185_chunk_3001
GGCAAACAAGCTTTGATCCGGAGATATCTGAATGGGGAAACCCGATCTATTTTAGATAGGTCATTGTTAACTGAATTCATAGGTTGACAAAGCGAACCGAGGGAACTGAAACATCTAAGTACCTCGAGGAAAAGAAATCAAATGAGATTCTGCAAGTAGCGGCGAGCGAACGTGGAAGAGCCTTCACGAGCTAGTTAATA
>contig_185_chunk_3201
GGTTAGCCAAAAGGTCTGGAAAGGCCTGCCATAGAGGGTGAAAGCCCCGTCGGCGAAAATCTGTTAATGAGACTAAGCGTGAAACCAAGTAGGGCGGGACACGAGAAATCCTGTTTGAAGATGGGGGGACCATCCTCCAAGGCTAAATACTCTCGACTGACCGATAGTGAACCAGTACCGTGAGGGAAAGGCGAAAAGAA
>contig_185_chunk_3401
CCCCGGTGAGGGGAGTGAAATAGAACCTGAAACCGTCTGCGTACAAGCAGTAGGAGCTCCGCACTTAAATTACTTTGTAGACCAGTGAATAGAAATATGAAACTGAAAAATAAAGAAGACTATTAGAAGTAGTACTCGCAGCAATGGGATTTTTGACAAGGCGCCGTGAAAATGAGTAACCGGAGTGTATTAACCATACA
>contig_185_chunk_3601
TGAGGATTGCGAATTGAGCGGTAACGCAGAAAAAAATTCAAGTGCGAAGAGTATATTTTAGATAGTACACAGAGTAATTAAAGTGCGGAGTGACTGCGTACCTTTTGTATAATGGGTCAGCGAGTGACTTTTAGTGGCAAGCTTAACCGAATAGGGTAGGCGAAGGGAAACCGAGTCTGAATAGGGCGTTGAGTCGCTAG
>contig_185_chunk_3801
GAGTCGACCCGAAACCGAGCGAGCTAGCCATGTCCAGGGTGAAGCTTGGGTAACACTAAGTGGAGGCCCGAACCCACATCTGTTGCAAAAGATGGGGATGAGGTGTGGCTAGGAGTGAAAGGCTAAACAAGCTCGGAGATAGCTGGTTCTCCTCGAAAGCTATTGAGGTAGCGCCTCGTGTTAACGACTAGGGGGTAGAG
>contig_185_chunk_4001
CACTGTTTCGGTAAGGGGGTCATCCCGACTTACTGAGCCGATGCAAACTTCGAATACCTAGTTCGTGATGCACGGGAGACACACGGCGGGTGCTAACGTCCGTCGTGAAAAGGGAAACAACCCAGATCACCTGCTAAAGTCCCAAAAGTTAGGTTAAGTGTGAAACGTAGTGGAAAGGTTTAAACAGCCAGGAGGTTGGC
>contig_185_chunk_4201
TTAGAAGCAGCCATCCTTTAAAGAAAGCGTAATAGCTCACTGGTCGAATCGGTCTGCGCGGAAGAATGAACGGGGCTCAAACCTAATACTGAAGCAGTGAATGTCATTGGTTTTTGACCGATGATGTGGTAGAGGAGCGTTCGGTAAGCCGTTGAAGGTGACCTGTAAGGGTTGCTGGAGGTATCCGAAGTGCGAATGCT
>contig_185_chunk_4401
GACATGAGTAACGATAATGCGGGTGAAAACCCCGCACGCCGAAAGTCCCAGGATTCCTGCGCAACGGTAATCGACGCAGGGTGAGTCGGCCCCTAAGGCGAGGCGGAAACGCGTAGTCGATGGGAAACAGGTTAAAATTCCTGTACTTTTATAGACTGTGATGGGAGGACGAAGAAGGCTAGGTTAGCCGGAGACTGGTA
>contig_185_chunk_4601
GTTCCGGTTTAAGCGAGTAGAGAGAAGCTCTAGGAAAATCCGGAGTTTCGTTAATCTCGAGACGTGATGACGAGTTGTTAACCTCGGTTAATGACGAAGTAATTGATGCCCTGCTTCCAGGAAAACTCTCTAAACTTCAGGTCTATAGGAACCGTACCGCAAACCGACACAGGTGGACAGGTAGAGAATACTAAGGCGAT
>contig_185_chunk_4801
GAGATAACTTGGGTGAAGGAACTAGGCAAATTGGCACCGTAACTTCGGGAGAAGGTGCACCTTTTTTGGTGATTGGGTTTACCCCAAAAGCTGAGGGAGGTTGAAATAATCAGGTGGTTGCGACTGTTTACCAAAAACACAGCACTCTGCGAACTCGAAAGAGGAAGTATAGGGTGTGACGCCTGCCCGGTGCCGGAAGG
>contig_185_chunk_5001
TTAATTGAAGTGGTTAACTTGCGCTGAGATGGCTTTTGATAATGAATTAGAGAGAAGAATAATTCGAAAAGAAAGGTCAAAAGTCATGTCAGCGCAGGTGAAGCTGCGGATCGAAGCCCCGGTAAACGGCGGCCGTAACTATAACGGTCCTAAGGTAGCGAAATTCCTTGTCGGGTAAGTTCCGACCTGCACGAATGGCG
>contig_185_chunk_5201
TAACGACAGCCACACTGTCTCCACCCAAGGCTCAGTGAAATTGAAATCGCTGTGAAGATGCAGCGTACCCGCGGCAAGACGGAAAGACCCCGTGCACCTTTACTACAGCTTTACACTGGACTTTGAATTTAACTGTGTAGAATAGGTGGGAGGCGTTGAAGCGAGTTCGTTAGAATTCGTGGAGCCGAGCAGTGAAATAC
>contig_185_chunk_5401
CACCCTGTTAAAGTTGAAGTTCTAACCTAGGACCCTGAACGGGTTTGGGGACAGTGTATGGTGGGTAGTTTGACTGGGGCGGTCTCCTCCTAAAGAGTAACGGAGGAGCACGAAGGTACCCTCAGCGCGGTCGGACATCGCGCATTGCGTGTAATGGCACAAGGGTGCTTGACTGCGAGACAAACACGTCGAGCAGGTGC
>contig_185_chunk_5601
GAAAGCAGGTCATAGTGATCCGGTGGTTCCGAATGGAAGGGCCATCGCTTAACGAATAAAAGGTACGCCGGGGATAACAGGCTGATACCGCCCAAGAGTTCATATCGACGGCGGTGTTTGGCACCTCGATGTCGGCTCATCACATCCTGGGGCTGAAGCAGGTCCCAAGGGTATGGCTGTTCGCCATTTAAAGTGGTACG
>contig_185_chunk_5801
CGAGCTGGGTTCAGAACGTCGTGAGACAGTTCGGTCCCTATCTGCCGTGGGCGCTGGAGATTTGAGAGGAGCTACGCCTAGTACGAGAGGACCGGCGTGGAGGTACCGCTGGTGGTCCGGTTGTTTCGCCAGAAGCATAGCCGGGTAGCTACGTACCGACAGGATAACCGCTGAAAGCATCTAAGCGGGAAGCCTCCCTC
>contig_186_chunk_1
GGAATCTCTGGAATCTCTGGAATCTCTGGAATCTCTGGAATCTCTGGAATCTCTGGAATCTCTAGAATCTCTAGAATCTCTGGAATACTCTCGTCTATTTTCCTGGCCTTGTATTTCTTTTGCTTTTGCTAAAGGAGACATTTCAGTAATAGCTCGATCGACTTTTATAATCAGCTGACGTAACACCGCATCATTAAAGC
>contig_186_chunk_201
GAAAATTATCGCTGAGTTCAGCCATAGCCTCTTTCCCGCATTCTATATTCATTAGAATATAATGCGCCTTAGGAAGCTTATTAATAGGAAAACAAAGCTGTCTACGACCCCAATCTTCAAGACGGTGAACCTGTCCGCCGCTATTTTTAACAATGGCCGTATAACGTTGAACCATAGCAGAAACCTGATCACTTTGATCA
>contig_186_chunk_401
GGATGAATTAAAAGCACTATTTCATAATGACGCATAGTATCTCTCTCGGTTAAAAGCCTCCCAACTCACGTGGTGAGGCAAGTATATACTTAAAGGACTACCCTAAAAGCGGGCCTATTATACGGTCGGACCCTTTAAGATGCAATAAATCCCTACTGCTTGACAGGCCTTTCCTTGCCACCTAGCATTCAGCTTTAAAT
>contig_186_chunk_601
TTAATCATTACCTCTAATCTATCCTATGGATTTAGCGCCTATATTAGCCTTGGTTAAGCAAGACCTTGACCAGGTCGATACCCTAATCGATAACTGCCTTTACTCTGATATTCCTTTGATACCAGAATTGGCGAAGCATCTTATTAATAGTGGTGGTAAGCGCTTACGCCCATTAATTGCCCTACTCAGTGCGAAGGCCT
>contig_186_chunk_801
TTGGCTACCAGGGAGAGGGGCATAGGCAGCTTGCGGCAAGTTTAGAACTCATCCATACAGCGACCTTATTACATGATGATGTCATTGATGGTTCAGAGCTACGCCGTGGCAAAAAAACCGCCAATAGTTTATGGGGGAATTCCGCCAGCGTTCTAGTCGGGGACTTCCTATACTCGCGCGCCTTTCAATTGATCAGTCAA
>contig_186_chunk_1001
ATCAATAATTCGCGTGTGCTTACATCGCTCGCAGATGCCACGAACACATTATCCCAAGCAGAAATTTTACAATTACTTAGTTGCCACAATGCTGATGTAGATGAAGCCTATTGCTTAAAGATTATCCAAGGTAAAACGGGCGTACTTTTTTCTATCGCCGCAGAACAACCCGCTATTCTAACTGCACGACCCGAAGCTGA
>contig_186_chunk_1201
AATTTCAGCCATGGCCCATTATGGCGTACATCTAGGTATTGCCTTTCAATTGATTGATGACGCACTCGATTATTCCGGAAGCAGTCTACAACTCGGCAAAAGCTTAGGCGATGATTTAGCCGAAGGTAAACCGACACTCCCCTTAATCTATGCGTTGCAACACGCGAATGCTACGCAAGCACAGCTCATAAGGGAAGCGC
>contig_186_chunk_1401
TCACACAAGGCAGTCAAAAACATTTGACCGCTATTTTAGATATCATGCAATCTACATCTGCTCTCAATTACACACGGCGCCTCGCCCAACACCATATTCAACAATCCTTGATCCATTTAGATAGCATTCCTGATTCAGATTATCGTCAAGCCCTGGCCCAACTGGCTAAGTTTGCCATTGAACGCACTTATTAAGTTTAT
>contig_186_chunk_1601
AAAATAAGCCGTCTTTTTATAGCCTATTTAAATTCATAATAGTTTAGGTGTCTAATTAGCACTTTTTATTCGAAAACAATTAAATCGATTAAGGTTATTTTAATAAAATCTACTTATAATTAAGGGGCGAAAAATCTTTCTTAAAAAAACTCTATGGCAAAAATATTAAAAAGTACTAACAAGAATTTAAAGAATTTTGA
>contig_186_chunk_1801
ATATTTACGTAAATTAAACGATAATAATAGTTCACATGGAATTTATCTTTTAAAGAAAGTAAAAAATAATAAACTAAAAAGCCTATGGGTTGCTAAATTTTTAAATCAAAAAAAAGAAGCTCAACTAGAAGCGCTTTCCCAAGACTTGTTCCGCTTGATACTTCCTCAACAACCAAAAACACGCTGGGGGCAAATACCTG
>contig_186_chunk_2001
GAAATGAAGCGCTTATAAGCCAATCCATTGAATATTATGTGCTCTCCAAAGCAATACTTAACTTTAAAGATAAATTTTTTTTCTCTCCAAAAAATAATGAATCCATACTCAATCATAGCATTACCGGATTGGCGGCTACACAAGTTTTAGCATTATGGTTAAATGAAATCGATTTTAAAGCGGGCAATGTCGGTATCGAT
>contig_186_chunk_2201
CCCGAGAAAAAAATAGTTATAAAAATTGATGGGGGTTTAAGTTTTATTTCATTAAACCCTAATTTCAGCTATTTACACCAAGGAAATTTTAATATTACTACAGAGGATCTTGAAGCACTGCCTAATTTAGTAAACTATGAAGCTTGTAATTGGTTACAACAAATTCGATGGGACTTGAATAAAAAACATAGTATAAAAAC
>contig_186_chunk_2401
AGTACCGACAGAATTAGACAAAAAGATCAACCAAAGCCCTCAGTTTAAAAATGAATTATATCAAACTATCTTACGCATTATTTCATTACCTGATGCGCTTATTCATTTTTTTACCCAATGTTATATAGCCCAGCACAGCGATGCACAATTATTTTCAGACTTTATCATCCAAAGAAAACATCAACTAGAAGCTGCCGCGA
>contig_186_chunk_2601
ATAATATTCTCGCTTTTGATAGTTATCGTCAAAGCAATCAAGCAAGAAAAGATATAATGACTTATTTAAACTATCTAAGAAACTTTAAAACCATGGGTAAATCTGTTTTACTCACTGATTTTACAAATAAAAGTAACCTTAATGTCGAAATAATCATCATTGAAAATTTTAAAAAAAATAGAATAAATAATTTTCCTAGA
>contig_186_chunk_2801
ATACTTAATACGTATCGCACTCGCTTAAACCATACGATTGATTTATTCTCTGAGAAATTTGAAGACTGGCTACTGCCTTTAGATCGAGAAAAAATTACTTCAAATATCGAATTTTTAAATAAAATTGTAACGGAATATTCGACTTCACCCTCATTTTTAATGAAAAATACATTTTATACGACATTAGAAAAAGTTAAAAA
>contig_186_chunk_3001
TATCCTTAAAAAAGAAAACGCACCAGAAAGTTCGCTTATTTCAGATTTCATCTTATCCATTAACACCTTGCTGAATGACAGAGACCATCTAAAACAAAAAAAATCTCTACCGATTTTGGAAAAAAACAAAACGATTCAACCATCCATTTCGATAAGTTTTTTTAATAAAAAACATCAAAAAATATCAACCGACCATCAAT
>contig_186_chunk_3201
CTAACTCACCTTGCGCCAGTACTCGTATTATTTAGTTATTTATTTTTTCGATCTAAACTATTTTTTACTAAAAAATAAGGTGTATTAATATGCTATTAGAACTTTATCATGCTGCTAAAGCAGGAAAACTGCGCGCTATGTACATTTGAATAGCGACTCTCTTAAAAAAGCAGCGGAAAAAAATGGTGACAAATTGTCTA
>contig_186_chunk_3401
CACTTGAATCGCGTCGCTTAACTTAGAGCTAGCTGAATGAAACCAAAGCTGATAGAATTCCTCGAAATTTTTGACCTATTTCGTCAATTGCGGGGTGTAGCTCAGCTTGGTAGAGCACTAACTTCGGGAGTTAGGGGCCGGAGGTTCGAATCCTCTCATCCCGACCAGCCTATCCCACAAAAAAGACTTAAAAATTAACC
>contig_186_chunk_3601
TATTTCGTTCATTCTATTCCATTCAATTATTTTCCAACCTGGCTTACATAAGCACCATGTACCAAATTTGTACCAGTTACTAAATGATCAGCAGCTTTCTTGAGATTGCTCTTTCACTTCTGAATAAAACATATGAATATTCATTTTTTTAGTTAAGGCAGTAATCTCTGTTTTTACAGATTCGTGAAATTCATAGTGAC
>contig_186_chunk_3801
GTTATTCTAAATGTCTTATTAATGAAGTACCCGGTTATTTATTCTTCTTGCTTGAACTAAATTAATTTTTAGAATTTTTTAATAAAATATCGACAAACCTGCTAAATTTTAGTAAATTATTAATTGATGCTTATTTTTTTAATACTTTTAGTATTAAAAAAATAAATTGCTGAAAAATATTAATTTAACAATTCATTAGA
>contig_186_chunk_4001
TAATTTAATTAATTATTTTAATCTTATCTCATAAAAAAATTTAAATAAGAAACCTAAGATAAAAGGACTTAACTATGCTACAAATAGAAAATAGAACTCAAAAATTTTATCGTTATTCTAAGTTAATTCAATTACAAGAGATAGAACATTCCATTAAACAAAGAATTTCTTCACGCATTAAACGAGCGCCATCTGTTAAT
>contig_186_chunk_4201
ACACTTGTCGAAGCCACTGCAAAAAACGATTTTAGTTATTGGTTAAGTCAAGAAGATATTGCTGATATTGCTCGGATAGAATATAACCAATTCCGCACTAGAACCGAAAACAATGCTGAATTTGAAATATTAGGTTCAATGACGCAATTATCTTCTACCGTAAAATCATTTCAAGAAAAAATTAAAACGAATAAATGGAG
>contig_186_chunk_4401
CAAAGCTTTGCTTACGTTAATTATGAATCTTGAAAATTTACATTGGGTTACTATGCTTATATCGTATAAAAATAATAATTATGTTGCCTATTACGTAGATTCAAAAAATAATCCTATTCCTCAAAATTATTTTGAATTGCTTTATAATCCATATCTAATACATCCAATAATAAATCTAAACTCAGGCTATATGCAACAAA
>contig_186_chunk_4601
AAGATGGCTTCAATTGTGGTTTATGGGCACTCGAAAATGCGGTGGTTCTAAATGCAATGTTTGATCACAAGGAACCACTTGATTGGTTAAGTAAAGCATTGAGACGGGTGCACGATAAAAATTATTTTGAAGGGAAAAGAATATTATTATCCGAAAAACTCATCAATGATCCTCTATGGAAAGAACGCCATTTAAATTTT
>contig_186_chunk_4801
GTGCATCCTGATGAAATATCTAAAAAAACGCAATTATTAGATGATTCATTTACTCTAGATAAGCTTGAACATGACTCTAAACGATTAAAAGCCTCGCCCAACAAAGAAAAAGAAAAGGTTGCGGCTTTATTAGAGATCTTTGTGACCACGTTTTTAAGCTTTTTCTTAAAAACTATAGGGGTTTATCATCTACTTGCTAA
>contig_186_chunk_5001
GGAAAAACGATTAACAGCGGAAGCACTTAAAGTTGAAATAAAAACGGGGGCTACAAGCGCTTTATTCGGTGTATATATTGCCGATAGCCTTGTAGGTCTAATTCCTGCTTTGGTTGCTTCATTGAGAGCAATAAGTGGTAAGTATTATATATCAAAAGATAAGGCGCAAAAGATAACCCATTTTTTTTCTAATGTAGAAT
>contig_186_chunk_5201
CAGAAAATTTAGATTCTATGCTAGCTGAAGTAGCTGTTAATATTTTTTACAGCTTTGAAAGTCAATTTATGCAGGTAACGGACAAAGCAGGTGAAAAAGTGGCAATAGAGAAACTCGCAGAGGACGCAGTCGAGCGAATATTCAATGCTATAAACAAGCTTTATGATGTTAACTGCGTTTTTTCTAAGCAATTGCTAGAA
>contig_186_chunk_5401
GAAAGTGTGTTAAAAGGGGCATCGGAAAAATTTTTCGATCCTAATCTTAAAGAGATCGCACTGACAACTTCAGGTTATGTGATTCTAAACAAAGAAGGAAAAAAAATTAACACCAGTAAATTATATGAACATACAGGTTTAGTAGAACTTAGTGCAAATGACCAACCTAATAAATTTTATGCAACTAAAAAGTATTCACA
>contig_186_chunk_5601
TCATAAATATGGCTATCGCCGTCTATTTGATTGGGAAAAAGAAGTCAGCGGCGAATTGAAGAAAGACCTGAAAGAACAATATATCAATGATCAATTTCTTCAGGAAAATGATATTTCTCAATTTCATTTAAGAAAATATTCTTATGTTTTGTCTCAAGAAACTAACCAAGCAGAAGCATCGCGCCTTTTAGATAAAATTA
>contig_186_chunk_5801
AAAATCATCAATTTCCACAACCAGTTATTAAGGATCAGAATAATAAAAAGCCTATTTATTTTAATTTAAGAAAACCGGTAAAAAACTTTAGTGGAAGGATTGAGATTCTTAAAAATTTGCATCGTACGCTGATATCGGAAAGAACGATAGCCATAGTGCCTAATTGGTCAACTTTCTCGATTTCTTCGGATAAAGATATA
>contig_186_chunk_6001
GCAGACACGCATGGTAGCGATTCATCATCAGCTTCGAGTGGCTCCCTATTATCCATTAGTGGGTTAGGAGGAATAGGCAAGACACAATTAGCTTTACGCTATGCTGAACTCTATGCGCATCATTATGATCATAATGTGTTATGGATCGATGCAGAAACTATTGAAAATATAGCCTATTCTTTTAAAAAACTCTCTAAAAA
>contig_186_chunk_6201
GCTAGAAATTTCTATCAGTGAATATGGACAAGAAAAAACACTTGAAGAAATTGTAGAAAATGCTTATGAGTATTTTTCAGATAGAAAAAGTTTATTTATTTTTGATAATGTTGAGAATTACCGTGCAATCGAAATTTATTTACCTAAATCGAGACCTGACAACAAACCCACGGTGCTTATAACCTCACGTTATGGCAATT
>contig_186_chunk_6401
GGGATAATGTCGCAACTACGATGAAGCTTAATGTATTTACCGAAGATGAAACCCAAGAACTTATTAAGAAATCATTAGGCTTAGATGAGAATACTCCACTTGAAAAAATACTGGAATTAAATCAATTACTTCAAGGCTTGCCGTTAGCACTACAACAAGCGCTTGCTTACATTAAATTGAGAAGATCTACTGATAGTCTT
>contig_186_chunk_6601
TTTTCATTTCAGGATTATATTGAACTGTATAAAGAAAAAAAGAAAGAATTATTAAATTTTGATTTTACAAAATATTCTAACGATCCTTATTTAGAAACAGTTTTTACGACATGGCTTATTACGTTATGTAAAATCAAATCTAATTCGATAGGTGAAGATGCAATAGAAATTTTAAATATTATGGCTTATTTAAATCCAGA
>contig_186_chunk_6801
TAGTATTTCCATCAACAAATTTGAGTATTTAAATAAAATTTATTTTCCAAAATCATACGATCTCGTTAGTATTACCTTTTTATTAAACAGTTATTCTATGATTAATTCGCATGGAAAAGAAGGTGTATATACCATTCATCGATTAGTTCAACAGGTCATACGGATTAATCTCGAAGAACATCAGGAAAAGTTTAAAGCGA
>contig_186_chunk_7001
TAGTCGAAAAAACACAACTACTATTTTGGCATTGGCAATTTGCTTTTAAAAAAAATCAAGAAGTTTTCTTCCACTATCTACATTTTTTAATCTATATGGCAGAACATAAGGAGCTTATTGGTAGCTTGTTGTTTGGTCATCCAGAAAAAATACTATTTGATAATTTAATTCTTAAAAATGAGAAACAGCGTCATTATTTT
>contig_186_chunk_7201
ATTGATTTAGCCTACTTGAAATTTCCAAAGGAAAAATTTCTTAAGTTTGCAGGAGACGCAATTGCCTACTATATCAAATGTGGTTTATTTTTCTCTTTATCGGAAATACTCAATTATCTCGAAAAAAAATGGTCTATAAAAAGTTTTTCAAAGGAAAATATTAATTATATTAGCGAATATATTAATAATTTAAAGAATTC
>contig_186_chunk_7401
TAAGCTAAAATTAAATCGATTTTCGACTAATCCTGAAAAACAAGCAAGACAAAGAAGCGCGCTTTTACTCTATGCTGAATTTAATCACAAAATATTTGGGAATTTTTTTTTCAAATATGCTGGCTGCTCATTTCAAAGTTTAAAGAGAAGTATTTGTTTATCCTCTGAAGCTGAAAAAAAGATCAAAGAGCACAGGAATC
>contig_187_chunk_1
CCTGACTGTTAATCATACTCTCGACTGCCTCTGCTTTAATTAAAGTTCTATAAAAACAATCAGTTACTTACTAAAACCGTTGATCAAAAAAGTCTTGACGCGAACTTTGCGCGTCAAAATTTCTACTCTAATAAATCAATTCGCAAAGCTTCTATTAAATTAAACTCACTCCCAATTTAGTCCCGTATCACGTAGCTTTT
>contig_187_chunk_201
CCAATCACTTTTCAAGGGATGCCCAAGGATCAAATCTTTGAGTGCCAAAATAGCTTGTTGAATACGTAATTGATTAGCGGCGGTCGCGGGGAGCAACTTTGCCACCACGCGACCATGTTTAGTCATAACGATTTGCTCACCTTTTTCAACTTTATCGAGTAACGCTGAAAAATGCGCCTTGGCTTCAAGCGCCTATCGTT
>contig_187_chunk_401
TTCATATCGACCTCGCTAAATTAAACGAGTTAATCATAACGCATCCGATTAACCCGTAATCACCTCGGTTAATAAGTCATTAGTAATAGATTTAATGACGCTCTTTTTTGCGCATTGGGATACCCAAAATACGCTAACACTTCAATCGAGGTGTAACGCTTATTACATTTTGGACAATGTCTTCTGCGTAAGATTTTTCT
>contig_187_chunk_601
CCCCTCCCCTGTTTTACGTGAATTAATAACACGAGTTTTGGCATATTCACAAAACGGATTTAAACACTTCATCGTTTTATTTCCTATAACGTTACATAAAGAAAAAAATTTAATCCTTTAATATTGAGTAATTTTTAAAATTTTTTAAGTCTCTAAGCTAAGTTTAAACCTTTTTTTAGTGGGCAAAACTACAAAATAAG
>contig_187_chunk_801
CTTTCGCTGCTCTAGTCTGTTACAAACGACGTATCGTCCCTGACTGTATGACATAACGCCTTAAATGCTTAGGATCATTTTTTACTAATTTACGCCTCATTTTTAATTTTTTATGCCGCATTTTTTTATACAATCGAAACTCTCTTACCAATGGAAAACAATTAATCAGTAATGATAAAAATCGTGAACGTTTTAACATT
>contig_187_chunk_1001
ATTTATTCCTTAAAATGAATTATAAATTTAGTTGTACGAAAATCTATTATTAGGTTTATTTTTCCTCCTTAGTGTTTAAATGATTAGAATTTAAGATTTGCTTTATATCCCTAGGTCTAGGAATATATTCAGTAAAACCATTTAATTTATTTTGATGTTCAATTTGTCCAGTTAAATACTGCGGTACTATTGCCAATTTT
>contig_187_chunk_1201
TTTAACGCATAATTATTTCGATAACGACGTTCAAATTCTTTTTGTAAAAAAATCAACTCTCGTTCTGGTTGTTGACATAAAAAAATCCATCCACCCATATCTCTAATCACACCGTGAATCAATGGATCGGCGAATATCACACTCTCGTAATGACCCACTTGACGAATGGTAGTAATAACTTCTATCCAAGCCGCTAAACT
>contig_187_chunk_1401
TTTGCTTTCTGTATCACCTTCTATTGCTCTTATCCAATCGGCAGGACTTGGAAAATTTCTTTTGGCATAGTCTGGATTTTTTAAAAAATCCCATAAAGTTGATTCAAACACGAGGAAAGAATATTTTTTTAAACAATTCCAATAGGTATGTAACAATAACGAAGAAAGTTTGCGATTATACACTTCAGCTAGGACCATTA
>contig_187_chunk_1601
ATCCTTGAGTAAATTTCTCCTGGTCCTGCGTGATCATAAAATTTTTTTTCCTTTTAATAATTGAAAATTATTTTGTTTATTAGAGGGTTGATCATGGTCTAAAGCGGTAGTCAACCATTTTTTAGCGATTTGTACATTATGTTCAAAAGTAATCGGAAATGAATGACGTGCAGAAGAAAACTGCAATTTTTGTTGTTGTT
>contig_187_chunk_1801
CTTTAGCCAGCCAAGCATGAATATGTCTCAAAATATTAGCACGTTGTTTACGTTTATCAGGATTAGCAACATTCCAAATAACCAGCTTGTGCAATTCTTTTAGAACATCAATTTCACTATAAATACTCTGCCATTTTTTAAACTCTTGGTGTGTTACCTGATAAACAACATTCCCATCGAGAGGTATCGTTAATAAAAAT
>contig_187_chunk_2001
TCTGAGCTTGAGGCATGGGAATGATTGATATTTATAGGCAAACGTTCTTGGGGTTGGGATTGTGAGCCTTCAGTCTCTTCCTGTTCCTGTTCCTGTTCCTGTTCCTGTTCCTGATTAGAGCAAGGCTTAGCCCTTGATTGCTTAGAATCTTTTACTTCATATTGGTGTAAGGTTTCTGTAAAAGCTAATGCAAAGGCTTT
>contig_187_chunk_2201
GCCTAAGCCTCTAATAAACGACTCTAATTTATAATAGGCTTCATTTTTCAATGCACATTCTGGAATTTCATCCCAATGTACCGCCCAACTTCTCACTACATTAGGTGACTGTGGTTTATTGTATTTAATCGCATTAGGAATAAAAATAACACGCGCTTTCAGATCCGCTTTCACCAAGCCTTGAGTCATCACTTCTTTCA
>contig_187_chunk_2401
ACGCACGTTGAAATCCTATTAATGACCACGCTAATTCTTCTGCCATAGCACCCGCACCTGCGCGATAAAGACCAGGAATTGAGGTTGTGTGCGGATTACTTAACAGATAAAGAAAAAGTGCCTGGCCGCTAGGTTTGATCGGGGTTAACGATCGAAATTTTTTATCACACCAAATTCTGACATCTAACATTCGATAACGC
>contig_187_chunk_2601
ATAATTTCCCTTATTCAATGAAATAGACTGAGAACTTATTGGTAAACCATCAGCTTGCGCTTTACTTGCGGTAATTTTCTTTTTAATCGTTTGTTTTGATTAGATAACACCGGGCTTAATTTAGCCGCCTTAGAAATACTTATCTTTCGTTGATCGACTTGAGATATTAATTCAGTGCTCGCATAAAGCTTTACTTTTTT
>contig_187_chunk_2801
GGCATTTTGATAAGTAAAATGACTACCAAAGCCTAATCGATTGGCGATTAATTGACGTAAGGGTGTCATTTTTTTCTGCATAACTTGTGCATCTTTATTCACAAGTCGAGTCTTTTTATCATTTTTTTTGCTGATATTTCTTTTTTTTCTTAAATCAACTTGGTTTTTTAATTTAGCCAGATCAGTCCGATAGCCTTGTC
>contig_187_chunk_3001
GATTACCTAAAAATTTTTCTAATGCCATGCCTATGTCAACACGTTCACTGATCAGAAAATTTTTAACGAATAATTCACTCATGTAATGACCATCGGCTAAATCAGATAAAGAAACTCGCCAAGCTGGTATCGTTTTTTTTGTATAGTATTTATATAAATAAAAAATTTTTTCACCAAAGATCAACGTATTCTCTTCATCA
>contig_187_chunk_3201
ACACAAATAGGGCGATGCTTATGAAGTGGAATCGATTTATCTTCATCAGAAATTGATAGTGTATATTTTTCAGATTTTATGCGTTCTATAGCCACATAAACCAATTCACAAGGAGGTAAATCAAACTTAGGTAATTGTAAGGTTAAATGTTTTAAACGCTGCACAATATGAAAAGGTACTAAATCTTTCCAATTAATTTC
>contig_187_chunk_3401
ACCCCCGGTTAAATATTCAATTTGTAAAGCATATTCTAAAGGTATCTTGCTCACCCCTTTGATCCAGGCGTAGATATGTTCACGATGAATACCTAACTTTTTTGCCATATGTTTAACTGAACCTAAACTATAAATTGCTTTATCTAACATTGCTTCCTGCATGAACTCACATCCTTTTATTTTCGTTCTACAAAAAGTCT
>contig_187_chunk_3601
AACCAATAAAAATTAAATTTTTTTACTTCATAATTGGTATCTTAGTGCGATCAAGTAAATACTTAGTGAGAATTAGGAACAGCTATGCAACCTCGTTTAATTCGCTTACGTGATGCCGCAAAATACTTAGGTATGGATAGAAATCGATTTAATAATGAAGTAAGACCTTTTTTAGTCACACTAAAAATTGGCCAACAAGG
>contig_187_chunk_3801
AGTTGCTTTTGATCGCTTGGATCTTGATCAATGGGCTAATGAATTTAAGAAACATCAAGGCAAACCTGCACAACGAACAATGCACTGGCAACATCATGGAATGCTAACCTTACTAAGAGAAAAGAAACATTCGACTCTCACAAAAAAAATAGTGAATGAAGAATTTCAACAGTTGGTTGATGAACTTTTGGAAAAAAAAA
>contig_187_chunk_4001
CTAATCCTAGCAACCATAAAACGAATTAAAAATTGCAAATGTTATCAACACTCAAATACTGCTATCACTTGGATTATCACGCATTGAGTATGATTGTTACGGAATGAAGTAATGGGAAAAAAACGTAGCCCTGGACTAGTTAAAAGAGGTTCAATATGGCATATCAATAAAAAAATTTATGGTCGACGAATTTCAGAAAG
>contig_187_chunk_4201
CACACGCTCATCATCATTAGCAGAAGCAGAGCGATATTTAATGCATCGACTCGAAGAAATTCGCCAAGTCAGTATTTACGGAATAAGACCGACTCGTTGTTTTCGGCAAGCTGCGCTTAAATTTCTAAACGAAAATCAACATAAAGCAAGTTTACGTACCGATGCACGCTTATTAAAACAGTTGGATCCGTTTATCGGTG
>contig_187_chunk_4401
ATTTGGCACTGACAGCGATCCATCATGGCAATCTAGAATCCTACATAAAGGCACGTAAATCAGCTGGAGTAAAAAATCGAACCATTAATTATGGATTGCAAGTGGTGCGTCGCATTTTAAATCTCGCTGCTCAAGAATGGTTAGACGAAAATGGTCTAAGTTGGATAGCCAGTGCGCCAAAAATTCGCTTGCTACCTGAG
>contig_187_chunk_4601
CAAAATAAACGTTTACCCTACCCTTTAGCAAAAGAAGAAGAAAAACGCTTGTTTGATCATTTACCGACTCATTTAAAACAGATGGCTCTATTTGCAGTGAATACCGGTTGTCGAGATCAAGAAATTTGTCGCTTACAATGGAGTTGGCAAGTGATCGTACCTGAACTAAAAACCTATGTTTTTATTATTCCTGCCAGCTT
>contig_187_chunk_4801
AGTTAAAAATCGTCAGAATCGATTGGTTATTTTAAACCAACAAGCCAAGCAAGTGATCGAAGAACAACGTGGTAATCATCCGATATTTGTTTTCACTTATCGCAATAAACCTTTATCACGAATGTTAAATTCGGCATGGCTACATGCACGAACTAAAGCCCAGCTTCCACAGGTACGCGTGCATGATCTAAAACATACGT
>contig_187_chunk_5001
TTGGTCGTCGCTTACGTGCAGCAAATGTCAGTTATGAAGATCGACAAGACTTACTCGGTCATAAAAGTCAACGGGTGACTACGCATTATTCCAGTGCGGAGTTAGCCAATTTAATTTCAGCCGTTAATTCTATTGAGGCACGAGCAAGTAGCACCAGTATTTTAACTTTATTGAAAAATCCAGTGTGACGAAGGGTACGA
>contig_187_chunk_5201
TTAAAAATGATTCCCACTAAAAATTTATAATCGATGAAATACTTTATGTTGATTTAAATTTTCTTAAAAAATTTATTCCTTTATGATTGTTAATCAATTCGCTTTTATCGTTAGTAAAGGCAACGATTGCTTATGCTTCAGTCTACCAAGGAAACTATCCTATGAATACCTTAAATAGAGTGCGCATTTATTCAACTCTA
>contig_187_chunk_5401
GAGATTTATGATCCGATAATGACTCGATCCTATTCTGCATCCGAGGATGATCTCATTGCCTCAGCACTGATAAAAGAAAACATGGGTAGCGTTCATACGAATTCTTCGTTGGTGCAAACCTACATCGCGACTTGTCTTACTCAAAAAAATATTAAGCTCGATAAAATTAAATCGATTGAAAAAACACAGCAAGAAACTCG
>contig_187_chunk_5601
TGAACATGCAAGGCATTGGTTAAATCATCTGGTTCCGAAGATTAATGCTACCTATACCGATGTATCAGGATTTTGCAATCTATCGAGTTCTTATTGGGAAGATTTAATTAAATTTGCCGCTGAGATTCAAGAAGCCAATGATACAAACGCACAAAATTTTAAATTAGGCATCTCTGATCTTAAAGAAACTATTCAAGATA
>contig_187_chunk_5801
AAGAAAGTAAAACCCAACAACTTATTGATAAACTCTCATTGTTTAGAACCGATTTAGAGTCTGATAATCATAATTTTCAGAGTATTGTTGCCGATGCCGATCAAATTTATGCCGGTAGTGAAGGAGAAATTGCGATAACTCGAAAAAATATTGACGCAATAACGACCGCCATCGATAAAAATATAGGCCTTATTGCCGGT
>contig_187_chunk_6001
GGAGCAGTTGCAATAGTAGGTGGAATCGTAATGATAGGGATAGGCGCTATTGGGTCAGTCGTGACGGGTGGAGCAGCAGTGAAATTAATCGTAGCCGGTGTTATTACCACCGTAACCGGAGTCGCTATGGTAGCTGCTGCCTCCATTGATCTAGAAAACAAACAACGCGACTATGGGCAAGCATTACAAAAAATGAAACA
>contig_187_chunk_6201
ACTTGAAGATGAAATGGCGGCATTGGAAAACACCAAAAATCATTTTACTGCATTAACCACTCATAATACCCATGCGCATACCGCGGTAGAGAATATGCGCCAAGCATGGGTTACTATTAAGAATAATTTTCAAGAATTAGAAAGCTCAGTCACTATTATTAATCCCGAAAGACGCTTTATGCTAGTGAATAAACTAAAAA
>contig_187_chunk_6401
CGGCACAGAAAAATTTTGATGATTTAAAACAACAAGCAGTAAACGCGCAAAAAAATGGTAGTTTAGAAGTTAAGGTTGATTCTGAATTAGCGAATTCACTGAGACTGGCAAAAATATTCTATTCTTTCCCTGCGCTCAGTATATCAACCAAACGACTTGCTAGTCCTCAACCTTGGATATTACCGTTAACCGAGCTTGCC
>contig_187_chunk_6601
GACTTAACTTGTTAAAACATCACTACTTCTATTTATAAGGATTATAAAATGAACCATTTTATCTTCGAGGATAATCAACAATCTGCTCAGCCTATTACGCAAACGATCAAATCTTTAGCGCCTGCCGATTTTCCTATCGCGTTGAATCAGGTGATGACAGGACAAAGTTTGGGTCAAGCCAAAGCGATTACTTTGTTACT
>contig_187_chunk_6801
ACAAAAAAATATCAAACTAGAAAAATTATTAGATATAAAAATCCTACAGACACAAATGCGTGATATTGCTCGATCGTATCTCGATGAGTATATTCCTAAAATCTTGGCTCTTTTTACTGAAATAACTGGCTTTTATAATTTTTTTGATAGTTATTACCTCGATATCAATGAGTTTTTTAATACACTTAATGAAGCAGATG
>contig_187_chunk_7001
AAAGTGAAAAAACAGGTTTAGCGGCAGATGTAATTGAAGCAATTGAAGATTTAATCAAGCTCATGGTAGAAAAAAAAGATAACTCTAATACACTCGCCACCGAACTGCAAAAATATCTCAATGATCAACTAAAGCTAACAGATACGCTAAAAAATACTCAGAAAATAGCCGAACAGCTTTATATTGGCGAACAAACTGAA
>contig_187_chunk_7201
ATAGTACCGCTACAAACGTTACTTAAAACACTAGCGAAAGAAATTAACGAGAATAATGCTCAGATTGCCAGTGGCGCTTTGCATTCAACCAAAAATATTTTAAAAATATCAACCTCATTGATTACTGAATATATACCTGATAAAAAACCGCAACCTAAACCCGATCTGTCAAAACCGCAAATTAAACCCACTAAAGAAAT
>contig_187_chunk_7401
TAAAGCGGCGCCTACTCCTATCATCACCGGTAATATCCAAGTATTTTCAGATAACAAACCCGTGCCTTCCCTTTATCAAGCAAAATTACAACATACACTGATTCAATACAGAGAGTGCATTGAAAAACTAAAAAAATACAGTATCGAAACGGCTGTTTATATCGCATTGATTCAACAATGGGATAGCTTCACTAAAACTA
>contig_187_chunk_7601
TAAGCCTGCTTGAAGATAGCATAAAATATCTTGCTGTGGCTTGGCAGGGATTAACCGATAATTTTTCTTTATTAAAACAAAAATTTGTAACCCAACTAGATACTAACGATATTGAATATATTAAGCAGCAATGGTCATTAACGCACAACGATTTATCTGCTCTGCATGAAAAAGCGATCAATTTTCAAAATTCGGTTCAT
>contig_187_chunk_7801
TTAGAGGTAGTCAGTACGATAGATGCTTATGACCGAAACCTATTGGGTATACCCCGAGTAAAAAATGGACGTTTTATGCAAACGATTATTGCTGAAAATTCAAAAGATAACTCAGAAGCGTAATTTGTTCATCGACACAAAAAAAGGAACTGCTCATCATGTTTAATTTAGCCCGATCCAACGACATTAACCCCGCCTAT
>contig_187_chunk_8001
TTTTCCTATTCCGCCATAAATTTATCCACAGATGTAATGACGCCACTCATTCATATCATTCGTGATTATGATCCAAGTTTTAGAAAAAACTATCAAATGCTATCAGATACATTACCTGGCGTGTTAACAGGAGATACTTTAGCTATCCAGCAATTTACTGAAATATTAAACTCGATTAACGATAAAGTAACGTATATCAA
>contig_187_chunk_8201
AAGCCAATCCATTACCACCCGAAATCAACTCAGCAATATCCGCGATGATCTAGCGCAATCTATTCGCGATACAAAAACTACGCTTGAAAAATTGACTGCAGAAAAAGAAGGGCTAAATGGCCAAAAAGAAGTGATCGAGCGACAAATTAAAGCCAAAAAAGCTGAAATTGATGGGTATATGACGGTATTCTGGATCTTCA
>contig_187_chunk_8401
GTTGGATTATTGCACTAATTTTAGAAAGTATAAAACCTTTCGATGCGGCATTGAATGAAATTAAAGATAAATTAGTAGCAAAGGAACGAGAAATAGAAAATCTGGATAACAATGAAAAAAAAATACAACAATTATTGGATCAATCTATAGAGTTATTCAATTCAAATCAGCAACTATGCACGCAATGCGATGCAATGCAA
>contig_187_chunk_8601
GGTAATATTAACAATATCCAAGACTCTTTAAAAAGAATCGATCTCGAATCGCATTTCTTGAAACCTAAATTAATGACTCTGGAAAAAGATTGGTCAGGATTAATGAACATTACTCATACGAATTAATAGATTACTTAGCTAAGCAAATGACACCTATCCACTTCACTTGAATATTTGTCTGTGAGCGTTCCACTTGTAAT
>contig_187_chunk_8801
CCCTATGCCTGCATACCTGCAGATCGCTTCATATCTTCTCACTAACTGCTATAAATATCAGTTTTTTATTTTCCAGATCAGTGATAATTTATATCTATAAACAACAATAGTTAATAAAAAAATCTATTGTAATAGAGATCATTCGACGATTTCTCCATTTATGCTCACTTAATAACAAAAAATAATAAAGTTATTACCTT
>contig_187_chunk_9001
GGAGCACTAATGCTTCATTGAAAAAAATTATCACCTATTATTAAAGGAAAAAAATTATGCCCCCAATTGCAATTATCGGAATATTAACACCTGTTTTGGCTACTTTAAATACGGTATTAGCATTATTAGCTGTAGTCCCAGGTGCTGGAGCCGCTGTAGCGCCCATACAAGCTGCAATTTCTTCAGTTACTAGTGCATTA
>contig_187_chunk_9201
GGTATATTAGGTTCATTACCTATACCTACTAATTTCAGATAATTAATTAGTGATGAAGGAAGCCATTACGCTTCCTTCATTATATTTAATTTTAAAAAATAGATTAACCCTCAACAACAATATTTAAGAAAAAAGCAAGGCTTAAAAATTTACAAACATAGATTCACGGCAGGATAAAAAGTATGGCCATTATTATAACC
>contig_187_chunk_9401
GGCATGTTATCAAACACATTAAGTATACTTACCATTGCTTTATCGCTAGTTCAAGCTATCACAGGCACTGAAGAAGCTGCTTTAGCTATAAACAATGCTATTAATTCAATTATAGAAGCAATCGGTATTTTAAACTCACTACCCCCTATCATCATTCCCTAAAAAAGAGTTGTTTAGTAGGCCACGCACGTAGTGTTACC
>contig_188_chunk_1
AAATTCTAAACAAATCAATCAAACATTTTTTCATGATAGGAAACATGCTTCTCAAGCTAGTAGCATTGAGGAGGAAAACCGCATCTTAGCAATGGCCGACGATTATTTAAAAAAATATAACGATTCAGAAATGAAAGCTTATCGTGGTAAGAAAAACATCAATCAAACAAAAGATAAAAAGAAAAAAACAAATTCGCCTC
>contig_188_chunk_201
TCTCTGTTCAGAAGGAAAAAGCTAAATTCCTTATTGAAAAGAATGACTCTGTTCAAAATAAAAATAAGTTGAATTTTCACAAGCGAACTATGCCGAACTATTCGGCTCAAAATAATCTGAAGGCATTAACCAAACCCATTAAAAATCAGTTTCGAGCACCCAACTTTTCTAAACCAGAAGTCGCTAAGCTAAAGAAAACT
>contig_188_chunk_401
TTTTTTAACGTTTCAAATTCGAATAAAAAGATAAATTTCTTAGTAACGCCTCAGTTAACTCATCAAGAAAACTTTAAACCGACTACAAAAGCAATATCACTATCTCCCTACCAACAAAGTGAATCGAGAGCGAAAAAACCGAATCAGCACGTTCTTTCTTCGCCTATAGAACCACCGAATCTTCATAGCACACTTATGCT
>contig_188_chunk_601
TTTTGATCTGATTGCTCGGAAATCTTTAAAAAACCCGGTTGTACCCTCTTCTTCTAATGAAAAATTAAATAAAACTATTAGAAAAGTTGAAAAACAACAAAAAATAATTAACTCTAAAACTTTTGGATTTCAAAAATTATAATCAACAAAAAATCTATGGGGGTCGTTACATAATGGCAAACCACCTACCTATCATCAGG
>contig_188_chunk_801
ACGAATAACACCCGATGGATAATTATTTCTTTTCTTTTTGATAGCATACATTTTGCCTTTAAATGAGAAAATTTTAGTCAAGAATTTTTAAATTTTCCAATAGACATTAAAGCATTTTAAAAGCCTTAATCGTGGCAATCCGAGAAGTTTTAAAATCAATGATAGGCTTTGGGTAACCGCTGTGTAAAGCAAGCGCCGGT
>contig_188_chunk_1001
GCTCGCTGATACGGGTCGTGAATTGATCGTGCATCAAATGAACGTAGCTCAGGGCAATATTGACGAATAAAATCCCCTTGGGGATCAAAACGTTCGCTTTGTCGAAGTGGATTAAAAATTCGAAAATAAGGTGCCGCATCTGTCCCCGTAGATGCGCTCCATTGCCAACCCCCGTTATTGGCTGCTAAATCTCCATCGAT
>contig_188_chunk_1201
CAAATGACGAATAAAAAAATCTTCGCCAATGCGCCAATCAAAAAACAAATTTTTAGTTAAAAACATCGCAACTATCATACGTAAGCGATTATGCATCCAACCAATTTGCTTTAATTGGCGCATGCCGGCATCAACCATAGGATAACCGGTATTGCCTTGTTGCCAAGCGACTAATTGTTTTGCATTATAGCGCCATTTTA
>contig_188_chunk_1401
ATTTTTCAGTCTCTAATCGGTAGGGTTGATGCATTGATAAACGTGGTACTGTAGCTAATAAATGCTTATAAAAATCACGCCAGATTAATTCGTTTATCCACGTAATAGCCCCTTTATTTCCAGAGTTATATTCACCTTGATTAGCCATTAATGCATCGAGTAAACATTGGCGTGGTGAGATCATTCCTGCCGACAGATAA
>contig_188_chunk_1601
GGTGATAATAAACTTGTCCCCCCCAATGCTGGAAAATCGCGGGTTTTGTGATAATTAAATAAGCCATTAGCTATAAATTGTTTTAAGCGCCGTTGCGCTTCTTTTTCACCAGAAGGCCAAATAATAGTAGAGGAAAAACCAATTAACTTTAGTGGAACTTTACTCGATCGAATGCCTAGTGTAGGTTGTAGTTTGGGGAG
>contig_188_chunk_1801
CGAGTAATGTGGAATTATATTTTGATTATTCAATAGCAATTGTAAGTAGGCACGTTTAAACGGCGTAAAGACACTAAAAGTTTTACCTTGCTTAGTTTGGACTATGCCTGGTGGTAATATGGCCTGATCATCGTAAGCGTTACATTTAATCCCATATCGACCTAAATAATTACAAACGGCTTGATCGCGTTTTTTTTCGT
>contig_188_chunk_2001
CTATTTCATATTGTTTATTAAAAAACAAAGTATCAAGCTTATATTTTTTTGCGTATTGATATAATGCTTGAGCAATATCCGCGGTTTTTTTTACTTGTTTAATTAATAAAGGAATGCCTCTCAACTGTAAACTCTGACTTAATACTAACAACCCAGTAAGTATAAATTGGACACGACACACAGCCATATGATGCTTTTGC
>contig_188_chunk_2201
CAAAAGCTGACATCGATGATATAAATCCCTATAATACCTTCTGGACATTGTTGAGCAGCATGATAGAGTGCCGTATTGTCATGTAATCTTAGATCTTCACGAAACCATACTAAGCCTTTCATAGACCGTCCTTTTCACGGAAATTAAAATAGAGTTCATCTATTCTAGATTATATTCGATCCTAGTTAACTATCGCTAAG
>contig_188_chunk_2401
TTAAAATAGATTTATTTTATAAAATTATGTTATATTATTAGCAATAATAAACAATGATAATTTTTATGAAAAAATATGTCTAACTCGGATATAAAGCTAAATTTTTTTACTAAGTATTTCCATATTTTTGACAATCAATCGCTCTTTATTTGTGATATCAAGAGTAAAGAAGACAGAAAATTTCATTTTCAAATTCGTTT
>contig_188_chunk_2601
TATTCAAAAGAATTTTCAAAAGATAAATTTAAGTCAACTAGAATCAGATTTAAAAAACTCTATTGTTAAGCTAAGCGTTAACAGTTCATTACATTTTAATCATGAAAATAAAATTAAGTTTTTAAACGCCTTAAAAAAATTCGGTATTGATATAAAGTTAGTTGAAATTATTCAAAATAATTCTCGCTTCAAAATTGATA
>contig_188_chunk_2801
ATCAATCTAATTTAATTAAAGACTATAATAAAAATTTAATCACTTTATTTTGTATCGGTTCATCGAAAAATATAAATTTTGGCTATGAAATACCTGAAAATTTGTCGGAAAATAGCGCGCCATTATGTTGTGCACAAATTTTCACTGGAAGACAATTATCCAAAAAAATATATCTTTTTCCCATAAGTGCACGATCCTTG
>contig_188_chunk_3001
GATAACGCGTTTTCTGTACTAAAAAATAATTCAGCTATTGATCTAATAAATCTAGAAATTCCTTATATAGAATACCTCCCTTCTAAATCTGCGCTAAACTCAAACTATGATAAAGAAATTCAAACTCGAATCAATCTTCAAACTATTATTTCAGAAATACTAACCCATCTTGACAAACCGAAATGTTTTCGAAAAAATGG
>contig_188_chunk_3201
TTCAGAAAAAGCTAGCCTATTTAGAAGCCTCGCCAAGGACATTGCTAGCGACAAACCAATCAATACTATTTCTAATCAATTAAATCAACATGATACTTGGAAACTTCTTGCCCAACATAGGGATCCCTGGGGCCTTTTTTCATTCTTTAAAGGGAAAACTCATTCATTAATTGCATGGCAAGCATTGAGGGATGAAATCT
>contig_188_chunk_3401
CTCATTTTTCTAGCTCATTCAATAATCAGTTTTCCTATCTAGCTTAATTTTCTTTACCGCTAAACCCATAATAAGCTACACTTTTATTGAGTATTCGTTGATTTTCGGTCTTTTTCACCTAAGCTGCTCAATTATGAATAATTATAAATTACTTATCCTTGATTTTGATGGCACACTTTGCGCCACGCATGAAGCCATAT
>contig_188_chunk_3601
TATTTTGCATTAAGCGAACGTATGAGACGTTACATAAGACCATACCAAATCATAACTTCATCGACGAAACAATTCGAGCAGGCCTAGGCATGGAAAAAACCTTAGAAGTTCTTAGTCCCGATCTCACACAGCAACAAATTCATCACTTATTAAATACATACGAAACGATCTATTTAGCTGAAGGTGAGGATAAAAGTGCG
>contig_188_chunk_3801
CCATTCCCTAAAGCTGCAGAAACATTAGCGCAACTTCATGCAGCGGGTTTCATTCTTACCGTGGTCAGCAACAAAGCCGTTGCTGCGGTGGACACCGCTCTAGTACGTTTTGAATTAAAGCAATATATTGCCATGGTCATCGGCGATACTAAAACACTGAGAAAAAAACCGGATCCTATGGCCTATACTGATTTCATCAA
>contig_188_chunk_4001
ACCAAAATTTAACCACATAAATCCAACACAAATCTTAATGGTCGGCGATACACCGGCTGATTTACTATTTGCAAAAAATATTGGTGCTGACTCTTGTTGGGCAGAATATGGTTATGGGGATGAAAAAGCTTGTCTAGCGCTTCATCCGACTTATACAATTAAGCGATTAACAGACATTTTGGCTATTTTATTTTAAATTC
>contig_188_chunk_4201
CACGCTTGTTTGTTGAGATCTGCTATAGCTTTTTTTCTATGACTGTTAATCGGTCATCAATATTAGAAAAATAACTCTGTACAGTTTCAACTAATACCATCGTTTTCATATCAGGTTCGATATTAACATTATCACCCACATTTTTATCGGAAAAATTGGTTTTGCGTAATGTTTCGGGAATTAAATACACTTCAAAACTA
>contig_188_chunk_4401
GGTTGTTTTTTATTCGTCAATCCTACAGTTAAACTAGAACCATCCACCGCGATATAACCTTTCGGTTTAACAAAAGCGAAACAAGCGACAGAACATTGAATAGACAAACACAAATTCTCTCCACTAATTTTTTTATCGATAACTTTTCCTGTCTCCAATACATGGCCACTCAGTTCATGTCCTCCTATTTCATCACCATA
>contig_188_chunk_4601
GACTAGACTCCTCTCCACACTGACTTTTCTTCCAACAAAAAGTTCATTTAAAGTAGTTTTGACTAAGGTTTCTTGCATTGCATCAAAACTGACTTCAATTCCATTCTTCGCAACGACGGTTTGACAAACGCCATCTATAGAAATACTCGCACCCGTTTTTAAATTTTTTACTAGTTCTTCATTTAATACGACACTATAAT
>contig_188_chunk_4801
GGAATAATCCTGGTCGTTTAGTGAGTGACTTTACAACAAATAAACCTTGTGTAATTCCAGAGTACATAGAAAAATTAAATTATTAATAAACTTTCAATTAATTGCATTTGTTTTAACACCGATCCTTTATTTTCTTCCACAAACTTTTTAGCTTCCCGACCCATGTTCTGGCGTCGTACTGGATCAGACAACAAAGAAAT
>contig_188_chunk_5001
AACCTGCTCTGCTAGCTCTGTCGCGTTATTTACCTGAATTGCTGCATTTCGCTGTTTCAGCTGTTCCGTAATGGTTGCAAAATTAAAAGTATAAGGGCCGGTTAATATAGGGAGGCCAACGGCAGCCGGCTCAAGAGGGTTTTGACCGCCTTTTTCAACGAGACTTCCACCCACAAAAGCCAGATCCGCTGCCGCATAAA
>contig_188_chunk_5201
AAATAAGTAATTCACCCATCGTATCACCGATCAAAACATCGATATCGTTCAGATCGCGCTTATGATCGCTACGCTTGTTAATGTTATAGTTTTGACTGCGATATAGCTGTTCTAATTGAGAAGCTCGATCCACGTGTCGGGGTATCGAAACTAATAATAAGTCTGGGAAATAATGACGCACCTGCTTAAACACCTGAAGA
>contig_188_chunk_5401
ATCAATTCTTCTTCACCAGGATGAGTGCTCGCCGCAATCCAAACAAGCCGATTTTCTCCCCAAATTTTCTGCCATTGCTGGGCCTGTTCCAGTAAATTTCTTGGCAACGTCACATCAAATTTAAGACTACCGGTAATGTGTATTCGCTCAGGCGAGAAACCAAGGTCAATAAAACGCTCCGCGTCAGCTTGAAACTGAGC
>contig_188_chunk_5601
TGAAATAACATTAATGCTCTTTAACATGGCTTGTGTTATCGGCAAAATACGCCGATAGGATAAAGCGGAGCGTTCAGATAAACGGGCATTGACAAGGGCTACCGGCACTTGATACAACTGACACGCGGCTAGAAGGTTGGGCCAAAGCTCCGTTTCTAACAAAATCAGTAATTTTGGTTGTAGTGCCTTAAAGAATTTCC
>contig_188_chunk_5801
TCAAGATTAAGGGTAAATCATAAGGAAAATAAAGCGGGGTTATACTGTTTCCCAATGCAACACGGATACGTTCGGCACCTGTTGCTGTCTCATTGGTCACAATAATAGGTAGCGATGGATAACGTTGCTGTATCCGCTTGATCAATGGTATGGCCGTCAAGGATTCGCCGACTGAAACGGCATGCACCCAAATCCCACCG
>contig_188_chunk_6001
GATGGCAAAGGATGTCGTAGGCCTAAGCCTAGACGCTCATGCCAAAATTGCAATCCATTAGGATTTTTACGATTTTTTATCCATAAACGCAATAAAATAAACGGCAAAAATAAATAAAAAATTATTGTATATAAGAATCGCATGACTTAATAAAATTATAATTAGTATTTAATGGTGAGCTTATCGCTTATTCAACTTTA
>contig_188_chunk_6201
AGACAAGATAATATCCTGTTAGTCTTATACCTCTTGGTAGAAGCATCCTATTGTTATTTTCCTTTATTCTTACCTATTTTCTCGAAATATGGAATCTCAGAGGAGATGAGGAATCACAAAAATGATGCCTTCTTGAAGTATCTACCTATGAGAAATATCTGGGTCATGGACAAAATTTAAGTAAAAAGACTATATAGTCG
>contig_188_chunk_6401
AATTTTTATGAGTTAGGTTTAATCATGAATATATGGGGCAAACTTGTTGGAGGTTTTTTTGGTTTTCTTTTTGCAGGACCATTTGGGCTTATATTAGGTGTCATTATTGGGCATCTCTTTGACCGTGGCCTTAGGCAAAACCAGGGCTGGACTTTTTCTTCTGTCAATCCAAACGTCGCACAACAAGTTTTTTTTAATAG
>contig_188_chunk_6601
TACGTTCTTGGTAATGGGACATATCGCAAAATTAGATGGGCGGATTTCTGAAGCAGAAATTCAAGCGGCTAGAGCCATCATGAATCGCTTAGGTCTTACCGAAACCATGCGTCAAAAGGCTATCGACCTTTTTAATCAAGGTAAACAAGCCTCATTCAATTTAGAAGAAACCTTAAAAAAGCTAGTCCAAGCCTGCCATC
>contig_188_chunk_6801
GCAATAAGGTATTACTTAAGCTTTTTGTAGAAATACAAATGCAAACGGCCCTGGCTGAAGGCCATCTCACAGCAGATAAGCAAAGAGTATTGCAGAAAATCTGTCAATATCTAGGGTTTGCGCCACTCAACTTTAGCTTTTTTGAGCATCTATTTAATTTTGAGCAAGCTTTCCGCCAACAATCTTCTGGTCAGAGACAA
>contig_188_chunk_7001
CAAGGATACTATCAATCATCGCACTCATCTCATCAGCTGAATCTAAGAGATGCCTATGCTATCTTAGGTATCTCTGAACAAGCATCGCCCGCTGAAATAAAAAAAGCCTACCGAAAGCAAATGAGCCAACATCATCCTGATAAATTATTGGCCAAGGGTTTACCTGAAGAAATGATAAAAATAGCGACTGAGAAAACTCA
>contig_188_chunk_7201
AAATATCAAGGCTGCCTACGATCGTATCTGTGCGGCTAAGGGAATATAATGCGTAATTTAATTATTTCCGCCTCTATTTTATCTGCGGATATGGGTTGCTTAGCGAAGGAATCCTCTGCGGTATTGCAAGCGGGTGCCGATAGTTTGCATATTGATGTCATGGATAATCATTTCGTCCCTAATTTGACATTTGGACCCTT
>contig_188_chunk_7401
AGTCTGCGAGGCTTTACACAAACATCTACCTAAGACTTTTCTTGATGTACATTTAATGGTAAATCCAGTCGATAATTTAATTAATGCCTTTGCTAAAGCGGGTGCTGATCAAATCATCTTTCACCCTGAAGCCAGTAGCGATGTGCTTAAAAATTTAAAACAAATTCGTCATTTGGGTTGTAAAGCAGGATTAGCAATTA
>contig_188_chunk_7601
ATCCTCTAACGTCATTAAATTGTTTAAATAACCTCTGGGATCACTTAGATTTTATATTAATGATGTCTGTTAATCCCGGTTTTGCTGAGCAACATTTTATTCCTGAGGTTTTAAACAAAATTTCCGCCACTAAACAGTTACTTTCCACACACAAACCTAGTATTCGTTTAGGTGTGGATGGCGGGATTAAAAAAAATAAT
>contig_188_chunk_7801
ATTAGCGAAATCGCTAAAATGGGTGCAGATACTTTTATTTTAGGATCGGGTATTTTTCATACCGAAAATTACGCCTTCACATTAACCGAACTACGATCACAATTAACTCTATAAGGAAAAATAATATGCGTCTTTTTTTAATGGGTTGTCTATTCTTTTTATTAAATGCTTGTGCTAGCACAGCAAACTACCAAAAAAAA
>contig_188_chunk_8001
ATTGATACATGGCAAGGAAAAAATATTCAAGCGCTCATTTCTAAATGGGGGGAACCTGACACAGGAATACAACTTCCCAATGGTCATAGAATCTATCAGTATACCCGAAAAACGATGTATTCTATCCCCGATCCTAAACGTTCTCCTTTGCGCACCGATAATGGAAATCTTTTCTCTAATTATGATGAGCCTTGGAATAC
>contig_188_chunk_8201
ACACCAAACTGTCATTCGTTCTTGTCAAACCTCATTTGAAACAACTGCTGACGGGCATATTATCCATATAAGCTTTAAAGGGAATAATTGTGTATCCAATAATTTTCTCCCTTAAGTTAGCCTATCAATTTGTATGAATAGTTTAGATTTTAATTTTCGAAAAATAGATCGTTTGCTTTCATAAAGACGAGATATTAGCT
>contig_188_chunk_8401
AAACCGCGCAAGAGAGCTAAAAAAATAATGATCCATAGAAAAAAAAGGAGCTCAATTCCTCAAAAAAAAGATTTCGTTATCATTCAATGGCTAATTTATTTTACTTTTTTGTGTTTTGTCTCACCGGGCTTGACGACAGAATTGACGATGGGACAACAACTTGGTTGGGTACCTAGTCAACTGGGTATTTGCAAAGGACA
>contig_188_chunk_8601
CTATTTAGATCCCTTACAAGCTTATTCTCAAACTTCTTTAAGTAAACTCAATCAAGCTTTTACTCATATTGATGCCGCACAATCTCATTTTTCATTTGAAGGGACTTCTACTTTAAGTGGTAATGTCGTTATTACTCAACCTGGCCGAATATTGTATGCCGATCAAGTTTATTTCTATCGTGATCCGAAAACAGGGAAAA
>contig_188_chunk_8801
TTACTAATATGGATCTACTCGGTGGAATTAAACTCGAAGAGCCTAATCTTTTAATTAAAGCAAAAAAAGCCCATTTAAATTTAAACAATCAAAGCGGTTATCTTACGGATATTATTTATCGTATTTTATTAAGAAATAGCACGATATTAATGGGCACTAACAAAGGTATGCCGATTAATGCTTGGGGATCAGCCAGTGCG
>contig_188_chunk_9001
GTGGAACAGACTTACCCTGGATTAATGATTTTACATAATAGTACCTACTCGACTTGTTCACCCATTCATCCAACCTGGAAACTCTCCGCTAAAAAAATAATATTGAACCGTGATGATGGTCGCGGTAAAGCCTACAATACCTGGTTGGATTTTCGGGGAACACCTATTTTATACAGTCCTTATCTTGCTTTTCCTATTGA
>contig_188_chunk_9201
TGATAGACGTGAATCAGGCTTCTTATTCCCAAACTTTGGAACTTCTTCACAATCGGGGATAAGTATTGGATTTCCTTATTATTGGAATATGGCTAGCAATTATGACTTTTTATTTACACCCACTATTTTAAGCAAGCGTGGCGTACAATTAGGTGGTCAATTTCGTTATTTAAGTCATGATAGTCAAGGAACGATCATTG
>contig_188_chunk_9401
CTAATTATCTTCCCTATGATCGAGCAGCGGCGCGGCTTGCTGATCAGATTCCTCTGCTTTACCCCAACACCAACCCACTAATTTATCCAAGCACTACTAGAAAATCTTTTACATGGCAAGAACAGCGTCTATGGGCTCCTCGTTGGACGAGCATAGTAAACTTTAATTGGGTTGGCGATGATTATTATTTGGAGGATTTT
>contig_188_chunk_9601
AACCAGCCCCCTACTATCGCTATTAATCAACTGGCACAACAAGCACAATTAAATTACACCGGTGATATTTGGAATTTTACGACGAGCATCAATCGCTATCAAACACTGCATCCTTTGAATCAAGCACCCGTGAATAACCCTTATAATAGTTTACCTGAGATTGATTTAAATAGTACCACACAAAATTTTCATGGATTTAA
>contig_188_chunk_9801
GGTTCAAATAAACAATCAATTGAGTTATTTTCAACGTTTAAATAACCCTGGTGAGTTAGTTAAACCGCCGCAAGCACTCCGACTTAATATTTTCCCTTCCATCAGTTATCCAATACGTAGTAAAGAAGCTTACCTCATTCCACGAGTTCAATTGAGTCTGACGCATTATAATATAATAAATCAAGTCAATGGTTATCAGC
>contig_188_chunk_10001
ACGAAATCCAGCGCACGACGCCTCTGTTTAGTGTGGATAGTGGTTTGTATTTTGATCGGAAAACCCATTGGGGAGAACATTCCTTTTTACAAACTTTAGAGCCTCGACTATTTTATTTAAATGTTCCTTATCGTGATCAAAATAGTATTCCTATTTTTGATAGTGCACTTATTCCTTTTAGCTATGATAGTCTTTTTATG
>contig_188_chunk_10201
ACTAACCGTTTTAGTGGTTTTGATCGTATCGGCGATGCCAATCAAATTAGTTTTGCGCTCACCACTCGATTATTGGATCAATTCACTGGCGAAGAAAAATTAAGAGCTAGTATCGGTGAAATCTATTATTTTAAAGATAGGCGCGTCTTTTTATGTAACCCATTAGAAAGGCAATTAAGTATACCCGGAACCTTGTGCGC
>contig_188_chunk_10401
CAACCCATTTACAATACCAGGCGCCACTTCGCCGACTGAAAAATTCTCTCCCATTGCCGGCCAGCTAAATTACAATATCAATCCACAATGGAGCACTACCGCGAATATTGCCTGGGATCCAACAAGTCACGACATTATTAATGCGGCTGCAAACATACAGTATCATCCACATCCTAATCAGCTGTTTAATATCAACTATG
>contig_188_chunk_10601
GGCGTATTCGTTTTGGCGATCTATTTGTCACAACACCTCCCACACCCCCCAATAGTCACCAAAATGATTTTAATCGGCTGGGCTTTTCTTTTGCAACACCACTTAAGCATCAATGGAGCACAGTGGGCGGTTGGAATTATAATTTTAGTCATAATTACTCACAAAGCTTTTTCTATGGATTGCAATATGATAGCTGTTGT
>contig_188_chunk_10801
TGGGCCTTTCGAATTGTGGCCGGGCGCACTTTTTTTGCCTTAAATCAAAATAGTAGCCCAATATTTAATAATGTTGTTTATTTCCAATTTCAACTCAAAGGCTTGAGTACCGTAGGCATCAGTGATATAACCAACTTTTTAACTAATAATATCCCTGGCTATACTGATAATTTTCAGTCTGGTGCAACCCATTTTTAGTA
>contig_188_chunk_11001
ACGAGCGATTATGGACTTTCTTAAAAAAATCTTTCCATTTATTATTTTACTCACTAGCTTAGTATCTGCTAACCCCTTATATGCCGTTGAAACCTTGGATCGTATTGTTGCTGTGGTTAACAATAATGTCATTACGCAGCAACAGTTAAGTGAACAAATTGAAATAACGCGACAGCAATGGCTCTCTGAAAATAAACCTA
>contig_188_chunk_11201
TCCCAGATGCAGCAACTTTTCGCAAACAAGTACTTAATAAGATGATAGACAATGAATTACAGCTTCAATTAGCGGCTAATTCAGGATTAAAAATTAACGAAGCTGCATTAGATAAAACCATTATGGGTATTGCGCAACGCAATGGTTTTACACTCGAGCAATTACGTGAAAAGTTGCAACAAGAAAATATACCTTATGCA
>contig_188_chunk_11401
AAATATCGACAACAAATTCGTCAACAACTGATTATAAATCGCCTACAACAAGATGAAGTCGCTGCAAAAATTACCGTAACAGATCAAGAAACGAAGGATATGTTAGCGCATATGCCTAAATCAACTCCGCAAAAAACAGCTTACCATGTTGAAGATTTACTTATCCCATTTCCAAATAATCCATCTACCGCTGATATTTC
>contig_188_chunk_11601
TCGCATAAAAGCCATTGCTTTATCCTTATTACAAGAAGCAAAAAACGGATCTTCTTTTCAAAAATTGATAGGCCAAGCAAACAAATTTAACCCTCCATTAACGGGTGGGGATTTAGGTTGGCGTCCCCTTAATGATTTACCCGATATTTTTCAAATCCCTGTACAAAAACTTAAGCCAGGGGAAGTAACAGAACCCATCC
>contig_188_chunk_11801
AAGCTGGCAATGGTTTTCATCTCATTCGTCTTTTAGAAATACGGGGCGATAATTCAACCACAGCTCATTATGTGACATCCACACATACTCGACATATTTTAATTAAAACCTCTCCTTTGCTTAATAATACGCAAGCAGAAAGACGCCTTAACGAAATTCGCGCAGACATTCTGCGTGGTGGTGATTTTGCTACACTCGCT
>contig_188_chunk_12001
AAAAAGTACTCTCAGGATCCCGGCTCTGCCTATAAAGGAGGCGATCTCGGTTGGACTTTACCAGGCCTATTTGATCCCGCTTTTGAAGCACAAATCAAAAAATTGGCCATCAATCAAATTAGCTTACCTTTCCAAACTCAGTTTGGCTGGCACATCGTACAAGTTTTAGGTCGAGCACAAAAATTACAAACGAAACAGAA
>contig_188_chunk_12201
TGTTTCACGTGAACAAGCAGCGCAGCTAGTTTATCAACGTAAATTCCAGCAAGCATTAAAAAACTGGCTACGTCAAATACGTAACCAATCTTACGTAAAAATTATGTAGGCTTGTTAACTGTCCAGTTTACCTTCACTAATTTTGCAGGAAAACAGCTCCTTTTATTTTTATATACCAAAACGAAGAAAGGATGAAGCTT
>contig_188_chunk_12401
GATTCTTTAATTTTTCATCTTTTTTCGCAGCATTTTTTTCATGCTTTGCAGACTTAAATTCTGCTTGAGCTAATGATTCTTTAGGCTCACAAAATAATCTAGACTGTCCTAATCTGTGTGTCTCAGGCTTACTATACTGCGGCTCTTCTTCATATTCATTTTCTTCTTGTGTCCCAGAAGGATTATTATCCCTTTCCTCA
>contig_189_chunk_1
CTGATTGTTTTTATAGAACTTTAATTAAAGCAGAGGCAGTCGAGAGTATGATTAACAGTCAGGCACTCGACGGTTGATAGCTGTTTGCTTTAAATGATGGAATTTGCATAAATAAATTCATTTCAGCTCTTGACCCATGCTACCTCTGCTATTACTATACGCCCTGCACATGAAGATGCGAAACCGCAGGTTTATGTGCC
>contig_189_chunk_201
GTCCTCTCGCGGTGAAGATTTTGTAAGAGGTGAAATTATTCTCTTATTAAAATGGCTGAGCATCAGCATTGCTAGTGTTAGCCATGTGATAGGGTTACCCTATCACAAAAAAGTTAGGGAATTCGTATCTTCAAACGAGCGGTACAAGGGGCCTTACGGCTTAAATTCCCCGATAGCTCAGCTGGTAGAGCAAATGACTG
>contig_189_chunk_401
TTAATCATTGGGTCACAGGTTCGAGTCCTGTTCGGGGAGCCAGTATCATTAAAGATTTTGTAACTAGACTCAGCGTGAGTGTTGGCCAGTGCCTCCAAAAGTATGGTGAGGTGGCAATACAGTCAAATTCAAGTGTGAGAGTATAGACATACATGTCAGATAGTCATTTGGAGAGTATAATGTACGCAGTTATTTCAACT
>contig_189_chunk_601
GGTGGGAAACAATATAAAGTCGCTGAAGGCGAAATTATTAAGCTAGAAAAGCTATCGGCAGAGGTCGGCGAAATCGTTGAATTTCCGGTGTTGCTTCTTGCTAATAAAGCCAACGTTAGAGTGGGCTCACCTTATTTAGCTGAATCAAAAGTTAAAGCGTCTATCATAGAGCATGGTCGTGGTGATAAGGTCACCATTAT
>contig_189_chunk_801
TAAGTTTCGACGGCGTAAGCATCATAGAAAGCAAATGGGTCACCGACAACATTATACAGCAGTAAAAATTACCCAGATTTTATAGAGGTATCACCATGGCACACAAGAAAGCAGGCGGTAGTACACGCAATGGTCGCGATTCACACTCAAAACGCTTAGGGGTAAAACACTTCGGTGGCGAATCGGTTAAAGCAGGAAAC
>contig_189_chunk_1001
ATTATTATCCGTCAACGAGGAACACATTACCATGCAGGTAATAATGTAGGAATTGGCAAGGACCACACCTTATATGCCTTAGTGCAAGGCGTAGTTAAGTTTGCTCGTAAAGGGGCTAAATTAAGATGTTATGTGAATGTGGTTCCTGCATTAGCAGAATCAACTGAACGTATTTGAAACAAAAATAGCTTTTATGGTTA
>contig_189_chunk_1201
CCCCGCTCAGCGGGGTTTTTTATGAAATTTTTAGATGAAGTTGAGATACTGGTAGAAGCAGGAAAGGGCGGAGCAGGCTGCGTTAGTTTTCGTCGCGAAAAATTTATCCCCTTGGGCGGTCCTGATGGTGGCGACGGGGGTGATGGCGGTAGTGTCTATTTGAAAACGAATATCAATCTCAATACACTGATTGATTTCCA
>contig_189_chunk_1401
TTATAATCGGCTCTACAAAGCCGCTCGTGGTGAGAATGGTAGAGGTAGCGACTGTGCGGGAAAAAAAGGGGTTGATCTCATTTTAGAAGTGCCGATCGGGACTGAAATCTTTGATGCGGATACACAAGAATTGATCGGCGACTTAACCACTCAAGATCAAATGCAATGCGTTGCCCGTGGCGGTTGGCATGGTTTAGGTA
>contig_189_chunk_1601
ATGCGCGATTTAAAAGCAGTACCAATCGTAGTCCACGTCAATTTACACCAGGTCATCCCGGCGAAACTCGTCGCTTAAAGCTTTCTTTAAAATTATTGGCCGACGTAGGTTTAGTGGGTTTGCCTAATGCCGGTAAATCCAGTCTGATACGAGCGGTATCGGCTGCGACACCCAAAGTGGCGGATTACCCATTTACTACT
>contig_189_chunk_1801
TTGCAGCCACATTTAGGTGTGGTGCGCTTAGAAGCAGGCCGGAGTTTTGTGATGGCGGATGTTCCCGGATTGATTACCGGAGCTGCGGAAGGTTTAGGCTTAGGAATAAATTTTCTTAAACATCTCGATCGTACTCGTCTATTACTCCATGTATTGGATATCCAGCCCATCGATGGTAGTGATCCACTAGAAAATATGGC
>contig_189_chunk_2001
TTTGATTGAAAGCGAACTAATAAAATACAGTCCTGAATTGGCTGCAAAACCTAGATGGCTAGTATTAAATAAAATCGATTTACTCGCTACTGAACAATTAAAGGAGTATGTACAATGTCTAAAAACCCAAATTCCTGCGCATGTCCCGGTATTTGAAATTTCAGCTTTACAGCGTGTCGGGACGCAAGCATTATGTTATT
>contig_189_chunk_2201
CTCTTGGGGATTTTTTGGAGAATGTTGAACACTAGTTGTATAAAGTTTAGCACGTAAAAAATTTTTTATTGATTCATTCAACGGAAATGGTTTCTGCTTGCTGAGCAGGTTTATTAATACAATATTTAAGCGTTTTTCCCATTTTAAAATGGATACGATATTTCTCAGGGGCTAAAAAATGTTCCCCAGTTTTTGGGTTA
>contig_189_chunk_2401
AAAGCAGAACGTGCCGCATTATAATGAGGTGAGAAACTTCCAAAGCCGCGTATTTCTATGCGACGGCCCTGGTATAATGTTTGTTCTAACAAATGAATTAAATGCTCCACACCTTTCTTAACAGTAGACGCTTGAAGTTGAGGGAACTTTAGTATGAGTTGGTTAATGAGTTCTGGTTTCAGCATGGATCACCTATGATA
>contig_189_chunk_2601
CGTTTGATTAAGCCAAAAAAATGATGCAAATACAACTACGCTATCTACCTAATTTAATTACCTGTATTCGCTTTATCCTTATAGGTCCTATTTTATGGGCCTTGCTGACAAAGTGCTATCCCCTGGCTTTTTATTTGTTTGTAATAGCAGGTTTGAGTGATGGTTTAGACGGTTTGTTAGCGCGTTTTTTTAATTGGACG
>contig_189_chunk_2801
ACCCCTTTAGGTGCTTTATTGGACCCTTTAGCCGATAAATTATTACTGATGGGGAGCTTTGTTGTGCTCGCCTATTTACAACAAATTCCCTTATGGTTAACGATTATGGTGATAGGTCGCGATATTTGGATTATGGGTGGCGCTTTGCTTTATCGTTATCGGGTCGGACCATTAGATTACAAACCAGTTTGGATTAGTAA
>contig_189_chunk_3001
ATTAAATACTTTTTTTCAATTAGTCTTAGTGAGCTTGCTTATTATTAAATTAGCTTTTTTTGATATACCGAATGAATTTATTCCTCGTATTATAGAAGCGGTTTTTGTGACGACATTATTAAGCTTTATCCAATATACTTGGATGTGGTTTTGGCAAGCGGCGTATTATTTAAAGCTAGAAAGTAAAAAATTAAGCGCTA
>contig_189_chunk_3201
AAAATCAAAAGCAAGGTTGGTCTTAAATATTGAAATGAAATCGAGTCTAACACCTCGGTTTGGAAAAGGTCTGATGTCGACACAATTAATTTTGCCCATACAACCTCCGGATGCGCATTGTTTGGAAAATTTTTATACCGGTCAAAATGCTATTTTATTAAACTGTTTACGACAATTTTCTTTAAAAATAGGTGAACCTT
>contig_189_chunk_3401
ATATCTATATTTGGGGTAACCCAGGTGCGGGATGTACACATTTATTACAGGCGTGTTGTCACGCAGCGCAACAAGAAGGATTTTCTGTCGCTTATTTGCCTTTAAATACGATAAAAAAAAATAATAGTAGTGAGATGTTACGCGGCTTAGAATCCGTTGATATGGTTTGTATCGATGAATTAGACAGTATTGTTGATGAT
>contig_189_chunk_3601
AGTATTTGGCAAGAGTCATTATTTCATTTCTATAATCGTTTACAAGAACAGTCACGTTATTTGCTGATTGCGGCAAAGCATAGCCCTAATCAATTAAATTTTTCTTTACTGGATTTAATTTCGCGTTTGTCCAGTGGCGTTTTGTTTCAAGTACGCGAATTAAATGACGCAGAACGACTCATTGCTCTACAACAACGTGC
>contig_189_chunk_3801
GTATTTAAGAGGTTTAGAACTTTCAGAAGAAGTAGGTCAATTTTTATTGCTACGTTTGCCACGCGATTCGCAAGCGCTTTTTTCTGCATTGACACAACTTGATAAAGCGAGTTTAAGTTTAAAACGCAAATTAACTATTCCTTTAGTCAAAACGATTTTAAAATTATAGTTTTATTTTTTTGGATTAACTGCCTGCGGCA
>contig_189_chunk_4001
ATAGAGCTCACTTCTTAACCCGATTGAATAAATAGCTATGCTGACAATTTTAGTGCGACTCGAGCTAAACGTTTACCTAAAGCTTGGCAAAGTCGTTTCTCTTCGTCACTAATCGGATTTTTACTGTCTTTACCGGCCATATGTGTGGGTCCATAAGGTGTTCCTCCGGTTTGGGTGGTGCTTAAATCGGATTCCGTATA
>contig_189_chunk_4201
GGGAACACCGACGATAATCATGCCAAGATGGATCAATGGTAGCATCATACTCAGTAGTGTGGTTTCTTGCCCGCCATGTAAACTAGAAGTCGAAGAAAACAAACCAGCCGGTTTATCGACTAATTCACCTGAAAACCATAAGCCACTTAAACTATCAATAAAATGTTTTAAAGGGGCGGCCATATTACCAAAACGCGTCG
>contig_189_chunk_4401
GGCTGCCTAAGGCGATGCCGATGGCACCTCGGACGTCTTCTAATGTGGCATAAGGCGGGCCAGCCGATGGGATTTCCTCTTCCACAGCTTCACAAACAGTCGAAATATTAGGAACGGTGCGAATTCTTACTTCTACACCTTCAGTAGATTCTACACCTCTTGCGACTTGTTGGGCCATTTTTGCCACGGCACCGTAGCGA
>contig_189_chunk_4601
CTGTAATAAAGTACTAATAAATAGGGCATGTGATTCACTCCTGCGCTAGGTCCCAATATAGGATTGGCTTGATGTTGATGCAACAAGTCATTCTATGGTATAAAACATCGCGCTGAAAAGCGATTATTTCACACACCTATTATCTAAATTATTTGAGGGTGGCTATCGTCAAAGATAGTCTTCAAATATTAGACCTTGAA
>contig_189_chunk_4801
AAAAGCTAGTTTTGTTTTGAGGCGATACTAGGTGGAGGTTTAACCCAATAGGAGATTAATACAGTGTCAGCAACATTAAGACAGTTATTTGAAGCAGGTGTCCATTTTGGTCACCGTACTTGTTTTCGCGAGCCTAAAATGGCTCCCTATATCTACGGTGTGCGTAATGGAATTAGCATCATCGATCTAGAGAAAACCCG
>contig_189_chunk_5001
AGAATATATTACTGAAGCGCTTAACTATATCGCTAAGATAGCGGCACGGCCGGGTAGTAAGATCTTATTTGTCGGAACTAAACGGGCCGCACAGGATTTAGTGAAAGAACAAGCATTACACTGTGGCATGCCTTATGTTAACCATCGCTGGCTAGGCGGCCTGTTAACCAATTATCGGACCATCCGTCAGTCGATTAAAC
>contig_189_chunk_5201
GACTTAAAGAATTAGAAACACAAAGCCAAGATGGCAGCTTTAACCAATTGACTAAAAAAGAAGCGCTGAATTTACAACGGCAATTGGATAAATTGGAACGTGGTTTAGGTGGTATTAAAGATATGAGTGGTTTGCCGGATGCTTTATTTGTGATTGATAGAGGCTATGAGCATATTGCTATCTGTGAAGCACAAAAACTA
>contig_189_chunk_5401
AAAATACCAGTTATTAGTATTGTCGATACGAATCATTCACCCGAAGGTATTGATTATATCATTCCAGGTAATGACGATGCAGCTCGTGCAATTACGCTGTATACGCAAATGGTCGCGGATACTATTTTAGAGGCGCGTGCTTCTGCAAAAAAACCAACCGATTTAACACCACTTTCTGAAGTGGAAAAAGTCGAGGTTCA
>contig_189_chunk_5601
AGAATCTGTAGTGAAATCGACTAAATCTACAGATGGAAAGGAGTAAGTACATGACACCAACAATAATAACAGCGGCCATGGTTCAAGCTTTACGCGCTCGAACTGGGGCAGGCATGATGGATTGTAAAAGGGCTTTAGAATCTGCGGAGGGTGATCTGGATGTAGCGGCTGAGTCGATGCGTAAATCGGGTCAAATTCAA
>contig_189_chunk_5801
GCAGAGAAAAAATCAGGGCGTATCGCAGCTGAGGGTTTAATTGTGATTAAATCAAAGTCAGCGACAGGTCCTGCTGTCATCTTAGAAGTCAATTGCGAGACAGATTTTGTAGCGCGCGATGAAAATTTCAAACAATTTGCTGAGAAGACTGCGCAAGGCGCTTTAGATCATCAGATTGCAAACATCACATCCTTGTTAGA
>contig_189_chunk_6001
CTATCAATTTGCTGATAGCGGCGAAAGCGTAGAAAAAACCCGCGAAGCCTTAGTTGCTAAATTAGGTGAAAACATTCAATTAAGACGTTTTCAGATTGTTACTGCACAGGCCGATATCATTCTGGGATCTTATGTGCATAGGGGGCGTATCGGAACTATTGTGCAGCTAAAAGGGGGTGATGAACAACTGGCTAAAGATT
>contig_189_chunk_6201
TAGCCTTACATATTATTGCAAATAATCCCGCAGTCATTTCTGCTGATGAGATTGCTGAACAAATTCTGGCGAAAGAGCGGGAAATCATTATGGCGCAATCTCAGGGTAGTGGTAAACCACAAGCAGTCATCGAAAAGATGGTAGAAGGGCGATTAAATAAATTCCGTGATGAAATGAGTTTGCTAGGTCAAGCGTTTGTA
>contig_189_chunk_6401
AAAGATCCTAATGTACGCGTAGGACAACTCTTAGAAAGCACCGGAGCAAAAGTTATCAGTTTTGTGCGATTTGCAGTGGGTGAAGGAATAGAAAAACCAATCGAAGATTTTGCTGAAGCAGTAATGGCGCAAGTTAAAAATTCTTCTTAATTTTAAAAGAGTAGTTTAAGGTGATAGCTTAATGAGTTATTGCCTTTTTT
>contig_189_chunk_6601
ATTATCTGTAGACTGGAAGGAAGTTTGTCAAATGAGTTGCCGGGCTAGAAACAGTGCGCGGCATAGGTTATTATCTTATCTACTTTGACCTATTATTTTATCATGGCATATTCATTAAAATATCGACGTGTTTTGCTAAAGCTCAGTGGAGAAGCACTCCATGGAGAAACTTCGCAAATGCTGGATCCAGTAGAGCTTAA
>contig_189_chunk_6801
CCGTATTGTATCTGACATTGTTGCTGCGGTGGATTTAGGTGTGCAAATAGGTATCGTGGTAGGAGGTGGTAATATTTTTCGTGGCGAAGTATTAGCGCGTACGGGTATTGATAGAATTACCGGCGATCAAATGGGTATGTTAGGCACCGTAATTAATGCACTGGCGTTACGTGATTCAATTGAAAAGCACAAAAAAGTAG
>contig_189_chunk_7001
CTAAAATCATGTCAGCAATCTCTATCGGTGGTTTTGCTCCACTTTTTGAGCGCTATAAAGCGATACGTTATCTAGAAAAAGGTTATATTGTAATTTTTGCCGGTGGTACTGGAAATCCGCTGGTGAGTACAGATTCTGCAGCCAGTTTACGTGGCATAGAGATCGGTGCTGAATTATTACTTAAGGCAACACACGTTGAG
>contig_189_chunk_7201
GGTGTTTATAGTGCTGATCCCAAAAAAGATTCCAAAGCTGTGTTGTATTCCCAGGTCAGCTATGAAAAAGCCTTAGAACAAGAATTAGGTATCATGGATTTAAGCGCATTTACGCAATGTCGCGATCATGATTTACCCATACTTGTCTTTAATATTAAATCTAAAAACACATTAGTTGATATTCTGCAAGGCAAAAGTAA
>contig_189_chunk_7401
AGGTACATTAGTGAGTAAGAGGAATTAAATTATGATAGGACCGATAAAATTAACAACTGAGCAGGGTATGAAAAAAGCTTTGGATGCTTTAAAAGTTAACTTAGCTAAGTTACGTACTGGCAGGGCTCATCCTAGTTTATTAGATCAACTACGCGTTCCTCAATATGGGGGTAAAGAAGTGCCTTTGAATCATATGGCCA
>contig_189_chunk_7601
GTATTACCGTTACTGATGCGCGCACTTTATTGGTTACACCTTGGGAAAAATCCTCTATTCCCACCATAGAAAAAGCGATTATTCAATCTAATTTAGGTTTAAATCCTTTAACTGCAGGCAATGTTATTCGCGTACCTTTAGCGATGCTAACCGAAGAGCGTCGACGCGATATGAGTAAGTTAGTCAAACAAGAAGCTGAG
>contig_189_chunk_7801
GATGCACGCGTATCGATTCGTAACTATCGTCAAGATGCCAATCATCAACTGAAAGAACTGGTAAAGAAAAAATTGATTACTGAAGATGAAGAACGTCGTGCTAAAGACATGATTCAAAAAATGACGGATCACAATATTTCTGAAGTAGAAAAGATAGCTAAGACAAAAGAAGAAGAGTTAATGCAAATTTAACCGCTACA
>contig_189_chunk_8001
TTTTATGTCAACTCTAGACAATCAGGCACTAAAACTTCCAAGGCATATTGCTATCATTATGGATGGAAATGGCCGTTGGGCGAAGCGTCGCTATTTACCTCGGATGTTAGGTCACCAAGAAGGTGTGAAAGCAGTTCGTAAAGTGATTAAGTTCTGTGGTGAAATGGGGATTGAAGTGCTTACCTTGTTTGCTTTTAGCA
>contig_189_chunk_8201
GTGAAAACTGGCAGCGTCCTGAGCAAGAAGTTAATTATTTAATGACGCTATTCCTGAATACGTTGAAAAATGAAATTGACAAATTAACCAAGAATAATGTGCAATTAAGAATGGTGGGTAATTTAGATCGTTTTAATCCGCCACTACGCGCATGGATCGACAAGTCTCAGGCTTTAACGGCTAAAAATACAGGCCTGCAA
>contig_189_chunk_8401
TTGGTTATTGCTGTGAATTATAGTGGGCAATGGGATATTGTTCAGGCCGCTCAAAAAATCATGAGGCAAGTTAAGTCAGGTGAATTAGCAACAGAAACTTTAACCCGAGAAATATTTGCTAATTATTTAAGTTTAGCTGATTTACCTGAGGCCGATCTGTTAATTCGCACCAGCGGTGAATATCGGATTAGTAATTTTTT
>contig_189_chunk_8601
ACTCTGGGAATTGGCTTATACCGAATTATATTTTACTGATACCTTATGGCCCGATTTTGATAAACACGAATTGAATAAGGCTTTGCATTTTTATGCGCAACGAGAACGACGATTTGGATGCACTAGTGAACAAATCGCAGAAATAAATGCTTAAACTTAGAATTTTAACTGCACTTATATTGATTCCTTTAGTTATCGTT
>contig_189_chunk_8801
GGAATTTTTTACGCATCGACATTTTATTTTAAATTGATTACTGCGGCTATTATGCTACTCGCTGCTTGGGAATGGTCACGTTTGAGTGCTTACAAGGATTTGATTAAGCGTTTTTTATATGTAGGAGTACAAGCAGCAATCTTATTTCTAATTTTACCTTATGTAGCTTACGACTGGCTTTTGAAGCTAGGTTTAGTTTT
>contig_189_chunk_9001
TTGGCTATTATTAAGCGTTTATTTAATTTGGGCACGTAGTAAACCAGTATTGCCAAGGATAAGTCCTACAATAACAGCTAGCTTAGGTTGGTTAATTATTAGTTTATGTTGGGTTTCCTTACAAAAACTGCAACTGACACCGGTTTATTTAATGTTTATGTTATTGATTATTTGGTTAGCTGATACTGCCGCATATGTCA
>contig_189_chunk_9201
GTGGTCGATTATGGGGACAGCATCTATTGGCACCGACCTTGAGCCCTAAAAAAACCTGGGAAGGTTTTTTTTTCGGATTATTGTTTACTTTTTTTTCAGCAATGCTAATGCTCTATTTTTTTCAAGGGATTAAGCCTTCTTTTTGGCAAATGTGGATACTGGTATTATTGACGAGTTTAGCGGCGGTAACAGGAGATTTA
>contig_189_chunk_9401
TTTGAAAGTCAACTAAAACGACTTCGAGGACTAAAAGATAGTGGCCAATTATTACCTGGTCATGGTGGAATTTTGGATCGAATCGATAGTTTATTAGCTGCAGCTCCCGTATTTACGGGATCTTTATTACTGCTAGGTTTAATAATATGAAATCTTTAAGTATTTTAGGTGCAACGGGCTCTATAGGGGTTCACACCTTA
>contig_189_chunk_9601
GATGTGATTAGTGAACATCCCACACGTTTTAATGTAATTGCTTTAACGGCACACTACAACATTGATTTGTTATTTCAACAGTGCCTAAAATTTATTCCTACTTATGCTGTCGTTAGTAGTAAAAATTTAGCTGAAAATCTTCAGCAACGCCTACGAGCCGAGTCTTTGAAAACCGAAGTGTTATTTGGTAGGGATGCATT
>contig_189_chunk_9801
AGCTTTTGTTGCCACTCTCGACGAAGTGGATACGGTGATGGCGGCTATTGTCGGCGCCGCAGGTTTATTACCTACTTTAGCGGCCATTAAAGCTAAGAAGCAAATACTATTAGCAAATAAAGAAGCCCTAATTATGGCAGGGCCTTTATTTATAGAAGAGGCGCAATGTGCCCAAATTTCCTTAATACCGGTAGATAGTG
>contig_189_chunk_10001
AACATAATGCTATTTTTCAATGTTTGCAGGGTCAAGTGACGCCAGGCGATAGCGGTAAGAGTCTTTCGAAAATTATTTTGACCGCATCAGGCGGTGCTTTACGTCATAAGTCCTTAGATCAATTGCAAGCGGCTACACCGGTACAGGCTTGTCAACATCCAAATTGGAGTATGGGGCGAAAAATTAGCGTTGACTCGGCG
>contig_189_chunk_10201
ACACTCATGAATAAAGGTTTTGAAGTCATAGAAGCCTATTTTTTGTTTGGATTGACACTCGATCAAATTGAAGTGGTTTTGCATCCACAAAGTATTATCCATTCATTAGTAGAATATTTAGATGGGTCTCTCTTAGCGCAACTAGGGAGTCCTGATATGCGTATTCCTATTTCTTATGCATTGGGCTTCCCAGAACGCAT
>contig_189_chunk_10401
TAATAATTCAGTCGCTTCATTGGACTTATTAAAAATTGGGCGTTTGGATTTTTTATCGATTGATGCGGAACGTTATCCTTGTTTAGATTTAGCTTACCTTGCATTACGTATTGGTGGGACAGCAACAACTATTTTAAATGCAGCGAATGAAATTGCTGTACAAGCGTTTTTAGATGGAAAAATCTATTTTACCGATATTG
>contig_189_chunk_10601
CTAAGCTTAATCGGGCTGTATTGGAAAAAATTCATTCGCGACCTGTTTCTAATCTCAGTGTTATATTGGAGGATGATAATTTAGCCCGTGAGATTGCTAAAGAGATGATTTTAAAGCATTATAGCACGAGCAGAGAAAATGCATAAAAATCAGTCATCCGTTAGGATGTGTCACAAAAGACACCGGTTAGTTCTTTTGCA
>contig_189_chunk_10801
AACTTTTTTTATATAATCACAGCAATTGTATTTTTGGTAAGTGCCGCGAAAAGTATAGAGTGTTTTATAAATTGGCTAAAAAATAACGACTATGTTGCGACTTTTATTGAGAGTTTTTTTAATAGGATCATTATCGATCCTTGTTTTTCCCGCTTTGCCCGTGCAAGCATTTCCCATTAATAGGATTGAGATTGAGGGTC
>contig_189_chunk_11001
TACAGGGGATCAGTCGTGATACGGTTCTGAGTTATTTACCAGTTAGAACAGGACAATCTTTTCAATCTTATCAATCCTCTGCGGTCATTAACGCATTGTATGCGACAGGATTTTTTAGCAATGTCACGTTAGAAGAACAAGGCAATTCCTTGATCATAAAAGTGGTTGAAAGGCCGACTATTAGTGAAGTTGATATTACG
>contig_189_chunk_11201
GGTAATAAAGAAATTCCTAAGGATAAATTAAAACAAATTGTAAAAAAAATTGGTTTAGTTCGTGGACGTTTGTTCGATAAAGCCACTTTAGATCGTTTTATTGCTCAGCTACGGTCGCAGTACGACAATATAGGTAAATATTCAGCACGGGTAACCCCACTCGTTACACCACAATCTAATAATAGAGTATCGGTACGAAT
>contig_189_chunk_11401
TCTTATTTCTGAAGGGCTTACCGTAGAGATTGCCGATATTGATATCGTCGGTAATCATGTTTTTAGTGAAAGAACATTGCGTTCCGCCTTACCATTGGGCACGCATCATTTTTGGTCATTTTTTACTAATAGTGATCAATATAGTCAAGCTCGATTATCGGCTACGTTAGACGCACTACAATCTTATTATATGGATCGAG
>contig_189_chunk_11601
GTTATCTTAAATTTAAAATAGATTCTACGCAGGTTACTTTAACTCCCGATAGAAAACAGGTTTATCTTATCATCCATGTCACCGAAGGTCCTATTTACAAACTCAGTGGTTATCAACTCACAGGCAATGTCATCATTTCACAAACTAAATTGCAAAAACTTTTAGCCTCGTTGCAAAGTGGTAAGATATTTTCACGTGAA
>contig_189_chunk_11801
AAAATTGTAGCGGCGGAACAAGGCATCAAAAAAGCTTTAGGTGACTTTGGTTATATATTTGCAACCGTAAATACGGTTCCGCAAGTTGATGAGAAAAATAAAACCGTCTTTTTAACTTTCTATGTTGATCCGGGTAATCGCGTGTATGTACGGCACATCAATATATCCGGTAATCTAAAAACTCAAGATTTAGTATTTCG
>contig_189_chunk_12001
GCGTTTGTTGCGCCAACAAGAAGCGAGTGTGATTTCAGAATCCGATATGAAGGCATCTTTGAGACAGCTCAATCTTAGCGGTTTTCTTGAAGGGGAGCCACAATTAATACCCATTCCTATTGCCGGATATACTGATCAAGTTGATTTGGATATCAATCTAAATGAAGCGCATGCGGCACAAGCTTTATTTAGCTTAGGTT
>contig_189_chunk_12201
ATGGCACTAACGGACCTGTAGTCGGTGCATCGCTGAACCAAAATAATGTTTTCGGAACGGGTAATCAATTAGGCTTAAATTTCAATAATACTCGTGCCGCAACAGTTTATAGTATTAGTTATAACAACCCTTATTATACCTTGGATGGGATACAACGCGGATACGATCTGTTCTATCAGCGATCGACACCCAGTGATTTG
>contig_189_chunk_12401
AATACTACGACTTACAATACCAATACCTATGGTGGTGATCTTCACTATAGTATTCCTTTTGATGAGCGTGGGGATAACTTACTGATTCAAGGTGGATTACAAAGATTACAACTTAATTTGCCACCTACTAATCAACAATCGCTGGAAGTACAAAAATTTGTCACAGAACATGGCGTACAATTTAATCAATTTTTATTTAC
>contig_189_chunk_12601
GTTGGGTTGGTTGCGCAATAGCTTAGATCGCATGGTATTCCCTAACAGTGGGATCTATCAGACTGCCAATGCCCAGCTCGCTTTACCGGTGGGTGGTCAGCCTTTATACTATTATAAGGCGAATTACTCAGCGGTCGGTTATTTACCTTTTAAGCATAATTTTATTCTGCAAAGTCGTCTAAGCTTAGGCTATGGAAATG
>contig_189_chunk_12801
GTTTTGCTTCTACTCGGGGATTGCCTTTTTTCTCCAATTACTATGCGGGGGGTATTGGCACCGATGGGCAGGTTAGAGGTTATGAAATCAGTTCTTTAGGGCCTAGAGATACGAATGGTTATCCTCTTGGAGGTAATGTGATGACGGTAGGTAGCTTAGCTTTAATTATACCGAACCCAATATCGGATAAATTAAGGACT
>contig_189_chunk_13001
AGTGTTTTTATCGATGCAGGTAATACTTATTCTACTTTAGGTGTCACTCATTCGAATCCCCCTCCTTCTAATGCAAGAGGAGGTACGGCCTCGGGACCGTTGCGATATTCCACCGGAGTAGATGTAGATTGGCGAGTTCCGGTTTTTAATGTAACATTAAGCTTTAGTATAGCGAAGGCTATAAATCCTCGCCCAGGGGA
>contig_189_chunk_13201
TCAAACCCAAGTATTCCAATTTAATATTGGAACAGGTTTTTAATTTTAGCTTATTTAAGGAGCTGATAATGAACAAAGTTTACTTAGTATCTATCGTGGCGTTAATGACGAGTCTGTTGGCTATATCGGCTCAAGCAGCTGAAGTAAAATTAGCAGTCGTTGATATGCAAGCGGTATTACAAAAAGCTCCACAAATTGCC
>contig_189_chunk_13401
AAAATTAACGAAGCACTAACCCGCCAATTTAAAGGTCGGCAAGATAGTATCGTTAAAGCGCAGAACGAGCTACAGAAAGAAGCAAGCAATTTGCAAAAAAATGCAGCAGTCATGAAAGCTGACGAACGTAATATTTTAGAAAATAAGCTTATGACCGATCAGAATAAAGTCAAATCGATGATCGCCTCTTTTCAAAGTGA
>contig_189_chunk_13601
TTTATCTAAAAAACAAAGCGAATCATTACACAGTTTTAGTCAGCAATTAGACGGCGTGGTTAGTAAAGTAGCGGTGCAATCCGGTTATGATTTAGTCATACAAAAAGGTAGTACCTTATATGCTAAAAATGATCTTGATATTACGCAACAAGTTTTAGATGCTTTAAAAAGAGCTTAAAAGCGCTAAAAAGTTTTTTATA
>contig_189_chunk_13801
AAGCGTAGAGTTGGATATGCAGCGTCAACATTCATTACAAGAAATTGCCCATTTAATTGATGCTAATCTGAAAGGCGATCCAGCTTGTTCGGTCAGCGGTATTATGTCATTGCAAAGGGCACTACCGGGACAAATTTCGTTCTTAGATAATAGACGTTATCTAAAATATCTAGCGGCCACACAAGCCTCAGCGGTTATTC
>contig_189_chunk_14001
TACGTGAAGAATGTTTAAAACATGCGCCAAGTAATGCTTTAGTGGTTGCCGATCCTTATCTTGCTTTTGCTAAAGTAGCTAAATTATTTGAACGAACCTCGCAAGTCGTTCGCGAAATTCATGCAACTGCTATCATTGGCGAAAATTCTCGTATTCATCCTAGCGTGAGCATCGCTCCTTACGTTGTGATAGGAGCCAAC
>contig_189_chunk_14201
ACGTGTTTAGATGAAGGTGTTGTGGTAGGAACTGCGTGTGTGATTGGCGAAAATGTGGTCATCGGTGCCCATACACGTTTAGCCTCGCATGTCAGTGTGTGTGCGGATACGCGAATAGGCGAACGGGTGATTATTCATAATGGTACAGTCATAGGCAGTGATGGTTTTGGTTTAGCCAAAGAAAATAATAAATGGGTTAA
>contig_189_chunk_14401
GATTCCTCAATTAGGAAAAGTACAAATAGGTCATGATGTCGAAATCGGCGCTAATGTCAGTATCGATCGGGGTGCGTTGGATGACACCCTCATTGGTAATGGTGTGAAATTAGATAACCAAATACAGATAGGTCATAACGTTCAAATTGGTGAAAATACGGCTATTGCAGGATGTACTGGGATAGCTGGAAGTACGCATA
>contig_189_chunk_14601
TTGGAAAAAATTGTATGATTGGCGGAGGGGTTTGTATCAACGGGCATATAGAAATTGTAGATAATGTTTATATTACAGGCATGTCGAGTGTGGTGCAGTCTATTTATAATTCTGGAGTGTATTCTTCTACGCATTCGGCTCAACCACACCGAGAATGGCAAAAAAATAGCGCCAGGTTTCGCCAACTGGATCAATTGGCT
>contig_189_chunk_14801
AAAAGATTGCGAAAAACCGAAGCATTAGTGGATAAGAAATCGATCGTTAGTGATTAAAAAAATAGCAATAAAAAAGAAAAGCATACAGCGTGGGTTTTTAGCAAATCGCAACATAACAAAAATTCAAGTGCGGAGTATATGCTATTGAGAAGACCAAGTATTTTTTTTTAGCTCAATATGGATACTTATTGAGGAACGGA
>contig_189_chunk_15001
GTGCAGTGGGAAGTACCTGAATACCCGAAATAATTATCCAACGAAGAATAAAACAAAAGATGAAGGTCCTGTAATAGAAAAAATAGTAGGTAAGAAATTTATGAGTGATGTTATGGATATCCAAGAAATACTAACTTATTTGCCCCAGCGTTATCCTATTTTAATGATCGACAAAGTCATTTCAATAATTCCTGGTAAAT
>contig_189_chunk_15201
CGATAGTGGCTATAAAAAATGTAACTGTTAACGAACCTTATTTTTTAGGCCATTTCCCCGGTAATCCTATTATGCCCGGCGTACTTATTTTAGAAACGATGGCGCAAGCGACAGGTATTCTTGCTTTGCATGCGAATAGAGCAAATAAAGAAGGTTTTTTATATCTTTTTGCGGGTATTGATGACGCCCGTTTTAAACGA
>contig_189_chunk_15401
CCTGTCGTGCCGGGAGACCAGTTATTAATAGAAGCTGAAGTTATCAAGGTAAAAGGGAATGTTTGGAAATGCAAAGTCACAGCAAAAGTAGACAGTGAGCTGGCTTGTGAAGCAACGCTCATGGGTGCTGGGAGAAAATGCTAACTATGATACATGCGCTCGCTATTATTGATCCTGCTGCAAAGCTAAGTCTTGATGTG
>contig_189_chunk_15601
ACTGTTGGACCTTGGAGTATTATTGGACCTGAGGTAGAGATAGGTTCTGGTACTATCATTGGTTCCCATGTTGTATTGAAGGGCCCTACACGTTTAGGCGCACATAACAAAATTTATTCTTTTTCTTCGATCGGCGATGATCCTCAAGATAAAAAATATCGAGGAGAAAAAACCTATCTAGAAATAGGCGATCATAATGT
>contig_189_chunk_15801
TATTCGCGAATATTGCACGATAAATCGTGGCACTGCCCAAGATAAAAGTTTAACTAAAATTGGACACCACAATCTTTTTATGGTGGGTTCTCATATTGCACATGATTGTGTCATTGGTGATCATGCTATTTTTGTCAATAACGTGGCTTTAGCAGGTCATGTTACCATCGGAAACTATGCTATTTTAGGTGCCTATAGTG
>contig_189_chunk_16001
CGGTGCATCAATTTTGTCATATTGGTGATCATAGTTTTATTGCTGCTTCAAGCATGGTGCGACAAAATGTTTTGCCTTATATTTTGGTAGAAGGTGGGCATGAGGCCCGTGCTTGTGGTCTTAATAAAGAAGGTTTAAGAAGAAATGGTTTCACCGATGAAGCGATTAGTAGCTTACGTTGTGCTTATAAACTCATTTTT
>contig_189_chunk_16201
CGTAAAAATTTAACCGTGGAACAAGCCTTAGAGGAATTAAAACCCCTAGAGCTCAATTCTCCTCAGGTAAGATTAATGGCAGCAGCACTTAAAAATTCTGAACGTGGCATCATTCGTTAAACTTCCTATTCGTATTGGTATCGTAGTCGGCGAGACGTCAGGTGACTTGTTGGCTGCCGATCTTTGCAAAGAATTAAAAC
>contig_189_chunk_16401
GTAGACAAATTCCATTTAGTGTTTCAGGAATTGCAGGTCCTGCTCTGCAGCAAGAGGGCGCATACTCCTTATATCCTATGGAACGCTTATCTGTTATGGGTATAGGTGAGATCTTTAGACAGTTGCCGCAGCTGCTGCGTTGCCGTCGAGAAATGACTGAATATTTTATAAACCAACCTCCTGACGTATTTATTGGTGTT
>contig_189_chunk_16601
GATGCCCCCGAATTCAATCTAGATTTAGAAAAAAATTTGAAAAAACAGGGGATACGTACCATACATTATGTTAGTCCCAGTGTTTGGGCGTGGCGTCGCGGGCGATTAAAAAAAATTGCCAAAGCAGTTAATTTAATGCTATGCCTTTTTCCTTTTGAAAAATATTTTTATCAGCAACATCGAATTCCTGTGCAATTTGT
>contig_189_chunk_16801
TGGCCATCCTAGTGCAGATGAAATCCCATTAACTATCGATAGTTTAGTTGCCCGTAAAAATTTGGGCTTATCCGAATCTTCACTCATCGTTGCGATACTGCCTGGCAGTCGTCGTAATGAAATTAATTATTTGGGCACATTATTTCTTCAGACAGCCATGCGTTGTTATCAGCAAAATTCTAAGCTTGTTTTCGTTTTGG
>contig_189_chunk_17001
CTGCCGTTAATGAAGAAAGGGAGCAACAATTTATTAAATTGGCTAAGCAAATAACACCGACTCTTCCTTTCCGCATTATACGCGCTCAATCTCGTCAAGTAATGGCTGCAGCGAATGTGGTATTGTTAGCCTCTGGCACAGCAACCTTAGAAGCGATGCTATTAAAAAAACCGATGGTTGTTGCTTATAGAATGAGTAGA
>contig_189_chunk_17201
TTATCCTATTGGATGGCAAAGCTTTTAATTAAAGTGGATTATATTGCTTTACCTAATTTATTAGCTAAGAAATTATTGGTTCCGGAATTTATTCAAAAAAAAGCTAACGTTGATAATTTATCACAAGCAGTTTTTTATTATTTGAACAATCCAGATATTGTGAGTAAACTAGAAAAAGAATTTTTAGTGCTCCATCAACA
>contig_189_chunk_17401
GTTACGTTGTCACGCAAGTAAACAAGCAGTGGATGCAATATTAAAAATTTTAAATACGCACGTACGCGCGTCTAATTAAAATAGTTTTTCTAGATGTGATTTAATTTTTTTAATAAGCTTCTGTCATCATGGAAAAGCAATTGATATACTCTCAGAAATTGGATTTTTGGCAAGGCGTCGTAAAAATGAGCAACCGGAGT
>contig_189_chunk_17601
GTATTAATATACATGAGGATTGCAAATTGAGCGACAACACAGAAAAAAATTCAAGTGCGAAGAGTATAGCAGGTGTTGACGAAGCAGGACGTGGCCCTTTAGCCGGTCCAGTGTTTGCGGCCGCGGTTATTTTGAATAGCAAAAAATCCATTGCGGGTTTAGCAGACTCGAAACAATTAACCGCACAAAAACGTGAGTAT
>contig_189_chunk_17801
CTTGCGAAAAAAATTCAAGAAGAAGCAAAAGCCTGGGCGGTTGGTCGTGCTGAAGTGGAAGAAATTGATCGCTTAAATATTTTTCAAGCCAGTTTGTTGGCTATGCAACGCGCTGTGTGTGCATTAGCATTAATACCGAGCTTAGTCTTAGTCGATGGGAAATATTGTCCTAAGCTAAATTATCCAACCAAAGCCATTAT
>contig_189_chunk_18001
TAAAGGCGATGAAAAAATTGCCGTCATTAGTGCAGCCTCTATTTTAGCGAAGGTTCATCGTGATGCCAGTATGGTATTGTTAGATGCCGAATATCCAGGTTATGGTTTAGCACAACATAAAGGTTATACCACCCAGCAACATTTACAGGCTTTAAAAAAATTAGGTCCCAGCCCTATCCATCGGCGCTCATTTGCACCTG
>contig_189_chunk_18201
TTCGACAATATGAGCTAATGGTTTAAGCTATATTTCTTGTTTTGAGCCAGATGATGATGCTCCTCCCTATTTTTTTTAGTGCTTTGGTACAAAGGATAAGGGCTAGAACTAACCTTTGTTCTTAGGGGGTTGTTATTTTTAGAGGTTGTTGCTAAAAAAGAAACAGTATTTTCAGGGATAGTAAGATGGTTAGTCTCTGT
>contig_189_chunk_18401
GACGGAGTTATTTAATTTGTTGTTACTAAACCAGGTATTGCGTATCTGCTGTATCAGTGCCCTAAACCAGTTAACAATTTTTTCCATTAGACTTTTCTTTATGGGATTATTGCTTAGATTTTCATTGACGGGGTCTTTATTTTCATAAGTGGATGATTGATCGTTATGACAGCTATTGGGATAATTTATAAATTCTTCAG
>contig_189_chunk_18601
CGTCAAAAAATTTATCTTCTTCGTCATCTTCACAGGATAGATAATCATCCCTATCTGATACAGTCCTATTGTTTATTTCAATTAATCTTTTTTTGGCCATATTTTTATGATACGTATTTAGTTTCTCCTGTAGCATAGGAATATCGTTATTGAGCAACGCTTTTTTTAACTCCCCGCAGTGGGTGCCATTAAGTTTTAAA
>contig_189_chunk_18801
AATGCGTTGGCTAAAAAGGGATAGCTGGCATTAGCGACATTAGGAAAGTAATTGTTTATCAGTGTTTCAGTTATTTTGACTAAATCCGAATTTTCATCTAATGTCGATTCCAAAAAATGACCTAAATTATCTAAAAAAATATTAAACTTTAGTTTAGTGACTGACGTAAATTGCTCTAAAATGCGCGTATGAAGTGTCAG
>contig_189_chunk_19001
TTTCCAGGAGGACAGTTTAGGTATAAAAGTAAAATAAGTCAGTTTACTAAAATCTATAAATTCACTCAGTTGCTTTTTAATCTGATTAGGTGTTAAGGATGATTTACTCTCAAGATTAATTTTTGTAACAAACTCGCTTGTTTTGTTTTGATAGTTTGGATTAATTAACCCTTGAATAACTTCGGGAGTAAGTTGTTGTA
>contig_189_chunk_19201
CTAAGGTATTCTCTTGCTGTAGTTTGGTGTTGATATGCGTTAATAATTCATCCGTAGTGGTTTCTGGTGAAATGAATTCGGATTGGTAAAAACCGCATGAGTGGTTAATGCTAAATGTTTTTTCGAGTATCTGATAAGTTTCTTGGATGGAATAGGTTGAAATCAGACTGTTTGGCATTTAACAAATCCATTACTTAATT
>contig_189_chunk_19401
ATTTATAGTAAAAAATTATACGTTATATTTATGTTTATCACCATCATGTATCATCTATATAGTTTCTAAGGTTACGTAGGAATAAACAGAAAAATTAGTGTTATATGGTTAATTTCTTTACCAATTAATGGTATACTAGACCTAGTCTACTTTGATAAAAAAGATAAATTAACTTAAACAATTAATTTATTTCAGAGTGC
>contig_190_chunk_1
TTTTTCTGAAATGAGGGAGATAAATAATTAACACGTGAATTGAGTTGTTTTGCAGTAAGAGTTTTTACCCCTTCTTGGAGTAAGCAGTATTCTGCTAGGGTATTGAAAAATTGCCTTTCTTGAAAGGTACATTTGCGCCCTAGGCTTTCTCGCGCTAAGCTGCTATCAGCCATTTCAACTCTCCGAAGTTGTGATGGTTA
>contig_190_chunk_201
GCATTACCTCGGTATTTGTCGTACCTAGGTAACGTGAGGGCGTACTTTTTAGTACGCCTTTTTTTATTCGTATTAGCCCTATTCTAAAGAGATAGAAAATATAAAGATATGATGCTAAAAACTGTGATTTTCCTTTAAAAAAGGAATGTTTACTAAAAAATAAGTTATTACTATTTTTTTGTATCCTGAATTTGCATAGG
>contig_190_chunk_401
ACAGTAAAAGGCTTTAAGCTTGATTTAACCATTGTCGGGTCACTCCGATTGTGGCCAGGCACCGGTAGAGTGGTGATACACTCTACCGGTGTCCCCTTAACGGGGTTGGCGGTTAGGATTTAGTTTTTTGTTTCATTATTAAGTAAGTTCTTGACGCGCTCCTCGACATTAAGGGGCGTTGTCTCCTCATCTAAGACAAA
>contig_190_chunk_601
GGCTTTATCAATTTCCAACCAACCTTCTTTGATCGATGTACCAATACCGATTAAATTTTCTAAATCGGCTAAGGTAAATTCTTCGATAGAATTTTTATTAAAAAAACGAAAGATTTTGGTATGACCCACACCTAACTTTCTAAATCGTTCGAAAACAACACTTCGACGGTTATTTAAGGTTTTTTGATCGCCTACGGCAT
>contig_190_chunk_801
AGTGCACGGCTTTCTCATAAACTCTATCGATCAGTGCTTTAGGTATGACTTTAAAGATGGCATTTCTTAATGCAATGGCACTGGCTGCGTTACCCGTAAGCACTTGCATCTCTTGACCATAAGTAGCACCGCTGTTAGTTGTAATACTTCGTTTAACCTGACTGCTAATACGAACATTACGTTCCAGATCCCAAGCAACA
>contig_190_chunk_1001
CCTTCAGCAGTAATTGCTTTCCCATCGTTTTCAACAATGCGACTGGCAGCATGAAGATTACCCCAACTAGCGGCAGCTATTTCAGCTAAACGAATAGAGGCGCCTTTAATTTCGGTGACCCTACCATCTTTGCTTTTTCTGCTTAGACAATAAAAGCAAGATTGTGCAGTTTCTTCATCTTGTGTTGCTAATTGCGTTGC
>contig_190_chunk_1201
AAACTGAATAAAATCATCAGGGTTTCTAGGATAAGCCTTAGCAGTCATAATCTGCATATCCAATTCAGCGCGAACTAACTTACCTTGATCGCTAATTAATTCTTGACTCATAATTATTCTCCAATTTAAGTATATGCAAAACGAGGCAGTGAAATTTCTTGTATTTCATAAGATGGCCAATCATTGGTTTCTAAACATTG
>contig_190_chunk_1401
TTGATAGCGCCTTAATAGAGTTTTGAATTCATAGCGCCCTTGTTCCAAAGAAGTTTGATCTAATTGATAGACGGAGATGACAAAAGGCGGAGATTTTTCAATAACCAAGAAGAGGAAGTCTTTTATTATTTTTTGCTTTAAATGTTTTAGAGCTTCTTGGATCATTGCGGCTTGAATGTAATAGCCATAATCAAATGCAG
>contig_190_chunk_1601
CATATTGAAACGATCGTGGACACCCATCCTGAGCTGTTTTTAGATCACAAACAAGATTATTACGCAAAATATCCGGTCGACATTTACATAAAATACCCGTATCCGGATCAGTCCAATATAAAGACTGTTCTATCTCTGCTTTTTCAATTAATTGTAGCGCTAGCTTATTCTTCTTAAGACTGGCTGCCATGTGTTGTAGA
>contig_190_chunk_1801
GTTTGATATTGATGGATGGATAAGGTTTCTTTCTTACCTAATTCAGATTTGATCTTTTGCCAACGTTCTTTTCCTTCTTTGGTGACTTTATTAAACTTAGGAACGACAAAGTATCGTTTTTCAAACTCATCCGGTTCTAATATGTAAGTATGTAAGGCATTACCTAAAATCTGAGCCGGTGTTGCCGGCTCAGATATATA
>contig_190_chunk_2001
ATCTGGATTTAAATGCTTATACCAATAATGATAAGGGGATCGCTTAAACGCCATCAAACCGCTACGACTTATTCCAGGGCCTTGATGGTAAGCTTCAGGTGATAGGTTATAGATTCCTGGATTAATGATTTTTTCAGAAGCTATGATCTTCAGCATAAAAGCCTCCTTTATTCTGTGCCTCTTCGGCGGCATAACAAGCT
>contig_190_chunk_2201
TGTTTGTCTTCTTCTTTTTCTAGCGCATGATTAATGCAATACGCCACATGGGCATCATGCATGGGGTGGGTTTCAATTAAAACAGCGACAAGATGTTCATAAAGTTTATATAAACTCTGTGGGGAACCTTTAGTTTCTAGAATATCTGCAACTAACCCATTTAAATTGCCAAACTCAGCATCAATAACTCGCTCTTTATT
>contig_190_chunk_2401
TTCTCGAAGTGCAGCAATGCCTAAAGCCCATTTCATTTCTTTATTGAGATCGGTATAAAGAGAAGCTTTTTGATGAACAACGGCTTGTTCAATCAAGGAATGAAAATCATCCCAAAGCGGTTTATTTTTATTATTCATATAAGGCTTAGCATTACCAGAATAAGTCATGTTGCCAAGTGCTTTATGTGGTACTAAATTGG
>contig_190_chunk_2601
GTAGATTAGCCATGTAGCACCTCCGCATCAGAGTATGCTTTGTAACTCTCATTTAAGAGTTTTATATGGTTAGGTAAATAAAAGCTGAACTCTTCTAAGAAGCAAAATTTATTATCGTATCTGGATGGTAATTCTTTAAGTGCGTCTTTAAGTGTAGCTAAAGGAGTGTCGCCTTTATCTAACAAGCTACTGCAGTGACA
>contig_190_chunk_2801
AGCTTGCGTTTCGATACTAAACAAAACTTCAGTGAGTTTATCTTTCAATTTGTATAAGTCTTTAACTAAATAATTGATTCGGGATAGATAATCACTGACATACTTTTTTATATCGGGATATTGACTGATTAGTTTAGACATGTGCCACCTCCCGTTTTTCTAAAGCTTTTGAATAGATCTCAAAGCCATTAAAAGCTTCA
>contig_190_chunk_3001
ATATCTTTAGCGGCTTGTCGAAGGTGTTTAATTCCGGTTATTTGGCAAAGATTTAAATCTTCAAAGTCTTTAACGGATATCTGTCCTTTATCAAGTAGATTATGTGAGGACTTCGTATACTCTTGAATAAGAGATACAAGATCTTTTAATGCTTCTATTAAATCATTGAGTTTGAAAGAAATTTGATAAACCTGTGATAG
>contig_190_chunk_3201
ATAATCACTTGCGGGTTGTTTTAGATGGACGAATTGATCTAGTATCACGTTAGCCATGATTTACTCCTGTTTAGTAGATTGTGGTTAGCTGGTAGTCAGAATTACGAGTTCTGATTATCAGCGCTATAATTTTTTACCTATAGTCCTAGTATTATAGGATTCTAGTGCTATACTGTCAAGCAGGAGGAGTAGGAAATTTT
>contig_190_chunk_3401
TTTAAATTTTCTTTTAATGTTTTTTCAATTCCTTTTCTGCATATTTCTGACATGCTAACTTTTGTATTGAATGATAGCCATCTAAGTTGTTCCCACATTTCTTTTGGCATTTCTATTACCAATGTTGCTTTTTCACTTTTTTTAACTAATTTAGGCACTAATTTAATCCCCTAGACTTATAGAACTCTAGTAGTATATAG
>contig_190_chunk_3601
TATGTATGTTATTAATAAAAATAATACAGATTATAAGGAATTGGAATGTTATTAGAGAAAATAGAGAAATCTATTAATCTAAAAGCCCTAAAAGAAGATTTTAGAAAAATCGGGGTTAATTTTATCACGGCAGGCGTTGTCGGAGTATTTATAAACCATTATGTGGGCATAGATTTTTGGACTATGTCTTTAACCTCTGC
>contig_190_chunk_3801
GTCATTAACAACAATAGGTGCAATATCTTTATATTTAGGACTGAGGAAAAATAAACAATGAAAATATTTTTATCATTCTTACCAATTATTATAGCTGCTTGTGTAATAGGATTTGGCGCTATATTAATTATTGACGATGAAATTAGACATTCAAAATCTCCTAAAAAGAAAAATATATAATTGGCCACTAAGTTTTTTTG
>contig_190_chunk_4001
AAAAGACTTATTTATCTAATGGACTAATAAAGAGATAATATCATATTCAAAATATCGATTAATTATTACCGTTTTAGACATGTCATGATAATCTTCTTCTTTCTAAATCAGAATAAGTACAATAAGGAAAATAAAAAATGTCTGAAAAAAAAACAACGAGCAAATCACGACTCAGCTTGGAAAGATATTTTAGATGCTTA
>contig_190_chunk_4201
TTTTAAAGAGTTTATGGAGTTTTTCTATCCAGAAATCGCAGAGAAAATTGATTGGATAACGCCTTATGAATCTTTAGATAATGAACTACAGTCTATTACGACCGATGCAATGGTTGGTAAAACTTTTGTTGATAAATTAATAAAAGTTAAGTCACTAGAAGGAAAACAAGAGGTTGTATTAATCCATATTGAGGTCCAAG
>contig_190_chunk_4401
GAAAGAAAGAAGACGAATTTTCTAAACGATTATTTCAGTATTATTGCAAACTTTTTACAAAGTACGATCAATCAATTTTAACCTTAGCTATTCTGACCGATAATAATCAAGGTTGGCATCCAACAGACTATCAGCGCAATGTATTTGGCTATTCAGTGTTAACCTTTAATTTTAAAACTCACAAATTACTTGAGTATCAT
>contig_190_chunk_4601
GACAAGAAACAGGATTTAGAGATTTCTAGTAATCCTTTTGCAATAGTCGTTTTAGTCCACCTCATCTTCTTAGAGACAAAAAAAGATCCTAAAGCTCGATTTCTTATGAAGCTACGATTAACTCGACTGTTGTATGATAGGGGACGTGGGCGAGATTATGTAATAAATTTGCTCAAGGTGATAGACTGGGCGCTAGTTAT
>contig_190_chunk_4801
ACCTAAGGATTTAGAGTTAGAATATAAAGAGAAACTCCATGAATTAGAAGAGGAGAAAAATATGAGTTATGTGACAAGTTTTGAAAAATCAGCCATAGAAAAAGGGCTTCAACAAGGGCTACAGCAAGGGCTACAGCAAGGGCTACAGCAAGGCCGTGAAGAAGGTCGTGAAGAAGGTGAATACCTTAAAGCTACTATTA
>contig_190_chunk_5001
TAGCTAAAAAGCTTATAGCTCAAGGTAGATCAATTCAATACATTCAAGATCTTACCAATTTATCTGAAAATGAAATAATCAACTTAATTGAATTAGAAAAAGCCTGACCTCTAAAAGAGCTAGAATGAGAGTTTATGAGCTACATAACTAGTATGGAAAAGTTAAGCCATAGAGGAAGGCGGCCTTCAACGAGGAAGGCA
>contig_190_chunk_5201
ATTATGACCCTAACAACAGAACAACAACAATTTGAAGAAAATTTTAAGCGCGGCATTGAAGAAGGCGGGCGCAATTGCGCTTTAAAGATTGCCAAAAGAATGCTTGCTATGAGAAATGATCCAGAGTTTATTACTTTTGTTTTACATAGTTTTATTAAGAAAATTACTGGCCTTTCTAGACAAGACTTACTTGAGCTCGA
>contig_190_chunk_5401
AGAATCTTAAAGATCTATATCTGATTTGGTTTTAATTCAACTTGAAAATGTCTAATTTTCCATAAATCAACAGCTTAATTCTATGGCGCTTTTTTTCTAAATCACCATCTAAATAGAAAATATTCATATTAATTCAAAGAATGTTTCGTGTACCAGAATTGTACCAGACTGAAATTTAATACACTTAAACTACTGTAGTT
>contig_190_chunk_5601
TTCAGTAGGTTATTAAGTTTGCAAAGTATCGCAAGTGTTTGATTATTAATGATTATTTAAGCCGTAGTTCAGTCTTTTAATCTATTGGTCGATGGTTCGATTCCATCACGGCCCACCAGTCAAATCAAACACTTAGCTAACTTGCCTTCCTTAAAGTATGCTTCTCTACGAAAAGCCTCGCGCACTTATTATGCGGATGT
>contig_190_chunk_5801
GTTACTTAAATTTCACCTCGAAAAAACAAACCACCGTGTAGTTATTAAGCTTAAAAATTAAATTTATAAAATTCTACAATAATTTAATGATAGTATTGCCGATCCCAATAAGCTTAAGGTAATAATTCAGTATTATGTTTTCATTATTTAAACTAGTTAATCGTTTTTCATTTGCTAATATAAAATCTGATCGAAGATTT
>contig_190_chunk_6001
TTTTCTGAAATATCTAAAAATATAGTTTTAACAAAATCAAATTTTTCTATGCGATCGTTAAAAATTTTTGAATTTAAAGAAATATTAAGTAACTGGGCAGTTAAAGAAGGATGGAACCCTGGAAAACATGAGTATTTGCCTTTTTATTTGACCAGCCTCAATGGGCATAAAGGATTATTTCTCAATGAGAGAATAATTGC
>contig_190_chunk_6201
TTCTTTATCTACTGTTCGCTATTCCAAAGATTTAGCCTATTTAGGAATCTATATCGTTGATCCAAATTTTAGAGAGCAGGGTTTAGGCCAAATTTTGGTTAAAGCCACCTTAGAAGAATTGACAGACTGTTCGCTAATCGGCATTAATGCCGTCCAACAACAAGTCAGTAACTATCAAAGAAAATATGGTTTTACCTCTT
>contig_190_chunk_6401
TTCATATTAATTCAAGATGGACGGGTGAATTTAAAATGCAACCTAATTTTGCTTTAAGATGTTCTGAAATGGATATTAAAATAGTAGGAAGAGAACGCTTAGATATTAATGAGTTAATCGATTATGATGCGAGTATATTTTCAGTTCCTCGGGTGAAATTCTTGCGAAAATGGATAGAAATGCCAGAATCCTATTTATTG
>contig_190_chunk_6601
GCCGCAATAAAAAATGAAAAAATTTGTGGATATGGCGTCATAAGTAAATGTAGGCAGGGTTACAAAATTGCACCCCTATTTGCAAATGATAAAGAAATAGCGCAGAAATTATATGCTTCTTTTGCTTATTTTCTCCAAGAGAAACAAGCTATCGTGCAACTCGATGTGCCAGAAAACAATCAAACGGCTGTGAAGTTAGC
>contig_190_chunk_6801
GACGCAATTGGGTTTCTATAAAACGTTTGAAACGACACGAATGTATAAAAGCAAAGAACCCTTAATTGAGAAGCCAAGCAATAGCAATGTTTATGCGATAACTACTTTAGAAATAGGCTAAACTTTTAAGAAAAAAATAAAAATAAAAAATTGAAATAGTATGTTTGTCTCATTAATGTCTCTTATTAAAAAAAATTGTT
>contig_190_chunk_7001
TATTGAATCCAAAAAACCCAGCTTTAAGTTTTAAAGGGCAAGTTTATTCTTATCATGAGTTAACTCAACGCGCTAACCAGCTTGCTTATTACTTAAAAAGTAAAGGCGTGAAAAAAAATACAGTGGTGGCCATTATTTCTAAGAATTACTTAGAGAGAATTATCAGTATTATTGCGCTTTGGAAATTAGGTGTTGCCTAT
>contig_190_chunk_7201
TTACCCATTGAACCAAGTTATCCATTAACAAGGATTAATTTTATACTGGATGATTCAAATGTGAGCTTTGCTATTTTAGATAAAAAAAATGAAGAGAGTATTTTTTTTAATGCTAAGCATATAGTTTCTATTCTTCTAGAAGAGGATAGCAATAAAATAGCTTCATTTCCAACGAATGATTTTCCAGACTATAGTGAACT
>contig_190_chunk_7401
GACCGACATTGCCTATATTGCTTATACATCGGGATCGACAGGTAATCCGAAGGGCGCTATAGTCACGCAGAGTAATATTGCAAGTATCTATCATGCTTGGGAAGAGGTTTATAAGTTAAGTTACACCGATCGACACTTGCAAATAGCTAATTTTGGTTTTGATGTTTGTACAGGCGATATAATAAGAGCATTGGGATCGG
>contig_190_chunk_7601
GGTCACAATTAGTTATATGTCCCCCTGAAATTGTATTACAACCTGAAAAACTTTATGAGTTATTAATTAGCAATGCGATTAACGTGGCTGAATTTACACCAACGGTCTTGAGGAAACTAATTACCTACCTTGATCAAAAAGGCTTAAATTTACATTTCATGCGTCTTCTTATTTGTGGCTCTGATAGCTGGTCATTGAAA
>contig_190_chunk_7801
GAATATAAATACTTTAAATCTTTTTTAAGTTCAAAGGCACGTTTAATTAATTCATATGGCACTACAGAAACTACGATAGATAGTGCTTATTTTGAATTAAACAATCAAGCAGAAGCATTTGATGACAGGTTGTCAGTACCAATTGGACGACCTTTCCCAAACTCGATGATTAAAATTCTTAATGAAAAATTTGAATATTG
>contig_190_chunk_8001
TCCTCCTGGTGTACAAGGAGAAATTTATATTGGAGGGCATGGCGTTTCTCGGGGATATTTGAACAGACCTGATTTAACTAAGGAAAAGTTCATTGAACTGACTTTGAAAGACAATGAGAAAACTATTTTTTATAAAACTGGCGATTTAGGATATTTTTTTCCGGATGGGAATATATATTTTTCAGGAAGAATAGATGATC
>contig_190_chunk_8201
AAATCAAAGTCATGGGTTATAGAGTAGGACTTTTTGAAATAGAAAACATAATCAATAGTTATCCATCCATTCAAAAAATTGTAGTGACTACACACCCTATTTTAAAATCAGAAGAGAAATTTTTAATCGCTTTTATTATTTATAATAGTCATTTTAGAGTAAATGATTTTATGTTTTTTTTAAAGGAAAACCTTCCTTCT
>contig_190_chunk_8401
TATTGCATTCCAAATTTTTACTTACCTGTTTCTTCCTTTCCTATTTCTCAGCATGGAAAATTAGATAGGAAAAAATTGTGCTCAGAATTAATTGATAAAAAGAATGACATTACGTATTTTCAGGATGAATGTAAGAAAAAATCAAGCATTACAAAAAATGTAGAAGAAAAATTAATAAAAATTTTGCAAAGTATATTTAA
>contig_190_chunk_8601
TGTTTATAATTTAAAAGCGATAGAACATTATTTCTTCAACTTAAATAATAATTATTTATTGCAGGTTCGATTTTTAAAAGAAATAGAACTTCACTGTAACTTGAAATTGGATCAGAATGACCTCATAGCCATTCATACGGCGGACGATCTGAAAAAATTCGTAGAAAAAATTGCTAATAAGTAACTCTATTTATAGTTGT
>contig_190_chunk_8801
TTTCAAAAGATTGCTAGATACACAGGATTTGGTCGGTAGAAATAGGTACCAATAATCAATATTTCGTCATAGGGGATAAGGTAGCATGCCAGAAAAAAATTATCTTGAATATTTAAAGAAAGTGACTTTACAAATTACTGGGGATACATTCTCGGAAACAGCTTCAGTTCAAGATTATATAGATAATTTAATAAACTATT
>contig_190_chunk_9001
TTACTAATATTATTTACTCTATGCCTAATAATGTGTACTGGTTAGATAAAAATTGTGTATTGCGTGGAGGCAATGATAATTTAGCTAAACAACTCAATTTAAAATCGGGAGCAGAGCTAGTCGGTTTAACTTATGAACAAATGGCGCAAGCAGCTAATTTACCAACACAAGCATTTGAACCCTTTCGAACAACCGAAGTA
>contig_190_chunk_9201
GAAGTGATGAAAACCGGCGTTCCAAGCATTGATAAAGAGGAACCTCCCATCGAAGCAGATGGAAAAATTTTTTACTATCTGTCGAATAAAACGCCTCTACGAAATAGAAAGGGTGAAATCATAGGCGTTGTTGGGATTTCAACAGATATTACTAAACTTAAAGAAACCGAATCGGCTCTCCAGATTGCCCTAGGTAAAGC
>contig_190_chunk_9401
GGAAGTAGCCAGTAAAGCGAAAATTGAATTTATTATGAATATGAGTCATGATCTACGCACACCTTTAGCAGGAATTATAAGTCTTTCCAGTTTACAAGCGGAGGATGCAAGCAGTGCTCGAGATCAACAATATGGTGAATGGATCCAAAGTGCAGGTGAGCAACTTTTAGAATTACTCAACTCAGTGATAGAGGTCACTG
>contig_190_chunk_9601
CCGCTGAGCATCAAATTGAAAGTGTAAAAAAAGAAAATATTAATTTACAGCAATTTGCAGAGGAACTACAGGCGCTGATGCAACCTGCCGTAGTAGCGAAGGGGTTAGAGTTTCAAATAAATCTGGGTTCTCTTTTACCCATAGTGGTCACTGATCGAATTAAGTTGAAAAGAATTATCCTTAATATTCTATCCAATGCC
>contig_190_chunk_9801
GTAAAATTTACTAAACAAGGTAAGATTAGTTTAGAAATAAATGCGTTAATGACAAAAAAGGATAAAGCAAAAATAGAAATACTGATTGCCGATACAGGCATTGGCATCGCTAAAGATAAAATCGATAAAATATTTGACCGATTTTATCGCGCTCATCCTTCTTATAAAGCTGAATATGCGGGTTATGGTATAGGTTTATT
>contig_190_chunk_10001
CTTAGTAAAAAAAGCGACGAAATTATTAGGTGGAAAAATAAAGGTTTCTAGTGAAGAAGGAAAAGGGAGTTGTTTTTCTTTAGAATTTGTTTTTCCTATATTTCATGGAACGATAGATAAAAAGAGTCATTCTGAGATAGAGCACCCTAGACAACCACTTGGACTAGAAATCAAAGGAGCGGTGCTAGTGGCTGAGGATA
>contig_190_chunk_10201
ATGCTTTAGTACTCTATGCCGTAAAAAATATACTGACTAAATTAGGTTATGAAGTGATCGCAGTAACAGAAGGAAAAGCCGCATTACATGCATTGCAGACCCAATCTTTTATTTGGGCGTTACTCGATATTGGTTTGCCTGATCTGGATGGAACAGAAGTCGCGCAGCGTTATCGTCAATGGGAACAAGTCAACAAAAAA
>contig_190_chunk_10401
AATCATCTTCCCATTTTTGCTTTAACTGCGCATGCAGAAAAAAATATTAAGGATAAATGTAACGAGGTTGATTTTGATGAGGTGCTTAAAAAACCTTTTACCGAAAAAGATATGCAAACCATCAAAAAATTTTTAAATAAATAAAAAATTTTATTATAAATTAAAAAGATCTTAAAAAAATGAAAATATCTCTAATCTAT
>contig_190_chunk_10601
CACTAATAGATAGTATTTAATTTTATTCTTGATGAGAGAATAATTTATCTTGCTAATGTTAAATTTATTTTTTATTATAAATTAAACAACATTAACAAATAGCTACATTCAAAAAAATAAAAAGGAGAAAAATGATAACAAGGTCGTTTTTGCAATCCCATGAAGATCAAGAACCGTTTATTTTTTCTGAGGATCTTGAT
>contig_190_chunk_10801
GAACAAAATGATGGGTTTCAAGAATTATCACAAGAAGATGAACCCCTTGAGTCAAGAAGTGATTTAATAAGCATTCAAAAAAAATCTTTTCTATCTTATTTAGTGCGAGGTTGGCACTCTGCTCATCTTATCACTCGCTTAGCTTGGTGGGGGATAAAACATAAGTCTGAAGTCATTAGTGATTCATTAGAAGACAAAAC
>contig_190_chunk_11001
GTCAACTCGATTATTTTGGTTGGCGGGTGAAGGCATTCCTCTCGAATCTTGGTCCAGGGCTCGCTGGGCTTATCGTATAAAAAATTTTATTGATTCAGCAGATTTTATACTATCGGAGATGGGAGCGATATTGCTGGCTTCCTTATTACTTCATGATTTGATGAGTTATAGTTTATTTCCAGAAGAACGTTGTAGCACTT
>contig_190_chunk_11201
CATTGCCAGATATTTTAGATGGAACAGCCAAGAATCAAATAAGTTGGACTTATCATTTTGGCAGTGATGTGATTCATGAAGCAGCCTACTGGACTTGGTTAGGAGCGATCTTGATTCCATCTATGTTGGGTTTAAGTTCCGTTTTCTTACGTAACAAACAACTGCGCATTCTTGAAACCCAAGATGTCATTCGTAGCATA
>contig_190_chunk_11401
GAAGTTGCTTTAATTAACCTCGATAAAGAATCACTTACTTTTAGAGATGCCTGTCTATCATTGCTTCCAATGAGCCGCTTGAGTAGAACATTGAATCAGGTTAAATTCATATTGTTGTGGGATGGTAGAAAGGATAATGATCAAAGTTTATTAATCTCATTGCATCTAAAAGCCGCTTTAGTTAATAATTTGATTGAGCT
>contig_190_chunk_11601
TACGGAATCTAATTATTTTCTTATACGTTATCGAGCGATGCAGCTACTCGCCCAAGTAGCGGCCAGTTTCCACTCAGAAAACTTGAATCGGTTTATTGAAGATCCCGTTCATAAAGCAGGTTTAGCACAGTTAAGAGAAACTATTTTAGCTAAACTTAGAAAAGAACCGATAAACGAAGCGAGTACTCGCCAAACCTTGG
>contig_190_chunk_11801
CCGAACTTGAAGCAGCTTGCGCTCAACCGATATCATTCGAAGAAATGGAGGGTGGTGCTCTTTTAGAAGATCGTCAACGACGAGGTATGGCACGTTATTTTCGTTGGACCTTAGGCGACGATACACGCGCAACAACCCAATTATTTTGGATCCCCTCTTTATTAATTTCGGCTGTTACATTTTATTCTGTCAGTCGTTAT
>contig_190_chunk_12001
CTTGAATTAATTGTAAAAAAACTGATTGATATCGCTTATTATTTTCATGATAAATCAGTTTGTGAAAATAAGGGGAGTTATTTCAAATTCCTTATTCAAAGTGAACGTTATGAATGTGTGGCTTGTGATTGGCCATTTGTAAACTATCAAAATAGTTTGACGGCTCAAACGTGTTTAGAAGGCTTATTACAGCGAAAGAT
>contig_190_chunk_12201
GGCCCCTAGAGAAGTGGGATATTATCTGAGTCAGCTACCATCGGTGCCTGGAATTAATCGTGTCGATCTTTCACAACAGGATTGGTCAAATTGGCCCGTTTCTGAGTGGGAGAAATTTCTGCTTGCCTTAGAGCCTATGCTGAGCGTTCCACTGGAATTATTTAATGCCTCAGGGATCGTGACGGAGGATAATAATGAGA
>contig_190_chunk_12401
ATCCAACCCCCACTGTGCAACACATACTCGCATTAACGCAGTTATTGACGCAGATCAATGTGACACAGTTTGATATAAGTCATCAACGCTTAACCCAGGAATCGTTTTCGCTCTTGCTGGAGTCATTCGCTTATCAGTCATTGAATGCACTTTACCTGATGGATGCCAATATGACAGATATCAGTGTGAGTTATTTAAGT
>contig_190_chunk_12601
GAATTAATTGCTAGTGGATTTAACTTAAGCGATTTGCACTTAGCAAAGAATCAGATAGGAGATAGTGGTATAACACAGATCAGCCAAGTATTGCCTAATAGTTCACTGCGAGTATTGAATGTTGCGCATAATTTATTTTCTGATTTAGGTTTACAAAAACTGGGTCTAGGAATTCAGCAAAGTTTTCTTCAAAGCTTAGA
>contig_190_chunk_12801
TTTATCTTCTCAATTACTTTCCGTTAATGGACTGAGATTGTTTAGTGATGCCTTAAAAGGAAATTCCTCTTTAAGTAGACTGCGCTTAAGTCATACCGGTTTAGCAGACGAGCATCTTAGTGCCTTGCAAAATTGCTTAGAAAATTTAGAATTTTTAGATGTTTCAGATAATTCACTGAATAGCAAAGCGATACAATTTA
>contig_190_chunk_13001
TCTTAAGTGTAAGCCAACAGAATTTAAAGATGCTCATAGTTAATAACAATGATCTTGATGAAGAAGCGAGCCTGCTTATTGCTCAGGAATTACCAATGACTTCTTTAGAGCATTTGGATCTTTCAAAGAATTATTTAAGAGAAGGGTTTAAAAATATCATCAGAGTACTACCAAATTCCCGTTTGTTAAGTTTGGTTTGC
>contig_190_chunk_13201
GAGGATTGCGACTTGGATGATAAAGCTATTGCTGAATTAACTCAGGTTTTTTCTAATGATACCTTGTTATTACAGTCATTAAATTTAAACAAAAATAAAATTACGAATCAAACATTACTCAATTGGTTAGAGGTACTGCCGAACACTTCTTTGCGTCAATTGCATTTTAATAATAATCAGATTAGTAATTCGTATGAGAG
>contig_190_chunk_13401
TGCGCCTCTTTTAGCACAAGGCTTAACTAAAACCAATCTGACGGTTCTTGATTTAAGTAGTAATCGATTAGATAGAAATTTCTTTAATGAATTAGCCCCCTTATTAAATCAATCTTCTTTGCAGCAGCTTAGTTTGAGTGATAATAAACTTGAAACAGGCTCATTAAAACATTTTTCTGAAGCACTCGTTCAACTCCATT
>contig_190_chunk_13601
GCCATCGTCAAGATCTCAATGCACCTCACTTATCGCGTCAAGAAAAACGTGTATTTTATCCTATGAAACGGAATACCGACTTAAATCAGCTCGGTATTGTTAATACCGATACGGATAGTTCAACACTAAGAGGTTTTTGTCGTGTGGCGGCATCGTTACCGGATGTTCATTTTCTTGAATCGAATCATATGACGCAATTG
>contig_190_chunk_13801
GATTGGCGAACCTGTCAGCTATTACCAGCTAACAGTAAACTCGTGACTCCTTTAGAACAAGCGCAAGGATCGTTATCCAATCAAACTCAATCGATACGGTCTAAGGCTTTGGTGTTGGGAAGTCCTTTTTTAATGAGCTTATTGTGTGCGGGCGGCATCTTATGTGCCCTTGTTTTATTTTATGGCGCTTATCGTGCAAG
>contig_190_chunk_14001
TCGATCAACCTATCGATTCTTTCGTCCAGCGCCCAGCATAGCTAGGTCAGAGTCTGAGGAAAACAGTGTTCATCCTAATCTAAGACGTTCTTCTTTTTAGATGAGCGTTTTAATTTAAAAAATTAAAAATAAATAAAGGAGTATTCCTATGAATCTAGCTTATCCTTTTAGTCTTATTTCCGGCAATGGTCTGGGTGTTT
>contig_190_chunk_14201
CTTATTCATCATTGACTCAGATTGGACCTGCAATTCCTAGCCGTGATTTCGGTGTTTTAAAAATGCAGAGCTTTATTAATGTCAGCACCGGAAATCTTATTATTTTTGATCATAAGTTAATTGTCCAAGAACAAAATTTCCCATTAGAGTTTTATTATGTTTATAACAGTCATGCAGAAACGATGGCAGATATTTGGCGT
>contig_190_chunk_14401
TTTGCACATAAACGTTTCAAACTTCTTCCTAAACCTGATCAAACTTCGTCCGCGATATTAATTGAAAAAGATGGCCATGAAACGGACTATCAATTTGATAGTAAAACAAATCGATGGCTTGCTCCTTATTGGTCAGATAGTCGCCCTTATCTTCATTATGATAAACCAGAAAACCAATGGGTATGGTTTGATCCGAAAAC
>contig_190_chunk_14601
TCAGATCACGGAGATTTACAATGACCAGGGTTATTTACAGGAACGCTTGGATGGCAGAAATGAGCGAACAAGATATCGTTATGATGATTTGCAAACACCGTGGAAACTGACAAAGATACTCGCGCCTGAATCGAACTATGAATTTCATCAACACTGGGTCAATAATGAACGGATTGAATCTATTTATGAAGTTAATGCAG
>contig_190_chunk_14801
GGAGCCCAACGTTACTCAGAACGTCAGTGTTTGATCGGAATGATCGTTTAATTCGGACCCTACTTCCAGCAGAAAGAACCGAATATGCCAAGCTTCCTCAAATTAATTTTGTCTATCGAGCACCCAGTAAGGATCCTGCCGAGCTTAGTGATGAAGATGTTTATAATTTAGCTTATCTTGATTACATTAAACAAACGGAT
>contig_190_chunk_15001
GCCGATACTAGCAATCTGTCTTTAATGTATGACGTGCCTCCAAATCTTGCGCCAAGAAGAATTTCAAGTGTGTATCTGGCGCATCCTCCTTTACATACCAGCGGTTATTTGGTTCGTTTTTATTATCATCAAAGCTATGCGATTGTCGAAAGTTATGCCAAGGTGGCTACCAAATTATATTTTAATAAACACGGATCCAT
>contig_190_chunk_15201
CACTCAAATTGATCGAGAAAGAGGTTATCCCAATACGACGTATAGTCCCATCGATAGCTGCTTTTATACCTATAACGTTCAAGGTCAGTTGGCGAGCATTACCTCTGCAGGTCAAGGTAAACATAGTTTTCAATACGAAGCGCAGGATGGCTTATTAATTAAACAGCAAAAAGCCAATGGTCAGATAACGGAATATGTTT
>contig_190_chunk_15401
ATGATGAAGTGAGTAAGCGACATAATTTGATTGCGAAAATTCATTTTGCGACGGGTAACGCGCAGGTAACACGTAAAGTTTATGATCATGAGTTTAGTTTATATCGAGGTTTATATTTACGCTTTGAAATAAGTCCCGAAGGTCGCGTCACTGAATATCGTTATGAAGATTTTGGTCATCTTAAATACACGATTATTTAT
>contig_190_chunk_15601
TTAGAAGGACGTTTTCCGGTTGATAAGTATGCGAAAAACGCGGTTCCTAATTTAGCTGAAATGACACGTTGGGTTGCACAGCAAGATTTACAGAAGATAAGTTTAACGGAATGTCGCTACTATGACGGCTGTCAACGCCGACAAACCTATTACTATGGAACGATTAACGAAAAAGGTGAGGGCGTTCATGATGAACACAT
>contig_190_chunk_15801
GAGCCAGGTGACTACGCATTATACTCTTTTTGGCGCGTTGTGTTTTAAGCGGGAATATCGTAAAAAAGCAGACAATCCATTGTATACCTTTTTAGAATACGATAGTGCACGTCGTCTTTTATCGCATAAAAATTCCGCGAACGAAGTAACCAATTATCGCTACGATAATAGTCATACCGAAATTACACGCCCGAATAATC
>contig_190_chunk_16001
GAAAGGAAATGACGGAATGGGATGCCTGCGAAAGGCTTAGTAAAGAAAAACAAACGATACCATTTAATGATCAGCTTATCACTCGTGAAACTACTTACAGTAGAAATATTGTGGGTAGTTGTACGGAAAAATGTACGACAGCGGATGGACAATTGAGTTATCGATTTTATGATAAACAAAATCGTTTAGGTTTTAGCGTG
>contig_190_chunk_16201
CATCCAAATGGACGTCTGACGGAATATCGTTATGATGCACAAAATCGTAACAAAATAACGATTGCTTATGCCAAAGCCATCGATATAAAAAAACTTGAATCACTGGGATGGCATGGAGCAGAACCGGATGTCATGGATTTATTAAAATTAATGAAAGAAATGGCCATCGCCGATCCTAAGCAGGATCGTTTCAGCTATGA
>contig_190_chunk_16401
ATTTTATGACTACTCCAATCGATTAAGTGAGCAGGTCGATGCAGAAAATTTTTTTTGCCAAACGCTTTATAACGACCATGATGCCGTGATTGCAGAGATACGCTATGCATCACCGCTTAAACCAGAACAGTTAGCAGCGCTATTGCAAGGCAAAAGTCTTGATTGTCAGGCCGATCCAAAATACGATCGTATTCAACGAA
>contig_190_chunk_16601
AATTTTACGATGCCGATCAATTACTGATTGGCACACAAGATGCGGCAGGCTATGTCATCGAATATAAACACAATGGAGCGGCTTGGATTACTGAAATAATTCGCTATGCACAACCGCAAATCATTAGTAGTAATACGCAGCGCTTTGACAAAATTCGGCCGGTTGCAAGTTCTAAGGATGCGCATGAATATTTCTTTTAT
>contig_190_chunk_16801
AATCCACGTGGCTGGGTAGTTTTAAGCGTCGATGCAGAAGCGTATGTGACAACTAAAGACTATTTGTTAAATGGTTTAGTGAGTTGTGAAAAGCGTTACGCCAATCCGGTTGATGCCACTTGGTATAAGGACACGCAGCGTATTCCTTCTTTGCCAGTGGCATCGGTGGATGATCAGACTATCGATTACGAATACGATGA
>contig_190_chunk_17001
ATTAAATCGTGAAATTTCAAGTCATCGATCCGACGGAAAAGTGACCTTCACGCGTTACGATACTATGGGAGAAATTATCGCCAAAGGAGAACAAGATGCAACAACCATGGAGATTACTGGCGATACCTATCGTGCCAATGAATTTCGGTTTGATGCTTGGGGTCAAACGTTAGCGGAAGCTTCTAAAGTCAATAGTGAGT
>contig_190_chunk_17201
CACTGGCGCGTATCGAGGCCGATAGCACGTTAAAACCTGAAGAAAAACAGAAACAAAAAGAAAAGATATGGCAAGAAACAACGCGACGACATGCCTATGATGCGAGCGGTTTAAAATTATCGACGGCAATTCGTTCGAGTCAGGATGCCAGCGATCAACTCACTTACTTTTATTATAATGCTGAACGACAGAGGGTGCTG
>contig_190_chunk_17401
ACAATACAAATTATTGCGGATAAACAAGTTCAAATCCGCGAATACGCACGAGATGTTTTTAACAATATTGTTCAGATACGTGATTACAGTCAAGCACAATTAACCTTAGCGGATAGATTGAATCAACCACTTACCGGTGGTTTTATGTCCGATACCTTGCGTAAAGCCTTAGATGCCATACAAAATACACAGGATGTAGT
>contig_190_chunk_17601
GACTCAAAAAATCTACAACAAACGTGACGAAGTAGTAAAGCTTATTGATGGCGAAGCCTATGAAACACAACATCTCCCGAATGCTTTTTCTGAAGTCAGCCAAAGTAAATTACCTGTCCAAACGAAACAGCCCAGTTTAGTTATTCAACATCAATACGACGGGCGCGGCTTAGAAATTAGTACACAGCGTCAGGCAGATA
>contig_190_chunk_17801
CGTTAAATACCAAAGTAAAACGTGATTATAGTAATCCTTATGGCAAATTGACACATATCCGAGATGAGCTTAAAGGTGATTATCAACGGGATTATGATCGTAAAGGACGGTTGATCGGGATGCAAAATCCATTACAACAACAGCGTAGTGACATCGCGTATGATGCTTGGGATCAACCCACTAAAATGACCAATCCCTTA
>contig_190_chunk_18001
GGCCAAACAACACAGCACCTTTATCATCTTAATAAACGCAGAGAGATTATTATTGATCCTTTAGGTAATCAACGAATTCGCATACGCAATATTTTTTCAGAAACGATCAAAGAAATCGATGCCAAACAACAAACACAAACATGGCAACACACGGCCGATGGACAGATTAGTCATTTCTGCGATGCATTGGGTAGAGGTTA
>contig_190_chunk_18201
TGAAATTATTTATAATCTATTGGGTGATATCACTGAAAAGCAGATCTTAAACGGCATTAAAACGCAGTATAGGTATGATGCACGGAGACATTTAATTGCAAAAATAGAAGATAGGGAAGGTCTTAAACGACAAACACGTTATGAATATAATCTTCTAGGACAACGTATCAAAACGATAGATGCTCAAGGAACCATTCAAC
>contig_190_chunk_18401
TCAATCAATATGATCGACGCGGACTGGTTGTCGAACAGCGTTTCGATACGAAAAAAACAGGTTTAAATCTAACGACAACACGCCAGTATAACGGACAAAAACAATTGTTGAGTGAAACGCAGGGTGACATAAAGGATAAGGATCAATATATACGCCATCTTGATTACGATGGCTTAAATCGACATTGTACAACGATCATC
>contig_190_chunk_18601
GATCCGGTCACTGAAACGCGTAAAGAGGCATTAAACATCCAAACGCAACAACATAAAAATGGCCAAGATAGCGTTTTGGCTGAGATTGATGCGAATGGTCATGTGACGCGATTTATTATGGACTCAGCAGGACGACGTTGCTTCAAGATCAATGCGCTGCGTGGTGTGACAGAATGGAACTATAATCCCGCGGATCAAAT
>contig_190_chunk_18801
TATTTTGGAGCGGCACTACCAACGTGTCATTTCAGAAAATGAAGTAGCGCAGATTAACGATGAAACGACGCCTGAACAATTGCGCGCTTTATTGCAAACCAGTGTTGAAGATACACTGATTTATCCGTTCTATGATGCCAATGCTAATACACGTTTTTCTGTAAGCGGTAATGATCAACAAGGTTATGTCAAAGAAAAAC
>contig_190_chunk_19001
GTTATGATGCAAAACAACAGGAAATTCAAACAATACAATATGCGACGGCCATCAGCATTAAAAGTATAGAAAAATTGAGCATCGCGCAACTCGCGAAACAAGTTGCTAAAATTGCTGATACTTCACGCGATCGCATCCATTATTTTTTACGTGATGAAGTTGGTCAATTACGATTTTCCATCGATCCAGAACATTATGTA
>contig_190_chunk_19201
TCTGAACAACGTTTTGATGAACAAGGACGTGTGATTGGCCAAATTAGTTATGCGAATCCGGTTGAGGATCCGACGCAATTAATCAAATTACCGATCGCAGAAGTATTATCCCATCTTAACAAACAGGATAGTCAGGATCGTTATCAGTTTTTCTTTTTTGACAGCTTAGGTCAACCACTTTATACGGTGAAATCGGAAGG
>contig_190_chunk_19401
ACAAGTGGTGAGTTATCAACATGATGCGAAGGGTAATTTGATCGAAGAAGTTCAATTTAATCAACGTCTCAAGGTTCCTCAAACCTATGCATTGTTGCTACAACAACTGCAAGCATTAGCACCGGATCTCACACAAGATCGCATTACACAAAAAGTTTATGATGCAGCCAATCGTTTGGTTCAACACACGGATGCCTTAG
>contig_190_chunk_19601
GCTATGTCGAAACCTATCAGTATGATGCATTAGGAAACCGAACAACTTATACCGATCGACAACAATCGATGTGGAAAACCATTTTTGATCGAGCGAAACGACCGGCTATTGAAATAACACCACCGGTAACGATTACTGAAATATCTCAAGATGCAACGGGTTTATTAGTATCAAACCATAAAACGATTGCTATTGAAAAA
>contig_190_chunk_19801
CATAAAACCTATGACAAGGTTGGTAATGTTACACGTATCATTACTGCCGCTAATACTTCAGAACCTCGCACTTTTGAAGCTGAATACGATGGCTTGAATCAATGGCAAAAGACCTCTTTACCCGACATAGCGGTGGATGATTCGAAGGCATTAAAATCCGATAACTGGCGCTTTCGCCCTGAAACCAAACAAACACTGAC
>contig_190_chunk_20001
GACAACCCGTATTACCAATGCAAAAGGACTTAAAGTAGCTGAACAAGATGCTGCAGGTCATTGGCAATTTTGGGTGTACGATCAACAAAAACGCTTGGTTTACCATGTCAATTCACTCGGCGTGACGATTAAAAAAGAACGCGATGCTTTTGGTAAAACGCATCGAAAAATAATCAATGCAACACCTTGTACACTGGATC
>contig_190_chunk_20201
TCAGTGTGTATACAAAAACAGGGATTCCCCAATCGGTATTGGATGCCTATTATCGAACACGACATAGCGATGCCGATCGCATTATTGATTACCAACGGGATCGATGCGGACGGGTTATTTCACAACGGAAAGGTCCTGTCTATTGTTATACAGCGAATCTAAAATCTGTCTCGCACACCGGAACATTGAGTCAAGAAATA
>contig_190_chunk_20401
GCAGAAATTAAAAAGTCGTATAACGCTTGGGGTGAATTGGTTGCCCAATCTGAAAAGATGGATGCCATCCGTAGTAAAGAAAATTTTTATTGGTTTGATCGAAATGGTCAGCCTCTTGCAGAAGTAGATACCGTTGGTTTAGATAATCAAGCCGCACAGTATCGTTGTAAACGTTTTGAGAACGATAGTTTTGGCCAAAG
>contig_190_chunk_20601
GTTAAAGCGTGTGGCTTATGCTAAAATTCTGGATATCCCCATCAACGTGCATCTGTCTTTTGCTGAACTCAAAACTGCACTCGATAAAATGGCTACACCAGAGGATCGAAGCGAGCAATTTTATTATGATAAAGCGAATCGTTTAGTAAAAAAAGTTCGTCTGCAAGCCATTCGTCAAACATTGGTATTAACCCATGGAT
>contig_190_chunk_20801
TACCCGCGTTTAGTGATGCACCACCTCAAGATCTCAGCATCGGCTATCAATATAATGCAAATGGGCAACAGATTGCTAAAACCTTAGAAGATAGCAGTACCGAATGGCGCTATTATGATCAACGTGGTTGTCGAGTTGCGCAAACCGAAGTGGCACGCGACAACGCAGGCCACTCAAACATCCTTATTCCATTAAGTTAT
>contig_190_chunk_21001
TTTAGTCATAATGCGCACGGTCAAATAGTGTTGACGAGACATTTTAAACAGGGAGCCCAACCGATTACACCGGGTGAGATTCCCGAACCGATGGCCAGCGATCCCGAGGATCAACAAGAACTACGACTGTATGATGCACGCGGAAAATTGCAGTGGAAACAAACGAATCAGCAAATACCTCAAGGCTTTAGTTATACCGC
>contig_190_chunk_21201
GCACGGTAAACCGGCGCGTCAATGGTGGACTTTAAGCCACTGGCAACAAACAGAAGCAAATCAGTATGAAACAAAAGTTCATCTGGATGAAAAATTTTTTCAATATGATGCGCATAATAGACCGATCCAGGTTGAACTTCGTCGTGATGCACAAACGGTAGAAACGACTGTGACTCAATATGATGCGTTTGATCAAGTCA
>contig_190_chunk_21401
TTAGAGAAGGTGAGACAGCCGAAAGTTTTTCTATTTATCGACGTTTTGATACATTAGGTCGGCTTTGGTGTAGCAATACCGAAAAAGGTATTCCGGTCGTGAATGTACATGACTTAACAGGTCAATGTAGTTTACGTATGCAATCACCGAGCAAAGATTTAGGGGTTATTTCTTATCAGGAAATACCGAGTCTACTTAAC
>contig_190_chunk_21601
TGGGATATTAATGATCTTGAGCGAACAGAAAATCAGCGCGATTTAGCGGGACGCATTATCACTCGCAGCTTGCCGGCCAATTATCAAGAGGACACCACACAACCTCAGATTATTCCGTTAAGTATTTTGGCCAGTAACCTTTATCCTAAGCTAGGTCCGATCCAAAGTTTGAGTTGGCCGATTCCCCAAGAAAAGAATGT
>contig_190_chunk_21801
CCAAGCTGAATTTTCGTTATGGCCTAAAGAGGTTCCAGAAAAAAAACAAACCTTGCCTATCCTGATACAAGAAGGGCGTTGCGGTGTGGATGTATCCACGTTAGCGACAGATGTGTATGACTATCAAGTGGATTACACGTTTAGTGATCCTGAAAAAACGAATGAAAAAATCTTGATGTATAAGAGTTCAGGTAGCGTGC
>contig_190_chunk_22001
AGTTTGATACGCGTAACTCAACCAACAGTGCGCACTTAGTGGCCATTACCGAAACGAAACAAACCAGTTTGGTACGTTTAACCGGTAACACACGTGATATTTCAGCGGTTGAGTTATGGAATGAGTTTGGAAAACGCGAAACATTAGAATTACAAATCGATCCAGTATCACATAATTACTATGTTGATCTAAGTCATCAT
>contig_190_chunk_22201
TCTTCCGGTGTTTATCAATTAAAATCACTGACGCATGATAAAAAATCACATGGCTTAAGTTTACCTTTTACAATTTATACGCATAAAACGGCACACAAACCTTTATCTCGCGAACTGACGAGTGCATTGAAATTTCGTTACTTAGAAAATCATGTCGAAGTCAATTGGCAGGTGCCGACTTTTTTACAATCCCAAGTCGT
>contig_190_chunk_22401
GAAGTTGCAATGTCACTATCTTGATAGACAGTCTAAGCCACAATTACAAACATTAGAAATTGTTCCCGATCAAAAACGCACGACGTATTCCGATAAAAAAGGCACTAAAATTCAGAGTAATGTGGATTTTTCTGTGCCTATTCAGGCTATCGAAAAACTTTCACTGGCAGTGAAATGGCCACAACTGAGGAAATCCAGTG
>contig_190_chunk_22601
CTTCAACGCGTTTGCAACACCATTGGCTCATGCTGACGGCAGAAAATTCCGATAGTAGTGATGAAGAAGAATGGGAAATGATCCCACATCACGAAGCAACGCGGTTAGAAACAGAACCGGAAGACTGGATACCCCTTTACAGTAATGAAACACCCAGCGCACCCGCGTTTGACCCTGAACTGATTACTGACCTTAATTTT
>contig_190_chunk_22801
GCCGATAAAAATCTGCTCGTAGTAAGCCCTCTACCTGATGTAACGCCCGACAAACAAACACCTATTTTAGAATACTTAGATGTCAGTCTTGATAGAATGCGCTGCTGGACACAATTTGCAATGATCAATGTGATTACATCGGGATTGGTGGTGGATGTAACAGGTTTTTCAGCAGGAGTCTATCCCTTTCGATGTCAGAG
>contig_190_chunk_23001
TAGCATTGGAAATTTAGTGCTAAGCTTAGGTGGCGAAGTCTTTCCCACACAAAGTATGGATGAACCGGATCGACAACATTTGGTGCAACCGGCACGTCGTTACCGTTATGACGTATGGAATAATAAATTAACTGAAATTGATACGTTAGGTCACGTCACATACTTTCGTTATAATGATGCTGATCAATTGATTCAAAAAC
>contig_190_chunk_23201
AAGAACCTTTAGTGGATGTGGTTGACGAACAAGGCAACACCAAAGCACTTTCTCCTATTACCGATTTTGCATACAATACGCGTGGTTTGCAAATTGCAAAACGCGATGCGAATGGCAATACGCGCGGATATATTTTTGATGCGGCAGGTCATCGTATCACTGAAGTATTATCCGATGGCACGTTAAGAAAGACACAAATC
>contig_190_chunk_23401
TATGACGCATTCAATCATGTCATTGAATCGCACGATGCCTGCAGTGAAATCACAAAATATTTTTATGATCAACAAAACAATCTGCTTGCTTTTCAAAAACCTTCCGGTAGTCGACGTAGTTATACGTATAACGAACTAAAGCAACGCAATAGCGATGCTGATCCCGCTAATAATACACGACGTTATAATTTCGATGTCTT
>contig_190_chunk_23601
AGGTAATCTCATTGAACGTTATGAGCCATTGGGTCAATGCACCCGTATGATTTATGGGCGCAATCATCAGTTGATCAAATTAGAAAATCCAGATAATAGTTTCTTAACGTGGCAACGTGATGCCTTTGGTAAAGCACTGCAACACACCGATCTGAGTGGCGCTGTTTATCGTTATACCTATGATTACAAAGGACAATTAG
>contig_190_chunk_23801
TTGATGTCCGATCAGAGGATGGAAAGCATGGAGATTATTTTGAATTACAGCCGATTATATATAACGGAAATGTTTTTGGTTATGCTCAGGTCATAAAACCGCTCAGTGGACAACATCTACATTATCAATATGTTTCAGGACAAGTAACTGAATTAAATGATTTGGCTACCGGTAAAAAAACCTCTTATCGTTATGATTCA
>contig_190_chunk_24001
GAAGGTCGACGCATTGCTGCCAGTGTCATCAGTGATAAAGGTGAAATTTTCCGTGAAACCAGTAGTCAAATCGATGCCTTAGGCCGAGAAATTTTAACACGAGATAATCAAGCTATTTTCACTACCGCTTATGATGCTGTGAGTAATCGGCGTTTTATAAAAGGTGTTGTTGATGTGGGTGGGAGTCATCTTGCGCAAGA
>contig_190_chunk_24201
AGTTTGGTGGAAATACGATACAGAAGATCGCGTGATCATCTCAGAAGGTGTACTTCAAAATGGAGAGATCACAATCATACCAGATAGAGGGATGGAGCTTGTTTATCAAAATGATCGTCGAGTGACAGAAATTAATATAAGTTCCGTGCACAATGAAAAAATGACTGCGGATCTTCTCTATGACATCGACGGACGTTTGG
>contig_190_chunk_24401
TGGGTTCGAAAGTCAACGGCAACTACACAAACAAAAGTACCGAGAGACAATACGATAGTGCCGGCAGACAAACACTTTATAGAACGACTTCCCCCTTTGATTGGCTTACCAATCGCGTCACTGAGAATGAACGAATTTATAATGAAAATGGCTGGATAAACACCAATATTCAGCGTCAAGGTAGGACAACAGATTTTAAT
>contig_190_chunk_24601
CAAAGCATTACGCGCACAGATTATCAACAATTAACGGCGATGGGTTTACCCCAACAGCAAACGATTAACTATAACGACGCAGCACACAATGTTGATCATCTCAATTGTAATTATGTGGGTTGGGATCAATGGCGCATTGCAAGTATTCAAGGTTATCGAACGAATAAGGATGGGACGAGCGATTATTCCTCAGTTAAAAA
>contig_190_chunk_24801
TTACTTAGGTCCTAATGGCGAGCCGAATGCGATATCCGGTGCAGAAGATCCCGATGGGCGAGATAAATATTTTATCGCGACACCTGACGGTTTGATTCTACGTCGCATGCACTTAGTGGAACGGAATAGATATTATAGAGATGTTTTTGTTTGTAGTCTTGAAACTTATTATTTTTACCGCGTTAATGGTCAATACTTAG
>contig_190_chunk_25001
CTAGCTTTAAAAATAAAGGCTATGATTTCTTTGATTTAGCACTGAATTGGGTGAGTCCACAAGGCGACGCAGGTAAAGAAATTGGTCTAAGTTTAACTCAGGATTTTTCGAGTTTACCGCAAACCTACACCTGTGCCGCGGGAGATAGTTATGAATCGATTGCCAGCAATCTGTATGGAGATGCCAGTTTAGCCAGTTAT
>contig_190_chunk_25201
ATTGATGCGGCGAATGGCGGCGGAACACTTATTGCTGGCCAAACCATCGTCATACCGCAACTCGTTTCGGTACATAACAAAGCTGGAATGGCCCGTCCGTATTATCAATTTCTGCAAATCATCCAAGGTTCACTCACTCCGCACCTAGATACACCACAACCCCCACAAGACGATGAGGGGTTTTTTGCCCTATTGATCTG
>contig_191_chunk_1
GTCATCAACGCTGAACTGATATAACGAGAGATGTGTTCTACTTTTTTAAAATGAGATTTAATCCCTTGACTTCTAAGCTCTTCGATCTTTTTTTCAGCTTCAGAAAGTAAACAAATACTTCTCTTTAAACTATGTGATGGGCAGCTATCATATAGTTCAGAGAGAGTGCCAAATATTTTTGATTGAAAACGAAAAAAAAG
>contig_191_chunk_201
ACTTACTGATTGCTGTTGATTTTGTTTTTTTGCAGCATTGGTTGAATATCGGATGAATTTTAAAGTAGGATTTTTTAAATTTAAAAAATATTCCGAAATATATTTAACATTTTCTTTGGAAAAAATTCCTAGACGCCATTTGTTTTCAATGTAGTTTAATATTTCTGATAAATAAAAAAAACAGCCTAGTTTGATATAAT
>contig_191_chunk_401
AAGCAATTGCATCGCCCAAAAATCTAAGAAATTTTTCCTTTGGAAATTTGAGATAAGCCAGATCAATAAAATATTGACAATATTTTGCATCCTGAAGAATCAAACTATCAAAAAATTTTTTTTCTGGATGGCCGTATACTAATTGAGTTACTAACTCTGTGTGTTCTGACATATAGATAAGAAAATGAAGATAATGAAAA
>contig_191_chunk_601
ACATTCTCTGGGTCTTTTCTAAAAGCATAGTCCCAATGCCAAAGAAATAGCTGAGTATTTTCGACTGTTTTTTCAAACATCGAAGAATCCTGTTCGATATTAAGCCGTATGACTTGTTGAACTAAGCGGTGAATAGAGTATTTATCTTCATTATCTTTTGGATTAATCATGGAGTAACTACTTAGCAAATTCATAATTTC
>contig_191_chunk_801
ATTTAAATCCATTAGTTTAAAGCTGCGATTAAGCTGAATTACTTGAAAAAATTTTGCAGCAGAGATACTATCCGGAGATAAATAGGCCATGATATTTAAAATATTTAACGCACCTTGACCTATTTCATAAGATTTAATTTTATCCAATGTAATAATCCAAGTAGTAAAAACGGTCTTCAAATAAGGATCATTAGCGTAAT
>contig_191_chunk_1001
CTGAAAAATTAAACTTTAAGAGTTCTTGTTGTTTTCTTTTATAAAGCTCTATGTAGTGAAAAATAGAAAAACTAGCGTCCGTGTTTCTTTTTAGTTTAATATAAGCAAGTGCTTGTTGTAATGCTAAAGGTAAGCCTTGAAGTAGTTGGTTTAATTCCATTATCCTTTCGTATTGATTATCTTCCAAGTCTAAAGATTTC
>contig_191_chunk_1201
TTAATCAATTCTTCGGTTTCTTGCCCTGTAAATACAGACAAGGATAAAGTAGTCGCAATGTTATTCCAATTACTATAACGCGAAGTAATGAGTACCGTTGGTTTATTTCCAGGTGTAGATTTAGGTAGATACGATTCTATCGTATGGTAATCCTCGACATTATCAAAAATAAAAAGACTTTTTTTATCTGAGAAGTAATC
>contig_191_chunk_1401
ATAAATCTCTCCAATGTATTTTAAGTGCTGTTCTTGATCATACTGATCTTGGGTTGTAATCTGTAGCTTGATAGCGAGTTGCTGAAATGAGTAAATTAAATTTTCTTTAGTTTCTGCATCAATCCATAAAACATTATGATCATAATGATCCGCATAAAGCTGAGCATAGCGTAAAGCTAGTTGTGTTTTACCTATTCCTC
>contig_191_chunk_1601
CCAAACCACTAATTGACAGTTGAGAACCACTGGAAACTTGTGATGAATCGCTGCCCGATGGGCTTAATGGAGATGAGATACCTGAAACCGATAAAGTAAACCAAGTGGGCACAATAGCGGTTGTTCTTTCTGACATTAAGATATTGTGTAATCTCTCTAGAATCTCAACTCTTCCACTAAAATTTTTTACTGGCTCCCTT
>contig_191_chunk_1801
AAATTGAAGTAAATTGGTTTTTTACTCTCAGGCTGTCTAACTATAAATTGAGAAGCATAATGATTCTTAATTTTATTAAGAATACGTTGCGCTTCAGCAAATGCAGGATTCGTCTTGGAATGTAAAACATAATCATAATTTTTTGAAATAAATGGAAGCAGGTCTTCCGACTGAGAAAAATATTTTTCTATATACTTTTC
>contig_191_chunk_2001
TTTTAAACTCTCCCTCAATTCTCCATTGGTTTCTTTTTCCCAATCAAATAGACGGCGATAGCCATATCGATTACGTGGAGATTTTTTGGGAGCATAAAATTTCATAGGTTGACCATTGATATTGAATTCAACTAAACCTGTTTTCTCATATAAACTGACGGTACGAATATCATGTTTGTGCTTATCTTGTACATCATATC
>contig_191_chunk_2201
CTGCCACTCTCACTCTAGCTTGCTTAATATTTTTAAGCTTAGGATCAAAGAATTTTTCTGATGAACCTTTTACTACTCCTTTTTCTATTATCTCCTTAGAAATAATCACAGTCTCCTCATCCGAAGTCTTTTCTATATAACTAAATACTCGTTCAACGGCATCCTCAGCTAATTTTTCCATAGCCACTTTGTCGCCTGCT
>contig_191_chunk_2401
TTATCGGTTACCTGCATAAATTGACTTTCAAAGCTGTAAAAAATATTTATGGCTGCTTCAGCTAAAATAAGATCCAAATAATCTGGTTTAAGCACTGAAAAAGCGCGAGTAATTTTTTGAGCCTTATTTTTACTATATGCAAAATACTTATTACTAATCATTCTTAGTGAAGCCACTACTGAAGGAATAGAACCTACAAG
>contig_191_chunk_2601
GCTTTCAGCAACGCTTATACCTATTAAAGCGCCTGTTATGCCGGTTTTCAATTCAGTTTTTAATGCTTCCTCTGTTAATAGTTTATCTTTAGCAAGCAAATGATAGATCCCTAGTGTTTTTATAAAAGCACTCATGAAGGTTTCAAGAAAGATTTCTAAATAAATGGTTGGATTTTCTTTTTCAGTAAGGAGCGTTTTAA
>contig_191_chunk_2801
ATCGTTTAGAATCAGGTTCAATCTTATCTATAGCAGGTCTAACATCATGCGATGGGAGTTCCAATTTTTTTTGTAGGTCGGGCAAAAAAGAAGGGTGTCGCTCTAGCCAAATTGGATCCTTACAGAGTTTTTCAGAAAAAAATACTCGCATTATATCGAAATATTCTTTATTACGCGGCCGGTTCAATTCATTAACAATC
>contig_191_chunk_3001
GAATGCAACGATTCATTTTGGTCAATCATTTTACTGAGATCGGCTGCATTTTCGAGCGCCCATATACCGCAATTATAATGGTCTTGTTGTTGAGTTAATCCAGGACTTAAACTTAAGGGTTGGATTTGAAAAGTCTCAATAAGCATTTGCGAATATCGAGAGGGTATAGGGTTATTTTTTGAATCCACATAATAAGCGAT
>contig_191_chunk_3201
GTAATTGGCGTATTTATAAGAAATAACTAAAGTTACCCAATGTAAATTTTCTAAATTAATAATTAAAGTCAGCCGTGCTGTATTTAATTGATACGTTTGTATTTTTAATTGAAATGACTCTGAGGTCCTATATAATTGAGTTAGGGAACCTAATATTTCAAATTGAGCATTGCCCTCGCCTACTCCGAGGAATTGGTTAT
>contig_191_chunk_3401
ATTCTATTCGAGCAATTTCAGCAATATCTTCTTGACTTAACCAATAAGTATAATCACCTTTTACGGTAGCTCCAACAAGCGTTTCATCATCCGGAGCGCGTTTATTACGAGAAGAAACTCTTTGTTTAATGGGGCGTTCTATTTCGTTTACAGTATTTACATTAAGAGAGTGGTAAAATTGTTGCGTTTCATTTTTTATT
>contig_191_chunk_3601
AGCATAGTTAATTCCTTTTATTTTAGTTATCTCATTTCAATTTTTTTATGAGCTAATATTTGATAATTTTTTTAAATTATTCTAGTAAATTGTTAGATCAATGTTCCCAGAATGCTACTTTTCAGCTATTTAATTTATTTTTTTAATACTTAAATCATTAAAAAAATAAGTATGAATTAATAATTTACTAAAATTTAGCT
>contig_191_chunk_3801
GTTTTGTCGATACGATTCTTTAAATGATACAGATGAAAAATATTCTTTACATTGATCATTTCCATATAAATTTATTTCTTCACTTATTTCTAAAATATCCGCATAACTTAGTGAATTTTTGACATACTGCAAAATAGCTTTAAACATGGCTGGATTTTTATTCATCAAACTACAAACATCAGAAATTGTAATATACTCCT
>contig_191_chunk_4001
TGTCTAAATATTCAGTTTCAATTAAAAAAATAAAAAATTTTTTCAACTCATAATAGATTATACTATCTAAGATTTCGCGCATATTATTTTTCAAAATAAGCTTATTTTTACTTAAAAATTTAAAACAAAATTTTCCCTTATGATTAATAACTCTATTTATTAACTTTCCTAGTTTTCCTCCAATAATATCAAATCCCTGT
>contig_191_chunk_4201
CTATTTGAAACAAGGCTACTATCATTATTTAAATTAAAAAAATTAATGCCTCGTTTCATATATTTTTTTTCTTTCAATAAAATACCTCCATTTATTATTTTATTTTCAATGCCTAAAAAATTTACTGAGCGCTTATTTTTATTAATAAATTGCTCTAATGTTTGATTTTTATTTATTACAGTTTTTTTTAAAGAGTCTGG
>contig_191_chunk_4401
TAACAAACTAAAGTTTTCTAAAGATTGAATGTTTTTAAAAATAAAAGCTAAAGAACTCGGACAAAGTTGATGATCAAAATAGATAATAGTTCCTGGAGAAAGAGAACTAAAGCTTGTTAGATCTACCCAATGTTGATCTCTATTAGATAAGCGAAAAAGATGATCTAAAGTAAAAAAAGAGCAATGTTCAAAATCATATT
>contig_191_chunk_4601
GTATTTGTAGTCCACTATAAGCAAAAATTACAGGTTGTAAGTTTAAAGAGGCTTCTTTTATTATTTCTATACTTCTATTGAGTACTGCAGCATCAAGAACGAGTAGATAAACCTTACTATTTTTAATATAACAATCGACACAAAACCAATGCCTTTCATTTTCTATAGCAAGCTGAAAACGAGTCGGAGTTTTAGGATTA
>contig_191_chunk_4801
TTAATACTTTTAGTTAAAAGCTTAAAGAAAATACTGAGCTCACTTTTACTGTTTTTTTTATAACCATCGCTACTAAGAACAAAAATATTTAAATTCTTTCTACGCGTTTTTTTTTCTTCAATTAAGCCATGCATTTCTTCTAAATATAAAGTAGGCGTTTTAGTCGACGGGAACACAGGTATTTTCCTCCTTATAAATTA
>contig_191_chunk_5001
CCTTTCTGAAATTTATTATTTAGTATTTAAAAAATTAATCTATTGTTTTGTTATTCTACTTGTTTTTTTATTGTATACTCAATTTCTTTTTCTAAACGTTCAGTTTGAGCTTTTTCCAGCTGGACAAGATTTTGATTATTGTGCATCGGCCATGAGTTTCATGTGGTTAGTATCGATGGACAATTCTGGTACACGAAACC
>contig_191_chunk_5201
TTATTCTAAAAAATAAATAATCTATAACGGCTTATATTTATAAATTTGATATATGGCATTTTCTGTGAGAGAATATTTGAATAGCGATGAATTTCTTAGGCACTGGATTGACTTAAACACATCGCTGCTACTCTCTATCGCTTTTATAATAAAAATATTATGTCCCGTGCTTATCGATGCATTATCTCTCATTCTTATCT
>contig_191_chunk_5401
TATTCCTTACCTCTCATCAGCAGTGCATGCTGGGTTTCCTTCTCCGGCAGATGATTTTTTAGAAGGACACCTCGATCTCAATGAATACTTGATTCATCATCCTACAGCTACTTACTACGTACGGGTTAAAGGCGAATCGATGATTAATGCGGGTATTCGCGATGGTGACCTCTTAATTGTCGATCGGAGTTTGGAGCCTC
>contig_191_chunk_5601
GTGATAACAAGGTGGTAATTGCCATCGTTGATGGTCAATTAACTGTAAAACGACTTAAAAAATTAAAGAATCAACAATTTGTTTTGATAGCAGAGAACCCAGATTTTCCCGCAATTGCCGTGAATGAGGAAAATAATGTCAGTATTTGGGGAATAGTCACCAATGTCATTCATCCGTTGTAAGCATGGCTTATTTTGCAT
>contig_191_chunk_5801
TGGCGGATTGTAATAATTTTTATGTTTCTTGCGAACGCGTGTTTAATCCCGCTTTAGAGAAACAACCTATTATCATCCTATCGAATAATGACGGTTGTATTATTTCTCGTTCGAATGAAGCCAAAGCATTAGGTATTCCCATGGGTGCACCGGCTTTTAAGTATCGCGATTGGGTACGTCGCGGCCAAATTCGATGTTTC
>contig_191_chunk_6001
TCTTCAAATTATGCTCTTTATGGTGATATGTCGCAACGTGTCATGGATTCCTTGCGGCGCTTGTGCCCAGATATGGAAGTGTATTCCATTGATGAAGCCTTTTTAAAACTTGATCATTATTCATACTATGATTTGAAAGCTTATTTAATCGAAATTCGCCAAAAAGTAAAACAGTGGACAGGTATCCCTATTTCAATAGG
>contig_191_chunk_6201
TTTAGCATCTAGCAAAACCCTCGCTAAAGTAGCAAATTTTTATGCTAAGCGGATAAGCAAAACCGGCGTTTATGATTTACGTTGTGCAGTACACCGTGATTCGTTATTAAAGACGTTACCTATCGAAGAGATTTGGGGAATTGGGCGTAAATTGACTGAAAAACTTCAGCATTACTCGATTAAAACCGCTTTTGATTTAC
>contig_191_chunk_6401
AACAGGCCAATCCCAAAATAATGCGCCGACGTTTTAGTGTAGTGATTGAACGTATTATTCTTGAGTTAAATGGTATTTCGTGTCTTGATTTAGAAACTGTAGCGGCTAAAAAGCAGATTATGTGTTCCCGGTCTTTTGGTCGGCCTGTAACCGATTGGCAGGATTTAAGTAGTGCCTTGAGTCGCTATGCGGCGCGCGCA
>contig_191_chunk_6601
GCTTATAAGCTAAGGAAACAAAACTCCAAAGCTCAAGCTATTTATGTGTTTGTTACAACCAATAGGCATAAAACTAGCGATCGACAATATACGAAGGGTTTAACGAGTTCGCTAGTAACAGCAACGAATGATACACGTGAGCTAATAACCGCGGCGCAACGTGTTTTAAAACAATTGTATAAAACTGGATTTAATTATAA
>contig_191_chunk_6801
AAAGGCCGGGATTCTATTAATAGACATTATATCGGATTCTCAACACTTAAATGATCTTTTTGTCCAACCAACTTCACTCCGTTCAGTTGCATTAATGAAAATATTAGATGAGACAAATAAGAGTTTCGGCTCACATACACTCTTTTTTGCAGCCGAAGGATGTGTACAAGCTTCTTGGTCGATGCGATCTGGAAACCGTT
>contig_191_chunk_7001
CACCACGCTACACCACACATTGGCAAGAAATTATTAAAGTAATAGCTTAACCGTTGATATTGTTATCGGCAGCCATATTATGCCGGTACGGGCGGATCTAAATCAAGCGAGAACGCTGGTTAACCAAAGATGAAGCAGAACGGTTACTTAAAGAGTTACCCTCACATTTATCCGATATGGCAGATTTCTCTTTAGCTACC
>contig_191_chunk_7201
GGTTTACGCAAAGCCAATGTCATAGGATTAAGGATTAAGATGGAAGAATGTTGATTTAGTTAGGCGACATGCCTTTGTGAGTGCATCACAATCAAAAACTAGAACAGCAATTCCAGTACCTCTTAATGCAGAAGCTGCGGCAATTATTGCAAGACAAATAGGTAAACATATTGAATTTGTTTTTACCTATGAAGGAAACC
>contig_191_chunk_7401
CTGTTAAGCAATGCAATACATCTGCATGGCGTAAAGCGTTAAAGCGAGCAAAGATCGAAGCATGACTTACGTCATACATGGGCATCTTGGCATGTTCAAAATGGAACATCCTTACAGAATTGCAAATATTAGGCGGATGGTCATCTTTTGACATTGTATTACGCTATGCGCATTTAAATAGTGATCAACTTATGAAGGCT
>contig_191_chunk_7601
GCCGAGCGAGTATCTGGTACAAAATTGGTACATTCTGTTCAAACGGCAGCAAAAGGAGGCTAGCTGAATAAAGGATAAACTGTTAGAATGCCGGGCTCTTTCGAATCATGCGCCCGTAGCTCAGCTGGATAGAGTACCAGGCTTCGAACCTGGGTGTCGGGGGTTCGAGTCCCTCCGGGCGCACCAGAAAATATTATTTT
>contig_191_chunk_7801
TTCAATAACTTATCTGATTATTTAAAGCCTTATTTTTATTTAAGTATTGCCATGTACCAATTTTGTACCCGACACCACACGTTCAGGGGCAACTTGAAGTTGTTGACTATTTAAATGCGCATAACGTTGTACTGTTTCGTACGAGGACCAACCACCAAGTTTCTGCAATTCATAGAGTGAAGTTCCATTTTGTATATGCC
>contig_191_chunk_8001
AAGATGCCCAGGCATAACGCAAATCATGTCAGTGAAAATCTTTTATCTCTGCTCATTTTAAAGCTTTTCGCCACGCAGCGTTACATTGCTTAACTGGTTTTCCTTGATAAGTAAAAAGAAATTCCATATGTTCCCTATCTGTTTTCGAATGATTTCGATGACCTCTATGCTAAGTGGAACAGATATCGCTCGTTTGTGGG
>contig_191_chunk_8201
CAAAAAAAACTAGTAGAATATAAAGAATAGATCAAAAATAGGGTTGAATACTGTTTTTTAGTTAGCTTTTTAATATTGAATTAATAAATTTTAGACGGCTAGTTTATGAGGAGAAAAAAATGTCGCTATTCCCATTATCTTCTAAAGCTTCTATTGTATCTTCAGAAGAAATGCACGGCTTGATCGAAGAGAAAAAATCA
>contig_191_chunk_8401
CGTAGAAAGGATTTAAATATTTTTTTTCTTTCTAGCGATGGCTACAAAGAAAAAAACTATACGAGTGAACTCAGTATTTTCTTTAAGTTATTAGCCAAAAATATTAACAACACTCAAATTCCTACTCGTTTCCAACTAGCAATAGAAAACCAAGGTCATTGGTTTAGTGTAGATTGTTATATTAAAAATAATCAGGTTTA
>contig_191_chunk_8601
TCTGCTTGTTCTTGATGCCGCAGTACTTTATAGAAGCACAGAAATAATAAAAACAGTGTCTTTAAACTTAAAGCCTATAATTTTTTCTTATAGTGGAACTCAAATACAACATGATTTTGATCATTGCTCTTTTTTTACTTTAGATCATCTTTTTCGCTTATCTAATAGGGATCAGCATTGGGATGATCTAATCGGTTTTA
>contig_191_chunk_8801
ACCTTTTTTCACCAGAAACTACTATCTATTTTCATCACGAATCATGCCCTAATTCTTTAGCTTTTATTTTTAAAAACATACAATCTTTAACAAGATTTAGCCAGTTATCCAATTCATTAAAAAAAACGGTTATTAACAAAAATCAGACAACGCTAGAACAATTTATTAAGAAAAATACTCGTTCAGAAAGTTTTTTAGGT
>contig_191_chunk_9001
ATTGGAAATACCGTAATAAATATAGGTATTATATTGAAATATAAAGAATATACGAGAAATACTAGATATTGTCATTTACTATGAGTTAAAAAGATTTTTAATTCTTTTAATTAAAACTGGATTACTATGCAAAGAATATATTAAAATTTCTGATATTTGTAATTTGATAAATAAAAATCTAATCATGTTTAAAATTATTT
>contig_191_chunk_9201
TTGAGTACGCAAAGAGTTCACTCACTTACCGTGATATTTTAAAAATAAGTCACAAAATAAACTTACAGGGAAATGAGCAATTTAAAGAATATTTCTCATCAGTATTTTTTGAAGAGCCCTATTCCCATTCTTCTACATGCTTATTCATCTAGGACCTGGTGCAAGTAAAGACTCGATCATCGGCCACGGTGAATCGCGCA
>contig_191_chunk_9401
TGAGCCCTGTTTAAACACATAATTTGTGATCCACTCGATGCTGAAATGGTGCAAGTAATATAGGGTTGCCCATTGGTATATTGTAGAAAAGATAGTTAAAATTTAATACTTTTAAACCAATAGCGGGTTTGGCTAGAATTTTATTTTGCTGTGGGACAATCCTGAAAGCATGTTACAGGCCGTAGTAAACAAACGGATTC
>contig_191_chunk_9601
AATGGTTAAAATATTATTTAGCAGCTTATTAAAATAAAAAATATATACCGCTTTGAGAAAAAAGACTTTGTATTTTCCATACAATTTGAAAAAAATAATAAATCGACTACCCTACAGATAATAATTAAACTCTATTACGTTTTTAAAAACCCATAGGTAGGATAGGCAAATGCCGCTTAATGACAAAAAAAATTTAGGAA
>contig_191_chunk_9801
TAGGGATGATGTTCCTGTTTTCTGTTATTGGATTCATTCTGTCGCTATTTAATTTTTTTCTTCCGTCAAGCCCGATTAGTTATACCGGCGGGGCTGAGTTAGTAACCTTAACTACATTGATAATGACCTTATTAAGCGTGCTAATTTACTATTTCCGACGCGATAGTCATCGATGGATACGGATTGGCGTAAATACGCTT
>contig_191_chunk_10001
ATTATTTTGTTACTGCTAGGTACATTATTGGCCTCCTACTTCTTAGAAAGCTGGTCGCTATTAGCTTCCGTGCTTTTGGTTGGCGTGGGTTGGTTTATTCAAGTTTTTACACGAGTAAAGAATGAGCAAACTTATTAAATGCATCGCACTTTTTTTTACGTGTTTTTTCACTATAAACGTTTCCGCAGAAAACACTACCT
>contig_191_chunk_10201
GGCAAACGTTCAATGGCGACTTAAAAGCACAGAAATATTCACCATTAACCCAAATCACACCACGTAATGTCCATGATTTGTCCGTCGCATGGACTCTACATACCGGTGATTTTTCTACCGGCAAGGGCAAATTACCTCCTACGGTATGGTCAGCTACACCGCTTTTTGTAAATAATACAATTTATGTCAGCACACCCTTT
>contig_191_chunk_10401
TATCGTGTTTTTGCTCTCAATCCTGCAACGGGTAAAACTAAATGGATTTTTGATCCGCATGCGGTCTTAAAAGCACTGTCGCAACCGGCATTAAAAACTCGGGGGGTGGCTTATTGGCAAGCAGAAACTATGATCCCAGGAAAAGCATGCCAGAAGCGTATTTATATTGGCACCATGGATGCAAAACTATACGCCATTGA
>contig_191_chunk_10601
TGCTAACACAGGAAAGCCTTGTACTGATTTTGGTGTGCAAGGTAAGTTAGATATTAATCAATGGAATAACCATCCAGACCTTTGGCCGTTAGGGATTTTACAGCCACCCACGGTATATAAAAATTTATTAATTTTAGGTTGGGCAGGTAAAGATTGGACATATTCTATTGATCCAGTAGGTAATGTTTTTGGTTTAGATG
>contig_191_chunk_10801
CGCGAACGGGCAAGTTGCTGTGGACCTTCCAGAGTATACCGCCCGATATCGCAGCAAAAACTGGTACATCTAATGTCTGGGCCAGTATGTCGATTGATCCGGACCAAGGGATTGTCTATCTACCGATCAGTTCACCCAGTCCCAATTTTTGGGGAGGGAATCGTTTAACACCTATTCCTTTTGGAACCTCCGTCACAGCC
>contig_191_chunk_11001
TTAAATATTAATAACGGCAACGTCATCTGGAGTAAACAGTTAGTTCACCACGATCTTTGGGACCTTGATACTAACTCGGCGCCTTCACTCGTAGACATTAAGAAAGAAGGTAAAACAATTCCAGCATTAGTCCAAACATCTAAACAAGGGTACTTATTTATTTTAAATCGTTATACTGGAGAACCTATTTATCCGATCGT
>contig_191_chunk_11201
TGAAAAGGCAGTGCCTGCTTCGGATGCAAAAGGTGAGATTGCCGCTAGCACGCAACCCACAGTTCCTTATCCCATTCCAGTGGTTGCTGATAAATGGCCTGGTGTTTTTAAACTCTCTGATTGGCTGAGTTTTGGCTACTGCTCACGAAAATTAGCCACGCTAAAATACCAAGGTCGGTTCACACCACCTAGTGAACAAG
>contig_191_chunk_11401
GAAGTCTCATTTTTCCCGCAACCGCAGGTGGAGTGGAATGGGGTGGGGGTGCTGTCGACCCGAATAAACAAATTTTCGTGGTTAACAGTTCAATGGCTGTACAAATTTATAAATTAATACCTCGAGAAGATTACAATGATTTTCTTAAACGTCATCACACCGCTAATGTAGGAGAAGCGTATGGAATGTTTACCATGGCC
>contig_191_chunk_11601
GGATCGCCTTATGGATTTAAATTAGATACGTTTTTAAATCCTTTGGGTATGCCTTGTTGGAAACCTCCTTATGGTGAAATTTCTGCCTATGCTTTGAATACGGGACAGCGGTTGTGGAAAAAACCGTTTGGCGAAGTGCAACAATGGGGATTTTATATGCCAAAATCGTGGGGTAGTATTACCATTGGTGCGCCCGTCAT
>contig_191_chunk_11801
CACAGGGAGTGGTTTAATTTTCATCGGGGCCTCTATGGATTCACGAGTACGTGCATTGGATCTTAATACAGGCGATGTACTTTGGAGTGCAGATGTAGCTGCACCAGCAGTTTCTATTCCAGCTATTTATGAATATCAAGGCAAGGAGTATGTTGTGTTTGTAGTAGGTGGCAACAGTATTTTGACGCCTAAAGTCAGTG
>contig_191_chunk_12001
ACCAAGTCATTGCCTTCGCTTTACCTAGTCAAAGTAAATCCTGATGAATATCAAAACGATAGCAAAAATTATTATCGTGCTAGGTGCTATTTTAGGATTAGTGGGGTCACTAAGTTATTTCTTTGCTGAGAAGTTTATCTATGACTATAATCAAAGCATTCCACAATCAGAGGAAATGGTCATAGGGGCTTTTATCTTTC
>contig_191_chunk_12201
TTATTTCCCTTGCAAGTTTATTGTTAGCTCTCTTGGCTTTTAAGCACTCATATGCTAATTCTAAATTTTTATTCATTATCGTGATTATTTTAGGCGTAAGTTTATTTACCTTATTATCTTTTACTGCCGTGATCTCTTCGCTTGTCTCTCCCTTTACAGCAGCGCTTCTCATTCTTGCAGGTGGCATTATCGGTGATATT
>contig_191_chunk_12401
GGTGTTGCAATTGATCAATGATACTTCAATATCTCCTAAACGCTCACATTACTTTAAAAATGATTTTGAAGTGTGAGAATTTCGATAGATCAACGGAATTTCTTTGCATAAAGTGATGTTATCCATTGCACGTTGAATCGCTTTTTGCACCACTTCATGATGCGGTGACAAATCACATACCGGATCCGCCGCACGGGCAT
>contig_191_chunk_12601
CGTTAAGCAGTAAATGCGCTTGACAACGGCAACCACCAAAATCTTTAAATCGCAATGTACAAGATCGGCAAGGTTCTTTCATCCATTTATCGCCTCGAAACCGATTAAACAACGGGGATTCATACCATATCCAATGTAGGCTATTTTCATGTACTTTCGGAAAAACCAAATTCGGTAATATTCTCGCTGAATGACAAGGT
>contig_191_chunk_12801
AAAGCATAACCATCGGGTGTAATAGTTAAGAAAATTTTACCCCAACCATTCATACATGGTTTGGGTCGATTACTATAATAATCTGGAATAACATAATAAATCTTGGCTTTATCGCTATAACGTTTCTGATAGTCATGTGCAATGGCTTCGGCTTTTTTTATCTGTTCCAATGTGGGTAACAAGAGGTCGCGATTCACGAA
>contig_191_chunk_13001
AGCAAAACCGTAATATTGCGTATTCGCTAATTCAATATAATCGGCCTTTAAATCCAAGGCTAAATCTAATATCTCTCGAACTGAATCAATATTTAATCGATGAATAACGATGTTTAAGGTAAGATTAAAATTCTGCTCTTTGGCCTTTTTTGCCATTAATAACTTATGCTCAAATGACTTCGTTCTTGCAATGCGGTTAT
>contig_191_chunk_13201
TTAATTCTTCTGTACTGGCCTGAAGACTAATTTGTATACTATCTAAACCTGCATTTTTTAATCCTATTAAACGACTTTCATTGAGTCCTACCGTCGATGTAATAAGATTAGTATAATAATTTAATGCGTGGGCTTCGCTGACGATAATTGTTAGATCTTTTCGTAACAGCGGTTCACCACCCGATAAACCTAATTGAACA
>contig_191_chunk_13401
GCGCCCAATTCTCGTGCGTCCCGCAGTATTTGTATCCAACTTTCCGTATCTAATTCTTCTTTACTTTTAATAAATTCGAGTGGATTCGAGCAATAAGGACATTGTAAAGGACAGGCATAGGTGAGTTCCGCCAATAACCAATGCGGTGGCAATAGAGTTTCCTTTGCTTCTTGCTGATTTCCTAACATTTAAACAACTGC
>contig_191_chunk_13601
TAACCACCCTTTTTGCAGTGCCTCTGTTAAAAAGTGATAAGTATCTTCTGTTAGATCGATTATCGCACCTTGTGTATATTTACTTTGTAACACGGCAATTATGGCTGAAATAGAGCGACCACCGTCACATAATTTTAGGATTTCAGCCGCACTTGTATTTAGCGTTACCATCCCTTCTGGATAAAGCAGCACATAGCACG
>contig_191_chunk_13801
CTTGGCTTTTTTCCCATTGCAAGCGAAATCCCCCAGCAAGAGCAATATTTGCATCTAAACTTAGTTGATTTTCCATAATGCGTATTATGTATCATCCTTTGAAAATGTGATGGGAGGCTGATCAAGTACATAGGCTAAGTAAAGGTTGTCTGAAATTGCCCAAAGAATTTCTAATTTAAGCGTTAAAATAGCCAATGCTT
>contig_191_chunk_14001
GTGTTTGTTGTTCTTGTGTTTGAAAATTTTCTAGCGTTAATTGTAAACCTTTCGTGACGTGATGATTTATTTGATCTAATCGACCACGAAAATAAGCCAATGCTTTTAAATCAATCCATGGATAATGTGTTGGCCAATTCGTTAAACGTTGGCGGTGAATTTCTGGCGCAAAAAGCTCCGTCAACGATGAACAAACGCTA
>contig_191_chunk_14201
GCTTGCCATGTACTGGTACGCGCGAAATGAACATAAGCATCGACTGCAAAGCGTACGCCAGGCAAGACATATTTCATAGACCACAGTAAGTCACTGGTCAGGCCACACGCCTCTCCCAATGCCAACCAGGCTTCAATACCACCTGGATTAATGACATCGCCATCGTGTTCAATGATTCGTTTTACCCATTCTCTGCGTAT
>contig_191_chunk_14401
CTCGCGTATAGGGCAATTAGATAAAATAGCCGCATCTTTTACTGGGATATTTACTTGGTAATAGAAGCGATTAATAATCCACTGTTGAATTTGTTTCCGGGTCAATTGGCCATCATTCATTAACTTATTGAACGGATGATAGATATGATAATATTTTTTAAGGCTTAAAATTTTTTTTTCAAACTCCCTCTGAGACGATA
>contig_191_chunk_14601
ACGCTATGCAGGATTCAGTGTGCATAAAGCAGAGTTCCTAAAGTAAGATATTCATTCCATCATAGGCTATTTCAATGTTCGCATTGTTTAATTGGGCATGTTCAGGAGAGGTTGTATTAAGTATCGGATTCGTATTATTCACATGAATGACTATTTTTCTTGGTTTTTGCAATGCATTCAATTTAGAAAGTAACCCTTCC
>contig_191_chunk_14801
TCACTGGCTAAGGCACAATGACCCATCTCAGTTGCTAATTTGTTATTTATTCCGCAACGTGACATTTCATCTTCATGCCAAAATGTGCCATCAATTAGGACACAATCTGCATTATTCATGCTTTGAAATAGTCTTTCATCAAACTGCGCAATAGCCGGCGCATAAAAAAAAGTTTTCTGTGTTAGCTGATCTAAAATAAT
>contig_191_chunk_15001
CAAAGCCGTATTCGCACCTTGTTTAAGATTGTGTCTATAAGGCGAATACGGTGGGGACTTTCCCGGCAAATCGATAGGTGTCAATACTAAGTTTTTAAATCCTTGAATCGTAAAAGCGTGAGAAACATTAATACGATTAAAATCAATAACGCAATAATTTTTTAAAATTTTAAACAGTGGAAAATGGTGTGTCAGTTCCT
>contig_191_chunk_15201
CTTGAACCAGTTCTGTACAATAGATGACTAATTTTTCGGCTTCCCGTAATGAAAGTAATCCAGTCACATGATCAATTTGGCTATCTGTCAAGATGATGGCCTGAATTCCTGTATCACGTAACAGGTTACTTTGTTGCGCTTCGTGAAAATCTTCCAGTTGTTTGCGTATATCAGGCGACGCATTGATGAGAATCCATTTT
>contig_191_chunk_15401
TTATTGTCCTCGCTGACAGCAATCGAAGACTGTGTACGTGAAACAGCGGCTATCGTTTTTACTCGTAGTCCTTGGCAATTACTGCAATTACAATTCCATTGCGGGAATCCTCCGCCCGCTGCTGATCCTAGAACCTTGAGTAGCATTTTTTATCCATTCCGGATATCATTATGAGTGATATATGTACATGTTTATCTCAA
>contig_191_chunk_15601
AGCCAAAACGCATCTCAGTATAAACAGGTTTAATCCATTTCATCTCTCATTGGTTCCTTTTGTACTTAAGGAACTCACATTATAGTAGGTGCAGCAGTATCATGCAAAAAGCCTAGAAATTCAGAGGGCATACATGGACTTGATAACTGCCATACTGATTATTTTTTTATGCATTTACTTTAATTTTTAATGAGTCATCC
>contig_191_chunk_15801
ATTATTAACTTCAGGAATTAATAGATAAACTTATATTTACTCTTCATCAGCGTGAAAATCTAATTCCTAGGAATATCCTTCTATTATAGTAAGTACATCGAGCATAAATTTAAACTTATTAAACATTCAATATTTCTCAAACTTTCCGATCCATTTAAAAAAAATTACAATTTTTCTTTAACATTTTCCATTTGAAAAAG
>contig_191_chunk_16001
TATTACTGACTGCTCTATAGAGCAGCTTTTTCCTTCTACCTGCTCTTATCATTAATTTCTAGGTTAAATGGAACTAAATTTATATTTTAGTTATAAAAATCAAAATAATTAGCTTTTTAAAAAAAATGTATGTACCAAAATTGTATCTGGATAAAATGGAAGAAACAGAAGTTCCTGTAGTTTTCAGTAGGTTATTAAGT
>contig_191_chunk_16201
TTGCAAGGTATCGCAAGTGTTGATTATTAATTGTTTTTTACTTATACATTCAGGCTTCGAACTTGGGGGTCGGGAGTTCGAGTCCTTCCGGTCGCACCAGTACAATCTTATTTTTTCAATAACTTATCTTACTATTCAAAGGCTTATTTTTCATCTATGTATTACCATGCACCAATTTTGTGCCGACACACGTTCAGCAA
>contig_191_chunk_16401
CCTCTTGAAGCTGTTGACTATTTAGATGTATAAAGTTGCACTGTTTCATAGAGACCAACCACCAAATTTCTGCAATTCATAGAGTGAAGTTCCATGCTGTATGTGCCAAGAAGCCCATGCAGGGCGAGTCATGCCAGTGAAAAATCTTCGATCCTTGAACGTTTTAACGCATGTTTCTTATTACTCAAGTACGAAATGGA
>contig_191_chunk_16601
AAAATATCAATTTCTAAAGCTGCTGAAATGAAGTTTAAAAGCTAATATATTAACTCAATTTAGGAGAAGACATAGTAGTATCCCATTGATCAATTTTAGAAACCTGACTCTTTATTGCTTCTGAATTCAATGATTTAAAGAGCTGATGAAAAGAATGGGAAACTAAAGTATCACTTTTTCCTGAAGAAATTTTATTTAAA
>contig_191_chunk_16801
ATAGTTTCTGTCAAGGTTTTACCACCTATAATTTCTTCTTGAGGCAAATATTTAATTTTTAGAATCTGTTCCTTCCAGTAGGCTGACAAATCTTGATGCTTTATAAAGTCAGGTTCTTCTTCTTTTAGATTTTTTAATAATAAACGAGAAATAAGCCATTTTGCTAACTCAATATGGTTATGCAGATAGGCTAAATTTAA
>contig_191_chunk_17001
TGGAGTAAGCCCATCAATATCAGTCGCGTTAAGGTTGGCTCCATTTTCTATAAGCAATTTTGCTACCTTAATAAGGCCTTTTTCACATGCCCAATGAAGAGGTGTCCATCTATGATTAGAAATTGTCGCATTAACATTGGCCCCTTTTTTGATCAGTAACTTTGCTGCCTCAATATAACCATTTTTACATACCCAATGGA
>contig_191_chunk_17201
GCGGTGTTGCTCCATCAGCATTAGCTGCATTAACATTAGCGCCACCTTCTTCTATAAGAAGTTTTATTAGCTCCTCATGGCCTTCTATAGATAGCCGATAGAATAAAGGTGCTTCAAAAAAAGTCGCATTAACATTGGCCCCTTTTTCTATTAAAGGTTTAACACGTTGTAAATCATCCTGCTTAGCAGCTGAATAGAGT
>contig_191_chunk_17401
TCAAATACTAACGACATGCTATCATCCCAGTAAATTATTATTTAGTTTATTAGATAATATATAATTATTATTAAGCTTTGTTAATTATTCATGTCCTGCGAATACTTTTTTCAGTACGCTATATAAAGGTTTTTATCGATCTTTTTTGTTTGCTGAGTCCTGTCCTCATAATTTTTTTTCAAATCACCAAAATCACTGCA
>contig_191_chunk_17601
TAAATCTATTTTTCTAAAAAATTTAACAGTCTACAATAGAATAAAAAATAACCAACGTAAAAGCGTTTTATGATACTTCCGCATTCTGAAGTTTACAAATTTGATCTATCGTCTAATAGCTCAAAGAATGTATTAAAGCAAAAGTAGTAGCATTACTCCAGAAAAACATCAAAACTATCGTGTGATTAACACGCGCAGCA
>contig_191_chunk_17801
AGGATATTATCGCACAAATTAGGTAGATACAGCAGTTAAATGGATGGGGGTCATGGTAAAACAAATAATACCTGCTGAAGAAACAAAAATAGTTAGAAATAAAGGTCGCTTATACTAGTGTACTTACTTACGGGTTAGTAATGAAACTTCCTATAGTTGGAGTAAGTTATGCTTAATCCACTCTCTGGTAACAAAAAATA
>contig_191_chunk_18001
ACGGTTTTTTCAGTATCCCATCAATTTAAAATTAAATTGATGGAATACTTTTATTTCGCACACCCTTATTCCTCGTGGGAACATGACTCAATGAAAATATGGATGGGCTAATCAGACAGTATTTAAAAAAAGGCTCTGACTTAAGTCACATTTTAAATAGGTCACCTTACTCATCTCTTTGTGTCACATTAAGCCTGAAC
>contig_191_chunk_18201
TATTCCATATGATGTACATATCCCTTCTCTTCATCAGCGTCTCCTTCAACGAGAATTAAAGAACCCAGGATTGTTGGAAGGCATAGAATGATCCAATGTGAGGGTTGTTGTTGTAATTGAAGCAAGTCATTCATTATTTTTTCTATTCGTTCTTCCATCTTTGCGTTGCTTTGTTCAAACTCGGCCCTATCTTGTGCTCG
>contig_191_chunk_18401
TGTCGATTCGAATTTAGCTTTATCTTGGGCATGTTGTGCTTCCATTTGTTCTATCGTTTCTTTAGAGTTTTTTAATTCTTCTTTTAATTGCGTATTCTCTATTAAAATTCCACCTTCCTGTTGCTCCCATTCATTAAATAAAGCACTTTGATATTCTCGAGTTGATTGGAGCAACTGTTCAAGCGATTCGAGTAACTTAA
>contig_191_chunk_18601
CATTAAATTGATAGCCTCTAAACCATTGCTTTTTAGCACTTTCTACTTCCGTGTATAATACTTTGATAATTGCTTCAAAATCACTCAGACTACTATGTGTAATAGGATTTTTTTGAGTGCCTGCCTGGGCTGCTTGGATAACTAATCGAAAATCCTTTTCCCAATTTTCTTTTTTTGTTTCTACTCCAATTCGTTTAAAT
>contig_191_chunk_18801
AGTTTTAATAAAAAGGGCAATTGATCCACTTCTAATAAGGTAGTTATAAATTCATCTAAGTGAAGTTTGATCTTTTTTAATCCAGCATCAATTTCGCCATATCTTGTGGATAACCGAGATATAAAGGGAAAAAAAGCGCTTAAATCCTTTTTTACATGATTAAGAATTAATTCTTTATAAATTTGTTCTTCTTTATTCGA
>contig_191_chunk_19001
GTCCGAAAAAATCTGATATAAATTGAAAATTTAATGGTTTACTCTCTTGGTTTTCTAAAATATGGATATTTTCTAATTTAATTACTTTCCATTGATTTATCTCAAAAAGATTTAATAAGATGTTTTCAATCGCTTCGGCCGCATATTCACACCCTCCTCTTAAGGGAAATTCTCCCTTCTCCATATAATTTAAAATACGA
>contig_191_chunk_19201
ATTTCTTTATCGTCAGAATTGAATTCAAAGTGATTTCTAAGTGATGCAGGGAACTCTTCTTCAGTCAGCGATCCTGATAAAGCAGTCGTTTTAATCTCTTTTGAATCCACTAATTCCTCCCTATAAAAAGGAATCAATTCAACATCATGTAAATAAATTTCATAGGAAGCGCTATCCGAAGGATAGATATGATCGCTTAG
>contig_191_chunk_19401
CTTTCGCAGCTGTTTTATCGATAATTTGGAATGAAAAAACTTAAATCAGCCTGTTTTTAAGAAAAAATCAAATGCATCTTCAAATACATCGATACCCATTATATTAACTCCTTTTATTAAATTTGTTTTTTCAATTAAGTATAAATTATTGAGAAATAATTTCCTAGATTATAGGAGTTATGTATTTTTCAAGGTTATTC
>contig_191_chunk_19601
TTAAGTGCGTCTTTCGCTAATGGCGATAAAGTCTTTGCTTTTAAAGGCACATGGAAAAAAAACATATTATAATTTACAGGTATTTTTTGATTATTTTTTTCATCTATAATTTTTTTAATAGCCTCAATATTTTTTTTGGTAAGCGACAAAGAATCATTTTTTAATAAGAATTGAAATACCTTATTTAAGGATTCTTGAAA
>contig_191_chunk_19801
AGAAATAGAACTTCCAAGGGTAATATTGCAAAAAGGTGATTGTATAAACCATTTTATAGCTTCATATTTAATTTTGTTTGAAAAGAGTATTTCATGTACGCGATTTAGGTAAGGTGCATAAAGTTCATAAAAAAGCTTTGCTTCTTTTCTTAATTCATTATCAAACTCAAAAAATAGCTGGAATTTAGGGATCTGTTGCT
>contig_191_chunk_20001
CAAAACTTCTCGTTCAGAATAAGAATAGCTTATTGTAGAACTCGCTTCTAAAAATTCATTGAACATTAAATAATTTTCTATTTTTTTTATGAACGCTTTAAAAAATTCTGCATCATTTTCAAGTTCAAATATTTTATAAACTAAATTATTTTTAAGGGAATGGATAGTATCAGTTATAGATTCTGAAAAGAAAGGCTGCG
>contig_191_chunk_20201
CAAATAATTCCTTTAACTCTTTAAAGCCTTGAAGTAATTCACCTTTTTTAGAGTATTCCATAGAGCATATTATATTATACGTAATTGAAAATTTATCTTTTATATTCATAAATAGTTTTTAATTTGCTTCAAAAATTAACTTTATCCTATAGATTTACTCTTAACGATTTATTAAACCTAGCCTACTCGATAAAGTATCT
>contig_191_chunk_20401
TACTCTTTTTGAGAGCGCAATTTATAATGACATTATCTACTTATCGCTAGCTTTCTTTAGATCCAAATTGAGTAGATGGATCTTAGCAATCCCCTTTCCTTGTAGCAATCTGACAGATGAAATTTATTTTTTATCAGGTTTTTATATTTAAAGCTATTTTTAATTATGCAAAGAGCTCATTCACTTACAGTGATATTTCA
>contig_191_chunk_20601
AAAATAAGGCAAAAATAAAGTAATATGAAAATGATCAATTTAAAGAACATTTCTTATCAATATCGGAGCTTATTGCTATTTTCTACGTGCGTGTTCATCTAGGCGTGTAAAAGATAATTATTATTCATTAGAGATGTTTTAATCTATTTTCAAGTGCCAATTTGATCAGTTGTTTACATAATTTATCAGATTTTGACATT
>contig_191_chunk_20801
TTATGAAAAATAAAGCCATTTGATTTAGGTAAATTATTTACAAAACTCTTTCTCTTATCATATAAAATAGAAAAAAAGCTGTCATAATTAAAAAATTTACCTTCTTTTGTTTTTTTATCGAGTAATATTTCACAATGATCATTAAAATATTTTTTTTTAGAAAGGTTTATATCTTGAATCATTAAATGATATATCTCTGT
>contig_191_chunk_21001
TAATTTTATAGAAAATCTTTTTGATTCAAAAGTAATTAGCGTAAAAAGATTAGTATTAAAAAACCATTTAAGATCGTCTGTTTTTATCTCTTCTGTTAGAAGAACTATTTTTAACCTATCTAATTCTTTAAAGTATTCTACAAAAAAATTCTCTTTTTCCTCCATTTTTTGAATAGATAATTTAATAAATTTTTTTAAAT
>contig_191_chunk_21201
CATCTGCCAGATTAGACAATAAATTAATTATACATAAATGCTTTTCTAGAATAATTTTTTCTCCTTCAGAGTAATTTATATCTGAGACGTTTAAGATTGCTTTGAGAATGCTAGGATCTAAAATTTTCTTAATAATAACTTTTAAAAACTCAGGATCTTTATCTAGCTTGAAAAATATATAGACTTGATTTCTCTTGAGC
>contig_191_chunk_21401
TTTTTAATGACTTCCATACAAGATTTCTCAGATATAGAAGAATCGAGTAAACTCATAAGTGCCTCATGTTCCTTCATTAAAATGACTGTATTTGGATAAGTAGCGAGATTAATTTTTTTTAAAAAAAAGCGAAGTTTTATTTTAATTTCCATACTAAAACTCAACTGGTTACTTTTACCTTTTTAGTTAAATTATATCTG
>contig_191_chunk_21601
GTTGATTCTTTAATTTCTATTAAATAAAAACTAATAGATGATGTATCTTTATATTTTTTATAAAAAAAATTATGATAAAAATATCTATTTACAAAATTTTGTTTGGATCTAATTCTGAAAATAGAACGCGTATATAAATCTCATCAGAAAATTGCTGAGATAAAATTTAATAAATAATTAATTTCTAAAACACGATGTCA
>contig_191_chunk_21801
CACTTAAATTTAAAGCTCTATCATGCTTAATTAAATTAAGTGGTTCAGTTTGACATTCCACCTCTCGAGGTAAATTATGAAAAAAAGATGATGGGAGCATTTGAGTTTTATTAAGGTATACCTCTTTTTGTTTCATAGCAACCTCTGCTAGCAGAGCAAGATCGGAAGTATCTACTATTTCTTCTTCTGATTGTCTACGG
>contig_191_chunk_22001
TCGTTTTCTGCAGTTTCTTTTCTTAAGCATGGTTGCGCATTGTTAGATAAAATTCTGCATTGATTGGTTTCTAATATAATATTTTCAAGTTCTTTTTTAATCCTTTTGCTCTCTTCTTTAACCGGTCTAACTTGAATATATTGTTCCAAAGTTCTCCCACATTTATTTTTTTGTAAAAAATCTGCTCCATTTTTCTTCAA
>contig_191_chunk_22201
AAATTCTAAGATTCTAGGCTGGCTATACAAAGCAGCATAATGAGCAGGCGTGTTCCCTTGCTCATCGGGTATATTTATATTAACGCCTTGTTCTAATAAATATAAAAATACCCTATCACTGCCATATCTTGTCGCAATATGTAATAGGCTTTGTCCATTTTTACTGGAAACCGCTTGATTAAGATCATAATCTTCACGGA
>contig_191_chunk_22401
TACAACTTTTTAAAAAATCTAATTCTTCTTTTAGTTTTACTAAATCATTTTTCTTAACAGCTTTAATTATATTCATGATTCCCATAATTTTAACCCTTATATAAATCTATATAAAAAACATAATAAAGCATAAATATAAAAAATTAAGGAAATATTAATACCTGAATAAAGCACCTTGATTCTTTAGAAAAACTAGAATG
>contig_191_chunk_22601
ACATCCTCTACTTAGAATATTTTCGTATAACTCCTTTTAGACTCTTAAGTAAATCAGTCCTATCAGTGTTTTTTTGTCAATTTTAGCCGCCTGCACATTACCGACTATATCAAAATCAATGTGATTTTCAGCATCCATTGTTTTTTTATTTTTTTTGGTTAACTTGTTTCAATATCGGAAAATTGGCTTCCTGTATCGTT
>contig_191_chunk_22801
GATAATAAAATTTTTGAGATTTCACAGAGCTGTCCACTTTTTATTTTACCTACCAATTTCGCTAGCAAAGCAACTTCATTAAAGTCAGCATTAATTTCTGACTCTTTTAAATCTTTCTCAAATTCAGTTATGATATTTAATGCGTAGGCTTGTACTTCTAAATCAGAGAGATAATTATCTTGAAAAAAGTTGTGTTTTTT
>contig_191_chunk_23001
ACCTGTTTTTTTTCTTACCAGCATATCAACTAAATACAACGTATTATTCATATGTAAATAATCAACCTTAAACTTTTGATCATTCAAATTATTATGCGGACAAGAAATTGGCTTGAAAAATCCAAGTAAATTAAACCCCTCTGCAGAGTTGATATTTACTGTACGATGTTTTGAAGGCAACTCATTTTCTAATTTAACCT
>contig_191_chunk_23201
CTACATGATGCTGTCGAGATATTTTTGTTTTTGACTCTAAATCTTTTGCTAAAGGGTTAGGATCTATCTGAACAACTTCTAGCGATTTGTTACGTTTATAATTTTTTTTTCTTAGATATTGTATTATCTCATAATGGCGATTTATGATTGCCAGGTTTATTGGAGTATGCCCATCTCTATTTTTTACTTTTAAAATAGCC
>contig_191_chunk_23401
TTTTTTTCCAACAAATATTTCACTATTTCTAACGAAAACTTGGCATCGCGAATGGTCATAGCGAAGTGCAGTGCTGTATTTCCCCTATTACCTGGTGTATTTAGATTCACCGTGCTCTGTTCAACTAGATAATGAATCACTTCTAAACGATGGTTTAAAACAGCCACATGTAACGGAGTATTCCCTTCATTATTTTTTAT
>contig_191_chunk_23601
TTCTATATCCGCCTTTTGTTCCAACAAATATTTCACTATTTCTAATGATAAATTGGAATCACGAATGGTCATAGCGAAGTGCAGTGCTGTATTTCCGCTATTACCTGGTGTATTTAGATTTACCGTACTATGCCCAACCAAGTAACGAATAACTTCTAAATGATAGTTTAAAACCGCAACATGCAACGGGGTATTCCCTT
>contig_191_chunk_23801
CGTTATTTTTTGCCTCAACATTGGCACTATGATCGAGTAAAATTTGCATCAAATTGATATAACCTACTATACCTACCAGATGTAAGGGTGTATTACCTTGATTATCTGTACTTTTTAAATCAGCACCTTTTTTCACTAAATATTTCACTATCTCTGTATAACCAAACCAAATAGAAAAAAGTAATGGTGTACGCCCGTAT
>contig_191_chunk_24001
AAATCTTTAATCTCTAGATCGATATTTTCTTCTTCTACATGGAATCTAACTAAACTCAACTGACTTTTTTTTATCGCATCAAATATACTGCTTATAGTTAGATTTTTTTCCTTAATTAAATACCTAATAGTCAAAAAACTACCGCTGTTTTCAGCTTCCTGTAAAATGGTTTCATTCTGATTATTTTTAGCTTTTATATC
>contig_191_chunk_24201
GGCTCCTTGCTCGATTAAATACTTTGTCAGCTTTACGTAATCATATAAGGCGGCAATATGTAATGGCGTACTCCCGTTATTATCCCTTGCATTTAAGATAGCACCGCACTCTATTAGATATTCGACTATCTTTAAATTATTCCTTGAAACTGCTAAATGTAAAGGCGTATTACCTGAATGATCTTTTGCCTCAATATCAG
>contig_191_chunk_24401
CACCTTTCTCGATAAGATGCTTGACTATTTCTAAATAGCAGCTTTTTGAAGCTTCGTGAAGAGCAGTCCTATTCGACTCGTCCTTTATTTCTAAATTAGCTTTCTTTTCTATAAGATATTGAACTATCTCTAAATGACCATTTTTTGCAGCATAATGCAAAGGAGTACGCCCTTGTTCATCTTGTACTTCTAAATTAACT
>contig_191_chunk_24601
CCATTTTCTACAAGAAACTTCACTATCTGTAAGTGATTATTTTTGGAAGCCTCATGAAGAGGAGTGCTACCTTGTTTATCTTTTATTTCCAACTTTGCATTTTTCTTTGTAAAATATTTAACTATTTTTAAAGATCCGCTTTTGGAAGCCTCATGGAGAGGAGTTTTATTCCACTCATTCCTTGGCTCTAAATTAGCTTT
>contig_191_chunk_24801
TTTTTCTTCTATGAGATATTTAACAATTTCTAAATGGCCATTACTAGATGCTACATGCAAGGGAGTAATACCCACCTCATCTCTTATTTCTAAATTTAGCCCTTTTTCTGCGAGAAATTTTACTATTTTTATTTCTCCACTCATTGCTGCATAATAGAATACCTGCTGGTATATATTATTTTTTATTTCCGAATTAACCG
>contig_191_chunk_25001
CTATTTTTTCTACTAAATATTCCATTAAAGCTATATTATTATTCAAGATAATTATCTGTAGTGGTGTCTTATTTTTATTATTAACGGCTCTCCAATTAGCATTTGCTTCGAGTAAATAATTAACTAATTCTAAATCATCCATTAAAACGGCAATATGTAAAGGGGTATTACCCTCATTATTTTTTGCTTCTAAGTTTACA
>contig_191_chunk_25201
TTTTTTTCAATCAAATACTTCACTAATTCAGGATAGCCATTGCTAATAGCAGAATGTAATGGCGTATTATTAGCACTATCTCTAATCTCTAAATTAGCACCGCTTTCAACAAAATTCTTAACAAGTTCTAAATCTCCTCTTAAGGTCGCAATATATAAAGGAGGCATATTTATATTCGTTTTATTTTCTGGATTTACTTT
>contig_191_chunk_25401
TTTACTCAGTAAATAATTAACAATCTCTGTATAACCAAATAATGTAGCATAATAGAGTGGGCTATTATGTTGTTTATCCATTGATTCTACATTAGCTCCTTTATCAACTAAATACCGAACCATATCTAAATGACCATTTCGAATAGCATAATACAATGCCGTGTTCCCTGCATTAGTTATTTTGTTAACATCCATGCCTT
>contig_191_chunk_25601
TTTTGATTAAATATTCTGCTATCGCTAAATTATTTTCTTGAGCAGCATAGTGCAAAGGCGTAATACCATTACTATATTCTTCTTCTAAGTTTGCTCCATTTTCTATCAGATATTTTACTATCGCTAAATGCCTATATTGAGCCGCATAACTCAACAGTGTATCACCTCGTTTATTAATGATATTTAAATCCGATCCACTC
>contig_191_chunk_25801
TCAAATAAATATTTAACGATATCTAAATGACCGTATAGAGTGGCCAGGTGTAATGGTGTATTGCCTATAATTCTGTCCTTTACTTCTAAATGTGAACCACTTTTTAGTAAATATTTTACTATATTGAGATAACCGTATTGCGCGGCAAGATGTAATGGTGTACTTCCATCTAAATTTTTACTATTTATTCTAGCACCTGC
>contig_191_chunk_26001
TTCCACAAAAAACTTTACCGTACCTAAACAACCGTGTCTTACCGCTCTAAATATATTATTGATCACTAGATTTCTATTTATTAATTGCGAATTACATTGTCGGCTACGAAAACGAACTAGGTTAATTTTACTCTGTTGAATGGGATATTTATTCTTTTGTAACATTTTCCAAACTCCTTGTTAATTTTTTTACATTCCTA
>contig_191_chunk_26201
ATTTTTCTAAAATCTATGTGCAGAATAAATATTATCTCTAATATTTTATTAAATAACAAATAAATTTTTTTATTCAAATTAATTTAAGAAATTATTTTATATCTTTAATTATTGCTCAAATACTCTATCTTGCCAACTAAATATAATGCTATTTTATATATAATTAAAAATAGAAAATTTTTTAATCTTTTTCTTACGTT
>contig_191_chunk_26401
ATTAAACCTATTTAAGGGTAATAACACTTATTCAAATAAAAAATAAAAGCTGATACAGTATAACTAACAGAAGAATAAAAAAAATGATATTAAATACTTAATACTTAATCAAAACTAATAAGATGAACAGCTGAACCTCTATCGAATACGAGTAAATCGGTATCCGTCATATGCGATTTAAATTAAGAAATCAATGAACT
>contig_191_chunk_26601
AAAAAAAACGCATAAAAATGTACGCATAAAATAAAAGGAAAAATAATAATGGAGAAAAAAAATGAAAATCCAAAAACTTATGTTCAAAATGTATTAGACTCTTCAAGTGACAAGATACTTTATCGAGTTATTAGAGAATCTTTACTCTCTTATGAAGAAAATAATTCAAACTACGCTATTTTAAGCACGCGTGTTAAACG
>contig_191_chunk_26801
AATCAATAATGACGAAACGCTTGTGGAAGCAACAGTAAAAAACCAGTATAGCTATTGGTTAAGTCAAGAGGATATCGCTGAGATCGCTCGCTTAGAGTATAACAATTATCATAGAGAGAGCGATGCTACATTTGAAGTATTAGGTTCTATGCCACAGCTATATATTACCTTAGAGCTATTTCAGCTTAAAATACGAGCCA
>contig_191_chunk_27001
GTAAATTAGCTTCCGCTCGACTTACTTTAATTATTAACTTAGCGAATTTACATTGGGTGACGTTAGTTATTGCTTATAAAAATAATCAATATGTGGGCTATTATACCGATTCAAAAGATAATCCTATCCCGCCTGAGTACTATCAACTACTTTTAAATGCCTTCCAAATATCCTCGTTAAGTTTAAGCCCTGGTTTTATT
>contig_191_chunk_27201
CAACAAAAAGATGACTCCAATTGCGGTTTATGGGCGCTCGAAAATGCGGCTGACCTGAATCAGATGATTGATCAGAATCAATCCATACTCTGGATAATTAATAAATTGAAACGATCACGCAGTAAAGAATATTTTAATACGAGAAGGGAATATTTTGCTGAAAAACTCCGTGCTGATCCAGCTTGGAATGAACGACATCC
>contig_191_chunk_27401
ACTGCTCTCGCAAGGCCTTATCGTCCAAGAAGCGTTACCAACTAAAACTGAACCTGATCCTAAACGATTTAAAGCGATGATTAAAGATGAAAAAGAAAAAGTAACGATTTTATTAGAGACGTTTGTCGAAACCTTTATGAGTGCTTTTATAAAAAAACTTGGTGCCTATCATTTATTAGCCAAAGGAGAAAGCTTAACAG
>contig_191_chunk_27601
AGGAAAGTCTGAAAACTGAATTAAAAACAGGGTTAACCGGTGCGTTATTAGGGATAGGTATTTCTCAAAGCCTTATGGGTTCAATTCCTTCATTGGTGACTTCGTTGAGAATGATTAGTGGTAAATTTTACCCCTCTAAAGATAAAGCCCAAAAAATTACCAAGATTTTTTCTGAAATTAAGTCAGAGCATTTAGACTCT
>contig_191_chunk_27801
ATTTTATCTGAAGCAGCCGTGGATATATTTCACAGCTTTGAAAGTCAATTTATGCAAGTAACCGATAAAGCGGGCGATAAAGTGGCTATGGAGAAACTAGCAGAGGATGCCGTAGGACGGCTGTTCAACGCTATAAAGAAATATTCCAACCTAGATAAGATTATTTCCAAGGAATTAATAGAAAAAAGTGTGTTACAAGG
>contig_191_chunk_28001
GCCATCAGAAAAGTTTTTTGATCCTAATGTTAAACGAGCCAGATTACGGATTTCAGGATACATCGTACAAGATAATAATGGAAAAGCTATTAATACCGCCAACTTATATAAAAAAACAAGCTTAGTTGCTCTCGATAAAAAGGGCCAACCTCATAAATTTTATACTCTCAAAAATTTACATGATCGCCCATATGGCTATC
>contig_191_chunk_28201
GGCGTCTTTTTGAATGGGAAAAAAAGGGCAACGGAGAATTGAAAGAAAACTTGAAAACCTCGTATACAGAGCAGCAATTTCTTCAAACTAAAGACATTTTTCAATTTCGTTCAAGACGATATTATTATCTTTTACATGCCGAGACAAATCAAGTGGAAGCACGACGTATTCTAGATAAAATTAAGAATCGATATCTTCCT
>contig_191_chunk_28401
CAAATTTTGAATAGAGAACCTTTTAGTAAAAAGCCTATTTTTTTTGATTTAAGAAAACCAATAGAAAATTTTAGCGGAAGAATAGAGGTGCTTAAAACATTGCATCGTACCCTAATGTCAGAGAGAACAACCGCCATCGTACCCAATTGGGCTACTTTATCTATTTCGTCAGCTGAAAATAGATTGAGTACATCAAATAG
>contig_191_chunk_28601
CGACTCGACATCAGCCTCAAGTGGCTCCCAATTATCAATTAATGGTTTAGGAGGAATAGGCAAAACACAATTAGCATTACGCTATGCTGAGCTTTATGCGAGTGACTATGATTACAATATTTTATGGATTAATGCAGAAACCAAGGAAAATATAGCGTATTCTCTCAACAAACTAGCGACAAGACTGCACATTGCAACCA
>contig_191_chunk_28801
AAGATTGTTATAGCCAAAGAAAGAGTCTAGAAGAAATAGTAGAAGAAATCTATGAATATTTTTCGGACAGAAAAAGTCTCTTTATTTTTGACAATGTTGAAAATTATCGCGCCATAGAAGCCTATTTACCTAAATCTATGCTAGGCAATAAACCGACTTTGTTAATCACTTCTCGTTATCGTAATTGGGAAAATGTTGCT
>contig_191_chunk_29001
CCTACTTTGTCACTTAATATTTTTACTGAACAAGAAACCGAAGAACTCATCAAGAAATCATTGAATTTAGGAGAGGATATTCCGCATGAAAGAATAAAGGAATTGCATCAATTGCTTCAAGGCTTACCTTTGGCATTACAACAAGCACTCGCTTATATCAAACTGAGAAGAAACACCGAAACTAGTTTTTCTTTTCATCA
>contig_191_chunk_29201
TTACATCGAACTCTATAAAGAAAAAACTAAAGAATTATTAAATTTTAATTTTGTAAACTATTCTAACGATCCCTACCTAGAAACAGTTTTTACAACCTGGCTCATTACATTATGTAAAATTAAAACCGATCCGATTGGTGATGATGCGATAGAAATTTTAAATATTATGGCCTATTTAGATCCTGATAATATTGCAAGTA
>contig_191_chunk_29401
AAAAATTTTACCATTTGAATACTATCAATCGTCGTTCAAATTTATATGATTTAGATACTATTATGCATTTATTGAGTAGTTATTCCATGATTAATACCAGAGAAAAGGAAAGTAAATATACGATTCACCGATTAGTTCAACAGGTCATACGGATTAATCTCGAACAAAATAAAGCAAAGTTTGAAGAAGTAGTCGAAAAA
>contig_191_chunk_29601
ACTCAAGAATTACTTTGGTATTGGCATTTTGCTTTCAAAAAAGATGAAGAAAGTGTTTTTCACTATCTTCATTTTCTTCTCTATATGTCTGAGCATAAAGACTCAATACCCTGCTTATTATACGGTCACCCAGAGAAAGCATTTTTTGATAACTTGGCACTTCAGAATTTAAAATATTGCCATTATTTTATTGATTTGGC
>contig_191_chunk_29801
TTATTTCAAATTCCCAAAAGAAAAATTTCTCCGATTTTTGGGAGACGCGATAGCTTATTTTATTAAATTTGGCTTAACCTTTCACTTGTCTGAAACACTTAATTATATCGAAAAAAAAATGGGGGTAGGAATCCTACCTAAGGAAAATATTAAGTATATTACAGAACATTTTAATAATTTAATTGACCCCGCTCTTAAAG
>contig_191_chunk_30001
CAAAGCGCTTTTCGACTATTCCGAAAAAAAAAGCAAATCAAAAAGAAGCTGTAAGACTTTTTTACGAATTCAGATTAAAAATATTCGGTAATCAGTTTATCGACTACGATAGCTGCCCGTCACATAGCCGAAAGCGAAATATTTGTTCATTATCCGAAACAGAACAAGAGCGGATTAAAGAACTCAGGAAACAACCAATT
>contig_192_chunk_1
ATACTAAAAACCTATGCTCCTCAATGTGAAGCGGAGATTCAAAAAATATTAGACGAAATAGAATGTGATCGTAAAGCCTTCAGAGCAGAGCTTGCACAAGTAGGAAAAGAGATTGCACAGATGAGAAAAGAGCGAGAAGAAGCAGCAGCAAAACAAGCACAAGAGCGAGAGAAGGCAGAAGCAAAACGCGCGCAAGAACG
>contig_192_chunk_201
AGAGGAGGCAGAAGCAAAACGAGCACGAGAGCGAAAGAAGATGAAAGAAGAAATTGAGCAATTAAGACAACTAATGTTGGCACAAAACAGAACTTCAAATCAAATACCCAAAGAAGCAACGTCATCACAAGAGCAGGAAAATAGTAATGGGCTCTTCTTTAGACCCTAGTTAAGGAAGCCAATATATAGAAAGTCATGCG
>contig_192_chunk_401
GAGTTAGGTTTTAAATCTAATGGATAAGTATCTCTCCAACAAGGTTTAAAATTAATTAGAAACGAAATATAAATCTATTTTTATGTATCCAATTGTTCAGCTTGAAAATGTGAATTTGGTAAGTAGAAACTTGAAGTTGTAGAGAAGTTTGTTAGTTTATTGATTTTACTTGATTATTCTGGTGGCCGAAGGTGGAATCG
>contig_192_chunk_601
AACCACCGACACAAAGATTTTCAGTCTTCTGCTCTACCGACTGAGCTATTCGGCCAGGTTGACGTTTTTTGGTGCAGATTCTATTTTTCGTAAACTTGACGTTAGGTTGCGTATTAAAGCGTTTAGTTAAAGTTGAGTCAAGCGAATCATAAAATTTATTAATTAAACCTGAGTGCAAACGGATAGTTTAAAATACTCAT
>contig_192_chunk_801
TTTAAATCATCACTAGGATAGCAAGCTAACTCGATGACTGCCTGCCATTTCTCAACTTTAAATTTTTAGTCAGTTGCTGTATGATTCCCGGCATAAATGATAGAATATTAACCAAATAGGTCATAGGACTATTTATGGCACGAGTTCCTACAGCTGCACATTGGCGTGATTCGGCACGTATACCGCGATTCTTTTTAATC
>contig_192_chunk_1001
GATGCGCGTTCGGCTTTCCCATTGCTCTTGTTTTTATTGCATATTCGTGTTTGGAGCTTTCTATTAGCAATAGTCGCCATGGCGTTTTTTGGTTTATTAGAACACTATGGTTTTTCTGTTACAGTTTTTTTACGTTGGTTACGAACGGTGTTAGCCGGACCGCGTAAGATGGCTATTCCGTGGTGGAAGGAGTAGAAGTG
>contig_192_chunk_1201
TCATGGAATTAAAAAGAGCACTACATTCCATTGCTATGGCATTAAAGGTCAATTTTACACTGAAGGGTAGGCCCATTACCTATGATGAGGTTTTTTCTGAGGTCGGATTGTTACCAGCAATTGCGCGCCGTGCGGATCAACTGTGCTCGCTCTGTTTAGGTTATGGAATTGGTGTTAGTTTTGATGAGATAGAGCAATCT
>contig_192_chunk_1401
TTATTAGGAGTGAAAGCAAGCTTTGATGAAGTAACCCCTAATATTTTACGCTATCTTTGCATTACGGATGTATTATGTGAGTTGATGCAAAATGGAGGCTCAACTGCTCAAACCCCGCTTGATGAACTCATGTACGATTAGTACATTATTTAAAAGACAACGGATATGAATTATTCTGCATAGAACGTTGGTTCATGCTG
>contig_192_chunk_1601
TTTAAAATATTCACAGCAATTAGATTGTTGGTAAGATGTCGCGTAGTGAAGCAACCAGAATGTATTAACTACATGAAAATTACGAGTCGAGCGACAATACAGGCAAAAATCCAAGTGCAGAGTAAATAAAAAAATAATTTTTCGGAATTTTATAGAGGCTCAAATGTCGATTCCCTTAATATCAGTTAAGAAAAATCCGT
>contig_192_chunk_1801
TAAGATTAGCTATTGCGCAAGCTTATTATGCGGATGAAACGACGTGTGTTAAACAGTTATTGCAAGAAGCTGCTTTACCTCGTCAAGTGATAGAAAAAATTTCACAATATGCTGCCCAATTAATTGATCAAATTCGTAAGCAGCGTTTATCGAAAGGTGGCTTAGACGCTTTTTTATACGAATACGATTTATCGAGTGAA
>contig_192_chunk_2001
GAAGGGATTGCATTGATGTGTTTGGCAGAAGCATTGTTACGTATTCCAGATAGTAATACCATCGATGCCTTATTAAAAGATAAAATTACCCATGCCGATTGGGCTTCGCACCTAGGTCAAAGTGCTTCTTTTTTTGTTAATGCTAGTACTTGGGGTCTTGTTTTAACAGGAAAATTATTACAATCGGATCAATCGGGTGG
>contig_192_chunk_2201
TTTAGGTAATGTATTGCGCCGGTTTGTTAGTCGAAGTAGTGCGCCTATTATCCGTAAGACAGTCAAACAAGCCATGCAGGTATTAGGTCGTCAATTTGTCATGGGGCAAGGAATTGATGAAGCGCTGAAACGCGCTAAAGCCTATGAAGCGAAAGGCTATTGTTTTTCTTACGATATGTTAGGTGAGGCGGCACGTACCG
>contig_192_chunk_2401
AAAAAGATGCGGAACGTTATTTTCGAGCCTATTACACTGCAATCACTGCGATTGGTAAGGCGGCATCAAGCAAATCTTTAAACGATGCACCCGGTATTTCAGTTAAATTATCTGCGCTGCATCCACGATATGAGTTTGCTAAAAAAGAAGTGGTGGTTCCTTTTTTAATTAAGCAGTTAAAAATATTAGCTTTAGCAGCG
>contig_192_chunk_2601
AAAGCGAATAACCTGACACTGACAGTGGATGCCGAAGAAGCCGATCGTTTGGATATTTCCTTAGATATTATTGCTGCAGTATTTTGTGATTCCGATTTAGCGCATTGGGAAGGATTTGGTTTGGCGGTGCAGGCTTATCAAAAACGAGCCCCTTTTGTTATTGATTGGTTAGTTGATCTGGCAAAAAAACAAAATAAACG
>contig_192_chunk_2801
TTGGATGGTTCGATTAATTAAAGGGGCTTATTGGGATACCGAAATCAAAAATGCACAATTAAAAGGATTGCAAGGCTATCCGGTCTTTACGCGTAAAGCGGCAACGGATGTTTGTTTTGTTGCCTGTGCAAAAAAATTACTGGAACACGCTGCACAAATCTATCCGCAGTTTGCGACACATAATGCTTATACCTTAGCAA
>contig_192_chunk_3001
CAATACTCGAGTTGGCTGGAAAGAATCGAGATTTTGAGATGCAATGCTTACATGGTATGGGTTATACCTTGTATGATCATATCGTAGGTCCTAAGCATCTTAATGTTCCTTGTCGTGTTTATGCACCGGTAGGTGGGTATGAAGATTTACTTGCCTATTTGGTGAGACGTTTGTTAGAAAATGGTGCGAATACTTCATTT
>contig_192_chunk_3201
GTGAATCGTATTGTTGATCCGGCTATTCCTATCGAAGAAATGTTAGAAGATCCAGTACAAAAATTATCTCAATTGAAAGTCATTCCACATCCTAAAATTCCTTTACCAAGAGATATTTATGGACCCGGCCGCAAAAATTCTCGAGGTATCGATTTTTCGGATAGTGAAACCTGGGAACCACTGGCCAGTCAAATAGACAT
>contig_192_chunk_3401
AGCCTCTAAAAAATCTTATATCGCGGGACCTTTGATTAAAGGTATTTTAGTCGATGGCGAGAAAACACGGGCTATCAACAATCCGGCTAATCCACAGGAAATCGTTGGGCATGTTAGTTTAGCGAGTGTCGAACAATTGGAACAGGCGATAAGCAACGCGCATCAAATAAATTTTACTTGGGCAAATACACCGATAGAAA
>contig_192_chunk_3601
TACGTGCGGCTTGTTTAGAGCGTGCTGCGGATCTTTTTGAGCAACGCTTAAGTGAATTTATGGCGCTAGCGATCAAAGAAGCGGGTAAAACACTCAATGATGCACTGGCTGAAGTACGAGAAGCCGTAGATTTTTGTCGTTATTATGCCATGCGCGCGCGCTTAGATTTAATACCTCAATTATTACCTGGGCCGACGGGT
>contig_192_chunk_3801
GAGGAAAATTGGTTAAGCTTTCAAGGTCGAGGGGTTATTGCCTGTATTAGTCCCTGGAATTTTCCGTTAGCGATTTTTATTGGTCAAGTGACCGCCGCTTTAGTGACGGGTAATACAGTGATTGCTAAGCCTGCAAGTCAAACACCGTTAATCGCTAATGCAGCGGTACAACTTTTACATGAAGCAGGAATTCCAGGGGA
>contig_192_chunk_4001
TGTATTACAACTTGTACCTGCGAGTGGTGCGGTTATTGGGCCAAAAATAACCTTTGATCCTCGGATTAAAGGCATTGTATTTACTGGCTCTACTGAAACTGCGCGTGAAATCAATCAAGGTTTAGCTAGTCGTGAGGGTGGAATTTTACCTTTTATTGCGGAGACCGGTGGACAGAATGCTATGATCGTTGATACATCGG
>contig_192_chunk_4201
CACTTAAGGAACAAGTGGTGGTTGACGTATTGAACTCCGCTTTTGGTAGTGCCGGACAACGTTGTTCCGCATTACGTGTATTGTTTATTCAAGAAGAAATGGCAGAATCCTTAATTGAAATGCTATGTGGTGCGATGGCGGAACTCAAATTAGGTGATCCTAGTGAGTTGTTTACCGATGTGGGTCCTGTGATCGATAGT
>contig_192_chunk_4401
ATGGCTAAGAAAACCTTACAGGAACATTTTGATCGCATGTCCCAAGAAGCTAAATTGCTTTATCAATGCAAGCTGCCGAGTGGATTGGATCAAACGAACTTTTTTGCTCCTAGTCTATTTGAGTTAACAAGTTTGGATCTTTTAAAACGTGAAGTTTTTGGTCCTATCTTGCATGTAATTCGTTATACCGTTAAAGATCG
>contig_192_chunk_4601
TGAGCAAGTAATCCAGGCTATCAATCATACTGGATATGGTTTGACTTTAGGGATACAAAGTCGGATTCAACAAACGGTGGAGTCGATTTCGCGCCAGGTTCATGTCGGAAATCAGTATGTGAATCGTTCTATGATAGGCGCAGTGGTGGGCGTACAACCTTTTGGTGGGGAAGGTCTTTCTGGAACAGGACCTAAGGCAG
>contig_192_chunk_4801
GCGGACCGCATTATTTACCTCGTCTGTGTTTAGAACGTTCATTATCCATCAATACGACGGCGGCGGGAGGTAATGCCTCTTTGCTTTGCCTGGAGGAATAATGGATCAAAGTTTTGTCTTTTCTATTTTTGTCATTTTTACCGGTGCGGCCGTATTAGCAACAATAGCGCTATATACGCGTCAATCTTTATTAGTTGCTT
>contig_192_chunk_5001
ATATTTTACTCGGCTTGATATTAGGTCCTAGTTGTTTGAAGTTAGTGCCAAACTTGGCTCTAGCACGCGACATTGGCGATGTGGGCATTATCTTTTTGTTATTTTTAGTGGGTCTGGATTTAACACCGCAAGAGTTTTATCGTAGCTTACGTAAAACAGCCATTGTGACCTTAGTTTTTAGTGCTTTGTTTACAACGATA
>contig_192_chunk_5201
GGTTTTGCAGTCGGCTATTTATTTAGTTTTACTCTCTTAGAAAGTTTATTAATCGGCGCTAGTTTAATTTTTTCGAGTACTATTATCGGTCTTAAATTATTGCCCACACTCGCGTTACATCATAAGCCGATTGGTGAAACGATGATCAGTGTGTTGTTGCTACAAGACTTATTAGCCATTGGCATGTTGTTGTTTGTGCA
>contig_192_chunk_5401
TGGTGCCCATCTAACCGGTTCTAAATTAGCCGATTTGGGTTTAACCTTAATTACTTTTCCTTCATTGCTTGCTTTTGCATTTGTCGTCCAACGCTATTTCATTAGTAAATTATTTATTCGTTTTGATCGTGTCCAAGAATATCTTTTTTTAGTTGCGTTAGGTTGGTGTTTAGGGTTAGCGGAATTGTCGCGTGCATTGG
>contig_192_chunk_5601
GCTTGTCAGCAGAAATAGGTGCTTTTTTAGCGGGTGTATCGATAGCAGAAGGGCCGATTGCGGTTTTCATTGCCGATAATTTAAAACCATTGCGTGATTTTTGTTTAATTATGTTTTTCTTTGCGATAGGCGCAAGTTTTGATTTACATTATTTACCGATGGTCATTATACCCGCATTCTTATTAGCAGGATTGGTGTTG
>contig_192_chunk_5801
TTAATTAAACCCTGGTTGTTTCAAGTATTATTGCAAATGTCCGGTGAAAAAAAATATATCGCTCGTGAAGTCGGCGTACGTTTAGGACAAGCCAGCGAATTTTCTTTATTAATTGCTTATTTAGCCGCTGAAACGACACCGGCCTTAATCGGCGATAAAGCAAGCTATTTGATCCAAGCGGTCACTATTTTGACATTTGT
>contig_192_chunk_6001
GGGTTCATCTTATTGGGTCGTATTACGTTATCCTACACCTTTGGCCTTGAATGAAAAGATGCGAGTAGACTAAACTATGTCTTTTCACTATATATTCACGCCTATGCGAAGAGTATATACTCACATCTGTGCGAAGAGTATAAAGCCGAATAATAATTTTTAAACATAGGGCTAGGATGCCCGGAGGAAGATTATGACAT
>contig_192_chunk_6201
TTATTACACTGTTACTGTGCTTAGCATTGGAACGTTTCTTACATCGAGGTAACTTTTTAGCTCGTTTTAATTGGTTTGAGGAATATGTCAGCAAAATAAATGACATGACTAAAAATAAAACTTGGGCACAGCAATATTTTATCCCTTTAATATTAGTCGTATTACCTATTGTGATACCTGTGGCCGTGATTTATTTTTTA
>contig_192_chunk_6401
AGTGCTGCTTTTATTCAAGGTTTATTAGCTTTTTTAATAGGTGCCGTGGTGCTTTTTTATTGTTTGGGCCCCATCAATATTTTTGATACCAAGCAAATACATCAGCCAATATTTTGGCAAGCCAATGAAGCCTTGTTTGCAGTAATTTTTTGGATGGCTTTGTTAGGCCCTATCGCCGCATTAGTTTATCGTCTTGTTGA
>contig_192_chunk_6601
ACGTTCTGCACACATCCATGCCAGTTATCCTGCTTTAGGAAAGTCAGCTCAACAAGTTCGAGCGTTATTGGATTGGTTACCGGTACGTTTATTTTCAATATTGTTTGCCTTAGCGGGTAATTTTGTACAAACCAGTCAATTTTGTTTCGATTATTTGCTAAGAGATGTTTCATTTAATCGAGAGCTCATTGAAAAAAGTG
>contig_192_chunk_6801
GGCGCATTGCTTTAGGACTCGATGAGACGGCTGAATTTACGAATGAGAACTATGGTTCCGCTTTAAAACTCATAGACCGTGATTTAATTCTCTTTTTAATTATCGTATTCGCTGTGACGCTGGGCGTGCTGTTATAATTGGCTCACTAAACAGTTAGTACAAAAAATAATCAATCATCAATAGAAGAATTTCTAAAGGTA
>contig_192_chunk_7001
AGCCTTATGACACAGCAAACTCCTTATCTAGATAAGGATCCGCTTGAAACCAAAGAGTGGATAGATGCCCTTTTATCTGTTTTAAAGTTTGAAGGAGCAGATAGGGCACAATTTCTTATCCAACAACTCGTCAATAAAGCGCGTCAACGGGGCTTAGAGCTCACGATAGGTCTCAATACACCCTATGTGAATACGATTCC
>contig_192_chunk_7201
TGTCGAATTAGAGCCATCTTTTCCTGGGGATGAAAAACTAGAGAAACGCATTGCCGCTTTAATTCGTTGGAACGCTGTGATGATGGTGTTACAAGCGGGTAAAGTTTCTTCTGAGCTCGGAGGTCATATAGCGACCTATGCTTCGGCAGCGACCTTGTATGAAGTAGGCTTTAATCATTTTTTTCATGCGGTTAATTCTG
>contig_192_chunk_7401
AACACGGTGGCGATTTATTGTATATTCAAGGCCATTCTTCACCGGGTATTTATGCACGTGCCTTTTTAGAAGGACGCCTTACAAAAGAGCAATTAGCCCTTTTTCGTCAAGAAATAGGCGGAAAAGGCCTTTCTTCTTATCCTCATCCATGGCTTATGCCAGAATTTTGGCAATTCCCAACCGTTTCCATGGGCTTAGGT
>contig_192_chunk_7601
CCTATGCAGGCCATTTACCAAGCACGTTTTTTAAAATATTTACAAAATCGTGGATTATTAGACAACAAAGATAGAAAAGTGTGGATGTTTTGTGGTGATGGAGAAATGGATGAGCCGGAATCACTCGGCGCGCTCTGTATTGCCGCGCGGGAAAAGTTAGATAATCTCATTTTTGTTATTAACTGTAATTTACAACGATT
>contig_192_chunk_7801
GGATGGGCCCGTACGAGGAAACGGTAAGATAGTCCAAGAATTAGAAGGAGTATTTCGTGGTTCAGGTTGGAATGTCAATAAGGTTTTATGGGGTAGTGCTTGGGATCCATTATTTAAAAAAGATAAGCAAGGTTTGTTACCTCAATTAATGATGGAAACCCTTGACGGTGAATATCAAAATTTCCGTGCGAAAGATGGTA
>contig_192_chunk_8001
CTTACATTCGTGAACATTTTTTTGCGAAATATCCAGAATTAAAAGCTATGGTTGCCGATATGAGTGATGAACAACTATGGCTTTTAAAACGTGGCGGTCATGATATTAAAAAAGTTTATGCGGCTTATAAAGCGGCAGTAGAACATAAAGGTCAGCCAACAGTGATCTTAGCGAAAACTATTAAAGGATATGGGATGGGC
>contig_192_chunk_8201
ACGGCGGGTGAAGGCCAGAATATTACGCATCAACAAAAAAAGATGACACAAGAACAATTACGTACGTTTCGTGATCGTTTCAAACTCTCGATGAGTGATACGGATATTGAAAATTTAAGCTTTTACTGTCCTGATGAAAAAAGCCCAGAAATCAAGTATTTAAAAGCACAGCGAAAAAAATTGGGTGGATATTTACCTGC
>contig_192_chunk_8401
GCGTCGTATGCGGTCTGACGAAAGTTTAATAGCACCGCCATTAAATAATTTTGACAATGTGTTACAAGGGTCTAAAGGACGCGAAATCTCTACAACCATGGTATTTGTAGAAATTTTGCGTCATCTGTTAAAGGACAAAACCTTAGGTCCGCGTATTGTACCAATAGTACCTGATGAATCACGTACATTTGGTATGGAAG
>contig_192_chunk_8601
GTTTATTTCGTCAGATTGGTATTTATTCTCCGGTAGGTCAACTCTATGATCCCGTCGATGCGGGTCAATTAATGTATTACCGTGAAGATAAAAAAGGTCAATTATTAGAAGAAGGGATTAATGAAGGGGGTGCATTTTGTTCTTGGATGGCGGCTGCCACTTCTTATAGTACCAATAATTTAAGTATGATCCCTTTTTAT
>contig_192_chunk_8801
ATTTATTACTCCATGTTTGGCTATCAACGGGTGGGTGATTTTGTTTGGGCCGCAGGGGATATGCAAGCGCGCGGATTTATTTTAGGTGCCACAGCGGGTAGAACAACCTTAGCGGGTGAGGGATTACAACATCAAGATGGACATAATCTGTTGTTTTTTTCGGTAGTGCCTAACTGTGTGGCTTATGATCCTTGTTTCGG
>contig_192_chunk_9001
TTATGAATTAGCGGTCATTATTCAAGATGGCTTGCGTCGCATGATGCAAGAGCAAGAAAATAGTTTTTATTATCTAACTTTAATGAATGAAAACTATGCACATCCTGCATTGAACGAAGCCCATAAAGAAGGCATTCTTAAGGGAATGTATTTATTATCCGAAACCAAACCGAGTAAACGACACGTACAATTATTAGGTT
>contig_192_chunk_9201
CAGGCACAATTTTAAATGAAGTGATAGCGGCGGCAGAATTATTAAAAACGGATTTTGATGTGACCGCCGATATTTGGAGTGTCACCAGTTTTTCAGAGTGTCGTAAACAAGCCTTAAGCATTGAGCGACATAATTTATTACATCCTAACGAACCCGAACAACAGAGTTATGTGGCGCAATGTTTACAGGATCGAATAGGA
>contig_192_chunk_9401
CCAGTGATTGCTGCAACGGATTACATACGCTTAAATGCCGATCAAATTCGCGGGTTTGTTAAAGCTCCTTATGTGGTATTAGGAACCGATGGTTATGGGCGGAGTGATACGCGCGAGCAATTGCGTCAGTTTTTTGAAGTGAATCGTTACTACATTGTGATAGCCAGTTTACATGCCTTGATGGCAGAAGGTTCAGTCAG
>contig_192_chunk_9601
TACGACTCAAATCGAACAGGCCTTTAAAAAATATGCGATTGATTCTGAAAAGCCAAATCCTTTTACCATTTAACGTTTATTATTTGTGTATGAATATACATGAGGATTGCAAATTGAGCGGTAACAAAGGTAAAAATTCAAGTGCGAAGAGCATTGAGGAGAAAACGTTTGTCTAGTTTAAAAGAAATACATGTTCCAGA
>contig_192_chunk_9801
TTTAGGTAATGTGGCTGCTGCGGCTATTATCGAAATACCCGCTAAAGTAGGACAAGATATTGCGGTAGAAGATGCGCTCATTACATTAGAAAGTGATAAAGCATCGATGGATATTCCATCGCCTTTAGCCGGAAAGCTAAAAGAGTTGAAAGTCAAAGTAGGCGATAAAGTCACTAAAGGTGATTTGATTGCTATTTTAG
>contig_192_chunk_10001
AAACAGCAGACGCGAGTTCCTCCACTGAAAAAGCGAGTGCGACTTCGGCTGCACCAGCGGAGGTAGAAAAAAAATCTTCCCCAGATACAAGCACTAAAATGGCTGGATCAGAATTATCAAATAAAAATATAAATATTTCATCTCGATCGGCAGAGTTAAAGGACGAAATACAAGAAGAAGAGAAGGATGACGAAGAAGAT
>contig_192_chunk_10201
ATCCATGCCGGGCCTGGTGTGCGACGTTTAGCACGTGAGTTTGGGCTCGATCTGAATAAAATTAGCGGTACCGGACAAAAAGGTCGCATTATTAAAGAAGACTTACAGAAATTTGTTAAAGCTCATCTAAGTCAAAGTTCTAATGGTCAGATGGGTTTACCATCCGCGCCGGAGATTGATTTTAATCAATTTGGTAAAAC
>contig_192_chunk_10401
AGAAAAGCAGGCTTTAACGCGGATTAAAAAATTAACCGCTCAATATTTACATCGCAATTGGTTGTTGGTTCCGCATGTCACCCAATTTAACGATGCGGATATTACAGAATTGGAAGTTTTTCGCAAAGCACAAGCGGGGTTTGCTGCCAAGCAAAATATTAAATTAACCCCATTAGTTTTTATTATGAAGGCAGTTGTAA
>contig_192_chunk_10601
CCAGTTTAAAATCATTTCCATCGTTTAATGCTTCTTTGTCAGCCGATGGCGAGGACTTGATCCTGAAAAAATATTATCATATCGGTATTGCCGTTGATACACCGGAAGGTTTAGTGGTGCCGGTGATACGGGATGTGGATAAAAAAAGTCTTTTAGAATTAGCACAAGAATTAGGAACAGTGAGTCAGAAAGCACGTGCT
>contig_192_chunk_10801
AAACAACTGACGGCTGCTGATTTACAAGGTAGTTCATTCACTATCTCAAGTTTAGGAGGTATCGGCGGTACAGCATTTACACCTATAGTGAATGTACCCGATGTGGCTATTTTAGGTGTCTCTAAGGCACAGTTTAAGCCACTCTATCAGGATGGAGAGTTTGTGCCACGATTAATGTTGCCTTTATCGTTATCGTATGA
>contig_192_chunk_11001
TCACCGTGTCATCGATGGTGCGGAAGGTGCTCGTTTCATTATGCATTTAACGGAGTGTCTGTCAGACATACGACGTTGGCTATTGTAATATTCTTCGCACTTGAATTTTTGCCTGTGTTGCCGTTCAACTCGTCATTCTCTTCGCGGCACTTGCCAAAAAACCAATTGCTCTGAGTATATCAAGAAGACTTTGGTATTAT
>contig_192_chunk_11201
TTATTTATATATTAAAATTATTTTAGAGGAATATATGGCTGAATTAGAAATTAAAAAAACCGAAGTACTCGTATTAGGTAGCGGCCCGGGTGGTTACAGCGCTGCATTTCGCGCCGCAGATTTAGGTAAAAAAGTCATACTAGTGGAAAGAGAATCGACATTAGGGGGTGTTTGTTTAAATGTCGGATGTATCCCCTCTA
>contig_192_chunk_11401
AAGCGTTATTACATGCGGCTAAAGTGATAGAAGACGCCCGCGCCATGGCTGAATTGGGTGTAAGTTTTGGTAAACCTAAAATTGATATCAAACAATTGCGTAGCTGGAAAGATAGTGTCGTAAAAAAATTAACTGGTGGCTTATCCCTGTTAGCTAAACAACGTAAAGTTGAATGCATTGTTGGTGAAGGAAAATTTACC
>contig_192_chunk_11601
GGGAAAAATGAATTAACGGTTGGAAAACAGAAAATTGTTTTTGAACAAGCCATCATTGCGGTGGGTTCGCAGCCGATACGTTTGCCTTTTTTACCGGATGATCCCCGAATTATCGATTCAACCGGTGCACTTGAATTAAAAGAAGTTCAGCGTAATCTCTTAGTGTTAGGTGGCGGCATCATCGGTATGGAAATGGCAAC
>contig_192_chunk_11801
AGTTTACCATGCCTTGGGTAGTGATATTACCGTGGTAGAAGCTGGTGACATGATCATCAATGGCGCTGATAAAGATATGGTAATGCCTTTATATAAACGTTTGCAAAAACAGTATAAATTTTTATTAAAAACCAAAGTAACCAAAGTCGAAGCTAAGAAAGATGGCCTATGGGTGACGTTTGAAGGTGAGGGAGCTTCAA
>contig_192_chunk_12001
AACCACAACGATTTGATCAAATTTTATCTGCCGTAGGTCGTAAACCAAATGGAAAATTAATGGGTGCCGAAGTCTTAGGTATCAATGTCACTGAACAAGGTTTTATTCCGGTCGATAAACAACTGAGAACCAATATCCCACATATTTTCGCTATTGGGGATGTCATTGGTAATCCTATGTTGGCACACAAAGCCGTGGCA
>contig_192_chunk_12201
GAAGGGCGTGTCGCAGCCGAAGTAATTGCCGGTAAAAAGCACTTTTTCGAACCGCGTTGTATTCCTTCCGTGGCTTATACTGATCCCGAAATTACTTGGGTTGGCTTAACGGAAATACTTGCTAAAGAGAAAAATATTCCTTACGAAAAAGCCGTTTTTCCCTGGTTAGCGAGTGGGCGTTCCTTGGGACAAGGGCGTGA
>contig_192_chunk_12401
TGAGGGTTTGACTAAATTATTATTTGATCCCAAAACCCACCGTATTTTGGGCGCAGGCATCGTCGGTCCTAATGCAGGTGAACTGATTGCTGAAATTGCATTGGCGATAGAAATGGGTTGTGAAGCCGAAGATATTGCATTAACGATACATCCTCATCCCACACTATCTGAGACTGTGATGCTAGCCAGTGAAATCTTTG
>contig_192_chunk_12601
AAGGAACGATTACTGATTTATATATGCCTAAGAAAAAAACGAGTTAATCAAATAAGATGAGTATCAACGAATAGGCACATCTATTATTTTTAATTAATAAAAGAAAGACTGATCCAAGGCAAGGAAGGTGTTACACTTTTTAATGACAGTAGTTTGATAAGAATAGATTTTATTTGCAAGGAGAGTATATGAAAACTTAT
>contig_192_chunk_12801
CGAATAAAAAAAATCTATGCAGATAGTCTAATAGGTTTGCATGGTCTGTATATGACGCCTTCAGAATGTTGGTATTGCGTGAATGTTAATGTGTTTGACCATCAAACGACAAATAGTTTTTTGGCATGCCCTGATTTGTTGACGCATTTACCTAAAAGTTGCGATAGTGGGCTGGTCCATACGGTTTTAAAACAAGCTCA
>contig_192_chunk_13001
ATTTGATAAAAATGCGCCTGAGCAATTCAAAAGACTCAAAGAATATTTGAAGTTAGCCCAACAAAAAGATAAAAATGATGAAATAAAATTTGATTTGGGAGACTCGATTAGGCAATTTTTTTTTGGTTTTTTGGTCATTGCAGTTGGTGGTGTTGGTATTGCTTTGATGCTTCTTCTTATGGGTTTGTCACCCGCTAATT
>contig_192_chunk_13201
CTGGCTGGATAGCATTATTATTTATTATTCCTGTGCTAGTCTGTACAACGCATGGTTTTATCAAGCTAAGTATAAGCTATTTAAAATTAGGGATGGGAATTTTTTTGTCTTGTTTTAGGAAAAAAAATGTTAGACGGCTAACGGAATTAGAAAATGAACTACATTTTTTTTGCTCTCAAGTACTGCCGCCACCAAGTTAT
>contig_192_chunk_13401
ACGGATGTGATGGCAAGTAGTAGTAGTACAGTTTCTCTTTCTGCGCCTGAGTGGGATGTAGAACCTCCTACTTATGAAGAGGCAATTAGATTGGCGCATATGGTGACAGCTCCAGCTTCAGTTCCAATGTCTCTTTCTGCATCGGCTTTATTGGGCAGTCATTCAACCCATTTTTTTCATCAGGCTCATTTTGTTTCTAG
>contig_192_chunk_13601
CAACAGTCTAATCAATGATAATCCATCATCGCTAACTAGTCAGTATGGTTTTAGTAAAACGATCGCTGCACAACACTAAACTTTGCTATAGCTACCATCATTATTTTCTGCCCAGCGTTGAATAATAGGTTTGATTAAATGAGGATAGTCGCTGTTTAGTGTTGTGCTGAGATTTAAGACATGTGGAATTAAATCATGAT
>contig_192_chunk_13801
CGCGTTTAAGATCAGCGATGCGTAATTGCTGCCAACCGGTTTGGCGCAAGCCCCAAATTTCACCGGGGCCGCGTAATTCTAAATCGCGTTGAGCGATCATAAAACCGTCGTTGCTGCTTCGCATAATACCTAAACGTTCTTTAGCTAATGGGGATAAGGTTTGATAAAGTAAAATACAAAAACTTTTGCTATCACTACGA
>contig_192_chunk_14001
CCGACGCGACCCCGCAATTGATGAAGTTGTGCTAAGCCTAAGCGTTCAGCATTTTCAATGACAATTAAATTAGCACTACTGACATCGACACCCACTTCAATGACTGAAGTGGCTACTAATAAATCAATCTCACCCTTTTTAAAATCACGCATAATCCGTTCTTTTTCAGCACTCGGCAGTCTTCCGTGTATTAATCCCAA
>contig_192_chunk_14201
GCGTAAATCGGTTAAATCCGCTTTTAATGCTTTAAAAGTCGTTTCAGCCGCTTGATAATGTTGTAAATCCGATTCTTCTATGAGTGGACATACCCAATAGACTTGTTTTTGTTGAGTGCACGTGGCACGCACTCTTTCTATTACATCTGAACGGCGATGATCGGAGAGAACAATAGTTTGTACAGGTAGGCGGCCGGGTG
>contig_192_chunk_14401
GTAATTCATCTAGAAAAGAAATATCTAAATCGGTAAAACTTGTCATGGCTAAAGTTCGCGGAATCGGTGTGGCGGTCATGAATAGCTGATGGGCTTGTAAATTTTCTTGCTGACCTTTTTTCCATAAGGCTAAACGTTGTTGTACACCAAACCGATGCTGTTCATCGACGATAATGAAACCTAAGTTTTCAAAATGCACG
>contig_192_chunk_14601
CCATCTTGAAAAAGTGCGTGAGTGCCAATAGCGATATGTGCTTTGCCAATTTTTATTTCATCCAAAATTTGTTTTTTGACTTTGCCTTTTAAACCTGCATTTAAACACACCACATGAAAACCTAAAGGGGTTAGCCAGCGATGAAAATGCTGATAATGCTGTTCACTTAATAATTCAGTTGGAGCCATGAGAGCGACTTG
>contig_192_chunk_14801
ATAGTGATTAGCAATGGCAATTAATGTAGCAAAGGCAGCGACGACGGTTTTACCTGAACCCACATCACCTTGTAATAAGCGCTGCATCGGAATCACGCCTTGCATATCGTGATTAATTTCTTTGATGACGCGTTTTTGTGCTTGAGTTAATTGAAAAGGTAAGGCAGTCAAAAACCGTTTAATTAAAGCAGGATCAGCTT
>contig_192_chunk_15001
TTAAATGAGGTGCAATTTCGGCAGCACGTTTTTTCTTCATTTGTTGAACACTAAGCGAATGAGCGAGTAATTCTTCTAAGGCCAAACGTTGTTGGGTAATATGTTTTCCAGTTGCTAATTCGTCTAAAGGGGCATCGGCAGGAGGGCGGTGGATGTAATATAAAGCTTCCAATAAAGTAGGGAATTGGATACGTTTTAGT
>contig_192_chunk_15201
AAATTTTCAGGTAAATATTCAGGAAAATAATGCTGTTGTTTGTGGATTAACTTAGTTTCAGCCTTTGTGAATAATAAATGTAATACTTGAGTGATCAGTTTGTGCCATAGGCGTTGGGACATGCCCGGTGTACTGGGATAAATACCGGTTAAATAATTGGGTAAAATAAGCTGATTATGACTGCGTAAGAATTCATAGTC
>contig_192_chunk_15401
GGGATGGATCATTTCTAATTCAAAAAACTTATTTTTTTTTGTGCGTATTTCTCCAAAGCAAAGTAAACGCAGTCCTTTTTTAAATTGTTGAGATTGCTTAGGTTTGAAATGAAAAAATCGTAGCGTAATACAGCCTGTCTCATCACTGAGTTTACAAGAATAGCCTTTTCTGCTTTTAATGCGGTGTGAGTCGGCCTGAA
>contig_192_chunk_15601
TAACGCCTGCAATTAGTGCGTGCGTGCCACTACGAAGCGCTTCGATAGGCGTAAGTTGAGTCCTATTTTCATAACGTAACGGTAGATGCAGCAGCAGATCTTGTAAGTTAAGTATTCCACATTTGTTCAAATAGCCGGTTATTTTTTGGCCAACACCGAGCAATTGTGTACAGCTAATTTCTGCCAACGTCTGTTTGTTA
>contig_192_chunk_15801
GCGACATTGGGGTTTTTTAAACCTAGGTTTTGCATAATGCAATCTCTACGCTAGCGATTATTTAAACAACCAATAAAAATGTCATTATACTCAGCTTAACAAACTTGAGTGTATACTCATAGCAATTGGTTTTTTGGCAAGTGGCGCGAAGAGAGCGAGTTGAGCAGCAACACAGACAAAAATTCAAGTGCGAAGAATAG
>contig_192_chunk_16001
ATAAAGACTAGCAAAGTCAGCTAGGATATGCTCCAATAAGTCGCATATTATTGTTTGAAAAAGAGGCCGTTTTTTATGGATTCGGAAAAAATTAATCAGCTTATTAAACTCCTGAATGAGCATGGTTTGACTGAAATTGAATTTTCTGAAGGGGATCAATCGATACGCATAAAGCGACAATCATCTTCACCTGCTCGGAC
>contig_192_chunk_16201
AACACGCTTACAGCCTAGTTCTGCGGGTGAAATTATGCCACCTCAAACAGCGTCTTCAGCCTTTTCAGATGTTGAAATAAGTGGTCATAAAGTGCGTTCACCGATGGTAGGTACTGTTTATTTGGCGCCCAGTCCAGATGCTCCTCCTTTTGTGAGTTTAGGTCAGACAGTTAAATTAGGTGAAGTGTTGTGTATAGTCG
>contig_192_chunk_16401
AAGCTATGAAAATGATGAATCAGATTGAAGCAGATAAAGCGGGCATCATTAAAGCTAGGTTAGTAGAAAATGGTACGCCCGTTGAATATAATCAAGCGTTATTCGTGATTGAATAGAAACTTACTAATTGACTTTATTTCGTTCTTGCAACAGCGGGTGTTACGGCTAGAAAAAATGAGTAGGTAAAAATAATGCTAAAT
>contig_192_chunk_16601
AAAGTGGTTATTGCAAATCGTGGTGAAATTGCTTTACGTATTTTACGTGCCTGTAAAGAATTAGGTATACAAACCGTTGCCTTACATTCAACTGCCGATGATAATTTAAAGCATGTGAAATTAGCTGATGAAACGGTTTGTATTGGTCCTCCGCCTGCTGCGAAAAGTTATTTAAACATTCCTGCCATTATCAGTGCGGC
>contig_192_chunk_16801
TGAAATTACCGATGCGATGGGTATACATCCAGGTTATGGTTTTCTTTCTGAAAATGCAGATTTTGCAGAACGTGTTCAGCAAAGTGGTTTTGTTTTTATTGGGCCTGAGCCTGAGACCATCCGTATGATGGGTGATAAGGTATCGGCAATTGCTGCGATGCGTAAAGCTAAGATCCCTTGTGTACCTGGTTCAGAAGGAG
>contig_192_chunk_17001
AATTGGATAATGATGACAAAAAAAATCTAAAAATTGCGCAAAAAATTGGTTATCCAGTTTTGATCAAAGCGGCAGGAGGTGGTGGTGGGCGAGGAATACGCGTGGTGCATAGTGAAGCAGCGCTTTTAAATGCGATTGCGATGACACGATCCGAAGCACACGCTAATTTTAAAAACGCAAGCGTCTATTTGGAAAAATTT
>contig_192_chunk_17201
TTAACGAATCCTAGACATATCGAAATTCAGGTATTAGGTGATGGTCAAGGTCATGCTATACATTTAGGTGAGCGAGATTGTTCAATGCAACGCCGTCATCAAAAGGTTATTGAAGAAGCGCCTGCTGTCGGGATTACTGAAAAGCAACGTCAGCATATGGGTGAACTGTGTGTGAAAGCCTGTCGTGATATGAACTATCG
>contig_192_chunk_17401
AGGGGCGGGTACTTTTGAATTTCTGTATGAAAATGGTGATTTTTACTTCATTGAAATGAATACACGTATTCAAGTCGAGCATCCTATTACGGAAATGATTACGGGTGTTGATTTAGTGGTTGAGCAATTGCGTATCGCATCCGATGAAAAATTAAATTATAAACAAAAACAAATTAGGATACGGGGTCATGCGATTGAAT
>contig_192_chunk_17601
GTCGTATTAATGCTGAGGACCCGAAAACGTTTATGCCTTCCCCAGGAACAATTACCTTATATCATCCTCCAGGGGGTCCTGGGATCCGTGTTGATACGCCCATTTATACTGGATATCGGGTGCCGCCTTATTATGATTCCTTGATAGGTAAATTAATTGCGTATGGAGAGACACGCGAAATTGCACTGGCACGATTACGC
>contig_192_chunk_17801
AATGCCTTAGATGAAATTGTGATCGAAGGTATTCATACTAATATTGCGATGCATCAAGCTTTAGTACGTGATGCCAATTTTATTAAAGGTGGAACCAATATCCATTACCTTGAACAACGTTTAGCGTTATAAATAGTATGAGATCTCATTTCAATGATGGCTTGCTTACAATTACATCTTAATACACAGCGCGAGCATAC
>contig_192_chunk_18001
CGAAAGGCTGAGTGAATTTTTAGAGAACGCCTCCGCTTTATCGATTACTTGGCAGGCATTGGATGAACAAAGTGTGTATGAACCCCCTTTAGATAGCACACCCCTTTGGCAGCAAGTTAAAATCAGTGCTGTCTTCCCAGAGCATACTTCATTATCTGCGTTGATGGATGCTTTGCACCAAGAATTTAATGAAAAAATTA
>contig_192_chunk_18201
TTTTAGCCAGTCATAGTGAAATATTAGCGGATCAAGCTTGGGAACGACTATGGCTGAATGATTTTAAACCAATGCGCTTTGGAAAAAAGATCTGGATTTGTCCTAGTGCTTATGAACCACCGGTGAAAACCGCTGTGAATATACGTTTAGACCCGGGTTTAGCCTTTGGTACCGGCACCCATCCGAGTACTGCCTTATGT
>contig_192_chunk_18401
TTAGAATGGTTAGATAGCCAGCGACTTCAAAATAAAACGGTAATCGATTATGGCTGCGGTTCCGGTATTTTAGCGATAGCGGCTGTGAAATGTGGCGCAAAGCAGGTGATAGCCGTGGATCATGATCCGCAAGCATTAGCCGCAACGACAATGAATGCTGAGAAGAATGAGATATCCGCAGAAAAATTAAAGATTTTTTT
>contig_192_chunk_18601
GCCTATTGATTTTCAATCGCAGGAACCGGTCGATATTTTTCTGGCTAATATCTTAGCTCAACCCTTGATCGATTTAGCGACTTATTTTAGGTCCTTAGTTAAATCGGGAGCCTATTGTATATTAGCAGGGATTTTAAATGAACAAATTGAGCCTGTGCAGCAAGCCTATCGTGTTGCAGGATTTAAAATAATGACTATTC
>contig_192_chunk_18801
ATCATCAACAAGAATGGGTCAGTTTGGTGGGGAGTGCAGTGTAAAATTTTATGAAATTGCTTGCCTGTGGAATTAATCATGAAACAGCGGATCTCACAATCAGGGAACAGTTAAGTTTTAGTAAAGATTATTTGGCAAGTTCTTTGCGCGCTATGTTACAGGATACCTTCACAGAAGAGGTTGTGATTTTATCGACCTGT
>contig_192_chunk_19001
CATCGTACGGAATTCTATTGTATTAATGGTGATCCACAAAATACTATGAACTGGTTGTATCGACATAAAAAGCTTCCACAAGATAGCCTAAAATCTCATTGGTATGTTTACCAGCAAGAAGATGCTTTGCGTCATTTACTGCGTTTAGCCAGCGGTTTAGATTCTAAAATTTTAGGTGAACCACAAATTTTAGGGCAGAT
>contig_192_chunk_19201
AAAACAGGCCTATTCTTTAGCACATTCCTTAGGAAGTGTGGGGGCGCATTTTAATCGACTGTTTCAATATGTATTTTCTGTCAGCAAACAAGTGCGTTTTGCCACTGATATTACTGCCCACCCGGTATCGCTTGCATTTTCGGTGGTGACTTGCGCCAAACAAATTTTTGCCCATTTGGCTGATACGCGGGTTTTGTTGG
>contig_192_chunk_19401
TAGGTGCGGGCGAGACGATTTCCTTAGTGGCTAAACATTTATTCTCACAAGGCGTTTGTCATTTCTGGATTGCCAATCGGACGCCACAGCAAGCAGAAAAACTGAGCACAGCTATCGACGGCCAGGCGATTTGTTTAAATGCGATCCCTTATTTTTTAGCCAAAGCCGATATTATTATTGCCGCGACGGCGAGTGATGCA
>contig_192_chunk_19601
CCGCTAGTTAAAAAGGTTATGTTAGAAGAGGCTTTAAAAGAACGTAAACGCCGACCTTTATTTATTGCTGATCTCGGTATGCCTAGAGATATAGAGCCTAGTGTCCATGAATTAGAAGATGTATACCTTTATACACTCGATGATTTGCATAAGTTAATCCAGAAGAATCAACAAGGCCGAAAAGCCGCAGCCGTAAAAGC
>contig_192_chunk_19801
TGAAAGCCTGATAGAAGAAAAGGTTCAACATTACCTAGAACAGTTGAAAATAAAAGCCGCTGCTACACCGATCATTTGTTCTTATCGCCAGAAAGCGGAACAATTCCGTGATGCAGAAGTCAAAAAAGCCTTAGCTTTGTTAGAGAAAGGCCATGCACAAGAGGAAGTCATCAAACACTTAGCTTATCGATTAACCAATA
>contig_192_chunk_20001
AACTCATCCATGCGCCGAGCGTTGCTTTAAGTAAAGCGGCGAAACTCAATCAAAAAGATCTATTCACAATGTGATCAATGAGATTATGCAAGGACTATAATGCTTATAGCAGGATGGGATGTTCAGGCCGAAACGAAAGCCTCAGCCTGAGTGGTTGACAAATGATAACGAGTTAGAAGCTTTTACTTACTTGTTTCGTT
>contig_192_chunk_20201
GGGATTGTATTTTGAGAGTCTTCTATATTTTGACTGCTTGTATTGTTAAATACACTGTGCCGTCTGGGTACTGTTACTGTTTTGAGGCTTTGTGAAGCGTCTTCTCCGCTTGACGAAACCAATTTTTCCAATTCATTTTCAATGGATGATTTCATCGATGAATGATGAGGTATTGTTTCCATTATATGATTTCTAGCGTG
>contig_192_chunk_20401
TTCTAATTGCTTTGATAGGTCCTTACTGATCTCAAGTGTTGTTTTAATTTTATTGCAACTGCGTAATGCAAAGAGACTTGCTATGCCCAGACCTGCGCTGGGTAAAAAGGTAGTGAGTACGAGTAAAGGCAGCCAACTCCCGATCGCTGTAAAGATGGGTAGGATAAGCGCAGCCGCAGGCGGAAAAAATTGGACTAATA
>contig_192_chunk_20601
ATGTTGCAGCAGCGAACAATAGGACTGTCGTTATAAAAGCTCCACCAAGCCATAAAATCATTTTATTAGTTTTAATTTTCGCTTTTTTAAAAGCATCTTCAGTTTGAGCTTGATAAGTTTTTTCAAGTGAATCTAAATTTTCAATGAGGCTAGATAGTTTTTGATCGATCTGAGGATTAGCTAAATATTCGCGACTGGCT
>contig_192_chunk_20801
GGACAAAGTAAAGTGGTATTAATAGTTTTTTCATCGAAATCAAATAGGACGGGCATAATAACCTCATTGTTATTGTAATAAATAATTAATTGCTTAATAGTGTCAATTCACTATTGAGTATTTTGATCTTACAGGATGAGGTTAAAAAAAAACTAATTCGAAGTTTACCTAAGCAGTAATAATTTTGGTAATCACATCTA
>contig_192_chunk_21001
AAAAATAAAAATTTTAAACACTAAAAAAGTATTTCAAGCTAAACCAACGCACTAAACTGGCGAGACTGGCGAGTATAAATAATAAGCTAGCAAACCAGAGTAAGCTGCCGGTATAAGTGAAGCTAAATAAAAAGCTCGCTAAAGTGCAAAATAAACTCATCAAAGTGGCATAGATGGCTATCCGTGCTTCCATCGGTTCA
>contig_192_chunk_21201
GGGCTTGCTTCGATGCAGAGTCGTTGTAAAGGACTGGACAGTGCGGTACCGAAACAAAAAATCATTAAGCTGATAACCAGTCCGATGAGCTTATTTGGAAAAATAAAACTTAAACCTACTGCGAGTAAGCTCGAGAATAAGGAAATGACTAAGCCGTAATTAATTAAATGATTTATTTCTATATGATGGATAATTCGTTG
>contig_192_chunk_21401
CACAATTCGTGTGCCTAAAATCTGACTGCCAAATATTAAAATTTGTATTAGACCAAAATAAAGCGAATTTAATTTAAATTGACTGATGATTAAAAACGGACCACCCACGATCCATGCCATTTTAGCTGAGACATTAAAACTAATAATAAATAGATTAAACATAAATGCTTTATTTTTAAGAATCTGCTGATAGTTTATTA
>contig_192_chunk_21601
GCACAGGTGACCATCTGAACATTAATCTTCGGGTGTTTGTGTGAGTTCCTGGCATGATGAAACATAAACCTAACCAAATGATACTGGCACTTAGCGCTAAAAAAACAAATATCCAACGCCAGTTGAGCGATTGTAAAAAAATCCCACCTAGCAGAGGTCCTACAGCCGGAGCTAAGATCACTACGCTGCTCATCACAGTT
>contig_192_chunk_21801
AAAATTTGAATCGCTTGTTTACGTTGATAAGCTTCGTGTATGCAGGCATAACCGGCTGCACTTAAAGTAGACACCACAGCCCCTTGCATAAATCGTGCGATGAGTAAAGTGCTAATGTTCTCAGTGAATGCGCAGATCCACGTGGCGGTAGTAAATAAAACTCCACCTATCAGTAAAACGGATTTTCTACCAAATCGATC
>contig_192_chunk_22001
CGAGATAGGACCTGATAATAAATGAAAAGCGCTTGCGCCGAAAAACCAGGCAGTTAAAGTTTGTCGGCCTAATTCGGCACTGATTCCGAGATCGTTAATCATACTCGGCAAAGCCGGTAAGTACATATCGTTGGCTAAATAATTAATTATTTCGTAGCAAACTAATAACAATGGAAAAAATGGGATCAGTAGTATTTTTT
>contig_192_chunk_22201
TTTTAAATTCTATTTTTAAATAGTGAGACATATTTTTAATAATTTATTGAGTCAATTTAATTTTTATTTAATATAGGCTTAATATAATCTACTTATACTAATTATCTATTTTTTTATTTTATTAAAAATTTATTACTAATTTTAACATTAAGAGGTTAAGCATCGCTATGTTATCGATACAAAAAAGAATTAAGAAAAAG
>contig_192_chunk_22401
AATCACCGTTATGCATTGAGGAAAAAAGTAAATGGCTTGAAGAAAATCAGCAACGATAAAAAAATTTATGTTTGGCCAGAGGATGCGAAACAAAAAAATGATCATTTTAATGTTATTATGTTATTTCCTACCAAAGCTTAAATTGCAATCTTAGTTCGGATAAAATCTATCATCTCACGTTAAATTTCTTAAGCAAAAAC
>contig_192_chunk_22601
AATTAATTTCATTGAGTATTTTTTGTGTAGCTAGGTTGGCGGCCAGCGCTCCACCGTAAGGATCATCATGCGGTGCGATTTGCATCACAATAAAATCCTGAGTCGCAATGACATGTCTGGATCGAGCATCAATGAGTTGCGCACGTATCGCGATGCGGAAACGACTGGGAAGGGTGATAAATTCTTGTTGAAAGCTGAGT
>contig_192_chunk_22801
AATTGCGTATTGAGTATCCAATCGTAATAAGTGGTGGACGGTGTATTAATAATTGCTTGAAAATAACCGGTATGTTGTAACGAGTTGATCAATAAAGCCTGTAACATTTGTGTGGGCATGTTGGCCCAGCGGTTTTGTGAAAAATATTGGATTTGATAACAGGCCGGAATATAAATCATACGTGGGCTATTATAAGCTGC
>contig_192_chunk_23001
ATTCGCACGGGGTTGATTGACTAAAATAGTGCTACATCCTTGTTGAATGGAGCAATCCCAATCTGGATCAGGCATGGCTAAGGTAAAGTAATGCATCGGTGGTATTTTAACGGGTTCAAATATCGAACAGGCGGATAACAGCAGGAAACTTAACAAACAGACAGCCGCTTTATGGACGCTATTATTTTTACTGAAGCCAA
>contig_192_chunk_23201
GACAACGTAGAAAGTTAAACACGCTATTGTTCTCCTGGTCCTAAAGGGGGTGGTTTTTGTCCGCGAATTAATATACTAGGGTTTTGTCTTAGATTATCTGATAGTTCAAGCAAATTATCGGTCATGATACTTAAATTATTTAATACTTGATTGGTAGAAGGAAGTGTTTGTTGGGTTAATGTATTCATTAAAGATGGAAA
>contig_192_chunk_23401
TGAACGGGTTGAACGAGCCGTATTGATTAAAATAGTATCGAGACGTTTACTTTGAGCGGCTAAATGATGACTGGTTATGGATAAATTATTTAAAATCTTTCTAAATAAAATGGGGTTTTCGCCACCTAATACGTCATTAATATCCTGTGTAATTTGTTTCATATTATTATTTAAATTGCGCAATGTCGTATCTAAACGCA
>contig_192_chunk_23601
AAAACAAGGAAGGAGTACTTTTAATAATAGGATATTTTTCACCGGGAAGCAGTGGAATACGATTGACGTTAGAGTCACTACCTTGTAACGCGAGATAGGTGATACCCGTCAAACCTTGACTATTTAAGGTAGCTGTCGTTCCTTCAGTAATGGGTGTATGCTCTTCTATTTGTAGCACCAAGCGAACTTGTTCTGGATTT
>contig_192_chunk_23801
TTATGACTTAAAAAAATTTTCTTAACCGTACCAACATTAACACCATTATATTTAACGGGAGAATTAACGCCTAAGCCGGCTACGGATTCATTCATGATGACCATAAAATTTTTATAGCGCTTTGTGGATAATCCAGCCGATAACCACGTAATGAAAATAATGAGGGCGATGGTTAAAATAAGAACAAAAGCACCGACTAA
>contig_192_chunk_24001
GGTATAATTGACTTTAGATTCCATGATTTCCCTCGTAAAGATGTTGCGTAGTGCGTCCCCGTGGCCCTTGAAAATAAGCGCTTATAGCAGCTTGCTTGGATTGTGTTAGTTGTGCCATGGGTGCAAATTCTAAAACGCGTCCTGCACTTAAAAAAGCAACTTTATCGGTAATTTGCCATAAGGTATCCAAATCATGTGTG
>contig_192_chunk_24201
ACCATGACGATGGTTAATCCTAAAATACTGCGTAAATTTAAAACAAGTGCATCAAATTCTTCGGCACCTTGTGGATCGAGGCCTGATGTGGGTTCATCCAGTAACAGTAATTCAGGATCCATCACCAAAGCTCGTGCGAGAGCGGCTCGCTTAAGCATCCCGCCACTGAGTTCAGAGGGATATTTTGTGACGGATTCTAT
>contig_192_chunk_24401
CGGCAAGCCCACCGCTAATAATTTAATTAAAGCGAGTTCTTTGATAGTCGTTTTGTCCAATTGAGTATGTTCTTGTAGAGGAAAAGCAATATTTTCAATCACGTTAAGCGATGTAAAGAGTGCAGATTGTTGAAATAAGACTCCCCAACGACATTGTAATTTGAGCAACTCAGTTGAGGAAAGTTTGCTTAAATTTTTAC
>contig_192_chunk_24601
CAAATACGGTGATGTTTCCCGAAGTCGGTGTCAGTAATGCTAAAATTTCGCGCAACAAGGTCGATTTACCAGAACCACTACCCCCGACAATGGCAATGATTTCTCCACGTTGCACTTGTAAATTAATGCCACAGTGGATCCATTGGCCAGCGAGGTATAGTTTAACATTTTCAACTTTTATAACCGGGTCAGACGACTGC
>contig_192_chunk_24801
ATAATCTGAGTATAGCGCGATTTTGACTACCTGAGACTTCACATGAGAAAATAACGAGGATTAGATATTTAGCTTGCTAAATAAAATTGAAAAGAGTGCATCGGCGACAATAATAAAAAAGATGCCTTGTACCACGCTGCGTGTGGTTTGTTTGCCAACACTATCAGCACTGCCACTGACACGCAAACCTTGGAAACAAG
>contig_192_chunk_25001
CAGTGCTGGCAATAATCAGCGCAAATATGGGTGCTTTACCGATGCCAATAATGAGCGAAGAAAGTGAAACAACTTTTGGAAAGCGTTGTAAGAAATCAGTATAACTAATATTTAGCATATTATGTGTCATCGCCATCCCACCGAGTAGACCAAAAATATCTGCCCAAATCGTGAGTAAGGGTAAAGCAATCAATAAGCCC
>contig_192_chunk_25201
CAAATACGTGGTAAAATTAACAATTGACTCGGTAAAACACCCATCGTGTTTAAAGCATCAATTTCTTCTTTAATCTTCATCATACCCAGTTGAGCCGTAAATGACGATCCACTACGACCGGCTATCATGATCGCCGTCAACAATGGCGCAAATTCACGTAGTATGGCCAATCCTAATAAATCAATGATAAACATGGTCGC
>contig_192_chunk_25401
GCCAAAATTTTTTAATTGAAACCCCATTTGATAGGTTAAGACAATACCAATCATAAAAGATAATAAGGCAATAATGGCTAAGGCATCTAAGCCGGTATTTTCAATGATACCTAGGATGGCATGACCACGAAGTTGACGCGGATGCCAAATAGTATGCCAGGCGCTAAAAAAGTTTTTCCCAATAAAACGTAAAAAAGATT
>contig_192_chunk_25601
TAAATTCCTGCCATGATTCGACTGTTTTTTTACCGAGTAAGGCTAAACCGGTATAAGTTTTTACACTGGGTAGCGGTTTTATTTGTTTGGCTGTCTGTTCTATCATCCCAAACAGTGCGTTGTGTTTGGGATTCAAACCGATGAGTTGGACTTCTCTTTTTTTAGCCAGTTGTTTTTTCCATTGATAAAGTTGCCAAGCA
>contig_192_chunk_25801
CCACTGCTATCCATACGTGTGATGGATTTAGTATTTAAAATGAGTGGGGATGCTGTGTTGTGGTTCAGCTTTTTAAAAGATTGATCTAAGCTTTTTTTATGAATACCGTTTAAGGTCCAGGAACCGAAACAGTCGATCTGATTTTTTTGCTGTGCTGAGATGGCAATAGAAGCATTAACTGATTTCGACATGAAGCATAA
>contig_192_chunk_26001
CCTAAGATAATAACTTAAACTTTACCAGCAAATATCGAGAAGCATACTCACAGCCATTGAGTTTTTGGCAAGTGCCGCGAAGAGGATTGCAAGTTGAGCGACAACACACAGACAAAAATTCAAGTACGAAGCGTATCACGCACAAAAAAATATCCCTTCACTGAAGAAGGGATACCTAAATTTGCCCGGCGCCTTTTTTA
>contig_192_chunk_26201
TTAAAAAGGTTTTGAAGTATGCCAATAAATAGTTGGGCCTCGGTTAGGAATTAATTTATTGGTAGCGAGATTATGGTATTCGCTGCAAACATAACGATATTGACATGATGCAATATTTGTACATGCATGTGGTGAAACGTTTAGTCTGGTTAATAACTGCCGTATACATGCGCAATCATAATATGAACCAGAGCAAAAAC
>contig_192_chunk_26401
CAGCCTTTTTTACTAAGTGAGCATTAAATGCACAAGCACTTTGTCCTGGATGGGCATTAGCCACATTGATGCTACTTAATAAACCCATGCAAATAGCTGAAGCCATTAGTAATAATTTTTTCATACTATCCCCTTAGGTTATATAGTGTAAAACCTTATAGCGCCCGCTATAGTGGTCTACTCATTTTTAGAATAGCTTA
>contig_192_chunk_26601
TGAATCATTAAGATTCAATTTTCCAAGCTTTATATAACGCGCTATCCAGCACTCGACTTCGTGATGAGCTTTAGGTATAAAGTGGTCATATGAAGACCTCTTTATTCAATAGATTGACCTTAATTGTCGAACGTTACGAAGAATTAACTGCCTTGTTGGGTGATATGGACGTGATTAAGGATCAAAATCATTTCCGTGAC
>contig_192_chunk_26801
TTATCTAAGGAGTATGTTCAGTTAGGCTCTGTCGTACAATGTTTTCAGCAATATCGGACTAACTTAGATATCCTAAATCAAGCCGAGCAATGTTTGCATGATAAGGATACGGTAGTGCGAGAGCTTGCCGCAGAAGAAATTAAAATTGCACAACAAAAACAACAAGAGTTAGAAAAAGAATTAGAACACTTATTATTGCC
>contig_192_chunk_27001
GCAAGATCCTAATGATCAACGGAATGTTTTTTTAGAAATTCGTGCAGCTGCTGGAGGCGACGAAGCGGCTATTTTTTCCGGTGATTTATTTCGGATGTATTCGCGTTACGCCGAAAATCAAGGTTGGACAATGGAAATTATTCATATGAATCCTAGCGAACAAGGAGGTTATAAAGAAATTATTGCACGTATCGCTGGAA
>contig_192_chunk_27201
CGGCTGTTTATGCGCATTTGAAATTTGAATCCGGCGCGCATCGTGTGCAACGCGTGCCTAAAACCGAAGCACAGGGGCGTGTGCATACATCGACTTGTACAGTGGCGATACTACCGGAAATCGAATCGGTGGATGATGTCACCATCAACCCTGTAGATTTAAAAATTGATACCTTTCGTGCCTCAGGTGCAGGAGGACAA
>contig_192_chunk_27401
CATGTACAAAAAACCGATTCTGCCATCCGTATTACCCATTTACCCTCTGGCTTAGTGGTTGAATGTCAAGATGAACGTTCACAACATAAAAATCGTGCTCGGGCTATGTCATTACTACAAGCTAAATTATTAACCGCTCAGAAAGCAAAGCAACAACGCGAGGAAGCAGAAACCCGTCGCGATCTTGTTGGTACTGGGGA
>contig_192_chunk_27601
TCGTTCAGAGCGTATCCGGACCTATAATTTTCCTCAAGGTCGTTTAACCGATCACCGAATTAATCTAACGCTGTATCAATTATCTGATATCATGGAAGGCCATTTAGAGCCGGTTATTCAATCCTTGACGCGTGAATATCAAGCGGATGAATTAGCTGCCTTAGGTGATTAGACGTAAAACTTAATCGTTTTTCATGTGG
>contig_192_chunk_27801
AGGGAAGATCAATGTTTCGATCGATGGCTATTGCATTGTTTATTCTGTTATTACTCATTATTGGCGGTCACATCGCACTGACTTTATTTACCGGTGCTGTAATGATTAGTTTTAGCGTCTGGGGGTTTTTGGTTGCTTCAGTATTCTTTTTTTCGTTAAGTATTTTACTCTTATTTATTTTAACCTGGGCTGGAGCATTG
>contig_192_chunk_28001
ATAATTGGTGCTATTGCGGTTATTTGGACGATTGTTGCTATTATTTTATTTCCGATTTTATTGCCGATTTTATTGCCGTTGTTAATTATCTTATTTTTTGTCTCCTATATTCGACGTAAGCAAAATCCTAAAGAATTTTAAGCGAGAGACTCTTCGCACTTGAATTTTTACCTGTGCTGCTGCGTGATTTGCAATCCTCT
>contig_192_chunk_28201
TCACGGCATTTGGGCACTTACCAAAAGACCAATTGCTGTGAGTATAATGACTTCTAACAGGCGCCTCTTATGTTGTTAGTTTCCTATTGGCGTTGGGCAATCAAAGAGTTAAATCGAACCAGTCCCAGCGCCTATTTAGACACAGAATTGTTATTTGCTCATGTTTTAGGACTAACACGGGCTCAATTACATAGCCAACT
>contig_192_chunk_28401
TCCCGATAGATTACTGACATTATCTCAGCAAAAAAGAATAAAACAATTGATTGCCCGTCGACAATCTGGAGAACCGATAGCCTATTTACTGGGTCGGCAGGAGTTTTGGTCGCTGTCTTTTGAAGTAACTCCTGAGGTACTGATACCTAGGCCAGAAACGGAATTATTAGTGCAAAAGATACTAGATGATTTTAGTACTG
>contig_192_chunk_28601
AGCAACGAAACATAGTGGATTTGGGAACCGGCTCGGCAGCCATTGCGGTCGCATTAGCATTGGCTAGACCTACATGGCAATTTATTGCAACGGATTATTCACCAGGTGCTTTACAGATTGCCGAACGCAATATCCGCCGTTATCACATACAAACGATAGAACTACGCCAGGGTGATTGGTGCCAGGCATTATTAGTCGGT
>contig_192_chunk_28801
GAAAAATTTGATATTATTCTCAGTAATCCACCTTATCTTACTCTCGATGATCCACACTTTCAAACGGAATGTGCTTTGGCTTACGAACCGAAAAATGCTTTAATTTCAGGGGAAAAAGGCTTGAAGGATTTAGAAATTATTATTCTACAAGCGCGTGAACATCTTCATCAAGGGGGTATTTTATTTTTAGAGCATGGCTA
>contig_192_chunk_29001
TCAGCAGGCAGCTTTTGTTGAGGAATTTTTTTTAAAATATGGTTACCAGGAGATAAAAAATTACAAAGATTTAGCAGGTCATCAACGAGTTAGTAGTGGAAAATGGAATTAATTGAAAATATGATCTATAAATCATTAATAAAAAGAAGCACATTAATAAAAAGAAGAGACATGGCCCTGTACTTTGAAATAATTGCCAT
>contig_192_chunk_29201
GTCGAATTATTTTTGGTATAGATGTGTTTGGTTTATGTGTGTGTGCCAATTCCGGCAAATGTTAAATTCTCAAGAGGAGAACTTTTTATGCCAGTAAAAAGAAAATCTGCAGCTCCAAAGCGACGTAAAAAACGCTCTACGGTTGCAAAGTCCACACCTACACGTAAAAGAAAAACGATAAAACGAAGAAAGAAAAAAGT
>contig_192_chunk_29401
GGGGATGACTGCTAAACCACGTCGTCGTAGAAAAACCACGGCTAAAAAAGTGACGCGCAAACCACGTCGCAGAAAAGCGGCAACACGTAAGAAGCCAGCGACTCGCCGTAAGACTGCTACGCGCAGAAAGACTAAAAAAAAAGTAGTTAGTCGGGTAAAAAAAAAGCCTAGTAAAAGCAAAGCCTCAAAAAAAACGTCGA
>contig_192_chunk_29601
CGTCTTCCCGTGTTACCAGAAGTAGAAAGCCTATAGCTAAAAAAAAATCAACAAAAGTAGCGAAGGCAAAAGTTATCCGAGCTCCTTCTAAAAAAAAACAACAGCAAGCAAAGTCTGATTCCCAGGCGCTACCTGCGGTAAAACAACAATCATCAATAGAAACTAAAATGGCAGAACATAAAAAACCTAAAAAAGAATCT
>contig_192_chunk_29801
AAAAAACAACGTTCTTTACCAGAAACAAGGCTAGAATTGACTTCTATTAATTCGGAAATCGATTTAAATATAGCGCCTTATAAGGAACGTCCTGGGGAAGACTATATGAGCTCGAGCCAGCAGGCGTATTTTCGCCGTTTATTATTACAGCGAAAACGCGTATTGTTGGAAGATATGGGTCGAACCGTGCATCATCTACA
>contig_192_chunk_30001
AGATGAGGGTACTTCTTTGCCCGATATTAGTGATCGTGCCACGCAGGAAGAGGAATTTAATTTAGAACTTCGTGCACGTGACCGTGAACGTAAACTTATTAAGAAAATTGAGGATGCTTTACAGCAACTTGATGAAGGTCATTATGGCTTCTGTAATTCGTGTGGCGTTGAAATTGGAATTCGCCGCTTAGAAGCACGTC
>contig_192_chunk_30201
CTACCGCCAGTCTTTGTATTGATTGTAAAACTTTGGATGAGATTCGAGAAAAACAAACCGGTGGTTGAAACTATTGGGTCAAAAAATGCGAATTTTTCAAATAATGCTGAAAGAACCTTGCATGGCTGAAGCTAACCCAGCGTGTGCGCAGCCATTCAAGGAAAAAGTGACGACGCTTTCCTTGAAAATCCCCACCGCTA
>contig_192_chunk_30401
CAAAAGAAAAACACAACTATTATTCAAGGCGCGGAACTTGTTCGTCCTTGCTGGGGTTTATTTTCAATGCAAAACGCATTAGTATCACTTTATAAATCCTCCTTAATTTTATTAACGGATTTTTACCAGTTGACCATGGCCTATGGTTATTGGAAGGCGGGTATTCACGAACGTGAAACGGTTTTTTACCATAACTTTCG
>contig_192_chunk_30601
ACAAGCACCGTTTAATGGCAGATACACGATTTGTGCAGGCTTAGGTACATTAATTGACTACTTGCTTAATTTTCAATTTACTAAAGACGATATCGATTATTTAGCTGGATTGACTGATACGCAGGGGAAAGTATTATTTCCTACCGATTTTTTAAATTATTTACAACGTTTACGTTTTGCTTGTGACATCGATGCAATAG
>contig_192_chunk_30801
AGGAAGGCACTGTAGTTTTCCCGCAAGAACCTTTAGTTCGTGTTAAAGGGCCGTTATTACAATGTCAGTTACTTGAAAGTATTTTACTGAATATTATTAACTTTCAAAGTCTCATTGCCACGAGTGCCGCACGTTTATTACAAGCAAGCCGCGGCGAACCGATATTCGAATTCGGTTTACGTCGTGCACAAGGTTTCGAT
>contig_192_chunk_31001
GGTGCGTTGATGGCTAGTCGAGCTGCTTATATTGGTGGTTGTTCTGCTACCTCTAATGTATTAGCTGGAAAATTATTAGGCATTCCAGTGCGTGGGACACATGCACATAGTTGGGTATTATGTTTTGAGAATGAATTAGCAGCGTTTCGTGCTTATGCGCAAACCTTTCCCGACCGCTGTATTTTTTTAGTGGATACCTA
>contig_192_chunk_31201
TAACACAATTAAAGGAGTAAAAAATGCCATCAAGATCGCCGAAGAATTAAAACCGGAAGGATTTAAATTAGCCGGCATACGTTTAGACTCAGGTGATTTAGCTTATTTAAGTCAACAAGCACGCAAACTTTTAGATGCTGCAGGCTATCATGATGCGCTGATAGTGGGTAGTAATGATTTGAATCCTTTAGTGATTACCA
>contig_192_chunk_31401
GTTTAAAAGAACAAGGTGCAAGTATTAACGTTTGGGGAGTGGGCACACATTTAATTACTGCTTACGAACAGCCCGCACTCGAAGGTGTTTATAAATTAAGTGCAATTAAGTCTGCGCAAGGTGTATGGGAAAATAAAGTTAAATTATCCGAACAAACCATAAAAATTTCTACTCCTGGGATTTTATCAGTGCGGCGTTAT
>contig_192_chunk_31601
TATGCGGATAAAGTGGATGGTTCGGCGATGGCGGATGCCATTTATGAGGAACGATTAGGGATTTCAGAAGATAATATTACTATTATTGACCCTATCGATCCGACGAAACGGCGCTCTATTTCCGCAGCAGCACCACACCGTGATTTATTAACGCCTATTTTTAGACGAGGAAAATTAGTTTACAAAGTACCTTCGTTAAA
>contig_192_chunk_31801
ATCCAGTCAAGAAAAAACTCATCAGGAGTTACAACAATTTCATGAAAGTATTCGTCGATTGCTAAATCCTCATACTTATCCAGTGGGTTTAGAAGAGAAGCTGTATCATTTAAAGTTACAACTTATTTTAAAAGCAAAAACTTCTATTGATTCTTAAACTTTGAATTTATATTAATTAAATTTTTTAGTAAAAATAATTT
>contig_192_chunk_32001
TTTTTAAAAATGACAGGGAGCTCATATCGCAAAAGCCTCTTTCCTGCATTATCAAAAGAGTTTAAAATGAAAAATGCTAGATACTTTTTTTAAAGTAGCTAGCTTAATTAAATATAACAATTTTCTTTGCCCCAGGAATCTAACTTTTATGAAAAAAGCTTTGATCTTAGTAGATTTACAAAATGATTTTATGCCTGGAG
>contig_192_chunk_32201
GGTCCTTAGCAGTAGATAATGCTGACGAAGTTATTCCAGTGGCTAACCGAGTTCAGCAGTATTTTAAATATATTATTGCAACGCAAGATTGGCACCCAAAAGATCATACCTGTTTTGCAACGAATCATAAGGGACGTTTTCCAGGCGAGTTTATTCAGCAAGCAGGTTTGTCACAAATATTATGGCCTGTACATTGTGTA
>contig_192_chunk_32401
CAAAATACCAAAGGGGCTGAATTTGTTAAAAATCTTAAATTGGATCATATTATTAAAGTCGTTCGCAAAGGCAGTGATCCAAAAATTGATAGTTATAGCGGTTTTTTTGACAATGGTCATCAAAAAGAAACTGGTTTGGCTGAGTTTCTTAAAGAATTACAGATTACCGAAGTGTATATTATGGGAGTAGCAACCGATTA
>contig_192_chunk_32601
TTGTGTTAAATATACGGTGTTAGATGCCTGTAAATTAGGCTTTAAAACTTATTTGATTGAAGATGGATGTCGTGCTGTGAATGTTAATCCAGAAGATGGACGTTTGGCAATTTCCGAAATGAAAACCGTCGGCGTAAAAATAATTCAAAGTGATGAAGTTGAATAAGTCACTTATGAAAGTAGCGTGCGGAAAATAAAAC
>contig_192_chunk_32801
AAAAGACACCGATTATTTAGGAACGTTGGATCGGAAAGCTAAGCACCTCTGATATCTCATCTACTTTTTCCATGAGCATTAATAGACGATCAATGCCTAAAGCAACTCCAGAACAATCAGGAAGTCCGTGTGTCAAAGCCGCTAACAAATATTGATCGAGAGGTATTTGTGGGGAGTGATTTTTAGCACGGGTGCAGAGG
>contig_192_chunk_33001
TCATTTTGAAAACGTAGTTTTTGTTCGTTCGCATCATTTAATTCATGAAAGCCATTGGCAAGTTCTATACCCTTTAGATAAACCTCAAAACGTTCCGCCACAGGGGTTGTTTCGTGGCGTATTTTGGCTAAAGCGGCTAAACCAACAGGAAAATCATAAATAAAAATTAATTGTTTAGGTAATTGTGGTTCAATGACATG
>contig_192_chunk_33201
AGACATTAAAAAGTTTAAATAATCTTCAACCGTGTTTAAATTTAAATTTTCGGTTGTTAAACCTAAATGAGCAGCGAGTTGTTTTGAATTTTTAAGCGATAGTAGGTGCGGATTGATCTTCAAATAACGTTGAAAAATTTCTGCATAACTAAAACGTTGCGCCGACTCGCAAACTAACAATCGTTTTAATAAGGTTTCTA
>contig_192_chunk_33401
CTTCATCCATTAATTGATGATGATTATAGCCAGGACGATACCATTCTAATAAGCTAAATTCAGGATTGTGATAACGTCCCGATTCTCCTTGGTTACGAAATGCTTTAGAAATCTGATAAATGGGACCTGATCCCACGGCTAATAAACGTTTCATTGCAAACTCAGGCGAAGTTTGTAGATAAAGCGTTTGTTGATGGTCA
>contig_192_chunk_33601
GGATGATCTAAACAATATTGCGTTTGAAAACTATGCAAATGTGGATCTGTCACTGTGGCATGGGAAAGTACTGGAGTTTCTACTTCTAGAACCTCACGTTCGACAAAAAACTCACGAATAGCTTCTAAAAGTTTTGCGCGACAACGCAGCATGGATAACGTAGCAGTGGGTTGCCAGACGTTTTTTTTAAATTTCGTCAT
>contig_192_chunk_33801
GGTGTTCGGCTATTTCTGTCCTGAGAATTAACCGTTTATAAACCCGTTCACTGATGAGGCCGGCGTTAAATTTGCGTTTAGCGTCAACAGACATCGGTTGACCATATTTTTTTAATACGAGACGGGTATGGGCACTGATATTTTCTAGTTTAGAGTCTAATAAAATATCTCGTAATTTTTCATCAAAAACTAAAAATTCA
>contig_192_chunk_34001
CGTAAAGCAATACGTTGTCCATCGGTGCTAGGGACCAGCTGTTGCCAAATGACTACGCGTATGGTCTCGATAATATCGATCATTCTCGTTTTAGCTTCTTCAGCAGGAAAAGAGTTGACTAATCGTCTTAAAGTTTCAGCCACTCCATTACTATGCAGTGTGGTATAGACGGGATGCCCGGTTAAAGCCGCTTCAATAGA
>contig_192_chunk_34201
AGCGCCAATAGTTTCTGGGTCGCGCGATTCGCCGACTAAGATTAACCGCGGTTTACGTCGCAAGGCATTACGTACGCCGGCTGCGAAGCTGGGGAGATGTCTAGGTATCTCGGATTGACTGATGATGGAACTAGGCATAGCAATCGAGTCGTAAACAAATTCTATAGGGGCTTCATAAGTAAGGATTTTACGATGTGAAT
>contig_192_chunk_34401
CTTCTTTTTCAGCCAGATCGCGAATGATAGCGGCTAACAACGTGGTTTTGCCAGAACCGGTTGCACCGGTGACATAGACGATACCTTGTGCTGGCGCTAAAGCGTCGATTAATGGAGTTTCTAGATTCAGATCGGACATTTTCGGTGGTGTACTCGGAATGGTACGAAAACTGATTTGGATCGCGTCATGACCTTCTACT
>contig_192_chunk_34601
AAGCAACCTGTGGCATTGACACGAAATCGATAACGCTCGTTACGATTAGGCCGAAATTCATAGTGTGTATCGATATCAACGCCACTTAAAATTTGTGCGCTACCATTCGGGCCATAGATAAGATTGAGTGTTTCTGAGACTTCAGTGTTGGATAATTTACGTTGGGTAATACGTAATAATCGACCGTAACTTTCAGCAAA
>contig_192_chunk_34801
GACTGGTTCACCGGTCTGTAGTGTAATATCTGAAGCGCCCACTTTTTGGCAATGGATTAGTAGCCGGGTTAAACAAGCCGCGGTGAAACGTACCGGTTCATCGGGAAGTAGATGGGCTGTCATCGTGTGTCACGATGGATTTCCATCGACTTGGATTAACTTGTAATTTTGGAAATGAAGTGATACGCAATATTTGATCG
>contig_192_chunk_35001
TTAATATGCAAATCAGAACTATCGCCGGTAACACCTAAATCGGTATGGGCAACAAAAGGTTTACTGACCATTCCTTTTAGTAATAAATTCCGATATAAAGCCATACCGGTGTAATCACGGGTTAAACGCGCTAAATTATCATTAAAAATAGCATTGGCTTGATTAATACCATCTTGCCAGCCTAATGTGGCATATTTTTT
>contig_192_chunk_35201
CCAAACGAGACGTTCTTCAGGTGTTTTCGGTAAAAAAGCAGGTAAAGGTAATTCGGGGTGTTGATAATCCATCCAGAGATAGTTACGCCATTGTGGTGGCGCGGTAGTGAAGTGTGCTTGGCTGATAATTTGATAAGTGCGATCGTCGATACGTAAGGTTTGTCCATCGGTGAGATTCAGCGAATTATTTCCCTGGACTA
>contig_192_chunk_35401
ATACAGGAGGAATGACATTGTGGTCGAGTAAGATGAGATTAAAATTAAAAATACGATCTAATTGTGACGAATTTTTAGTTAACACGTGATTAATATGCTCAGATCGCCAAGCCAAACCGGCTTGAGCACCGATACTCATCGCAATATCTTGGAGTGCTTGTGAGTGTAAAGCGGTCATTTGTTTTTTGGCAGTCGTGACC
>contig_192_chunk_35601
TGTGCATGTAAATCCTGTAGTTGTGTTAAATTATCTAAACTACCTACGGTTTTATAATTAGATTGTGTGGTGCTGCAGGCCGTGAGCAGTGCACACAGACTTAAGCCTGTTACTAACGGGAGTGTATTTTTTCGGTAACCTGTAATTTTTTTTAGGTTAAATGATAGGCGTAAATATTTATGCAATAAATTTTCGACGCA
>contig_192_chunk_35801
TTTAACATTAATTTTTAGCATAACGTAATTCAATGGTCTTAATGCCCGGATAAACAAAGATATTGGCTTTTTCTCCTGCTTGTAGATTGGCATTGCGAATGATATAGTTTAGGGGTGTATTTTGTGAGGAAATCGTTACTAAAACTGGAACTGCTGGGCATTTTCCTATGACTTCTAAATGGAAGTGAGCAAGTTTGGCG
>contig_192_chunk_36001
ATACGCTGCAATAGTGGTTCAATCGGACCTGACCAATCAACCGAAGCGATCGTTTTTTCTAAGCCTGAAGAGCTAGGATAGGGTAGTGGTTTGCTAATAGGAGGGCTAGAGGCTTTCTCCAGTTCTTTTAATTCATTTAATGATTGACTAACGGAACGCGCTGCCTCGGCTAGTTTAATCGAGGCGTCGTCTGAACCCGT
>contig_192_chunk_36201
ATTGATAGTGGGAGTTATGGAGTTAGGTAAGTTTTGTGAAGCACACCCCGATAGTAGACTCACAAAAAGCGCCACTGTTATTTTTTTCATGCTTATCTTATTGTAGATAAAATTGTGTAACTTACTTCTGCATTGAAACAAGAAGGAAATATAATGTCAAGCCATGGTTTTAGGGGTTCAGTTTAATTAAGGCATATTGC
>contig_192_chunk_36401
ACTTGGCCTGCCGTTTTACAGTGTTGAATTTGCCAATTTTCTGGAAGCGTCAGATTTTTGAGACTGGCTTCGGCTTCAATATAAATTTTACTTTCCGGTGCCAAAAGCGTTTCTTTAACCAACCAGAAGCAGGCTGAGCCGATCAAATTTTGATGGAAAGGCGGATCCAGAAAGATGATATTAAATAAAGGTTTTTTTGG
>contig_192_chunk_36601
TTTAAAGAGTTGCGTTGCTACAAAAGGAAATTGTCCCTGATACACTTTGGCACGGTTTTCAGCGGCGAGCTGTTTGAGCTGTGTTTTTAAATAGGAAACTAATACAGTGGATTGTTCTATAAAAGTAACGGATTGAGCATATCGGGAGAGTGCTTCAAAACCTAAGGCACCGCTACCGGCGAATAAATCTAAGCAATGGG
>contig_192_chunk_36801
CATTAGCAATGTCAGGAGCTAACCAATTAAATAAAGTTTCTCGGATGCGATTGGGAGTAGGGCGTAAGTCGGGTATCGCTGGAAAATGAAGTTTTCTTCCGCGCCATTGTCCGCCGATGATTCTGACTTCATTCTTTTTCATAGAACAGACGTCTCTAGAGCTATTGAGTGTTATTATTCTTAAATAGAGTTTTAAGAAT
>contig_192_chunk_37001
AATGTGACATGATTCGGTTAATAACGGATTGCGTTTAATTAGAAAAGTCATTTATTATAAGCGTTTTCAGTTACACTGCATAGATTATGTTTAAATTTTTAAAACGCAAAGAATCTCAACCCGACTTCTCTGATGAGGAGAGAGTGATTAGCAGTAAACCTCGTTTTTTTAATCGAATAAAAAATAGTTTACAAAAAACT
>contig_192_chunk_37201
CGTCATCAATTAACTGAAAGTCTTGCTCGCTTAGTATTAGGTAAAAAAAAGGTTGATGCCGAATTAATTGAGGAAGTTGAAGAGTTACTTTTAACAGCCGATGTCGGTCCCACAGTGACTGAAGAAATTATCCAGTGCTTAAGCACAAAATTAGCACGCAATCAATTAGCGGATGGGCTAGCGGTATGGGAGATATTAAA
>contig_192_chunk_37401
ACAACAATTAGGCGAATTATTACAACCGTGTGAATCTGCGTTAGTGATTAATTCTGAGCATAAACCGACTGTTATTTTAGTGGTTGGCGTTAATGGTGTCGGTAAAACGACAAGTATTGGTAAGCTAGCTCATTACTTGCAGAAGCAAGGTAAACAGGTGATGTTAGCTGCAGGTGATACCTTTCGAGCAGCGGCTACTG
>contig_192_chunk_37601
AACAATTAACGATTTGGGCTGAACGTAACCATATTCCCATCGTCGCCCAACATCAGGGTGCTGATAGTGCTTCAGTCATTTATGACGCTTTTCAAGCCGCTAAAGTGAGAAACATCGATGTCTTGATTGCAGATACGGCGGGTCGTTTACATAGTAAAAATAATTTAATGCAAGAATTACAAAAAGTAAAAAAGGTTATT
>contig_192_chunk_37801
AGTAAATTGGATGCGACAGCCCCCCATGAAATTATGTTAATCCTGGATGCAGGCACAGGCCAGAATGCGTTACTGCAAGCGGAAGCTTTTAACAAAGCGATAGCTTTAACCAGTTTGATGCTGACTAAATTAGATGGGACTGCAAAAGGAGGGGTGATTTTTGCCATCGCCAAAAAATTAGCGTTGCCGATACGCTTTGT
>contig_192_chunk_38001
AGGTTTGGGTGAAGGTATCGAAGATCTACAGGTTTTTTCAGCACAGGAATTTGTTCGTGCATTATTTTCTATAGAAAATAACGAAGTTTTACACTAAAAAATGGCTTAAAAACTTTGCTAAACGGGAATAATTTCTTTACTATTCGGTAGCGGACTACAAATGGAATACAAATAATAATAAGATTCAAAAAGTTAATTGA
>contig_192_chunk_38201
AAGAGGAAAAATGACTGACACAAACGTTTTTAGAAAATATATGTGCCTACTTTGTGGTTATGTTTACGATGAGGAGCTAGGCTGGGAAGAAGACGGGATTCCGCCGGGGACTCGTTGGGAAGATGTCCCTTTAACCTGGCGTTGCCCTGAGTGTGGTGCCATGAAAGAAGATTTTGAAATGGTAGAATTATAAACTAAAA
>contig_192_chunk_38401
GGATGTACCTCAGCGACAATGACGATAGCAATGAGCAACAAGGTTGGAAACTCATTCAGCCAGCGATAAAATAGGCTGGAATGTCGGTTGTTATCCTCCTTAAAATCATGTAAACATTTTCCACAATAGAGATGAAATAGGATTAATATAGCCACTAATCCTAATTTTAGATGCATCCAAGTGGCAGCCGCATAGTAGTT
>contig_192_chunk_38601
GGCAGCCAAGCTAAACAAGATAAAACCAAAAAGGAGGGTTAATAAAGCGGCCGGTGCCATAATGTAATAATAAAGGCGATGTTCCATGAGCTTAAAGCGTTCAATACTGATTTTATCTTTAGCGTCGGCATGATAGACAAATAAGCGTGGTAAATAAAATAAACCTGCAAACCAAGCGACCATTGCAATAATGTGAAATG
>contig_192_chunk_38801
CTTTAATCCAGGGCATAGGTGGCTCCAAGTGCTGATAATACTTTTAATTTTAATTAATAAAATAGCCTTGCTATGAATTATGACGTAATTATTCCGACAATCAAAGATTATTTACTCGCTTTGCAGGCTAAGATTTGTTTAAGTTTAGAGAACGAAGAGCAAGAAGAAAAATTTTTAATCGATGATTGGGTGCGTAGTGA
>contig_192_chunk_39001
AGGCGGCGGTGGAAAAACCTGTATTTTGACCGGTGCACTAATAGAACGGGGTGCAGTTAATTTTTCTCATGTTTTTGGTGGAGCTTTACCACCCAGTGCCAGTCAGCGACATCCTTCTTTAACGGCAGCAGCGTTTCAAGCAACCGGTATTTCCTTAGTGATCCATCCGCGCAATCCCTATGTGCCCACGGTGCATATGA
>contig_192_chunk_39201
ATTTGCGCTTTATTGCCGTGTTAGGCACTGATCAACAAGTGGCACAATGGTGGTTTGGTGGTGGCTTTGATTTAACACCTTATTATCCTTTTTTAGAAGATTGTCGGCATTGGCATCTAATCGCTAAACAAAGTTGCGACCCCTTCGGCATTGAACTTTATCCGCGTTATAAAAAAAATTGTGATGAATATTTTTATTTA
>contig_192_chunk_39401
AAGCATCGGCAAGAGGCGCGCGGTATCGGTGGACTTTTTTTTGATGATTTAAATCACTGGGAATTTAATCGATGCTTTGAATTGATTCAAAGCGTGGGTAATCATTTTTTAAAAGCTTATTTACCTATATTACAACGACGTAAAGATTATGCTTATGGCCAGCGCGAACGTCAATTTCAAGCCTATCGACGGAGTCGCTA
>contig_192_chunk_39601
TGTTGAATTTAATTTGATTTATGATCGCGGTACATTGTTTGGCTTGCAAAGTGGTGGGCGAGTTGAATCGATATTAACCTCACTGCCGCCACAAGCGAATTGGCACTATAATTGGCAACCGGAACCAGGCTCTCAAGAAGCAGAATTAACCGAAAATTTTTTAATTGCTAGAGATTGGTTAGCTTAGTTTTATTGCGAGA
>contig_192_chunk_39801
TAGATTAGGCAAAAACTGAAGTGCGAAGAGTATGACTAAGCTAAGGGATCTAATTTTTTCTTCTTAGCGGATGCATGGCGTGCACGCATTTCAACGTCGATATATTGATCGGTAATTGCGCTAGAGCTATGGCCGGCATCATCCCTGACATGTTCACGGGGCCGATGCTTGACATCCTCGGAAATTCCCGTGTGTCGCAA
>contig_192_chunk_40001
CCAATGTACGGTAGCGGTTTTTAATTCTATTGCCTCGTCTTTAAGTCCATCCTTAACCATACGAGTAAAAGCCGCATCAAAACAAGCTTGGACGATACAACGAATTTGTCGAGTACTTTGAATAGCCGTTTGGCCATTAATTTTTCTAATTAAAGGCGTGGTTTCACCGCGGCTAGGTAAACTCATTAGTCCTAAACTTT
>contig_192_chunk_40201
TGCGGTACTGCTTTAATGCATTTAACATATCATCACTGACACTAATTAAACGTTCTTTATTTCCCTTCCCCACCGTTAAAAACCACCAGTTGCTATCGGCATCTTTTTGAAAATGACCCATCTGTGGTTCCCAACGCGGGCTCGCGGCAAGTTCAGAAATTCGTAGATACATCCCATATAATGCCTTCATAATGAATAAG
>contig_192_chunk_40401
GTTCTATTATGCAAGGCAGGTTTCTGTTCGAAGAGGATTTCTGCCGTTTCTATGACATACGACCATTGTAACTCACTTAAGCGACGCACTTGATGATTACTTTTTTGTTGCCGTATGAATTTACTTTTTTGTCGAATTTGTGCTACAGGATTGAAATGAATATAGTCTTCTTGAATCAAATAGTTATAAAAGCTTCCACA
>contig_192_chunk_40601
CACCGCAAAAATTGCTTGTAATGCTTTTTGTGATAGGGCATATTTTTTTATATCCGGCAGGATGCCTTGTTGACTAGCCATTTTATTAATCGTCGCGACAAAAGGCCGCCAATGGGGATGGGGTTTTCTCTTTCCCTGATGCGTGAAATAGCGCGCAACGGTTTTAACACCAATCCAGTGTTTAGGGGGTTGCTGGCAAA
>contig_192_chunk_40801
ATTCTATGAAGGCTTCAAAGTCATCGCGGCGCAATCCTTTGATCGACTTTCCTAAAACGAACCAACTCCACTGTAATAAACGTTCAATTTCGCGCCGATACGCATTAAATGTAGCCTCGCTGCCCCGATAACTATACAGAAACTGTAAGGCTTGAGAATAATCTTGGCTGGCATAAGGCTTAGGGTGGGTTGTGTCTGAA
>contig_192_chunk_41001
ATGGGTTGCAGTTTTTTTTTGGGATCGATAAATTTTAAACTATCAAATAATGGAATCGGAGAAATGAGTGACATAATCAAGTACCTTAGTAAAACTCTCGTTAGTTTAACAAGCTTTTATGAAAAAATAGGGAATAAATAAAAAAAATAATATTTGACAAGAAATTTTCAAAAAAGTTTAGTATAATTCCGGCCTTCCTA
>contig_192_chunk_41201
GTTAGGGGGTAAATAAACTTAATGCCCAGGATTGTTTCTAGCATAAAGAAACACATCACTACAACTGAGTTTTGGCGGGCCTTGTCGTTCGTCTTGAAGCGCCTAGAAAGTATCGCAAAATACCTCACTAAACTTCCTCTACCTTTTACCTTTAGCCTTTATATCTTACACCTGCTAAGAGCAGCTTTAAGGATATATAG
>contig_192_chunk_41401
TTATTTTTATAAAATTAAAAATAAAAACTTAGGTGATACGTGTAAGCTATTATTTGCTGTATTTAAAGTATCGATAGCTATTATCGCATTAGTTTTACTCGGATGTGGTTTTGCTTCACTGCCTTCGATTTTGTTAGCCTCGTTTTTTGCTTACAGTATTTTAAAGCTTATTCATAGCGCGATAGTTTTGTTAGCCAGCA
>contig_192_chunk_41601
CTATCGCCTATCTAAAAATCGATAAACAGAGTATCGGACAGCGATGGAGGCGAGCACACTATCGCGATAACATGACCAAACATGTCGGTATGTTAGGCGCAGGCCTATTGTTTGTGTTATTTACCTGCCTGTTCAACGTTGGAACGAGTATTTTAATCTGGTCTAACCCGTTATTACTGTTGGCGGATACGGTAATTGGT
>contig_192_chunk_41801
GTGGGATTGCTCGTAGCTGTATTTTATTTAGGCTATAAAATTGGCAAAAATAAACACCTCGCAAGCGAAAATCTAGTTTTCATGTCGGATCAGGCTGCGAAAATAAAGAAATTTTTATTGTTGTTCGGTTTAGCTATCGTCGCTTTGCTATTAACTGCCGCTACGCCTAGTCTCGGAGTTTCTGCTATCACGATCGCGTT
>contig_192_chunk_42001
GGTATTACTTTGTTCACAAGATATCGTATTGACTGTTTATTATTATTTTAATGGGGTTTATATACCGGATCCTGAACCCGCTAATCTTAATGAAGAGCCATTAAATACCTACATCGGCCAAACCAACCGAGATTATTATCACACTTTTTCCCCCATATTATATTTACAGACACAAGTTTCAGAGAAGCTGCAGCAGATTA
>contig_192_chunk_42201
AAGAGGTTAATAAAGCCAATAAAAAACTGATTTTAAAAGTAACATTGGTTAAATTACTGCAATTAGAAAATAAATTAGCAAAAATTACAAAATTAAGCGCATTCAGTCGATTTTTTTCTTCACAAAAAAAACTAAATGTCAAAAAAGAATATTTACTCCGTGAGTTAACTTGGGCTTTAAATACCGATGATCAAGAAGTT
>contig_192_chunk_42401
TTAATCGATCTTTTTATCCTAGCCATTATCGATTTGGCTGAAAATAAAAGAACCGTGTTTTTAAAAAATAATCTATGTGAATTACTGGATTTATTGGATAGAGGTAATCTCGATTATCACCTACTACAAAAAAATAGCTTGGCCCAATTATTTTTTTTAGCGAGGCAGGGTGAATGTACCCAACAAACAGAAATCGTTAA
>contig_192_chunk_42601
ACCTCAAGCGTTTTATCAATCTTTTTGGAAAAAAGTCGGGGCCTGTGATGCCTTATCACAGGCATTTCGAGCATCACGAAACATAGAGGAACAGATAAGCGTATCCAACCTACCTCTGGTGGCTTATTTAAACTAATGAGTCAAAAATAATGACTAGGTGGTGTTAAGGATAGTAAAAGGAAACTTAATTATAATGAGCG
>contig_192_chunk_42801
GCTTGATGCCATCAGGCATGCAATTAAGAAACATGTCATAGAGTATAGACTATGCTTTACGTGCTTAACGATTGGTTTCTTTTAGAGGTAGAGAAGTATATTAATCAGCTTCAAGCCTTATTGGCATTAAGTGAGCTGTGGTGCTTAATCCGCCAATTTTTAGACCAGTTACAGCAACTGTACCTCTCTATTACTTCCAT
>contig_192_chunk_43001
TCCTCTTTGGCGTCTAATCTTTCTGGTGCTGAAACGCTTAATAGGTGTTATCAAGGCCGGGTTAAAGTATTTTTTAATTGATTTACCTATTCCTGCGCTGGAGTTTTTCTATGTTCTACATCTTGCTAGGGCATTTTTAACGCTGATTAATTTTTTTAAAGATACGGATAATAAAAATTTAGTTGAAAGAACTAAATTTT
>contig_192_chunk_43201
TATATGCTTGCTTTAAGATCCTTATTTCGTGTTTGATGTTTAGTTTTCTGATTTTACTATTCGTCTATGGTATGGCACCTTTGGGAGTAGTCGCTTATGCGCATCTCAAAAACTTATTTCGTGTTTATACGTTTTCAAAATTTGGCATTAGCTTGCTGACCTTAGGATTTAGTTACTATAGGGCTAAATCCTATCGTGAC
>contig_192_chunk_43401
GACGCAGCGCATGCTTGGTTACAAGCGAATTATCAAGCCAATATTCAAAAACATACTCATATTTTAGTGCTAGGTATATCAATAGCGGTGTTATTGACGCTAGTGAGCGTATGTGGCTTCGGCTTGGGGCCAATAGGATTGGCGGTGGTTATCGTGTTAGCGGGTTTGCTGCTGATAATAGATATCGCCAAAGCGATTTA
>contig_192_chunk_43601
TTTTTATAAGAATGGTTGTGATGTTCCAGAGCCTCAAATAGGTAGTTTGCCGCAGCATAATTCACTACTCGATTTTTCTAAGAGTGATTATTATTATAGAAAGTGTCGAGTTGGCAGATTAAAGATAATAGATGACGCTGAAGAAAGTTCTGAAGCAAATCGAGTTTATCTATTAAAAGAAATAGTGCTTAAAATTATTC
>contig_192_chunk_43801
AGTTGGAAGCTAAATTAAAAAATTCTTCTTCTAGAATAAGATTTTTTTCAGAAAAACAAAAAATACAGGAGAAAATAGAAGGTTTAAAACAAGAAGGAAGTTTGCTTTTAAAAGGTGATGATGAAGAAAATAAATTATTACCTAGTAAGATTATTAAGGCTTTAAATGAAGATTATCAACAATTAAAGCCAAATGATAAA
>contig_192_chunk_44001
ACTTTAATCCCTAAAAAAGATCTTGAAAATTTAATGATTAGTAATGCAATAGCTATCTTAAATGATCTCCATGCACGAGGTGTTATCAGAGAAGAAAAGAAGGTAGAGTATTCACAACCGTTTCGGCAATCGTTTTTTAGAAAAAAAGGGGATTGTGAAGATATTAGAGACGCCTGTCAGGAGCTGTTAAAGCAACAAAA
>contig_192_chunk_44201
GCCTAACTATGACATAATCACATTGCGGCCTAGTATGGCAACAGGGCGAATACATGCTAGAATAGGCTAAATTTTAACCAGAGTTACACTTATGCCCCTATCACTGTTACTTATTCTCATTATACCTATAGCAATCTTGTTATTGAAGAGCTTTTTCACCGTTAGTCAACAATCGGTTGATGTGATTGAACGTTTTGGAA
>contig_192_chunk_44401
AATATACGCGTTGTGCACATGCAGGCTTAAATTTCAAAATTCCGTTCATCGAACGGATTGCCGGCGCTATTTCACTGCGGATCTATCCATTGGAGGTCACCTTAGATACCAAAACTCAAGATAATGTGATCGTTAAAATCCAGGTTTCCGTCCAATATCGGATTAAAGAAGACCGTGTTTATGATGCTTTCTATAAATTA
>contig_192_chunk_44601
GAAAATGCGAGAGAACAAATCACAGCTTACGTTTTGGATTTGGTCCGTGCTGAAGTACCGACCATGAGTTTAGATGCGGTCTTTGAAAAGAAAGACAGTATTGCAAACGCGGTAAAAAGTGAGTTGACAGGGACCATGCAAGAATTTGGTTATGAGATAGTGAAAGCTTTAGTGACCAATATTGATCCCGATGAGAAAGT
>contig_192_chunk_44801
AAAACATGCCATGAATGAAATCAATGAGCAGCAACGTTTACAAGTAGCGGCGCAAGCCAAAGGGGAAGCAGAAAAAATTCTAAAAGTAAAACAAGCAGAGGCAGAAGCAGAAAGTAAGCGCTTGCAAGGTGAGGGTATTGCTAACCAACGTAAAGCCATCATTTGTGGGTTACAACAATCAGTAGGTGAATTTCAAAAGG
>contig_192_chunk_45001
CGATTCCTGGCGTAACAGCGGCGGATACTATGAATTTAGCCTTGATTACACAATATTTTGATACTCTGAAAGAAATTGGTGCCAATAGTAAAAGCACAACTATCTTATTACCGCACTCTCCTGGCGGTTTAAAAGACATTGCCGCGCAACTCCAAGAAAGTATTATTACTGGGAATTTAGTTGCAAATTCAGAGCAGGCA
>contig_192_chunk_45201
GAATAATTTAAATTTTAAGTTTGTGCGGAATTTCGGCCGACTTGCTGGATGAAATAACGATGTAAATAATTATCTTGACTCAGCTCAGGATGAAAGCTAGTAGCGATGATATTTTTTTCATGTACAGCAACAATCTGATCTTGGTATTTGGCTAATACTTTAATGTGGGTGTTGTCATCTAGCAAGGTGAGTTTAGGAGC
>contig_192_chunk_45401
GCGGATAAAAACCATTTCCATCGCTCGATCGCTTATAATACAATGTCCACTTACCACTTGCGAAGCGAGTTGTCTGCCGTAAGCATTTCGTGTCGCACAGATATTCAGACGTCCCAAGCTTTCTTGTATGGGTGATAATACCGATTTGGCGAGTAGTATGGCTCCCGCACAGGTCCCTAAGATGGGTTTATCATAATCGA
>contig_192_chunk_45601
TCAGACTCGCCCAAAGTTGTTGTTGCTTAAGTAACTTAATTAATACCGAACTTTCTCCACCCGGTATAATTAATGCGTCGCTGGCGGTCAATGTGCGGCGATCACGTACCCATGAGCAAAACACACCCAGCTTATTTAAACAGCGGATATGTGCTTGATATCCACCTTGTAAGGCTAAAACTCCAATATTCATATTTTCA
>contig_192_chunk_45801
TATTAATTAATTGGGATTCTTCAGACTTTAAATTAAACCCACTCATCCCTTCTGCCAAATCATTCGAAACATTGAGTAAAATTTCCGGATTATCAAAATGGGTAGTGGCTTGTACGATAGCAGAGGCACGTTTTTCAGGATCAGCCGATTTAAAAATTCCTGAACCGACAAAGACGCTTTCTGCACCGAGTTGGCGTAAT
>contig_192_chunk_46001
AAAGCTGCATCTGCAGGTGTCGCAACACCTCCCGCAGAAAAATGTGGGACGGGTAATTTACCTTGTTCAGCAACCCAAAGTACTAATTCTAAAGGAGCATTTAAGTTTTTTGCTTTGGCGTAAAGTTCTTCTTTTTTTAAAATCGACAGTTGTTTAATTTCGCGTGTGATAGCTCGCATATGACGCACAGCTTCGAGAAT
>contig_192_chunk_46201
ATTTCCAGAACCTGCTTCGCCTTTAGTACGTATCATAGCAGCACCTTCGGCAATGCGTCTTAACGCTTCGCTAAGATTGCGACAACCACAGACAAAGGGGACTTCAAATGCTTCTTTATCAATATGACATTCATCATCGGCTATGCTTAATACTTCACTTTCGTCGATAAAATCAACACCCAATGATTGTAATAGTTGCG
>contig_192_chunk_46401
CTTCAACAAAATGACCAATACGCACTTTGGCCATCACCGGTATCGAGACGGCTTGCATGATATCGTGAATTATTTTAGGTGAGGCCATACGTGCGATACCACCCATTTTACGAATGTCTGCGGGTACACGTTCTAAAGCCATTACTGAACAAGCGCCTGCTGCTTCGGCGACTTTTGCTTGTTCAACGTTAGTGACATCC
>contig_192_chunk_46601
ATAATGACGCCACCCTTTAGCATTTCAGCCAGGCCGATTTTGATGCGCTGGGAATCATCAAGAAAATTCATAGTGTTATCACCACAATAAGAGTTTTATTCTGTTCGTACAGAAATAGCCTGGCTATTGTACAATAAATCTCAGTAATGCGTCATTTTTGCATAATTTATTTATTTCAGACGTTTTTTGAATCAAATTAG
>contig_192_chunk_46801
TTTCACGATTCCTGGCCTTTAGCATTCGAAAAGGCGAGCATTACGTTTTTAGCGGTCTTAGAAAATAAACATAGAGTGATTTAGTCGGTCGTTTTTCTTTTTCGGCCGGTATAACTTTTTTGATAATTAACACGTGACTTTGGTTTTCTAGGCGCTGAATTTTGATGAGTATAAGAAAACTGTCTGGGTCGGTCTGCCGT
>contig_192_chunk_47001
GGTGAGTTCGGCGGGGGCTTTTGCTTTCGCTTTATAATCAAATTCAGGGATAATGCATTCTTCTAAACGTTTCTTCAGTAAATACTCAATGGAACGGATTTGACGTCTATCGCCGTTGGTAATTAAACTAAAGGCTGCTCCTAATTTAGATGCGCGTCCAGTTCGCCCAATCCGATGCGTATAATCTATCGCTGTATTAG
>contig_192_chunk_47201
GCATATCAAAGTTAATCACATGGGATATATGATCGATATCAATTCCACGTGCCGCAATATCAGTGGCTACTAAGAATTTCAATTCACCATGGCGAAATTTACCGAGCGCAATTTTTCGTTTGCTTTGCGATAAATTACCCTGAAAGGAGGTCGCTTTATAACCGAGATGCCCAAGGTGTTCAGCCAAACGCTTGGCACGA
>contig_192_chunk_47401
TGTTTGGTTCGAGTGAAAATGATGGCTGATTGAACCTTATTGTTTAGTAAAATGGTTTCCAATAAATCAGTTTTCAATGCTTCTGAAATTGGGAATAAGGTTTGTGTGACGGTATTGGCTGGAGCCGATTCACCAATTTTTATAGAAACAGGATTATTAAGTACTTTGTCTGCTAATAATCGGATATCTGCCGACATAGT
>contig_192_chunk_47601
GGCAGAAAAAAGTAAATTTTGGCGTTGTTTGGGTAAATATTTTAAAATATGATAAATAGGTTCTCGAAAGCCGAGATCAAACATATGATCAGCTTCATCTAAGACCAATATTTCAATGTGATGCAGGTTAGCCTGCTCGCGCTTACTTTTGCCTCCTTGGAGTAGGTCAAGCAAACGACCTGGACAGGCGACGACGATGT
>contig_192_chunk_47801
CGATACCACCGCGTAATGTTCGATATTGCTCAATGTAATTGACTTTACCACCGTAAATAGTGGCACAGCGTAAACCAGTTTTGGCACCGAGCTTATTGATAGAAACACAAATTTGGTCAGCTAATTCTCGCGTCGGTGCTAGGATAAGTGCCCGTAATTGACCTTTAGGTCCTGACATTAGGTGTTGCAGTAGGGGTAAA
>contig_192_chunk_48001
GCAAAAGCCGCGGTTTTACCAGTTCCGGTCTGAGCCAAACCAACAACATCTTGACCTTGTAAGATAGCGGGTATGGCTTTTGCTTGGATAGGTGTGGCTACTTGGTAACCCTCGGCTTGAATACCGGATAAAATTTGGCTGTTTAAGTTAAATTCTGTAAAGTTCACTAAAAAAGTTCCTGGCTGAGTGAGCCAAGTAAC
>contig_192_chunk_48201
ATCTTTAGCTCTAAAAGTGGGCTATTCTATCAGGCTTATTCGGCAAATGATAGGAAAATTGCACTAAAAATAGACGGTCTCTAGCGATTGCTAATCCGATAAAAATTCAAGGATCCGAGTTATCTGTTCTTTTGGATATCTGTAGCGGGCGAGAGTATGATTAACAGTCAGGGACTGACTTAGCTAATCGTTTGAATTTA
>contig_193_chunk_1
CGAAAATCAGATATATAGGGCTATCGATAAATTTGAAAAATTACAAAATAAAAGTAGTTATTCTTGGAGTTAAGAGTATCTACTCGGAGTAGATCTAATTTTAAGTTGTGATCTTACAACGTTTTTATGGATGATCATAGCTAAGAGGTTGATAAGTCGTCATTTAAGAACCTGAAATCCCCATAAACGTGCATTATTAT
>contig_193_chunk_201
CAATGCGCGTATAACCACCAAATAAATAATCCTAAAATAGCGGCGTTATTTTTTATCCAGCGATAACCTAGGTCCAGTGTAACCTTGATTATCAGTACCATAAGCCAACTTGGATTGGCATAAAAATTATGTGTATTATTACTGTTTAGCGGGAACATTAGATCAGCTTGACTACTGTGACGGGTGTAAGCACTGGCTGA
>contig_193_chunk_401
TACCTGTGATGACAAGGAATTTGTTGCGTTAGTGGCTTCTGAAAAAAACAAGATAAACAAAGCTAAAGCCAGTAATTGTTTATCTTCGATCATTAGGATTTCTTGCCTAAAAGCTCCAGCCGTCAACTCTTGAGTCCAGCTATAGAAAGAATAGTAAATTTTTATAGTGGCCTTTAGAGTGAAGAGTTTTTCTTTTGGGT
>contig_193_chunk_601
AAGTCTGCTAATGCGTATTAATACTTGTAAGTAAGCTGCTTTTAAATTAGTATCCGTGTAAGTTTTTTATAGGGGTAAAAGGAATTTTTCCTATATGAAAAGGATTCAATTACTTTATATTAGTGCGCTTTCGTTATTTATCACGATTTCACAACCTTGTTATTCTGCTTGTACCCAAACGGCAAATCGACTCAATGCGA
>contig_193_chunk_801
CTACCGGAAGTGTTTGTACCGCTAATAACGCAATCTATACTCAAAATACCGTAGGACAACCTGTTTTCAATTCCACTACAAACAGTGTTATTAACGCCAATTCTTCAGTAACTCTAATTAATACTTTAGCAGGGACTAACGGGATTGGTGCACGCGCACAAAATGGTGGCATAATCAATTTTAATGGTTTTGTTACGATT
>contig_193_chunk_1001
GAAACAGGTCAAAATACCGGCAATACCGAAGGTTCAACAGCAGCACGTGTTTCAAGTAATGGCGTTATAAATATCAATGCAGGTGCCAATATTACCACGCATGGAAGTAATTCTATTTTTACTGGTACACAACAAAATAATGGCTTATCAGCTGATGGAGGTGTGGGTAATGGACTTCTTGAGACAAGAGGAGCACTTCA
>contig_193_chunk_1201
ACTGGATATTAATGGCTATGATAGTGAGGGAATAACGGCAACAGGTGCAAACACTAACCGAATTATTATCCATAACGATGCAAACATAATCATGCGGGGCTTAAATTCTCGAGGAATGCATGTTAATGATGGCGGTACTATTATTTCCGAAGGAAAAATAAGCATTCGTCATGAAGGTAGTACCCTTTTTCTAGGAACTC
>contig_193_chunk_1401
CCTCTATTGGTGTTTATGCTACTTCTTCAGGTACTGGAGCAGGAAGTATTGTTTTAAATGATTTAGATGTGGTTACGGTTAATGACGACATTCCTGGTGTCGTTGCAAATGGTTCAACGGGCAATGGTTCGCCAAGCATAACCATCAATGGCACAGCTAATATTCAAATTTTAGGTGATGATTCTCTCGGTGTGGGCGCA
>contig_193_chunk_1601
AATGAAAGTGGCATTGTTACTATTAACAATGCCAATATCATTTCATCGGGTACCAATGGTGTTGGAATAGGGACTCGTGATAATGACGGCATCATTAACATTGCTTCTGGTCAAATTAATGCAAAATTACATGCTATCCAAATGTTTGATGGTAATAATCAACAAATAAATCTATCGAATATTAATTTAATTGCTGAAGA
>contig_193_chunk_1801
TGATGTTATTTTGATTGACGGCTCCACCAGTGCCAATTTACAAATAACCAATGGTATGGCTAGCGCTGTAACAGGTCAGCAGCTTTTAAATGTTAATAACACCAGTGATTTTACCGGTATTTTTTCGCAAAGTGTTTTAAACGGTGATGTTTTTGTAGAGGGCGGTTCAACTTCCACCCTATCATTACTTTCTAACACTT
>contig_193_chunk_2001
TATTGACTGGTAGCATGGATGGTGGTAGTGCTTTAATTGATCCGACAAGTCGATGGTTAATGACGGCTGATTCTACCATTTTAAATATGGAAAATAATGGGATTATTGATTTTGGGAACTATAGCGGTACTTACAAACAATTGCAGATCAATAGCAATTATACTACTAACAACGGGATAATTAATTTAAATACATCACTG
>contig_193_chunk_2201
GGTGCTGACAATTCATCAACCGATATTGTAGTTGTTCAAGGTAATACGACGGGAACTGGTTTCGTAAAAGTAACTAATACTGATGGTATTGGTGCACCAACTAATGAGGGTATTAAAATCATTGATGTAAACGGTGCTTCCAATGCGACGTTTCAGTTAATTGGCGACTATGTATTTGAAGGGGATCCCGCAGTAGTTTC
>contig_193_chunk_2401
GGGGGCTTATGCGTATAGACTTTATAAAAATGGTATTAGTACGCCTACAGATGGGGATTGGTATCTTCGTTCATCCTTAAACGATAGCCTTACGCCACTTTATCAACCGGGTGTCCCTATTTATGAAGCTTATGCCGGCGTTTTACAATTGTTCAACTTGATGGATACCCTTCAACAGAGGGTTGGTAATAGAAGTTGGT
>contig_193_chunk_2601
GGGGCTCAAATAAATTTTCATCACTAAAGGCTTCCAATTTAATTGAAGGTGATGGTTTTTGGAGTAAAATTGATGGAATGCAAGGTTCCTTTGAGCCTAAATCCTCAATAGCTCCATTTGATTATCGGGCTAATTTATTGAAATACACTTTAGGTATAGATAAACGTTTATTTGCAGATTCTACGGGATCGCTAGTAGGT
>contig_193_chunk_2801
GGATTAGCTGGTCATTACGGTAAAGTTTTTTCTGACATTAATTCATATTTCGGTAAAGGTAAAATTAATGCCAACGGTTATGGGCCAACCGCAACACTAACTTGGTATAGTAACAATGGTTTTTACGTTGATGGACAAGCTCATGCCATTTGGTACGATAGTGATTTGTTTTCAAATACAAGTAATCAGACGCTTAAAAA
>contig_193_chunk_3001
TAATAATGATGCGCAAAGTTATGCTACTAGTCTTGAAATAGGAAAACGAATTCTTTTCAATACAAATTGGTCTTTTACTCCGCAAACTCAATTTGGTTATTACCAGGTGGACTTTAATCATTTTAAAGATGTTTTTGGTGCGGATGTTTCTTTAAACAATGCCAAAAGTCTTATTGGGCGTTTAGGATTATCTGTAGATT
>contig_193_chunk_3201
ATCAAAATAGAGAGTTAAATTCACTGGGTATAGTAGATAGGAGTCATTTATATGGAATTGCCAATCTTTATTACGATTTTTTAAATCAATATGCTATTACTGTATCAGAAACGCCTTTTAGTAGTCAAAATTATCCTCTTTGGGGTGGACTTGGTATTGGTGGCTCAAAGAATTGGAATAATGATTGTTTTTCAGTATTT
>contig_193_chunk_3401
GGAGAAGCTTCCGTAAATACCAGTTTAAGCCATGTTAATAACAATAATTATATCATTCTAGGGAGGTTAGGTGTGCGAATTAAATGGGATTAGTCAAGACATATCTTGTTAAGGTGGTTTTTTAGTACCAGAATGTCAAAAAGTTCTAGCCTTGAAAAAGAACAATTTAGCTAGTTTTGTTAGTTAACCTATCTTTTCTT
>contig_193_chunk_3601
TCATAGGGCCTAAGTTTTTATATACTATTGATGGCAGCGTATGAATGAGGGTAATTAGGCAAATCAACATCTTCAGCAATATAATCTTTAAAAAAACTACTTAATCTATTAGGTAATTCAGTTTTAAAATTTTTCACATTAGAGGCGTTTAAATTTTTAATTTGATCTTTAAGCTTTTGCTTTAAAGCATGGAGTTGATT
>contig_193_chunk_3801
ATTAACAGCAGGCGCATTCAAGCTGTTCGCTAAAGTGAGCATTTGCGGTAAATTATAAATGAGTGCTGCACCAAGATTGGCTATCCATTTTAATGCTTCAGCTAGGTTCCCTGAATAGCCTACTTCTTTTAAACTATCTGCCATGGCTTTGTGTGTGGTAAACCCTGAGAATAATGCAGGGAGTGCAAAAAGTGTAGCCA
>contig_193_chunk_4001
ACAAAGAAGGTGTTTGCAAAGACATTAGTTTTTTACTCATCGAATTGACACCTTTAATCGAGAATCCTGCACCCGGTATCCCATTGCCAATGGCAGCGAGTGAACCTAGTAATAGACTGATTGAGTGATGAGTCCCTAATTTTTTTTCGGATAAGTCACGCATACCAAAATAACTTATTAATAAATACGCACTAAATTGG
>contig_193_chunk_4201
GGAATACTGAACAAGCCAAGTCCGGCATTTAAAGAGTAATAGCTTATTTTTTGCCGTGAAGTGGATTCCTTATTGGCTGTAAGGAGAAAGATTAACTGCTCCTGTAATTCTGAATTTAATGTTTCATTTGGTTCTGATTGATGGTGTTTCTGAAACTTTTCAAATGCAAGGTTAATTTTTTCTATAAGTTTTTCTTTTTG
>contig_193_chunk_4401
TAAGTCGGTTTTATTTTTGAATAGAGAAGAAATGCTATTAATTAATTCCATGGAGCCTACAATATTGACACCGATATTAAGTAAGGCAGAAACTATCTGTAATATCATTAAGGGCTCATCAATATAGTTTCCTTCTTCATCGACTATATTCATAAATAAATTAGGTGCTACACACATGATAGAAAAAAATATTGCTGCTG
>contig_193_chunk_4601
AAAGTTGCAAAGGCAACTTAAAAAATTTAGAAAACTGCTGCGAAAGTTCCCGATAGGCTTGTATATTAAAAAGAAAGTTAGTTCCAATTCCACTTGCTGCGGTAATCTCTTTTAGCCCGTCTGCAATGGAAGCACCTGCTTGATAAGAGGGTTCAAAATAAGTAATCACACTGACTGCCGATGCCAAAGCTATACTAAAT
>contig_193_chunk_4801
GTTTTACAGGATATATTTTTAGTGGCCGTAATAGATTTTTGAAAAAAATTAGGAGAATGCTGTGCAGGAAGTAAAGATATCGTTTCAGCAACAACGTTTAGCATTTTATTCTCCTTGGCAAAAGTGTTATTAAGTTTTTATTGAGTTATTAATTGTAAGATAGAATAATTAATCTTTTCTTAACTCACAAGGAATTAATA
>contig_193_chunk_5001
AAATACATAAAGGGATTTTATTTATTAGTGATTTAAACCAATAATCAGTAGATGTCTTTTTTCATCAAGATCAGCAATTTGTAAAGGTTTTGTGTCAATGAGCTTGAAATCAGTATCAAGTACATGGATCTCTTCTGCGGGATATTGCCCTTTCATGGCTAAAAAACTTCCATTTTCGCAGCATAAATGTTTAGTTTTAT
>contig_193_chunk_5201
GTAAAAATTCATTGAGCTGGCTAAAGGCTCGACTGACTATACTATTAAAACAATATTCGGGATGATATTTTTCAACGCGCAAAGAAATGATCTCGACGTTAGTTATCGTTAAAGTTTGTATGACATGGGTTAAGAAGCGCGTTTTTTTTCCGTTACTATCTAGTAATGCGAAACGATAGTGTGGGTGCGTCAATGCTAAA
>contig_193_chunk_5401
GGTATGCCCGGCAAACCGGCACCTGTGCCGACATCTAGAATGTCTGGACCTTGCAAGTAAGGGCTAATAACAAGACTATCAATAATATGCTTGGAGAGCATCTGCAAAGGATCACGTATGCTGGTTAAGTTATGTATTTGATTCCACTTATGTAATAACAAGACATATTCAATTAATTTCTTATTGATTTTTTCATTAAT
>contig_193_chunk_5601
GTCAAAATGATTTTTGCTTAATTGTTTTAAAAGCTCAACATGTAACTGTTTGAAATCGATCATTTGAGTTTTCCGCGCGAAGCTTTAATGATAATTTTTTATAAAAAATTTTCTAAACCATAAACTAATTTTTTTAACGATCTCACTTTTTTACAAGCCAGTAATACGCCAGGCATATAGGCATTACGATCTATTGTTTC
>contig_193_chunk_5801
ATGGGCGATAACGAGATTTCCACCGAGATGGCCGAATATTATATCTTGTTTGGCGAGAAACCCAGGTAGACGTAGTGCATGTATTGGAACTTGATTCTTAACCGCGCCACGTGCGCCCTCTAGTGTTTCGTGAGTTTTTTTGGTGTTAGGCGATGTTTTTCTAGCGGCACTAATTAATTCAGCGGTTTTTATAGCAGTTG
>contig_193_chunk_6001
CAGATGGAGCGTCTAACTTTTTTTCATGATGGGTTTCTATAATTTCACATTCAGGAAAATAGTGTGCGGCTTGTTCAGCAAAGCGCATCATCAATAAAGCACCTATACAAAAATTGGGTGCAATGATCCCACCTAAGTTTTTCTCAGAGCAAAGCTTTTGTAATTCATTTATTTGTTCTGGGCGCAAACCACTAGTTCCA
>contig_193_chunk_6201
ATAACTGGATGAGTCCCTGCCAGTATAATGCTTTTGGCATTTTCAAAGACGACAGCGGCATTGGTAAAATCAATAGCAATTGTTGCTTTGCTGGACAATAGATATTTTTTAAGCTCATCGCTACTGTGAGTTTCTGCGACTAAATCGAATGCTGCATCCTGCTTAATCGTTTTAGTTGTGATTCGCCCCATGCGCCCAGC
>contig_193_chunk_6401
CGCGCCGTTAACAAGAACACGAATTGACACCGGAAATTCTCCTGTTGTTGCAAGGGATTGGAGTGACTATACTCTATATTTTATGAAATTATCTAGTAAAGCTAATCTTTATCTTATTTTAGCCACCTTGATGTGGGGGGTTACTTTTCCACTGACTCGAAATGCTTTGACTGAAGTTGATCCGTTTGTATTTGTGAGCT
>contig_193_chunk_6601
TACGCTTTGCGTTAGCAGCCTTGGTTTTGTTACCGAGTGTCTGGATTTTGTTCCATAAGACCACTCGATCTATTTTGTGTGCCAGTTTAATCATTGGTGTTCTCAATGCAGGGGCTTATCTTTGTCAAACTATCGGTTTAGAAACGGTGCATTCTGCACGTGCAGCGTTTATTACCGGTGCGAGTGTTATTGTAGTCCCT
>contig_193_chunk_6801
TTTTTAGCGCCTTTGTTTAAGCTAGAAAAGCCGGGTCGCTTGGATTTATTGTGTTCGGCCATAGGATTTATAGGACTTTATGTTTTAATGGATATAAAACATCTTTATATTGGGCATGGCGATTTATGGGTTTTTCTGGGTGCTATCTTTTTTTCCTTACAAATTACTTATCTACAGCGTACTAATCAATTGATTGGTGA
>contig_193_chunk_7001
TTATCAATTATTGGCTTTTTATCAACTCTTGTTTACCGTTCCGTTTGTATTTTTATTTACTAAAGGGCATTCTTTTAGTGCGGCTTTACAGCCACAAGCCTTAATTGGCATTCTATTTTGTGCTGTATTTGCGACCAGTTTGGCGTATTATTTACAGAATAAATATCAAAAATTTACCAGTGCTCCCAAAGCCGCGTTGA
>contig_193_chunk_7201
TATTTGCTTTAGAGCCAGTATTTGCTAGTCTATTTGTTGTGCTGATTAATCAAGAAGTGCTAGCTAGAACCACGATTGTGGGTGGTTCATTCCTTTTGTTAAGTTTAATTCTACCTGCTTTAGCGAATATGAACAAAGAACCTGATCCTCTCATAAAATAATAGGTGAAAAATGACTGAATTAAAAACTACTTTTCTTAA
>contig_193_chunk_7401
AGATTACACTCCACCTAGTTTTTTGATCAATAGGGTTGAATTAACTTTTAAATTAAATGAAAATTTGACTCAAGTTAATTCTCGTTTGGCGCTTACTCGAAACTCGATATCAGAAAATAAAAATAAACCACTGGTTTTGCAGGGTGAGAATTGCGAATTGATTTTTATTAAGCTCGATGCTCGACTTTTATCAAATAGCG
>contig_193_chunk_7601
ACTATCAACTTAAAGATAATGAACTTATTATTTTTCACGTACCCGATCAATTTAATCTTGAGATTGAAAATAGAATTAAACCTAAAGAAAATACAGCATTAAGTGGACTTTATGTTTCTCGAGGAATTTTTTGTACTCAATGTGAAGCCGAAGGTTTTCGTCGCATCACTTATTTTTTAGATCGACCGGATGTATTGGCC
>contig_193_chunk_7801
CGTTATACGACTACTATTATTGCTGACAAAAAGAAATATCCCATTTTGTTATCCAACGGAAATAAAATCACACAGCAGGATTTAGAAAATAATCAACATTCTGTTACTTGGGAAGATCCGTTTAAAAAACCCAGTTATTTATTTGCTTTGGTTGCAGGCGATTTAGAATATAGTCAAAATGAATTTGTGACTCAATCACA
>contig_193_chunk_8001
GCGAAAAATAAATTTACAGATTTTTTCAGAAAAAGGTGAGAAAAATAAATGCCATCATGCGATGGAATCTTTAAAAAAAGCCATGCGTTGGGATGAACAAGCCTATGGTCGCGAATATGATTTAGACATATTCATGATTGCGGTCATCGATGATTTCAATATGGGCGCCATGGAAAATAAAGGACTTAATATTTTTAATG
>contig_193_chunk_8201
CGCAGACCATTTTGGCGGATCCGAGTTCAGCAACTGACGTAGATTATAGTTATATTACTAAAGTTGTAGGACATGAGTATTTTCATAATTGGACCGGTAATCGCATTACGTGTCGCGATTGGTTTCAATTAAGTCTTAAAGAAGGCTTGACGGTCTTTCGTGAACAGGAATTTAGTGAATCTATTGGCAATCCTGCGACT
>contig_193_chunk_8401
GAACGGATTAACACGGTAAGACAATTAAGAGCGATGCAGTTTGCAGAAGATGCAGGTCCTTTAGCTCATCCCGTGCAACCTGATTCTTATATTGAGATTAATAATTTCTATACCATGACCGTGTATGAAAAAGGCGCTGAAATCATTCGCATGATGAAGGTCTTAGTGGATCCAGAATTATTTCGCAAAGGTATGGATGA
>contig_193_chunk_8601
TTATTTTACTGTTCATGATGGACAAGCAGTTACTATAGAAGATTTTGTTAAATCAATCGAGAAAGGGAGTGGTTATGATCTACAACAATTTCGTCGTTGGTATAAGCAATCCGGGACACCCGAATTACAGGTGGATTACCATTATTCACCGGAAGAAAAAACCTTTGATTTGATTCTTAAACAACATTGCCCTGCTACAC
>contig_193_chunk_8801
CTGGTCAACCGACTAAAAAACCTTTTTATATTCCTTTAGTGATGGCTTTATTTAATCCAGCGGGCCAAGCGATTGACTTACAGTTAGTCGGTGATGATACACCTCTGGGGACGCAATGCACATTAAAACTCAGAGAATCTGAGCATGTTTTCCAGTTTGTTAACGTCGATGTTAAACCAATTCCTTCTTTATTGAGAAAT
>contig_193_chunk_9001
TTTTCTGCTCCAGTAAAATTGAAGGTTAAGTATTCTGACAAGGATCTCGCCTTTTTAATGCAATCGGATACCGATGGCTTTAATCGATGGGATGCTGCGCAGGAATTAGCTAGTCGAATTGTGTTGCGCCGAATTCAATCCTCATCAACGCTAGAAGATTCAGCCGTTAGTGAGCTATTTAAAGGATATAAAATTCTATT
>contig_193_chunk_9201
TGCTGAGGATAAGCAGGACAGTAAGGATTTATTGGCAGAATTACTCAGTTTACCGAGTGAAGCTGCTTTTGCAGAACAAATGCTTATTATTGATATCGATGGTATTCATGAAGAAAGGGAATGGTTGCGTTTTCAGTGCGCTAAAAAACTAGAAAATAATTTTTTACACTGTTATCAAGCCTGCCATGATTTAAAACCTT
>contig_193_chunk_9401
ATGTTTTTGATAAGCAGTCGGTAACGAATCGACGTTTAGCTAACATAAGTTTAACCTATCTCATGTTATTGCAAGACCCTAACGTGCATCATCTCTGTGTGAATCATTACAAAAAAGCCGATAACTTAACCGACAGGATTGTGGCATTAAGCGAAATAGTCAATCATAATTTATCGCAAAGAGATCGTTTTTTAAAAGAG
>contig_193_chunk_9601
TTTTATGAAAAAAATTCAGCGAATTCTTTAGTGGTTTGTAAATGGTTAGCCATACAAGCGCGTGCTCCATTGCCTGATACCTTACATCAGGTTAAAAAATTACTGAAGCATCCTGCTTTTGATTGGAAGAATCCGAATAAAATTCGATCCTTGATTGGTGTTTTTTGTTCAGAAAATCGTAGTCAATTTCATGATCGTTC
>contig_193_chunk_9801
AGGTGCCGGCTATGTATTTTTAAGTGAGCAAATACAGCACCTTGATCTTATCAATCCTCAGATAGCGGCGCGTTTAGTAAAACCTTTTACACAATGGAAGCGTTTTGATGTTGATCGTCAAGCCTTAATGCACGAACAACTAGAGAAGCTTATTAAAATACAGGGACTTTCTTCAGACGTGTATGAAATGGTGAGTAAAA
>contig_193_chunk_10001
GTTTGTTATAAACTCTTCGCACTTGAATTTTTGACTGTGTTGCCGCTCAACTCGCAATCCTCATGTATCTTGAATACACTGCGGTTGCTTCGTTTTCGCGGCGCCTTGCCAAAAATCCCATTGCTGTGAGTATAAAGTATTTTATACGACCGCATTTGAGAATTTTTGAAGATTAAATAGTTTGTTTAGCTAAAAAGATA
>contig_193_chunk_10201
CCCACTAAGGCGATCAGCATCCCGATCATTTGACTGAAACTTAGATATTCTGAAAAGAAGTACCAACCTGCCATTGAAGCGACCATCGGTTGGATAAGCAGGGCGGTTGATGAAAAGGTAACCGGTAAATACGGTAAGGCGTAAGCGATTAATCCTTGTCCTAAAATATGTGCAAACAAAGCTAAAGCAAATAAAATAAT
>contig_193_chunk_10401
CCATGCCATTTCTGTTTGCGGTATAGCAAGCTCACCCGATAGGCACGTGATGGTAAGTAAAGTGAGCATACTGGCAAAAGTGGATATCGCCATACTGGAAAAAGCTGTAAATTTTTTACGCGCTCGATTTAAAACTAATAAATAACCGGCATAGAAAAAGGCAGTGATAAAGGCTAATCCATCACCAATGCGGATATTTT
>contig_193_chunk_10601
TGTCCATATGGAAGCTGGGATGAATTAAGACAGCGATACCTAATATGGCTAATAATAAACCAATCACTAACTTTTTTTGTGGTGGTCTGCGTAAAACAATCCATCCCCATAAAGCGATAATGATGGGTGAAAAGTTAGCAATTAAAGTCGAATTGGCGATGGTCGTATATTGAATAGAAAGATGCCATGTGGCGAGATCA
>contig_193_chunk_10801
CCGCCAAATAAAACGCCAGAAAATAATAGCCAAAGATAATCTTTTAAGGTCGGCGCTTGCTTATCATCGGGGCGTGTATAGCCTTGTCCTAACGAAAGTAAAGTTAAAATGGGAAAGGCGATAGCTACGCGCCAAAATCCAGTCGCAATGGGACCCACTTCGCTTAATCGGACAAAAATAGGAGCAAAACCTATCGCTAT
>contig_193_chunk_11001
AGCACCTATCACTAAATATAATAAGGCAAGTTTACGTTTTTTTTCTGAACCAATTCTTTTTAAATACTTGACCATAAATTAAGCTCCAATTAGAGAAATCTTTTTTATTTTTTAAAATTATCGATGGGTAGATTTATCTCCCAATAGTTTAATTAAAGCATAGTTTGTTGTGGGCGTAGGGATAAGTTTTTTCTTATCTT
>contig_193_chunk_11201
GATTAGGCGTGAATGAGGTATGATTCGCTTTAATTTTTCACAAAGTTCTAAAAATATCGTCTATGATAGGAAAGTACACTTAAAAAATGTGTATATAACAGGTAAAAATGGACAGATGTAATGTGGGTTTTTTATAGGAGCTATTATCAATTTGCCATGATTGCCATGATGTTGGGTAGCCTAAGTGCTTGCCTGGTGGG
>contig_193_chunk_11401
GCCTGATTTTGAACCGCCTGAACCTCCGAAGATAAATCATTACACCAAACCCCCTTGGCCTTGTAGAACTGCCAGCGCACCAGGGCATGGAGGCGCTTCGCAGCAATTTATTCAAGCTAAAACTATTTCTGCAGAATGGTGGCGTTTATTTCATTCACCTAAAATAAATAAACTCATTTGCCAAGGGTTAACCAACAGCC
>contig_193_chunk_11601
CTAATTTAAAAGCGGCTAAAGCTACCTTACTTGAAGCACAGGAAAATCTAAGCGCGGGGATAGGTAATGGTTTGTTTCCCAATATCGCAGCTGCAGTGACCGCACAACGTGGTTCCAATACGGGGTTTTTTAATTCATCCAATGCGGCAAGTGATACGTTAACCACCAGTGGGATTCCTACGTCCGTATTTAATCTATTT
>contig_193_chunk_11801
AATGCCTCAGTAAATGCTTCATATCTACTGGATTTTTTTGGAGGGGTGCGACGACAAATACAAGGGTTACAATCGCAAGTAGAATATCAATATTTTGAACTTCGCGCGGCCTATCTGAGTCTAACGTCCAATATTGTAACGACGGCTATTACCATAGCCTCATTGCATAGACAGATTTGTGTAACTAAACAATTGATACG
>contig_193_chunk_12001
AGAGCAAGCTGAGCAATTGGCAATCATAAAAAAACAATTTGATCTCGGTGGTGTTTCACAAATTGAGGTCGTTGCACAACAAACCCAATTAGCACAAACTCGAGCTGCTTTACCGCCTTTAGAAAAGAGTTGGGCACAAGCACGTCACTTACTGGCTATTTTAGTCGGTGCTTTTCCTAGTGAATGTTATGTTATTCCGT
>contig_193_chunk_12201
CTTTGGATTTGAATGAGTTGCACTTACCGACTGAACTTCCATTGAGTGTGCCATCGGCTTTAGTTCGGCAAAGACCCGATGTGCGTGCTGCTGAAGCATTATGGGAAGCGGCTAATGCTCAAATAGGGGTTGCTACGGCTAACTTATATCCACAGTTTACGTTGAATGGTTCTTGGGGAAAATCTAATTCAGTGGGTAGT
>contig_193_chunk_12401
AAAGTTTTTGGCTCGCAGAGTAATTTATGGAATATTGGAGGAGCATTATTTCAACCACTTTTTCGAGGAGGTGCTTTACTGGCTGAACGTCGTGCGGCTATTGCCGCTTATGATGTAGCGGCGGCACAGTATCGAGAAGTGGTGTTGCAAGCTTTTCAAAATGTAGCGGATACGTTACGGGCTATAGAAGCGGATGCTCG
>contig_193_chunk_12601
AGAAATGCGCGCACAAAAACAGGCCGAATCAGCGGCTTATGCTAATTTATATTTGGTGAGACAACAATTTTTTCTAGGTGGTGTTAGTTACCTTTCTTTATTGGATGCACAACGACAATATCAGCAAACACGGATTAGCTTGGTTCAAGCTGAAGCGAGTCGATATGCGGATACAGCCGCTTTATTTCAAGCTTTAGGGG
>contig_193_chunk_12801
GTGGATGGTGGAACTCGGATTGTTAGTAGAGGATCACAAACGTGCATAGGTTAAAAAAGCATTTTAATCGACCCATGATCATCATGTTGATCAGCGTCGGTACGCTTTTTATTCTAATTTTTGCTTATCAAACGATTAATCATTTCTTTATTCGACATGCGATGCAAAAAAATATTTCACCGGTTGTCACTGTTTCAGCT
>contig_193_chunk_13001
ATGCGCGTTTCATATTCATGGTGGCAACCTAAGATTTTGACCTACGGTAGTATGCGTGCGGTAAACGGAGTCTATGTTACCACTGAATTAGCTGGATTAGTGCGTATGGTTTATTTGAAGCCAGGCGCGGAAGTTAAGGAAGGAGATGTTTTAGTACAACTTAACGCCGATTCAGATGTGGCATTATTGCATTCATTAGA
>contig_193_chunk_13201
AGCACAAGAGAAATTAGCTGAAATTATCTATCATCGTGATAGGGCACAATTTGCTGTCAAAGCGATTAGTAAAGCGGTGCTTGATACGGATGAGCAAAATTTAAAAAATTTAACTGCACAAGTCGCTCAACAAGAAGCGATAGTCGCTAAAAAAACTTTAAAAGCACCGTTTAGTGGTCGTTTAGGTGTTTCGACTGTAA
>contig_193_chunk_13401
ACGTAGGCCAATATCTTAATCCGGGTGATCAAGTCGTTACTTTACAAGCCTTAGATCCACTCTATGCCGATTTTTTTATTCCACAGCAGAAGTTAGTGCAGTTACATATAGGATCCATAGTTAACATTAGAACAGATACCTATCCAGATAAAATTTTTACTGGAAAAGTGACTACCATCAATCCGATTGTGGATGTTAAT
>contig_193_chunk_13601
ACGCGAAACGTGCAAATTGAAGCGACCATCGCTAATCCACAATCTGAATTATATCCTGGTATGTTTGTTTCAGCGGAAGTGCAAACGAGTCCACTTAAACACTATTTAACTTTGCCACAGACGGCAATTAGCTTTAACCCTTATGGAGAGATCGCTTATATCGTGCAACAAAAAGGAAAGGATAAAAATGGAAAATCACA
>contig_193_chunk_13801
ACTTAGTGTCCTACAAACTTTTGTGACGACGGGTGAAAAACGCGGCGATCAAATTGCAATTTTAGACGGTCTGAAAGAAGGTGAAATGGTCGTTACGAGTGGACAGCTCAAACTAAAGAATGGCAGTTTAGTCGTGATTAATAATTCAGTGGTGCCGAATAATAATCCAGCACCAGTAGCTATTGATGAATAAACCAATG
>contig_193_chunk_14001
GAATGGAAGACAAAGTGAGCTATTTTTAAAGGATGAGCTCGTTTTAGTTTAAGGATAGCGGTTTTTATGCGCTTTACGGATATTTTTATTCAGCGACCTGTGTTAGCAACCGTGATTAGTTTATTAATCTTGGTGTTAGGAATACGTTCGTTAACTTTGTTGCAAGTTCGGCAATATCCTTATACTGAGAATGCCGTAAT
>contig_193_chunk_14201
AACGGTTTCTACAGTATATACGGGTGCTGATCCTGCTTTAATTGCAGGATTTATCACGACACCACTAGAAAATTCAATTGCGCAGGCGCAAGGAATTGATTATTTAACTTCAAGTAGTACACAAGGTAGTAGTTCGATACAAGCTAATTTGCTATTGAATTACGATCCGAATAAAGCATTAACTGAAATTAATACCAAGG
>contig_193_chunk_14401
TCAATGCCGTTATTAATCAGCTACCTAAACAATCTCAACAACCTACGTTGAGTATTGCTATTGGTGAAACCATCGATTCGATGTATATCGGTTTTTATAGTCCGAAGTTAGCGAGCAATCAAATTACGGATTATCTGACTCGAGTGGTACAACCGAAATTACAAAGTGTTCATGGTGTACAACAGGCTGAAATTGTTGGT
>contig_193_chunk_14601
CAACATTTATTTTCACTCCGTGCTTGGTTGGATCCCGCTAAATTAGCTTCTTATGGTTTAGGTGCTGATGATGTGGCGAATGCACTAGCTAACAATGATTTTATTGCGGCGGTCGGACGTACCAAAGGGGATATGGTCACCGTTGATTTAACCGTAAACACTGGTTTAAACAACGTAGAACAATTTCAGAACTTAATTGT
>contig_193_chunk_14801
CAAAGCACAAAATGGCGCCATTATACGTTTAAAAGATGTCGCTAAAGTGACGTTAGGTTCACAAAGTTATAACACAGCGGTTAAATTTGACAACAAACCGGCTGTTTATATCGGCATTAAAGTAGCGCCGACTGCTAATGTGCTTTCTGTTATTAAAAATATAAGAAAAGCTATGCCCGATATTACTGCACAATTGCCGC
>contig_193_chunk_15001
AGGGATTAAACGGAAAAATTGTTTATGATGAAAGTCGCTATATCAATAGTTCTATCCATGAAGTGATGACCAGTTTGATAGAAGCTTTAGTGATCGTTACGTTGGTTATCTTTTTATTTTTAGGCTCCATCCGCTCAGTCATTATTCCGGTTATTGCTATGCCCCTATCCTTAATAGGGGCATTTTTTATTATGTTATTG
>contig_193_chunk_15201
TTGGGTTATACGATAAATTTACTGACGTTGTTAGCTTTAGTATTAGCCATAGGTTTGGTCGTCGATGATGCAATTATTATTGTAGAAAATATTTATCGACACATCGAATTAGGTCAATCACCCTTTGAAGCGGCTATCAAAGGGGCGCGAGAGTTGGCTGTTCCCATCATTTCGATATCGGTCGTTTTAATTGCGGTTTA
>contig_193_chunk_15401
TGTGCCGATAGGTTTCATGGGTGGATTAACGGGCGCACTGTTTACTGAATTTGCCTTTACTTTAGCGGGGGCAGTTGCGATTTCTGCCATTATTGCCTTAACGCTTTCTCCCATGATGTGCGCGCTCTCTTTAAAGCCCAGTGTTAAAGATCAGCATAAAGGTTTTGTTGGTTTTATTGATGCTAAATTTGCTAAATTAC
>contig_193_chunk_15601
GTGAATTTTATGAGCGCCTTTTACATGGGTCATTGAATAATGTATCGGTAACCATCGTATTTGCATTTATTATTTTAAGTAGTATTTATTTTTTATATGCTACTTCTAAGAATGAATTAGCACCTCAAGAAGACCAAGGAATTATTATCAGCTTATTAACTGCAGCACCTAATGCGACTTTGCAGCAAACGCAATTATAT
>contig_193_chunk_15801
TCCAATCAGGTGTTTAAAATTTTTGAAACTTATCCTGAAACAGATCATGTTTTTCAATTAGATGGCGTTAATGGACTGAATACCAGTATTGGTGGAATGGTCTTTAAACCATGGAATGAACGTAAGCGCACCACCAATCAATTACAACCCCAGATACAACATTTATTTGATGGTATCGCGGGAGCACGAGTGGCTGCATT
>contig_193_chunk_16001
TCAAAAACCTTCTTTACCGGGTGGAGGGAGTGGATTACCGGTGCAGTTTGTTATAACCACTACCGATGATTATATTAAATTAAATGATGTTTCTCAAACGTTATTAGACGAAGCGCGTAAAACGGGCTTGTTTGTTTATTTGGATAGTGATCTTAAATTAGATAAACCTCAAACAACGATACAACTCGATCGTGATAAAG
>contig_193_chunk_16201
CATCTCAACTTGGGTTAACGATGGCTGATGTGGGTGATTTATTAGCTTCTGCGATGAGTGAGAATTATATTAATTATTTTAATTTTGACGGTCGATCTTACCAAGTTATCCCTCAGGTGATGCGAGGTTATCGTTTGAATGCCGATCAATTGCTAAGTTATTATTTAAAGATTCCCAATGGTTCGGTGATTCCTTTATCC
>contig_193_chunk_16401
ACGATAGCCCGATTAAAAACTATTGTAGTACCAGAATCGATTAATCATTTTCAGCAATTAAATTCAGCCACTATTTCAGCTGTTCCTTTTCCTGGTGTGACTATGGGAGGTGCATTGCAAGGCTTGCAAACTATAGCGAAAAAAATATTTCCAGAAAACTATACTATGGATTATGCGGCTCAATCTCGGCAATATCAGCA
>contig_193_chunk_16601
AGAAAGTAGTGCATTAATTTTAACTTTTTTCTTAGCTTTAATTATTATTTTTCTTTGTTTGGCAGCACAATTCGAAAGTTTTCGTGATCCATTGATTATTTTAGTCAGTGTTCCTATGTCAATTTGTGGTGCACTTATTTTTATAAGTTTAGGTATAGGCGGAGCGAGTTTAAATATTTATACGGAAGTGGGTTTAGTAA
>contig_193_chunk_16801
CTTTAATAGGTTTAATTAGCAAACATGGGATTTTGATTGTGCAATTTGCTAACGATTTACAGCAAGAAGGCCATAAAAAACGCGAAGCCATACAAATGGCTGCCGGTATTCGGCTGCGACCCATCTTAATGACGACCGCTTCGATGGTCTTAGGTGTAATTCCATTAATTTTGGCGACAGGAGCAGGAGCTATTAGTCGT
>contig_193_chunk_17001
TTTAATATTGGTTTAGTGATTGCATCTGGAATTTCTATTGGGACTTTATTTACTTTATTTGTTGTGCCGGCCATGTATTTATTACTGGCTCAGGATCATCACGCTCAGACTGTCAGTGATATGCCGCAAGATTCGATTCTAGAGAGGTAAATTTATTTATTTTATATATATATATATAGGCCAAGAGTTGTTAAGCTTAG
>contig_193_chunk_17201
AAACGGATGAATTTTTATAGGGATATGGGTATGAGGTGCAAGGTAGTTATTTTTTCCTGGTTAGCTTTAGGGATGAGCTGTTCTGCTTTAGCAGCTGGAATCTATGAAAGGGATAGTGCCTATGAGCAAGAAATTATCCGTGCTCAAATGAATGAAATGGATTGGTTGTTGGGTAGAAATCAACCCGGTGGTTTTGATCA
>contig_193_chunk_17401
GCCGTGTGGTTGGGTTTGCCGCATAAATTTTAGCGGTTGGATGAACACCGATGCCTATATAACGAATACGCCGCCTGTTTTTTCAGTAGTGGCGCCATTTACAGATTTCTTTTTTGCTCAAGGAACACCTTTTAGTCTTACAGCCAATAGGGCCAGTGATCTCATATTAAATAATGCCAATTTGTTTATCGATACGCGGG
>contig_193_chunk_17601
TTAATAATTGGATGAAAGCCAATATGTCATTGGTGTATACCTCTTTAACCGGCGTTTCGGGTGCGCAAGGAGTCTATCAAATACCGAACTCATTCTTAATCTATCAACCGATCAGTAGAACTAAACTGGATACGGCTTACGCTACATTGCAACACTTTAATGTTTCGCCAGTCTATTTACGTATCGGTAAAGAATATGTG
>contig_193_chunk_17801
CCCTTTGGAAATTATGATCCTTATAGTTTTGTAAGTAGTGAAAATCCTACACAATTGCTAAGTGAAATAAATGCTACAACCGCTCAGTTTGGTTTTGCCATGCCGAGTGGGCTCTATGGTTCTGTTTATACGTTTGCAGGCCAACCTCGATTGGCGGATGGAGGTTCAACACGTCGTATCCAAAATGGCGGAGTTAATTT
>contig_193_chunk_18001
AGGATATACTTACACTGATTGCATCAGTAAATTTAATATCGATGCAGGATATGTCGCTAGTATTACCGACACTAATTTTTTATCTTCTTATTATACAAATAGCGATATAGAAGTTGCAGGTATTCTTCCTGGTTTATCTAATCCAAATCAAACAAACATTCCTGGCTTACCCAATCAGAAAGCGCCTGCTTATAACGTGA
>contig_193_chunk_18201
ATGCTGAATTTCAATGGGGCCCTTTAGATATTAATGGCCATTATATTGCTATGATACGAAATTTTAACAAACCATTTTTTTTAGCTTTTCCTGTTCCCATTACGCCAGCTTTGATGTCTGCACTTACTTTTAATAAACCCAAACTTTGGGGTTTCGAGTTGGGTTTGACTTTTCCAGCCATCACTAAACAAACCCGACTT
>contig_193_chunk_18401
TCAGTAGGCTATCAAACCACCAAACATTTAGCAGGAATTTTACCTAATAGACGAATTTACGTTGATTATCTTATGAACATAAGTCAATGGTTTGACATAGGTTTGGCCATATTCCAAAATAAAGATTATAGCTTGGGAGAAGACCAAGTGGTTACTATGACTGGTGTTAGTAATACTCGTCGTGTACTTTTTCCTGGAGG
>contig_193_chunk_18601
CTCAGGTAATAAATCCACCGTAGGTCAAATACGCGCAAGTATAAAATTCGCGTAATATTTTGTCAGTTAACTATACTCAGAAATCCATGAGTTTTGTGGATTTAGATATCTCGAGACCGATCGGCGCCGTTCCCAATTTTTCAAATAGAGATGGGCTAATGTGGGATCGTTAATGATTAATAAATTTTCTGCATTTTTAT
>contig_193_chunk_18801
TTTGAGCGGCCTTAGTAAAATTAAATGAACCAGTAAGCACTTCTTTTTCATCAACAATCATAATTTTATTGTGGGCAATAGCCGGTTTGTAATCTATCCAACAGGGAATATGTTGATTGACTAAAAAACGTGAAGCGCTATATTTTTGCGTTGTTTGACTTTTATCCAGTATGACATTGACTATTACGCCGCGTTTTTTT
>contig_193_chunk_19001
GCGGCAACTAAATGAGCAGCGATGGGTGCAGACGTAAAGCTATAAGCTTGCACAAAAATAGATTTTTTAGCGGCATCGATGACATCGGTAATTTCTTCAGTGCAATTTTGACCGGGTGTAAAACAAACTTGTATAGTGGCGTAATTATTGGATTTGCTAATGGCTAAGCAGGTGGTGATAGGACAAACACTGAACAAGAA
>contig_193_chunk_19201
AAAACCACATAATAGTTTTTTTAACATAAATACTCTTTAATAAGTTTAATATTGTTGTTTGTAGTCTATTTTTCTAGGTCAGTAAATTAATTAGCTTAATTTAACAAAATTTTTAAAAGAGGTGCGAGTTCTTTTTTTTGGATACTGCAACGTAAACGTCTTACTCTTAAGATAGCGTTTAAATCGGCAAGTGCATTAGA
>contig_193_chunk_19401
AAAATTTTCGTTCAAAATTAAATAATCATATTCATCGTAATGAGCTAATTCAGTTTTTGCATCTGCCATACGTTTTTTTATAACATCTTTTTTATCTTGTCCTCTAAGATGTAGTCTTTTTTCTAATACTTCCCAAGAAGGAGGAATGATAAATATGCCTATTGATTCGGGCATTTTTTCTCTTATTTGCTGTGCACCTT
>contig_193_chunk_19601
GCCAATCAATTTCAAGGATGATATCGATACCGACTTCAATTTTTTGGGTCACCCAATCCATTGAAGTGCCGTAAAAATGACCAAAAACGATAGCATGTTCCAACAATGACTTTTTTTGGATGAGCTGTTTAAATTCTATTTGATCAATAAAGTGATAATCTACGCCTTCTTTTTCACCCGGTCGTGGTGGTCGGGTCGTA
>contig_193_chunk_19801
TAGGAAATAGAAACCTCTAAGTTAGATACGGACTCTAATAATGCATTGACAAGACTGGTTTTTCCACCGCCTGAAGGTGCGGATATAATATAAAGTGTTCCAGGTATATTCATAATTTACTCAATATTCTGCACTTGTTCGCGCATTTCCTCTATCAAAACTTTGATGTTAACGGCCGATAAGGTCAATTCTGCATTCAG
>contig_193_chunk_20001
TGATTTAGAAGCTAAGGTGTTGGCTTCACGATTTAATTCTTGTAATAAAAAATCGAGCTGTTTGCCTTGGGCTTGATTTTTTGCCAATAAATTCTTAAATTCACGAAGGTGAATCTGTAAACGATCCAATTCTTCTGCTACATCCGTCTTCTGAGCAAATAATAACATTTCCTGCTCTAAACGGTTAGGGTCTAAGCTGA
>contig_193_chunk_20201
TTTTAATTTCATTTAATCGAGTTAGAACTTTTTCTCGTTGCAGATTTAAAATATAAGGTAATTGAGTCTGAATATGCTGACGGAGATCCGTAAGTTTTCTTAAACGTTGATTTAATAGCTCAAAAATAGCATTACCTTCAATACTGCGAACTGTACAAAACTCATTTAAGGTTTCAGAAAATAACGTCATTAATTCAGGT
>contig_193_chunk_20401
TGTATGACTTCAACGTTTAATTCGGGAAACTTAAGTAGTTGCGGCCATCGTAATAATTCTCCGGGATTTAAGTGTGTTTCAGTATGGGCTAGCTGAGCAATTTTTTTGTAAGCGCCGATAAGCGACTGGGTTAATTCTTCATCGATCTCAATCGGCATCGCTTTATTAGAAAATGATTTATAACGCAGTTTGACTTCTAT
>contig_193_chunk_20601
TCTGCCACGTTGCAAGCAGGCTTGCATTTGTTTGCGGATCAAAGGTTCTAAATAGCCAAAGGTATCAGGTAGAGAAAGAACGATTTCTAAATAACGATGGTTGACACTACGAACTTCCCAAGTGGCTTGGCCCCATTCGGCTTGTTTTTCTTTTCTGGCAAAAGCCGTCATGCTATTGGTCATGGTAATTTTCAGGTTAA
>contig_193_chunk_20801
AAAGTATAATGCCTATTTTCAGAGTCTCTATTTTAATTACTCTGCCAGTAAAATCTAGTTTTATAAAAGGAAAGTATCCATGCGTGCAACACAACGTGCTATTGATGAGCTTCGTGTAATCAACTTGACACGTTCTTATACGAATTATGCCGAAGGGTCAGTATTAGTAGCATTTGGCAATACCAAAGTACTTTGTACAG
>contig_193_chunk_21001
CCAGCGTGGTACCGGGCGTGCCAAAATTTTTGAAAGGATCAGGCCAAGGATGGATTACTGCAGAATATGGTATGTTACCTCGTGCAACACATACGCGATCTGAACGAGAGGCGAGTAGAGGTAAGCAAACCGGTCGAAGTTTAGAAATACAACGCTTAATTGGCCGTGTTTTACGCGTGAGTGTTGATTTGAAACAGTTA
>contig_193_chunk_21201
GGTGAAAATACCATCTTTTTAGATTGCGATGTGATTCAAGCCGATGGTGGAACCCGAACTGCCGCTATTACGGGCGCAAGTGTTGCATTGAAGGATGCCTTAAGCGTAATGAAGAAAAAAGGCGAATTAACACAAGATCCATGGCGTTTTCTTGTTGCTGCAGTGTCTGTCGGAATCTATAAAGGACAAGTGATCTTGGA
>contig_193_chunk_21401
TTTGGATTATGCAGAGGATTCTCACGCTGAAACGGATATGAATGTGGTAATGACAGAGCAGGGTGGTACCTTGGAGGTGCAAGCCACTGCAGAAAAAAATGCTTTTTCCAAACAGCAATTCGAACAACTGTTAGCCGTAGCAGAGACAGGAATAAAGCAATTATTAAAAAAACAACAAGAAAGTTTAGCTTTAAATAAAA
>contig_193_chunk_21601
GTTAAAATTCACTTAAATCTCTGAAAATAATTTTTTTAACGATTAAATTAACCTTTAAGTTAATCTTAATAATTTGTTATTACACTTATACTTCTTATCTTTGTAGTAAATAGAGTGTAATTTATGCATAAATTTATAAAACCGCTATCAGATGCAAAAAAAAGGAAAGAAGTAGAAGAACAAAAGCAAAGGGAAATAGA
>contig_193_chunk_21801
AATTGAAAAATTAAAAGCAAATTTTCCTCTGTATGGAAAAGTGATAAATTCTGATGATAAAAATATTGCTAAATTAAGTGTCTATGATGAAAAAAAGCTTTTTAAAGCAGGCGCACAAAACCAAGGTTCACTAAACTTAGATCCTAATGCTTTTGTTTTTTTTAAAACGAGAGGCTATAACCTAAATCAAGTTCGTATAG
>contig_193_chunk_22001
TAATAGTAGAAGAAAAAAAAGAACAAGACCATGAATCTCAGAACTGTAAAAATAAATAAAAAGTTGATTAAATGTATAAATAATGTTCATTTTTTGCGATCTATAGTTTTGGTAATATCATAATCGATACTATTAGTTAAAAAATTGTTAAACTAATGTCTACTTGCATGTAGAAATTCATCAAGTCTAAAGATACTCAA
>contig_193_chunk_22201
TGGATTTAAAAATTGCTAAAGCGTGATATTTCCACGACTAATATCTTAATTGCCGCAGCAGGTGGAATGATAGGTTCCGCTTGGCTATTTACCCCTTTTATAGGCGCGCAGATGGCTGGGCCGAATGCACTCATTAGCTGGATGATTGCGGCACTTTTTATGTTATTCATAGCCCTCCCATTATGCGAATTGGGGACTAT
>contig_193_chunk_22401
GCTACCGATTTCTGGTGGTTTATCGAATTATCCGACCTATACGCATGGTAGAGAAGTAGGATTTTTATTTTCTTGGATCACATGGCTTGCCTATGTGGTGATGACACCAATAGAAATCCAGGCCATTTTGCAATATAGCAGTCATTTTTTTCCTTTTTTGTTAATTAAAGAAGCTACTTATTTTAAGTTATCACACACAG
>contig_193_chunk_22601
GTTATTTGGTAGCAGTTATCATCATGTTTTTTATTGTGCTGCTGAATAGTTATGGAATTAAATTCTTAGCGGAATGTAATAAGTACGCCAGCATTGTGAAATTCCTTTTACCGTCGATTGCTATTGTTGCTTTAATCCATACTTCGCCGACTTTACAAAATATCACGCTTGATTTGACTAACAAAACTAGCTGGATAGAA
>contig_193_chunk_22801
ATATTTTCGGCTTTATCTGCAGGGGGTATCGCGTTTGCGTTTACTGGTTTTCAAAATGGTTTGATGTTAGGAGGTGAAGTTAAGAATCCGCAAAAAAATATTCCTATTGCCATTTTGGGTGCCGTATTAGTGGGGTTCATTTTATATTTTATGTTGCAACTTAGTTTTCTAGTGGCAGTCCCTCAAAGTTATTTGCAACA
>contig_193_chunk_23001
AGGCTGGCCGCATCTTAGTTTTCCGGGTGATAGTGGACCTTTAGTCGGTTTAACTTTGTTACTCGGCCTTAGCATCGTAGCCATGTTATTATTATTTGATGCGGCTTTTTCACCATTGGGAACGACATTAGTTTATACCGCTGCCACATCGCGAATTCTCTATGGCATGGCATTGAATAAACATTTACCGCCATTTTTTT
>contig_193_chunk_23201
TAAAACTTAATCGTTATCAAATTCCGTATGTCACACTCTATGCTAATTTTTTAGTAGGAATTTGTGCTTTTTTGCCGTTTCCAGGTTGGCAAAAGATGGTGGCGTTTTTATCTTCGGCGAGCATACTTTCGTATGGAATAGGACCTATTTGTTTATTAGCATTACGAAAAATGCGGCCTGAGCAACAGCGCCCTTTCAAA
>contig_193_chunk_23401
TTATCAGCGAGTTTAATTATCTGTCATATGGCATTCTATGTGGCTAATTTAATGCTTTATTGGTGCGGTTTTTCAGTGATATGGAAGCTTTATATCGCCATTTTAGTGGGTTTTGTTATCTATCTTTGTTATCAAAAACGTCGTTTTTGGATCAATAATTTTAGTTTATATTGGTTTTTTTCTTATCTATCCATTTTATT
>contig_193_chunk_23601
ATTATTTTCTTATTTGGGTCCCTTTGGAGGTATAGCACAGCTAAAATTCCCATTGGGTATATTAGTGATATTGCCTTTTAGTGTGTTAATGCTTTATTTATCGCAATATTGCTTAGTTAGAGATCAAGCCGAAGAAGAATCGTTTGCATTGATGAATAAACAATTACAAGATTTATAAAATTTAAGCTTCGCCGATAATA
>contig_193_chunk_23801
CGCACTTCGGGTATTAAGCGAATATGAAATTTGTGGAATACACACTCAGCAATTTTTTGAATTAAAGCTTCAATGTCAGCGGCGCTAGCCTTGCCATTATTAATAATAAAATTAGCATGCTTGTTGGATACCGCGGCATTACCAATGGTTAAACCTTTAAGCCCGCACGCTTCGATCAAGCGTGCAGCATGATCCCCGGG
>contig_193_chunk_24001
AGGATTACGAAACACCGAACCACAATTGGGTTCATTAGTTGGTTGAGTGTCTGCACGATATTTAAGCAGAGTACGAATTTTGGTTAAAGCGGTTTCTTTGTTACCTGATTTTAATTGAAATTCTGCAGCCAAATAATATTCGTCTGGAAATACACTGACACTACGGTAAGCAATTTTATATTCATTAGGATAACGGATTT
>contig_193_chunk_24201
TTTTCTCACCTTGCCGATTTACAGTAAGGACTGACTTAACTATATTCCAGGTTTCACAACCATCACATCCTGCATTCATGATTAAAGCACCACCAATAGTGCCAGGAATACCGGCTAAAAATTCGGCCCCCATTAAATTTTTTCTGGCAGCAAATCGAGCGAATGCCGGCGAAGCAACACCTGCTTCTGCATAAAGCGTC
>contig_193_chunk_24401
AGAGCATCTATAGTTTTTAATTTATTAAGCGCGCCCTGTGTGACAACCACTGTGCCTTTGATACCACCATCCCGTATGAGTGTGTTGCTGCCTAAACCTAAAAAAAATAAGGGTTCTTGTTCAGATAGTTGTTTAATAAAGGTAATTAAATCATTGATATCTGCAGGTTTATACAGGTGATCGGCTTTGCCACCCACTTG
>contig_193_chunk_24601
CCATGAAGAATATTCAGCCAATTTAGCATTTTCTAGGAGTTCGCCGCGTAAATGTTGCATAAATTATTCATTTTCAATTGAGAGAGCTAGTTTTTGTGCAATACTGCCAATATCTCCTGCCCCTTGTAATAGCAGGACATCACCGTCTTGTATCACTTCATCTAAAGTTTGGGTAAGATTTTCTTTATCTTTGATATGGA
>contig_193_chunk_24801
TAGGGCTTAATTGATTATTTAAACGTATTGATTTTAATAAAGCCGCACTATCTGCGCCGGGAATGGGTGTTTCTCCCGCTGAATAAACATTTAAAAGCAGCAAATGATCCACTGCAGATAGAATTTCTACAAAATCTGCAAATAGATCGCGAGTTCGTGTGTAACGGTGAGGTTGGTAAGTCATGACTAAACGTCGGTCT
>contig_193_chunk_25001
GGCCATGCACTCCGTATAGCTTTTAAAGTAGCGGCTATTTCACGTGGATGATGCCCATAATCATCTATTAATAAAGCATGACCTTGTTTACATTTCAATTTTCCTAATATTTGAAAACGCCGATCGACACCGCTAAAGTGTGCTAAGGCGCCAAGTATCGTATTATCTTTAATTCCAAGTTCTGACGCAACGGCAATAGC
>contig_193_chunk_25201
GGCGAGTGAATTTAAAGCATTATGTTCACCAGGAAGATTCAAAGTAATAGCTAATGGCTTTTTCTTGGGCCTAGTAACAGTAAAGTAATTTTTAATACCTTTTTGTTGGAAAGAAGTAATGCGAATATCAGCATCTTCACTAAATCCGTAAGTAATAATAGGGCGCATAATATCAGGTAAGATGGATCGAATAATCGGAT
>contig_193_chunk_25401
CATCGCAGCACATGATAGCTAAACCATAAAAAGGTAAATGCCATAAAAATTCTAAAAAGCTTTTTTTTAATTGCTGAAAATTACCCTCATAAGTTCCCATATGATCCATATCAATATTAGTTACAATAGCAATCATGGGTTTTAAGTATAGGAAAGAAGCATCACTTTCATCAGCCTCAGCGACTAAATAGCGCCCTGCA
>contig_193_chunk_25601
CCCAAACGAGCATGCGTACTCGTGCTATTCAGTTTACCGCCAATGATAAAAGTGGGATCCAATCCACCTTCTCCTAATAAACTGGCGACTAAGCTGGTCGTGGTTGTTTTTCCGTGCGTTCCTGCAACGGCTACACTATAACGAAAGCGCATTAATTCTGCGAGCATCAAGGCTCTTGGAACGACAGGTATGAGCGCGTT
>contig_193_chunk_25801
CCGTGCAGCTTGAATTTCTACATTGTCAGGGGATACTGCACTGGAATAAACAATGACATCAGCATCGCATATATGTTTTTCGTGGTGACCCCATTGGATTTCTGCCCCTAATTTTTTCAGATGTTGAGTCATAGTGTTTTCTTGAAGATCAGAACCCGAGATCATATAGCCTTCATTGAGTAAAATTTCAGCAATACCTC
>contig_193_chunk_26001
CCATGCCCGCACCACCAATACCAACAAAATGGATGTGTCGAATACGTCCCATTTGATTATCAACAAAAGGGATTTTCATGACTAAAAACCTATAGTGTGAATTGAGGAGGCGTATTGTGGCATTAGTTGGCCAGTGCCTTCAACTTTTGCTATCTACCGCTGGTACTTGAAGATGCGAAATTTTGCATTTCTCGATGAGC
>contig_193_chunk_26201
GGATGTTCCTATTATAGAGCAGTTTTTTGTATAAAGTGCTTAGTTGAAAAGTTCCTATTTGTCTACTTTAAAACCAAATTGAATTAAGCGATATTCGTAATCGATACGCAGTAATAAAGCGAGCATGATGCAGGTCATTAGTAAACTACTTCCTCCATAGCTCATAAGTGGTAATGTTAAACCTTTGGTAGGTAACACAC
>contig_193_chunk_26401
CCGTATTAACACCAATGTTAATCATGACTTGTAAGGCAATGTTTAAACCAATGCCATAGGCAAGATAGGCGGTGAAACGTTGACCAATATTAAAACAACGATAACCTATATATAAAGCACGCCAGACTAATAGTGAAAATAATATGATCATAAACAATCCGCCTATTAAACCTAATTCTTCGGTAAGCACTGCAAACAAA
>contig_193_chunk_26601
AAGTCCGTATGCGCTTCAGGAAGATAAAATAATTTTTGTATACTTTCACCTAGCCCGACACCGGTCCAACCCCCACGACCAAAAGCTATTAATGATTGTGTTAATTGATAGCCTGAATCAAATTGGTTAGCCCAAGGGTTAAGAAATGTCGTTAAACGTGCTAAGCGATAGGGTGAGCTAATTGCTAAGGTTCCTAAAAT
>contig_193_chunk_26801
AATCGCTACACCCGTTAAAAGGATAATAAATTGCCAAATTCGTACACCTGCTAAAAATAACATTCCTAAACTAGTGACTAATATCACTGTGGCAGCTCCAAAATCAGGCTCGCGTAATAGTAAAAAAGTAATGATACCGAGAACTACTAAGGGCTTAAGAAAGCCACGGATTTGATTTTGCACCTGTTTTTCTTGGCGTA
>contig_193_chunk_27001
CAAGATAACCCGCAAGATAGACGATCATGGTTAATTTGACGAATTCAGAAACTTGTAATCCAAAAGGACCAAAACCTAGCCAACGCATACTGCCATTAACTTGTCGGCCAATACCCGGCAATAAAACTAAAAAAAGTAAACCAATACTGAGCACTAATAACGCAAGACTGATCTGTTGCCAGTAAGAGGTTTTTATTTGT
>contig_193_chunk_27201
ACGACAATGATTCCGGCAGCGATTCCTAAGGTTAAGTAAAAAAGCTGATGAAAAAAAAAGTGGAAAGGCTGGCCATACTGATGTTCAGAAATCACGATAGAGGTTGAAGCGACCATTAACAGACCGAAAGCAAGCAAAGTAGCAATAACGATTAGCAGCCAACGATCATACAAAACGATGGATGCAACATCCGGATTGCT
>contig_193_chunk_27401
GGTTTTAGACATATCAATGGATTCCTCGCACTAAACTGATAAAAGTATCACCACGTGCTTCATAATTTTTAAACATATCCATGCTCGCACAAGCTGGAGATAAAAGCACAATATCACCTTGCGTTGCTGTTTGATGGGCTAATTTTACTGCCTGCGCCAAATCAGAAGACAGTTCGATAGAGGTACTTTTTTCTAAAGCA
>contig_193_chunk_27601
TTTTTTAATAAAGCGGCATCTCGACCCATTAAAATCATTTTTTTAACATAGCGCTTTACGGAATCATTTAATAAAGAAAAATCAGCGCCCTTGGCTAAGCCTCCAGCAATTAAAATGATTTTACCTGAAATGGCTGGACCTAATCCATTTAACGCAGCGAGTGTTGCGCCGACGTTGGTTGCTTTAGAATCGTTATACCA
>contig_193_chunk_27801
AGTCACGCCTTTATGCTCTTTAATCCACTGGCAGCGATGAGGTAAACCCTTAAATTGACAAAGTGCGGTTAACATAGCAGCGGGAGGTAATCCAATAGCATGCCCTATGGTTAAAGCAGCTAATGTATTTGCCCAATTGTGTCGACCTTTAATAGGTATTTTATCAACAGAAAGTAAAATTTGATTCCCTTTTGCAAGAT
>contig_193_chunk_28001
AGGGTTTTTGATTGACCACTTGTAAGCCAAATTCTTGAGAACCCGGTTGTAGTGACTCTAAACCAAAACTGGTTATTTTTTTGGTGGTATAGTCTGGAAAAGTATTTAAATCTTCTCGATTCCATACGGCTATTTCAGATCCATGGTAGATGCGTTGCTTAACTTGGATATAAGTGGCTAAGGTTTTATGGCGATCTAAA
>contig_193_chunk_28201
TGATCTGGACTGATGTTGAGTATGCTAGCCAATTTAGGCTGCAAACTATAAGTCGTTTCTAATTGAAAACTTGAAATCTCTAATACATAAAAATCCGGTATCGGCTCATCAAGCAAATCTAATGCAGGTTTGCCTATGTTACCTCCCACGGCAACCTTTAGTTTTGACTGATGTATCATATCGCCTACTAAACTTGTTAC
>contig_193_chunk_28401
CGTGCCTTTAGCATTGCTGCCGGTAATCGCAATGATAGGTGCACGTGCTTGTTGGGCAAATAATTCGATATCGCCAATGGGCTTAAGCTTATGGAGGCTGATCACTCTGTGGATATTCCTCTCGTTGAGATCAATGCCAGGACTGACAATTAATTCCTTACAATCTTGAAAGTATATTGGGTCAAAAGGCCCTAAATGGT
>contig_193_chunk_28601
AAGCCACTTGGGGAAATTCTTTTTTAAATACGGATAATTTGGGTGGACTTAAACGGCTATCCAAGAGTGTAAAAGGTAAATTTAATCGTTTAAAATAGCGTGCACAGGATAGTCCTGTTTCACCTAAGCCTAGAATCAAACGGGTATAAGAAGAATTAGCGTGTGGCATCAATAATTCCGCCTCCCAAGCAGGTTTGTTC
>contig_193_chunk_28801
TTGATAAAAAACAACAGATTGACCGGGAGTAATCGCTCGCTGTGGGGTTTCAAATGCAATTTGATAATTATCATTGCCACAGGGTGTGATTAGGCAAGGAGTTTCAAGTTGTCGATAACGCGTTTTTGCTGTGCAATGGAATGGTTTTGTGGGTGGGCAACCGCTGATCCAATGTAGCTGAGTGCAAACCAGAGCCTGAG
>contig_193_chunk_29001
CGAAGAGTGCAGGATGATTTTCTCCTTGTACGACGATTAATGTATTACGAGCGAGTTGTTTATCGGCGACATACCATGGATTTCCAGATTTTTCTTTCTGACCACCGATTCGCAATCCCTGTCGCTGGCCTATCGTGTAAAACATCAGGCCATCATGTTGTCCCAATATTTCACCTGCTAATGTTTCTATATTCCCAGGT
>contig_193_chunk_29201
TGGGCGGGCAAGTAAGTTTGTAAAAAATGTTTGAACTTACGTTCTCCGATAAAGCAGATACCAGTACTATCTTTTTTAGTCGCATTAAGAAATCCTGCTGATTTGGCGATTAGGCGGACTTTCGGTTTGGTAAGATCGGCGAGTGGAAATAAGGTTTTAGCTAAAGGCTCTTGGCCTAAAGTATATAAAAAATAGGTTTG
>contig_193_chunk_29401
GTCTTTATTTTTATCAGCACATTTAAGTAATTGATACGTGTTATTTTTATAGGATTTTCCCGCATAATGACCGGTAGCAATAAAATCAGCACCACATTGTAGGGCGTACGCTAGAAAAGTTTTAAATTTAATTTCCCGATTGCAGAGAATATCTGGGTTTGGCGTACGGCCTAGTTGATATTCCGCTAAAAAATGCGTAA
>contig_193_chunk_29601
ATACGCGATTCCAATATTCAGCCGAAAAATTAATTGTGTGCAGTGGGATCGCTAATCTATCACAGATAGCTTGTGCATCGGCAATGTCGGCACTGGCTGAGCAATAATCTTCCGTATCGTCTTCTTCCCAGTTTTTCATAAACAGCCCTTCGACTTGATAACCTTGCTCTTTTAACAATAAAGCAGTCACTGAGGAATCT
>contig_193_chunk_29801
ACTCCTCCCGATAGGCCGACCATAACACGTTGTTTTTTCATATGATTTTTTAAAGGACGTTGTACGATACGATATGAGAATGTTACGGGTTAATTTACCTGCATTTAGGCTAATTTTCTAGTAATTCGATGGGTTCCGAGCCTAGCTCCACTGTAAGCGACTTTATTTTCTATATAGGATCGGATGATGAGTATCCAGTC
>contig_193_chunk_30001
ACCAGCCCTCTCATGTACACAGACCCACCGCGCCGGATTATTGACTCACTAAATTCTTATAGTCTTGTTTGATGCTTGCTTCATCATGAGGAGGAGAAAAAATAGCGACCAATTTACCTTCGGGATTAATCAAATATAAAGTGCCACTATGGTCAATCTGATAATTATTTTCTGAAATTTTACTTTGTTGGGCTTGTATA
>contig_193_chunk_30201
TAAACAACACCCATTTGTTTGCTCAATTGTTGAATTCCTGCTAGGGGTCCCGAGACGCCGATAAAATGGGGGTTAAATGCTTTAACATAATTACCCACTACTTTGGGTGTATCTCTTCTGGGGTCAAGTGTAATAAAGATAACCTGCGGAAGAGGAAGTTTTTCGGTTTTTAATTCCTTATAAAGTTGTGTCAACATAAC
>contig_193_chunk_30401
CATCGTCAATGGACAAATACTTTGGCAATGAGTAAAACCAAAGAATAGTAAACTGAAATGGCCTTTTAAATTATGATTAGTAAAGGGTTTACCTAATCCATTAACTAAATGAAACTCTGGAATTAATTGAGGTTGATCGATATTAGTGCCTGCAATGGGTGGAATAACGATACGAGTCTTTGAAGAGTGCCATAGGTTAA
>contig_193_chunk_30601
AGCCTAAACCTAAGCCTAAAGCGAGTATAGTGAAAATAATAAAGGCTAAAAATCTTTTATTAGAGATAGGGCAAGTCATTAAATAGTCCTCATTAAAGTATGGTCCATGAATAAACAAGCAAACAGCATGAGTAAATAAAAATTCGAATAATGAAAAGTTTTTATCGCTGTTGCAGCTTTAGTTTGCTTTAATAAATCAG
>contig_193_chunk_30801
TCGCTGCAACTATAAATCCAGTATTTAATAGTAAAGCCGCAATTAAATAAAAAATCCCACTCATGCCGATGCAAAAAGGTAACAAACTAATTCCGCTTAAAAGCAGCGTATAAAGTAAAATTTGTTGCTTTGTAAAAGCGATACCATGTGTCACGGGTAACATAGGCAAGTTACTTTTGACATAGTCGGCATGTCTGGCA
>contig_193_chunk_31001
ATTGCTAATGACCAGAAATGCGGGGGTGTCCAAATAAAAATAATTAAAACCAGAATTAAACCGCCTGGATCAATATTTCCTGTTACGGCGGTCCAACCTAACAAAGGAGGCGTTGCGCCTGCTAAGCCACCAATAACAATATTTTGTGTGGTGTGTCGTTTTAAGTACAACGTATAAATGAATGCATAAGCTATTAGGCT
>contig_193_chunk_31201
AATAAAGCTTAAAAAGCAGGTTAATAAATTACTTGATAGACTTAATACGACTAATCCTAAAAAACTAGCGGTTAATGAAAAAAGCAAAACATGCGTAGTTGAAATTTTTTTTAATGGGAGAGGCCGTCGATCGGTACGCGCCATTAACTTGTCCAAACGCTGTTCTAATAAGTGATTCAGCGCTCCTCCAGAGATGGCGA
>contig_193_chunk_31401
CTAAACCGACACCTAGTAATGTAAATAAACTTAATTGCAAAGAAAGTGGTGTTGAAGAAGCTAATACCATGCCTACCCAAACGGTAATTAACATTAAGCTAGTGACACGCCATTTTCCTAATTCCAAATAGATTAAAGCTTTACTAGCCAAGCAAGTAGCAAAATTCTTTAGCATGTTTTTCCTTATGGGTTACAACCTG
>contig_193_chunk_31601
TCCTTCATTAAGCATTAAGGCGAAAAAATTATACGAGAATAATTCTATTAAAGGTAGGGTTTTAAGAAAAAATTAAATTATTAATTATTTTTATTTTTGAAAAAGGATAATGCTATTTTAAAGATAAGGTATTTATTTGAAAATAAATACCTTTTTATTTTTTAAATAAAAAATAACTAGACAAAATTATTTTATTAGTG
>contig_193_chunk_31801
ATAAATTGTTTCCGATTAAAAATTAAATGAAATAAAAATTTTTTATCTTTAATAAATATAAAAATAATAAAAAAAGAGGTTTAATATGCACCCTGTTTATTTAGCAGCCCCTAAAGATTCACCATTTATGCTTGGTGAAAAAACAAAATATGTCGCAATTATAAAAGATAAAGCAGTTATATTAAATAATAAAAAATATA
>contig_193_chunk_32001
ATTCTAAGAATGATGCTTATAGTTTGACTTTCAAAATAGGAGCTTCGAATGCAGAGGTGCTTAAAAAATGTATAAATGAAAAATTAAGTATCTATAAAGTAGAAACTCCAAGTAAGTTTATAGATTTATTAGGAAGTGAATTTGATATAAAGGAACAACAAGAACTAAATCAAGAAAATAATGTTGAAGTTACAACATCT
>contig_193_chunk_32201
AAGTTAACGCTTGAAGATGAACAATTGATAGAAGCGTCACAATCACACCTGCCTACTTCTAGGCCTCGTCCAAACTCTCTAAGGTATGAAAACGTATCTGGTTCTTACTTAAGAAAAACATTATCATTACATGATCCGGTAAGGGAAAATTCACTCGACATACAGCAGCCAGATATCCCTTCAGACTTATCTTCATCACG
>contig_193_chunk_32401
CAATTCAATTCATAACCAAGATTCATTGGATGCAGAACGAGATCAGCTAATTGAGAGAGCACCAAAAATTTATTCCTTTTTTACTGAAAAAGCAAAAAATACTCCCTTATCTCATATAAAATCTCATGGGCTTAATATTCAAAAAGGTTATTTTAATGGTGGAGTAAAATCAAAAATATTATTAGATATTACGCAACTAG
>contig_193_chunk_32601
CGGATCAGATAAAGAGCAACAGTAATGAGATAGGAAATGAATCATCAAATGAACAAATACAAGCATTAAAGCAAAAGGTTTCAATGCTAAATGAAAAAATTAATGACAAACAAAATCTTGAAATTTTATCTCGATATCGCGGTTTTTCTGCATTTAAATGTTTTGCTACACTTTGGGGTGGTGGAAGAGTGAAGAGTATT
>contig_193_chunk_32801
GAGTATGTTGAACAATTACAAGAACAAGTAGGTAGCTTACTCAAAGAGATCACTCCATTAAGACCTACTGTTTAAAATTTATAAAATTAAAGGGCAGCTTTTTCTGCCCTTAATAAAAATAATAAGGGGATAATATGTATCCATTATCAAATTTAAAACAAATTAAAGATGAAAACTTGCAGCAGGAGTTAGATGAATTA
>contig_193_chunk_33001
CAAACTAAAACAGCTGAATTGGAAAGGTATCATAATTTTGCAGAGGTTGATGATCTTTTAGAAGAAAGTAAAAATATCATTGCGAGTGAAAAAAATGTTGAAGTGATAGCACAAAGTAGTAAAAAAATAGATAGTATAATGAAATTACTAACTCAACCTATACAAGAAAGAATGAATCAATTAATTTTTTTAAAAAATTT
>contig_193_chunk_33201
AATTGAAGCTTATTGTGATCAAACTGAAGTGCAAAGTTTAAATAGTACTTTAGCTATTCAAGAAAAAAAATTAAAAATCGAAATAACAAAAAAAATTATAGATTCACAAGAAATTAAAAATCAGTTTTTTAAAATTGATGCGATTTGTCATAAAAATTTAAAGAAAATAATAGGAAAAATAAAGCAAAGACTATTAGAAT
>contig_193_chunk_33401
TAGAAAAATCTTGTGATGATAGATATAAAGCCTATTTGAATAATCAATTGGAGATAATTAGCTTATCCGAAAAGGAAATTAACGAAAAAGTAACTGAAATGCCAGCTTGTTTTGCTACGATAAAATTTGTAATTGAATCGATTAACGAATTTGAATCCAGTCATAAATTATTTATACATTTAATACATTCTTTTAATTCA
>contig_193_chunk_33601
TCTAAAGAACACTATCAAAAATTAACCGATATTTTATTTAATTCTGCTGTTATTACTCTTTGTAAACGTGGATTAGAAATTCAAATAAAACTGTTAAATAATAATTTTTCCAAGTTTGATCCCAGATCGCAGTTGCTTGAAGATTTAAATACAGATTTACAATCGCTTAATCAAGAAACCAAGCAATTAATCAAACTAAG
>contig_193_chunk_33801
CAGTGAAGAATTAAAACTTAAACACAATAATTTAATGAATCTTGTCAAGAACTCTAATGAAGCCTTAACTGCTCATAATAAAAAATTATCTTATTCGAGTACCCAGATTGCTATGAATAAAAGTATAGCGATTAAACTTATTAAGGATAAAATTGATTTATTGTTAAATACTGAAATAAATTTCGAAGATAATGCTTCGA
>contig_193_chunk_34001
GTCAAGCAGTGATTGATAAAATTTCAGAATTGAAGCAAACAATTAAGGACGCTAAGGGAATCTTATCTGAATATCGAGGGATATCTTTTTTACGTTGTGTTGCTACTCTGTGGGGTGGGGGGAAAGTCACAAGTCAGGGATTAGTTAATACATTAGAAGAGCAGTTAACAGATTTTCCGATCAATAAGACTAGACTATCG
>contig_193_chunk_34201
CCGAGTATAAAGACTTGCTAAGTTAGAAAGGGACTTTTAAACTGTCCCTTTTTTGATTTAAAGAGATTAATAAGAAGATGCGCATTTTTAATCTTGATACGATATTTAGTTTTGCTCTCTATCCTGATGGAAATAAGAAACGTAATCGTAATAGCCAAAGCTACTGTTTAACGGTTGATCAATATAGTAAGAATGGTATC
>contig_193_chunk_34401
GATGAGACCGATACTGAAACACTTAAAAATCATTTAAAGAATATGAAGGTTCTATGCTTAGGTGTTTTGGCTGATGAATTTAAGAACAGAGATAAACCTGAGTTAGGCGCTGTAAAGTTTCGGATAAAAAAAACAGATAAATACGAGATCAAAAGAGAGTTTTTATCACCTAACAAAAATACTCCATTACCACTTTTTTT
>contig_193_chunk_34601
GTTTTACAAGAAGAAAAAAGCTAAAGTTACTAAAGCGCTAACTGATATTTTAAGTCCATTCTTTTTTAACATCATTAACTTATACAAAGAAAAAAATTTAGAGTTAAAAAAAATAGGGATAAGCAAAGAAGATATTATTGAAATTAATTATGCCTATCAAAATAAGATTACAAAAGCAGCTGAAATTATTTTTAAGGAAA
>contig_193_chunk_34801
TAGAAGGATCCCATACAGAAGTAAATATTATCGGTTTATTTGTCGACCCTTATTTTATACGAAAAGTAGATGACAGGTTGTTTTTAGAAGATACTCGACCTATTGATACGTTTCCAAGGCAGAATATTCCCCTTCTGAAAGAACAAAGTTTTTTAGAAGGAGATCAGGAATTAATAAAACCTGAAACGGATAGTAATAAC
>contig_193_chunk_35001
TTGAGTGCATCTATTTTTTTGAGCAATACTTACAAAAAAAATGATATTTTTGAATCATTAGATCGGGTTTTTACTGAATCTGTGGAAGAAAAATCAAAAAACTTATCGGTTACTGCAGAAGATGGAATTGCTAAAGAGGTAGTTGATGCTGCTCAGTTAGATTCAGGAGTAGACAGGCATGATACAAGTGTAGATTTAGT
>contig_193_chunk_35201
CACTAGTCGGCAAGAAGAAATAGCCGCTTCTATATCATCAATAAGTAACCCAATTGCTACTAAAAGTAAATCCTATGATTGGAATTCAAGAGCCAAAAAAGAGATAACGGATTTGCTTGTAAAGTATCAAAAACATTTATCTCAAAGGTTTTTTTTTCGTAATAATACTGCAAAGATTGAGAAATTATTCATTACAGAAG
>contig_193_chunk_35401
ATTTATTAGCAAAAATAAAGCAAGATACTTATGAAAGCTTTTCGAATTGTTTAGAGAGTATTAATACTAAAAAAATTCTTGAAACCCACAGAGATTTACCTATTATCCAGAAAATAGGTAAATTTTTCAAAGGCCATAGCAAAACGGAGGGCACATTATTGCTAGAAAATATATTTTCTAGCTTAAATGAGAATACTATA
>contig_193_chunk_35601
GTAATAAATTCTATATCTATTTAAATTAAATAAAAAAAATAAAAATAATAAGGATAAACTATGAAATATAATTTATTTAAAGCAATTAATGCTAATGTGCTTTATGAATACAACGAACCTTATAAAAAAAAAGGCGATCAGCAGGCTTTTAGTAATTTCAAGAAAATTTCAAGTGAAATAGGAGAAGCGTATCCGACAGA
>contig_193_chunk_35801
ATGGTATTATCAATCTTTTAAAATAACAAATAATTCTTTTTCTACAGCGTTCACTCTTCCTTTGCAAATATTTCCTGTTAACCATCATTATCAGCGATCTTATTTGCAAGAACATAATCAAATTCAAAAAAAAGATTCTAATGTAGCTGAGGATACTGATAAATTAAAGGATAAAGATCTAAAAATAGCAAAATCCAGCA
>contig_193_chunk_36001
ATTTTTTAAACAAGATAACTAAACTATTTTCTTTAAAAAAAGAAATATTTATAAATGGAGTGAAAAATTGTAATGATGAATTTGATTTTTTAAGACTTAAAAATTTTTGATCGCTTAAGGATCAAATTTTCTAATTGGTATCCATACAAACCAATATTTAATGTAATGATAATTAATAATAGTAACGCAGCAACGGCATT
>contig_193_chunk_36201
GTGTGCCATGGCAATAGGCAAAGGTAACACCCATAATACATTTAAAGCACCTAAACTAATTTGTAGACCTAATAAGAATGCTAGTAATACAGCGAGACTGCGTAAAAAAATTCTTTTCGTTACATTAAATAGTTTATAAACTACCAAACCTAAGTAAATAGTAGTAATTACCGCCATTATCCGATGAGTCATTTGTATGG
>contig_193_chunk_36401
CAGTGCGAGCAGTATGAGATAAGATACCCCCTTCGTAATTAATATTTGTATTTAACCAAAGGTGAAAACCTTCGAAGAAATTCATGGCAGGCCACCATTGTCCTTGACACCGCGGGAAATCGGGACAGACAAAAGCGGCATAATTAGCGCTGGTCCATCCGCCGAGACAAATTTGTATTATGATCAATAATAAACCGAAT
>contig_193_chunk_36601
GCCATCCATGATCTTAATTTTTGTTCCGATACTGAAGATTGCTTTATGGATAATTGGCTCAGTCGTAGTATTAATAGCCAAAGCAAACTCAATAACGCTAATCCACCTAATAAATGAGATAGGACAACCAAAGGATGCAATCGCAAAGTAACAGTCCATTTTCCTAACAAGCCTTGTAAAAACAATAAAAAAAGCAAACT
>contig_193_chunk_36801
AGTGGCTACCCATACGGGTTGTTGGGATAGTTTATATTTATTAATAATTAAAACTATTGCGGCAAAGCTTAATAATACTAAGGTAGCCGCCATATAACGATGAATCATTTCTGGCCATGCTTTTCCTAGATCTAAGGTTTTTCCTATAAAAGGGGCTTGCTTTATTTGTTTGGCATCCTTAGGCAATGTGAACTTTCCGT
>contig_193_chunk_37001
AGCAACCTGGCCAATCAGGGCACCCTAAGCCCGCATCTTTCAAGCGAGTGAATGCACCCAGTTGCACAACAATGAAAGCCAATAAAAAAGCAATATATAAAAAATATAAAGCCGATTTGTTTTCCGGAAGCATATTTTATCCTGTTGTTGAAATTGCCAATAAACGCGCTAAATCTTGATATATATCCTCACCAGAGACA
>contig_193_chunk_37201
TCGCTCGAATAATATAAAATAATTTTTCCAAATGGATTCGCTAAAAAATATCCATTTTTTTGATGTAATTTTTTTAATTCTGGTTTAGAGATCGTATAGTTTAGTAAATTTGAATCTTTATTTATTAATGGAGAAAGACGAAGTAAATTTGTTTTAGCTTGTATTAAGCCATACTTTACACGGTAACGATTCTTGCCTAA
>contig_193_chunk_37401
TGCTAATGTGATTTGCCGCATGGTATGCAAATTTTTTTGACATAATTCACGACAGGGCGATTCGTTTAAATAAAATAAAAACCAACTACCATTAAACGAACGAAGTTTTGTTCTATCTGGAATTAATTTTAGTTGCTGTAAACTCAAGTTGAAAGGAATAAGAGTCCCTTTATTGACTGTTTTGTGATGTAACCAGAGAG
>contig_193_chunk_37601
GATTTTTATTATAAAGGGCTACAGCTACTATTAACGGCGTTAAAAATATAATTAATAACAACAGAAAAATAAACAAATAATGGGGGGTATGTTTTTTTTTCATAAACGATGAATATGAATACTAAAAAAAGCAATAAATAAGGTGAAACTTAAAACAAACCATTGAAAAGCATAAGCATAATGACGGTTCGCTTGTAACG
>contig_193_chunk_37801
TAATAGGTTGCCAAAGTGGTGTAAAACTATAAGTTTGTTTGGTGTTAATGACGAGCATAAAAGGTTGAAAATTATTTCTTTTTAAGAAATCTGGATTGATAGATTGAATTCTTTTCGGCCATTTCTTTTCATTTATCTGCTTGAAGCTAAAGGTTTTGTTAGGAAATACAATTAAGCCACGTATTATTAGTTTATTGTTC
>contig_193_chunk_38001
AAAGGCGGAATTTTTGGAATTTTTTTTCTATCGATACTTTGCGGTATCCATCCTCTATTGACTAAAATGAGTTCCTGTCTATTATTTAAAATAAAAGGAGTGAGGATTTCATACCCGACTTTATGTAAATAAATCTTGTTTTCTAATAAAAAACTGTGTTGATTATCAAAATGACCTTGCATAATTCCAGGAAAATAATT
>contig_193_chunk_38201
TTTTTCTAAATTAATATTTTCAATTTGATTTAAATTAATCGGTATGGCTACCGAGCGTTGATAAAATATTTTTTGGATTTGATTTTTACTATCACCACGATGAATTTGCCAAAATCCTAAATAAACAAGTAAGGGAAGTAAAAATATTACCATCAGACTGGGAAATAAAGTAGGTGTAAAGCAATAATTACTAAATTCAA
>contig_193_chunk_38401
TGGATATAATATTTTTTTTCATGTTTTAAAAAATCAAAAAAAATGCCAAGGCCAAAATTACCGCAAGAAAATCCCACCACCATACGGCAGCATCGAAAGAAAAAGCATTTTTTTCTAGTAGTTGGTTGTGATAGATTCGAAAACATAAAATGCATAAAAATAATAGCGCGGCAGCAATATTTAATAAATGTAATCCTAGG
>contig_193_chunk_38601
AAGGCGATTAAAAAGCTACCATAGATTCCACTTTTAGTAATAATATGAGTATGAATGAGATGAATAAAATAATAAGTTTGTGAAATAAAAAAAATACAGGCTAAAAAAATAGCTAAATTTAAGTTTAGGCGACATAATTTATAGCGGGCTTTTTTTAAATAGTAGAGTGCACCGGTTAAAAGTAATGCGCTAAAAAGTAG
>contig_193_chunk_38801
AATGATTAAATTAATTAATGGAATTTGGCGCAGAGAACCTAAACTCGGTGTGCTAGCAACAGTTGCTGAAAAGCTAGAGGGGGGTAATAATGGCCAATGTTTAGCAAAATCTGGCCAGAGTAAATAATGGGTTAGCTGTGAAGCATCACCACTTTGTCCAGCTAGCCATGAGGTAATTGAGAATCTTACATGAATAATAG
>contig_193_chunk_39001
AGCCGATGAGTAAACCGAATAAAAATAGTTCAGAGATTAAAAACCATAACATGCCCCAACGAAAAGTTTTATCCATTTGTCGATTGTATAATCCAGCATTACTTTCTTGTGTCACATTCCAAAACCAACCACTCAGCATAAACACTAACCCAGCTATGCCTATTATAAATGCGATTAGCCCCCATTTTTTTTCTAAATTA
>contig_193_chunk_39201
AGTGAGCCAAAGGCTAAAAAGAGTAAAGCGAGTGCACCCAAAATGGGCCAAGCGCTTTGTTCGGGTACATAGTATGAAGAGTCTTTGTTTTTCATTCGCGTTTGTCCTTTAACGTGATCTTGGCTTGAATTTTTATTTCATGAAAGGGTTTTAAATTGGAATATGGCCTAAAGTTTGTGGTGCTATTTTTGCATGTTTTA
>contig_193_chunk_39401
AACCGCTTGTGTCGAATAAGGTATAAGCTAAAGTAATCGTATTAATATTTTTTGGTAAATGCTGATCAATATGAAATAAAACCGGCATGTCTCGTTGTTGGCCGGGATTAAACGTTTGCTGAGTAAAGCAAAAACATTCGGTTTTTTTTAAATAACGTGCAGCTAAGCCTGGAGAGACGCTGGGGATGGCTTGTACAGTC
>contig_193_chunk_39601
ATTGGACGATTCGAATTATTTTTAGCTGCAAAATAAATTAAAATATTTTCCCCTGGATGTAATTGTATATGCTGAAGCCTAGGGTAAAAATCCCAGGGAAGATAGTTGTTGTTATTTGTCATAAATTCCACACGAATATTGCGTGATAAATCAATTTCATTCGAAGTTACATAGGCATTTTTATCGGTTTTCCCATTAAT
>contig_193_chunk_39801
ACCTAAATTTTTACACAGTACGTTATAAAGTGGAATCATGGCAAAGCCAAAGCCAAACATGCTTAAGGTGGTAAAACAGAGCAAAATTAAAATTTTTTTATTTGATAATTTCGCTATTCTAACTGTCATGCGTTTGTATACTCACAGCAATTGGATTTTTGGCAAGGCGTTGCGAAAAAGAAGCAACCGAAGTGTATATA
>contig_193_chunk_40001
ATATACATGAGGATTGCGAGTTGAGCGACAGCCAAAAATTCAAGTGCGAAGAGTATATTACTCAAATTTTGGCGGTGTAGTAAAACTATGTAATGGAGGAGGGGAACTTAAGGTCCATTCTAATCCTTCAGCGCCTTCCCAAACCTGAGAGCTCGCTTTTTTTCCTTTTCCACGTATCGATTGAATAATAATGTAGAGAA
>contig_193_chunk_40201
AAAATACTTGAGCAAAGCCGAATAAAAAAGCACCTAAACTCGCAATTGCATTAAAATTGGCAAATTGTAAGGAATAATCGGCCACTCGTCTTGGCATGCCAGCGAGGCCTAAAAAGTGCATTGGGAAAAAAGTTAGATTGACACCAATAACAGATAGCCAGAAATGACATTGACCTAAGCGTTCGTTGTACATAACGCCA
>contig_193_chunk_40401
GTCATTTTAGGCAACCAATAATAAGCTCCGGCAATAGCCCCAAATAAAGCACCAGGTACTAAGACATAATGGAAGTGTGCTACCACAAAATAGGTATCTTGATATTGAAAATCTGCAGGTACCATGGATAACATGACACCCGAAAAACCACCGATGGTAAATAAAATAACAAATGCTAAAGCAAATAACATGGGGGTTTC
>contig_193_chunk_40601
AAAACTGATAGCACCGCGAAACATGGTGGTTACCCAATTAAATACTTTAACTCCTGTAGGCACGGCAATTAGCATCGTGGTATACATAAAAAATAATTCAGCAGCCAAAGGAACACCGGTTACAAACATATGATGTACCCAAACAATAAAAGATAAAAATGCAATGGCTAACAATGCATACACCATGAACCGATAACCAA
>contig_193_chunk_40801
AAAGTTTTTTGCGACTAAACGTTGGAATAACCTGCGAGATAATTCCAAAAGCCGGAAGAATAATAATATAAACTTCAGGATGTCCAAAAAACCAAAAGAGATGTTGATAGAGTAATGGATCGCCTCCGCCTGCCGCATTAAAAAAACTTGTTGCAAAATGTCTGTCCATAAGCATCATTGTCACTGCAGCCGCTAAAACG
>contig_193_chunk_41001
GGCATGACACCTATGAGTAAAAAGGCCGTAACAAACCAACTCCAACAAAATATTGGCATTTTCATCATGGTCATCCCAGGAGTTCTAAGATTGAGAAGCGTGACAATAATGTTAATAGCGCCCATTAATGAAGAAAGCCCCATTAAATGAATCGCAAGAATTAAATAATCTGTGCTAGCTGGTCCATAGGTCGTTGATAA
>contig_193_chunk_41201
GGGCGCATACATTGTCCAACCAAAGTTAGGTGCAGAACCATCCATAAATAAGGTACTAAAAAGTAAAATAGCGGCAACGGGTAAGATCCAAAATGCCCAATTATTCATACGTGGCATGGCCATATCAGGTGCACCTATCATTAAAGGAATCATCCAGTTGGCAAAACCAGAAAAGGCCGGCATGATAGCGAGGAATAACA
>contig_193_chunk_41401
TGACTAAGCCATGCATGGTCGTCATTTGATTAAAAAATTCTGGATTAAACAAACGCGCACCCGGTTGAAATAATTCTGCACGAATTAATAAAGCAAAGACTCCACCGATAAAGAACATCAGTAGGCTAAAAAGGAGATATAATGTCCCAATTTCTTTATGATTAGTTGTGAATAGCCAACGTTTGATAAATGCTAGACAA
>contig_193_chunk_41601
CCTTGAGAGGCCGAATGTTCTAAATCAAGTATTTTTTCCATGAAGAAGTTCTCCTACTTGTTGTTTGGCCCATAAATTAAATTCTTTTTTACTCACCGCTTTTACAACGATAGGCATAAATGCATGGTTTGTCCCACACAGTTCAGCGCATTGGCCACGATACGTGCCTGCAGTATCTATTTTTGCCCAGGCTTCATTAA
>contig_193_chunk_41801
TAAATCCTGGAATAGTATCGCGTTTAATGCCTAAAGTGGGCACCCACCATGAGTGTATGACGTCATTCGAAGTAAATAAAAATCTAATTTTTTTATGAATAGGCACAACTAATGGATGATCCACTTCTAATAAATACCATTGATTTTTCTTTGCTTCATTCTGTAATTCTTCTACAGGTGTAGAGAGATTGCTAAAAAAA
>contig_193_chunk_42001
TCGATTCCTTGATCTAAATAAGCGTAGCGCCAACGCCATTGATATCCAGTTACTTTAATCGTTAATTCAGAATCGCTATTATCATTCATTTTGATTAAAGTTTTAGTGGCAGGTATTGCAATAACGATTAATATAATAAACGGCACAATGGCCCATGCAATTTCCAAAAAAAAATTTTCATGAAATTGAGCAGCATTGAC
>contig_193_chunk_42201
TCCTCGTGATTTTCTATGCCGAATAAGCGAATAAATCATGATGCTAAATACTACGATGGCAATTCCTACGCAAACCCAAAATACCAGCATATGTAAATGATAAATAGCATGACTGATAGGCGTAACGCCTCGCGGCATATTGGTTTGCCATGCCGCTAAAGCCAATCCTGGACTAAGCAGAAAATTAAAATTAATAAAAA
>contig_193_chunk_42401
AAATTAAAAAAAATTTTTTAACATGCTTCATATCCTATCTGTCCTTTTTATAGTGATCACAATAACTTTTTAAGTTTAGGATGTTTTTATTTCAATCAATAGGCACAATTGATTAATTTAAATGCTTAGCATAAAAGATCATTACCATAAAAAATAATTGCCAGTAGTTTTGCTTTGTTCAACCATATATTTTACGCTAG
>contig_193_chunk_42601
CTTCTAATTCGGAATTACTACAATTTTTGCAGTCTCCTTTTGCAGGCATTTTTTTATACCCCAAAATAGTATGTTCAAATAAAACATCGATATTTTTGGCAATAATGGGTTGCCAGCGTGCTTTATCTCCTAATATGGGCGCCCCTAATTTCCCATTATCATGGCAGATAGCACAATGTTGTTGGTAAATTTGTTTACCT
>contig_193_chunk_42801
ACTTTTAGGCTCAGTGGTTTTTCTTGTACGGGAATGGTTTTGGTCGCCCCCGCTTGATCATTTAAGATGAGATAATCAACGGCTGCTTTTACTGCATCATCTGAGCATCCAGTGCAAGTTCCTTTAGGTGGCATGGAATTAAAACCATGAATAGCCCGTTCATAGACAATATTTTTTCCTTGCTTTAAACGTTTTTTCCA
>contig_193_chunk_43001
TTCAACGGTATCGCCTAATTTTGGAGCGCCTGCTGCTCCACTGGCATGGCAAACCGCACAATAAGATTCATAAACTTTGCGGCCAGTTTTAGCGGTAATGGGTCCACTGAATGCAGAATAAGGCACTTGGCTTTTTACTGTTTTTAAATAAACTGCGATGGCATTTAAATCGTGAGTAGATAAATACTTAAGACTATTAC
>contig_193_chunk_43201
TATTAACTTCTGCCATGGGTCCTGCTACGACACCGGCATTTCTTAACAGTTTATTTTGTTTAAAGACGGCTCGAATATCATCGATACAAATACCTTTTAATCCACTTGAGCTTATATTCGGTGCGTAATAACCTTGGATAAATCCTCCCGTTAGGGAATATTTCTTTTTTTCAGCACCTAACAAATTCAAAGGAGTATGG
>contig_193_chunk_43401
CACATTCCGCAGTGACCTAAGCCTTGGACTAAATAAGCCCCACGGTTCCATGACTTCGTATATTGCTTATCTATTTCATAAGCACCAGGACGAAAAAATAAAATCCGCCATCCTAGTTGCAAAAAACGCCAATTAAATGGCCACATCATTTCATTGGCGTGGTTAGCTTTTTTAACTGGATCTAAACTAAATAGATAGGC
>contig_193_chunk_43601
TTTGATCGCTAACAAATCATGCGTATTGATTTTGGTGAAGCTAGCGAAAGGAAATACCGGAAAATAATAACTTCCATTCGGGGCTATACCTTCATGCATGGCACGGATAAAATCTTTATCATTCCATGTTCCTATTCCTGTGGTTTTATCTGGTGTAATATTGGGCGAATAAATGCTCCCGAAAGGCGTATAAATTCCTA
>contig_193_chunk_43801
ATCCTCCAGCAAAAGGTTGGCCTTGGTGTTTTGTATCGGTATGACAAGCGATACAATCACCCGCTTTACTTAAATATTCACCCCGTTTAATCAGTTTGCGTAATGCAGCATCTTTAGGATAATTAATGGGAGGATAGGGGATATTGAGTTCAGGATTTTTCTTTGTTGGATCAGCATTCGAGTTGGCAAATGCCAAACTA
>contig_193_chunk_44001
GATAATAGCAAGGTGGATATAAAAAAAGAATATTTTAAAAAATTATAGAGATATCTTAAGATTATTTTATTCATAGTCCTTTACGAATCCAATCTTTTTTAGATATGTTACAACCCTGCACTCGATTTTATGAGCTATTTTCGATCAATTTACGTGACCAAAAACCCAGGGCAAAGGTCTCAGCAACTATCTAATGACTT
>contig_193_chunk_44201
ATCATTCGTTATAATGCCATAGTCATCGTTTATTTTTAAGTATTATTGTATTTATTCCATTCTTTGTTAGATACACTATCTTAATTTTAAAGCAATCTATTTATTTATAGATAATATAAACTATTTAGTGGAGTGACGGATAACTTTCTTCCTATTGAACGCATGTTAGAAGATGTCTTTAAATGACTATAGATGAACTC
>contig_193_chunk_44401
ACTAAGGCTATTAAGCTTTTAAAGGCGGGAAAACTAATTGTTTTTCCTACTGAAACAGTCTATGCCTTAGCAGGTGATGCGAGAAATTTAACCGCGGTTCAGAAAATTTTCGCGCTAAAGCAACGTCCTTTAAATCAACCTTTAAGCGTTTTATTGGCGAAAGAACATCCCCTGGATAGATGGGCCAGAGACATTCCTAA
>contig_193_chunk_44601
GGTTGCAGAAAAGTTAGCTGATCATTTTTGGCCGGGTCCTTTGACACTTATTTTAAATAAAGAAAAATCAGTTTTGCCTGAATTAACCGGTGGGCAAGATAAAATAGGTTTACGCGTGCCGGATCATCCTATTGCGCAAGCGATATTAAATTCTTTTGCCAGCGGAGTCGCAGCGCCTTCTGCGAATCGCTCCACTCATC
>contig_193_chunk_44801
TTAGTCCTACCTTAATTGCACATGTACAGCAAGAATTTGAACATAAACTCGAACTTATTATTAATGGTGGACCTTGTTCTATTGGGATTGAATCAACGATTATTGATGTGACTTTTGACGTTCCGCGAATACTTAGATTAGGCGCTCTCCCGTTAGAACAAATAGAATCTATCACTCCCTACGAGATTGGGGAATCCATA
>contig_193_chunk_45001
TTATCTCATCGTTTTTCTAAAAAGCCTTTGATAGAGCAAGTTTCTAAACAAGAATTAGATCGTATCATCGATAGTTATTTAAATCAGCATAAGCTATTAACCGTGTTTGGATTAGGTCCAGTAAAGAAAAAACATAAAGACTTAACTTGGATTCGTATGCCGAATGTGGCTAGTCAATATGGGCAGAGGCTATATCAATA
>contig_193_chunk_45201
TTTGCATGAAGCGGAACAACAGAGTGATAAAATTTTGGTGGAATCTGTACCAAAGCTCAAGGCCTGGGCCGGGATCCAATTGATATTAGATAAATATTCTTAAAAGAAATGAGTCGCTCATCGTAAACTAAAGCAAGGTTCTGTCACAACATGGATTTTTTTATAAAATTAGACTAAATTAAAAACATTTATAGGTAGAT
>contig_193_chunk_45401
ACGTATGTTAGCGCTATTCTTTTTCTATAGTCTTTGTGTGCTTTTTGCCTGGTGCAAGGAGCGAAGGCTCGCTATAGGTTTATTTATAGTCTTTTTATTACTAACAACGTTTATGTTTATTCATCATATGACTGATCATTTATCTCTGCAATTTTAGGGATAATTAGTATGCACTCTTCTAAAATAGCCAAAATTATTAA
>contig_193_chunk_45601
GATCCTCAATGCGATAGATGCTCTAGGTTTAGTTTTTTTGCTATTGATCGCGTTTATTTTACAAATAGGCTTTCACGAATTACCTTGCCCTTTATGTCTCCTGCAACGGCTTGGTGTGTTGGCAATAGCATTTGGTTTTTTGCTGAATGTACAATTTAAAATACGTCCAGCCCATTATGCGCTTTCTTTATTATCGGCCA
>contig_193_chunk_45801
TATTGACAGCGTCTATTAGTGTACGCCAAATTTTTCTTCATGTAATTCCAGGTGATACGGGTTATGGGCTTCCTTTATTTGGTTTACACCTCTATACCTGGGTATTTCTGCTGTGCGTAGGCGTGATTATTTATATCTCCATTATTTTTAGTATTTCACCTCAATATGAATATGATGAACCCTCCAAAACAAAGGGAATG
>contig_193_chunk_46001
CAGTTTTTAACCCATATGGCGTTTGCGCTTGTTTTTCTTTTAGCCATTTTAAATGGAATTTCTACCTATTTTGAATGTGGGTTAAAAGCTTGTCCAGACAATCCTGTCAAATATGAGATTCAATTAGTTGCATCTCATTCTCGCCATACTTAATTTTTGTTTTAACATGGCTAAAAAACGATAAAAATTAGCTTTGTTTA
>contig_193_chunk_46201
TTCTCGAGGAAGTATGAATCTCAAAGATCTTAAATATTTATTAGCTTTAGCAGAATACCGTCATTTTGGAAGGGCTGCTAAAGCGTGTTCGGTTAGTCAACCAACCCTAAGTATACAATTGAAAAAATTAGAGCACGCTTTAGGCGTACAGTTATTTGAGCGCGGACAAAAAAGGGTATTAATTACCGCAGTAGGGATGC
>contig_193_chunk_46401
GTATTGTGGAGCAAGCAAAGCAGGTACTCAGTGCTATGCGCGAGCTTGAGAGATTAGCCAAATTAGCTAAGGATCCATTTTCAGCAGAATTACGCTTGGGACTAATTCCTAGTTTAGGGCCTTATTTACTCCCGCATATTTTACCTATTATCAAACAACAATTAACTAAACTTTCGCTATATTTATATGAAGATAAAACG
>contig_193_chunk_46601
GATTTACTTCTGACGCAATTAAATCAAGGGGTGTTAGATGCCATAATATTAGCATTACCGGTTCCACATAAAGGCATGCAGTGTAAAACTTTATTCAAAGAACCTTTCTTTTTGACTATGCCAGCATCGTATTCTTCACATTATTCTAAAGAATTACATTTAAAAGACTTAAAGGATGAAAATCTTCTTTTATTAGAAGA
>contig_193_chunk_46801
AGGTCATTGTCTCAGAGATCAAGCATTAGAGGTGTGTCGTAAAAAAACTAACCTTAAAGAAAAGATGAATTATCGGGCAACCAGTTTAGAAACTTTGCGACATATGGTGGGAAGTGGGGCAGGAATTACTTTACTTCCTTTATTAGCTTTAGAAGAGCATTCTTTGATAATTAATAAGCCTTTTTCTGCTCCTAGACCTG
>contig_193_chunk_47001
AGCGAAAAATTGGAATGTTATGGCGTAAAGAAAGCGCTTTGGAGCCTTGTTGCAAAAAGATAGCCACACTCATTGAAACTACGATTCCTGATGTTTTAGCTGATTTAGAAAAAAAACTGGATTCAGCTAAATACACTCACAACACTTGAATTTTTGTCTGTGTTGCCGTTCAATTTGAATCCTCTTCGCGGCTACTTGCC
>contig_193_chunk_47201
AAAAATTCACACTGTGAGTATAACTTTAACCTTTGTATTTGAAGAAAAAATTACTTTTTCATAGAGTCAAAAAATTCATCATTGGTTTTGGTGTTTTTTAAGCGTTCAATTAAGAACTCCATGGCGGTTACTTCATCCATGGATTGTAAAATTTTACGTAATATCCACATTTTTTGTAATACATCAGGTTTAGCTAGTAA
>contig_193_chunk_47401
CTCTTCACGTCGAGTACCCGATCGATTTAAGTGGATAGCAGGATAAATACGTTTTTCAGCTATTCTTCTATCAAGATGAATTTCCATATTTCCGGTTCCTTTAAATTCTTCATAGATAACATCATCCATTTTTGAGCCGGTATCAACCAGCGCGGTTGCGATGATGGTTAAACTACCCCCTTCTTCAATATTACGCGCAG
>contig_193_chunk_47601
CGCCAAAAAAACGTTTTGGTCGTTGTAGTGCATTCGCATCGACACCACCTGTTAATACCTTTCCAGAGGAAGGAATAACAGTATTATAAGCACGCGCTAAGCGGGTGATAGAGTCTAATAAAATAACGACATCCTTTTTGTGTTCGATCAAGCGTTTCGCTTTTTCAATCACAATTTCTGCGACTTGTACATGGCGAGTT
>contig_193_chunk_47801
GCAGGTTCATCAAAGGTACTTGCAATGACTTCACCACGAACAGAACGTCGCATATCGGTTACTTCTTCAGGACGCTCGTCAATTAATAAAACGATCAAGTAGCATTCTGGACAATTATGCGAAATCGATTGTGCGATATTCTGCATCATCATCGTTTTACCGGCCTTTGGAGGGGACACAATTAAACCACGTTGACCTTT
>contig_193_chunk_48001
CCCAGTCGGAGCGACTAAATCAATAATTCTAGCAGTAATGTCTTCTGTGCTACCGTTTCCGCGTTCGAGCGTAACTCGTTCGTCAGGGAATAAAGGGGTTAAGTTTTCAAATAAAACTCGATTTTTAGCATTTTCAGGCGCATCAAAATTAATTTCGCTTACTTTAAGTAAAGCAAAATAACGTTCAGATTCTTTAGGGG
>contig_193_chunk_48201
GACGAATTTTTCCTGAAACCGTGTCGCCAGTATGAAGATTAAAGCGTCGAATTTGACTAGGAGAAACATAAATATCATCAGGTCCGGCAAGGTACGAACCTTCTGCAGAACGTAAAAAGCCAAATCCATCCGGTAATATTTCTAATACGCCGTCTCCATAGATATCTTCTCCTCTTTTTGCTAGTGCTTTAAGGATAGAA
>contig_193_chunk_48401
AAGATCATATCTTTTTTATGCAGGCGGCCCAGACCATCTATTTTTAATTCTTCAGCAATGGCAACCAATTCGGCTGGGGAGTTTTTCTTGAGTTCAGTTAAATTCATAGTATTGTTTCTTTCATAAAAGGAAATGTAAAAAATTGAGTGAGTATTAAGTATTTAATTGGAATATTAATATTAAGAATGAGTATCAAGAAT
>contig_193_chunk_48601
TTAGAGAGTGTTAAAAATTCATTTTATAATTTTATATCCGAGTAGAGATACAAATAGTGCCCTACGCATAGTTAAACAAATGATGCGAAAAAAGTTACCTGAAATCCCCAAAACAGTGTTAGTGCCAATAGTACTTATCTTAAGGCCATCCTACTTAGAAAAATACATTAAAGAGTACATTGGTTAAGCAAGATGTTTAT
>contig_193_chunk_48801
CTAAAAATGCTTCTAACTGTGATTTCGATAAGGCGCCGACTTTAGTTTCTAGCGCTTTTCCATCTTTAAAGAGGATTAATGTAGGAATACCACGCACACCATATTTTGCCGGGGTATTAGGGTTCTCGTCAACATTTAATTTCCCAATTTTTATTTTTCCATGATACTTTTGGGCAAGCTCCTCTAAAATAGGGGTAATC
>contig_193_chunk_49001
ATTTTGCAGGGGCCACACCATTCTGCCCAAAAATCAACGAGTACAGGTTGGGAATCAACTTGTAATACTTCTTTTTCAAAGGAAGCATCGTTAAGAGTAATAGTGGATGAGTTATTCATGGTAGTAACCTATTTGACCTCAAAAAAATGGTTGACAAATTATACTCATGCAAATGAGTTTTTTGGGACGGGACCGCATAG
>contig_193_chunk_49201
TGAAGCAACCGGAGTGTATATAATATACAAGATTGCGAATTGATCGGCAACGTAGTCAAAAATTCAAGTGCGAAGCGTATATTATTCATGCTCAGGGGCGACAACGTAAATACCAGGAGCATTCCGTAAGTAACCGTTATAGTCCATTCCATACCCAAAAACAAAACCATGATCCATAGTAATAGCGGTAAAATCTGCCG
>contig_193_chunk_49401
AGGTTGTTCCTCCCGGTAAACGGTCCGCTTTTTGTTTATCGAGTAAGACGGCAGTATATACTGTCTGTGCCCCCTGTTCATGACAATAATCAACGATGGCAGCTAATGTCAAGCCACCATCTAGAATATCTTCAATAATCAATATATTACGACCTTTGAGAGATACACGCGGTTTAGCTATCCAGAGTATTTCAGCTTGC
>contig_193_chunk_49601
CCAACGGTTTCCTGTGAATAGCGTGTAGCATGAACATAGTCGAGTTCTAATGGAAAATCTAGGCGTGGAAGTAAGTTTCCTGCTGGAATAAGACCTCCAATCATAACACATAAGACGACGGGATTGCTTTCACTTAATTTATCGCTAATGGCCTTAGCCATGTTATCTAAACCTTTTTCGATTTCTTCTTTAGTAAAAAG
>contig_193_chunk_49801
ACGAGTCGCTTTTCTTTCGACTTCTTGTATATGACTTGGAATTAACATGAATGCATCCTAATGTTCGAATAGAGGTTTTAATAGGTTAACCGCACTACGCCAGGCGTCAGTTTGCTGTAGAGCAGGGAGGGTTAGTGTGCGACGAGGAAATAATTTTTGCAAGTGCTGGGAATTATAAAGTTTAATGAGTTCAGGAGAGT
>contig_193_chunk_50001
GCGCTAAATTTTCCAAAGCTAAAATAGCATCTTTTCGGCAATTACAAACTAATAATGCATCGCATCCGGCTTGTAAAGCCAGTCGTATACGTTCTGAGATAGTTCCCATATGTTGTACTGCTTTCATTGATAAATCATCCGTAAAGATTGCACCCGTAAAATTTAATTGTTTACGCAAAATAGATTGCAACCAATAGGGA
>contig_193_chunk_50201
GAAAAACCACAGGGTAACGGATCAACCTGATTGTAGACGATATGTGAAGCCATTATGCCATCTAGATAGGGACTTAATTGAGCAAAAGGAATTAAGTCCTGTGCTTCAATAGTTTGATAGTCTCTATCATCTACGGTGAAGTGCGTGTGAGTATCCGCACTGACAGAACCATGTCCAGGAAAGTGTTTGCCTACAGAACA
>contig_193_chunk_50401
CATGCCCGCACGATGCATCCCTGTGATGACGGCACGCCCTAATTTAGTCACAATAGTAGGATCACTATGTAATGCACGTAAACCTATGACTTGATTTAAATTATTATTTAAATCTAAAACGGGTGCAAAACTAAGATCAATACCTACTGCCAGTAATTCACTGGCTAATAACCAGGCATGGGTTTCTGCGAGCTGAATAG
>contig_193_chunk_50601
CTTCCTCAGGTTTTTGGTCGTAACGAGCGCCAATTAATCCTAAAGCGGGCAGTCGCGTAAATTCTTCTTGAAAACGTTGAACTCTTCCCCCTTCTTGATCAACCGTTAATAAAAGTCGTTGTTTACTGTGTAAATGAATTTGCGAAATTAAGTGCTGCAGTTGAGAAATTGATTCAAAGTTACGTTGAAAGAAAATAATT
>contig_193_chunk_50801
CCACCCACTTGAGGATGCTTTATTATTTCACGCTCTTCAGAAGTGAGCTCTAAACCTGTTAGATCCAGTATAATAGGTCCCATAAAGTTCTCTTAATGTAAATTGTACAAATAGTTAAAAAAACATTAGTTCTTAATAGTAATCACTAATTATAACATCGATTAATTGGTAATTAATGAACGACTCGATTGCTATTAAAA
>contig_194_chunk_1
AATTATTTTTACAACCTAAATTTAAATAAAACATTAAGCCCGCGAAAGCGGGCTTTTTTATTAGGTAAGTAAAATTTTGTAATGCTATAGATCTTTTTACAATCGATTTATTTTATGATCTATAGTAATTAGAACTTTCCTGAGGATAATTATGTTTGAATTATTTTTTTCTGCTGAAGCTTGGATTAGTTTACTTACCT
>contig_194_chunk_201
TAACCGCATTAGAAATTATTTTGGGAATTGATAACCTAGTTTTCATTTCTATAGTAACCAATAGACTTCCTAAAACTCAGCAACATTCAGCACGCCAATTTGGTTTATTACTCGCTTGTTTGACGCGCTTGCTTTTACTGGCAACCTTAGCTTGGATAACTAAGTTCACACAACCTCTTTTTACCTTAGTGGGTCATGTT
>contig_194_chunk_401
TTTTCAGGAAGAGATTTGATACTCATCGTAGGAGGATTATTTTTACTTGCAAAAGGGACCAGTGAACTTCATTTTAATGTAACTATTACCGCAGAAAATAAAAGTAGTCTGCATCGATACTCACGATTTTCAATGGTTATCATTCAGATTATGTTACTAGATATTATTTTTTCATTAGATAGTGTGATCACCGCAGTAGG
>contig_194_chunk_601
AATGGCTCAGGAATTTATCATTATGGCCTTAGCTATTATCATCGCAATCGTACTGATGATTTGGGCCAGTGGACCCATCAGTCATTTTATTAGTACCTACCCGAACTTAAAGATTCTCGGTTTAAGTTTTTTATTGTTAATTGGCTTAGTCTTAGTAGCGGATGGCTTTGGTTTACATGTGCCTAGAGCCTATCTCTATT
>contig_194_chunk_801
TTGCTATTGCTTTCTCAGTATTTGTAGAATGGTTAAATATTCTGGCTAGTCGATGGCGACAGAAAAAAAATTCGAATTAGAGGCTTTTTTTAAAAATCTAGGGGTATTCACCCCCAGGTGAAGGCTTAGAGAGCCCATAAAGAAAAATATGCTTGCATTATCGACTCTTTTTTGATAAATAGAGGGCTAGCTTATTTCCA
>contig_194_chunk_1001
ATAATAAGGTGTTCCCTCATGCTAAGTAATAAGTATAAATTAACAGTGATAATGGCTGGCTTTTTTTGGTTAAGCTTACTCGGCAACGTTGCTTTAGCGGATGAGACTTCACCATCAAATGATGATGAAATCAGAAGACTGGCACAAAAAACTCAAATTTTAGAGTCCGAATTGCAACGCGTGCAAAATCAAGTGGCTAC
>contig_194_chunk_1201
TTTACGTAGGCAATCAAACCCAGATCATCTTTCTCCTACAGAAATTGCTAATCATCAAAGTTTAGTTACTTCTCTGCACCCTTTTTTTATTATTGGCACGCCTGTCGTTAGCTCACCGTATATTGGGATAAACTCCGAATTTAATGCTTCTGACTTAATCGTTAATCAGCCTTATGTGAACGAGGATCTCTATTTACTAC
>contig_194_chunk_1401
AGCAGCGAAAACGGATTTACAATTATTTAATAGAAAATGGGCATTCTTTTCCAGCGACACCGGTTGTTAATCTGAGTGGAAAAGTAGAGTCCCAGATCTACCATACTAGCCATTTTGGTACTTTTCAAAATAACTCAGCGACAGATATTAATTTGACGGGTATTGAGTTAGATACTGAAATTTTAGTGAATCAGTGGGTA
>contig_194_chunk_1601
ACAGGTCTTATCGCGTTTGTTTATGATAATACTCCTCCTGATATGTCGCCAAGACGCATTGATAATTCGCATGTTTTTTTAGAGCGGGGGTTTTTAACCATAGGAAATTTAGCTAAGTTTCCTCTGTATGCGACCATGGGTCAATTTTACGTGCCATTTGGTCAGTACTCATCTTCAATGATTAGCGATCCATTTACTAA
>contig_194_chunk_1801
AATCTTAGGCAGGACCAAAGCGAGGGCCTTGGAGTTAGCTTTTTCAAAACAATTTAATGATGAAAATAATTTAAATTTATCGACTTTTGTTTTTAGAGGACCAAGCCGAACCAGTATAGACAATAATGGTCTACGGAATTATGGAGCTAATGCGGAGTATATTTTTACTAAACCTAAATGGAATATTGATATAGCAGGAA
>contig_194_chunk_2001
GCTATATTCGTAGTATCGCGGATTCCATTGGAATGCAGCATAATGATAACGATGGAACTAATAATTTTGAAGGATTTGCTACTAACAATAATACTGAAATTCTTAATCCTGTGTCGGGTTTAGATGCTCGCGGAACGTTGAGCATCGAAGCATTTAGTGTTACGGGTGAATATGTTACGGCTAGCCGTTCATTTTCACAA
>contig_194_chunk_2201
ACAGTATTATCATTTAACGGGCAGGGTGCTAAGCCTTCAGCTTTTCATGTAGAGGCAGAGTATAAATTTAATGTGTTAGAAAAACCTAGTGCAGTTATTATTGGATATGACCAATCCAAAGATGCTTTAGGTTTACTCATTCCTAAGAAGCGCTATATAGCAACCGTTAGTACATCCATTTGGAAATATACCATCGAAAG
>contig_194_chunk_2401
TTTAGAGTTTCGCCACGATATTGACTATAGTGCAACAGATGTTGCTCAAGGCCAATCGGGTTTAGGGTTTAATCCTATTAATGGAACAGGAAAAAGTGGTAATACAATTACTTTACAAGTTGGCTTATATTTCTAAAGATATACGCTTCGCACTTTAATTTTTGATTGTTGCTGCTCAACTCGTAATCCTCATGTAGGTT
>contig_194_chunk_2601
AATACAGTCTGGTTGCTTCGTTTTCACGCCGCTTTGCCAAAAAATCCAATTGCTGTGAGTATAAATTTAAGAAAATTTATATAGAGGACCATACTTTGATGCCCCTTTTTGTTATTCTAAGCCGATGAACAAGCGTATTTTGTTGGGTATTACAGGTAGTATTGCTGCTTATAAAACACCTGAACTTATTAGAAAATTAA
>contig_194_chunk_2801
AAGAACAACATTATGAAATTAGAGTTGTTTTAACTTCCTGTGGCAAAGCTTTTGTAACTCCTTTGACATTACAAGCAGTTTCACAGCATAAAATATATGATGAACTTATAGATATTGAAGCTGAAGCGGCAATGAGTCATATTGAGCTTGCACGATGGCCTGATTGCATTTTGATAGCCCCGGCTACAGCCCATCTGATT
>contig_194_chunk_3001
GCTAAATTAGCGCATGGTTTTGCGGATGACTTATTGAGTACCTTATGTTTAGCTGCCAACGCGCGTTTAATTATTGTGCCTGCCATGAATCAAGCGATGTGGTCAAATCAGGCAACCCAAGATAATATAAATAAACTCAAAGAAAGAGATTGCTTGTTTTTAGGGCCTGGGGAAGGAAGTCAAGCTTGTGGTGAGTTTGG
>contig_194_chunk_3201
TTTTGGTCGCATGCTAGAGCCGCTAGAGATAGTGGAAGCACTATCAAAAGTATTTATTAAACCTTATTTACAAGAACAGAGAATTTTAATTACCGCAGGTCCCACTCAGGAAGGTATCGATCCCGTGCGCTACTTATCAAATCGTAGTTCGGGTAAAATGGGATTTGCTTTAGCGCAGGCGGCTATTGAGGCAGGTGCTG
>contig_194_chunk_3401
AAGTGACACTCATTAGTGGACCGGTTGCTTTAATTCCCCCCCCCAAATTGAAGTTTATATCGGTGAAGACAGCTACTGAAATGCTAGTAGCTGTTCAGAAGGAAATTAGTCATCAGACAATTTTTATAAGTACTGCTGCGGTGGCAGATTATCAAATAGTAAATCCAGCATTACAAAAAATTAAAAAATCCAATGCGTTA
>contig_194_chunk_3601
CTCACTTTGCAATTAAAACCCACAATTGATATTTTAGCCTCCGTTAGTCAAATGAATTTACAACCTAAACCTTTACTGGTTGGATTTGCTGCTGAAACTGAATATATCTTAAAATTTGCCGAAGAGAAGCGAAGAAATAAAAACATAGACTTAATGGTAGTTAACGATGTAAGTCAATCGGATATTGGTTTTGATAGTGA
>contig_194_chunk_3801
TAAAAATGAAGTAACGGTATTGTCTTCAGATGTGCCTATACATCTTGCATGTGCAACTAAGCAATCAATAGCCCAACAATTATTACATATTGTGGCGAATCGTATACTTAGCATGTCAAAAAAAAATGCTAAAACGCCTCTTTAGAGCGAATGAAATAGGGATAAATAGTCAGATCGCTTGATAATGGGACATTTGCTCT
>contig_194_chunk_4001
TTAAACTAAGCATGCTCCTAGCCTTTGTGGCAGAGACAAAAATTTAAGTGCGAAGAAAGTATACCGATGAGGACTTGATCATGCGACAGGTACCTAGTGTTCTTTGCTATTACCATTCTTTACGGGTAAATAGCGTATGAACGTTTTAAAGTTTTCTGAAAAAAAAATAACTAAAGAAAAAATCGTAATCTTAACTTGTT
>contig_194_chunk_4201
ATGATTACAGTACCGCAAAAATTCTTAATGAATCTTCTTTAGATGCCTTATTGATTGGCGATAGTCTTGCCATGACTATGCATGGCTTTAAAGATACGGTTATGGCTACATTGCTTATGATGGAGCTTCATACTGCGGCGGTGTCTCGAGGTGCCCCTTCTAAATTTATTATTAGTGATCTCCCTTTTTTAAGTTATCGT
>contig_194_chunk_4401
CAATCTGTTAGTCGTAGTGTTATTGCTGCGCAAAAGCTTATGCAAGCAGGTGCACAGGCTATTAAGTTAGAAGGTGCCGCAGGCAATCTTTCCTTGATAGCCCATTTAGTCGAGTCAGGTATTCCAGTTATGGGTCATATAGGTTTAACTCCGCAATTCATCCATAGCTTAGGTGGATATAAAGTCCAGGGGAAAACTCC
>contig_194_chunk_4601
TGCTCAAGCAGAGCGACTTAAACAAGACGCCTTAGCTCTAGAGCAAGCAGGTTGTTTTGCTATAGTCCTAGAATGTGTTCCATCACTGCTTGCAAAAGAAATAACGGCTTCTTTAAAAATTGCAACAATTGGTATAGGAGCGGGTGTTGATACCGACGGACAGGTTTTAGTCATACAGGATTTATTAGGGCTCAATCTAG
>contig_194_chunk_4801
ATTTTAAACCAAAATTTGTTAATCACTTTCTTGATGGTAGTCAATTGTTTTTAAAAGCCGTTAATCAATATAGTCATTCTGTTAAATATAAAGAATTTCCTCGCTATGAACATAGTTACCCAACTTGATGATTGGCAAGTCATCAGAAAAAAAAATAATAATAAAAACATAGGTTTTGTGCATACGATGGGTCATTTGCA
>contig_194_chunk_5001
TGCGGGACATTTAAGTCTTTGTGCTCGTTCGCAAGCAGAGAATGATTTGACTGTGCTAGCCATTTTTGTAAATGCGACACAATTCAATCAGATAGAGGATTTTAATCATTATCCTCGCACGCTTGAAGAGGATAAAGCTTTGTTACGGAAACAAAAAGTTGATTATTTATTATTGCTAGATGCTGCCATTATTTATGGTG
>contig_194_chunk_5201
ATAATTATCAAATTCAGATTCATGATATAAGTGATTTGAGTAAAGAATTAGAAGCAAAGTTTCGTCCAGGACATTTTACGGGGATGTTGACCGTGGTATTAAAGTACTTGAATATTGTAAAGCCTACACGCTCCTATTATGGCGAAAAAGACTTCCAACAATTATTACTTATCAAAAAAATGGCGCAAGCACTTTTTTTA
>contig_194_chunk_5401
GAAACAGAAATCATTGGTTGCCCAACGATTCGTGCCGCAGATGGTTTGGCTTTAAGCTCTAGGAATACTCGTTTGAACTTAGAACAACGCGCTAAGGCGGGTCATTTCCCTACTATTTTACAGAGAGCCTCAAGCTCTGAAGAAGCTATGCAGCAATTAAAAACTTTAGGGTTTAGGGTTGATTACGTTACGGATCATTG
>contig_194_chunk_5601
GGGAAAACGTTTAGCCGCTGTTTACGTGGGAGAGGTAAGATTAATCGATGCTTTGCCTATTTCTGCGTAAATAGATTCATCAGATTTTATAAAGAAAGATGACGTGTAATTTTTATTGTATATTGAATCGTACGCAAAAAACGAATGACTTTTGCTAAGTGCTTGCGATTTAGAACGGATAAAGTAAAGTGAATAATACT
>contig_194_chunk_5801
ATGTTTTCTATCACGACTTTCAACTTTAATATTTTCAATATTTGCATCTGCTTTAGCAATATTATGTGTTAATAATGCTAACACACCATGTTGATCGATAGTTTCAATATAAATATCTGTTTTAAAAAAACCATTGGTTTGTTTTTCCCATTGTATCGAAATGGCCCGTTCAGGATTTTTTTTAATAAGTCGTGCGGCGT
>contig_194_chunk_6001
ACTTACAACGTTGTAAATGCACAGTAAGACCATGTCCAGCATTGAGTAAACCTATAATTTCATCGCCTGGAATAGGTCGGCAACATTCGGCAAATTTGATTAAGCTATTATCTGCATTTTTAAGAAACAAGGGTAAGGAGTTAATTTGATTTTTAAAACTAGATTTCAAACTACATAAGGAATAAGCGACTAAAGCAGGA
>contig_194_chunk_6201
TGTATATAACCGAGCCCAATGGCTTCGAGTAGATCTTCTAATGATTGGGATTGAAATTTTTGCAATGCCTTATTTAGATTTTTAGGGTTGATATGTGTACTGTCTTGCCCTAAAGGCGTTAGATGGTTATCCAGCAGGCGTTGGCCTAATTGAACCGCTTCATTATGCTGCTTATTTTTGAAAAATTGTCTAATATGGCT
>contig_194_chunk_6401
GCGCGCACGTCCAGTTGCTACAAACTCTAACCAGCGTGAATCAGGAAAAGTTTTCGAATCAGTAATGATTTCTACCGTTTGACCACTTTGCAAGTGCGTACTGAGCGGAACTAAATGTTTATCTATTCTGGCTGCAATGCAGTGGTTCCCGATATCAGAATGAATGGCATAAGCAAAATCGATAAGAGTGGCTTTATGGG
>contig_194_chunk_6601
GAAGCTCAATGATGTCGCCTTTAGGTGTAAAAATATAAATATCTGTGGGGAAAAGATCAATCTTCACTGTCTCCATAAATTCGAGTGAACTAGGAGTTGTTTGTTGGATATCCAGTAAGCGTTTAAGCCACTCTCGTGCTCTTAAATGTGGGCGTAACTCGTTAACCTTCGTTTTTTCTTCTAACCAGTAACTGACAATA
>contig_194_chunk_6801
CCATGATCAGCGCCATTATCCATCGTAGTTGTACGGATTTGTATGTGGATTGAAGTGGCTTCAGGGGCGAATAAAGTCGTATGTAATGCTTGGTAACCATTCGCTTTGGGTAGAGCGATATAGTCATGGAAATGATCAGGTAGAGGCTTATAAAGATTATGTACAGCACCTAGTACGCGATAACAACTATCTATCTTATC
>contig_194_chunk_7001
TACAATAATACAAAAAATGGGGATATCAATGATTTCATTGAAAGATAAGTGATTCTCGCACATTTTTTTGTAAATTTGGTAGAGGTGCTTTTTTTTATGCCAAATGGCATGGAAAGGTAAATGATGTTTATCCAAGCACTCTTTTAAAGCAGATTCTATTTTATGGATACTGGCTTTATGTTTGCGTCGATTTTTTTGTA
>contig_194_chunk_7201
CAGTTTCTTGTAATATACGATATCGCCAGGGATAAAGATTTAAAAAACAGAGATCTTCTAACTCTATGCGCACCAGATGCATACCTAATCGCTGCGCAATAGGTGCATATATATCCAGGGTTTCTTTAGCAATACGGTGCCGTTTCTCTACAGAAACGGCAGATAAGGTACGCATGTTATGTAAACGATCGGCTAGTTTT
>contig_194_chunk_7401
ATGATGATGATGCGGATATCTTTTGCCATAGCCAGCAGCATTTTGCGAAAATTTTCTGCTTGAGCTTCAGCGCGGCTTTGAAATTGAATTTGTGTCAGTTTACTCATCCCATCGACAAGTTCTGCTATTTCACTGCCAAATGTCGCAGTTAACACCGTTTTTTCAATGGGAGTGTCTTCAATAACATCATGTAAAATGGC
>contig_194_chunk_7601
GACGATTAGCGTTTGAACATCCATGCGCATTTGAGCAAGAATTTTAGCGACGGCTATAGGATGGCTAATATAAGGATCCCCACTATGGCGTTTTTGACCAGAATGGGCCCTAGCAGCAAATTGATAGGCGTTATAAACCTGCTTTATTTGCTCAGGAGATAAATAGATTTGTAGTTCTTGTTTGAGGTCACTAAACATGT
>contig_194_chunk_7801
GCATGCAAGCGCCTCCGATTTTTTACAAGCCCGTAGATTGTGACCCACTTATGCCGCTTTCTTGCACTGATTTTTCTTCAGCTTCATTGAGTCTGCCACCCGCGATTTCTCTTAAGGCGATTACGGTAGGTTTATCGTTTTCGGGATCAACCATGGCCATGCCACCTTTAGCAATTTGCCGGGCTCGTTTTGAGGCTATA
>contig_194_chunk_8001
ATAACTAACTCGAAATGATTTTTAACCTTCTTTAAACAATCTTCAACTGTAACTCGTGCCATATGAATTCTCTGTTTATTGAGCGAAATTGAACCTAATACTATAACATTATTTAACTATATCTATACTATATTTCTGGTGAAAATATAGCTTTTCCGCTATTTTTTGGGCTTAAGTCTAAGCGATGTCTAACTAAATAC
>contig_194_chunk_8201
TTGCTTTTTAAGAGGATTGACTTTAGTTAGCTGCATTCATCAATGCGACAGTAACATCCAGCATTCTATTGGAAAACCCCCATTCATTGTCATACCACGCAAGTACCTTAACAAAGTCACCTATAGCGCGAGTTTGCGGTGCATCTACTGTAGAAGAAGCCGGATTATGATTGTAATCGATGGAAACTAGAGGCTCTTCA
>contig_194_chunk_8401
CTATAATTAAGCAGACCTTTCAGTGGACTAGTTTTAGAGGCCTTTTTTAAGATTTCATTCACCTCTTGAGCGGTTGTTTCGCGTTTAGCCTGAAAACTTAAATCAACTAAAGAAACGTTTATTGTAGGAACGCGTATTGCTAAACCATCGAGTTTTCCATCTAATTCAGGATACACCAAACCGAGTGCCGAAGCGGCGCC
>contig_194_chunk_8601
TGTTTTTGTAGGAATCATCGAATGAGTGGCTGAACGTGAACGATACATATCAGAGTGATAAGTGTCGATAAGTACTTGATCATTCGTATAAGCATGAATCGTGGTCATTAAACCATGGATTATACCTAGATTTTCATGTAAAACTTTGGCTAAGGGAGCTAGGCAATTGGTAGTACAGGAAGCATTAGAAATAATGGAAT
>contig_194_chunk_8801
AGCTACTTTTTAAGGTATGGTGATTAACACCATAAACAATAGTTGCATCCACTCCTTTCCCAGCGGGAGCGGAGATAATGACTTTTTTTGCACCTGCATTAATATGTTTTCTCGCTTTTTCTGGCGAAGTGAACAGGCCTGTACATTCGTGAACGACATCAATATCTAGTTTTTTCCAAGGTAAATTTTCTGGATCACGT
>contig_194_chunk_9001
TCCGAGAGGATCTTTATTCGCTGATCATTGATAACTAAATAATCTTTATCAACGGTTATGGTCCCTGAAAATTTTCCGTGAGTGGTATCATAACGTGTCAGATGAGCATTAATATCGATATTTCCTAAGTCATTTATAGCAACAATCGCTATATCATGCTGCTTAGGATTTTCAAAAAAAGCTCTTAAAATATTACGGCC
>contig_194_chunk_9201
AATGCGACCATAGCCATTGATAGCGATACGTGTTGTCATAGTAATTCTCCTAGCTTAATCGGCTAATAGTGGGTTTAGTATTTTAATAATGTTTTCTATAGTAAATCCAAAATTTTTAAAAACATCTGATCCGGGTGCAGATTCGCCAAATTGACTAAGTCCGATTACTTTTCCCTTACTACCTACATATCGATACCAAA
>contig_194_chunk_9401
AATCTTTAGTTCCCGCTTCTATAGCAATGCGCAATGTAATCGAGTTAGGAAAAATTTTGGCTTTGTAGGAAAAATCTTGTTGTTCAAAGCGATCAGCGGAAGGCATAGAGACGACACGGATTTCCCTACCCTGTTGATTTAAAGACTGTGCAGCACTGATGGCTAAATTAACCTCAGAGCCTGTTGCTATGATGATGGCT
>contig_194_chunk_9601
TCAGGTGTTGTGGAGGGACTATCGAGAAGAATATAAGCTCCTCGATGGATAGATTGTAAAGTTTCTTGGCTGTGTGTTTGTGGAGGGATAGCTTGTCGAGTGAGTAATAAACAAGTAGGCCCTAAATGCTGTATCGCTTGTTGCCAGGCAACGGCGGTTTCTAATGCATCGCAAGGTCGCCAAACAGAAAGGTTGGGAAT
>contig_194_chunk_9801
AAGTCGTAAGCTATTAATGTGTTCTATAGGTTGATGAGTCGGACCGTCTTCTCCTAGTCCAATAGAATCGTGTGTATAAATAAAAATAACATGCTGTTTCATTAATGCAGATAAGCGAACAGCATTACGTGCATAATCGCTAAAGACCAAAAAAGTTCCTCCATAAGGGATGAATCCTCCATGTAATGCTATGCCATTCA
>contig_194_chunk_10001
TCATGGCGGACATACCAAATTCACGTACGCCATAATGTAGATAATTACCGGCTGGATTTTCTTTGGTTAAAACTTGAGATCCTTTCCAAAAAGTTGAATTAGATTCAGTCAGATCGGCCGATCCACCTAACAACTCCGGTAAAAGAGGTGCAAAGGCATTTAATGCATTTTGTGAGGCTTTACGCGTGGCTATTTTTTCT
>contig_194_chunk_10201
GGAAGATTTTGATAAATTTTTTCTAGAATTTTTTTAGTTTTTCCTTCCCAATTTAAAGGGAGTTTTTTATTAATTCTGCGTTCATACTCTTTGGCGAGTTCAGAAAATTCTGATTGATACGCACTCCATTTTTCTTCCCAAGCTTTTTCTAAAGCATTTCCTTTAGAACGAGCATCCCAAGCTTGATAAATATCCTCTGG
>contig_194_chunk_10401
TATTTCGAAAGGCGGATAGTCCCAATGTAGTGCAAGTCGGGTGGCAGCTATTTCTTTTTCACCTAATGCTGCACCATGCGCTTGGTGGCTGCCCATTAAATTAGGAGCACCGCATGCAATTTTGGTTTTACAACAAAGTAAGCTGGGTTTATCGGTAACAGCACGAGCTTTTTCAATAGATAATTTAATTTGTTGTGGAT
>contig_194_chunk_10601
CGTGACCATCAATATCAGGAATAACATGCCAATGATACGCTTTAAAACGTTCAGGCGTATTGTCTTTAAACCAGTCTGAAACATCACCATCAATAGAAATGTTATTGTCATCCCAAAAAGCAATTAATTTACCTAAACCTAAACATCCTGCCAAAGAAGCAACTTCGTGAGAAATACCTTCCATTAAACAACCATCACCT
>contig_194_chunk_10801
AAGAATACATACGTAAAATGATCGATAACGGAGTGAGAAGGACGATTAAAACGAGCGGCTAAATTTTTTTCCGCTAAGGCCATACCGACAGCATTTGCGAATCCTTGACCGAGAGGACCCGTTGTAGTTTCTATGCCGGGAGTTAAACCGACTTCAGGATGTCCTGGTGCTTTAGAATGTAATTGGCGAAATCTTTTAAT
>contig_194_chunk_11001
TTCAGCTAATGGAAGATCATAGCCGGTTAAATGAAGTAATGCATAATGCAACATCGATCCATGGCCATTAGATAAAATAAAACGATCTCGATTACTCCAGTTTGGGTTGTTGGGATTATGAACTAAAAATTCTCTCCATAGGACAGTTGCAATATCTGCCATTCCCATAGGCATGCCAGGATGGCCTGAATTGGCTTTTT
>contig_194_chunk_11201
CTACGGCATCTATGCTTAAAAATCGAATGGCATCCGCATATTTTTTTTGGTAAGACATCAAAGGTTTTCCTATTTACCCATAATCAGGAATATTTAAAAAATTCGATTCAAATAAATTAAAAAACATCACTCACGATCGCATGCGCAATAATAATAGAGGAGGACAGGATCAGCAAACTTAATAAACTTTTTCCGCCCGT
>contig_194_chunk_11401
TACTCGATATCGTCCATCGATTTGTTGACAATATCGTCCAGACCAAGCCATCAATGCCGGAAGCAAAGCTAATAAGACGGCACACCATATGCCAGCATAATTTAATGCCAACATAAATGAAGCAGGGTAAAATAAAACAATCATTAAAGGAGGTAAAAAAGTAAGTAGATAGACAATAAATTTATTTTTTTCAGTATGGG
>contig_194_chunk_11601
TTAAGCTTAACCCATCCATTAAAAAATCAGATAAACTAATACCTACACCTAAAAAAGAAGTTGCTAAACAAATGGATGTGAAAATCCAAGCAAATAAAGTAATGCTTTTTTTATTTAATAAATGACTCAATGTATTGGTTAAATAACTAGTGGATTGGCTAGATTGCGCAATAGCAAAAAGCTTATTGATAGGGATAACT
>contig_194_chunk_11801
CCCATAATGGCTGCATTCCAAAAAATATAACAGATAAGCGGAATTAAACTACCTAGAATAATGACGCGACGTAATTGTTTAACGTTACTATGGAAATAACTGCGTAAACTTGGGATAATCGCGGCAAAGCCAAATGATGTAATGAGGATAGTAAGACTATTGGGTAAATAATGTATATTTCCCTGTCCTAGCTGCTTGGC
>contig_194_chunk_12001
GGATATAAAAGGAAATAGAAATAATATTAGGAGAAAAAAGATAAGTAATTTTCCTCCCATTAGAATGCGATTCATTAAATCAACTGAACGCATGCCTTTATAAACAATAGGGCCTAAGATAAGTACAAATAAGATGGCTGTAGCGAATACAGAAAACTGAATATCAATTTTTTGTAAGATTCCTTGTAAAAAATCTGAAC
>contig_194_chunk_12201
CTCCAGCGATATAAGCGGCTAGTAAAGTATAGAGTAATAATAAATAACATAACCAGGCTATGACCTCGCCTGGAGCTCCTAAAGTAGCTCGTGCCATGGAAATTAAATGGCTATTAGGGGGGAACCAAAGGTTTACTTCTAAAATAAGCAAACCACCGGCTAGCATAATACCCCAACAAGCAATCAAAAAAAGCGATGAA
>contig_194_chunk_12401
TTTAAAAAGCCAGCTTGGGCGGTGGCAAGAGGAACAGCTAACATTCCACCGCCTATTGCATTACCAGTAATTAATAAAATACCACCCAATTGTTTAATATTCATAGGATACTTAGTTAATGAGGCTTAAAATAATAATAAATAAGGCAATTATTATTAAACTAATTAATAAAGGCTTTCCTCCAGTAACTTGATAGCCTG
>contig_194_chunk_12601
AAGCACATTTTTTGATATATCGTCCACTCCAGACCATCATAGCAGGAAGCAGAATTAATAGAATGGCACAAAGTACCCCCGCATAAGATAAAGCCAGGATGAAAGCATGAGGATAACGGTTGGCAATGAGTAAGGGAGGAAAAAAAGTGACGGCATAAAGAAGTAACTTTTTTAAACCTTTTTTTTCAATTTGCAATCCA
>contig_194_chunk_12801
TCACTGAAAAAATCAAATAAGCTTAAAGCGACACCTAAAAAAGAGGTAGCAAAACATATTGATGTAAATATTTTTGCTAAAAAATTAATTAACTTGTTATCAAGTAAATGACTTAAAGCGGCCATTAAATTGCTAGTGGAATGGCCTGAATGATACATGAATATTAAACCTGAGTCCCCATGTGCGGGGATGGAGCCCAT
>contig_194_chunk_13001
AATGGTTAATTCCCATAAAATGTAACAGAGTAAGGGAATTAAGCTACCAATGAGAATAGCTTTGCGTAACATAAACAAATCATTAGTAAAATAGCTACGTAAGCTGGGGACTATTATCGCAAAACCAAATGAGGTCATAATGACCGTTGTGCTGCCTAAAATAATGCTAAGCCGATAAGTATTTTCCAAGCTTAATAAGT
>contig_194_chunk_13201
AATGAATAGAAATAAATGGAAAAATACAAATCACTAACAAAATAAAGGTTAATAACTTACTAAACATTAAACTCCTATTAACATAATCCACTGAGCCTAATCCTTTGTAAACGATGAGACTTAATAATCCTGCAAATAAAAGAGCGGAAAGTTTTGCTGGTAGGTTGATATGAAACGTTAATAAAAGATGTTGTAAGAAA
>contig_194_chunk_13401
TCACTACCACCGGCAATATAAGCGGCTAATAAAGCATAGAGCAATAAAAGATAGCTAAACCATGCGACGATCTGGCCAAATCTACCTAAAGTTGTTTTAGCCATACTAATTAAATTGCTATTTACACTATGCCAAAGATTAACTTCTAAAATAAGCAATGCAGCAGCGGTCATTATTGCCCAGCACGTCACTAAAAAAAA
>contig_194_chunk_13601
TAGGGCATTGATAAAACCTAATTGTGCAGTAGCAATAGGTAGAGCTAACATGCCTCCACCGATGCTAGTGCCTACGATAAGTAATATTCCGCCGATAAGTTTATGCATGTTTATTTTTAATAGAGATAAGGTTCACCTTGCGGCCTTGTTTTAAACCGCCGATGTATCCAGAGATACTGTTCTGGATGAGCACGGACAGC
>contig_194_chunk_13801
TTGTTCTAGCAATTGATTAAAACACAGCATATCTTGGTAATCATTGCCTTGGGCAAAATTTTCTAAAATGGGTCCGATAGTAATTTGATAGCCTTCACCTTTTGGAAGACGATGATAAAATAAAGTGACAACAGTTGCGCCAGTTCGACTTGCATAGCGACTAGGGGTTGAGATGGTTGCAGTAGAAATGTTAAAAAATG
>contig_194_chunk_14001
GCGAAAAAATGCTGTGTGTAGGACCATAATCTTGATCAGCCGCATACCAAATTGCTTTGTTTTGTTTCAAAGTTTTAATAATTTGGCGGATTGCATGACGATGTATAGGCTGCATCCATTTAAATTGACGATGTTGTTTTAGTAATCTATCGATGACTTGATTTTTTTGTTCGCGATAAACCACATACATTGGAAAAATA
>contig_194_chunk_14201
CTAGAAAACAGGCGGCCACAAATATCCAGCGATGTAAAATGACCACTTAAAATAAGCACCCCTTTTTTTCTGGATATAGCCTCTTGCAGATGTTCTAAGCCATCTACATGAATGAGCGAATCAATTTTGTGATCAGGCATCCACCAAGCCATAGCCGATTCGATGAGCCCCATTCCTAAAGATTGAAATTGTTTTTTAAG
>contig_194_chunk_14401
TAAGTTTGTTCGTTCTTTGTTGGATAACTCAGGAAAGCAAAGTTTCAGATTAATTTCTCCGATATGCCGAAATCTTTTCAATAAATAATAGGAGATACGCCCTAAATTTTTACCAAATTGTAGTTGTAATCGGTAAGATAGTTTTGTGATGAGATATAAAATTCCTAAACTTAACCACGTAGGCCAATAGCGAGGGTGTA
>contig_194_chunk_14601
ACAGATCTAAAAATTTATTTTTCATTAGATAATAATAATCGATTTATTATTTGTTTTTTTATTAAATGTTGTTGAATAATTTCGTCAATATCATGTTGTGTTTCGTAGTGATACCAGGTGCTTTCAGGATAAATCACCAATACAGGGCCCAAACTACAACGCCCTAGGCATCCAGAATGGCTTACTCGAATTTTTTGCGG
>contig_194_chunk_14801
TTGATTTTTTATCAGTAGTTTTAGGTTTGCTTTTAAATAGTCTAATAAGGGTTTAGCCCCACGTTTCGCACAACAATCCTTATTATTTTCTCGTAGATTAGTGCATAAAAAGATATGATGTTGATAATAGGACATAAATTTTTTTGTAGCAAAAATAAGAAAGTTTTTACTCTACCAGAAAAAAATAAGTATCTCTATTA
>contig_194_chunk_15001
AGCAGCTGATTTACAGACATTAAAGATTAGGGCTCAAGCTTAAAAAGCGGGATCGAAATCATAAAACTGATCAAATGCGTCTTTTTGAGTTAAACTAATAGTTTAAAATAGGAAGGGAGTAACTTATGTCAAATATTATACGGCACCGATCACCTTCTTTATTACACCAATTACACCGTCTGTCACAAGAGTGGGATCAA
>contig_194_chunk_15201
CTCTTTGACCCCAGTCATCAACTCATTGAAGATAGTTCCATGGTTGAAACGAGCCATTGGGCGCCTGCCGTGGATATCAAAGAAGAACCTACTCGCTTTGTGCTCTTTGCAGATATTCCAGGGGTTGATCCAAAAGATATAGAAATTTCTATGGAAAGTGGTATTTTGACAATTAAGGGTGAAAGAGTGGCGACTCATAC
>contig_194_chunk_15401
CGAAGAGAAGGAAGGGTATACACGAATTGAGCGATCAAAAGGTAGTTTTTACCGCCGCTTTGCTTTGCCTGATACTGCAGACGCCGATAAGATAACTGCTGAAGGAAAACAGGGCGTACTTAGAATCATTATCCCTAAAAGTGAAAAGGCAGCGGCTAAAAAAATAAAGGTGGAGGATAAAAAAGATTAATTTTTTATCG
>contig_194_chunk_15601
CCAACTATGAATTAGGTAAAGAATTCGTGTATAAGCTAATAATCTCTTAGGGAGTTATACTTAATATTGTAGAACATGTTATACGTAAGGCGGGGAGAATGAATTTCTCAAACCATGGATTTCTTTTTAACCAAATATTATTGCGTGGTGATGGATGTGGTAGTGGAAAATAGGTGGGTAAATAATCTGCGAAAGAAGCG
>contig_194_chunk_15801
ACGGTTTGGTTAAATTTGTTTTAGCCTGTTTACCTAAATAATGTTGTTGTGCATACTGGCCAATTAGTAAGGTCAGTTGAATGTTCGGCAGACCAGCTAAAAGTTTAGCTAACCATAAGCTTGCACATTCTTTTCGCGGAGGTAAATCGCCTGAAGGGCCCGTCCCAGGATAACAGAAACCCATGGGAATGATGGCAATT
>contig_194_chunk_16001
TGATTAATATCATAAAATGTTTTTTTATCGAGATTTGTCCAATGCCGTAAACGATCCCCGCTAGGATCGTTCCAAGGAATTCCCGTGTTATGTACGCGAATTCCTGGTGCTTGACCAACGATAAGTAAACGACTTAGATGATGTGCTTGTAATACAGGTCTGGGGTTTAAAGGTAAGTGATTGGCACAGAGTCGACATTC
>contig_194_chunk_16201
ACGAATGTTTTTGATTAGAGGTAAAAGTTTATTCATAACAGGATGGAGGTTCTACTTGCCAAATGGGTATTACACCCACTAAAGTAAGCGCTGAAATAGGCTGCTTTATTTAATAGGTAGGATCTATGGAGTATAAAGAAACAGAGGCTTTATTAGAAGAAGATGATGGTGATGGAAGTAGTGATACTGAATTATCACCT
>contig_194_chunk_16401
GACATCTTAGACATTGAAGATGAAGAATTAGATACATGGCCTGAAGAATTGGCCTTAGATGCATTGAATAAGAAAACAAAAGTCTCGCCCGTTCGGTTTTCACTTGAAAAGCGCCGAGCTATTGAAGATTATTTAGAGCAACGACGATTACGTGAAGAATTCGATTATGAGTTTGAAAATGAACCTTCATCAGAAACTTC
>contig_194_chunk_16601
AGATGCAACAAAAAGTGAGTAGCTATGCACTTTAAGTTTTTGGATTTTGAACAGCCTATCGCAGAGCTCGGAGCCAAAATAGAAGAGCTACGTAAGTTAGGTAACGATGCCGAGCTTAATGTCAATGAAGAAATTAAACGCTTAGAGCAAAAAAAAATAGAATTAACCGAGTCTATTTTTCAGTCATTAAATGCCTGGCA
>contig_194_chunk_16801
AATAGTTCAGTTAGCGCGACATCCACAAAGACCCTATTTTTCGGATTACGTCAATAGAATTTTTTCTGATTTTGATGAGCTACATGGAGATAGAGAGTTTTCAGATGATTCTTCAATTATCGGTGGCGTGGCTAATTTAGCGGAACAACCCGTCGTTATTATTGGTCAACAGAAGGGTCGCTCCACGAATGAAAAAGTCC
>contig_194_chunk_17001
AACGTAATTTTGGAATGCCTAAGCCAGAAGGTTATCGTAAAACAATGCGGTTAATGGAATTAGCGGAGCGATTTAAATTACCTATTTTGACCTTTATTGATACCCCAGGAGCTTATCCTGGAATTGACGCCGAAGAACGTAACCAAAGTGGTGCAATTGCACAAAACTTACAGCGGATGTCTCAGCTGAAGACGCCTATT
>contig_194_chunk_17201
ATTTCTACCATAATTGGAGAAGGTGGGTCAGGCGGGGCTTTAGCTATTGGAGTCGCCGATCGAATTTTAATGTTGCAATACAGTGTTTATTCAGTTATTTCACCAGAGGGATGTGCTTCTATTCTATGGAAAAGTGCTGAAAAAGCTTCTGAGGCGGCGGAAGCGATGGCTATGAATGCCGATCGTTTATATGAACTCAA
>contig_194_chunk_17401
ACTGATAGATGCAGTGATTCAAGAACCTTTAGGTGGCGCTCATACTGATTTTGATGAGATGGCTAATCGACTAAAGGATGAACTTGTTAAACAACTAACACAGCTCCAGTATTTTTCTATGGAAAAATTACTCGAACTGCGTTTTAGCAAAATTTTAGCTGTAGGTACTTAGCTCTGAGATAAATCTAGTTTCTATTAAT
>contig_194_chunk_17601
TGATTAAAATAATGAAACTTTTATATATTGAAGTAATAGCGTTTCTATCGGGTATAGTCAATATTTATCTTTTAACTCGCTGTAGTTTATGGAATTGGTTTTTCGGAATCATTACGGTTTCTTTATATGCCATCATTTTTTTTCGTACCAAGTTGTATGCCGATATGGGTCTACAGGGAGTTTTTTTAATTTTTCAGTTT
>contig_194_chunk_17801
TATGGACTTTATCAATGGTGTTATGGTAATCGTGGAAAGAAACCCATAGCGATGCAAATAATGCATTATTCTACGGGTTTGTCTTTAGTGCTAGCCGCGATTGTTTTATTTGCCAGTATTAGTTTTATTCTAAAACACAATACCGATTCTACGACTATTTATGCCGATACCACGATTACTACGTTAAGCTTGATTGCTCA
>contig_194_chunk_18001
ATGGATGATGAGTAAGAAATATTTACATCATTGGGTTTTATGGATAGTGATTGATTTTATTTCTATAGGTTTGTATATCAGCAAAAACTTATATTTAACCTCCCTACTTTATTCAGTATTTCTTCTGCTGTGTATCAAGGGCTATTATCGATGGAGAGAAACTTTAATTAACTCGATATTGCCTCATTCCATCGCGGTTA
>contig_194_chunk_18201
AATCTGGCTAAAATCATCCTTGAGCCCACTTTTTTCATATTGGTTTAATTACTCTCGAACTTAGACTTTACAGATCCTAGGCAAATTTTGTAAGGTTAACTTATGTTTACGCACGAAAAACTCCAATTTTTATTAAAACAATACCCTGCATCTATTTGTTTTTGGATAGCCTATAGCGGCGGCTTGGATTCGCAAGTTTT
>contig_194_chunk_18401
ACTCTATGCATTAAATCGCTTATTACCCACAAAACGTTTACGAGTTATTCATATCAATCATGGTTGGCATGTTGACTCAATAAAATGGGCGAATGTTTGCCGGCATACTTGTGAAAAACTAGGTGTTTATTGTGAAATCATCCCTGTGGATACGCATCCTAAATCAGGTGAAAGCCCAGAGGCATACGCCCGAGAAGTTC
>contig_194_chunk_18601
GCTATAGTGCTATAGCAAAAAGAATTCGACCAGGAGACTTTTTATTGACGGCTCATCACCGTAATGATCAAGCAGAAACTTTATTATTACAATTAGTTCGTGGCTCAGGTCTTAAAGGTTTAGTGAGTATGCCATTTTGTCAGAGGTTTGCAAAAGGTTATCTAATACGACCTTTGCTAGATTTTACCCGTACAGAACTT
>contig_194_chunk_18801
TATGAGTACGCTCAAAAGCATCATTTAACTTGGATAGAAGATGATAGCAATAGAGATTTACGTTTTAATCGTAATTTTATTCGTCATCAAGTGCTACCAGTTATTCAGCAACGTTGGCCTCAAGCAGACAAAACTATCGCAAGAGCCGCTGCAAATTTGGCAGAAGCGCATTCTCTGCTTGATGAGGTAGCCCACCAAGA
>contig_194_chunk_19001
TTGGAGTATGGTTCAAGGGTCTGCACCTAATGTATTAATTATTTCTAGTTTGATGAAGTTAAGTGCTATACGTCGAAGTAATCTTTTGCGTTATTGGTTGCAGCAGTTACATTTTTCTTTACCTAGCCAAAAGCAATTAAAACAAATTGATATTTTACTAAAAAGTAGAGTGGATGCATCTCCTCAAGTTAATTGGAAAA
>contig_194_chunk_19201
ATATTCAGTTACGTCGATACCGTGATAGTTTATATGTCTTAACTTTACTAGAAAACGAAAAAAATTTTATTTTTCAAGGTGTTACTCCATGGGAGTTGAGTCAGACACTGATATTACCAACATTAGATCAACTAACTACAAGGCAAGTTTTAGGGGTAGGATTGAACTATTCTTTACTCATAGAAGGACAAGTCGATGTG
>contig_194_chunk_19401
ACTTTTCGGCAAGGAGGAGAACGGTTCTATGCAAGCAATCGTCAAGGTTCCCATCCGTTGAAAAAATTATTTCAAGAATGGGGAGTTCCTCCTTGGGAGCGTAATAGGGTGCCTTTAATTTACTATCGAAAGGAATTAATTGCTGTGGCTGGATATGGTATAAATCCTCATTTTGCAGCAAAGCAAAATGAGTTGGGTTT
>contig_194_chunk_19601
CGTTATTGAACTGATTCCAAAATCTTCTGACACAGCATGACCAAAATTGTCTAAAGGCGTAAACAAAGCAACAAGTATTCTATACTTCTAATGAATTGATCAGTGATTAAAATAATCAATTTGAACTAAAAGCTTCTTATTTAATCACTACAAATCTAAAGCCACCGCTGGATAATACGTTAACTAAAAGTTCGTGTTTA
>contig_194_chunk_19801
CTTTGCTTAGCGATATCTTGTAGTTGAGCAACATTAGTTACAGCTATTTGATTAGCCGAGGTTATGACGTTTCCAGGACGGATACCGGCATGCCAGGCCATACTATTTTCATCGGTATCAACGACTTCTACACCGATCAAATGACCTTGACCTGTAATCGTTTGATTTAAGTCACGTAACACTAATCCATAGAGAAAGGG
>contig_194_chunk_20001
GTTATTATGTTCAGCGACTTTTTTAGAATCTTTAGGATCAGTCAAGTTTATTACTGTATTGATAGTTTTTCCTTTGCGCAATAGCTTGATAGTAATTTTATCTCCAACTCTAAGCATCCCGACGATATTTTTTACTTGTCCACCGTTATGGATGGGTGTACCGTTAATTGATTGAATGATATCACCGGTTTGAATGCCTG
>contig_194_chunk_20201
CTTTTTCAGCGGGTGAGTAATTAGGAACTTGAGAGACTAATGCACCGTTGGTGTCAGGCGAAATATGCAATGCGGTAGCTAATGCGGGTGTTAAATCTTGTACTAGAACACCCATTAAGCCTCGTTTTACCGAACCATATTCAGCTAATTGTTTCATAACGCCATGCGCCATGTTAATAGGTATAGCAAAACCAATCCCA
>contig_194_chunk_20401
ATATTTCCTGGATTTGAGCCTGGCGCCAATATGGCCGTATTAATACCCATTAATTGGCCTTGTAAATTAATTAAAGCACCACCCGAGTTTCCTGGATTAATGGGAGCATCCGTCTGGATAAAATTCTCATAACCCTCTATTCCTAATCCTGTGCGCTGTAATGCGCTAACTATACCTGAAGTGACTGTTTGATTGAGGCC
>contig_194_chunk_20601
GAAAGGATTACCAATAGCGGCTACAAAATCACCTACTTTTAAATTATCAGAATTTCCTAGAGGAATAGCCGTTAGATGATCAGGGGTGATGGTAAGTAAAGCGATATCAGAAGCAGGATCTGATCCTTTAAGTGTTGCTTTAAAAACGCGACCATCACTTAAAGTAACGGTGATGGTTTTAGCCTCGCGAATAACATGTG
>contig_194_chunk_20801
CATTAGTTAAAATATAGCCTGCTTTTGCGTCTACAATAACGCCTGAACCCATGCTTTCAAAATGCCGTGGATAAGGACGCCCTGGTACAGGAGGGGGTAATTGATTAGGAGGAATATCTCCTTGAACAGAAACATTCACGACTGCTGGGAGTATAGGTTGTAACATCTGAGAGATGCTATTCTTGTTTATTTGATGAGCT
>contig_194_chunk_21001
AAGCTAAAGGGCCAGCCTGCGTAGCTTAAGGGGCAAAAGCCAATTATAAGTAAAGAACTGAATAATAATTGGTATAATAATTTTTTCATAGATTTGCGATGTCAAATGAGTAGCCGCTAAGCTTAACGTATTTTTTGGTTTTGTTGCAATTATCGATTATTATACACTCTAAAGGTTATTTAATGCGCGATTATTCTTTT
>contig_194_chunk_21201
TGGGATCAATTAATTTTACAGTTTGATGAAGCTTTAGGATCCATACCACTGCTCTCTGCGGCTACTCGGCCTAATCCGGCTGAAAATTTATTGATACAAGATAATGTTTTAAGTAAAAAAGAAAATCAACTTTCAGGCAGCTTGATGCGGATAAATCATGTAGGTGAAGTTTGTGCCCAAGCGCTCTATACCGGGCAAGC
>contig_194_chunk_21401
ATTGACTGCCCGTTCCAAGATCATTAAACAAAAATTAAAAAAAGCGGCCGGAGAGGAGGTCGATCACCTCAATTGGTGCCGGCAGCGTATCCATGAATTAGATACCCATGTTAGTTATTTGAATCCATTTTGGTATATCAGTGCTTTGTTAATGGGTTTGATTGCCGGCTTGTGGGGCGATAGGGTAAGCTTGGGGTTTT
>contig_194_chunk_21601
TAGCTGAAACAGAACATCAAGTAGAAAGGCATTTGTATAAGCATTTACAGAAACTGCCATTACAGGATAAAAAAAGTCGGATTATTGTCGAGCAAATGCGCAAAGAGGAACTAGAACATGCCCTGACAGCTGAGTATGCTGGAGCTATTCCCTTACCGATTGTAATTCAATGGAGTATGCAAGGGTTGGCTAAATTTATG
>contig_194_chunk_21801
TCTATAATCGCGTATCGAATTTGATTCTAACTTCGGAAAAATGGTGAATTTTCTGCAAACACTCTTTAGAGCTTTATTACAATTTTGTATACTGAAAGCATTAATTATTCTTGTAGTAACAGCTATTCTTTGTTTCTTACTGCCTATTTTCTATCAAAAATACCAGCGACGTTTAAACAGTAAATCACCTATTTTAAGCG
>contig_194_chunk_22001
TTGCATTACTAGAGTCTATTTATAAACCCTTAATGGTATTGATTGCTATTATGGGCATAATCTATGCGTTGGAATCACTGTGTATCGCTTGGAAAGGGTTGAGTGTTGAGCAATTACATTTAATTCGAAATTTAACTTTCACAGGTTTATTTGCATGGTTTTTATGGCGTTTTGTTTCTGTTGCAAAAGAAGCTTTTCTG
>contig_194_chunk_22201
CAAACTTATAAAAATAAAACTCCGAATAAAGCCATTGATAAAACCCTAGTTCATGGCTTGAGTCAGATTGCGAAGCTATCCATTATTATTTTAACTGCTTTATCTGTATTTCAAATTTTTGGCTTTAGTATGGCGGGGATCTTAGCTTTTGGTGGTATGGGAGGAGTCGTCATAGGATTTGCCGCTAAAGATCTTTTGGC
>contig_194_chunk_22401
CAACTTATTTGGTAGTTTTATGTTGTTTTTAGATAGGCCTTTTGTGATAGGCGATCAAATCAGCTTACCGGCACTTAAAGTGGAAGGCGCCGTCGAAGAAATAGGTTGGCGAGTTTGCAGGTTACGAACCCCTGATTGTCGGCCTGTGTATATTCCAAATGCTTTATTTTTAAATTTAGTGGTCGAAAATCGATCAAGAA
>contig_194_chunk_22601
TAAAATTTAGAAGATTTTATTGTCGAATTAGCTTACGTTACCAGGATTTAATGAAAGTTCCAGCTATTTTAGAGGATATGCAGTCAATATTAAAAGACAATACAGCTATTGATAAAAATAGGTCCATTACCGTAAACCTTAGTGAATTGGGTAATACTTCTCTTAATTTAGTAGTGATAGCCTATACCGATATTGTTAGT
>contig_194_chunk_22801
GGCGCAGATTTTTTAAAGCTTCAACAAGCATTATTTTTAGAATTGTTAGCCTGTATTCAGCAGCACGGCGCTGAATGGTCTTTTCCTAGTCATAATGTTTATTTAAACAAAGAAGGTAATCAGTTGCTTAGTTCTCAAAGTCAAAATGATAAAAACAATTAAACTAAGTTATTTGGCTAAATGAAATTAAAACTTAGTAT
>contig_194_chunk_23001
CATCGGTTGTGGTCGCCTAGGAAAAACTTTGGCTACCTTGTTCCTTAAGACAGAACTTGTTTCTATTCAAGATATCATTAATTTCAGTATCGCTAGTAGTAAAAAGGCAGTTGCTTTTTTAGGGGAGGGTAGAATTTGTCATACCCTAAAGCAACTTAAACCCGCTGATATTTATTTAATTGCTACACCTGATGATTGTA
>contig_194_chunk_23201
TTGAATTTATAGCGCAGCAAATAACTCAGCAAAATATATTAAAACAAGGTGATGTGGTTTTTCATTGCAGTGGTTTGGTCTCTTCTGAATCCTTGTATTCTGCAGCTCGTTTAGGTTGTTACACAGCGAGCTTGCACCCAATTTTTAGTTTTTCTGATCCAGTAATGGATGTAAAAAACTTTAGAGGAACGTATTTTGCA
>contig_194_chunk_23401
TTTGAAGGGAGTAAAGAGGCATTCGATCGGCTGCTACCATTACTTAGCGCCATAGAAGGAAAGGTATTCGCAATTGAAAAAAAAAATAAGCCGATTTATCATGCCGCCAGCGTATTTTCCTCTAACTATCTAGTTACCTTATTGGCTATGGCAAAGGATTGTTATTCCAGAGCCGGATTACCGGATAAACTGGCTGAAAA
>contig_194_chunk_23601
TCTTACGTTAGCGCTGATGTCTCAGGCCTTAGATAAAGCACAAAGACTGAAGCCTAAACAAGCGTTGACAGGGCCTCTGCAACGAGGAGATATAGTGACTTTAAAAGAACATCTATCTGCGCTGAAACCTTTTCCTGAATTAAAATATATTTATAAAAGTTTGGGAAAAGCTACATTAGCATTAACTAGGCACGACAAAA
>contig_194_chunk_23801
ACCTAAAAAAATCATTAATGCAGCTTTTTATATCTGATATTTGAATGAGGATTTTAGGCAGTAACAGTATTTGTTAATTTGCGAATTCTAGCTAACAAACGACTCTTATGTCTTGCGGCTTTGTTTTTGTGGATGAAACCTTTATCAGCCATGCGATCAATAATGGGTGAAGCGACTCGGTAGGCCTCATCGGCTTCCAT
>contig_194_chunk_24001
TGCTTTTCCATTCTCAATAGCGACAACAACACGTTTAATATAGGTCCGCATCATGGAGCGATAGCCGGTATTATGCTGGCGGTGTTTTTCTGCTTGTCGAACCCGTTTTTTTGCTTGTTTTGTATTGGCCAATGGACAACCTCCTGAAATAACAACAAACGAACTTACAATTAATAAATTTAGCGTAAGCCTGAATAAAT
>contig_194_chunk_24201
AGGGGCCAATCATGCCCTTATAGAGGCTATTTGTCAATCAAGAGAGAATTTAATGGATTACTCTTCTATTGAGTTATCATGATCCTCTCTATCTTGAATATCTTGGTGTTTATCAGACTGAGTGGGGAGAGTGTCTTCTTCCATTTCGTTGTTATCTTCATCCTCTTCAGCTTCCAATTTATTGGTATTAGGTTGCTTTA
>contig_194_chunk_24401
GAGTATCAGAAGCCTCTGGGGAATTCGATAGATTTTTAGACGGCTCATCTAATTGATTATTCTTTGGTTTTTTTTCAGGAACAATAATCGGAAGAGCTTGTTGAGAAGTAATAGTTGGTATGGGTGAAGGGAGTATTAAATAATAGTCTAAAAGTTTGCGTGCGATTTGAGGAGCTGGAGTAACGCTATTCTGGATAACA
>contig_194_chunk_24601
ATAGCAAGAGCAATAGTAGGTTTTTCAACGGGTGCAAAAGCAATAAATAATGAGTTATCGCGCAGCTTGGCAGCGATTGTTTTGGTATCATAACGCTCATCGTTTTTAAAACTATATACTTGCGCTGTTCCTGTTTTACCTGCCAAGGTATAGGGAACACCCGGAAAGAAACGTTCGGCTGTTCCACCTGGCGCATTCAC
>contig_194_chunk_24801
AACGTGTTGCATAGCTGTACGGATAAAGCCTAAAATATCTTGAGGTAAATTGATTGGTTCTAAATGTTGTGGTTTAGTTAAGGTGATTGTTCCGTCCCCCTTGCGCCAGCTTAATACGACATGAGGTTTCCAACGATCTCCCCATTCAGCGAGAGCACTGACTGCGAAGGCAAGCTGTAGCGGTGTTACTAATAGATAAC
>contig_194_chunk_25001
CTTGGCCTATGCCGCAATTTAATGTATCTCCAGCATACCAGGGAGTGTGATAGAATTTTTTTTTCCATTCAGGATTAGGTAAAACTCCACTCCCTTCATCAGGAAGATCAATATCAGTTAGAGCTCCGAACCCAAATCGTTTTAGGCTAGTATAAATCCGACGTATACCCATACGTAGACTCAGATTATAAAAATATATA
>contig_194_chunk_25201
TCGGAAGAAACAGTCAGCGCTTTGAGTAAATTGACATCACCATAAGCATGACGACGAAAATTATGATAAATCCGCCCTCTGCCATTAATTTGAAACTCCCCAGCATCATGAATGGTAAAGGTGGGAGTTACCACATTTTCTAGAAGAGCCCCCGTACTGATGAAAGGTTTTATGGTAGATCCGGGATGGTAAGCCCCACG
>contig_194_chunk_25401
TAGGGCACGGTTATAGAGCGGATTTCCAGGTTCATTTTGTAATAATTCGTAATCATGTTGTCGAATTCCGCTCACAAATAGATTGGGATCAAAAGTAGGATTGCTTACAAAGGCTAAAACTTCACCATTACGAGGATCCAAAGCGACTATAGCTCCTTTTTGGCTGCCTAATGCTTGTTGTGCTAATTTTTGCAAACCAC
>contig_194_chunk_25601
TATCGATGGTTAAGGTAATACTTCTTCCTGCAATGGGTCGAGTTTGTTTTAATATACGCACGATTTGGCCGTGTACATTCGTTTCTACTTGCTGGTAACCGACTGCACCATGTAGCTGTGCTTCATAATATTTCTCTACGCCTGTTTTTCCAATGAAATTACTTGCACTATAATTCACCGGATCTAAGGTTTGTAATTCT
>contig_194_chunk_25801
TTTTCATTAATTCTCCCCATATAACCCACTATTGCCGCAAAAGGAGCTCCCTGAGGGTAATAACGTATCATTTGTGCTTGTATCGCAACACCGGGAAAACGATATCTTTCTAGAGAAAATTTAGCTACTTCTTCTTCATTTAATTTTAAGCGTAGGGGTACAGGTTCAAAACGATGATGTAAATGCTTTTGACGGTTAAA
>contig_194_chunk_26001
CTGTTTTAAATCCTCTGCGTCTATTTTTATAAAAGAGCTTAATTGTTGAATAGTCGCATCTATATTTTTTACCAAATCAGGTGTAATAACAAGATTAAAAATAGGTTTATTTTCTGCCAGTAATACACCCTTTCTATCATAAATTAAGCCGCGATTGGGCTCTATTGAGACTAGGCCAAGCTGATTTTGACGGGCTAAGG
>contig_194_chunk_26201
TGGTATAAAGTTTATGCTGAAAGACTTGTAAATAGACTAACCTGCTTAGCAAGAGGATGCTTAGAATCAATATCCCAATAAGAATAGCGATAGCTCTACGCTTAAATAATTTATGCTCTTGAAGAGTGTTTTTAAATGTATTAATTGACTTAAGCATAATATTTGATTGTGCCTTAGTTAAATGCTGAGTAACAGCATGG
>contig_194_chunk_26401
TCCTGTCCCTGTTACACTCAAATGGGTCGTATTTGGTTCTTACCCATTTAAAACGCTTGTAAGTCTTATGATGGCATTTTTGCTTTGGTTTATCGTTTACAATCAAGTAGATTGCTGCCCGGTATAAAAAATTTTATTAACATTTAATTTTTCTGAGTATATAAAAAAGTAAAGATTTAAGACAGGTCTAAGTTAAATAT
>contig_194_chunk_26601
GGTTTCTTCACATGAGTTATTTAGTAAGGCTAAGCAGTTTATTCCAGGAGGGGTTAATTCTCCGGTGCGCTCGTTTAGTGCAGTGGGTGGTGATCCGATATTCTTTTCACATGGGAAAGGGGCTTACTTATTTGATGTTCAAGGTCAGTCCTATATCGATTATGTGGGGTCCTGGGGCGCGTTAATTCTTGGGCATGCTC
>contig_194_chunk_26801
CAGAAAAAATAGTATCCGCTGTAGAGCAAGCTGCTAGACGAGGTTTAAGTTTCGGTGCTCCAACACCCGGAGAGATTGACTTAGCAGAAAAAATTTCCAATTTAATGCCTAATTTAGCAAAAGTCCGTTTAATGAACTCAGGTACTGAAGCGACCATGACAGCGATACGGCTTGCCCGAGGATTTACTGGTCGCGATAAA
>contig_194_chunk_27001
ATCCTTAAATTTAATGGGTGTTATCATGGCCATGTGGATGCACTGTTGGTAAAAGCAGGTTCAGGATTAGCCAGTTTTGGTATACCTGATAGTGCGGGTATACCGAAAGAAGTGGCGCAACAAACCTTGAGTGTTGACTTTAATAATCTTGAGCAAGTTACACAAATGTTTATGCATTATGGTAAGGAAATTGCTGCCGT
>contig_194_chunk_27201
CATCGTAGAGCCTATCGCAGCTAATATGAATTGTGTTTTACCACTGTCTGGTTTTTTAGAAGGATTACGTGAATTATGTGATTACTATGGAAGCTTACTCATTTTTGATGAAGTGATATCAGGTTTTAGGGTATCTTTAGGTGGTGCACAAGCAATCTATCAAGTGAAGCCCGATTTAACTACGCTAGGTAAAATTATTG
>contig_194_chunk_27401
GCGGTGGTTTACCAGTGGGCGCTTTAGGCGGTCGATCTGAAATTATGGATTGTTTGGCTCCACAAGGAAAAGTTTATCAAGCTGGCACTTTATCAGGTAATCCAATTGCAGTGGCAGCAGGTCTTGCTACTTTAGAAGTAGTCAGCCAACCAGAATTCTATGCTGAATTAAATTTTATAAACGAAAAACTAGTATCTGGA
>contig_194_chunk_27601
TTATTAGCGCTTGCTAAAGAGGCCAACATTTGTTTTCAAGCCCACCATGTCGGAGGATTATTCGGGTTTCTTTTTACTCAAGAGATTGGAATCTATAATTACCAACAAGTAAAATCAGCCAATCAGCTCCTTTTCAAAGAATTTTTCCACAGAATGCTTGCTGAAGGTATTTATTTTTCACCCTCTGCTTTTGAATCAGG
>contig_194_chunk_27801
TTTTATATCCAGTCTACATGGAAGTCAGGAGATAAATTTTACGTTAGCAGCGGCAGAAAAAGTATTTGCTAAGCTAAAAGAACAAAATTTAATTCCCGCCTAATTTTCTATTCCACTCAGTTAACTTAAGTTTTTTTATAAAAATTCTCTTATTCTTCATTTTCTAGTATAATTTATAGTTAGCTAGAGTTTGGACATAA
>contig_194_chunk_28001
AAAATAATCAAAATTTATTGGAAAATAAGAAATGCTAATGGAAGAAGTGCACGCTATCACAAATACCGAAGATGAAAATAGGAGTGTACTTCACAATCTGGCTTTGCCTATTTCTTATTCTTTATCAAAAGAATTACATGATAATTCAGCTGAATTATTATTATTAGAAAAAAAAATTATATTAGGAAATAACTTATTAG
>contig_194_chunk_28201
CTAAGGTTAATGATCAAGCGTTAATATTAAAATTAAAGAAAGAGAGAAGAAAATTTCAAGAGAAAAAAACAGAACTAACTACTTTAATTGAAAAACTGAAATTTATTATTGGCTCTATAAAAGATTTTACTTTATTCTTTATTTTTATCGGAAGATTTTATACGCTGACAATTGAAAAATTAAATTTTGAACAGCGTGCC
>contig_194_chunk_28401
AAGAAAATTTCTTTAAAATTAATTTACGACTTAAAAAAAGAAGAGCAGAATTTATATAATGAATATGTTGAAGGAGATTGCTTTACTAAAGTATTAGAAGTCTTATCTTTTGAATCTTATCAATGTTATTTCCAGGAATATACCAAAAATTTTTTTGGTAATATCCCAAATTACAGTGATCGCTATGTCAATGTGCTTTT
>contig_194_chunk_28601
AATCATAAAAGCCATGTTTTCTATGTGCGCTTGTTTTAGAGTAGATCAATTTGATTTAACCAATGTCAAAATTTTTTTATCCAACCATATACCGCACGCGGTTGTTTTGCCAAACCATAATTATGAGTTAGTTGCATTGCGCTGCTTTTTTTTCTATGAAATTGTAAAAGAATATCTTAAGTTAAAATTAGTAAAAAATA
>contig_194_chunk_28801
ATCTGAGTAATTTGAAAAAATCGATTAGTTTGGAATTAAACATAAGCAATTATAAATCACAAAACAAAAAGGTGCTTATAATGGGGTTATATAATTTGCAAGAATCTTTAAGCAAGATTGAAGAAAAATATAGTAATTTTCTAAAAAAAAAACCAGAAGATAATGAATCAGACATTAATGAATCGTTAGCTTTTTTTAAG
>contig_194_chunk_29001
ATAATAGTCGATGACATTCAGTTGCTTAATACAAAAACAAAAAATTTAATTGAAGATAAATATGCTAAGTTGAATAAAATGTGTAGCCTTTTAGTAATCATTACGCATGAGAATTATCTGCCTAAATTTTTAGAAGTATTTAATATTAAAATAGGGAATGATTTTTTATTAAATGAAATAAAAGGATCAGAAAATATAGA
>contig_194_chunk_29201
GACAAATAAAGAAGCGCTTAATCATTTATTTCATGCTATCTGTAGAGATGAATTTTATATCCCATTAAGCAAAAGAGTTAATTTATTTATTAAGCAAATGACCGAAACTTATTGCAAAGCCGATATTTCAGTGCTTGAAAGTATAGAGTTGGAAGACTTAATAGAATTTAGCTTTTATTATATTTTTACTTTGGCTTATA
>contig_194_chunk_29401
TGAATTTTAATGATCGTTTGAAAGGAACTAACACTAAATTGCTTTATGCTCAAATGGTTGCTTTTAATAGGTTTATCAATATTAAATTTGAATCCTTAGAAGTATTAGAAAAAAGAAAAAATGAAAAAATAAGTAAATTTTTAGAAAAAAACTTTAAAAATAAAGAAAACTACTTTCATCATAAGGAAAATATTCTTGAA
>contig_194_chunk_29601
GAAATCAAATTAAACTTAGAAATGATACAAAATATTAAAAGTATCTTGTCTGATGCCAAATCGCTAGAAACGGCTCTTATCCCCAAGTTAGAGTCAGATTTAATTCCGATGCCTGAAGCAAATACGCTAATTAATTTTTTAAAAAAATTAGAGAAAAAACAAAAAACTTGTGAAGCTGAGTATCAAAAAATAGAAAAGCA
>contig_194_chunk_29801
CCTGTTCTTTGATAAATCTAAAACTAAAAAAATAATTAAAAAAAGTAATGAAGTTTATTCAGAGAAGGATAAGAGAGTAGAAGAGAATAAAATGATTGAATTTTTTTCAGAACCATTAATTTATTTGTCTAGAAATTTGATGGAAATTTTAAAAAATATAAATATAAAAGAGAACCTCCAAGATATAAATCAATTTTGCC
>contig_194_chunk_30001
AGAAACTTTCTTCTGCTATGGGGCAACTCTCCTCATCTATAAATAAGCTTATATTAAGTATGGGTAATTGGAATTATATTTATAAAACACACCATTTAACCGATCTAAGTTTACCTGAACTATTAAAATTAATGGATGAAATTATAATTAAGGAACCTTTAACAAAAAGTAGAGGCCATAAAAAGAAATTGTTTCAATTA
>contig_194_chunk_30201
AAAGAGTTGCTTAATACGTCATGTTTATCGACAGAACTTCTTATTGATCAAGTTAACCCAATAATTAAAAAATATCATAATTTAAATACGGAAGCCAAAAAATTTTTAAGTATGCTTCCTGTTTCTTTTATCGATGATCACAAAAATTTTAAACTCTTGTCTAAATCAATGATTAAAAAAGTAAAACGTAATATTAAGGA
>contig_194_chunk_30401
ATATAAACAATTAAAAGAACAATCAAATTGTCTGGTAAAATTAATTCGATTAATTAAGTGCGAAATGGATGATCGAGCAATTAGATTATATGCCATCATCGTAGAAGCCGATGACTATCAAAGAACCTATAAATTTTTTGAAAAACTGTCTAGCAAAACTTTTAATCATTCAAAACAGATTCTTTCTGTTGTTAAACAAA
>contig_194_chunk_30601
GAAGTTCTGAGGATACGGATAAAAAAGTTGCCTTACCTCAGCCGAGCCAGTTAATGAATGCAACTAAAGAAATAACGATTGAAAGCTTGGGTGAAGCGCAAGTGGAATCTAATTATACTGCTAATGGAAATAGAGAACTCGAGCTTAATGAAGATTTGCTCAACAACCAAGAACCATTAAACGTTGAAAAAAAATTGATA
>contig_194_chunk_30801
GAAGAAGAGATCTTCATTGAGGCTTCTTTAAATAATCGTTCTAATAATTCGGGTTTGCCTGATATGACTTTACTACAAGACTATGAAGCTTGGAATTTTGAATTTGAAAAATGGAAAAACGATAAAAATGCTCAACTATACAAGCTTTTTCATATTATTGAAAATTGTTCGAAAACAGTTTTAATGAGTAGCGCAAATGC
>contig_194_chunk_31001
ATTTTTAAAATATTTGTCTTTACATCAGAATGATCTTATTGAAAAAAATGACGAACTAAACAAACGTAAAAATCAAATAAGTTCTTTTTTTAACGATCCGGCTAAAAATAAACTATTTATAAGTTATTTGACTCAATACTTAAACTGGTTCGACGAAATCTTTCAGCGGATTATCGTTTGTAGGACACTGATTTTGCAGA
>contig_194_chunk_31201
ATGAGCAAAATCCTGAAATTCAAGAATCTCCTCGTTTACCTAGTTCCTTCGCTAACAATAGAGCAGAGTTTAATAATTTATTAACTTTTTATTTAGGGGCTACTGATAAATACAATAAGTTTCGAGATAATTTAATTAATGAAGAAAAAGAATTAAATAATTTGAATCGAAATTTTATTAAACAAATACTTAGCCTAGGA
>contig_194_chunk_31401
TCGCTTGATGAAATGGAAGAAGATAATGTATTATCTGGCTTCAGTAAACAATTAGATAGGGTCAATCAATTAAAACTAGCAATAGAACAAGAATTTGAAACTAAACAGAAAATCAAAGAGAAATTATCGTTGATTGCAAGCCCTGAAATTGTTAAGTTTTATTTAAGTCGTATTGATCCATGCGATGCAGACAGCTTAAA
>contig_194_chunk_31601
AACTGTAGGATCGGATTTGTTTCCCCCACAATTTCCTGCAATAGCAAGTTGTGGTCCGTCTACATTTTATTATTTGCCTCCATCTGCTCTTGGTCCCATTGATGGAGCTCAGTCATACAGTCAAATATTTTACACGATGTAATTATTTTTCCCCTAGCGTAATGACAATCATTTTTTTTGGTTTAATCCTTTGGAATGCC
>contig_194_chunk_31801
TGCTTAATTTGCCCTAAATTTACAGAATTAATATTTTGTTGGTAGGTGTCTAAGTAATTCAATGGTAATTGATAAAAACCTATCTTTTCTGTAGCCGCTAAAATGCCTTCATTACTAGTGATCGAAAGTGGAAAGCTGCCGACAAGAGCTCGTTTGGCTTCTTGCAAATTTTGCGAAGTGGGACCTTTAACAAGAAAGTT
>contig_194_chunk_32001
TTTTAAAGTTTGTTCAGTCAAAGAAAGTGCTTTAGCCGCTTGATCGCAGCGTGTTTGTAGCACAATTAAGAAAGGGCCAGCGGCTTGTAATGGCTTGAATCCACTATTTATGCCATAACATAAACCTCGTTTATTTCTAACCTCATTAAAAAGTTTTGAGGTAAGTATGCCACCACCTAAAATTTGGTTACCGACAACCA
>contig_194_chunk_32201
GTGGAAAATAGTCAGGATCTTTTATAGCAATACCGATTTGACCTAAAAAAATAGTTGTTTGTTTGGATGGATAAAGAACTTTTATGATGTGACTTTTTAAGTGAGGAGATAAAGGTGCATTGACAGGGATAGAGGCTTTTCCTTGTGCCAACGCACCTGAAAGTTGTTCGGCAATATTCATTGCTTTTGCTTTAGTTACA
>contig_194_chunk_32401
TTTCCTACGATAGCGATGACGCCATTTTTTGCAACATAATGGCGATGGTAAAATTTTAATAATTTTTCTTGGGATATTTGCTTAATATTTGTTGTAGTTCCTAATATAGGTGAGGCATAAGGATGAAGACCATATAAAGCTTGGTAGAAGATTTTAGCGGCAATAGCACTCGGTGTTTGCGCTTCTTGTTGTAGAGAGAT
>contig_194_chunk_32601
TAGAATTTGTTTTTTAATCCTATTGATAGCCGTTTTAGGGAAAGTCGCATCCTTAAGTAAGCCAGAAAAAGTGCTTAATGCTGAGTTGAAGAATTGTGGAGCGCTGAGTGAGCGTAGATTTAAGACGGTCATATCTTGGTTAACACCTGCATTATAATGAGCTCCGACGGCTTCAAATCGGTTAGCAATTTGATCAGCAT
>contig_194_chunk_32801
TTAAATTTTGAGTCCCCTGGTCTAACATTTGTGCAGTAAATTGAGCAATCCCTGGTGAATCATGATCTTGAGCAGAGCCAGCATGAAATAAGACACCGATATCTATAATAGGTAGTTCTTTTTTAGCAACGAAATAAACCGGCATACCATTTTTTGTAGACCAGTGTTCAATTTTTAGAATAACGTGTGGGGTTTCTGCT
>contig_194_chunk_33001
TGCGTAGTGCCAATAATAAATATCGATAAAAAAGTCAAAAAATAAAAGTAAAATTTAATGCGCATGTATCGATCCTATCATTGATAAAGAATTGGGATTACTTGAGTTGATGGGTAAAGGCAGTAAGTAAGCGATAGTCAAATGAGAAGCGAGCAAATATTTATTGGCAACAGTTTGTATTTGACGTGGTGTAATAGCGT
>contig_194_chunk_33201
TAATATGTTTTAAGTAATCTCGTTCTATTTGCCAGGGCAAGTTAATTGCAGCTAAACTTCCAAGTTCATACGCTTGTGCAGTTATAGAATCTTCTCGATATATTTTGTCAGCAGCTATTTGGGCTTTTGCGCGTTTCAATTCTTCACTATTAACACTAAAAGTTTGTAACTGTTTGATTTGCTTTAATAAACTTAATTCA
>contig_194_chunk_33401
AGTTCTGATAAAGTATGTCCAGTCGTTGGTGTGGCTTGCAACAAAAATAAATTATTTAGACGACTGACAGGGTTATAAAATGCGTTAGCATTGGCAGCTATTTGTTGCCCTCTAATAAGATTTTTCGCAAAACGAGCACTATTACCACCTGATAATAAGGTTGTAATAAGATCTAAAACGTAAGGATCTTGACTATTTAA
>contig_194_chunk_33601
ACCTTCCTTAATGACTGGCACTGGATAAGCCATGACAAGCCAAGCTAACTGAGCAGGGGTTTGTATGATGAGGCGCTTTTCTCCTAATGGGGGAATAGCTTTTTCTGGTTTTATTTTCGGGAGAGGGAGGGGTTTTAAATTAGAAAAATAAGCTTGTGCTAATTGATAAACTTGGTTGGGTTTTACATCTCCTACGACAA
>contig_194_chunk_33801
CTAGTATGGCATTATTAGGTGCATACCAGGTTTCATACCATTTTCGTAAATCTTCAACGGTCATATTTTGTAGATCGCTTTTCCAGCCGATGACAGGATGATGATAAGAGCTTGCAACAAAAGCGGCAGCATTAAGACGTTCTAATAAAATTTCTTGGGGATTATCATCGACACGCATACGTCTTTCTTCCATTACAACC
>contig_194_chunk_34001
TGAATTTCTTTAAGAAAATCTTGTGGGCGTAATGATAAATTGCGCATTCTATCGGCTTCTAATTCAAAACTAATCGCTAATTTGTCAGCAGAAAATTTTTGATAATATGCAGTAAAATCTGAATCGGTGAAGGCATTTTGTTCTCCTCCATTTTCCGAGACAATTTTTTCTAGCATACCCGGTCCAAATTTTTTGGTTCC
>contig_194_chunk_34201
GCGAAACATCATATGTTCTAAAGCATGTGAAATACCAGTTATTCCATTAGGTTCATAACTGCTTCCAACTTTATACCAGATCTCTGAAATAACTACAGGGGCTCGATGATCCTCTTTAACTAGCAAAGTTATTCCATTTTTTAAGTGATATTCATGTACATCCTCTGCCAAGCTTAACGGAGATAAAAATATTAAACCTA
>contig_194_chunk_34401
AATAAACTAAAATTTTTTTAAAAAACATCGATTAATTTCCTAGAGAACTATGTTGCTCGTGTTCCTGATTTTCATGCCTGCCTAAGCTATATAGGGCTTACCTAACATGAGGACGAGTGGTTTCCTCTTGAGAATATCCGTACAAGACGAAGTATTTCAAGCGGCTTGTTTGAATTTAATAAATATGGTAACAATTATTA
>contig_194_chunk_34601
GCATTATTTGACATCACTTTATGGGGCTTTCATAATCATTAGATTATTTCTTAATTTAAAAAGTCTGGGCCTGATTTCTATTTAATCGCAGGTAAAACGAGGTTACTTTTATGTCAAAGACAAAAAAAAATACAGTTTTTCAATTCGAAAAAGGTTTAGAAGAGCTTGAAAAAATTGTTGAACAAATGGAGTGCGGTAAC
>contig_194_chunk_34801
TCGACGTTAGAAGCTTCTCTTGAGCAATTTAGCCGAGCGGTGAGCTTATTAAAAGACTGTCAATTGACTTTAAAAAAAGCTGAGCAACGCGTGCAAATTTTAGTAAATACAGATACCAACCAGAAAAAGGAACTGTTACCTTTTCAAGCAGAAGAATTAGTCTAGTGAGCATAGAGCCTAACTTTGTAAGCTATCAGGAA
>contig_194_chunk_35001
CGGGTTAATGGATTATTGACGCATTGTTTGTCAAATCCTCCTCCACTATCAAAACCCTTATACGATGCGATGTATTATGGAGTTTTAAAAGGTGGGAAACGTTTAAGACCTTTATTTGTTTATACGTTAGGAATGGCTTTAGGATTATCGTTGCAGGATTTAGATCATACCGCTTGTGCAATTGAATTGATTCATGCTTA
>contig_194_chunk_35201
TTCATTAATTCATGATGATCTGCCTAGTATGGACAATGATGATTGGCGACGTGGAGAGCCTAGCTGCCATAAACAATTTGGTGAGGCTATGGCTTTGTTGGCAGGCGATGCGTTACAAGCATTAGCTTTTGATGTGCTTCTTAAGGCGCCATTCCAATCACCTAAAATCGTAAAAATGCTTAGTGTGTTGGCAAAAGCAA
>contig_194_chunk_35401
TAGGATCATGGGGAATGGTGGCTGGGCAAGCAATGGATTTTACTGGCTCAAGCGGTGTCAATAAATCGGATGCTGAAAACATTCATTCTTTAAAAACGGGAGCATTATTCGGAGCCACTTTTCAGTTACCCGCCATAATCGCTAACCTGCCTCAGGATGATTTTTTAACCCTAACGAAAGTGGGTAATAGAATAGGTTTG
>contig_194_chunk_35601
GCTTTCCAAATTCAAGATGATATCTGCGATAATGAAAATATTCATTTTTGGAAGGACCCCCTCGAGAGAGAAAACCATCTAAAAGGACTTAAAGACCAAATTTTAGCTGATTTAGTTTCTATTTTACCTTCCTGCAGAGAAAAAAATTCCTCTCTTATCCAGTTGATAAAGATTTTGTTTATTGATAAAACGATTGACAA
>contig_194_chunk_35801
TAACTATCGACTTGATAGAAAAAAATCATTTCTTTAATAGAGATGAGGCTGTTATAATCGGCTAGTAGCTTCAAATAGCTAGATGTACACAGTAAATAACGGATTTATTGCTTACCTAATTCTTCCTAGAAGCTGCTATCAACTAGATGCTTGCGAAAACTAAATTGTAGGCATTCTCACTAAATGAAATGAGAGGAAAA
>contig_194_chunk_36001
TAACGATATGTCAATGCTGAAAGTAGGTGATAAATTACCTGAATTTAAACTCACAGCTACCGTTGATATTGATATCAACAAGGCTTTTACTGAGATTACTCATGCTTCTTACCCTGGTAAGTGGCTAGTACTGTTTTTCTGGCCTAAAGATTTCACCTTTGTATGCCCTACTGAAATAGTGGCATTTAACGATCTCAATG
>contig_194_chunk_36201
CTAAATTTAAAGAGAGTAATGCTGTATTATTAGGGGGTAGCACGGATAATGAATTTGTGCACCGTGCTTGGCGACAGTATAACGATGAATTACGGGATCTTTCATTCCCTATGTTGAGTGATATTAAACGTGAATTATGCAGTAATTTAGGGGTATTAGATAACGATGCAGGTGTTGCACAACGAGCAACGTTTATTATC
>contig_194_chunk_36401
GATCCAGAAGGTATTATTCGTTTTAATATGGTGACAGATTTGAGCGTTGGACGTAATCCTGAAGAAGTGCTACGTATACTTCATGCTTTACAAGATGGAGGACTCTGTCCTTGTAATTGGCAAAAAGGTCAACGTACTATTAACCTTACTGAAGTTACTTAATTTTACAAAATTAGTTTAACAAATAAACCCGCTTCATT
>contig_194_chunk_36601
AGCGGGTTTTTTATGTCAAAGATAGATGTAATTGGTATAGTGAAATGATGGACTTTCTCCTATAATCTACCTAATGTGTTATTTAAATTTCTTTGAGATAGAATGAAAAAACTGACTCCAGAAGAAGCGAGGGTTATTTTATTAAAAGGTACCGAGTCTGCGTATTCAGGAAAATATTATCGATTTAATGAAAAAGGAGA
>contig_194_chunk_36801
TTACACCTGTAAACAATGTGGGACATTGCTCTATCATTCATCAGCTAAATTTGATTCTGGATGTGGTTGGCCCAGTTTTGATGATGAAATATCGGGTGCAATTAAACGGATACCGGATTCTGATGGTCATCGTACTGAAATTACTTGTGCGAAGTGTGGAGCGCATCTTGGCCATGTTTTTCTTGGCGAAAGATTGACAC
>contig_194_chunk_37001
CTAAAAATATTCGACATTGTGTTAACTCTATATCTTTAGAATTTATTCCTGAAAATGCAAGTAAAAAGGAGAAAAAATGAAAGATAAAGCTAACCCAAAGACCGAAATAGCTATTTTTGCCGGAGGATGTTTTTGGGGCGTAGAACATTTAATGAAACAACTCCCAGGAGCTATTTCAGTAACGTCTGGATATATTGGCG
>contig_194_chunk_37201
GTAATACGTCTAACCCGACTTATGAAGAAGTGTGTAATGAAAATACCGGTCATGTTGAGGCAGTGGAAATTATTTTTGATCCTAGCAAAGTAAGTTATGAAACTTTAGCTAAACGGTTTTTTGAAATTCATGACCCCGAACAATTAAACCAACAAGGTCCCGATAAAGGTCCGCAATATCGTTCTGAAATTTTTTATACG
>contig_194_chunk_37401
ACGCCTGAACAAAAGGAAATTGCTTTAAAACTGATTAGTATTTTAAAAGGCAAGGGCTTTAAAATTGTTACTAAAGTGACACCGGCAACAAAATTCTGGAAAGCAGAAGATTATCACCAAAACTATTATGAGAAAACTAAAAAAAAACCTTACTGCCATACCTATGTTAAAAAATTTTTATAGTTAGTTTTGACTTAACG
>contig_194_chunk_37601
AAAAAAGTAGTTAAGTCTCGAATTTTCATATTATCTTTTTTGCTTAGTATTAAGGACTCTGCACACTTTTTTGAATAGACTATATTTCTTATCAATTTATTTTGAAAGGCATATCGATGATTTTTTTCTAAAGAATTCAAATTTATCATTGTTTTCTTTGGCAAAAAATTTAAATTTTAAGGAAGGAGCTTCATTTGAAA
>contig_194_chunk_37801
AATTTGAGAACAAGAGTCTTGGTATTTTCATTAAATTAAATCCCATTTTTAATTGAGTGGATATAGTTTCTATAGCCTGTATATTTCGCCAAAATAAGGAATGGTTTTCTTCTTTAAAACTATATTTGTATGTCCATAAGCCAAGCTGATTTAATTTATCGTAAAAAACTTCGCTATCACTTCTAAAGCGGTCATATTCT
>contig_194_chunk_38001
CCAAATAAAAAATAAGTTGGAGGCAAACTAATAAGGGAATTTGACCAAAAAGGGGATATTTCTGGGGCATAATAGGCATTAAAATTATTTTGCAAGTAAAGTTCTATAAACCAATCGACTAAAGAATTTGGAAAGCTATCTTTATTTTCCAATTTAACGTATTTTTTCAAGCTTCGTGATAAATCTAATATAGGAGAAAT
>contig_194_chunk_38201
TAATATTTGCAAAGCAACAGGAAGTTTGTCTTTTTTAGCTTGAATAGTCATTAAAGCAGCTAAATTTCCTCCTGAGCTATAGCCAGAAATAGCAATTTTGTTTACATCAATTTGCATGAAATTAGCATGAAAAATGATTGATTTATAGGCAGCATACACATCATTAAATGGTCGTGGAAAAGGATTTTCTGGAGCTAAGT
>contig_194_chunk_38401
GGTGATCTAAATCAATGACTTGGCAACCTGATTTTTCTGCTATATGACTACAGGTAATATAAGAATAGTATCTTGCAGATGCGTTAAAACCAGTGCCTCTAATATGAAGTAAGGTAGGATAGGGTGGATTTTTTAACTGAGCAGATCTGTAAATAACAAGAAAAAGATCGCTAGTCTCTTTTAATAAAACAGACATAAGT
>contig_194_chunk_38601
ATAATTATTATTTTAACATTTTTTGCAGGAGATCTTTTTTCTCTTTCTTGCATACGTAAAATAAAAGCACGATGCTCAGTAAGTCTTTTTTTATCGTTTTTATATGGCACTATTGTAAGATACTTATTTTTTATACTTTAGTGGCCGTGATTATATAATAATCAATTAATCCTTTTCTATAGGCAATTTTCCAGTTGGTA
>contig_194_chunk_38801
TCCCATATACAAGGATCGTTTTGTCTGACCCATACATCGTATCCTGGCCAAACATACTGACTAATATTTTCTAGCTTTACATTAGTGAATGAATTTTTTTTTAGTAAATGTAAAATATCAGGTAATGAAGCAAATTCTCCATTACAGCTATCTGCTAAAATAGCAGGTTTTGGTAGCAAGTTAAGTAAGTTCACAAAGCA
>contig_194_chunk_39001
AAGGCTATTTTTTGCGAAAAAAGTAGAAATGACTAGCGTGCCTCCTTGGCATAAAATTCTTTTTAATTCGGGGACAGCATTCGAAGCATTAAAGTGTTGAAAAGCTTCTACCGTATAAATTTTACTAATACTCTCGTCGGACAAAGGGATTGATTCCGCCGCCCCTTGAAGGAATTGAATTTTTTTCTCTTCAACAAGGG
>contig_194_chunk_39201
AAAAGTGAGTGTTTATTGAATGATCAATATGTTCTTTTAAATAATCTATACCTAATAGAGATTGAACAACATAGAAATTTGAAAAAAGTACACACCCTCCACCATGGCCAGAACCTAATTCTAATACAGTATCCTGTTCTTGAGGATTTAAACGTTTAAAGACTTGATGATACAGTTGTTTATTAGCTTCAATAACGTCT
>contig_194_chunk_39401
AGGCTAGATATTACATTAGGAACCGTTTCCCAATAGCCAAAATTAATAAAATTTCCTTTAAATAAAATATCTAAATCGGTACCTGAATAAAGATCGGAAAGATTTTTTGGAAGTAACATTTTTTAATTAATATTAATTTAATAATTATCTTTTTATACTAATTAAATTCTTTTAAAATAGCTAGTATATTTTTAGTATTT
>contig_194_chunk_39601
ATTTGGATTTTTAGAATGAAAGATTATCTTATTCAGATGGTGTCGCTAGGAAAAAAAGCAGCAATGAATGCTTATGTGCCCTTATGCAAATTTTCAGTGGGTGCTTGCATTAGAACTAATGAGGGCCAATTATTTCACGGTTGTAACTGGGAAAATAGGGCGACTCCTCTTAGTCAGTGCGCAGAAACCTCAGCGCTTAG
>contig_194_chunk_39801
TGGGATGCTAACAGCGGGTTATAGAAAAATAAGTGAAATTGTTTTAGTTACTCCTAAATTTGTTTGTACGCCTTGTGGAGCTTGTAGACAGAGATTGCTTGAATTTTCTCATGAAGAAACAAACTTTTATTCATATAATAGAGATGGATTGTTACTTAAATCGATTAAATTAAATAAACTTCTACCAGAGGCATTTACTT
>contig_194_chunk_40001
GGAGGCCTTAATCTTAGACTGAATAGGTGTACATGATTCTTTAGGAAAAAAAATGATTTCGCCAGAACAAAAAAAAATATCTATTATTGAAGAGAAGGAATTATTTAATATCATTACAAAACAAAAAAAAGAAATAAAAAATCTAAAAGCTAAATACGAAAAGGATATTTTTACTTTAAATTTTATAGTCCAAAACCTTC
>contig_194_chunk_40201
CCGGAAGTATTTATTGGAAAAATAAAAATGGATTATATTTGGGAAATAACGATTATGCTAAACGGTTAATGAAAGTCCTTGGATTGGAAACAGACGTTATTGGAAAAACAGATTACGATATTTTCCCAAAAGAAGTAGCGGATGATTTTAAAAGAGCCGATTTAAAAGTTTTATCAGGGAAAAATTTGATCGTCGAAGAA
>contig_194_chunk_40401
GTGACTACTTTTTCTGATTCTACAGAAATGATTCAATTATCTTCAAAAATACCTCTATTGGATAAAACAAAAAAAATAGTTGGTATTCTAGGCATATCTCTTGATATTACTAAATTAAAAAAAACCGAGTTGGCGTTACAAATTGCTCTGGATAAAGCAAAAGCAGCGAGTCATGCTAAAACTGAATTTTTAGAAAATAT
>contig_194_chunk_40601
GCGACATGATATTCGTACTCCCTTGAGTGGTATTGTGGGTTGCGCCCAAATTATTAAATCGCAAGCGAGTGATCCAGAAAAAGTATCAGAATATGCAGAAGATCTTATTCAATCTAGCGAAGCTTTGTTGAATTTTCTTAATAGGATTTTAGAAGGGATTAAAGTGGCTACTGGAGAAACGTTACTCTTAAAAAAGAAAT
>contig_194_chunk_40801
TTGATTTTAAGAAAAATATTCAAGCTATTCTTAATTTAAACAAGTCACTGGCTGCTAAAAAAAATCTGGAATTAACTTTAGAGATTGATGAAAAAATCCCTCCTTATTTAATAGGAGATCCGATTCGATTACAACGAATTATATTAGAGTTAATGACTAATGCGCTAAGGTTTACACAACAAGGAACTATCAATATTGAA
>contig_194_chunk_41001
GCAAAAATAAACAAACGCGAAGCACAGCAAGTTGTTATTGAAATAAAAATCACAGATACTGGTATTGGGATACCGGCGGATAAAAAAGAGGATATTTTTACACGGTTTACGCGTTTAACTCCCTCTCATCAAGGTATCTACAAAGGGCTAGGGCTAGGATTATCTATTGTAAAGCAATTTGTTGATGACCTGGAAGGGGA
>contig_194_chunk_41201
GATCTATGTCGAAAGTCAGTTAAAGCAAGGAACCACCTTTACTTGCCTCCTTCCTTTTAAAGAACCATTGATTATGGATCACATGGGTGTTGAGGATATTACTTTGCCAATTGAAAGTAGAATATATAAGCATATTGCAGAAATTGTGCCAAACATTAGCTTAATAAATCAAGATTTTAATTCTTATCAAAGGAAAGTGT
>contig_194_chunk_41401
TGTTAGTCGAAGATGACAAATTAGCCGCTAAAATTGCACAAATTATTTTCTTAGAATTAAATTGTGTTATTGATATAGCGCATGACGCGAAGATGGCTTTACAACGAATTCAAAAGCAAGACTATCATCTTGTTTTGATGGATATTGGCTTGCCTGATATGGATGGTATTGCACTAACTCATCGAATTCGTCTACAGCAA
>contig_194_chunk_41601
TGGCAGCGAACAGATATCACTCCAATCATTGGATTAACGGCTCATATTGATATTGAAAATAGACAGCGCTGTTTAGATGCGGGTATGAACACGGTTATATTAAAGCCTTTAAAAAAAGAAACCGCATCAGAATTATTGACAGCCTTTGTGCCAGATGCATGTATTAATCAATCATACTTATTTACTGAGATACGCCCAGT
>contig_194_chunk_41801
GAGTGGTCCCGTATTAGATGTTGATGCAATGAAAGCACTCTTAAAAAATGAAGGATTGATTAAGGATTGCATTAATTTAATAATCAATGGATTAGAAAAAGAACTCGTTAAACTTCCTGAATTGCATCAAGTCGCTAATTGGCACGCTATACGAGAAATTGCACATAAATTACAAGGCGGAGCTAGTTATTGCGGAGCTA
>contig_194_chunk_42001
AACGTTTGGAGCAAGCCTGCAAACGAATAGTAGATTATTTGCGAGAAAATGGTCCAGCTAGACACGTTAATGCGCTTTATCAACAATTACTTCAAGAAATGCAAGCTGCAAAAACGGTTTATAAAGATTATCTTAAATAAGAGGATTATCTAAAAACTTTAGAGATTAGGACTTTTCCCATTTCTATATTCAATGAAGTT
>contig_194_chunk_42201
AAATCATCAAAAACTATTCATTTTTTTTAAATTTCGCTTTTTTTACTAGGTTTTTTAGAAATTTTTTATAATTTTTGGAATCCAAAAGTTTTAGATTTAATGTTTTCTTTTTGTTTTTCAACTTTTCGAATAGTTTTATTTAATTTTTTATTGTAAGAAGAGGGTACGACCGGGTTTTTTAAAGATTTCCGAGCAATCAG
>contig_194_chunk_42401
ATCAAAAAGCATGAGTGTGCTATGAAGATTCGGTGGCGCTATAGACGAAGGGACAGTGTGCTGATTCGATTTTTTCGGTCTCGATTCATTTGGTTGGTAGGTTAGTTTTGGAGATAGCGATAGTGCTTTCGTCGTCGATTTAAAACTTTCTTGATGAGGTAAAAATTTGGGCGTTACTAAAAAATTTCTTTTTTTATCAG
>contig_194_chunk_42601
AGTTTAGGTCGTTAAAAAAGGTTTTCTTTAGCTTAGTAGTTTCTGGTTTAGAAAAAGCGGGTGTTCGAAACTGATTTTTGGTGGGGGATTTGGCTAACGTTTTCGAATTATTTTGAGCCGAATAGTTCGGCATAGTTCGCCGATAAAAATTCCCCTCATTTTTATGTTGAACAGAGTCATTCTTTTCAATAAAGGATTTA
>contig_194_chunk_42801
GCTTTTTCCTTCTGAACAGAGAGAAGCGGATTTGTTTTTTTCTTTTTATTTTTTGTTTGATTGATGTTTTTCTTACCACGATAAGCTTTCATTTCCGAATCGTCATATTTTTTTAAATACTCATCGGCCATTGCTAAGATACGTTTTTTCTCATCAACAGTCCTAGATTGAGGATAGTGAGTCATTTGAGGAAAAAAGGT
>contig_194_chunk_43001
TTGATCAGTGTGCTGAGATACTTCTTTAGAAAGGGTTGATTTTTGAAGAGTATTGATGGTTCTCTTTTCTTCTCGATGAGCTTGGCGCTTACGGCGCAATATCTGCGGTGGCAACTTCTTCTGGTTCTGCATTCCTACCGTATTTAAAAAGGCATGGGCTATTATGTCGCTCACATTAGGAGAATTAGAAGAAAATAGTT
>contig_194_chunk_43201
GAGATAAATAAGAAAAATGAGTCGCATGCTTAATTTCTTTTTGATAATCCTGAGGATGAATTTCGTAGTCAAAAAATTTAAATGTCGCGGATAATATCTTTTTTTTCATTTCGGGCATTTGATAAAATTGGCAACAGATAATCGTGCAGTAATCCATAGAAGATGGAAAGGCATTCGTCAGAATAAGATTCATTTCATCA
>contig_194_chunk_43401
CGAAAAAATGCAAAATTTCCTATGTTTTTCAATATAAGAATTTCTGATTTTTCTTCTAAATCTTGATGAGTCAGGAGGATAATCTTCTTATCATCAGTAAACATTAAAGGCGCTGCAGTCAAAGTCCAAACGTCATCCTCTAGGGCGACTATATTTCTAGAGACAGAATCCAAAACAATATCAAGTTTTTGATACCAATT
>contig_194_chunk_43601
ACTATTATCAAGCAGTGCATTTTTTAATTGGATAGTTACCCAAGGCCAGAAACAAGTGGAGTCATAAAAATAAGGATAAATCGGAGAATAAACCGAATTACTTAATGTTAAGATTAAATCGTTTGCAGAGGGAAATACATGTGAAGAGATAACAGCCTTGGGATAGATTTGTTTATATTCCTTTATTATTTCGCGTAAAT
>contig_194_chunk_43801
CTAACGTATCTATTAGCTCGATTAAGTCATTTGAATCTCTTTCTGAAGTATCGTATAAGATGACTTTAGGGAGTGGAAACTTAGTGTTCTTCCCCGGTAAAATAATATAAACATTTTCACCGCCATTACCTACTAAATGACTTTCATGCAAGCCGTTGATATAAAAAAGTTCATGTTTTTTTTGTCGCCCTATGGAGAGG
>contig_194_chunk_44001
GTGAGATTGTTTACTAATTGAATAGAGATAGTTTTTTCTAAACGATTCGCTATTTCGCTAAATAAACTAATTTTTTCGTCCATTGTTTTATTATTAGAGGTTATTTCTTGTCCATATAAATGCTCATTATGGATTAATTTTATTTCAATATCTTGAAAAAAATAAGCTATATTGTTTGAAAGATTCGCTGTATTCTTTGT
>contig_194_chunk_44201
TTGATTACTGCTTGAGGTAATCCGGTTTGAAATAGTAATAGCAAATAGTTTTCTATCTGTATTTTCAGAAGTGAGCACAGAAATATGTAGCGTATTATTTTTTACCGTCATTGCCTCTAGATTCTCTAAAGGATATTCAAAAAAGAATTGATGCTGAAGGGTTTCTTTAAAATAGTAAATCCACGATTCACCTACCTCGT
>contig_194_chunk_44401
CTGAGGGAATTCTATACTCGATAGAATCGGTTGTTGCGTCCGATAAAAATGTGATGAGTGTATTGTTTCTTAATACAAACTTCAGATTTTTATAAGAGTGATTAGTGATAAAAAAATTATCGGGATGGGTTTGATTTTTCCCCCCATAACCATCGATAAAGCAAACCGATTGATCCAGATAAAAAATATCGGATTCATTC
>contig_194_chunk_44601
TTTCGTCCGTAAATTTGATCAATTTGATCGATTTGAACGCGTATCTCATCAGAAGAGCAAAAAGGTGGAATCTGCTGCAATAAACTCTTATTTTTTCCGCATAAGAATCCATCCGTGTCAAGTAGCAAATAATCACTGTTTTCAGGATAAAAATTATCGAGAACCAGTATATCGGATCCCTTGCCGCCTTGTAGTTGGCC
>contig_194_chunk_44801
TGTAATCGAATTTCCTTGTAAATTAAATACATTGCCATTATCCCCACCGACGTACCATTTTTTACCGTTTTGTACAATGAATAATGTGGGTGAATGAGAAAAAGCAATGACTTCGTCCTCTCCTTCTCCTAAATCGACTAAAGTCCCATTACCCGTTCTGTTTAACGTGTAGCTTACGCCTAAGGCCTTATGACATAAAT
>contig_194_chunk_45001
AATACTTCATCTTTATAGCTTCATTAAGCGCTTCATAAGGAGGTGGAGAGGCGGATAAACAAACTAAATTACCCTCAGCAGGTTCGTCAGGGTTATTATCGTCCGGTGTAAAATTTATTTTTTCATTTAAAAAAACTTTACGAATCTTGCATAAATCGGCTTCAAAGTGAAAAGAAGGAAAAATAGACCACTGAATATCC
>contig_194_chunk_45201
GTATTATTTTTTAAAAGATTAATCGCATTTTCTACCAATTGCCCATTATTTGCTTTAAGCTGTAAGTACTCTAAAGGCGCTTGATGAAGCGTAGCCAATAAAAACTCAAAAGATTTTTCACCCCTAGAAAGATGAACATATTTTTCAATGGCTTCCACTTGTTGTTTGGCCGCATATCCTTCAGCGCCTAGCCAAACGAG
>contig_194_chunk_45401
TAACGCAATGCCTTCTCCTAGAGGGCCTGTGAAGGCCGATAGGCCAGTAATAAATCCAAGAAATTCAGCGCCCTCGATAGTGGCTTCGATGCCATCAACAGCTACGATAAGACTATTTGAAGTTAAACTCGGAAGAACAGTTTCATCTCCCATTCTATAGAGTTGTATTTCATTTTTAAGATTGTAAGCAAAAAAAATTG
>contig_194_chunk_45601
ACGTGGCTTTGGAAACAAAAGGCGAAGCAACTTGCATGGCTTTCCCTAACAATTTTCTTTTACCCATGGATAATACGTCTTCATTAAAGAGAATAGTGAGCACTTTTTTGTTTTCCAAGCCTAAATTCTTTTCAAGTAAACTGGCATCGGAGGCTAAGTTTTTTCCTTGAGCGAACAGACTATTGGATAGACTTCCAAAA
>contig_194_chunk_45801
AATAGACTGCTAGTCATTAATCCGAAATTAATGGCCACTTCATCAAAATGACCTTGAAGCAAAGCCGATAAGGTATCTTTGGTCATAAGTGCTGAGCTTATATAGCGGGATACCTGTTCTATTTTTTTAAAATGAGCTTTAATACGTGAATTACTGATTTCTTTAATTCTATCTTGATCTGGCTCTGATAAGGCACAAAC
>contig_194_chunk_46001
ACTCCTCTTTAAACTATGGGATGGACAGCTATCGTAATTGGAAAGCTGATTGCCAAATATTTTCATCTTTAATTCATAAAGAAGTTTTATTGCTTGTTTTTGATTTGCTTTTTTTGAAGGAATCGTTGAATAGCGCTTCATCTTCAAAAGAGGATTTTTCATATTATAAAAATGATCCAAAATGTACTTAATATTTTCCT
>contig_194_chunk_46201
TAGACAGGATTTCTATCTGCCATTTTTTTTCAATATAGTTAAATATTTCAGACAAATTAAAAAATGAGCCTAATTTGATATAATAAGCTACCGCATCGCCTAAAAACCTAAGGAATTTTTCTTTGGGGTACTTGAGATAGGCCAAATCAATAAAATAATGGCAATATTTTACATTCTGCAAAAGCAGATTATCAAAAAAT
>contig_194_chunk_46401
GTTTTTTCTGGATGGGAATACATCACTTTAGATATTAACTCTGTGTGCTCAGACATATAGAGAAGAAAATGAAGATAATGAAAAACACTTTCTTCATCTTTTTTGAAAGTAAAATGCCAAAGCCAAAGTAAGTGTTGGGTTTTTTCGACTATTTCTTTAAATTTTGGTTGATTTTGTTCGAGATCAATCCGTATGATTTG
>contig_194_chunk_46601
TTGAACTAATCGATGAATCGTATACTTACCCTCATTTTCCAAATTAATCATGGAATAACTGCTCAGCAAATGCATAATGGTATCTAAGTCATCAATTGTTAGCTCGCGATTGATATGATTGAAATAATAAAATTTTTTACTTGTAATAATATCTGGGTATAAATAACCCATAATATTTAAAATTTCTATTGCATGGTTGC
>contig_194_chunk_46801
CCAGTGGATCTGCTTTAATTTTATCTAGCGTAATGAGCCAGGTTGTAAAAACTGTCTCTAAATAGGGGTCATTGGAATAATGTGAGAAATCAAAATTTAATAATTCTTTGGTTTTTTCTTTATAGAGTTCGATGTAATGAGAAAGAGAAAAACTAGTATCGGTGTTTCTTCTCAGTTTGATATAAGCGAGTGCTTGTTGT
>contig_194_chunk_47001
AATGCTAAAGGTAGGCCTTGAAGCAATTGATGTAATTCCTTTATTCTTTCATACGGAATATTATCACCTAAATCCAATGATTTTTTAATGAGTTCTTTGGTTTCTAGTTCCGAGAAAACATTCAGTGTCATAATAGTGGCAATATTACTCCAATTACTATAGCGTGAAGTGATTAACAAACTCGGTTTATTGCCAAGCAT
>contig_194_chunk_47201
AGACTTAGGTAAATAAGCTTCTATGGCACGGTAATTCTCAACATTATCAAAAATAAATAGACTTTTTCGGTCCGAAAAATACTCATAAACCTCTTCTACAATCTTTTCCAGCATTTTTTCTTGGTTATAAGAGTCCTTAGTTATAATTTGTAACTTTGCAGTTAGTTTGTTGAAAGAATACGCTATATTTTCCTTAGTTT
>contig_194_chunk_47401
CTGCATTAATCCATAAAACATTATGATCGTAATTTTGCGCATAAAGCTCAGCATAGCGTAATGCTAATTGAGTTTTACCTATTCCCCCTAAACCATTAATTGATAATTGGGAACCGGAAGTTTGTGATGACTCGCTATCCGGTGGACTTAAGACCCCCGGAATGGGAGAAATAGATAACATAGACCAAGAAGGTACGATG
>contig_194_chunk_47601
GCGGTTGTTCTTTCTGAGATTAAGGTACGATGCAATCTCTCAAGTACTTGAATTCTTCCACTGAAGTTTTTAACTGGCTTTCTTAAGTCGAAATAAATAGGTTTTTTACTTAAAGGTTCTCTATTCAAAATGTGAGGGGGGTATCGATTCGCAATTTTATCTAGAATACGTCGTGCTTCGACTGGATTCGTTTCTTTATG
>contig_194_chunk_47801
TAAAACATAACGATATCCTTTTGAAATAAAATGAAAAATGCTTTTTTCCTGGAGAAATTGGTTTTCTGTATACTTATTTTTTAAGTTTTCTTTCAATTCTCCATTTTCTTCCTGTTCCCAATCTAATAGTCGACGATAACCATATGCGTTGTTAGATGCAGGTTTGAAAGCATAAAATTTATGAGATTGGCCCTTTTTGT
>contig_194_chunk_48001
CGAGATCAACTAAACCTATTTTTTCAAATAAATTGGCGGTATTAATAGCTTTTTCGTTGTTATCTTGTATGGTATATCCTGAAACGCGTAGTCGAGCTCGTTTAACGTTAGGATCAAAAAATTTTTCTGATGGCCCTTGTAACACACTTTTTTCTATCAGTTCCTTGGAAATAATCTTATCTAAGTTGGAATATTTATCT
>contig_194_chunk_48201
ATAGCGTTGAACAGCCGTCCTACAGCATCCTCTGCTAATTTTTCCATCGCAACCTTACTGCCGGCCTTATCGGTTACTGCTACAAACTGACTTTCAAAACTTTGGAAGATATCAACCGCCGACTCAGATAAAATAGAGTTTAAATAATCTGACTGAATTTCAGAAAAAATTTTGGTAATTTTTTGGGCTTTATCTTTAGA
>contig_194_chunk_48401
GGGGTAAAATTTACCGCTAATCATTCTCAGCGAAGCCACCAATGAAGGAATTGAACCCACAAGGCTTTGAGAAATACCTATCCCTAATAACGCACCGCTTAACCCTGTTTTTAATTCAGTTTTCAGGCTTTCCTCTGTTAAGCTTTCTCCTTTGGCTAACAAATGATAGGCACCCAGTTTTTTTACAAAAGCACTCATAA
>contig_194_chunk_48601
AAGTTTCGACAAAAGTCTCTAATAAAATCGTTACTTTTTCTTTTTCATCGTTAAATGCTTTAAATCGTTTAAGATCAGGTTCAATGTTAGTGGGTAACGCTTCTTTGATAGTAAGGTCTTGCGAAAACAGCGGATGCCGTTCACGCCAAACAGAATCAGCACGAAGTTTTTCAGCAAAATATTCCCTTCTTGTATCAAAA
>contig_194_chunk_48801
TATTCTTTACTGCGTGATCGTTTCAATTTATTAATTATCCAGTGTATGGATTGATCCTGGTCAATCATCTGATTCAGATCAGCGGCATTTTCGAGCGCCCATAAACCGCAATTGGAGTTATCTTTTTGTTGAATAAATCCAGGACTTAAATTTATTAATGGTTGTATTAAAAATCGATTAAATAGCAGTTGAAAATATCT
>contig_194_chunk_49001
TGATGGAATGGGATTATTTTTTGAATCTGTATAATAGCCCACATACTGATCATTTTTATAAGAAATAGCCAATGTCACCCAATGTAAATTTTCTAAATTAATAATTAAAGTAAGACGAGACTCAGTGAATTGATTAGCTTTAACTTTTAATTGAAATGACTCTAAGGTAATTTGCAATTGTGACATGGAGCCTAATATTT
>contig_194_chunk_49201
CAAATTCAGCATTGCTCTCTCCATGGTAATTGTTATATTCTAAGCGAGCGATCTCAGCGATATCCTCTTGGCTTAACCAATAGCTATACTGGTTTTTTACTGTTGCTTCCACAAGCGTTTTATCATCGCCTGCTCGCTTAATGCGAGAGTTTAAGAGATTGTGAATTAAACTATTATTAAAATGATTTTTTTTGATAGTG
>contig_194_chunk_49401
GCTGATGAATAGAATACGTTGCTTTTACTATGAATAAGTAAAGGCTCTCTAGCAGTTAGGTTAAATATCTCATGACTTGAGATATTTAACACATTTTGATCATGAAGCGGCGGATGTCCATTTTTTTTTATTTGCATTATTATATTTCCTTTTTTAATTTAACGATCCTATTTATAGTTACTCAGACGCTCTAAATAATT
>contig_194_chunk_49601
AGTACGAAAGCCTTGGCTAATTAATTTACTGAAGTCTGATGGTGGTGTCGATACCTTTTTGGAAGAAGTTGTGTCAGTATTTACTTATTTTTTATTCTGATTGTTGGTGAAAATTTAATATATAAATTTAAATTTTTGAAGTTCTAAAATACAAAAAATCCGCATTATTTAGTATCGCAGCCAATCTACTGAAAAAAATT
>contig_194_chunk_49801
ATTAATTATTTCGCAATTGACTGTATTTTGTTTAGAAAGAGAAAAGTTATTGGGGCTAAGTCTTTGATTTAATTGGTGCCAACGAGACGAATCGAACGTCCGACCTACTGATTACGAATCAGTTGCTCTACCGACTGAGCTACGTTGGCAATATTCTAAAAAAAGCCAAATTGTAGTCAATTTCAGTGTGATTAGCAATT
>contig_194_chunk_50001
TCATCTTTAAGCTATTCATAATATTGGCTAAAGTAAATTTCTCTCTAGACGTAGGATCTGTATATCTATTGAATCTACAGGAAGTTTTTTTAAAGATTCCTAATCGTATAATTGACCTTGTTGTAGGATTGGCGTGCCTCAAGAAAGCAAAAAACTGAGTCCAATGATTAACTTTATGATCTTAATACCTATCAATTAGA
>contig_194_chunk_50201
TTAAAGAGAATTATGAAAAGAATTTCAGCTTTTTATCTTGGGGCAGGTTAATTTTTCCCAATGACTCAATAAATTAAATCTTTTTTAATAGAGTGGGCACTGGTTTAAACAAGTATGGCTTGTTAAACTAGGGTATCTATTTTATAAGGCGTAGTTTATGTATTTAATCAAAGGAAAGCAAAAGGGTCTAACTTTACTTG
>contig_194_chunk_50401
AGCTCATGATAGTTATTGCGATTATTGGTATTTTAGCTGCAATAGCCATACCCAGTTATCAGAATTATAGTAATCGAGCTAAGTTTGCTGAAATTATTCAAGCGACTGCGCCGTTTAAGTTGGCAATTACTACCTGCGTGCATGAGCATGATAATTTAGTTGCTTGTGGCACACCCGGTCAAAATGGAATTCCAGATAAT
>contig_194_chunk_50601
TTTAAATCAGAAAATCAAACTAAAGGCTATGTTGCGACGGTTGAAGTGGGTAAGAGCGCACAGATTATTGCTACCTCTCAGAGAATTCGTATTAATAAAATTGATCATTTTACATATATTTTAACACCTATTGATCAAACAGATGGTCAATTACGCTGGGACGTCAGTGGAACTTGTATACAGGCAGGCCTATGTAAGGC
>contig_194_chunk_50801
AGAGTAATTAGATGCTTACTCTGATAAGGGGTAAGTGACTTCATAATCAATCAAATAGGCTATACAATCCTAGAGTTTAGTTTCTTTTCAGTTTTGACTATATTGTAGGTTCTTTAAGCATGTTATTCTAAGCCTATTTAAATTTAAGACTAAACAGAGCCTCTATTGAGGTTAGATAACATGACTGACTATAAAAATAC
>contig_194_chunk_51001
CTTAAATCTTCCTCACACTAAATTTCCAATGAAGGCCAATTTGCCGCAGGCAGAGCCAGCTATTTTAAAGCAGTGGGAATCTTTATCGCTTTATAAAAAATTACGCGAAAAAAATCATGGCAAGGCCAAATATATTCTTCACGATGGTCCCCCTTATGCGAATGGCCACATTCATATTGGGCATGCGGTGAATAAAATTT
>contig_194_chunk_51201
TAAAAGACATGGTTCTGAAAGCAAAGACCATGAGTGGTTTCGATGCTCCTTTTGTTCCAGGTTGGGATTGTCATGGGCTACCTATCGAGCTAAACGTTGAAAAAAAACTTGGCCAAGTCGGTAGTAAATTAACAGCAAAAGCTTTTCGGCAGGCTTGTCGTGAATATGCAAGCCAACAAATATCGATTCAACGCGAGGAA
>contig_194_chunk_51401
TTTAAGCGGTTAGGTGTGCTTGGCGATTGGGATCATCCTTACTTGACTATGAACTTTCAATTCGAAGCGAATATTATTCGCGCATTAGGCCAAATTATTAGCCGAGGGCATCTGCAACAAGGATTTAAACCCGTGCATTGGTGCGTCAATTGTGGATCCGCTTTGGCAGAGGCCGAGGTCGAATATGCGGATAAAATTTC
>contig_194_chunk_51601
ACCTGCAATTGATGTACGGTTTAGCGTGATTGATGAGAGTGATTTTTTAAGTCGAATACCTGCTGACGCAGGTTATGGACCTATAGTAATCCCCATATGGACCACAACACCTTGGGCTCTACCCGCTAATGAAGCAGTTACTTTAAATCCAGATATTGAATATGTTTTGGTGCAAACTGAGAGTGAACGTTTATTAATTG
>contig_194_chunk_51801
CTGAGTCTTTATTAGTAAGCTGTATACAGCGTTACCAAGTAACGGATTATAAACATTTAGGTAGCGCGACAGGACAAGTTTTTGAAGGAGTTATACTGCAACATCCTTTTTATCATCGACAAATACCCGTTATTTTAGGTGAACATGTTACTACAGAAGCAGGTACGGGCGCGGTACAGACTGCGCCCGCACATGGTGTT
>contig_194_chunk_52001
GAAGATTATAATGTTGCTCAACACTATGGATTGCCATTAATTAATCCAGTTGGTGGCAATGGCTGTTTTTTACCGGGTACTGCTCTATTTGAAGGGGAGCATGTGTTTAAAGTCAACCCTTTAGTGATCGATAAGTTAAGAGAGTCCAAAAATTTATTGAAAGAAGAAAATATTAAGCATAGTTATCCACATTGTTGGCG
>contig_194_chunk_52201
CCATAAGACTCCTTTAATTTTTCGTGCGACACCTCAATGGTTTATTAGTATGGAACAACAAGCCTTAAAGGAAGATAGTTTAGCCGCTATCAAGCAAGTTACTTGGATTCCACAATGGGGAGAAGCGCGTATTGAATCCATGGTTAGCAATCGGCCCGATTGGTGTATTTCTAGACAACGAAGTTGGGGGGTTCCTATTC
>contig_194_chunk_52401
CTTTATTTGTACATCGTTACTCTCGTGATTTGCATCCTAATAGTCTTAGCTTGTTAGAACAAATTGCAAATCGTGTGACAGAGATAGGGATAGATGCCTGGTATGATTTAAATCCAGAAGAAATATTAGGTAATGAAGCAAAAGATTATGAAAAATTAACCGATTGTCTAGATGTATGGTTTGACTCAGGCGTCAGTCAT
>contig_194_chunk_52601
TATGCCGTTTTAATGAAAAATCCTGCTTTGGCGTGGCCTGCTGATCTTTATTTAGAAGGTTCTGATCAGCATCGAGGTTGGTTTCAATCTTCTTTATTAACTTCTGTGGCGATGAACGTCCAAGCGCCTTATAAGTCGGTTTTAACACATGGATTTACTGTGGATGAAAAAGGCCACAAAATGTCTAAATCCTTAGGGAA
>contig_194_chunk_52801
TGTGGTTGCACCAGAAAAGGTTATACAAAGTTTAGGAGCGGATATTTTACGTTTATGGATTTCTTCAACCGATTATCGTAAAGAAATAGCTGTTTCTGATGAAATTTTAAAACGTACGGCAGAAGCTTATCGGCGAATTCGAAATACGATTCGTTTTTTATTAGCCAATTTACATGACTTTGATCCAGCGGATGCTGTGC
>contig_194_chunk_53001
CAACGAGCGACATGTTGTCTTTAGATATTTGGATCTTAGAACGGGCAAAATTATTACAACATGAGATCATCGACGCTTATGAGAATTTTCAATTCCATACCATTTATCAGAAGCTACAACAATTTTGTATTAGCGATTTAGGTGGCTTTTATTTAGATATTATCAAGGATCGTCAATATACGTTACAAAAAGACAGTGTC
>contig_194_chunk_53201
GCACGACGTTCTGCACAAACGGCACTTTTTTATATTGTTGAAGCAATGGTGCGTTGGTTAGCGCCCATTTTAAGCTTTACGGCAGAAGAAATTTGGCACTATCTTCCAGGGAAACGGGAAGATAGTGTATTTTTAAATGAATGGTATTCCTTATCTTTTTCGTTCGCAGAAGATCCATTACAAACAATTTATCAGCAAAC
>contig_194_chunk_53401
TGATCGACAAACTTACTGGAATAAGCTCATCCAAGTTCGTAATGAAGTTAACAAAGTGATTGAAAAATCACGTATCAGTGGTGAATTAGGTTCTTCATTGGAAGCGGAGGTTGAACTTTATGTCAAGGAAGATTCTCAACTCTATAAAATACTCTCTGCTCTAAAGGATGAGCTTAGATTTGTATTGATAACCTCTGATG
>contig_194_chunk_53601
TAAAACTATTGATTTCCAAGCCACTCAAACAGGTATTCTTTACTATCAATGCTGAAGAATTAGGAATAAATGTTATTTCTACGGTAGGGAAAAAAACAAAATGTGCTCGTTGTTGGCATCGACGTTCCGATGTAGGAAAAGCCCCCGAGTATCCTGAGATCTGTTTGCGCTGTGTTGAGAATCTTCCCGAAGGGAAAGGA
>contig_194_chunk_53801
GAACAGCGAATCTATGCTTAAAATCGAATTTCCCCCCCAACCTATTTGACTTATGCAAGAAAAAAAAATATCTCAGTTAGTATGGCTTTGGTTAAGTGCATTCATTATTGCTCTCGATTATTTAAGCAAGTTGTGGATGACACATTGGTTAGATCAGGCTAGCGTCATTCCGGTATTTCCTTGCTTAAACTTTATATTGA
>contig_194_chunk_54001
CGCACAATTTTGGTGCCGCATTTAGTTTTTTAGGTCAAGCGGATGGATGGCAACGATGGTTTTTTTCAGCAATTAGTGGAATTGTTAGTATTTACTTAGTACGCTTGCTTTATCGCGGAGGTTTAAGTAATTGGGTAGCATGCGCGATTGCGTTGATATTAGGTGGAGCGATTGGTAATTTATACGATCGGCTAAGTCTA
>contig_194_chunk_54201
GGTTACGTCATAGATTTTATTGATTTTTGTATTGGCCATTGGCATTTTGCTACCTTTAATTTGGCTGATACAGCCATTTCTATAGGTGCTGTTATCTGGATCATTGCTAGCTATAAATCCGGAAAAAAATAATGATAGGGTCTACTAAAAATAGGCTTATTAAAAAACCACTGGGTGTGTTTAGTTTAGCCATGATGAAT
>contig_194_chunk_54401
GTCATTGCGGTTGACAGTTTGCGTTCATTACCTATCGCGGCTCAATTTGGTTATGCCTTAATATTTTTTTACTTACTTGCCGCATTGCTGTTTTTTATTCCGACAGCGTTAGTTACTGCTGAATTAGCTACTTCTTGGCCGAGCACAGGGGGTGCGTATATATGGATTCGCACTGCGTTTGGTGTGCGATGGGGTTGGTT
>contig_194_chunk_54601
TGCGATTTGGCTGCAGTGGATATACAACGTTGTTTGGTATCCAACGATATTGTCTTTTGTAATAGCGGCCTTTGCGTATTTAATTGATCCACAATTGGTACAACATAAACTCTATCTTTTAAGTACGATATTAATTATCTGGTGGCTGGTTACGGCTTTAAGTTGCTTAGGTTTGCGTGTTTCGAGTTGGCTTAGTAGTA
>contig_194_chunk_54801
TCGGCGCTTTAGTAGGTACTTTAATTCCTATGCTTTTTATGATTGTGTTAGCGCTCATTTGGATTAAAAGCTCACGTCCATTAGCGATACATTTTTCCTCGTATTCATTTTTTCCTAGTCTGAGTAATTTTAATAATTTGGCCTTTTTAACGACTATTATTTTTGGTTTAATGGGCTTAGAAATGTCTGCTGTACACGCA
>contig_194_chunk_55001
GGGGATGTACATAATCCACAGAAAGATTTTCCGCGAGCCTTATTTTGGTCAGCAAGTTTAATATTGATAAGCTTGATATTGGGCTCTTTAGCTATAGCGCTTATTGTTCCAGCAAATCAGCTTAGTATATTGTCGGGTTTAACGGAGGCTTATGTTGCTTTTTTTAGTAGTTATCATTTGTCCTTTTTTATACCGATCAC
>contig_194_chunk_55201
TATTTCTTTAATTATCATAGGAAGTTTGTGCAGTATTTCTACCTGGGTCATAGGTCCTACGCGAGGTTTGCTGATTGCTACATTCGAGAGCCAAATTCCAGGCTTGCACTGGTTGCTTAAAGTTAATCGGTTTGGTGCACCTATAAGCTTATTGCTAGTTCAAGGTGTTCTAGTTTCTCTATTAACGAGTCTTTTTATAC
>contig_194_chunk_55401
TGATTCCTAGTGTCAATGAGACCTATTGGTTATTAAGCGTTATGACGGCACAATTGGCAGTATTATTTTATATTTTTTTGTTTTTAACCGCATTACGTTTGCGATATAAAGAGGCAGGCAGAAATCGTGCCTATCATATTCCAGGAGGCCATTGGGGGATTTGGATAGTCTGTGGTGCGGGTTTAGTAGGCTGTTTGATT
>contig_194_chunk_55601
ACATTTATACTCGGATTTTTTCCTCCTAGTGGTATCGAAGTGAGTAATCTACTAAAATTTGATATGATTTTGTTAGGCGGCCTTTTGTTATTTTGTTTGCCAGCTATTATCTGCGCTGGATGGGCTTTAGCTTTAAAAAAGTGAGAATAATAACAAATTTGTTAATAATTAGAAGAGGTTGCTGATGATAAGCGCATTAG
>contig_194_chunk_55801
AAATTCATGGTGTGCCTATCGAGTGTATTAATCAAGCGGCCATAACTTACCATGTTCCAGCGACTTTAATTCTTTCCGTTTTAGCGATAGAAAATGGGAGGAAAGGTTCGGCTTCGTCTAATCAAAATGGGACTTTCGATTATGGTCCTATGCAAATTAATTCAATTTGGTTATTAAAAATTCGACGATATGGTTATACG
>contig_194_chunk_56001
CAGTATCAGTTGCAATATGATCCTTGTATTAATGTTAAGGTGGGTACTTGGATACTGAGCCAACATATTGCAAATGATGCAAGTCCTTGGCGAGGAGTAGGCAGTTATCATTCACATACCGCTCGATTAAACCATAATTATCAAATCAAAGTCTCTGAAGTCTATCGGCTTTTAGCGAATTATTTGTCTCATCCGAATAA
>contig_194_chunk_56201
CTCGACATTATCTGTGGCTTAAGATTTAAATTTTTAATCTTAGATTAGAATCGATATGCAAAATTTTTTTCATCGTTGTTTTTTGCGAAGCAATCTAAACATCGAAAAGATCAAAAAAAGATGCCTTCTTATTGATAATTTATTTTTTTATGCGTGTTTTAATCATTAAAATGTCCTCAATGGGTGATATTATTCATACA
>contig_194_chunk_56401
TTACCTGCAGTTACTGATGCGATTCAGGCTATTTCGAATATTCAATTTGATTGGGTAGTGGAAGAGTCTTTTGCAGAAATTCCAAATTGGCACAAGCAAGTCCAACAAATCATTCCTATCGCATTACGGCGATGGCGAAAAAATATCTGGCAAGCGGTTCAAAATGGAGAAGTAAAGCAATTTTATAAACAATTATCTGC
>contig_194_chunk_56601
CCGGCAATATGATATTGTTTTAGATGCGCAAGGATCTATTAAAAGTGCAATTACGACGCGATTAAGTCGAGGTTGTCGCCTAGGCATGGATAAGCATTCCGTTCGGGAAAGTTTAGCCTATCTGGCGTATCAGCAAACCTTTTCTGTGCCCTGGCAGCAACATGCTATTGATCGGTTACGTCAATTATTTGCTAAAGCCT
>contig_194_chunk_56801
TAAAATATCCTTTACCAAAAACTCGACCTGATTATGGTATTAATAAAGAAAATTTAAGCCAAGCTAAAATACAATTACCAAGAGATTACCTGATATTTATACCTAATACGAGTTGTTCAAGTAAACATTGGCCCAATTATTCCTGGTCTTTACTCATAGAAGAAATGACTCGTCAGAAAGTAAGCGTTTTTATTCCTTGG
>contig_194_chunk_57001
GGGAATGAAAATGAAAGAAAAAATGCTAATCGATTGACTAAGAAAAACCGTCTAGCACAGGTATTACCTTACTTAAGTCTCAATGAGTTAGCGGCAGTTTTAGCGAATGCTAAAGCAGTCGTTGCAGTAGACACTGGATTAAGTCATTTGTCTGCAGCTTTAGGCATTCCTACGATTGTTCTATATGGTCCAACTAACTC
>contig_194_chunk_57201
TTCATTGATAGGAACCATAGGTCTTTCACAATGTCATATCAAAATGGCAGTTAATGGGAGTAGTAAACAAGATAATAATACCATTGTTTTAAAAAAAATAACCGATAATTTGCGGCAATTTTTGAAACTTTAATTAGCTTAGACTACATAATTTTTAATTTCTAAGTGTTATTTTTTTCGATAAACCGATCAGTTTTTAA
>contig_194_chunk_57401
TTTTATGCAACCATGAGGATTGCGAGTTGATCAGTAACACAGACAAAAATTCAAGTGCGAAGCGTATTCTAAAAATTGCTATTCCAGCACCTTTACATCAATATTTTGAATATTTGGCTCCAGCTGGCTTTCCATTAACGCCATTAAAAAAAGGTTTACGTGTACTCGTGCCTTTTGGTAATCAGAAAAAAATTGGTTTT
>contig_194_chunk_57601
TTAATGGAAATAAGTGAAGAATCAGTTTGGCCAAAATCTCAGCTTAAACAAGCGCTTGCTATTCTTGATGAAACTCCGCTTTTACCGGATTCTATTCAAGAGTTATTAGAATGGACAAGTCGATACTATCATTGTCCTATCGGTGAAGTGTTTGCTAATGCTATGCCGCAGGTATTGCGCACAGGAAAAGACGCTAAAAA
>contig_194_chunk_57801
ACTTAAAAACTCCGTTAAAAAACGAACTAAAGAAATTAACAGAGACGAGCTCACGAATCATTCTGAGAATAATTTAAATTTATCGGATCAAATTCGACTAAATAATCATCAGCGACAGTCTATTGAGAGTATTGTTAATTCATTAGATAAATTTCAAGCGTTTCTTTTAAATGGCGTGACAGGAAGTGGAAAAACAGAAG
>contig_194_chunk_58001
TCTATTTGGAAGTGATACAAGCCGTACTCGATCGAGGTAAACAAGCATTAGTCTTAGTTCCAGAAATTGGTTTAACACCGCAAATGTTAGCGAGATTTCGAAATCGCTTTTCAGTTCCATTGGTATTGTTTCATTCTAAATTAACCGATAAGCAGCGCTTAGAAAATTGGTTACTCTCTAAATCAGGTAAAGCATCTATT
>contig_194_chunk_58201
ATTATTGGTACACGCTCAGCTTTATTTACACCTTTATTACATCCGGGCGTTATTATCATTGATGAAGAACATGATAGTTCTTTTAAGCAGCAAACAGGTTTGCGTTATCACGCTCGAGATTTAGGCTTAGTTCGCGGCCGTTTAGAAAACATCCCGGTCGTATTGGGTTCAGCGACGGCATCTTTAGAAAGTATTTTTAA
>contig_194_chunk_58401
TGCTAAGCAAAATCGTTATCAAATATTACACTTACCTGATAGAGCAGGACTCGCTATTCAACCTAGCTTTCATTTTATTGATTTACGTCAGCAAAAACTTGATCAAGGATTTTCTCCCGCATTATTACAAACCATGGAAAAGCATTTGCAAAATCAAGGTCAAGTACTTTTATTTTTGAATCGACGTGGCTATTCACCAG
>contig_194_chunk_58601
TTACTATTTGTCATGATTGCGGTTGGACAGCCGATTGCCAGCGTTGTGAACAAAAAATGAATTTTCATCAAAAGCCGGCTCACTTACAGTGTCATTATTGCGGCTATCGGCGTCCTTTAGATTCGCGCTGTCCTGACTGCCAGGGTCAACAATTACTTGCTTTGGGTCAGGGTACACAACGTTTGGAACAAACCTTAAAA
>contig_194_chunk_58801
AAATACTTTCCTGATATTGGGATTGCTCGAATCGATCGAGATAGTACGCAACGTAAAGGAAGCTTAGATAAATTATTAAAAAATATACATGAAGGTGAAAGTCAGATTTTAATTGGAACACAAATGTTAGCGAAAGGTCATCATTTTCCAAATGTGACTTTAGTGGGGATTTTAGAAGCAGACAGTGGTTTGTTTAGTGC
>contig_194_chunk_59001
GGACTTTCGTGCCTTGGAACGTACCGGCCAATTATTAACGCAAGTAGCAGGCCGATCCGGGCGAGCCGATAAACCTGGAGAGGTATGGATTCAAACCTATCATCCAGAGCATCCTTTATTAAAGCATTTGTTAGAGCAAGGTTATCTTAGTTTTAGCGAACTATTATTACAAGAAAGACGGCTCTCTCTATTACCTCCTT
>contig_194_chunk_59201
ACAGTTATTTGGCACTGATACATGCCGAAGCCTTAAGCTCAGCCTATCCATTTGATTTTTTAAATGAAGTAAAAAATCAGGCTAAATTAGTGGGGAAAGAAATCAGCCTATTAGGGCCAGTTCCTTCTTTATTACCTCGTCGGGCGGGTTATTATCGTTGCCAATTATTGTTACAGGCAAAACAGCGTAACACTTTACAG
>contig_194_chunk_59401
GGTTTATTAGAGCAAATTATTAAACCCATTAGCCTTTTTGCTAGTAGTCGTCGAGTTCGTTGGTCACTCGATGTCGATCCCATCGAGCTTTTTTGATTAAAAAGGCTTCTTTTGCATGAAGTAAAGCGCTAAAATACTGTCAAATAATGAACTAAAAAGTAATTTGTTTATGACTATTAGTGTGTTTGATTTGTTTTCCA
>contig_194_chunk_59601
TCGGTATAGGTCCATCGAGCTCGCATACCGTAGGCCCTATGAAAGCTGCTTATGCTTTTGTCGAAAAACTAGCACTCGATCGTGAATTATTTAATGAAGTAAATCGTTTGCAGGTTGAACTCTTTGGCTCGCTAGCGTTAACCGGCCGAGGTCACGGTACAGATATTGCGGTTTTAAATGGCCTGGAAGGGCAACTTCCT
>contig_194_chunk_59801
GAAACAGTTAATCCCGATGAGGTTACTCCACGAGCCAAGACAATTTTTGAACATTGTAAAATTCAACTGGCGGGAAAAAAAAGTATTTCATTTTCTCAACAGACCGATCTATTATTTTTACAAAAAGCGTTACTTCCCTTGCATACTAATGGCATGCGTTTTAGTGCCTTTAATCCACAAGGAGTTCTTTTAAACAGCCA
>contig_194_chunk_60001
AATTTATTACTCCATCGGCGGTGGTTTTATCGTTACTGAACAAGCGTTTGGTCAGCAGCATAAAGATGCTGTTCCGGTGCCTTATCCTTTTTCTACCGCCATAGAGTTGTTTAATACCTGTAAAAAAAATAACTTAACGATTTCAGAGCTTATGTTAGCTAATGAACAACAATTAGCACCCGATAGAGAGTTACGCACTG
>contig_194_chunk_60201
ATTTATTGAAAATAGCCGATATTATGCAAATCTGTGTGGATAACGGTTGTCATACCCAGGGAATATTACCGGGTGGGCTGAGCGTCAAACGTCGGGCACCGGAACTTTTCAGCAAGATGAATAATAAAACCATATCGAAGTTAGGGACGTGTCCAGACTCATTATTATGGCCAACTATTTACGCGATGGCGGTTAATGAG
>contig_194_chunk_60401
GAAAATGCTGCGGGAGGGCGTATAGTCACTGCGCCAACGAATGGAGCTGCGGGTATTATTCCTGCGGTATTAACCTATTATCGCCGGTTTTATGACGAAGTGAACGAACATTCCATCACTGATTTTCTATTGACGGCAGGTGCTATTGCCTTACTTTATAAAATGAATGCATCGATATCCGGTGCAGAGGTTGGCTGTCA
>contig_194_chunk_60601
GGGGGAAGTCGGTGTTGCTTGCTCGATGGCGGCAGGTGCATTAACGGCAGTTTTAGGTGGTAGTTTAGAGCAAATAGAAAATGCCGCTGAAATGGCAATGGAACATCATTTGGGTTTAACGTGTGACCCAGTTGCAGGGCTAGTCCAAATTCCTTGTATCGAACGCAATGGTGTCGGTGCGGAGAAAGCGATTAAATTGG
>contig_194_chunk_60801
CGCATTTAGCTTTAATGGAAGATGGGAAAAATAAAAAAGTACCTTTAGATAAAGTTATCGAAACTATGTTTGCCACCGGAAAAGATATGATGGCGATTTACAAGGAAACTTCTTTAGGTGGTTTGGCAAAAACTCTCGCTGTGAATATCCCCGAATGTTAGCGTCTTTTTTGTTATTTTCTTTTTAAGGATCGCGCTTTA
>contig_194_chunk_61001
TACAGTGCATGTAAGGTCAAAATAGGTCCGGAAAGAGCATAGCAGAAAAAGATTAGAAATAATATTTTAGGTGGGTCGAGTGAAATACCCACAAAAGCTAATACTACCAATAAAATAGCCACAAAAGGCACACGTCCTTTCAGATCAATTTCTTTGAAAGAGTAATAACGCACATTACTGACCATTAGAATTGCAATGAG
>contig_194_chunk_61201
TATCGCTAATACGGCAGTTATCATACTAACGCCATCACCTAAAATTTCTGAATCAACACACAACCATACCATACTGGCTAAGACACCCGCTGCGGCAGGGATAGGGAGTCCTTGAAAATAACGTTTATCAGCTATCAATACTTGTGTATTAAAACGCGCTAAACGTAATGCTCCAGCTGCTGCAAATATAAATGCGGCTA
>contig_194_chunk_61401
ACCAACCTAATTTACCTAATCCTTCTAAAGACCAACTATAAATAACTAAAGCGGGAGCGACACCGAAAGAAACCATGTCTGATAAACTATCTAATTCGGCTCCAAAAGCACTTTGCGTGTTGGTTAGGCGTGCAACACGACCATCAAAAAAATCCATAATCATCGCAACAAAAATAGCAATCGCCGCATAATTAAAATAA
>contig_194_chunk_61601
CCTTCCATGGCAATGACGATGGCATAAAAACCTGCGAATAAACCGGCGATGGTAAACAAATTTGGCAGTAAATAAATTCCACGGCGACGGTAAGCTAATCTTTCTCCGTCTTCATGATCACCATGGTGACTACCTTTTTCATCAGAATTAGCCAATTTTTCTTCAACAGGCTGGGCGAAAAGTTTTGTGTCATTTGGGTT
>contig_194_chunk_61801
ATTCATTAGGAATTCCTTGCAAGGATTTTAATCTATAAATGATCTCAAGTGCTTTTTTGGGAGCTAATTGATCGGGATCTACTTGGTCGAGTAGGTTCATAATATCAGGGTTAGCAGAGAGTTTCTGTAAGGGAAGTGGGTTTACTTTGTTGTTGTGGTTAGTTACGGAGTTTTTTTCAAGTGCGGTGAGTTTTTCTCTG
>contig_194_chunk_62001
GCGCGCTGAATAACGGGTTTAGGGACGCCTGCTAATTGCGCTACTTGTAATCCATAACTTTGATTCGCAGGTCCTTCCTTGATAGTATATAAAAATACGATGCTATCGTTATGTTCTCTTGCTTCAACATGACAGTTCTTTATGACAGAGTTTTCTTCAGCCAGGCCTGTCAACTCAAAATAATGAGTTGCAAATAAGGT
>contig_194_chunk_62201
ATAAGCTTTAACATACTTTGCTAAATACTCAGCGCAAGAAAAAGCTAAAGCAAGTCCATCAAAAGTACTGGTGCCGCGTCCAATTTCATCCATAATAATTAAACTTTGCTTCGTTGCATTATGCAAAATAGAGGCCGTTTCTGTCATTTCTACCATAAAGGTTGAACGACCACTAGCAAGATCATCAGCTGCTCCGATTC
>contig_194_chunk_62401
GGGTGAAAATACGATCAATGGGGCCTATCGTAGCGCTTTTTGCTGGAACAAAACAACCTATCATTGCTAATAAACAAATTAAAGCAGTTTGGCGCATATAAGTTGATTTTCCACCCATGTTCGGACCAGTAATGATTAATAAGCGTTGTTCAGGATCTAAATGACAATTATTCGCTACAAAAGGGGTATCTAAGGAGTGT
>contig_194_chunk_62601
TCAATAACTAAATGTCGACCTCCTTCAATATGGATACCTGGATTTTTACTTAATCGAGGACAGGTTAAATGGAGTGTTGTTGCACGTTCTGCAAAGCATATCAGCACGTCTAACTCGGCTATGGCATTGACGGTTTTTTGTAAATCTGCTAGATAAAAAGCTAATTGATCGAGTAATTCATCATAAAGTTTTTTTTCCAA
>contig_194_chunk_62801
ACTTAACGCTTTAGAACGAGCGCTTAAAGCTTTATCCTCAAATTCTTTTAACTCAGGTGTAATAAAGCGCTCGGCATTTGTCAGAGTTTGCCGACGAATATAATGTGGTGGGACGTGTTTGGATTGCCCTCGACTTATTTCGATGTGATAACCATGTATCCGATTAAAGCCAACCTTCAACGTACTAATGCCTGAAAGCG
>contig_194_chunk_63001
TTCGTTCACGTTTTTCTAAATCAATCAGATATTGCCCAGTATGTTCACTTAGGTTTTTTAATTCATCAAGTTCAGCATGATAACCTTTTGCGATCATACCTCCTTCACGAGTAACAGCAGGAGGATGTTCAACAATTGCTTGCTGTAATAAACAAAATAATTCTGGAAAGGTTTTTATCTGTTGACTTAATGAAATAAGT
>contig_194_chunk_63201
AATTCTGATTTTTCATCAGGCGCTTGAGTCTTTAAACAAGGGCCAAGTTTATTATGAATATCTGGCAAAATCGCAAGACCCCATCGTAATTGACTTAAATCTCGTGGTCGCGCCGATTTTAATCCAACTCGTGTAATAATACGTTCGAGATCACCTAGTTGTTTTAACAACGAGTGTAAACTTATACAGGATTGTGTCGC
>contig_194_chunk_63401
TAATAAATTTATAATAGCGGTTTGCCGTGATTCTATGGTAAATACCTTACGTAAAGGCCGATGCAACCATTGATTTAGTAAACGACTTCCCATGGGAGTGGCTGTTTTATCTAAAATAGACATTAGAGTATTGCTTTTTTCGCCTTGTAAATTAAGCGTTAACTCTAAATTACGTCGGGTAGTTACATCTAATACGATAC
>contig_194_chunk_63601
TTTCTTCGCGCCTCTCTATGCGAATCGGCTGAATATGGTGTAATTGGGTACGCTGCGTGTCTTTAACATAATTTAATAAACAACCGGTTGCTTGTATGGCTAAGGGTAAATCCTGACAACCAAAACCACTGAGATCGCGTGTTTGAAATTGTTGGGTTAATAAATGAGTGGCAGTGTTGAAATCAAATTCCCAGGGCGGG
>contig_194_chunk_63801
CGGCGTCGAATTGTTTTATAAGAGGTTAATACATCTTCATCTTTATATTCTTCGCTAATTAATAGTTCAGCGGGATTAAGTCGTGCTAATTCACTGGTAAGTGCTTCTTTACCATTAATTTGTAAAATATGAATTTGGCCACTCCCCATGTCAAAATAAGAAAGTCCAAATTGTTCATCGTGGTTATATAGTGCAAGTAA
>contig_194_chunk_64001
TAGGCTTTGATTTTTTTCTAATAATGCTTCATCACTGAGTGTGCCTGGCGTAATAATACGTGTTACTTGTCTTTCCATTGGACCTTTGGAGTGATTCGGATCACCTATTTGTTCGCAAATAGCAATTGACTCGCCAAGTTTAACCAGTTTTGCTAAATAGTTTTCAACGCTATGAAAGGGTACACCGGCCATAGGAATAG
>contig_194_chunk_64201
CTTGGCTGGCGGATTGACCTCTCTTGGTTAAGGTAATGTTTAATAATTTTGCAGCTTTGATGGCATCTTCATAAAATAATTCATAAAAATCCCCCATGCGATAAAACAATAATTTATCACTGTGTTGAGCTTTTAGTTGCAGATATTGACGAATCATGGGTGTATGCTGGGATAAATCGGTGCTATTCTTCTTCATAAGA
>contig_194_chunk_64401
CAAGACCTCGTGCAAAATCTTTGCTTCTTATTGGTTGTTTCATTAATTTTAACTTTCAGATTTTTAATTATTCGAGAAGTAAACGCTTTACAAAGCTAGAAATTAAATATCTTGAGAAAAATTCCTTTTTGACTTAATTAAGATAGTGTAACTAAAATATAAATTTAATTATACTCTCCGCACTTGAGTTTTTGTCTATT
>contig_194_chunk_64601
GCTAATCGCTGATTGAAAAGCTAGCTTGTTCTAGTTTAGATAATTGAGGGTTTTTGGTAATACATAAGAAAACATTAATTTTTTTGTCATTTATTTTTTCAGATAGTTCTATTTTAAGAAATTGGTAGAGTTGATAAGTTAAGGCTTCAATAAGTTTAAAAGAACGATCATCACAAAACTGTTGCAAATTATCTGCTAGA
>contig_194_chunk_64801
TTGGCGTAACAGATCGTATTCATTAAATTATCATTAGTACAGGCGTCAAGTAAACGATCAAAACCAAGCTTTATTTGCAGGGAAACTTTTTGAGGTAATTGTCGTTCCTCGACTGAATTGCCTAATTTAACCAGTAAGTTAAGTTTTTCTAGTATCAATTGAGAGTTCATACGCGAAAAGCATAGCAAACTAGTGTGAGT
>contig_194_chunk_65001
TTGGCTACTATAACCCATTCTGCTCAAAAGCGGTGAGTTAAATAAAATAATAAGAGGTCCTTAATGAATTATATCAATAAAACGCTCTTGCCGGATGAAAAAGTTATCTATTGTAGTCACCCACACTGGATCATTATTTTTAGATCACTAATGGGTTTGATTTTAATTGCTGGATTTTTGATGATCGGAGGTTGGCTTAC
>contig_194_chunk_65201
TCTATTGCTCATCAGTCTTTTTTCTTTATTAGGTTTAGCTACTTGCCTGTCTGGACTGATTGTTTACTATTCTTCTGAATTTGGTATAACAGATAAACGGGTCATCATGAAGTCTGGATTGATTACTCGCTATGCTTATGAAAATTCATTGGATCGCATTGAAGGGATAGAAATTAGCCAAAGTATTATGGGCCGTATTT
>contig_194_chunk_65401
TTGATTATGGATCAATTCGTATTCGCGGGGTAAGTGGGACCAATGAATTATTTTCTGCTGTTTGCCATCCATTTAGATTTCGATATAAAGTATTAGATGAAATTGAACGGCAAAAAAAAACTAAATAGCTTATTTGAAATTATTTTTCCATTGACGAAGATAAGTGAATATTTCAACGGGAGTGGCAAGTTTTTTACCGG
>contig_194_chunk_65601
TTCTTTTTTCTATACGTCTCTTTATTTCGGGATTATCACAACGTAAAAAAGGATTACTTAAACGTTCTTCAGATAAGAGACTGGGTACACTGGGCAGATTTTTTTGACGTAATTCTCTAGTTTTTTCTAAGCGTTCTTTGATATGGATATTATTGGGCTCTACTGCTTGAGCGAAGTGTAGGTTAGCCAGCGTATATTCA
>contig_194_chunk_65801
TGACCGCAATAAATCTGCACTTCATCGGGAAGTTGAGCCAGTTTATTCAAAGAATTTAACATTTGTTCGGGAGTCCCTTCAAATAATCGACCACATCCTGCTGTAAATAAGGTATCTCCACAGAATAAAAGAGAGTTTCCAAGGTAAGCAATATGCCCTAAGGTATGGCCAGGAATAGCGAGGACTTCAAAAATTGGCCA
>contig_194_chunk_66001
ATTGACTAATTCAATTTTATCGCCCTCATCGACAGGGTTATTTACACCGGCTATTTTTTCTTTTGCTGGTCCAAATACAGGGACATGATGGTGTTTTAGAATAGAACGAATACCATTCGTATGATCCCAATGATGATGAGTGATTAATATGGCATCGAGTTTAAGGTTTAACTGTTTTAATTGCGTAAGGACGGGTTTTG
>contig_194_chunk_66201
CTTCACCTGGATCGACAATGATGCAATGTTTTGTTTTTTCATTGATAAGACACCAAATATAATTATCTTTAAAACCTAAAATAGGTAATATTTGTATCGTCATAATCTCTCCACAAAATTCTTTTATTTTTTTAATCGACATCCTTGAAACAGTTCAAATCAGTTCGAGAGGATTTCAATTATTGATTTAGCATTTATGT
>contig_194_chunk_66401
ATCAGTTTGTTTTTCTTGATGCTTGATGTCGGCGCTCACGTCGCTTACCCGCTTCTTCATAACGCCGTATTTCATCGTTTGTTTCAGGAATAACTTTAGGGACGGGTGCAGGATGGCCATGCTCATTAGTACCTACAAAAGTAAAATAGGCAGATACTATATGACGTCGTGTTCCGGTACGATAATCTTCAGCAAGAACC
>contig_194_chunk_66601
CGTACTCCGATTTCCATTGAACTGGTCCAACTACGGTTAATAGCCGCTTGAAATATTAGAATATCTCCTCGAGTTGCTGGCTGCAAAAAATGCATAGCATCGACAGAAACAGTCACACAAGGCCTTTGACTGTGTCTCTCGGCAACAACAGAAGCCACTCTATCGAGAGTGGACATCACTAAACCACCGAACACGGTTTC
>contig_194_chunk_66801
TGTTGAGTTCAAATCATTAGGAAATATTTTATAAGTATGGTCATGTACAGCCGAGGCTGAAACGGTTTTTTCTTGTGGTATAGACATTAGCCACCTAAGTTTTCTTTTATCATCAAAAAACTATTATAACTTAATATTATTTACAAACACACCTCATGTTGTTTGACCAATACATTCTCCAAATTTCATTTTTTTTCCAG
>contig_194_chunk_67001
ATAATTCAGCCAACCACTTCATACGATTGGGGGCGAATAAAATAATAACCGTAGAACCTAATTGAAATTGCCCTATCTCTTGTCCTTTAAGTAAGGAAATTTTGTTATCTAGATAATGCCAATGATAAATATGTCGTTTCAAAGCAGGTACGATAACTCCTTCCCACGTGATGTTGATGCTGCCAACGAGCATCGCTCCG
>contig_194_chunk_67201
ACTAAAATGACTGCCATGGGACCTATAGATGTAGAAAATAGCGTAATAACTCGTTCATTTCGAACAAATAAATTGGGTAGTTCTTTTGTGGTTTGATCATCTACTGAAAATAAACGTCCTGGAACATAAATCATTTCTTTCAATTCGCCGCTATAAGGAATATGGACACGATGATAATCTTGAGGGGCTAGATAAAAGGT
>contig_194_chunk_67401
GGCAAATTCTCCTCCTTGAAATTGTGTGGCTATTTTGGCTGAGCCTCCTAATAAGGCTTGTAAGTTATAGTTTACTTTTTTGGCTTGGATAAGCTGATTTTTCTTGATATGGCCAATTTGACTAATAGTTCCATCTACAGGCGACACAATATCTCTAGTATCACTAGAAATTGGGCGCATTTCGGTTTTTAAAGAGCGTG
>contig_194_chunk_67601
TAAAAAAATGATTAAAATTAATATAACGATTAGGATTTTCTTCCCGCGCTAAAGTCATATCAACCTGATAATGGCGAATGAACCCATGGATTAATCTATTTTTGATCCATGGCTGTTTGCAGTTGGCTATCCATCCAGCAAAACGCGAGAGACTATGTTGGGGTAGTAACGATTGATAACGAGTGTGCAAATAATTCTCC
>contig_194_chunk_67801
TTAAGAATTTTATCAAGCGAAATATTTGACCATTATAGCGCGGTCATTTTAATTCGTGAAAGTCTGAACTATAGTTTTTTTATGGACACCGAAGTATTGATTATTGGGGCTGGGCCCACGGGACTGATAATGGCCTGTCAGTTGCTGCGTTATGGCGTTAAATTTAGAATTTTGGACAAACAAAAGGATCAAGTACATGA
>contig_194_chunk_68001
ATCGCGAGCTTTCGCTATTCAAGCAAAATCGATGGAAATATTTCAGAATTTAGGTTTTGCTGAAGAATTTCTGAAACTTGCACGTTCTAACGTGGATTTTGCTTTTTTTATTAATGGTAAAAAACAAATAGAAATCAATTTTCAGCAATTTCAGCATCAAGATACGCCTTTTTCTTCGGTTTATTTTCTTCCGCAAACAG
>contig_194_chunk_68201
AAACTGAATGTATCTTTATTGAGTTTTTAGAAAAACAAGGTATTTACATAGAGCGTCAAAAAGAATTAATGACTTTTACCCAAGGTACTAAGGGTGTGCAGGCAACTATTAAAAGCAATAGCACAGGAAGCACAGAAAAAATTGCTTGTGCCTATATTATAGGTTGCGATGGAGCCCACAGTAGTGTACGTCATATGCTT
>contig_194_chunk_68401
AATTTTTCGTTTGAGGGAAATGTCTATCCTCAGCTCTTTAATTTAGTTGATGCGCGTATTGAGTGGCCTTATTCGCGAAACAAATTCCTTTTTTTTCTGGGGAAAGAGGGTGTATTTGTGCACATTCCACTTACAAAGAAAATAAGTCGGGTCATGTTAGCAAAACGTTCGGCTCATTTAGAAGAAAAACTAGATATACC
>contig_194_chunk_68601
GAACTTAAATGATTTAGAAAATTTAGCGAGTTTGCTGACTCAAGTTTCTGTGAAACTAGTTAATCCAATTTGGATCTCTCAATTTCGCTTACATCATCGTGGCGTAAGCCAATATTATCAAAATCGGGCTTTTCTAGCCGGCGATGCGGCACATATTCATAGTCCAGTAGGCGGCCAGGGTATGAATACCGGCATACAAG
>contig_194_chunk_68801
ATGCCACTAATCTAGCTTGGAAGCTAGCGTTAGTATTGAAGAAAGCTACTGACGTTAAATTATTAGCTACCTATGAGACAGAACGACATCCGGTTGGAAAAACTTTATTGAAAACGACGGATCAGTTTTTCTCCTTACTTACAGCAAAAGGTTTTTTTATTTCCAGGCTACGAAACTGGCTATTATCTTTTGTTATTTCA
>contig_194_chunk_69001
TTTCTTTTTTCAAAGAAAAATTTAGAAAAGCGTTTATTCTGGTTTATATCACAATTGAATATTCATTACGCCCAAAATGAATTTAATTATGAGATCAAAGAAAAATCTCATCATGCTTTTAAAAGAGGTCCATCGCCAGGATATCGAGCACCGAACGCGCCTGCTAATGCATCAAATTTATTTATATTGCTAACGTATAA
>contig_194_chunk_69201
ACCCTTTAATATACTTTATTTTCAGACTAAAAAGAATCAAACTCAGTTAATAGAAAAAATAAATGCCCTTATAAAAAATTATAAAGACTGGGTGCAAGTTCACACTTTTGTTTTATCTCCAGAAAATAAATTACTTTTTAAACGATATGGCGTAATTTCTTCTGCCATTTATGTCATTCGACCTGATGGCTATGTAGGAT
>contig_194_chunk_69401
TTCGAATGAATGCAGATAAAGATTTATGGTTGGAGGAATATCTTAAGAATTTTTTTAAATAAAAAATCAAATAGTGATTTTTATTTTTAATGAGAATAACCTGAGTCTAATTAGAAACTTTACAAGTTGTAAATAGTTTGACCATTTGCTTGGTGGGATCTCTAGTTAGCTAATTTTAAATTGCTTGGAATTTTAAACGA
>contig_194_chunk_69601
TGTGTAAAAAATTTGGGGTTTTTTTTCTGGCCATACTATTGACTAGCTCTTTAGTATCCGCTAAAGAAAACGTTATCTTAAAAACTAGAGCGGGCGAATTTACGATTGATCCAGCAAGGTTGGCTATTTTAGTTGATCCCAGTGGTGATTCAGCAGCGATTAGTTTGACACAAGAAGGTCCTTTATTTGATGAAGTAAAA
>contig_194_chunk_69801
GATCTAAAAGTGGATAATAAAACGGCACAATGGTATTACCCTCATCTTAAGATGCAAGTTAAAGTAGCAGCAGATGAACAAGGCCTAAAATTTTCTTTTAAAACAAGCAAAGAACAAACTTTTCAATGGCCTATATCGGGATTAACACCACAAGCTAAAGCTTTAGTTCTTCCAGATGGAGAAGGGTTATATATTCCTAA
>contig_194_chunk_70001
TCACGATCTTTTTTGGCTTAAAGAATTTAAAAAATATCCTAGCTTATCTTTAAGTATTCCATTCTGGTCAATAGAATACGCGGATGACAATTATGTCAGTTATATTTGGGACGATCATGATGTTGATACTGATGTGCAGGTACATGAAAAGCAAACCCAACTTTATGTGATGAACGAACATCACTTTCTAAAGCGATCCC
>contig_194_chunk_70201
ATTTTTCAGAATATACCCTATTAATCCACTTGACAGGAGATTCGCCGATAAGTCCAGCACTGGATTATCGTAATTTACTGATCAATGAAAATAAGTTTGTGTCTCTCAAGCAAAAGATACTCGAAAATGCCAATGTAAATAAATTATTAGGAGCTTTTCACATTTGGGTATGGGGTGATGGTAAAAGCTTAGTAATGTTA
>contig_194_chunk_70401
GATCAACTGGAAAAATTAGGTATTAAGCATGCTTTAATAAATTATGATGCGAATCCAATTCCGAATGGTTTTAACATTGAAAAAGAGTATATTCATAATGCTAAAAGCATGGGTTATTTAATAGGCCCTTATGATAGTTTTGATAATGCCCAAAATCCAAAAACTTCCGATAGTATAACCTCAACTTGGCCTAATCATTT
>contig_194_chunk_70601
ATGGCCAGAAGCTTGTATTCGAAATCCCAATGGATCGATTTTAACTGGATTTGCAAGTCGTGGCTGTTATTTAAGCTCAGAGGCACTTCGCTTAAGAGAATCTAAAGAGAAAAATATCGCAAATCAAATCGAAAAAATGTTAAATAAAGGAGACAATACAATTTTCTTAGATTGTGATGCAGCCTATCCACTTTATGATG
>contig_194_chunk_70801
ATTATTCAAAACATCATCCTATGATACGCGAACAAGATTTAAGTAATCGCTTGGAACGGATGCGATTTGTTGGTAGTGATCAGAAGATAGTGTTAGGTTCAGAAACGGGATTGTCTTGGGCTAATCCAACTATCGCTTATAATAATGGTGCGTTTTTGGCGTTTCCAGAAACTTTTTGGCCTGCTTTGCAAGATAAGAAG
>contig_194_chunk_71001
CATTTTGGAGTTTGGCAGCCTGGTTATGCTCCAAAAATTCTATTCCAAGCATATAATGCACCCGATGAATTTATTCGTGGATCCTATAATCCGCGTTATAGATTGCCGCTGTATGAAGCAGTATTCCATGATTCAGTGATTACCACTGATCGTTGGGAATTGAACGAATTAAAGATTCCAGCGATTAGAAAAATTAAAGC
>contig_194_chunk_71201
GTTATTACAAAATCTTTATAATGTTCCTCCGATTTGGGTGTTAGATCAAAAAACATTACAAAAAAATAAAAAATATTTTCTAGATTACTATAATTTTTTCTTCCCTCTTCATCAAATGGCTGGAATAGAAGCACTCACAAGGTTTGATTGGCTAACGGATGATCATTTAATCCAACAAACGCAATTTGGGAATCGACTTA
>contig_194_chunk_71401
TCCTAACTGCAAATTTTTCCGATAGAGTCTATGAAAATATAGGGCCGCGTTGTATACGAGCGGAATGGAAAGAAGATGGTAGTACGTCTTTATTTTGTCCAAAAAATTAATGTTTTTATACTAGATATTTTTAATCATCTAATTTAATCTAAGTCACTTTAGTTTACCAAAATAATAAAAAAATACGGGATGACTTGTCG
>contig_194_chunk_71601
TAAAAAATTTATTTCAGTTTGGAATGAAATAAAGAAATTTCTTAGTTTTATGGATAAAAGGACTGCAGTGGGTCAATTAAATGATACCACTGCTTTTCCTTGGGTTTTAAATTTTTCCAAGAATTTTTCTGCGAATTATAGAAAATGTAAAAGTAATCGTTGGGATTATTTAATTTCTATTCATGCCTTTAAGAATTCTA
>contig_194_chunk_71801
ATGAATTGATGAAACGAGTTGAAGAAGATCCAATCTATGAAAGATCCTATTTAATAAAAAAATATAATGAACGTCTATTATTTTACTCAAAGGATAAAATCAATCCTTGGATTATTGACGATACAAATGATATTTGTCTCGTGCTCAATAGAAAAAATTATTTGGAATTTGAGGCGAAATTTCAATTTTTAAAAGAAAAA
>contig_194_chunk_72001
GATTCTGTCAGATTTTATTCATTGATTTCAATTTGGGAGAAAATTAATAAATTCATAATTAAAAACAAAGCGATGCAATTTTTTTATTTACTTTGGTCTGGCTTTATTAGCCATGCTAATTTATTAAATTGGATTAGTTTTTTACTCTTATTATTTTCCTTGTCGCTTTATAGCTATCCGGTTATTTTTTTAATGTTAGG
>contig_194_chunk_72201
CATATCTTTAGTCAGCTATCTGATCGTACAGCTTGTTTTTTTGGTTAAAAAAAATTCAATAATCCTTCCGAAAATCAACCCAGAAGAATCTGAACAAATTCTAGAATCTTTAAAAATAGAAATATTTAATGAGGAAAAAAATAAGCATGAATTTAAATTGATTCATGAGATAGTTTTTGATTTTTCAAAAAAAGTAAAAT
>contig_194_chunk_72401
TACATGAGGTTTTAAATTCAATTTCAGCTATTCAAAAAAATTTTGACCCAATTTATTATCCACGTTTAGGTATAAAACAATCCAAACTTTATCAATATTTAACAGAAGTGTATCCGAAAACACAGTTTATTGCTTCTCTAATGGTGAATTTGATCAGTGTGATACTTTATACGTATTTGTTACTTTGGGCTATTCAAAGT
>contig_194_chunk_72601
TGTTTGATAGTTTTAGGGGCTGTTTGTTTGGCGGGCATAATTTCCTCTCCTGTGGCAGTGGGTAGCTTGATTTTAATTGCAGCGGGGTTTTTTTTAATTCATCATCTTTGCGAATTTCTTGCCAGAGAAGTTTTTTATCAACGAACTATCTTAAATCGAATGGATGAAAAATGTGAATATCACTATAAGGATGAACAAGG
>contig_194_chunk_72801
TAAACAACAAGTTATACAATTAGAAAAATGGAAAAAATTTGAATATTTACAAGATAATATTTGTTATTTGCAGCTAGAATTTAAAACTTTTTTTAAAAAAAATAACTTAAACAATTTATATGATAAATTTTATAGCGTGTTTAATAGTTTGATACTAAAAAAAAATGTCTATTGTTCTAGCGAGCAAGATAAAGTATTAG
>contig_194_chunk_73001
GGAAAGCAAGTTCTGCTTTCAAAATAGTAAAAAAATTATTGAATCGTTTTTTTGCTTTTTCTGGAGGTGGTTTTTATGGGTATAATCTAAGCCAGCAAATCGTATGGAAAAGTAAGTTAGGACTTCATATTCTTTCTAAGACGCTTACATTGCCAATAGTACTGATCGTCATTCCACTAATTGTTATCAATGGGATTGCT
>contig_194_chunk_73201
AATCTAATCACCTATCATTTTCATAGTAGACAACTAAATCGTTTTGAAGTGGCAAAGAATTTAGATAGAAAACTAGAAAGTTTAGAACAAACCAATAAAAAACTTTTATTTTTAGCAGCTCTTTTAAGCTTAGAGCTTAAACATGCATCCGATCCAGTGGTTAACTTGATTGCGGATTTAGAATCCGATTTATTACTAGT
>contig_194_chunk_73401
CAATAAAAATATTTCTTGTAAAAAAAAACCTGATCATTTTTCTTTTTTTAAAAAGAACTCTCAAAAAATAGATACTGTCGTCGATGATAAATATTTACAAAATTTGAAATTTGAAATATAAAAGATTTATTTTAAGAATTATTTTTTTATGCTTGTCTTATTTTAAACTAAAGAATATATTTGCTTAGCTTAAATATCGA
>contig_194_chunk_73601
AGCAATATTCTCAATAAAAAACAGAGGAAAAAATAAGGATACGAACATCCATACCTTTCTAGTTTGGCAAATGGGCTGCTTTAGTCTATTTTATTATTTTGTTTCTAGCTAGGTTATGCAATAACTTTGAAGGAAGGCGCTTTGGAAATTTATTTGGTTGGTGGAGCAGTGCGTGATCAATTATTGGGTTATCCGATAAA
>contig_194_chunk_73801
GGAACGTGATTATGTAGTCGTAGGCGCAAGTCCTGAAGAAATGTTAAAGCAAGGTTTTCGCTTGATTGGGAAAGATTTTCCGGTATTTCTTCATCCTAAAACTCATGATGAATATGCATTAGCACGCACAGAGCGAAAAATTGGTCCTGGTTATAAAGGCTTCTCCTGCTATGCAGCGCCGGATGTTACACTCGAGGATG
>contig_194_chunk_74001
ATTTGCTACGTAGGGATTTGACCATTAATGCGATGGCACAAAATAGCAGTGGCCATATTATTGATCCTTTTCAAGGACAAAAAGATATCGATAATAAGATGTTGCGCCATGTCTCTCCCGCCTTTAGTGAAGATCCCGTACGTATTTTACGCGTTGCACGCTTTATGGCGCGATTTTCTCCATTAGGCTTTCGAGTAGCT
>contig_194_chunk_74201
AAAGAAACCATGGAGTTAATGAAGGCTATGGTATCTGTTGGTGAAGTGCAAGCGCTGGTGCCGGAACGAGTTTGGCAAGAATTTTCTACTGCACTCACTGAACCTGCACCACAAGCTTTCATTAGAACTTTATATGATTGTGGTGCGTTAGCAGTATTATTTCCTGAGCTGCAAGCGTTATATATAAAATATGAACGTAT
>contig_194_chunk_74401
AGCCGACCCAAGATCGCAAGGTCATAGTTATTTATCCGTTTTAGAAAAAGCAGTGGTCTTGACTGATGATCCCCAGGTACGTTTTGCAGCAATACTTTGTGATTTAGGTAAGGGTGTAGCAAAAGAAGAAACTCAAATGGGAATTCATACGATACAAACATTATGCCAGCGTTATCGTATACCCCATGCTTATGTTTCTC
>contig_194_chunk_74601
TGGCAACGACAGCCGCTGCATACCACTTGCTTTGTCATCGCGCATTAGATCTAGATGCACAATCGTTATATGTTTTACTGGAGAAAACGGATGCATTTAGACAATCTTCTCGTTTAGATCAATTTTTATTAGTTTGCGAAGCAGACTTTCAAGCTTATTCTGGATTAGGTCACATAATTTATTTACAAAAAGATAGAGTA
>contig_194_chunk_74801
TGGGCGGCGTTCGTTACTGCTAAAAAAGTATCTGCCAATAAGATAAAAAAATCGGGTATAACCGGCGCAGCATTGGGGAAAAAATTGATTGAACATCGTATTAAGGCTATATCAGATTTTTTACAAAAAATATAAACTATTTTCTGCTAAAAAAACACTAGCATTAGAGCCCTTCTTTTTTTCCAATTGAAATCATTGCA
>contig_194_chunk_75001
TGCATGAGCAGAGTCTCTTAGAATGTGGGCTCATTTATGATCCTCTTTTATTTATGTTAAGTGATGAACTACTCAGCTATGCAAAAAAACTCGGTTTTGGCGAACTTTTTTTTAAAATAGATCAAGTTAATCAACTTTGTGCCATTGTAGCGATACATAGCACGCGCTTAGGTCCTGCCTTAGGGGGATGCCGTTTTATT
>contig_194_chunk_75201
GAATACACATCCATAAACCTTGCTATTCATGATGCCTTACGTTTAGCGCAGGGGATGAGTTACAAAGCAGCATTAGCCAATTTACCTTTAGGTGGTGGCAAAACGGTGTTAATGCGACCTAAAGAACTGTCAGATCGTAGCGCCTATTTTCGCGCATTGGGTCGTTTTGTGAATGAATTTAAAGGACGTTATATTATAGC
>contig_194_chunk_75401
GATGGATAGTGGTGTGGTGATTGAGGATATGGATAGTATTGCGCTCGAAACTCCCTATGTCGTCACTACTTCTAAGCATAAAGGCAATCCTGCGCCTTATACTGCTTTAAGTGTATTATATGGCATTGAGGCGGCGGTTAAATTTAAACTTCATCTTGATCATTTAGAAGGCGTGCATGTTGCTATCCAAGGGTTGGGAC
>contig_194_chunk_75601
ATGTGGGGATTGCTTTAGCCAATGCATTGCGAAAAAAAGGTGCTCGTTTAACTGTTTGTGATAATAATGCCGAGTTAATGCAACATTACGCAAAAGATTTACAGGCTACTATTGTGGAGCCAGATGAGATTTATGCCATTGAATGTGATGTTTTTTCTCCTTGTGCTTTAGGAGCTGTATTGAATGATGAATCAATTTCT
>contig_194_chunk_75801
CAACTCAATACGGCGATTGTGGCAGGCTCCGCTAATAATCAATTAGCCGAACCTCGACATGCGAATTTATTGCATAAAAAAAATATTTTATATGCTCCGGATTATGTTATTAATTCGGGAGGCTTGATTTATGCTTATGCGGAATATCAAAATCGCTTGAATCGAGCACATGTGGTGCAACACATATCGACAATTTATAG
>contig_194_chunk_76001
TACACTCTTAGAAATATTTAGGTGTGCACATGAGGAAAATAAATCCCCCAGTAGGGTTGCTGATAGCTTGGCTGAATCACGATTAAATAGTATTTAAAAAATATTTCGATCAGGTAGCACTTTTAAAAAGAGGTTAATATGAGCGAGGTTGCGAGATTCTCTATTGAGTATACTCGTTTTTTGGATCCTAAAGGCGAAGC
>contig_194_chunk_76201
TCAACAAGATTTGCCAGCATTTACGCATAATCTTCATGAATTGTTAAAATTGTATCAGCAAATGATGTTCACGCGTCTTTTTGATTACAAAGCGGTAGCCTTACAAAGAACAGGTATGCTCAATACGTATGCTTCGACACTTGGACAAGAGGCCATTTCTGTTGGGATAGGTGCGAGCATGCAAAAAGAGGATGTCTTGT
>contig_194_chunk_76401
GTCCTTTTTACCGAGATTATGCTGCCCAATTGATGCGCGGTGTGAAAATGAGTGAGATTCTTAGTTATTGGAAAGGAAATGAATGGGGAAATCATTTTAGTGAATGTCCTTTAGATTTCCCTATTTGTGTACCGATAGCGACTCAGCTTTTACATGCCGCAGGTGTTGCAACGGCGTTTAAACTTCGCAAACAAGCAAGA
>contig_194_chunk_76601
GTTGCCGTATCAACCTGCGGAGATGGGGCTACCTCTGAAGGTGATTTTTATGAAGCCTTAAATATTGCTGGCGTTTGGCAATTACCCATAGTATTTGTCATTGATAATAATCAATGGGCAATTTCTGTGCCGCGTAAACATCAATCTCACGCACGAACTTTAGCGCAAAAGGCCATTGCGGCAGGAATTCATGGTGAACA
>contig_194_chunk_76801
GGTTGATGGAAATGATGTGATTGCCATGAAATTTGTAATGGATAAGGCGCTTAGCAAAGCACGTGATGGGCATGGTCCGAGTCTCATAGAAGCGTTAAGCTATCGATTATGTGATCATACTACTGCTGATGATGCGAGCCGCTATCGTCGTGAGGAAGAATTACAGCAAGCATGGCAAGAAGAACCCTTAAGACGTTTAA
>contig_194_chunk_77001
AAAATTATTTAATTAATCAGAAAAGTTGGTCGGATGAAGAAGAGGAAAATTTTAAAAAAGAATGTGAAAAAAAGATCGAAATCGCTGTAACTGAGTATCTTTCCTTAGCTAAACCGGCAGTCACTGATATATTTGATTATCATTATGCAGAATTACCACATGATTTAATTGAACAACGTATCGAAGCTGAGGCATTGTTT
>contig_194_chunk_77201
ATGTTAAGCAAGGATCGCGTCGATGGTTGAAATAACATTGATAGAAGCGATTACACAGGCATTAGCCTATGAAATGTCTGTTGATGAAGAAGTTGTTTTACTGGGTGAAGATATTGGTATTAATGGGGGTGTATTTCGCGCAACAACTCAATTATTCAAAAAATTTGGTGCCAATCGTGTTTTGGATACTCCTTTAGCTG
>contig_194_chunk_77401
AGTCTATGATAGCGGGTCTTGCGATTGGCATGGCAACACAAGGCTTAAAACCGATTGCTGAATTCCAATTTATGGGATTTAGTTATCCAGCGTTCGATCAAATTATCAATCATGCGGCGCGCTTTCGTAATCGTACTCGTGGACGTTTACATTGCCCTTTAGTGTTTCGTATGCCCTATGGTGCAGGGATCCACGCACCT
>contig_194_chunk_77601
GAGCATCATTCTGAGAGTACCGAAGCGCTTTTTTCACACATTCCAGGTTTACGTGTGGTGATTCCTTCATCACCAGCACGCGCTTATGGTTTATTGCTGGCCTCGATCCGTAATCCTGATCCAGTTATTTTTTTAGAACCCACCCGTCTTTATCGTTTAAACAAACAAAAAGTAATCGATACCGGTGAAGCGTTGCCGTT
>contig_194_chunk_77801
AGATCAAAGTTTTATTTTAAGAGAAGGGAACGATATCACTTTGATTAGTTGGGGGGCGATGTTGCATGAAACTTTATTAGTTGCGGATAAGTTATTGCAAGAAAAAGGAAGGCATGCTGAAGTCATTGACGTTGCTACGATTAAACCTTTAGATATTAATACGCTTTTAACCTCTGTAGAAAAAACTGGACGATGCATCG
>contig_194_chunk_78001
TCATCCATGAAGCCGCCCGTTATTGTGGTGTAGGTGCAGAAATTGTCGCACAATTGAGTGAAAAAGCATTTCTCTTTTTACAGGCACCACTACAGCGTGTTACCGGTTACGATGTAACGGTTCCTTATGCGCAATTAGAAAAACAATATTTACCCAGTGTCACCAGAATTTACAATGTAGTTGAGCAAACATTGGAGTTT
>contig_194_chunk_78201
ACATGACGACGTTTAACTTGCCTGACCTAGGTGAAGGCTTGCCGGATGCTGAAATTCGAGAATGGTACGTCCAGCTAAATGACGTTATTAAAGTGGATCAGCCTATGGTGGCGATGGAAACCGCAAAAGCATTGGTGGATATTCCTGCGCCTTTTAGTGGGAAAGTAACTAAAATTTACGGGAAAAAGGGTGATATCATT
>contig_194_chunk_78401
AAAACGGGCCAGCCTTTAATTGATATCGAAGGGGAAAATCCAATAAAGAAAACCACTGATCAAGCCACAGTCGTGGGTAATTTGCAATTAGGTGATACTATTATTGAAGAATCTCCGCTAGGAGTCCAACCTAAGCAACAATCCATGCCGCATCAGAATGGGATTAAAGCAACGCCGGCGATTCGTGCATTAGCAAAAAA
>contig_194_chunk_78601
GTTTCAAATTAACTTAAATGATTGTAGAGGAACAGGTCCTGATGGACAAATTCTCATCGCTGATATTGAAAAAATGATGCAGAAAAAGTCCAGTAAAGAGTCTGCATCACCATCAAATTTTTTATCTACAGCAGGTTATGAACCTTTACGCGGCGTTCGCCGTGCAATGGCAATCGCAATGCAACAATCACAGCTATCTA
>contig_194_chunk_78801
TCGTGCCAGTAACTCTGGTTGACGATGCGGATATTCATGCTTGGCCAGAAAAAACAGATATTACTTTACGTCTCATTCGTGCCGTTATGGCGGCTTGTCAGCGCGAACCAAAACTTAATGCTTGGTTTAATGAGTCACAATTGGCGTTATGTCAACATAGTCAGATTGATTTAGGTATAGCGATGGATGCACCCGAAGGT
>contig_194_chunk_79001
TTATTTGTTCCGGTGTTAAAAAATATTGCTCAAGAAAGTGCAGTCAATTTAAGGAAAGCCATCGATAAATTTAAAATAGAAGTAAAAAATCGTAGTGTTTCACCAGAAGATTTAGTAGGAGCGACTTTTGTCTTATCTAATGTAGGGGTTTTTGCGGGTCGTTATGCTACACCTATCATTATTCCGCCTATGGTTGCCAT
>contig_194_chunk_79201
TTTAGCTATTGGACGAATTCATGAAAAAGTTGTTTCCGAACAAGGGAAAATCAGTGTGCATAAACAATTGCCTTTATCTTTAACCGTGGATCATCGTGTTATCACCGGCGGTGAAGCGGCACGATTTTTATCGGCTTTAATGATTGATTTACAAGCAGCGTGATGTAAATAATGTCATCTTTACCTGCACGTAAACGCTT
>contig_194_chunk_79401
CGGCCAACATTTCCTGCATGAAAGTTTTATTATTGATAAAATCGTGCAAGCGATTTCACCTAAAAAAAACGATCATATGATTGAGATTGGGCCAGGTTTGGGTGCGCTAACTGAACGATTATTACCTCATCTTAAAAATTTAGCCGTGATAGAGCTAGATAGAGACCTCATTCCTTTATTAGAAGAAAAGTGTGCAGTGC
>contig_194_chunk_79601
TTGGAAAGTTAACTGTTTATCAAGGAGATGTTTTAAAAATTGATTTTCATACCTTGAGTAAGACTAAGCAGATTTGGCGTTTAGTGGGGAATCTTCCTTACAATATTTCGACACCTTTATTGTTTCATTGTCTTGAGCAAGCCAACATTATTCAAGATATGCATTTTATGTTACAGAAGGAAGTAGTCGATAGGATAAGC
>contig_194_chunk_79801
GCACATCCAGGGCAAACCAGTTATGGTCGTTTAAGCGTGATGATTCAATATTATTGTCAAGTAGAAAAATTATTTAATGTGAAGCCAGGTGCTTTTCAACCACCCCCAAAAGTAGATTCGGCAGTGATTCGACTTATTCCTTATAAAGTATTACCTCATAAAGCCAATGCCCCCTTACTATTTGCTGAAATAGTCAAAAA
>contig_194_chunk_80001
TGCATTTAATCATCGACGAAAAATGCTACGTAATAATTTAGCGCACTGGTTAAAAGAGCAAGAATTTTCACAGCTGAAAATTAATTCGACGTGGAGACCAGAACAACTGACTATTAGTGATTATGTTAAATTAGCTAATTTTGTGGCTGAAAGAAATGAGTTAAAAAAAAATTAGCTAACCACAATCCCACTTCAATAAA
>contig_194_chunk_80201
TTGATGTGGGATGATGATTAGATTAAGAATTTACTGGTTTTAAATGAAAAGTTTAATGATGGTCTTTGTGTTTGTTAAAAAATTCATGAAGTTCTTTCTCCGCTTGTTCCTTGCCAATACCATACCGTTCTTGAATTTTTCCGACTAATTTTTCTTTATCACCATGTAATTGTTCCCAATCATCATCGGTTAATTTAGCC
>contig_194_chunk_80401
CACTTTTCACGAAGCTTACCTTTTATTTGATTCCATTTTCCCTTTAGCTCTTCTGGATTCATATCTTCCTCCTTAAACTGAGATGAAAATTATATTCTTTGCACTTGAGTTTTTTTTCTGTGTGTATATTAAAAAACTATTTCCGTTAATTTTTATCTCATCCAGTATAGCTTAAGTTCAAAGACATTCAAGTTGGCGAA
>contig_194_chunk_80601
TGTCGATTCATTTTATTCTAAATCCATCATAACGATATTTGTACACTGCCGCTTCATCAATAGGATGGATTTAATTCAATTTATGCGTTTTTCTTTACTTCAATAAGATGAATAGTAAATACGAGTGTTTGATTAGGCCCAATCGCTTTATCAACACCATGCTCTCCATAAGCAAGTTGTGGTGGAATAACGACTTGGTA
>contig_194_chunk_80801
GGTTGCCCCTGGTTTCATGATCTTTAAAATTTCTATCCAACCAGGAATCACATTATTTAGAGGAAAAGTTACCGGTTCTTTTGATTTTTCAAAAACGGTACCATTAATATAGCTTCCGGTGTATTCAACTTTAACCATAGAAGTATCAGTTGGGCTTTCACCGCTGCCAGGTTGTAGTATTTTATATTGAATTCCACTTT
>contig_194_chunk_81001
TGGTAGTGATAACACCGGGTTTTGTTTTGTTAACCGCTAAAAAGGAATCACCTTGTTCTTTATTTTTGAGACTAATGCCTTTAAATTCAGCTTGTTTTTTGTTAATCAATTCTTGTTGAAAGTTTTTCAAAATATCCGCCATTTGTGCTTGGGTTAATAAAAGTTTTCCGTGAGCGCCATCGGCCAATCCTTTTTCTAAC
>contig_194_chunk_81201
GCAACTGGATCGACATCAATGCCTTGCTCTTTAAAATTTTCAGCCAAATCAGCGCCAATACTATAGCTTATTTGACCTTTGATCGTCTTTAGTAAAGGAGAGTTAGTGACTATTTTGGGGAAAGTAACGGTGGGTTTAAGTTGATTAACCGTAACTGGAGGGGTACTCTGTGCAGCCAGTACGTTTGAGCTGATGAGTAA
>contig_194_chunk_81401
ACTAGCCAGGGCAGTCAATACAGGTAATCTTGTCATTGGATTTCCTCTTGAGAGACGGTATTAAAAACCGATAGTTTGCCCTAACTTTCGTTAGAAAACTATAGTTAATTAACAAAAATTTTAAAATTATGCCATTTTCAACAGAATATGATGTCATTATAGTCGGTGGAGGTCATGCCGGCACCGAAGCGGCTTTAGCG
>contig_194_chunk_81601
GCTGCGCGCGTAGGCGCGTCGACTTTATTATTGACACATAACATTGAAACCTTAGGGCAACTTTCTTGTAATCCCTCGATAGGGGGGATTGGAAAAAGCCATTTAGTGAAAGAGATTGATGCTTTAGGTGGCATTATGGCTTATGCGGCTGATCGGGCAGGAATACAATGGCGTACACTGAATGCCAGTAAAGGTCCTGC
>contig_194_chunk_81801
AGTACGCGCAACAAGAGCACAGATGGATCGGTGTTTATATAAACAAGCGATTCGTAACGCTTTGGAGAATCAAGCTAATTTATTTATTTTTCAACAGAGTGTTGATGATGTAATCCTTCAGTCTAATCGCATCGTCGGTGTGATGACGCAAATGGGATTGCGTTTTTATGCAAAGACTGTCGTGCTGACAGCCGGTACAT
>contig_194_chunk_82001
TTTTAGCTGGAAAAATTCACATCGGTTTGCAGCAAGCTCAAGGAGGGCGTGCCGGTGACCCAGCCTCTAATTCTTTAGCTGAAAAACTGCGTCAATTACCTTTTCGGATTAAGCGATTAAAAACTGGAACGCCTCCGCGTTTAGATGGTCGTACGATTAATTGTGAAATTTTATTAGAGCAGCCGAGTGATAATCCTTTG
>contig_194_chunk_82201
CCGGTATTTTCGTATTTAGGAAAAGTAGTACAACATCCTGCGCAAATAAGTTGTTTTATTACTTATACCAATGAAAAAACTCATGCAATAATTCGTTCAGGTTTAGATCGTTCCCCTATTTATAGTGGCGTAATAGACGGTGTAGGTCCACGTTATTGCCCCTCTATAGAAGATAAAGTAGTGCGCTTTGCGGACAAATT
>contig_194_chunk_82401
ATCCCATCAGATTTTTCTTGAACCTGAAGGTCTTAATACGCATGAAGTGTATCCAAATGGTATTTCGACCAGTTTGCCCTTTGATATACAATGTGACTTAATACATAGTATTAAGGGCTTAGAACAGGCACATATTACACGTCCAGGTTATGCCATCGAATATGACTTTTTTGATCCACGTGATCTTTTTCCATCTTTAG
>contig_194_chunk_82601
AGTCGAGATTACTGGAAAATTTATTTTTTGCGGGGCAGATCAATGGAACAACCGGGTATGAGGAAGCGGCTGCACAGGGACTTATTGCGGGTTTAAATGCCGCTTTAAAAGCGCAAGAAAAATCAACGTGGTGTCCTCGTCGCGATGAGGCTTATATTGGTGTATTAATTGATGATTTGATTACACAAGGAACACTTGAA
>contig_194_chunk_82801
CCGTATCGGATGTTTACGAGTCGAGCTGAATATCGTTTACTGTTGCGCGAGGATAATGCCGACTTACGTTTAAGTGAGTCAGCCTATAAATTAGGACTAATCAATGAAACTCGTTGGAAATACATCAATGAGAAGCGCGCTACCTTAGAACAAGAACAACAACGATTAAAACAATTTTCGATTAAGCCCAATACGACTTT
>contig_194_chunk_83001
AAGTGCAGCAATAGAAGCACTTATAGGACAAGTTTTAACACGTGATTATCGAGTTTCTGAATTATTAACTCGGCCAGAATTAAATTATGCCGATTTAATGAAGGTTGAAGGTTTGGGTCCAGGAATTGCTGATCTAGCTATTTCAGAACAAATTGAGATTCAAGCGAAATACCAAGGTTATATTGATCGGCAATTAGTGG
>contig_194_chunk_83201
AAATTCAACGACAAGCACGTTATGAAAATATTACTTTACCCCTTACTTTGGATTATAACCGAGTTAAAGGTCTCTCTAATGAAGTGAGAGAAAAATTAATTCAGCACAAACCATTAAATTTGGGACAAGCGTCACGTATTCCGGGTATTACTCCTGCGGCAATTTCCTTGTTGTTGGTCTACATAAAAAAGTAAAATAAA
>contig_194_chunk_83401
CTAAGCTTTATGTCTATTTCTGAATTTTTAAATTTTTCCATTCCCACTGAGCCAAATCAGCGTTTACGCTTAAGTAATCTACAGCAAGATAGCCTTGCCTTAGCATTAAATCAGATAGCCGATAGTTATGAAGGCACAATTTTAATTGTTACACCGGATAACCTAATGGCAAATCGGCTAGAAGCGGCATTAAAGTTTTT
>contig_194_chunk_83601
TTCTCCGCAGTTAACCGTCATAAACTTTCCTGACTGGGAAACATTGCCTTATGATCATTTTTCTCCCCATCAAGATATTATTTCGCAACGACTTTCGACCTTAGCTCAATTATATGATGTTAAGCGGGCTATATTGTTGGTCCCTATTACCACCTTAATGCAGCGTATTGCTCCGCTGAGTTATATCCAAGCGGCAAGCT
>contig_194_chunk_83801
TGAGTATGACTTGTGGTGAAAAAAGATCGATCGAGGAGTTGCGAAAAAATTTACAATTAGGAGGTTATCACGGTGTATCGCAAGTTTTAACCCGTGGCGAATTTGCTGTACGCGGATCCATTTTAGATATTTTTCCCATGGGTAGCGATTTACCTTTTCGTGTTGATTTTTCTGATGATGAAGTGGATAGTATTCGCCAT
>contig_194_chunk_84001
TTTGATCCCGATACACAGCGCTCTATAGGAAAAATAGAAAAAATAAATTTGCTTCCGGCACGTGAATTTCCTTTATCAGAATCTGCAATCAATTTTTTTCGCCAACAGTGGCGTGAAAATTTTGTCGGTAATCCTTTAAATTGCCCTTTGTATGAAGCTGTGAGCGAGGGACGTGCTCCAGCCGGAATAGAATATTATCT
>contig_194_chunk_84201
CCCATTATTTTTTCCGAAAACACAATTATTGATTGATTATTTGCCAAAGAAAGCTTTAATTTTACAAATTAATAATGCTCAGTTAGCAGCAGAAAATTTTTGGAAGGAAATTAATGAACGTTATGAACAACTTAGACATGATATAGAGCGACCCATCTTAGCCCCCAAGCAACTTTATGTGGAAGTCGATACATTATTTA
>contig_194_chunk_84401
CGCGATTAAAAGAATTTCCAAGAATATTGTTACAACAAGCCCCTGCAGAGTCTGCTGATCCTTATCATTCGCTGGTTAAGAAATTTCCTAATTTAACGGTTGATCATAAGCTTGAACAACCGTTAGAACATTTAAATTTATTTCTAAATGAATTTTTAATGAATTTACAAGCGCGTGTTTTATTTTGTGTGGAAAGCGCA
>contig_194_chunk_84601
GGTCGTAGGGAAGTGTTGCTGGATTTACTCAATAAATTTTCTATACACGCTCATCGCTGTGAAACTTGGCAAGAATTTCTGCATGCTCCTGAACCTATTCATATCATTATTGCGCCATTAGAAGAAGGCTTCTATTTAGAGAACCCCCCTTTGGCATTAATTAGTGAAGCACAGTTATTTGGTAACCAGATTATTCAAAA
>contig_194_chunk_84801
ACGTCAAACTAAAACTAAAAGTGTAGATGCACGTACGATTATTCGAAATTTAGCGGAGTTAACCGAGGGTAATCCAGTTGTTCATATTGATCATGGCGTAGGACGTTATCGAGGTTTACAGCATTTAAAAATAGATGATCAGGAAAATGAATTTTTGATAGTCGAGTATGCTGCAAAAGCAAAATTATATGTTCCAGTTT
>contig_194_chunk_85001
CTTCGCTTAATTTAATTAGTCGTTACAGTGGGAATGATAGTGAGCATGCGCCTTTGCATCAATTAGGTTCTGACCAATGGGAAAAAACCAAGCGTAAAGCGGCAGAACAAATGCGGGATGTGGCCGCTGAATTGCTCGATATTTATGCCCAACGCGCTGTGCACAAGGGTTACGCTTTCCATCTGCCTGAGCATGATTAT
>contig_194_chunk_85201
CAAGTATTTGCTGCACAATTTCCTTTTACAGAAACACAGGATCAAGAACAAGCTATCCAGCAAGTTATTAAGGATATGATTTCAGAACGCACCATGGATAGATTAATTTGTGGCGATGTTGGTTTTGGCAAAACAGAAGTTGCGATGCGTGCTGCATTTTTAGCGGTGCAATCCAATAAGCAAGTCGCCATACTTGTTCC
>contig_194_chunk_85401
AACCACCTTATTAGCCCAACAACATTATCAAAATTTTAGTGATCGTTTTGCTGAATGGCCTATACAGATTGAAATGATTTCACGTTTCCGAAGTGTTGCGTTACAGAAAAAAATTCTAGAACGCTTGCAAATCGGGAAAATTGATATTTTGATAGGCACACACAAATTATTAAGTAAAGAGCTACAATTTCCTCGGTTGG
>contig_194_chunk_85601
GTTTATTGATCATCGATGAAGAGCACCGCTTTGGGGTACAACAAAAGGAACGTTTAAAAGCATTACGTGCTGAAGTAGATATTTTAAGCTTAACTGCAACACCTATCCCACGTACCTTAAATATGGCTTTATCCGGTTTACGTGAATTGTCTATTATTGCTACACCACCGGCACGACGGTTATCGATCAAAACCTTTGTA
>contig_194_chunk_85801
CAAATGCGTAACACCCGTTTGATTCGTGAAGCCATATTGCGTGAATTACTCCGTGGGGGCCAGGTTTATTTTTTACATAATCAAGTCGATAGCATTGAAAAAACGGCAAGAGAATTAGAAACATTAGTACCAGAAGCACGTGTTCAGGTGGCCCATGGCCAATTACGTGAAACGCAACTCGAACGCGTGATGGCAGATTT
>contig_194_chunk_86001
TTATCATCAACGCTTTAATGTATTGGTTTGTACGACCATCATCGAAACCGGCATTGATGTGCCATCGGCTAATACTATTATTATTGATCGAGCGGATAAGTTTGGTTTAGCACAGCTACATCAATTACGTGGCCGAGTGGGACGCTCTCATCATCAAGCTTATGCGTATTTAATGACACCTCCTAAAGAAATTATGACGG
>contig_194_chunk_86201
CTGATGCGATGAAACGTTTAGAAGCCTTTACTTCTTTAGAAGATTTGGGCGCTGGTTTTACCTTAGCCATGCATGATTTAGAAATTCGAGGTGCGGGTGAAGTTTTAGGTGAACAGCAGAGTGGTAATATGCAATCGATAGGATTTTCACTCTATATGGAATTACTCGAGCAAACGGTGGCTGTATTGAAATCGGGTAAA
>contig_194_chunk_86401
GAGCCCGCACTAAAACCGGTTAGTCATGCTGTCGAAATTGATTTGCAAATCTCCGCGTTGATCCCAGAAAACTACTTACCTGACGTACATACTCGTTTAGTGCTTTATAAGCGTATTGCCCATGCTAAAAATGAACAAGAATTAGAGCAATTACAGGTAGAGATGATCGATCGTTTTGGCTTATTGCCTCAGGCACTGAA
>contig_194_chunk_86601
AAATCTATTTCAATTAAGCGAGTTGAAATTACTTGCGCAAAAAATTGGTATTACAAAGATTGTGTCTGGACCTCAGGGAGGTCGCATTGAATTCAATGAAAAGCCTAATATCAATCCCACCGCTATCATTCAGTTGATTCAGAAAAATCCGGCATTGTATCAGCTTGACGGTCCTGCTCACTTACGCTTTAGCTTTGCAC
>contig_194_chunk_86801
AACCCACACCTGAATTAAGAATAAAAAATCTTTATAGCGTGTTACATAAATTTATTTGATATTCACGGTAATCTTTATAGGATTTATAAAATACTTTCTTTATTTATACTCATGAATCATTTAAAATTATTAGGTTTATATTTTTTTTAAATAATTTAATTTTAAAACTTAGTGTCTTGAATGTTTTTATTACGAAAAGT
>contig_194_chunk_87001
ATAATAGAAATTAAATAATTTAAATGTGATAAAAAAATTATGCCAAATAAAAAAAACATAAAAAAAAATAAATTAATTACAGGACTTGAAAAAAATATTTCAGAAAATGAATCAATTAATCAATGGCGAGAGGAGAACAAGCTTCCAACTCAAAGTTCTCTTGATGCAGGGAAGGTGATTAATACAGGAAATTTATCACA
>contig_194_chunk_87201
TTGGCAAATTCCGTCGGTACCTTGTTCTTCTAATCTTAAACATGAAGCTTCTGTTTCCCTGTCTCCCCGCTCTCCTAATCCTAAACGGCATTTAAAACCTAAAAAACCTGCAATATCAACAACTCCTCCTGGATATATTCGCTTACCTAATCCTAACCGTCATTTAAAACCTAAAAAACCTCCACTACCAACGGATAAAA
>contig_194_chunk_87401
TTTCTGAAATGTTGCAATCAATGAAGCTAAAAGTGCGCAACGAGACTCAAAATCTAAGCACTCGCGATTGTTTTACACTTAACCCTACATTTTCCAAATCTTTTTCTACTTCTGCGACACAGCAAAATTTTGATAGCTCCCTTCCCAATTTTTCTTATGGACATGATAACTCATTAGCTCAAGCAGAGTCTAAATCTACT
>contig_194_chunk_87601
TTTCCTGTTGCAAATTATTCTGAAGAATCTGAATTTGGGGAACCGGCTGAACTTGGATATCCATCGTATGTCTTCGTAAAACAAAAAGGACATACGGATACGGGAGCGGAATCTAAATTTGGGGAACCGGAATCTTATAATGATGAACAAGAAGAGTATTTTGAAAACCCAGAGTATGTTCCTTATGAGGAAAGGGATAA
>contig_195_chunk_1
TCTGCGCCAATGATACTTTGGGGTTCCCCCATGGGAAAGTAGGGCATCGCCAGGCTACTGTACGACTAAAAACCCGCTAACTGCGGGTTTTTTCTTTATAAGCGGCGGCTTTTTATTTTTATTGTGCTTTAGCTTGAAAATTCAATATAAACTGGAAGACTTCTTTTATGAACTTCCTGAAAAACTTATAGCGCGGTATC
>contig_195_chunk_201
CATCAACACAGCGTACCGATAGTCGTTTACTTTGTTTAAATAAAAAAACAGGTGCCATTCAACATAAAAAATTCAAAGATAGTTTAAAGCTTATAAATTCAGGTGATTTGTTAATTTTAAATAATACGCAAGTTATTCCCGCCCGCTTATTTGCCAACAAAACGACAGGTGGCAAGGTGGAAATATTGATTGAACGTATT
>contig_195_chunk_401
CTAGATAAAAGACGATTTCTAGCGCAATTAAAATCCAGTAAACCATTGAAGTTAGGGACAAAACTAATATTAGAAAATGGTGTGCGCCTAGAAATATCCGCTAGGGCGGAAAATATATTTGAATTAATTTTTTTAGTAGAAGTGCCTTCTATTTTAGAGCTATTAAATAAAATAGGCCATATTCCATTACCTCCTTATAT
>contig_195_chunk_601
GCAAAGAGCGGATGAATTATTTGATTGGGAGCGCTATCAAACTGTATTTGCATCCACACCGGGTGCAATTGCCGCACCGACAGCAGGTCTACATTTTGACGAAGACTTGTTAGCACAACTAAATGCTAAGGGAGTTAACATTGTTTATATTACGTTACATGTCGGTTCAGGAACTTTTCAGCCTATTCGTAGTATTCGCT
>contig_195_chunk_801
TTGAAGACCATCAGATGCATAATGAGCCTGTGACAGTGTCAGAAGCAGTGTGTGAAAAAATAACTCTTACTAAGCAAAATAATAAGCGCGTTATAGCGGTGGGAACAACGGTAGTGAGGAGTATAGAAACTGCGGCTTTAAATGGTCAAATAAAATCATTTCTCGGAGATACACGTCTTTTTATTTATCCAGGCTTTCAA
>contig_195_chunk_1001
TTTCGTTGTATTGATGCCTTAATCACTAATTTTCATTTACCGCAATCGACTTTATTGATGTTAGTGTGTGCTTTTGCAGGTTATGAATCTGTTATGCCGGCCTACCAAGAGGCGATTAAACAGAATTATCGATTTTTTAGCTATGGTGACGCCATGTGGATTAGTTAGTTTTTAGTTTTCTTAAATGGGTTTAACATACA
>contig_195_chunk_1201
AAATTTGCGAATGGACAACGAACCAGGTAAATTGCTTGGCTTAATATCATTGATATCCTCAGGAGAAAAGTATGAGTTTTTTAATCACTAATGTGTTGGCTCAATCAGCCGCAACTTCTGTCACCCCTTCATCGAGTGGATATTCTCAAATTTTAATTTTATTAGGTTTTGTCGTCATCTTTTACTTGTTATTATGGCGG
>contig_195_chunk_1401
CCACAAGCGAAACGCGCGAAAGAACATCGCCAATTAATGGCTAACTTAGCGATAGGTGATGAAGTGACGACTACCGGTGGAATAGTCGGTAAGATTACCCGCCTCAATAATGATTTAATTAGTTTAAAAATCGCAGAAAATGTTGAAATTAATTTACAAAAAGCAGCTGTTTCTAGCGTATTACCTAAAGGGACTATAAA
>contig_195_chunk_1601
GTTTTAAACCACTTATGCTCAATAAATATCCTCTCTGGAAAAATAGTTTATTACTGGTGTTGTTGATATTGGGTTTTATTTATGCAGCACCTAATCTTTTTCCAGAGCAGCCCGCTGTACAAATTTCTCCTTCTACAGCGATCATGCATGTAAATCTGAAAGCTTTACAAGCTAAAGTCAATGCATTGATAAAAGCAGCG
>contig_195_chunk_1801
CAGATTGCCCCTGTTAGTGAAGCGCTTAATCAGCAAACGCTTTTATTGCGATTTAATAACACCGATACCCAGCTTAAAGCCAAAGATATTTTATCCACTGCATTGGGTGATGATTATACCGTCGCGGTTAATTTGTTGTCATCGACACCGCGATGGATGCAGGCTATTGGGGCATCCCCAATGAAGCTGGGACTTGACCT
>contig_195_chunk_2001
ACGCGGGGGGGTACATTTTGCTTTAGAAGTTGATATTAATAATCTTATTGCGCAACGCATGCAAGGATTAGCAAAAAATATTAGCGAAAACCTTCAACAAGCGCGTATTCGCTATATGGAATTAACACCGAAAGAAAAACAATTATCTATTTTGTTCAGAAATAAAAGCAATTTATTACAAGCAAAAAATTTATTGGAAC
>contig_195_chunk_2201
AACAGTTTCCAGCATTTGAATTTACTGAAGCAACGGATAATCCTAAACAACTTAGGATTGTTTGGTCGAATCAAGGACTCAATAATTTACGGCAACTGGCTATAGACCAAACCATTAATACGCTACGAAATCGAATTAATGAGTTGGGAGTTGCTGAGCCGATTGTTCAACAACAAGGGAATAATCGAATTTTAGTTGAT
>contig_195_chunk_2401
TTACCTGGTGTTCAGGATATTGCGCGAGCACAACAAATTTTAGGTGGGACAGCGACAATTGAGTTTCGTTTACTGGATACCGTTCATAATCCACATCTTGCTGAAATCAATAATACAATACCTGCAGGCTCACAACTTTATCAATATGAAAGCCAGCCGATATTGTTGAGTAAACAGGTTATTTTGACAGGTAATTCGAT
>contig_195_chunk_2601
TACTGATGCTTCAACGAGCTTTGATGAGTCGGGACGATCCGCGGTAAGTATTAGTTTGGGAGGAGGAGGAGAAAGCTATTTTCATCAAGTGACGGGTGAAAATGTGGGTAAGCCGCTGGCTATTGTGTATGTAGAAACTAAAAGCAGTGTAAAAGTCGTGAAGGGAAAAATTACTCATATTCCGCGTAAAGTAGAACGAA
>contig_195_chunk_2801
TTATCAGTATCGCTAGAATTCAGACCGCACTCCCACCTAATTTTCAAGTAACCGGTTTAACCAATCCACAAGAAGCCTTAAACTTATCCTTATTATTACGCGCAGGTGCTTTGCCAGCACCCATTTATGTGGTTGAACAACGTACGATAGGTCCACAATTAGGCGCAGAAAACATCCATAAAGGGATTATTTCTATTGTG
>contig_195_chunk_3001
GTAGGCTTTATTTTGGCTGTTGTGTTTATGGCTGTTTATTATGGAGTGTTTGGTGTCATTGCGGATATAGCCTTAGCACTTAATTTAGTATTATTGGTTGCCTTATTATCTTTATTGGGTATGACGTTAACCCTACCAGGTATGGCAGGAATCGTTCTAACCGTTGGGATGGCGGTTGACGCGAATGTCTTAATATTTGA
>contig_195_chunk_3201
GCGTATTCGTGAAGAATTACGCAATGGCGTGTCACCTCAATCGAGTATTCATGCGGGTTATGATCGGGCATTAATTACTATTATTGATGCCAACGTGACCACCTTAATTGTCGCATTAATATTATTTGGCGTAGGTACAGGTTCGATCAAAGGATTTGCGGTGACTTTAACCCTAGGGTTACTCACCTCAATGTTAACCG
>contig_195_chunk_3401
GGATCATGATAACAAGAGCCTTGATCAATGTCTGTTATGGGGGGCGTCCTCTAAAACGTTTGCCGATTGGTATTTAGTTTTAAAGAGTAAAAACTGTGGAATTTTTTAAAAAACAAACCCATATAAATTTTTTAGGCTTGCGTCGCTGGGCGGTGGCTTTGTCTTTACTATTAATTGTTATTTCTGCGGGATCCTTAATC
>contig_195_chunk_3601
ACTAAAGGGTTACGTTGGGGATTAGATTTTACCGGTGGTAGTCAATTACAAGTTTCTTTTAATCACACTGCAGATATCCCTTTATTAAGGAAACAATTAGTAGGCGCTGGATTTAAAGATATCTTAGTGCAAAGCTACGGAACTTCACGTGATGTACTGATAAGCTTGGCCCCCCATCAACACACTACGCAACATGATTT
>contig_195_chunk_3801
AAGTGCGCAAATTATAAAAGCGTTACCAGGTGCACAATTAAAACAAATTGAATATATCGGTCCTCAAGTAGGGCGAGAGTTAGCAACTCAAGGCGCACTGGCTGTTTTTATTGCACTATTAGGAATCATGATTTATATCGCGCTACGTTTTGAATATCGTTTTGCAGTAGGAGCAGCGATTGCTTTGATTCATGATCCTA
>contig_195_chunk_4001
TCGTTATTTTAGGTATCTTTTCTTTATTTGGTATTGAATTCAATTTAACGGCTTTAGCCGCTATTTTAGCGGTTATTGGTTACTCACTTAATGATACGATCGTTATCTTTGATCGAATTCGTGAAAACTTTCGTAAGCTACGCAAAGGGTCGGCAGTCGAAGTGGTCAATCTCTCCATTAATCAAACTTTGTCGCGTACT
>contig_195_chunk_4201
ATCATGACATCCGCGACGACATTGCTCGTGGTACTTTCGCTCTGTGTTTTTGGCGGAACAATGATTCATAGTTTTGCATTAGCGCTGGTAATAGGAATTGTGGTAGGAACTTATTCATCAATTTATGTGGCAGGAACTATCGCAGTTGCATTAGGTCTCGATCGACGGAATTTTTTACCTCCAGTAAAAAGTGTCGATGA
>contig_195_chunk_4401
GAGACCTTAACACCATAAGTTCAGTTCAATGAGTAGGATTAAAGTTTTCGGCTAATGGCTTGTAGTAATAAAGGACAGAGTTTAGGATTGGCTACCATAATATGACCCGTGGTGAAATAATTTTCACCCCCTTTTATATCACACGCTATTCCACCGGCTTCTTGAACCAGTAAAATACCTGCTGCCATATCCCACGGAGC
>contig_195_chunk_4601
GAGTTCAAGTTCCAAAGCAGCATCTAAGCGTCCTGCAGCAACATAGGCTAAGTCCAGTGCAGCCGATCCCGTTCTACGTATGCCACTCGCTTGTGACATCATGGCGCGCAAAGCTTCTTTATTAATAGAAGCAGTCAGTGTATTGAAACCGCGGCTAGGAATTGAAATTCCTATTAAGGATTCTGGAATACTTGAACGTG
>contig_195_chunk_4801
TGCTGACACGTAAACGACGCGTAAAGCGTTGTGTATTATTTAAATAAGCACCTTCCCCTCGTGTGGCAATAAAGGTTTCTTGACGTAAGGGGTCATAGATAAGGGCATGTTCAATGCGGTCTTTTTCGTTGTTTTTAATAGCAATTGAGATCGCAAAATGTGGAAAATCATGGACATAGTTACAGGTTCCGTCGAGCGGA
>contig_195_chunk_5001
TCAATAATCCAAGTGTATTTATCACCGTTAATTGGCTCGCTTTCTTCAGCAAATATCCCATGATTTGGATAGGCTTCTTGGATAGTCGAGATAATAATTTTTTCCGCTTTTAAATCGATCTCAGTGACAACACCGCGGTTGTCTTGTTTTTGTTGCATACGAAGTCTGTCTAAACGGTGTAAACCGTCTAAAATAGTTTT
>contig_195_chunk_5201
ACCTGCCAGACGAGCAGCGCGATCGGCGATATTTAAGAAAGGGTGCATGGATATTGATGATAAAGTGAAAACTAATATTATATTTTTAAAAGTTCCAGAATGATACCATAGCTTATGCCTCTAAAATATCTTTAGAAGCTCACTTCATGCGTTTACTACAAATTCTCCTGAAAGTACTTGAGGTCTGATTTGACGCCATC
>contig_195_chunk_5401
AACCCTTTGTGTGAAGCTAGAATGTTAAATAACAAATAATTTTAAGCTTTTCGACCGAATAGATAAGGGGTTAGTCGGAAGGTTTATAGGTAAAAACTCATGTCTCTTTCACAGATTCGGATCGTACTCGTCAATACAACCGATCCCGGCAATATTGGAGCGACAGCCCGTGCGATGAAAACCATGGGCTTGAAACAGCT
>contig_195_chunk_5601
TTATCTTGTTGAACCAAAGTCTTTTCCACATGTGAATGCATCAGTGCGTGCGAGTCATGCGATTGACGTGTTGGCGGAAGCGACAGTTGTCGATCATTTAGGTAGAGCCATTCAGGATTGTCATTTAGTTTTTGGGACCAGTACGCGTATCCGCGAACTCAATTGGGTTTCTTTAACAGCCCGAGCTGCCGCTGAAAAAA
>contig_195_chunk_5801
TAGTGATTAAACCACAACAAAAAGTAGCGGTAGTGTTTGGGCAAGAACGATGTGGTCTTACCAACAAAGAATTACAATTATGTCATTTTCAAATTAATATTCCTGCAAACCCAGATTATAGCTCCTTAAACTTAGCGGCCGCAGTACAAATTGTCTGTTATGAGTTGCGTATGGCTTTTTTACATGAAATTAAGCTTGAG
>contig_195_chunk_6001
GAAAAAGCGATTCCTCTGGCAGATGTCAAACAGCAAGAATATTTTTACCAACATTTACATGATCTACTCAATAAAATTGAATTTTTAAAACCGATTCGTAGCCAACAAATTATGGATAGATTACGTCGCTTATTTAGCCGATCGGAATTAGATGTCAATGAAGTGAAAATTTTACGAGGAATACTGAGCACGATTGAAAA
>contig_195_chunk_6201
AAAATTAGCTTCTCAGCCATAAGACGTGTCTATTTTATGAATAATCAATTTAATTGCGAACTGCTCAAATCCAGCAAAAACTCACAGGCTAGAGTCACTAAAATAACGACAGCGCATGGCAGTGTGCTAACGCCTGCTTTTATGCCAGTGGGAACACGTGCTTTTGTTAACCATATGATGCCCCAGGATCTGAGAGATGC
>contig_195_chunk_6401
GGGATCGCAAATTATCTTAGGTGGCAATACCTATCATATGTTACTTAATCCTGGTATGGAAGTTATCTTAGCGAGCGGAGGAATGCATCGTTTAATGGCTTGGGATAAGCCTATGTTAACGGATAGTGGTGGTTTTCAAGTATTTAGCTTGTCGAAAAATTCCAAAATTTGTCATATTGATGCGAAGGGGGCACATTTTA
>contig_195_chunk_6601
AACATCCCACTACAGGAAAAGTGATTCATTTGACACCCAAAAGCTCTATTGAGGCACAAAGAATTATTGGCGCGGATATCATCATGGCTTTTGATGAATGTACACCTGAAAACGGCGGTAGAGACGCCGCGTTAGCAGCGATGGATCGCACACATCGTTGGTTATTAACTTCAAAAGAAACTTACTTGGTTTCAGATTCA
>contig_195_chunk_6801
GTTTATGGTCATCAACAAGCTTTATTTGGCATTATTCAAGGGGGTAGTTTTAGGGATCTTCGTGAATTAAGCACACAATTTATTTTAGCAGCAGAGCTGGATGGTATTGCAATCGGTGGAGAAGTCATTGGTTTTGATATGCAGAAAACAGTTGAAGTGATCGATTGGATTCGGCCCTTATTACCCGATAATAAGGTTCG
>contig_195_chunk_7001
TTATACGATGGGAGTAGGACTTAATCCACAAGATTTGATTGATGTAGCCGCCAAAGGAATTGATTTATTCGATTGTGTTGCACCAACACGCAATGCACGACATGGCGCACTTTATCACGGGAATGTTATCAAAAAAGATAACGGCTTAGAATTTGTCAGTGAAGAAAACCAATCCAGAATATTGATTAAAAAATCTATTT
>contig_195_chunk_7201
ACGCAAAAGATGAAACCCCTATTTTAGCAGGGTGCTTATGCTATACTTGTCGGCATTTTACACGTGCCTATTTACATTTTTTATTTAAACAAGGATCGTCTCTTTATAACCAGCTGGCATGCATACATAACCTATACATCATGCACCATGTTTGCGAACAAATTCGACGCTTAATCTTTGATGAATAAGTGACAATAGAC
>contig_195_chunk_7401
TCACAGCAATTGGATTTTGACAAGTGCCGCGAAGGGAATTGCAAGCTGATCGGCAACACAGATAAAAATTCAATTGCGCAGAGTATCGTTTTATTTTAATGGAATGCCAGTGATACTTTTTTATTGTTGTCGACGAAATAACATCGTTACGAATGCAATGATCGCTAATATGATGAATATAAAAAAGATAATTTTTGCAA
>contig_195_chunk_7601
CGCCAGCCGCTACGGCAAAAACACCGGTAAATCCAATAATGGCAGCAATGATAGCAATAGCTAGAAAGATAAATGCCCACGCTAACATAATACTTCTCCTCTACTTAAATTGGTTTAAGCCTTAAGGTTAGTTGATGAATCCAGTAGTCGCAAGTGACGATAGGTATTCTTAGAAAAGTGCCGTCATATTTTGGTCGTTT
>contig_195_chunk_7801
TGACAACAGGAGTATAAAATATGTCTATAAATGAATCGCAAACACGCGATACTCTCTTAAATGAAATCAAAATTTATCCCCCATCGAAAAACTTTTCCGATCATGCGCGGATTAACTCTATGGACCAATATGAAGAGATTTATCGCCACTCTATGGAACAGCCTGACCAATTTTGGGCACATATTGCGGGTGAATTACAC
>contig_195_chunk_8001
TGGATGCAGACTTGGAAAAGTGTATTAACTTGGAAGGAACCATATGCAAAATGGTTTTTAGAAGGTAAAACCAACGTGTCATATAATTGTCTCGATCGCCATCTGCCGCATTATGCAGAAAAAACCGCATTGATTTGGCAGGGAGAGCCAGATGAGAAACGTCAATTGAGCTATAGGGAATTACTTCAGGCGGTTTGCCA
>contig_195_chunk_8201
ATTTTCTAATGGATTAAAAAAATTAGGTATAAAAAAAGGTGATTGCATTACACTGTATATGCCTTTAATCCCGGAACTTATTATTGCGGTCTTAGCTTGTGCGCGTTTAGGAAGCATTCATAATGTTGTATTTGGCGGTTATTCGGTACAAGCGCTAGAAAGCCGCATTCAAGATTCAAACTCTAAATTGGTTATTACTG
>contig_195_chunk_8401
CGGATGCTGCTTACCGACGCGGTAAGATTATCCCACTTAAACAAGTGATGGATGAAGCGTTATTAAGTTGCCCGTTAGTAGAAAAAGTCATTGTTTATCAAAGAACTCAGACTGAAATTCCGTTAAAAGCTCATCGCGATATTGGGTGGCATGATGTGATAGCAGAGGTTAGCGATTTTTGTCCTGCTGAGCCTATGGAT
>contig_195_chunk_8601
AGTGAGGATACACTTTTTATTCTTTATACATCCGGTTCTACCGGAGAACCGAAGGGGATTTTTCATTCCACTGGCGGGTATATGGTAGGGGCTTATTATACTTCCAAAATAGTCTTCGATTTAAAACCAGAAGATGTTTATTGGTGTACTGCCGATGTGGGTTGGATCACAGGTCATACTTATGTTGTTTATGGCCCTTT
>contig_195_chunk_8801
GTTAAATGCAGCAACCGTATTTATCTATGAAGGAGCTCCTGATTGGCCTAAACCCGATCGTTTTTGGCAACTCATTGAAGAATACAAAGTCAATATCTTTTATACTGCACCCACGGCCATTCGTTCTTTTATGAAATGGGGTAATGAATGGGTTGATAAAAAAGATTTATCGAGTTTAAGACTGCTAGGTAGTGTGGGCG
>contig_195_chunk_9001
AGCCTTTAAATCCAGAGGCGTGGCTATGGTATTTTGAAAAAATTGGTAATAAGCAATGTCCTATTGTTGATACATGGTGGCAAACAGAAACAGGCGCCATTATGATCGCATCCATTCCTGGAGCGATACCAACTAAACCCGGTTCAGTGGCTAAACCTTTACCTGGCGTAGAAGTTGATATTGTGGACACGGCGACGGGA
>contig_195_chunk_9201
CTCAGTGTTGAGCAGGGAAAAGGAGGGGCTTTGATTATTCGCCGTCCTTGGCCAAGTATGCTGCGCGGTATTTGGAATGATCCCAAAAGATATGAATCACAATATTGGGGTAAAGTTCCCCATGCTTACTTCTCAGGTGATGGGGCACGTTTTGACACAGAAAATTATATTTGGATTATAGGGCGTACGGATGATGTGAT
>contig_195_chunk_9401
CAAAGTTTCTGGACATCGTTTAGGATCTGCAGAAATAGAAGCGGCTTTAGATAGCTATCCTGCAGTTGCAGAATCTGCCGTGGTGCCTATTCCAGATAAAATCACCGGTCAATCGATAGTGGCTTTTGTTGTGCTAAATAATGATGTAAAAAAGCCAAAAGCTACATTAAAGGCCGAACTTATTAACCAAGTTAGAGTGA
>contig_195_chunk_9601
CTATAGGTGCTATTGCGTTACCTAAGCGTTTAATTTTTACTGTGGCATTACCAAAAACCCGTTCGGGGAAAATTATGCGCCGCTTATTACAGGACATTGCGGTGAACCGTGAAATTGAGCAAGACACATCGACATTAGAAGATTTTTCAGTACTTAAACAGATTCAAGAACAACAAATGCAAGAACAACAAAACGGAGAG
>contig_195_chunk_9801
TCGAATAATCACTATGCAGAATAAAAATGTTATCATTATTCCCGCACGTTATGCTTCCAGCCGATTCCCAGGAAAGCCATTAACGTTGATTAAGGGCCATAGTTTAATTTATCGAGTTTGGTCTATTGCTAAAACTATTAAGAGTGTTGATGAAGTCTATATTGCAACCGATCATGCGGATATCCAAAGACACGCTATCA
>contig_195_chunk_10001
ATTTTGGCGCTAAAGTATTGATGACGGCCGAACAGAATAATGGCACGGAACGTAGTTTTTTTGCACTTTCTTTGTTAGAAAATAAACCGAATATTATTTTAAATTTGCAGGGAGATGCAGTGTTAACGCCGCCCTGGGTTCTACAAGCACTAATCGATGCCATGATCGCTAACGTTAAGCTCGAAATAACAACGCCGGCA
>contig_195_chunk_10201
ACACTAATTAATGCAGAGCAATACTCTGTTATGCAAAAGGCTAAATTAAACGGTGAAGTGGGAGGTACGATGGTTGTTTTTGATAAAGATTTAAACGCTTTGTATTTTTCTAAGAGCATGATTCCTTATTTAAGAGATACACAGATGGGTTCCCCTCCACTTTATCGACATATTGGCCTGTATGCCTATCGTTATTCGGC
>contig_195_chunk_10401
ATTAGAAAAATATATCGCTTTACCACCCACCCCGTTAGAAAAATTAGAAGGACTCGAACAATTACGCGTATTGGAAAATGGTCAATCGATTCGAGTGGTGTTAGTAGATTATAAAGGGCATACGCATGCTTCGATTGATAGTCCCGAAGACGTTATTCGGGTTGAGCGTTTGATAGAAGCAGAAGGAGAGTTAGTCGTTT
>contig_195_chunk_10601
TAAAGTCAATGAAAGATAGGCCAATATGAACGTTATTTTTTCTCGTCACGGTAATACTTTTTCTGCAAACGATGCGGTGGTATGGGTCGGTGCAACACAAGATTTACCTTTAGTGGATTCAGGTCGCTTACAAGCTAAATGTTTGGCACAAGCATTACAAAAAATTGATATACACCCTAAAGCCGTGTATTGCGGACCTT
>contig_195_chunk_10801
TAAAAAGAACACAGGATTATGCAGTGATTGTGTTAGAAGAATTACATTCTACGTTGAAGCCCACCGTAGATACTCGTTTAAACGAGATTGATTATGGTAATTGGGCGGGTCTTAGTAATACCCAAATTCAGGAAGTAGGTGAGGGTCAAGAATTGTCTGCTTGGGAAAATTTAAGTGTTTGGCCAAAAATTGCGGGTTGG
>contig_195_chunk_11001
TCAGAATCCCCAGCCCATATGGCCAAAGAAGTTAAAGAATTTAGCAATGATTTAGTGACTCAATATGATCCGACAGATACTATTTTAGTGATTACCAGTAATGGTCGGCTACGTTATTTTTTAAAACTTATTCCTGGCTTATTTGAACAGCAGGTGCAGAATAAAGCATTTAAAGTAGCCACCGGTAATATTTGTTTATT
>contig_195_chunk_11201
CACTTATGAGCATAAATGGCAAATGAAGTTTTGGAATAAAAAACCTGAATATCTTTTGCCATTTAAAAATGAAAACTAAAATAATTGACTCATTATCTTATTCAACTAAAAAATTAAAATAAGTATTTTTATAAGGTTCATTTTGTAGCGTAAAATGCCACCATTCGGTTTTTATTGGTCTAAAACCAGATTTTATCATT
>contig_195_chunk_11401
AATGAGCGTAGTAGCATCCGGTTTTGAAATTGTTCTTCCGTAATGTCACGATTATCAGGGTGGGATAATGGATCGAGGTAATCAAAAGGCGTGCCCATATCGAGTACTTGGTTGTTTTCAAGATTAATTATTGTTAGATCGACTGTGCTGCCGCGCGTATGGCCTGAGCGTCGTGCAATGTAATTGAATTTAAAAAGGTA
>contig_195_chunk_11601
GCTTTTATCAATATGCGGATAAAAGACATTTTTCATCTTTTGATCTCCAGTATTTTGACTCCATTGTATAAAATCATTAACTGCCATTTGCGGGCGATAGCCATCATAGACGAGTAGGCCTAAATTCTGTTTATTCAGTGCGGTTTGTACCTTCAATAAGGCATGCGTAGCGGCACTTGTTAAAATGCAGACAGGCTTTT
>contig_195_chunk_11801
TATAGCCGCTAATTGGACGACCCACAAAATTATTATTGCCGAAATAACGGATATCTTGCTTAATGTTAGGAATAATCTCAGTGACATAAACAAAATTATCAGGTTTTTCTTCTGCAAAAACATCCATAACAATAAAAACTAGCAAGTAAATAAATAGACGGCACATTATAAAAACTATTTTACACATAAAAATAATCAAT
>contig_195_chunk_12001
GATACGGAAATCTGTTGTGTTAATTAAAGCTGAATAAAAAATTACGCTTTATTACGTTCCCAATAACGCAGTTTTCTGCAAAGTTTTATGAATGCTTGGCAAGAATTTGCATTTTTTAAGGCCACAGTCCCTTGATCCGGTTTAAATTTCAATTCTTTAAATAGAAGAGCAGTTAATTCGGGTGTATAGGCGATTAGTTT
>contig_195_chunk_12201
ACATTGATGAAAGCTCTCTTGCAGAAAAGTAAATAGTTTTAGTTTGTCACATTTAAGCAAATCTTTAGGTTTAGCAATAATTGCAATGGCATCATAACAAGCAGAAACAGCTGTTTCGAAGCTTTGTTGTGGTTTAAATTTCTTCTTATTTTTAAAATCTAAAATTTTAGGTGCAATTATTTCTAAAAAACCGCCTTCTT
>contig_195_chunk_12401
TTTTAATAAATTTTTCTAGATTAGCGGCTAAGGAAAGGTTACTCTTTTCAGTGAGTATCACCGCTAATTTTCTTCCCTTAAAAGTATTGGGAGGGTTTAATACGATACTTAATGAAGGTGCGCGCGATTGCTTTTTTTTCTTAATGCCAAATACCGGAGCAGGTTTTGGTATAGGAGATAAGCCCAAGAGATTAGCCACA
>contig_195_chunk_12601
TTTTTAGCGAGTGCTATATCAATATTGAGTAAATGCGAAATAACACGGGCTTGAATAGTATGGGTATTGACTTTACTCAGTTCGAATGCTAAGGCTGCTTGAATGTGTTGTTGCTCAACGGGAGTTTGGCTAATATAAAATAGGTTAGCTTGATTATAATAATCTGCAAAACTTTCCGCACGCAATCGCACTTTCTCGCC
>contig_195_chunk_12801
CGATTCCATGGCCGGAAAGGATTTAAACCCTTTTTTTAACAATTCACGTGGCCCGCCTGTTTTCCCCCACGAATTAGGTTCATAATTGGCTCTTCCAGATAGATTACGAAATGCCATATGTCCATCTTGTTGAAAGTTATGAAACGGGCACTTCGGCGCATTGATAGGAAGTTGAGCAAAGTTAGGACTTCCTAAACGTT
>contig_195_chunk_13001
TTACTTGCGTATCTAAATAAGAAAAATTACGACCTTGAAGTAATGGATCATTGCTGAAGTCTATTCCAGGGACAATATTTTGTGTGCAAAAAGCCACTTGCTCTGTTTCGGCAAAAAAATTATCCACGCAACGATTTAAGACGAGTCGACCCACTTTTTTAATCGGAATTAATTCTTCTGGGATTAATTTGGTGGCATCT
>contig_195_chunk_13201
AAGATATCAAAATCAAATTTTTTAGCAGTTTTTTCATCAAAAAGTTGTATTCCTAATTCCCATTCCGGATATTGGCCCGATTGAATCGCATCCCATAGATCACGGCGATGAAAATCTGGATCAGCTCCATTGAGTTTTACCGCTTCAGCCCAGGTGAGTGATTGCAAACCTAGTTTGGGTCGCCAATGAAATTTAACAAA
>contig_195_chunk_13401
GGTCGATTTTTGTTTAGCGTTAACCAGTCGGAAAGTGTGTACTCCAAAACCTTGCATGAAACGGAAGGAACGTGGGATAGCTCGGTCTGACATCACCCACATTACCATATGCATGCTCTCAGGATTCAGTGATATAAAATCCCAAAAATTATCATGCGCCGTTTGTGCTTGCGGAAAACCACTATCCGGTTCGTCTTTTG
>contig_195_chunk_13601
CCGCATGAATCAAATCGGGAAATTTTATCGCATCTTGAATGAAAAAAACGGGGATATTATTACCGACAATGTCCCAGTTTCCTGCTTTAGTATATAATTTAACGGCAAAACCTCGAACATCGCGCGCGAGATCGGCGGATCCTTTATTTCCAACGACCGTAGAAAAACGTACAAAAGCGGGCGTTCTTTCTTTTTCTCGC
>contig_195_chunk_13801
TGAAATAAATCTGCACAAGTATATTCCGCTAGAGATCGATAATTTTCAAAATATCCATGCGCACCATAACCTCTAGCATGGACGACACGCTCAGGAATTCTTTCATGGTCAAAATGAAAAATTTTTTCACGAAAATGAAAGTCTTCAAGTAAGGTAGGGCCTTTTTCGCCTATGCGTAAAGAGTTTTGATCATCAGAAAC
>contig_195_chunk_14001
TGCAGTGCCTTGAGCCGTAGTTAAAATGGGAATAGTGTGATTCGCCTGCTGGTGAGTTTCAACCCGCTTTTCTTTTTTCTTGGCGGATCTCGGTGTACGAATTTTTCCTCGTGCTTTTTTGCTCATCATTCTTCCTTGAATAAATATAAAAAAGTTTGCTGGATTTGCTTATTGATAGCTTGAATAAAAAAAACTTTATT
>contig_195_chunk_14201
TCACCCTCCTTAGTTAGGAAATTTACTAAAAATAATTATTTGCTGCGAGTAGTTTTTTAATTTTTTTATTATGAATAAACTGTTCATTAGCATGAACCTACTTTTAATTGACCATTGTAATTATTAAGTTTTTTAAGTTCATCGATTGTATAAAATAGTGAATAATCTGAGCTAATGATATCCTTGCCTTTTGGATCGTA
>contig_195_chunk_14401
ATGTACCGTGTAACTCCCATTAGCGACTTCACTACCGTTCGGTTTTTGCAATGCACATAAATGCCACATTTATTCCCTTGTGATTATAGAAGAAATTTGTCAAGATCGGTTGGTTAGTGAATATATTTTCCAAGCAACAGACAAAATACTCTAAGCATAAAAATTACAAAAGATTAGAGAAGAAATTGCTTGATATTTGC
>contig_195_chunk_14601
TAGACAAGATGTGAACTTTTTAGTCGTGCGTACAAAATAGGCTCAAATTCTAATAATGGACTCAAAACGAAATTGCTAATCGTGTTTAAATTAGCTACAATTCGGCTCCTTTCTTGTGAAGGGCCCATAGCTCAGTTGGTTAGAGCAGCGGACTCATAATCCGTTGGTCCTAGGTTCAAGTCCTAGTGGGCCCACCAGTA
>contig_195_chunk_14801
AAATCAAACACTTATACTATTTTCAAATGTTCTTGAAAATTCACTTGTGCGACTTCTAGTACTTTCGCAAATTCGTTGTCCGAGTATTTTTTTGTCAATGTGCCAAATTCCCTTACGATTAAGGAGGTCTGTTCTTTTTCGCTCCATAATTTTTTACTCCTTTTGTTATTGGAGCGGCCTTACATTGCTTATAATGCTCA
>contig_195_chunk_15001
ACCCATGCTAATTTGAGTAATAAAAAAATAAAAACCGACTTATAAACCTGGCTCAGGAAGTCGCGGAGACAAGATTTAAAAAATAATACATCTACTCAATTTATGGGACATAGTAGTATCCAATTGATCAGTTTTATAAACCGAATTTTTTATTGTTTCTGGATTTAGTAAATTGAAGAAACGATGAAACGACAAAGAAG
>contig_195_chunk_15201
ATAAAGAGTCATTTTTTAAGGTGAAATTTTTAGCTATAATACTTTCTGTCCAATTTTTACAACCTATAATCTTATTGTCTAGCAAATAATTAATTTTAATCTGATCATTCCAGTAAACTAACAAATCTTGATCCTTTTCTATAAAGTCAGGCTTTTCTTCTTTTATATTTTTGGATAATAAATGAGAAATAAACCATTTT
>contig_195_chunk_15401
GCTAACTCAATATGATTATTCCGATATGCTTTATGTAATGGAGTAAGTCCAGAATTATCAATCATGTGAATGTTACCCCCTTTTTCTACAAGCAGTTTTGCTACCTTAATATGGCCCTCCACACATGTATAGTGAAGTGCTGTTTCTCTATAAGAGCCCATTGCATTAACACAGGCTCCATGTTCTATAAGCAGTTTTGC
>contig_195_chunk_15601
TAATTCAATCCTTCCTTTAAAACATGCCCAATGGAGTGGGGTTATTCCATTACTACCCATTTCATTAACATTGGCTCCATGTTCTATAAGCAGTTTTGCTAATTTAATCTTACCTGTTATACATACCCAATGGAGTGGGGTTGCTCTAAGACCGTTAATTCTATTAACATTGGCTCCGCATTCTATGAGCAGCTTTGCTA
>contig_195_chunk_15801
ATTCAATATTGCCTGTTATAGATGCCAAACAAAGTGCCGTTACTAATCCATTATAACCAACAGCATTAACATTAGCGCCAAATTTTATCAATGGTACTACTAGTGCTTCAATATCACCTTCTTTACATGCACTATGGAGGAGTTGGGTTCTATTACAGGTAATTTCACTAGAGGTATTTCGTATAATCAGTTTTGCTAAA
>contig_195_chunk_16001
TCAAAAGGGTCGCAGTCAAAAAGTTCCAGCATTAATAGGATCCCTGTGTTCTAAACATTTAAAATAAAAATAGGAGAAGACTGATAAACCTCGCCCAGGAAGTCGCTAAAATAAAGTTTGAACATTAACATTTAAAGCTTACATAAGGAGAATCTTTATAATTCTTCAAACTATTAATAAGTGCTTTTTTAGTCATAGGA
>contig_195_chunk_16201
GAAAGTTTTAAATTAGGGATTTTTTTGAAAATATTATGGCTATGGATAGCTATCGGAATATTATGATAAGTTCTTAAGTTCTGTGATAGCTGTTTTTTATTTTTGCTTAAAATAGTATAAAATTCTTTATAATTGTTTTCGTTCAGAACTTTTTCTAATAATTGTTTATGCGTAATAAAGTCCTTTTTAGTTTTAATTTC
>contig_195_chunk_16401
AGTATTTTCTAAAAGAATTTCATATAAATCAGTTAATTTTACATCAAAATAATCAGAATTTTCTAATACCAGTTCAAAAAGATCTGACCCCAAAAACCAATCTATATTATCAATCGAAATAGGTTTAGAAGAAGTCATTTTCTTTAGTGTTTCTAGATTATCAAAATTAACCTCAAGAAAATCATCGAGATCAGGCTGGT
>contig_195_chunk_16601
TTTCGTTGCCAGAGATTCCCAATTCTTTTAAATCTTTCTCCACAAGAGCTAGTGAAAAAAGCATGTTACGACGCTGTTTCAAAACTATTTCTTCAGTCTGAGAATAATTTATTTTCGAAGGTGCCAAAAGAATTTTTTCAATGACTTCAAAATTATGAATTTTATTGACAAGTGCTTTCAAGAATTCTGGATCACCATCA
>contig_195_chunk_16801
AGCTCAAATTGCCGATAAAATAGATTGCTCTTTAATGCGCTAATAATTTCTGGAAAAGATTCAGAAGAAACAGGATAGTTAAATATTTTTTTAAGGTTTTCAAATACCTTGAATAATTCCTGTTTATTTGGAAAATCTCCAAATGAACGCAATTTTACTACCTCATCAAGTCGTATCATTATATCTGTCATAGAAAAACT
>contig_195_chunk_17001
ACCCTTTTCAATAGATTTCCATAATATAGCTATTTATTCTTAAAACTTTATTAACCGATTCACTCCCATAGGATGTATCTTGTCTTGTTTTTCGTGATAATTATAATGATCTATCGACTTAAGCTTCAGTAAAACTTCTTTTCGATTCTTAAGTTGATGGGTCTTATCAGTCCTTTCCTTGGGCAACCTGATAAATAAAG
>contig_195_chunk_17201
TTCTTTTTGTTTATCAGGTTGTTTTTATGTCTGAAATTAATTTAGAAACCGCGATGTGAGGGTCAATGTCGGAATCAATGACGAAAAGTATGCTTTAGCGATTTCCTTAACCTCGGCGTAAGATAGCTGTGATTAATCTGATGCGACAAATGCTTTATCGTACAAAATTCAATAAAGAATACACAGAAAGATTAATTAAT
>contig_195_chunk_17401
TGCCTTTCTAATTATTCAAAAATCTTTGATGAGAAAAATAATATTTATAAAGATCATCCATTACATGATTGGACCTCCCAGGCTGTCGATGCCTATCATTTTTAAAAATAAGGGAATAATTCGTTGGGGTGCGTTTTAATCCTCAAGCTATATATTGATTCCTTGTAAACCCTGTTGCTTTGGTTTAATCGACTTTTTAG
>contig_195_chunk_17601
GTTTATGAGTTGTTGAAAGAACAAGGCACACTCACTGCTTGATTAAGTACTCCTAGCTCTTTAGTCTCCAAGTGCTCTAAGATCTCTCTTGCGACAATTTCATTTAGCTGTACCGTTTGATTTCTGTTCTGTTTGGAGGCCGAAGAAAACATATTATATTTAAGGCATGAATTGGATAGAAGTGAGTCTATCGTTTCATT
>contig_195_chunk_17801
TCTTTCTTTTTTATGTAAATAAATCTCTTCTAAGTTTTTTTTCAACTTATCCGTATAGTCAGGAAATAGCTGTTTTCTCAAAAGCTCTAGATCTCTACTCTTAATAGATCTCGCTAAAATAGCGGCATCTTTTTTGGTTAAATCGTAGAAAGAAAATTCTAGTTCAGATTTAATTTTTTTTATTGCTTCAATTTCACGTA
>contig_195_chunk_18001
ATTTATGCCAAACAGTTGATAATTTTTCATCTTGTTGTATGAAGCGGGGTGTTTCTTCGGCTATATTTTGAAGCATTGCACTATAAATCAGTAATTCTACTATCTCTCTATGACCTTCTAAACGTGCCCGACAGAGTGCTGTTCTACCACTATTGCTAGCGGCACCAACATTGGCGCCCTTGTTTAGAAGGTGTTTTACT
>contig_195_chunk_18201
ATTTTAGGATTACCTTTTTTAGACGCATGATAAAGAGGTGTCCTTCCGCTATCACTTGCTAAATTAACTTTAGCCCCCTTATTTGTTAATAGATTAACTACTTCGGTTTGATCGTTTGAACAGGCGCTGTAGAGGAATGTTACTCCACGACTATCAGGTAAATTAACGTTAGCCCCTGCATCTGCAAGTAATCTTACAAT
>contig_195_chunk_18401
TTCAGTATGGCTTTCTAAACAAGCCCAATATAATGGCGTTGCTCCATAATTGTTAATTGCATTAACGTTAGCGCCATTTTCAATAAGTAGTTTTACTATTTCAGTATGACCTTCTGAACAGGCCAAACCCAATGGAGTTCCATCACTCTCATTATCTAAATTAACCTCAACTCTATGCTTGATGAGCAATTTTACTACCT
>contig_195_chunk_18601
CATAATTACCTTTTGAACATGAGAAGAACAATAAGTTTTCTTTACTTTCGCGAGTAGTCGCTTTATTTTCTAAAAATAACTCTACTATCTCATTATGACCTTTAAAATACGCACAATACAGCGGTGTTCTGTCAGGTTGGTCAGCTAGGTTAATGTCAGCGCCATTTGCTATCAGTAATTTTACTATTTCTGTGTAGCCC
>contig_195_chunk_18801
TTTTTAGAGGCTTGATAGAGGGGTGTTGTTTTTTCATTGCTACTGAGTAAATTAACAATTGCCCCATTTTCTATCAGTAATTTTACTATTTCGGTGTGGCCTTTTGAACACGCGGCGTACAGTAATGTTTCCTTATAGTCAACCACATCAACAATAGCTCCATTTTCTAGAAGTAATTTTACTGTTTCAGTATGACCTGC
>contig_195_chunk_19001
TGAACACGCCCAGGTCAGAGGTGTTCCGAGAATATTATTTTCTGGATTAAGGTTAACTCCATGCGTTATAAATAACTTTACGATCTCAGTTTTACCTGTTAAGCAGGATGTGTAGAATAGTCTTTCTTTACTCTTGCTAGAAGTAGTTTCATTTTTTATAAATAACTCTATTATCTCATTATGGTCTTTAAAATACGCAC
>contig_195_chunk_19201
AATCCAGTGGTGTTGCGCCATTTTGGTCAGTTAGATTAATGTCAGCGCCATTTACTATCAGTAATTTTACTATCTCAGTATGGCCTTTACAACATGCGGCATATAGAGGTGTTTCTCCATTATGGGGGTAAACTAAATTAACGTTAGCTCCATGGTGTATAAGTTTCTTTACTATCTCAGTATGGCCTTTACAACATGCG
>contig_195_chunk_19401
GCATATAGAGGTGTTTTTCCATTATGGTTAACTAAATTAACGTTAGCTCCATTCTTTATAAGTTGCTTTACGTTGTTAACATCCCCGTCATAGCACGCGGCATACAATGCTTCTTCATCATTACTAACTAGATTAACGTTATGATTAAGGTTAGTTCGTCTAAGTAATTCTAACAGTTCTAGTGGAACTGTGTCCGGCTC
>contig_195_chunk_19601
TAATACCGGATTAGAAAGTTTGGGCGGCCATGGCATAGAGGAAACTCCTTATTATTTTTAGGGCTTTAATTATCTACTAATAATTAACAGTATAACACGTTATCCTTAATATTAATTTTCGAGGTAAAGTATTTGTACTTATTGGTAATAATCATATAACTACCTATTTTTTTCTTGCGACCTCGCGATGGTTCGTGCAG
>contig_195_chunk_19801
GTTTTGACGGGTGTCTAAATTTATACGTAAAAAACCTGCACTGAACCGAACCAATCAACTAAAAAAATAATAATTTATTGTTAGTTTATATTGAGTTCTATTCTGTTATTAGCTTGAGGAGGTGAATGTTGTCACCGAACTAGGAAGTAAATGAGTATTGAATTTTCCATCAACAAGATGAATCGCTTCTCCTGCTTGCC
>contig_195_chunk_20001
AACGAACCCCTAATTCAGTTGGAGTAGTATAGGGTGTTAGTGTTTGTATCGACAAAGGTGCTTGTTCCAAATGTATTGAAGCAGGAACTTGATCATCACTCGCATTAATTATTACAATGCTTAAATGATCGGTATCAGTCGCTTTAAAAGCAGATACATAAAGACTAGAAGCAAGTGCAGCACTATTCGTTGTGATACGA
>contig_195_chunk_20201
CGATAGCCTTCTTTGACATATCTCGAATAATTGCCCATAACATCATAGACTTTAGTTAGCTGATAATTACCTACTCCATTGGAAGAAATTAACGCTTCATTATTATTTCCTCTTATCATACCTAGCCAAAAAATAAAGGCATTAACCTCTTTGACAGCTAAAAATTTATGCAAACAAATAGCTGCTTGCAAACCTAATGT
>contig_195_chunk_20401
CATACTGGGGTCAAACGGTGTCGTTGCACAAGATTCAGTAATCCAAGCGGATTGATACCCTGAGGGTAATTGGCCAAGCGGATTGGTATCGTAACTGACTGTGCCTTTAAGACTGGGTATTGAATAAGCATGACTCGCTAAGATATCCACATTTTTTTTATCTTTCATAAACCAAGAGACTAAATTGAGTGTGATGCTAT
>contig_195_chunk_20601
TGAATCCCCAATTAGCGGATTCTCCTACCATAATTTTTGTATCTAGATTGCGTTGTTGAAAAATGGGTTTCATATATTTTTCTACAAAAGAAGCGGTATCCGAAGGAAGCCAAAGACAAACATCCCATGGCGAGATAATGTTTTCGGGTTCATTTTGTGGTGACATGGCAAAAATGGGAATGCCTGCTGTCTGATAGGCT
>contig_195_chunk_20801
TCGATATAATCAGCTAAAAAATTAGCAAATTCTGCATAATAATCTTTGGATAATTTTTTTAAAGCCGTTTTCATGTAGTAGGGTGGGCTCCACACACTGGGAACTATTTTTATATGAGGATACTGTTGTTTGACAGTTTTCAATATCCAAAGTTGGGAGCGACGTTCGACTTCCGCTTGATCAGGATTATCAAAATAAGG
>contig_195_chunk_21001
GTCATTGGGAGGAATATCTAAATTAGCATCCATGTTGAAATTTCTTTCACCGGGTTGCGTTGAAAAGTTTGGGTGAACTTCTGTTCTCACAATAGAAAATTGCAAGTCCTGGAACAAAGCTTTCATGATGTCATCACGTCTAGCATCTCGAAAAAAAGGTATTTCTCGTCCACCAAAGCAACCAAATCCTTCAATTACTT
>contig_195_chunk_21201
GCTGTGTTTCTAAGTATTTAATTTGTATATTTTGTGTCATGTCTAACTCCATTTTTATATTAATTTAGTAAAAATTTATTATACTTATTATTATAAAAAAAGTTGCTTACATTATCTGGTATTTATAAAAAAAATTAATTCTCTTCTTGAGTATTGAAAGACTAGAAAAAAGTTTTTATAGATAGAATTTTACAAAGATT
>contig_195_chunk_21401
AGACATTGCGTTTGGATCAGTTTTGTAAATAGCTAGAGAGATAGCGCTTTAGTATTAACAAGATCGCTATTTGCTTTGGTAAAGTTATCTATTTATTGTTTATTTAGATTTTCTGCGGCTAGTGCAGCTTGTACCGACGGTCGTTTTGCAATGCGATCGAAATAAATCATTAAGTGTTTATATTGATTGAGATCAAATTT
>contig_195_chunk_21601
CATGGCAAATGCCCAACGTAAAATAGTAAATAGATAAGCATCCGCTACAGTAAAATGGTTTCCTTGCAGGTATTCGTCCTTTTTTAAAACTTCATCTAAATAGTTGAATTGTGCCTTCAGTTTTTCTCGTAGGATTGCCTTATATTTCTCTGGTGTTTTCGAGTTAAACAGAGGGCTAAAGCTTTTATGGAGCTCGGAAG
>contig_195_chunk_21801
AAATATAGGTAAGCCATGCGATGGTTTGATAACGTGATAAGTTATCAGTAGGCGCAATCAGATGGGAGTGTGGCATCTTATCTGCCAGATATAACACGATGGCGACACCTTCAGTCAGCAAGTTGCCATCGTCTAATAATAGTGCGGGAACTTGTCCTTTGGGATTGATGGTTAGATAATTTTTCCCAGACTCCGTCTTT
>contig_195_chunk_22001
TTTTGCATTAAATCCACTTTTTCTAACGTAAATGCTTGTTTTGTTTCTCGTAACACGATGTGAGGGGATAGCGAACAAGCGCCGGGACTATAGAATAGTTTCATTTCGAGCTCCTTTAAATAATCAATTATTGACAATCATTTTCATTACACACGGATCTAATTTTGAAATTATCTATTTATTTTTATTTTTTTATAGAG
>contig_195_chunk_22201
GTCGAGTCAATTTTTTTTGTATTTTTTAAAAAATTTAAATCTTATTAAAATCAATTTATTCTATTTGTAAATAAATTTTAGACATGTTAGTTTATTTAATCAATAATTAAAAAGGAGTAATTTTATGAGTGAAATATTATGGATTACCTTGCCATCCAATGAAGAAAATGAACTGAAAGAAGTTATTAATTTAATGGTTA
>contig_195_chunk_22401
GTAAAAATTTAACAAATTTAAGTATTAATCAATTAATTGAGAAACTAGAAAATAATCAAGCAGCAAATTGGTTAGCCGTGCTTAGTCAATATAATTCGATACCATCCATTCATAACATTGATGCTTCAGAAATGCTTGTTAAAGCTAAAAAAGTAAGAGATAAGTTTGGGCAGCGAGGGTATCCACAATTGAAAGATCGA
>contig_195_chunk_22601
GAATTTGAACCTCGAGAGTTGCTTAGTTTAGTTATTTTGTGCTATTCCAATCCTAATTTAATCGGTCCTAAATTATGTCGAGCGTTAAATGAAAATGATGTTGCGGCAATAAAACATGAAATACTTGAAAATTCTTCTTATGTACGTGAGCAGCGTAGAGTGGTTCCTTGGACTATTAATTTACGCTTAGCTAATTATGC
>contig_195_chunk_22801
ACTTTATGCCAATGATACATCCGTTAGATTACCCGTCGAGGTTATAAATAGAGTTAAAAATGAAACTATTCAAAAAAGGCTTACTGTCCATATCATGGATCAGCGAGGTGGTTTTGATGAATGGGTTAATGGTACTGAGAGAGTGAATCGAAACAAGAGGACCGAATCCGAGATAGATACCTATGCTATATTGCAAAGCT
>contig_195_chunk_23001
TACAGTCATCAGAAGAGGGTGTTTTTCCGGATGAAAACTCCCAAAAAGCGAGGTTACCTTTGATTTTTACAGAGGTTAATCCGCCTGATGAGGTACATTCACTTATTATTCGAGAAGCATCTTTACCTTCGGAAACAAGTAATGAAGCAACGGTTAATAGTTTGAATGGTGTGATAGTGGGAGGCTTAGTGCTTTTTCAT
>contig_195_chunk_23201
GTCGTAAGTCAAATACCCGTCGTGGGTCCTGTAATGCGTAATATTGGTAGCGACCTTGCGACAGCGGGTAAATATGTTGGAAATTTTTTCTCAAAGAATCATTCTGTAGAACAACTTGAGCAAAAAACAGCACAGTTATCGCCTACAGCTAAATCTTGATGCGTCCATGAATAAAAAGGTATTGGTTATGAATATCAATA
>contig_195_chunk_23401
CCTTATTCTTGATCAAGAAAGCTACGCAAGGGTTCTGATCGAGTAGGATGACGTAATTTACGTAATGCCTTGGCTTCAATTTGTCGAATACGTTCACGAGTCACATCAAATTGTTTACCCACTTCTTCCAAAGTGTGATCGGTATTCATATCAATACCAAAGCGCATGCGTAATACTTTTGCTTCACGCGGTGTGAGCGA
>contig_195_chunk_23601
TGCCAGCACTCTTTGTGCTGTTTCACGTAGACCTTCGATGGTAGCGGCATCGATGGGTGATAAGGCGGTGGCGTCTTCGATAAAGTCACCTAAATGAGAATCACCATCTTCATCGCCAATCGGTGTTTCCATGGAAATGGGTTCTTTAGCAATCTTAAGTATTTTACGGATTTTATCTTCCGGTAAACCCATTTTTTTAC
>contig_195_chunk_23801
TGAGATCTTCAGGTGAGGGTTCTTTACCCGTTGCTTGTAATATTTGACGTGAAATACGATTTAATTTATTAATCGTTTCAATCATATGTACCGGAATACGGATAGTTCGTGCTTGATCGGCAATGGATCGGGTGATGGCTTGTCGTATCCACCAAGTGGCATAGGTTGAAAATTTATAACCGCGCCGATATTCAAATTTA
>contig_195_chunk_24001
TCGACGGCTTTCATTAAGCCAATATTACCTTCTTGAATTAAATCGAGAAATTGTAAACCGCGGTTGGTATATTTTTTGGCGATAGAAATAACAAGCCGTAGATTGGCTTCGACCATTTCTTTTTTCGCGCGTCGTGCTTTCGCTTCGCCCGCTGACATTTGGCGATTGATTTCTTTGATTTCAGCTATTGTCATGCCAAT
>contig_195_chunk_24201
TGTTTTTTCTAATTCACGTAACTTGTTTTGTGCAGCGGTGATAGGAATATACAAAGATTTTAGAGTTTGTGAATAACTTTTTTTAGCATTGACATGTTTTTTTAGAAAATTTTCATTGGTCTCGTTTTTTGGAAAAGTACTAATGAAAAGTTGGCGTGGCATTTTGGCTCCATTAATACATAAACGCATGATGACACGTT
>contig_195_chunk_24401
CTTGAATTCGAATTTTTTCTAATAGATCGCGCATTTTGCGCGTCAATTTATCAAGCTGGCGTGGAATTAATTTAAATTTAGTAAATGCGTCGGCTAATAAGGTAGCTTGTTTTAATGTTTTTTTATCATGGCGACCTTGTTTTTTTTGCGTCGTAATATACGCTTCATAGAGTGCTTTTAATTCGGCAAAACGAGTATGC
>contig_195_chunk_24601
GCTAATTCTGGATCGGGTCCACCATCTAGCTCATTAAATCCTTCATCGTCATCTGTTGTACTGATTTTAGCTTTGATGTCGTCGCTATCATCATCAGTATCTTTATCCTCAGTGCTTTTATCTTCGCTAAAACTTTCATCCTCTGTTTCAGCTTCAACGGGACTATTTTTTCCGGGTGGTAATTCGAGCGGTATGGATAA
>contig_195_chunk_24801
TTCTTCCAGATCGAGAAATCCACTAATAATGTCATTTAGGCGGATTTCTTGTTGTTCATAACGCGCATAATCACTCAGTATATCAAAAACATTTTCTGGATATTGAGTGAGGGCAGCGAGTATCGCTTGTAAACCTTCTTCAATACGTTTGGCCAGTTTAATTTCGCCTTCGCGTGTGAGCAATTCAACGGTGCCCATTT
>contig_195_chunk_25001
CACGCATATACATTCGTACCGGATCGGTTGTCCGGCCTAATTCAGCTGCGATATTACTTAGAATATTCGTGTTTTCTGAGCTACTCTCTTCTTCTGATGAGTTATTAGCGATACTCGAAGAGAGTAAGGTTTCCATGTCAGGTGGAACTTCATAAACAGGTATGCCGATATCATTGAGCATCAAGATAATTTCATCAAGC
>contig_195_chunk_25201
TGCAGTTGCTCTTGCTCAGCTTCAGAGATAATATCTTCCAACAGATGGTCATTGATTTCAGCGTAAGTGACAAATCCTTGCTTTTTACCATGTGCAATAAGCTCTCGTAAACGGGATTGTTGTTGTTCGAAATCCATAGCTGCGCTTGACCTCTTGGGAAAGTAATAATTTTATTATATACCTAATTAAGATAAACCTAT
>contig_195_chunk_25401
AAACCTTTAACGTCGAAAAGGCAAGCCCTTTAAGGCAAAAAATATGCTAATACTCAGTTTAGGTACAAACTTAGGCGATAGTTTTAATAACTTACGCTTAGCGTTGCAATTATTACAAAAAACACGGACGATTGCACCTAGTCAAATTTCTCCTCTTTATAGTTCATCAGCACTACTACCGGCCTATGCACCTGTGGCTT
>contig_195_chunk_25601
GGAATAGACCTTTTTTAAATCTAGCAGTGGCTTGTAAAACAGAGTTATCTCCGTTAGAGGTGCTTAAGCTTATTAAACAGATTGAGCGACAGCTGGGTAGGGAAGAAAATCAACGTTGGGCGCCAAGAATTATCGACATTGATATTTTGGCTTGGGGTAATTGTGTGATTGATCAGACTGGTCTAAAAATACCACACACA
>contig_195_chunk_25801
GAACTATTATCTAGACCTTTTGCTTTATGGCCTTTGCTTGATGTATGGCCAGATTGGCAACATCCAACAGCAGAATTTGCTGATATATTACAGCGTTGGGGTTCGCGTTATAGCGGTGATAAAGCACCTTGTGGGACGAAACAACTTCCGCATCGTTTAGAAGGAAGCGCCTTAGTGGGAATATTAAATATAACACCGGA
>contig_195_chunk_26001
TTCTTTTTCTGATGGAGGTAAATTTGTAACCCTACCTAATGCACTGGCCCAAGCGGAAAAATTGGTACGTGAAGGAGCTGAAGTGTTGGATATAGGAGCCGAATCGACTCGGCCAGGCGCAACGCCCATTTTACCAGAAACGGAGTGGGCACTATTAAAGCCTGTTTTAACCACCTTAAAAGAGCAGTGCAAACAATGGG
>contig_195_chunk_26201
CATTTAAGCCAAAGATTAGTATCGATACACGGCATCCTATCGTAGCAGAAAGAGCGATGCAGTTGGGTATTGACTGGATTAATGATGTGAGTGGATTTATTGATCCTAACATGCGTGCATTGGTAGCGGGTAGCTCGGTGAAATGTGTTGTCATGCATAACCTTGGCGTTCCAGCCCAGAAAAATGTCGTACTCGCTTCG
>contig_195_chunk_26401
TACCCTAATATCTGTGAACAAATAATAGATTGGACCGAGCAACGTTTCGACGAATTACTAGATGCTGGTGTCGATGCCAATCAATTCATTTTTGATATGGGTATAGGTTTTGGTAAAACATCGCAACAATCCATTTTTTTGTTAAAAAATATCGAGCAATTCCGTCGTTTAAACTGTCCCTTGTTAGTAGGTCATTCACG
>contig_195_chunk_26601
AAAATCTTTTTTAAGCTTAATAACAGAAAAGGCTTTTCCAGACAGAGATTTTGAGACAGCGATAGTGTCCTACCAGTTGGCAGTGCAGGGTGTGGATTTTTTGCGCGTCCATAATGTGAGTTTAAATGCTGAAGCCATTGCCATGGCGACACAATTCATTTCATCGGATGAATTAATCAAGCCTAATGTAAAAAGAGAAA
>contig_195_chunk_26801
GTTTTTATTGCGAAGAAAATTAACTTTCCCAGATAAGATCTAAGTCTCGTACTGCCTTCACCTCATCTAAACGTTGATGACTTAAATGATGCGGCGCATTGTTTAAATGCGTTGGATTTTCTTTTGCTTCGATAAAAATTTTTTCCATAGCCGTTATAAACTGATCTAATTCTTGTTTGGATTCTGTTTCGGTAGGTTCT
>contig_195_chunk_27001
ATCAATAAGCATTCTGGAACGAGTAAAGGAAAATAGGTTGTTGGTGCATGAAAACCAAAATCAAGTAAACGTTTTCCGACATCCATTGCGGTGACATTAAATTGCTTAGATAAGACTTTTAATGTCAAAATAAATTCATGACTGGCGCGCCGTTGTGGAAAAGCGGGAATATATCCAATTCGTTGCAATCGTTTAAGTAA
>contig_195_chunk_27201
ATAATTGGCATTCAAGGTGGCGAATTCGGATATTCGTTTTAAACCATCACGACCTAATAAGCGAGCATAGAGATAAGCACGTAAAAGAATTCCTGTATTTCCCATAAACGTGGATAAGCGACCAATACTTTGTGGTCGGTCTTGTAAATTAAGCCATCGATAACGATCTTGTTCGAAAGCAACGGTGGGTATGGGTAGAA
>contig_195_chunk_27401
AGGGCAAAAGACGTCCTCCAACAGCAACAGGTCCCGCACCGGGACCGCCGCCACCATGTGGTGTGGCAAACGTTTTATGCAAGTTGAGATGCATGACATCAAACCCCATATCTCGAGGCCGTACTTTACCTAAAATTGCATTGAGGTTAGCGCCATCGTAGTAAAGTAACCCACCGGCTTGATGGATAATGTGGGCAATC
>contig_195_chunk_27601
TGTTCGATTTGCCTTTCAAAGATTCCTAAAGTCGAAGGATTGGTTAACATGATTCCCGCCGTATGGGGTCCTACTGCGGCTTGCAAGGCTTCTAAATCGATATCACCTTCAATGTTAGTGGGGATTTCACGAACTTTATAACCACACATGACCGCTGAAGCAGGATTGGTACCATGTGCAGCATCGGGAATCAGAAATTC
>contig_195_chunk_27801
TGTCCTGTCATGATCATTGCGTGAGGCGTGGTAGGCTTTAATCATGGCAACACCCGCAAATTCACCTTGTGCGCCTGCCATCGGTGTTAAAGAAACACCGCACATACCGGTGATAGCTTTTAGAATTTCTTGAAATTCATACAGACAATGTAAGGTGCCTTGACAATATTCTTCGAGTAATAAAGGATGTTGATTAAGAA
>contig_195_chunk_28001
AAGCAGGTAATGATGCCAGACGATGTACACCACGTGGGTTGTACTTCATCGTACAGGATCCAAGTGGATAGAAATGTGTGTCGATAGAGAAGTTTTTTTGTGACAGGCGAGTAAAATGACGTACCACTTGTAATTCAGAAACTTCAGGTAAAGAAATTTCTGTTTTACGCAATAAATTTTCGGGTAGTGAAGAATACTTA
>contig_195_chunk_28201
AACGGCTGTAAATGGGGTGGAATTTGCGCTTTTGCCGTGCGACCTGGTTGACTTAGTTCAAAAATAAGCATAAAAATTTTTACGATATCGTCTGTAGTAATTTTGATAATTCTTGTTGATAAAAGTTTAAATCAGTCTGGTTTTTGGTTTCTGTGACACAAATTAATAGAGCCTGATCTAATTCAGGATAAAGCCTTGAT
>contig_195_chunk_28401
AGATCATAGCCTCCTTGTATTCCTACTTTAGCTAAACCATGTAATAAATCAGGAACAGGTTTAGGTAAACGAATCACAAACTCATGAAAAAAAGGACTACTGAACATTAATTCTACACCGGGTATTTGGGTTAATAGATCAGCGAGTTGTTGTGTATGGTGATGAGATGCGGAAGCGACTTGCTGTAAACCTTTGGGCCC
>contig_195_chunk_28601
TAATAGACTCATATAAATCGTAGCTGCAGTGACTAATAAACCTTGGTTGGTACAAATATTCGATGTGGCTTTTGCGCGGCGTATATGTTGTTCGCGAGCTTGTAGCGTTAATGTAAATCCGGGCTTACCGTTTTTATCCACGGTGCGGCCCACAATTCGTCCTGGCATTTGTCGCAGCCATTCTTTTTTGCAACACATAA
>contig_195_chunk_28801
AACCAAAATAAGGTCCGCCACCTGCCAGTGGAACACCGAGCGCCTGTCCTTCACCGCATACGATGTCAGCGCCTTGTTCACCCCAACTCCCAGGTTCTTTGAGCAAAGCCAAGCTAATGGGATTGGTGACAGCAATGACAAAAGCCTGTTGAGCATGTGCCCAGTCACTTAACTGATCCACTTCTTCTAGGGATCCAAAA
>contig_195_chunk_29001
AAATTAGGTTGTGGTATGACTAAAGCGCAAATAGCTTGTTGTTTCCAATGATCGAGCGTTGAGAGCAATGTTTTACCTTGTAATGGACAATAAGGTAATTCAATGAGTTCAATGGCTTGTTGAGTAACAATCGCTTGTAAGGTTTGTCGATAATGAGGGTGTAAAGTGCGTGGAATTAAAATTTTGGTCGATTGCGTTTT
>contig_195_chunk_29201
TTTGTTGGATCTAACGGCCATCAAAACCGCTTCAGCTAAAGCAGAGGCGCCGTCATAAAGCGAAGCATTAGAATAATCCATGCCAGTTAGACTCGCCATCATGGTTTGATATTCGTAGATTAATTGCAACGTTCCTTGACTTGCTTCGGCTTGATAAGGTGTGTAAGCCGTCATAAATTCACCGCGGCTAGCAATATCCC
>contig_195_chunk_29401
AAACCACCGCAGGAATATGATGTTCATAAGCACCGGCACCAATAAAACAGAGTCCGTTCTTATTTTCTAGGCCACGTTGCGCTGTTAAACGTGTCATCTCCATTTCAGTTAAGCCAGAAGGAATAAGATTTAATTCGGGGGTTTTTAAATGAGGTGGAATTTCATCAAAAAGATCGTCAATGTGATGTACACCCAATGTC
>contig_195_chunk_29601
GCTAGCATTTCTTGTACTTCGACATCAGTATGAGGAATAAATGGCATGTTAGGCCTCAACCAAAATTTGTTGTTCGTAAGTTGCAAAATCCAATAGATTTTCTAATTCACTTGGATTGGAAAACTGAAGCCGAAATAACCATCCTTGTCCATAAGAGTCGGAATTGATGAGTTCGGGTGACTCACTCAGTGTGGTATTGA
>contig_195_chunk_29801
TTTCAGTGACTATACCTGAAAGCGGCGTATAAACATCGGCCGCTGCTTTTACGGATTCTAAAACACAGGCTTCTTCACTTCGTTTTAAAATCTTTTTAATAATAGGTAATTCAACATAAACGATATCCCCTAACAATTCTTGAGCATGTGGGGTAATACCAACGCAAGCAATATTATTTTCTTCGAGTCGAATCCACTCA
>contig_195_chunk_30001
TGCGTAGTCGTATATTTTAATAATTCGGGTAGTTTTTTCATGATAATTACTCTTTAATAAATTCAATTTCTTATGAAGATATACTCTAAATAAAAGTTCTTTTTCCTTTTCGTATAAAGGGAGGTTTAATGATACGTACCTGGTATTGTCTGCTGCCCATGATGACATCACAATAATCTTTGTTGTGTGCGTAAGGTATT
>contig_195_chunk_30201
CTAGCAAAAGCGATCGAACTACCTAAAGTAGGAGAATAGCTTCCACTAGTAATTTCACCTTCTCCTTCAGAAGTAATAATTTTTTGTTGTTTACGTAAGATACGACCTTTTTCTTCTAGTATTAAACCCACTAATTTACGGCTTAGATTTTGTTGTTGTTGGATGAGCGCTAGTCGGCCAATAAAATCTCGATCGATAGG
>contig_195_chunk_30401
ATCCCAAGCAATCGTCCACGCCAGATTGGATTCTAAAGGGGTGGTAGTCGCATCCATGTCTGAACCATGCAAATTCAATCCGGCTTCGAGACGTAAGGTATCTCGAGCCCCTAATCCACAAGGCTTGCTACCCAAGTCTATTAAACGTTGCCAGAAATGTTCAGCTTCTTGTAGAGGTAAGATCACTTCTAGGCCATCTT
>contig_195_chunk_30601
CTCCGGTGTAACCTGTTCTAGCGATGCACCAATTATCACGTTCAACACATTGGAAAGGTTTTAAATCCCTAATCAGGGATTGTTGACTTGCGCTAAATGCTTTACTTGCTTTTGAAATGGCGTGAGGGCCTTGGATAGCGATAATTGCAAGATCGGTTCGCTCAACAATGGAAGTAGAGGAAAAATTCGAGGCATGTTTT
>contig_195_chunk_30801
TTCATCCAATTGAGATCGGATAGGCGATTTCCTGCATTGATGACTATGCGATAGCGTTGTTGCGAAAGTTGATAAACAATTAAATCATCTAAAATACCACCGGCATTATTTAACATGCAGGTATATAAAGCTTTTCCTGGAGCGAGCCGTTGCGGGTTATTGGCTAATAAAAAACTGAGATAGTGAATCGCATTTTCCCC
>contig_195_chunk_31001
CGCAATATCGACGGCTAGCATATGCGAAACATCAAATAAACCACTGTCTTGTCTGACGACGTGATGCTCTTGTATCTGAGAGCCATAATGCAGAGGCATTTGCCAGCCTGCAAAATTGACGAGTATTGCTCCGTTTTTTTTATGTTGTCCGTGAAGAACAGTTTTATTTTCCATTGGCTTGCCATTTCATAAGTTTTCAA
>contig_195_chunk_31201
TACCTAATTATAACTTGTGGCTAATAAATTACTATAGTTTGACACGAGCCTTTTGTTGTATATACCACTTATGCAATGGTATAAACGTTTCGCGAACTGAACGAAACGGTATCTAAAAATAAAATAAAAAATCACTTTGTTATGGCGAGCGAAAATAATGTGCAGGCCATCTAGTCATTTTGCTGAAAAAAATTAATTCA
>contig_195_chunk_31401
TATGAGACAGAATGCCATCTAATTCTTCTAAACTATTATAATGAATGATGAGTTGACCTTTTCCTTTAGCGTTTTGTTTAAAATAGACTTTGGCCCCTAATGTTTCGGATAATTTACGTTCGAGTTGTTGCACATCCGCATCAATTTTTAAAGGGATCACTATTTCAGCGTTAATAAACGTTCCATTTTGTACTAAACGT
>contig_195_chunk_31601
TCTGCTTCGCGAACAGAGAGTTTATTTTTGACAATTTTTTCAGCCGCTTGAATTTGTAGGTTGCTCGATAGACTGAGTAAAGCTCTGGCGTGACCCATTTCGAGTTGTCCTTGCTGCAATAAAAGCTTTACTTGTGGCGCTAAGCTTAATAAGCGGAGTAAATTGGTAATCGTGGTGCGCGATCGTCCCAACGTGGTAGC
>contig_195_chunk_31801
AATTTCTTGATGTGTTAATTTAAATTCATTAATAAGTCGTTGTATCCCTTCCGCTTCTTCGAGTGGATTCAGATCTTGACGTTGAATATTTTCAATCAAAGAAATAGCGAGTGCGGTTTCGTCTGAGATTACCTTGATTAATACGGGTACTTCATTGAGCTTAGCCAGTTGAGCGGCGCGCCAACGACGTTCCCCGGCAA
>contig_195_chunk_32001
TAATTTCATAGCGATTGTCGCCAATAAGACGGACTACAATAGGATTGATAATGCCTTGTGTGCGAATGGAATTGGCTAAATCTTCGAGTGCTTCTTTAGCAAACTCTCTTCGAGGTTGATAACGACCGGCTTGTAACCATTCTATGGGTAAATGACGTAATTCTTCTTTGTGAGGTTTGGCTGTTTGGACGAGGTCCTCA
>contig_195_chunk_32201
AAAGGTTGACCACTTAATAGCATGTCAAGATTGCGACCTAAACGTGATTTTTTCATCATAACACCTGTTCAACAGACGGAGTTTTTTCGTAGTTTGAGCGTTTTTTTAAAAAAACGTTTGAGGGTATATCAGTAGGTGAATTGACGGATGGGATAGAACAACCATCCCGTGTTAATACTTCTTTAGCTAAACTTAAATAG
>contig_195_chunk_32401
GCTTGGCTCCCATTTGATTGAGGATCATACAATAAAGCAGGTTGGCCATGACTCGGTGCTTCAGCGAGTCGAATATTACGTGGTATCAGTGTGGTATACATTTTCTCTTTAAAATGCGTGAGTAATTCTTCTGAAATTTGTTTGGCTAGACTATTTCGACCATCAAATAGCGTACGCAGTATGCCGTGAATCTGTAAATG
>contig_195_chunk_32601
TGGATTAACCGTGGAACGTAAACTTTGCAAGGTGTTCATCAGATTGCTTAAGCCTTCTAAAGCAAAATATTCACATTGCACCGGGATGATGACGAAGTGAGCAGCTACTAACGCATTGACGGTTAGTATATTTAAAGACGGAGGACAATCGAGTAAAATATAATCGTACGCATCGGCCAACACGCTTAGCTTTTTTTTGA
>contig_195_chunk_32801
GTGTGTATTCACGTTGTTCAATTTTTAATAATTGAATTTCCGTCTGTGTTAAATTCCCTGAACCGGGTATCAATGTATAATTTGCTGGAGTAACAACGAGACTCTGTTCTATTGGAACTTCATCTAAAAGGACTTGGGCAATATGAGGATCGAGGTCTTTTTGCAAAAGACTACCTGTGGTTGCATTGGCTTGAGGATCG
>contig_195_chunk_33001
AGGTCAATTAACAGTGTTTTTTGTGCTAACAAGGCCATCGATGCAGCAAGATTAATACAGGTTGTGGTTTTCCCCACGCCCCCTTTTTGATTTACGATAGCGATAATTTTGCCCATAATGCCTCATAATCTAGCTTGACAGGTTTGGTATAGTATAACGGCTCAGTGCAAACTTGCTAATTATCATTGTTATTGGATAAT
>contig_195_chunk_33201
GATTCGAGTCAACAGACCTCTATCATATCCACAACGAAAAATTTTCGTTGAATAAAAGGGTTTTTTCATGTTGAAATTTTTACTCGCCTTAGCCTTGCTATTGGCAATTAGCTTTACAACGCCTAGTATAGCAAAGCCCATCCATATTATCGCTGCCGAGAATTTTTATGGTTCTGTTGCAAAACAAATCGGTGGGAATT
>contig_195_chunk_33401
TTGTCCAAGTCACCAGCATTCTTAATCAACCCGATCAAGATCCGCATTTATTTAATTTAACCCCGAGTGTGGCTAAGGTTTTGGAGCAAGGAGATTTAATTGTTTATAATGGCTTGGGCTACGATCCTTGGATGCAGAATTTATTGAATGTTGGCTCAGGTTCAGCAAGAACTGTTATTTGCGTCGCTGATTTAATACAT
>contig_195_chunk_33601
AGAAAAGAAGGAGCTAATCCGCATATTTGGTATGATCCTAATACCATGCCCATCTATGCTAAGGTATTACGCGACTACTTGATCAAGCACGATCCACAACATCAAAAGGAATATCAAGCGCACTACCAACAGTTTATTGCACAACAACAAAATTTATGGCAACGGATAAAACAAATAAAAGCGCAACATAACGGGAGTTC
>contig_195_chunk_33801
GGTTATTGCGACAGAGCCGGTGTTTGGATATATGGCGCAGGCTTTAGGATTTCGTATGCAAGGAATTCCGTTTCAACTCAGCATGATGAATGGAGTGGATCCGAGTCCTAAACAAGTGCAAACGTTTCAACGTCAGTTGCAACAACATCGCGTCAAACTGGTATTTTATAATAGTCAGGTGAGCAGTCCATTGGTTTTGC
>contig_195_chunk_34001
ATTTGTTACAACAGGCTAAATGGTTGGGAATTCCTATCGTCGGTGTTATGGAAACCCAACCGATGCATACTACTACTTATTACCAGTGGATGCGAGATCAATTAGAACGAGTGGAGCAGGCTTTAAATGAACGCCATCGAATTTAAACAGTTTAGCCTTGCCTATGGGCAACGCTGTATTTTTCAGAATTTCACTGCAGA
>contig_195_chunk_34201
CATTAAGTCCGGTGAATTTGTTGCGATTTTAGGCGCTAATGGTGCTGGAAAAAGTACTTTGTTGCGATCGATATTAGGTTTAATTGCTCCATCCAAGGGCGGTATTTCATTATTCGGACAAGCCGTACATAAAGGTGCCGCTTTTATTGGTTATATGCCACAAATGCGCCAAAATAGTGGTAATAGTTTGAGTGCTTACG
>contig_195_chunk_34401
CTTGGTTAGGCGCCAATTTAAATGGATACCAATGGGGTTTGCCAGTTTTAAATTCAGAACAAACCGAAGAATTGCAGCGTGTTATTCAGTTAGTCAAAGCTGAAAAGATTGTCAATCGACCTTACAATCTTTTATCAGGAGGAGAGCGTCAACGTTTATTATTGGCTCAAGCCTTATTGAATAAACCAAAAATTTTACTG
>contig_195_chunk_34601
TTAGATGAGCCGTTAATGAATTTAGACCCTTATTACCAAGCCACGTTGGTCAGTTTAATTGATGATATTCGTTTGCAACATGGGATTACCATATTGTTTACTTCACATGATATTAATCCGTTATTAACCAGCGTTGATAGAGTACTCTATTTGGCGAAAGGTAAAGCGGTGATTGGTTTAGTTAATGAAATTATCAATAG
>contig_195_chunk_34801
TAAAAAATTAAGTGAACTTTATGGGTTGGATATACAGGTTATTCAGCATGAACAGCAACTTTTTGTTATAAATAAAGAATTAGGATTCCATCATCATGTCAACCATTGTCGACCCGACCTTGATCATTTCGCTGTTTGAATATCATTTTCTATGTAACGCACTGTTAGTGGGTACGATTGCAGCGATATTAGCCGGTTTC
>contig_195_chunk_35001
GTTGGATACTTTATGGTCATTCGCAAGTTAGCTTTTGCGGGTCATGCATTAGGCCATATTGGTTTTGCTGGAGCGACCGGCGCAGGTTTAGTCGGTTTAATGCCGGTCACAGGACAGTTGATTTTGACGATATTAGCAGCCATCGGTATGGGTAGCTTAGGTCACCGAATAAGTAGAAGCGATGTGGCTATCGGCATCAT
>contig_195_chunk_35201
TTTGGCATTGGCACTAGGACTCGGTGTTTTATTTTTACATTTTTATACGAGTTATGCGGCGCAAGCGATGACGATACTCTTTGGTAATCTCTTAGGTGTTTCAGCGCATTTAATAAAAATGATGTTGATCTATTCTATTTTTAGCCTGTTAGCCTTAAGTGTCATTGCCAGACCTTTATTATTTGCTAGCTTAGAACCCG
>contig_195_chunk_35401
AGTTAGCGGAAGCGAAAGGTGTTTCTTTGCCGCTGATTTCTATTTTGTTTATGATCATTGTGGCAGTTGCGGTAACCGAAGCCAGTCAAGTGGTCGGTGTGTTATTAGTGTTTACTTTATTGATAGGGCCTTCCGCAGCGGCTTTAAACTGGACTCATCATATTTTAAGTGGTTTATTTTTAACTGTACTGTTTGGTATT
>contig_195_chunk_35601
TTAATCGTATGGTTAGGCATCATTTTAGCATTTATTACGGATTGGCCTATTCCATTTTGGATTAGTGCGTTGGCAGCCGCTAATTACTTTTTGAGTTTTATCGGAGGAAAAGCCAATCATTAAACAAAAAAGGAGTTAGTGGTTACTAACTCCTTACGGATTGAGTTTAATTGCGTTTATAAATTAATCATCCCAATTTA
>contig_195_chunk_35801
AACTTCCGCCAGTTTGGTATTCCGTTACGCGGGTTTCAAAGAAATTCTTTTCTTTTTTGAGATCAATGATTTCACTCATCCAAGGTAAAGGGTTGCTAACACCAGGATATTGTTCAGGCAAGCCGATTTGTGTGAGACGTCGATTGCCGATGAAACGTAGATAATCCCACATCATGTTAGCATTTAATCCAAGAATACCA
>contig_195_chunk_36001
CGCGGCATGGTATCTAAAGCATATTGATATTCTAGATCAACACCTTCTTTGACGAGGTCAATGACATAGCGTTTGAATTCGGGTGTCCATAAATGTGGATTTTCCAGTTTAATTTGATTGATCACATCGATACCAAAATTTAAATGCATCGATTCGTCGCGTAAGATATATTGAAATTGTTCGGCGGTTCCGGTCATTTT
>contig_195_chunk_36201
ATTTCGTCGTCCCATGCTGAGGATCTGTGAAAAACCGACATAGAAAAATATGCCTTCGAATATCACATAAAAAGCAATTAAATCGCGCAATAGACGTTGATCATTGCCGGGTGTGCCGGTACGAAAACTAGGATCGGCTAAGCTTTGCGTAAAAGGAAGCGCCCATTCTGTTTTTTTAGCCACGGTCGGTAATTCGCGGT
>contig_195_chunk_36401
ACATATTAAAAAGACGTGCTTCATCCATACCTAAACTTTCTATGACATATTGATAAGCATGCGTATGCAAAGCCTCTTCAAAGGCTTGTCTGAGTAAATATTGTCGACACTCTGGATTGGTAATATGACGATAGACAGCTAAGACCAGATTGTTCGCAACCAAAGAGTCAGCCGTTGAGAAAAACCCTAAGCTGCGTTCT
>contig_195_chunk_36601
ATGATCAAACGCTCATCTTCACTTAATCCTTTTGGATCGCGCCATAAGGCAATGTCTGCCGACATGTTAACTTCTTGTGGCATCCAATGATTAGCGCAGGCCGCTAAGTATTTTTCCCAGGCCCATTTATATTTAAATGGCACGAGTTGATTGAGATCGGCACGACAGTTGATGATCTTCTTGTCATCGACTTGTACACG
>contig_195_chunk_36801
GGCTGCACCTATTTCGAGTGTTTCTAGACCGGTAAAACCACCGGTGGCATGTTCAGTGCTCATCGTTTTAGGATCCTCAATTTTGTTTATGAAACTAGTAGTCTATTGACATGATTCGCAACCTGGGTCGAGTATCGAGCAAGCAGGGCCGGCAGTACTATCCATTGGTACTGAATTTAAGTGACTTTTTTCTAAGGTTG
>contig_195_chunk_37001
CTTTTTCAGTATGTGTAGCGCCCATCGTCCGTAAATAGTAACTTGTTTTTAATCCTTTCAGCCAAATTTGTTTATAGAGTTCATCTAATTTTTTACCAGAAGCTTGTGCCATGTAGAGATTTAACGATTGACTTTGATCAATCCATTTTTGGCGGCGCGATCCGGCTTCAACGAGCCAATGGGTGGGAACTTCAAAGGCA
>contig_195_chunk_37201
GTGGCATAGAGTTGTTTTAAACTATCAGGGACACGTTCAATTTTTTGCAAACTACCGTCATAATATTTAAGGTCATTTAGCATCACGGCATCCCATAATCCGAGTAGTTTTAAATCTTTGACTAAATACGGATTGATTACGGTAAATTCGCCGGACATATTGGATTTTACAAAAAGGTTTTGATAGGTCGGCTCAATCGA
>contig_195_chunk_37401
TTGCGAAACGCCACAGATATTGGAAATCGTGGCGGTTGGTGCAATGGCCATACAATTCGAGTTACGCATTCCTTCTTGCATCACTTTTTTACGTAATGTATCCCAGTCTAAACGAGCAGTTCGATCTTGGTCTAAGTATTCACCACGGGTTTTTTGTAGTTGTGCAATAGAATCTAAAGGTAAAATTCCCTGACTCCATA
>contig_195_chunk_37601
ATGATCCCTTAAAACTTTCATACGAACCCCGTTCTTTGGCTAAATCACTGGAAGCTTCTATGGCGTAATAGCTAATCGATTCCATGGAGTGATCGGCAAATGTGATAGCGGCTTCTGAAGCATAAGGGAGTCGTAATTGATATAAGGCGTCTTGAAAACCCATCAGACCTAAGCCGATAGGGCGGTGCTTTAAGTTAGAA
>contig_195_chunk_37801
CGACGTGCTTGCGGCACGGTGTAATAATTGATATCAATGACATTATCTAACATGCGAATCGCAGTGCGGATAGTACGACGCAATTTTTCTTGATCGATTTCTCCTGATTCGGTTAGATGTTGAGGCAAGTTAATACTTCCTAAATTACAGACGGCTATTTCATCAGTAGAGGTATTGAGCGTAATTTCAGTACATAAATT
>contig_195_chunk_38001
GGAGCTATGAATGGTCCCCACATGTTGTTGTGGTGAACGTAAGTTGCAAGGGTCTTTAAATGTGATCCAAGGATGTCCGGTTTCAAATAATAAACTCAGCATTTTTCGCCATAGATTGGCTGCTGGAATTGTTTTGAAATTTTTAATTTCACCGCGCGCGACTTTGGCTTCATAGGCGTGATATTTTTCTTCAAATTCTA
>contig_195_chunk_38201
AACCAAATGCATCATGTAAATCAGGGGTTTCATCAGGTGAGAATAAAGTCCAGTTTTCTCCTTGCATGAGTCGTTTCATAAATAGATCAGGGACCCAATTGGCGGTATTCATATCATGCGTACGACGCCGATCATCACCCGTATTTTTTCGTAATTCTAAAAATTCTTCGATATCTAAATGCCATGTTTCTAAGTACGCG
>contig_195_chunk_38401
CAAACAGCGCCTTTACGTTTGCCACCTTGGTTGACAGCTACGGCAGAAGCGTTAGCGACATTTAAAAAAGGGACGACACCCAGTGATTTACCATTCGTGCCTTTAATTCGCGCACCCATCGCTCGGACTGAAGTCCAGTCATTACCTAAGCCACCCGCAAATTTTGAAAGTAAAGCATTATCTTTTATGGCACTGTAAAT
>contig_195_chunk_38601
TTGATCGAGATCATCAGATACAGTGGTTAAAAAGCAACTTGAAAGTTGTGGGCGCAAAGTTCCGGCGTTAAAGAGAGTCGGTGTGGAGGCCATGTAGTCAAAAGACGAAAGTAAGTGATAAAACTCAATCGCGCGCTCTTCTTTGTTCGGTTCTTGTTGCGCAAGTCCCATGGCAACACGCATAAAGAACGCTTGGGGTA
>contig_195_chunk_38801
GTTCAAAACGGATATCATCGGCGTGTAAAAAGTAACGATCATATAAAGTTTGTAAACTCAGATAAGTAAATTTCTGATCGCGTTCAGGGAGTAAGGCTTTACTTAATTTTTCTAAATCAAAGGCTTGTAATTGTGGATCCAATAATTCTAAGTCAACACCACATTTGATATAGTGTTGGAAGTAATGAGAATAGACGCCA
>contig_195_chunk_39001
GAATGATGGGTGTGAGTGGTAGTCGGCAGATCAAGAAAGTTGAATGCTTCCGTATATAATGTGCGTAATAAGAAGCGTGCGGTCGCATAAGTGTAATTAGGGTCTTGTTCAACCAGCGATCGTGCACTGATAATAAGTGCCTTATCAATTTCAGTGATAGGCATGCCATCATATAGATTACGTAAAGTTTCTTGTAAAAT
>contig_195_chunk_39201
GAGCTCATGTTTTACTTCACTTAAATCTTTACAGGTCTCTGTGATCAATAGGCTCAGTTGGATGAGATCGAGTGGACGTTGACTGCCATCCGCTAAAGTTATTTGTAATTGAACTTCAGATTGTGATTTCGTTTCTGCACGCATTTTTCGCCGTTCTTCACGGTATAACACGTAAGCGCGCGCAACTTGGTGAGCTTCTA
>contig_195_chunk_39401
CACGCATTAAAGCCAGCTCCACTTGATCTTGTATGGCTTCAATGGGCAATGTTCCGCCGTTAGGGTGGCGTTGGTGTATGATATTTGTGACTTGTTGTGTTAGCTGCGATACCCGTTCATGAATACGAGTTGATAGTGCGGCTTGCCCACCTTCTACGGCGAGAAAAGCTTTAGTAATGGCAACTCTAATTTTACTCGGA
>contig_195_chunk_39601
TCGTAATTAACCAGTTTACCATTACGTTTTATAACTTGTAATGTACAAATGGGGTTACTCTCTTGTTCTGCTTCCGCTTCAGGTAGTAGAATCTCTGCGCTGTTAAGCAGAAGAGAAGAAGTCATTAGTTCGGATGAAAGTCCGCTCATGGATGCTCCTTAAAAAGGTTGTGAGGAAATAGGTTTATGGAAATGATATAA
>contig_195_chunk_39801
CACAATATCATGTGGTTTATGTACTATGCAACCACTATATAAAGTGAGGAAGTCTTTAGTAAGCTGTGAGTAAGTTGGGTAAAACAGGTTAATCGGCTGACTTATTTTCCGTGCCATGACCTGTTGGAACAGGGTTTATGCATAGAAGATTAAATCTTTTGTATGATAAGCGTATTTTGTTGGTTTGTACGTAAATGAGA
>contig_195_chunk_40001
GGTGATATGCAACACATTTCTTGTGCAGAGATTTCAAAAAGTATTTTTCGTGCCTACGATATTCGGGGTATTGTGGGTGAGACGATCACACCTGAACTTATTTATATTCTGGGCAAAGCGATAGCGAGTGCCGCTCAAGAGCAAGGCGAACAAACCATTATCACAGCGCGTGATGGGCGGTTATCAGGGCCTAGTTTGAT
>contig_195_chunk_40201
GAAAGCCTTACACAAGGGATTACGTGAGAGTGGTTGTGATGTGATTGATATTGGTCAAGTTCCTAGCCCCGTTCTTTATTTCGCAACAAGGGTTTTAAATTGTCGCTCGGGAGTGATGTTAACAGCAAGTCATAATCCATCGAATTATAATGGGTTAAAGATTGTTTTAGCAGGAAAGAGCTTATCCGAAGGAACTATTG
>contig_195_chunk_40401
ATGCACTTTATCGACGTGTCCAAGCAGGTGGCTTTAAATCAGGAAAAGGGAGTTACCAGCAAATATCGGTTACGGAAGCTTATCTCAATCGGATTACGCAAGCTATTTCTTTAGCGCGGCCTTTACGCGTGGTGCTTGATTGTGGAAATGGTGTCGGTGGTGTCGTTGCGCCCGAATTACTGCGTCGTTTGGGTTGTGAA
>contig_195_chunk_40601
GTGATTGAATTATTTTGCGAGGTGGATGGTCATTTTCCCAATCATCATCCTGATCCCAGCATACCAGAGAATTTAAATGATTTAATTGCTAGTGTGAAACAGCATCAGGCAGATCTTGGTTTGGCCTTGGATGGCGATGGAGATAGGCTGGGTGTGGTCACGAATCGAGGAGAAATTATTTGGCCCGATAGACAGATGAT
>contig_195_chunk_40801
GTTGTATGCGATGGATGTCTTATCACGCCATCCAGGCGCACTCATCATTTATGACATCAAATCAACGGGTCATTTAGCCAAGCTCATTGCAGAAAACGGCGGCCAATCTTTAATGTGGAAGACGGGGCATTCGATTATGAAATCCAAATTAGAAGAAACAGGTGCATTATTAGCGGGCGAAATGAGTGGTCACATCTTTT
>contig_195_chunk_41001
TTAAAGAACGTTGGTATGGTTTTGATGATGGTTTATATACCGCTGCTCGGTTATTAGAAATTGTTGCTAAAAGTAAAAAAAATGTAAGTGATTTATTTGCTGAATTGCCGAACAGCATTAATACACCGGAGTTAAAATTGCCTATCGCGGAAGATAAAAAATTTGCATTTATTCAAGCTTTTCAAGCCCACGTGAATTTT
>contig_195_chunk_41201
CCGGAAGCGACACTGAGTAAAATAGATGGTGTCCGTGCTGAGTTTAGCGACGGTTGGGGTTTAGTGCGCGCGTCGAATACCAGTCCTTATTTAATTCTGCGATTTGAAGCGGATAATTTACCTGCCTTAAAGCGTATCCAAACTTTATTTAGGAATACTTTATTAGCCATGGATCCCGATCTTAAGTTACCCTTCTAAAC
>contig_195_chunk_41401
TATGCGTATTATGACTTTAAATGTGAACGGTATTCGTTCTGCGGCACGAAAAGGCTTTTTTGAATGGATGAAGCAGCAAAAAGCCGATGTGATTTGTTTGCAGGAAACCAAAGCACAAGAAGATCAGTTGGATGTCTCACATTATCCTCAAGACTATCAGGCCTATTTTTTTGATGCGGAAAAAAAAGGTTATAGTGGCG
>contig_195_chunk_41601
TGGCGATCTATAGCCGTATCAAGCCGGATTCAATGACTGCCGGTTTAGGCTGGGAATGTGCGGATAAAGAAGGTCGTTATCTGCAACTGAATTTTCCTGGCTTGAGTATTGCTTCTTTGTATATGCCCTCAGGGAGTAGTGGTGAATGTCGTCAACAGTTTAAGTTCCAATTTTTGGATCACTATCTACCTATTTTGAAA
>contig_195_chunk_41801
AAACAACGTCAGCAAAAACACGACTTTATTATTTGTGGGGATTGGAATATTGCACATAAGCCGATAGATTTAAAAAATTGGCGGTGCAATCAAAAAAATTCTGGCTTTTTACCTGAAGAACGTGCTTGGTTGGATCAAGTATTAGGACCTGTTGGTTACGTGGATGCTTTTCGAGAGGTGAATCAACACGCTGAACAATA
>contig_195_chunk_42001
TACCTGGTGGTCAAATCGTGGTCGTGCTTGGGATAATAATGTGGGATGGCGGATTGATTATCAGATAATTACTCCTGGGCTAAAAGACAAAATTAAATCGGTTGAGATTTATAAGGATCAGCGTTTTTCAGATCATGCCCCTTTAACAATCGATTATAAGCTTTAGCAGCGGGTGAGGAGGTGTTTACGTGACTGTCTGT
>contig_195_chunk_42201
GTGTCTTTAGGGATGTTTCACTTCATAGTAGGTCTCAGCAATAAAGGGTTGCTTCCTGGTAGGCTTGACTGTTTCCGTCTTTCGAGTTGTTGCTGAATACGACGTATTTTGGGATTAACAATAGGTCGATTATTTTTCCCCGTTAAACATTTCGCAGCATAAGAAAGAGCAAATAATGTACTCTGTATATCAATAGATGC
>contig_195_chunk_42401
CGTGACACGTGATATTCCTTCTGATTGAGTTTGTTGCTGATGTGATTGATGGCGGCTACTCAATTTAGTTGCTGCTATTCGCTGCGTATACGGAGAGCTTTCTGGTGCGCTTGCTATTTCTTTAAAGCGATTTGCTTTACCGGTAGATTGCCTGACTTTCATTGGATTTTTTTTTATAAATAGGCTGCGTTTATAAAAAT
>contig_195_chunk_42601
TCGTATTTTTTTGAATAATAATGGGTTGTTCTGATGTGGGCGGGTGTACGTCCGTTCGCTGGGCCGCTTTAGAATACGCCTTACGCGAAACAGGTGCCGACTTTTTTATGGAGGGCCTATTGAAAGTGATCTCGTTTAGTTGATGAGTGGTTGAAATGGGTTGTTTAGTTGGGTCATTAGTCGGATGCGTTGAGTAAGCC
>contig_195_chunk_42801
GCTAAACCCTTCCTGGATTTATGACTAAACTTCTTAAGGCGATATTTTTCTTTCCTTTGGTCGTAGCGATCATAGTAAGCATCCGCTCTTTCTTGTATCGAATCTGTATTCTGAGTAAAAGAATTAATTACATTATCTGGCTTAACGGAACGACGTCGCCTAATAAGGTTACTCGTATTAAAATGGTTAGTTTGATTTGC
>contig_195_chunk_43001
TTGAGAGAATGGAATTGACTTAGAAGTAATAATCACCATTGATTCTTTTTTTAAGGCTTTTTCTCGCGCTTCTTTTTCATCTTCGAAGATGGGTGCTGAATTCAATTCTGTTAATTTCTCTGCCAGAACCATTTTTTTATTAGAAAATTTGAATGATAAAGTTGCTAATTTAGGCTCTTTATAAAAATTTTTTAAAATAA
>contig_195_chunk_43201
TACTCAAAGGCTCCTCTGTTTCTGAAGTAAGACTGAGTATATTGGTCCCTATTAAATTTACCTTATTATGGTGATAAAAGTTAAATTGATGATAGGCTCTCGGAATAATAATTTCAGTATTTTTTTCTACATCTTCAACGCCTATACTGATAAGCTGGTGCACATTGTCTAGTTTTAAGGGAATAGGTTCTAGATATAGA
>contig_195_chunk_43401
TTCGGGGGTTGTCCTACTATCTTCTGTGGGGCAATATTTAAAATAATATGTAAATACTCTTTATACCAATGCGTCAATAATGCATCTTTCAAACGAACCGTGATAAAATCTAAGATAATTTTATCCCCTATGAGACCTAAGACCAGAATCAGATCATTCCCTGGTTTTCTATATTCATTATCTGATTCTGGTCTATGTAT
>contig_195_chunk_43601
GTTCTCTAAGCTATACTGGTTAGCGTTGTCTTTTGATATGAATGCCAGTTGAAACGCATTAGCGCTAAATTGAAAATCAATTTGAAGTTTAGCATTTAGCTCTCGAAAATCTAAAGTATCCCTATGTTCGCTATGGTGAGCACGGTGAAGAATAACCTCGTTGACAAATGGGATAAATGGGGAGGGTGATTTGATAACAA
>contig_195_chunk_43801
AAAGACCTTCACCCCCGTTACTGTTAAAATGGGTCTCTTTTGCACTTGGATCATTAGGCATCACTTCGTGACTGTGGTGACCAATTAAAACTCTCTGATTTTGTAACGTACGTATAATACAAATCATATTAAGACGGCGTGCCATGGGCGAATAGAGAGTCATAATATCGTCTACGCTCTGATCCGTTGTATAAAAAAGA
>contig_195_chunk_44001
TAGCTATTTCCATTAACTATTTTAAGCTCAGCACCGTCTATAAACTGAAAAAAAGGCGGACTCAATAAGGAATAATTTAAATTTAATTTAAAATCGTTCGGAATAAAGCCGGAATTTTTTAGCAGATTGAAGATCACATGGCGTATCTTATCTCGATGGCTAAGTGTCACATTAACATCATGATTTTTAAAAAAATTCTT
>contig_195_chunk_44201
TAATATCTTTTGCGATTGAGCTGCCTTAATCACTTTAGGCAACAATGATGAGTATTTTTCGTTAAGGAAGGCCCCAGGCTTGAGTTGATAATGCAGGATTATATCGCTCGTCGCTTTATCTTTAGCGATAGAAATCGTTTGGACAGTGCGCAAAATCTTTCTTATTTTATGCTCTAAAAAATGAAAGGTAATCGTTTGTG
>contig_195_chunk_44401
TTGTTGATGAAATAGCATATAAATCTGAAATTTCTGTGTTGAATACAAACTGATGCTTTAAATGCTCAGAGGAAACTAGCTCCTCATTCGATTTTTCAGTGGTCAAATTGACCAAAATCATTCCTTTACCCGGTAGAATAGTGTAAGTAAAGTGACCTTGTAGTGCTTTATTATTCAAAACACTATGGGGTTTTAAGTAA
>contig_195_chunk_44601
AAATTTGTTGCATAATCACAACTCGAATTTTTAGGGATAAAAATAGTATCTGCCTGCTTAAAAGTTGGCCCACCGCCTGTGGATATCTCTTGGGTATCACACGCGGCAACCACAGAGATCGATACCTCTCCTCCCATGAGTTTTTCTATATTGGCGATAGCTATGGTTTTATTACCATATTTTAAAACGCCTTCGTTAAA
>contig_195_chunk_44801
GTTGACTGTAATTTTGTTTGCTGTTGGTTGAAATCCTTGTAACAGTAACATATCTACCCCTTCTTTTCCGTCTAAACCACCTAACCCCTCCTCTTTATTTAAAGCAGTGACTACTTCGCTCGCCTTTACAATATAAATATCCTCTTGAGTCCCTCCTAAATAGTCTTTAGCGCCATTATTCACTATAAAAACATTAGAAA
>contig_195_chunk_45001
TATTGCTGAAACCCATTGCATGATCTTCTCCCTCACCCAGATCATAAAAGGCTATTTTTCGAGTGGTGTCATTATTCATACTAAGACCAATGGCTGCATCGCAGCGGTAATCGATCCGTGTAGAAAACTTTTTGCTATTTACCGTAGGGAGACAAAGCAGCTGGGTTCCAGGTGGTGGCATGATCTTCTCTCTGGTTAAT
>contig_195_chunk_45201
TCAAGCCCAGAGACTTTATCTTTGAAATAGACAGTATTATCTTTAATCTCATTGAAGACAGGAATACAGTCTTTTTTTTCCTTGAAACAATCGATTGGCTGCGCTGATGGAGATAAGCCGAATCCACACCGAGATTTTTCTCGAACGATGCGACACTCTTCACCTATTTTTTTAATTGCAGGAAAAATAAGATACTTAAT
>contig_195_chunk_45401
TTCTGGAAAATTTTTTAAGAATTCTAGTTTCTTCTCGAAGAGATGATCATATTCGATAACTTCATCCATCATTTTTTTAATATGGGGTTCTGGTTCCCAATGTAAAAAAGCACGAGATCCTTCTTCTAGTTTTTCCCAATCGGTCAAACGAACGAGATGATTCTCACGATCAACCGCTTCAACACTTTCATATATTTGGA
>contig_195_chunk_45601
CTCCTAATATAACAATAGCACCCACAATCTCGCCTATCGGACCAGTGACAGCAGAAATTCCCATCAATGCTATGGCTTCTGAGCTGAATTCGGCCACTTCAATCCCTATTTCTATCGCATCAGTTGCTAAGAGAATTCCATCACTTATCGCACCTACCCGTGCATCAATATTACTACTATCATTTTGTAATGTTTTAAGT
>contig_195_chunk_45801
TGATTATAAAGATCATACGCAATGAATAGAGAGGCTCCACGACGTACAAAAGGGGCACTTCCTCCTAAAAATCGACCCCGAAATATTTTTCCTGTCGCTAATAAGCGCTTTCCTTCTTTATCCATTAGTTTAGATACCCCTGTAAGTAGAGCGCTTGACCCTGTAAAACTTGCCAGATTAATCGCTGCGGTAGGGTCACC
>contig_195_chunk_46001
CTTCAATAAATTAGTTATAGCTCCTTCAGCAAAGATAGCGCCCATTAAATGAGAGGAAAGCTTACTCACTTTACCTAGATGCTTAATTATTTTGTTATTAACAATCAGCTTTGAAATTTCTCGTTGCCGTGTTCCCCCTACTGTTCGTGTAGAAACATATCGCAAAAGCTCAGCTTGCTTAGCTTCAGATAAGCCCTCCA
>contig_195_chunk_46201
GATCTTCAAGTAGTAATTGGCTATCTAGTATACAGTTAGATTCACGCTTGCGTCTGTTTCCTCCCAGACACCTGAGTTGAGTAATATCCAAATTGCTATTGACATCCTCATCGATATCCATCAATAGGTTGCTGTTATCTTGCTCCGTATTTAGGCGCGCGGCTAGCAAACCTTGACTAAAATCCGGTTTATTTACTCTT
>contig_195_chunk_46401
GTCAACTCGTTATTCACTGCCATTAAAGGATAAAATATTTGGTGATTCCATGCCTCTGTTTGGCTTGTGGTCTTAGTAAAACGAGTGTATTCAAAGGCTATTTGTTGTTGTTGTTCGATAGAAAAACTTATTTTTCTATCCACTTCATTTCTTGTAAAATCAACTGGATTTAAAGGGCGTAAATAATCCCCTTTTATCCG
>contig_195_chunk_46601
TTGCAATTGAAAATTGACTTCTCTTGATTCAAGGCTACTATCAGAAAAGTTAGGCACCGCATGTATTAATCGTTCAGACTCTACATCAAAAACAATGGCTTCGGGTGATGGTTTATCACCTAAGTCAGATGATTTAATAACAAAACGATTTTTTTCTGCGTATATTTGTTTTAACACTTGTTCTATGTTGTTATCTGATA
>contig_195_chunk_46801
TGGTACTGGTGCTTGATGCCAAACTGACTCGATCTCTTGCGCCACTCAGGTAGAGATGTAGCTTAGATTGACCAGGAAATTCATTGAGTAATTGATCGATAAAGCTTAAAGGCCCAGAATATTTATCAAAATGAGATAAAACCACTTTTTTACTGATAGGATCAAACGCAATAACAGCGACACATTGTTGAATATTATAC
>contig_195_chunk_47001
GTTCCTAACTTAGCATTGTTCGCTATTCCGAGTTCACGTTGTAATACGACATGTGCTGCACCATCCAGATGACCTTGAGTGAGTTTATAAGATGCATAGTAATGAAAGGATTCGCGTGCTAGTAGATCATCAATTGTGAGAAAAGAGGGCAAAAATGATGAAGATGAAAGCGCTTGTTCTTTAAGTTCTTTATAAAGACC
>contig_195_chunk_47201
AGCCAGTGCTAAATGACCCTGTAATTTTTCCTGATATTCTAAAGAAATCAATTTGTTTCGATTCACTTCTTCATAGCGAGCGATTGATAACGGCACCTGGTTAATCGCAGTTTTCGCTAAAAATTGATAAGCCGATTCGAGAGATCGGTAGTCGTTTAACTGATGATAAATTCTAATAGCTTCTTCTGTGTACGCCTTTG
>contig_195_chunk_47401
CATTATTGTTATTGCCTCTATGTAATTGATGTTGAGCTTCGTTAAAAAATTCATTCGCTTTGGCTAAATCCGCTTGATAGGCGGGCGAATTAGTCTCTAGGTTTCGTAAATTTGGAAAATTGCTTGGCAATGCTAATACTTGATTTTTCCAAGAAAAATATTCCTCTTGCCTTAGACTGGTTAATGTCTCAAGATAGCTT
>contig_195_chunk_47601
TTAGGAAGAAGATCATTACCAATATCCCCAGCTAATTTGTCTGCTTGCAAGCGTAATTTATCTGCAGTTTCTATTAAAACTGAATGATAATTCCCTTTTTTTGATGAAGCAATCTGTTCATAGTGCTTTAAGTCATAAGACAAACTATGTATAGCACTCGCTAATTCTTCAAAGTCCGATAATCCAGTATCAAAAAAGGG
>contig_195_chunk_47801
ATTAGTTTCTAAGTTATCAATGGCTGTATTTAAATGATGGATAGCTTTTTTAAATTCCATTAATTGATATTGATTTAATGGTTTCCATTCAAGTATAGTTTTCACAGTTTTATCGTCTAAATTGTGTAACTGAGTAGTACGATACGGCAGGCTGTTTAGTAGCGTATCTAGATTGGTTTCTGCAACTTTTATTTCTCGAG
>contig_195_chunk_48001
TTAAAGAACTGATAACGGATGATTCTTGCAGTAGACGCTCAGCCATTTGTTTTGCGGTTTTTCCTCTATTATTTACAATAGCCAAATCATCGTTTGTAGCGACGCGTAATAACAGCTTTAAAACCTTGGGTCCTCGTCTGGCTACTTGAACTGCTTCGTGTAGGGCGGTATTCCCCGCGTTATTTTGGATACTTAAAATC
>contig_195_chunk_48201
TTTCTATGCTGAAACAGATAATCCTTTTGATAAAGAGACTTAACAACATTCCTATTACTGCGGATAACGGCAGTATGAAGCGGCGTATTTCCGTATTTTATTTCTTGTATGTCAAGGGCTTCAAGATGCGGGATAATTAATTCTGCAATTTCTTTTTCTTCTTGCATCTGAGCTTGCACTCGTTCAGATTCTTTTTCTTC
>contig_195_chunk_48401
TTGACTTCGATAATTAGCCACCATATGCAAGCCTGTTTCACCATCACGATCAACAAGATAAGGATTGACTTGGTCTGAATTGATTATTTCCTTAACAATTAAACTTCGTGTACCGATAATGGCGCGATGTAATGCTGAAAAATTTTCCAAGCCGGTTTGTAGGTTAATATTTACTCCTCTTTCAATCAGTTTCTTTACAA
>contig_195_chunk_48601
TCAGTGCGGCGGCACGTTTCGTCGCTTCTCTGGTCGTTAGACCAGAAAAAACCTCAACGGATTGCATACGAGTTAAGGCAGTTGTCAGTTGTTCCGCCGTCACTGTTGCTGTGCTTTCAATGGTAGCCACTAAAGGAATGATTTCACCCTGATAGGTTACTAAACCTTCTATGTCATCTCGATTTCCTTTTAGTAAAAGG
>contig_195_chunk_48801
TGGCTATTGCCTAGATTCGGGTTTGCACCATAATCTAACAATATATTGACCGATGCTAATTTTAATCCAGCACATGCATCATATAAGGGTGTTCTATAGTGCTTATCTACACGATTAATATCGTGACCGACTTTCTGAAGGAAGGTAATGAGTGGAAGATTTTCTTGTATGGCAGCTTCATGTAAAAATGATTTGCCATT
>contig_195_chunk_49001
CCCTTCGTTTAAAACAAAAAATTTTTGCTTTTCAAAAATTTTTTCGATATTAGGCAGATTTTCAATGTTATTCGTTTTTATATAATCTGATAATAAACTCACTAATAGTTGGTAGCTTTCATCAAACGCTTGTTGTGGTAGGTAGGTATATGAAGGCATTTTTTATGTTTCCCCGATTAGGGATCCTCGTAAAGTAAGTT
>contig_195_chunk_49201
CATATGAAGTTTTTTTAGAATCAAGAATCATTGGATAACGGACACTGGCATATTTAAATTTCCATTAAAAAAATAATTCTGATAAATCTTAATTATCGATAGTGCAATAATTATTTTTTAATGAAGTTATCCGTAAGGCGCAACATTATACCAAATAAAATTTATAAGTTCGTGCAGAATAATGTTTTATTTTATTAACT
>contig_195_chunk_49401
TTAATAAGGTTTGTAATGCGAATTCTACCGCTGCGTAACGAATAATTAATCGATCACCCGAGTAGTGTTGGCATAGCGCTTTACTGAAAGCATTTTTACTCACCCAAGCTGTCCATATCGTACCTACTGGCAATTGTTCAGTGCCACCATCAGGTCCTGCGATGCCGGTAATGGCTATACTGACGCTGGCAGGGCTTTTG
>contig_195_chunk_49601
TTTAAGGCACCGGTAGCCATTGCGAGTACCACTTCTTTACTCACCGCTCCATATTGATTGAATAGAGTCTTATCGATACCCAAAACTTGTTGTTTAGATAAACGAGAGTAAGTCACAAAACCACGCTCAAACCATGCAGAAGCACCAGGTACGCTGGTAATGGTTTGTGCTAATTGTCCTCCGGTACACGATTCTGCAGT
>contig_195_chunk_49801
CACTAACTGTAAATGCTGTTGTTTGAGTTGATCGCCTAATTTTTTAGCGTCGCAATGCACTTGGGATAATGAGTGAGTCATCCGTTGCCTAGCATCCTATCGTAGTTTCCTTAGTTTAGGAGTATAACGGCTGATGCAAAAAAATGTTATAGTAAACGAATGACTTTTACGGCAACATAGCCGTATTAACGCATAAGAGA
>contig_195_chunk_50001
GTTAACCTTAGGTAATTTATGGCCAAAGAAGATCAGATAGTGATGGAAGGTACAGTCATTGAGACTTTACCGAATACCTTATTTAGGGTGGAATTAGAAAATGGGCATGTTATAAATGCCCATATTTCTGGACGTATGCGAAAAAGTTATATCCGTGTTCTCACAGGTGACAAAGTGAAAGTGGAAATGACACCTTATGA
>contig_195_chunk_50201
TCTCAGCAAAGGTCGTATCATATTTCGCGGTAAAGGGTCCGAGCCTGATAAATCTAAGCCTAGCTAATCGGGGCTTGAGTTAGATTTTTATTTTGCTCAGGAGGCGTAATAACGCTACCTTTTGCGGAAATAATTAATTGTAATTCATCGTTGGTACACGTTAATGTTAAATGACCACCGTGTACTAAGCGTCCAAAAAG
>contig_195_chunk_50401
TAATTCATCAGCAATCGGTTTTTTAATTTGTTCCTGAATGAGACGCATCATTGGACGTGCGCCCATGCTTCTTTCATAACCATGTTGAGCTAACCAGGCACGGGCGGGTTTGTCTACCTGCAACGTGACGTGTTTCTTTTCGAGTTGTGATTCTAATTCATGTAAGTATTTATCGACCACTTGAGAAACGATGTTTGCAT
>contig_195_chunk_50601
TTAAATAATTAAAGAAAATAGTGGCGTCCAAGCGATTGCGAAATTCAGGAGAAAATACGCGTTTGATGGCCTCTGAGTTTTCAGTATGATTTAAATTAGGCGTAAAGCCTATCTCTTGACGGCTAAACTGATCGGCTCCCGCATTACTGGTCATGACCAAAATAATATGACTAAAATCTGTTTTTCGACCATTGGTATCC
>contig_195_chunk_50801
GTTAAGTTACCATGATCCATCACTTGCAATAAGAGATTAAAAATATCAGGATGAGCTTTTTCTATTTCATCCAATAATAAAACAGCATGAGGATGTTTAGTCACTGCTTCGGTTAGTAAACCCCCTTGATCATAACCAATATAACCCGGAGGAGCTCCTATTAAGCGAGATACACTGTGTCTTTCCATATATTCAGACAT
>contig_195_chunk_51001
ATCAAAGCGCAGTAATTCGATGCCCATCAGTTCTGCCAATTGACGCGTCACTTCTGTTTTACCCACCCCCGTTGGGCCTGCGAAAAGAAAGGACCCAATTGTTTTATTGGTTTCTCTTAAACCAGAACGCGTTAATTTCATGGCGGCACAAAGATTTTCAATGGCTATCCCTTGGCCAAATACGCGCGCTTTTAATTTTG
>contig_195_chunk_51201
TTTCTAAGTGCCGTAAACGACTTTTGTCGGAGGCAGAAACATTTCGTGTAGGAATACGTACCATCTTTGCCACAATGGCTTCGATCTCATGAATACCGATGACTTGCTTTCTTTTATGGTTAGGTCGTAAGGCCTGATAAGCGCCTGCTTCATCCACGATATCAATGGCTTTGTCTGGTAAGAAACGATCGGGTAAATAA
>contig_195_chunk_51401
CGTGCAGCCAGTTCTACACTAGCACGTAAGGCATTCATACGATATTTCACATGATGATGTGTTTCCAGTCTATCACGTAGACCGCGTAGAATGGCTATGGTTTCTTCTAAATTAGGTTCGGGGACATCAATTTTTTGGAAACGTCTTGCTAATGCCCGATCCTTTTCAAAAATGCTGCGATATTCTTGGTAAGTGGTAGC
>contig_195_chunk_51601
ACCAATGCATTTTAATTCTCCGGTAGTGAGTAACGGTTTAATTAAATTAGAAGCATCCATGACACCACCCGAGGCAGCGCCGGCACCAATGACGACATGAATCTCATCAATAAACAGTACGGATTGAGGTTCTTGTTTGAGCTGAGCTAATAAAGCCTTAAATCTTTTTTCAAAATCACCACGATATTTGGTTCCAGCAA
>contig_195_chunk_51801
GTAAACTACCGAGATCTAAAGAATAAAGGGTACTATTCGCAAGAACAGAGGGAACCCTTTTTTCAATAATGGCTTTAGCCAGTCCTTCGACAATCGCAGTTTTACCGACACCAGCTTCACCGACTAATAACGGGTTGTTTTTACGACGGCGACATAGGATTTGAATAACTCGCGCTAATTCCTCTTCGCGGCCAATTAAA
>contig_195_chunk_52001
GGATCAATTTTTCCAAGACGCGCTTTACTATTTAAATTAATTGCATAAAGTTCTAATGGACTATTTCCAGGACCTTCTATAGTGACTTCTTCTTCAGTCACAAACTGATTTAATTTAGGCTCCAAATTATCTTGTAATTTAGGTAGCCCTTGCGATATGTAATTCGATATATCAGAGCGTGTTACATTTTCGCGGCGTAA
>contig_195_chunk_52201
AAAATAAATAGCTTGGCTATCTTGTTCCCCAAAAATAGCCGCTAAAATATTAACGCCATGTACTTGCATTTTTCCGCTGGATTGTACTTGAAAAATAGCACGTTGTAACACCCGTTGAAAACCTAATGTGGGTTGTATATCGAGATTAGGATCAGCAGAAGGAAACAAAGGTGTGGTTGCTGCAATAAAATTACTAATCT
>contig_195_chunk_52401
CGTTCTTAAGCCGATTTAAATTCGCTCCGCACGCTTTTAGTGCGGCAACAGCAGAAGGTTCATCTAAAAGCGCTAACAATAGATGTTCAACCGTTAAATATTCATAACGCTTTTCACGGGCTTGTTTAAATATCGAATTTAAACTAACTTCAAGCTCTTTGCTAAACATGGTAGCCCTCCTTTTCGAATCGAATCAAATC
>contig_195_chunk_52601
CGTGAATTCACACATAAAGGCGTTTTTCACTGTTGTTATACAAGCTGGGTAGTCCATGTTGAAAAAATTATTTCCCTTTATTTTTAGCCTAGTCGAAATTTAAGGATTTGCGAGTTTGCTTAATTTTAAACCTTTTAAACGCAGAGAGGGGTAGGGTGTATTTTTCCCATACGGGGTAATGCTTTTTCAGCAGGATAAAA
>contig_195_chunk_52801
GTGCTTAAGGGGGACGATTTTAAGAGGAAAATTAAATTTTCCTCTTAACTCATGACAGGCTAGAAAAATAATTATTTTTCTAATGTTGTAGCCGATGCCAGTGTGTGTTTATTGCTCATATGATCGACGATAGATTGAGCAAAATCAGAGCAACTGACTTCTTTGGCATGGTTCATTAAACGCGCAAAGTCATAAGTCAC
>contig_195_chunk_53001
GGTTTTGGCTAATATAGCGCCTTCCATCCCGATTAGGATGTAATCGGCTGCTTCGTTCCAACCCAGATGTCGTAGCATCATTTCAGCGGATAGGATCAGCGATCCGGGATTGACTTTATTTTGACCGGCATATTTGGGTGCTGTGCCATGGGTTGCTTCAAACATAGCCACTTTATCGCTCAGGTTGGCGCCAGGAGCAA
>contig_195_chunk_53201
TGCCGATACCACCGACCTGCGCCGCTAAAGCATCGGAGATATAATCGCCATTCAGATTTAATGTCGCTATGACACTATATTCCGCTGGACGGAGTAGAATTTGTTGTAAAAAGGCATCGGCAATGAAATCTTTAATAATAATTTCTTTAGTGGTTTTCGGATTTTTTAGGCACATCCAAGGTCCTCCGTCGAGCAGTTCT
>contig_195_chunk_53401
GCGCCAAATTGTTCTTTAGCGACCGCATAACCCCAATCTTTAAACGCACCTTCGGTGAATTTCATGATGTTGCCTTTATGTACTAAGGTGACTGAAGGCAGATCGTGAGTTATGGCATATTGAATGGCGCATTTTACCAATCGTTGTGTTCCTTCTTTCGAGACGGGTTTAATGCCAATGCCACAATGTTCAGGAAAGCG
>contig_195_chunk_53601
AATCTTTTTAACACCCATGTCATCTTGTAAGAAGGCGATCAATTTTTTGGCTTCTTTACTGTCGGCTTCCCACTCTATTCCTGCATAAATATCCTCAGAGTTTTCTCTGAAAATAACCATATTGGTTTTTTCAGGTTCGCGAACCGGGCTTGGTACCCCTTTAAAATAACGGATCGGTCGTAAACAAACATACAGATCCA
>contig_195_chunk_53801
GTTGTTGGCGCAATGCCACATTTAAGGAGCGGATACCTCCGCCTACAGGTGTCGTGAGTGGACCTTTGATAGAAACCACATAATCACGTACTGTAGTGAGTGTTTCTTCGGGTAGCCAAACATCAGTGCCATAAACGTGCGTGGCTTTTTCACCGGCATAGATTTCCATCCAAGCAATTCGACGGTTATCACCATAAGCC
>contig_195_chunk_54001
TTGCGGATAGCCGCATCGACGACGAGTCGCATAGCCGGCGTAATATCAACACCGATACCATCCCCTTCAATAAAAGGAATGATAGGTTGATTCGGGACATTTAAGGAATAGTCGGAATTTACTGATATTTTCTCACCCGAACTTGGAATCTGAATAGGCTGGTAAGTCATGCGTGCTACTCCGCTTTTTTTTGATTGAAA
>contig_195_chunk_54201
AATTTCTTCTCAATTTTACAAGATTTTACTCACTTGAGCGAGTTTAGGCCTAAGGTAAACTTTTCTTAGATTTTGGTTGTTTATAGGGGTGTCAGTAAAAGAATCTTTAAAAAATTTACAAGCTAATCGAGTAGAATAAATCCCTTGATAGTCAAAAAGTTTTTCATCAGAGAGAGTCATTGTTGATTTTGTTCGGCATT
>contig_195_chunk_54401
TTTGTGCTTTAATTGATGGAGAATCCTTAGAGGTAGCCATTTGATTAATCGTAGTTTCTAACTTTATCAGACTGGATTTAAGCGTAGTTATGCATTGCTCTAAAGCTTCTTTTTTTTCAGATAAATGCGTTTTTTTATAAAATTCTATAGATTTTTCGAGGAGTTGTGCCGCTTTCTTTAAAGAAGTAATTTTTTGGGCA
>contig_195_chunk_54601
TCAGAGTATTTTTTTTCTATATTATTTAAATCTTCTACTAGGAAAATAGCATAGTTATTATGAACAATAGCTTTACGTTCATTAAACGATTTTTTATTGTTTGATAGATGAACGAGATCAATCTCTATGCTAAGTTGTTTAAATTTATCGACTATTTTTTCACACTCTATGATCCATAAGGACCTTAATTGGCAAATAGG
>contig_195_chunk_54801
AGACATTTTTTTTAGTTTTTTAGTTTTTTGATAACTGAGTTCATCACTTGATGTAAGATTTGTGAATAGCGTTCGTTTTCTTTTTATAGGATGGGAAGGAGTAGAATTTTTAACTAAATTGGTTGTTTTGGGGGAGCTTTTAGTTTTAGATGGAAATAATAAGGAGGGGTTATTAATTATTTTCCATCGGGGTGATAATG
>contig_195_chunk_55001
CATCGGGTAGTTTTTTCAGATGAATGACCAATTTTTTTAGCGGAGGAGTTAATACGTTACACTGATTTTGGTTGGATCGTTCCTGAATGAACTGGATACGTTTATTTGTTTGATTGGCAAAGTTTAAGAGTTTCATCTTATGCTGAGCATGAATAGATTTTTTAGCGGCTTCTCTATAGAAGCTAGCAGATTTTTTAAAA
>contig_195_chunk_55201
TAATAAATGGACTTTTCAAAGCTTGACTTTTTTATTAAAAATTCTGCAAAATTATAACAATACTCTGCTTTCAGACTATTTTGACTAACTATCCAAAATTGCTGAAAGTTATCGATATGTTTTAATTGTTTAAGTGAGTTTTTATTTTTATCGTTTGATTCTAAGCTTATTTTTTTTATAACTAATTGATTAAAATCAAT
>contig_195_chunk_55401
TTCGATGGCTAGAATTTTTTTGTTTAATCCATTTAATTTTTCTTCTGTTTCTGGATCCAAATTTAAAGTGTAGACATCAGAATAGAGCATTGATGTCCATGCTTCAAAATAAAGTTCATTAGTTAACTGAGTAGGATTTCCTTTTTTTTCAATAATAGACATGATTTCTCGGAATTTTTCCTTGCAAGAACTAAATTCTT
>contig_195_chunk_55601
TGGTATCTAGATTATTTTTAGACTGGAGATGAGCAGTCTGATAGTGTTTATTAGCAACTTCCATAAGAGTTATTAAGTAACGCTCTAATTCGTCTGGATTGCTGACTTGTTTCGCATCCAAAAAATTTTTTTTAGAGGTTAAAAGGGATAGATTATTTTTTATCTTTGGCATGTTAGGTTAAGCTGCTTAAAAGTAAATG
>contig_195_chunk_55801
AGTTAGATTTTAGCGAGAGATATACTAGAAAATTTATAATTTTAAAAGCAAATTTTTAAGTGAGTTCTCGCATGATTAGTTTCGACTTGTTCCTTACAATGAGTTTGTATAAAGCGCAATAAATCTTTAAAAGAGTTTCCGAATGAATGGTAGGTGCTTTATACTTTAGTAAACATTGAAAATGTTCTTGGAGTGTCGTA
>contig_195_chunk_56001
TTTAATAATTGGATTGAAATGGGTCCAATGGGTTTGATCGGTTGAAAAAAAGAACGACTTGAATTGGTATTGTCAGATAAAATTAAGTCTTGCTCAGGGAATTGTTGTAAAAGATAGTTTTTAAGTTGTTCGATTTTATGTGTTAGGCCTAGATTATCCTTTTTAGCTAGTTTTAATTTTAGATTTGACTTCATAATAAG
>contig_195_chunk_56201
ATTCAGTTTTTTCTAGATTTATTAGTTTATTGTATGAATAGTAACCGAAGAAACTTAACTATTTATTAACTATTATTTAAAATATAGCATTCATTAAGGCATTAATTTTTAAGAGTAAGGATTTTTTGGAAATGACTTAATCGTTTTTGCAAAATAAACAAGTTAAACGGGGATAGGGTCTTATATTGGGGCGAAAATCA
>contig_195_chunk_56401
CAAAAAGCGCATTCGCCTATTTGACTCAAATGAGTATATACTTTCATTTTTAATGAACGATTGAGTGAAGAGATGATAGGTGGCTTTTCTTTAGGTCAAAAAATAATACTTTGGGTAATACCTTTATTATTTGCTATTACCGTCCATGAAACGGCACATGGTTGGGTTGCCTCAAAATGTGGGGATCCAACGGCTAAACT
>contig_195_chunk_56601
ATTAGGTCGCTTAACCTTGAATCCATTGAAGCATATTGACCCCATCGGGACCATTATTGTCCCAGCTATCCTTTTTTCCCTAGGGGGGTTTATATTTGGCTGGGCTAAGCCAGTACCCATTACTTGGCAAAATCTTAAAAATCCCAGACGTGATATGGCCTTAGTCGCTGCGGCAGGTCCTTTGGCTAATCTCATGATGG
>contig_195_chunk_56801
CTTTTTTGTGGGTGGGTATCGCCAAAATTGCGATGGGATTCGATAATGATCCGGTTATTTACATGGCTCAGATTGGCATATCAATTAACTTGGTATTAATGTTGTTAAACCTTCTTCCGATCCCCCCCCTAGATGGTAGTCGCGTGGTGGCCAGTTTTTTGTCACCTGCAATGGCGTACCAGTTTAATAAATTAGAGGTA
>contig_195_chunk_57001
TATGGCTTTCTTATTTTAGTACTTTTATTGGCCAGCGGTATTCTGGGCAGAATCTTAGGCCCGCTATTACAAGGGTTATTATCGGTTTTTTTTAGATTTTTTGGATTATAACGATTACACTGGCGCTATGAGTGAAAATAGACTAGCTACGACACTAATCGGCGATGCGCCTATTGCCACGATACGTGGTCAACCCTTGG
>contig_195_chunk_57201
TTCAGTTACCTTACGATCTGTATATTCCCCCTCAGGCTTTAGAAGTACTGTTAGAAGCTTTTACAGGCCCTTTAGATCTGTTGTTATATCTGATAAAAAAGCAAAATTTTGATATTTTAGATATTCCAGTTGCCGAAATAACCCGCCAATATATGCAATATATTGAGTTGATGCAGGTATTAGAAATTGAATTAGCTGCA
>contig_195_chunk_57401
GAATATCTGGTCATGGCAGCCATATTGACTGAAATTAAATCGCGCTTGCTTTTACCTAAGCCTGCTGAGACCCCAACGAATGATGAAGCGGATCCACGCGCTGAATTAATCCGCCGTTTACAAGAATATGAAAGGACTAAACAAGCGGCACAGGCCTTAGAGCAATTGCCCCGTCTAGGGCGGGATGTTTTTTTAGCAAT
>contig_195_chunk_57601
GGCTGAAGCAGGGCTTCCACCCGTCTCGGCAGAAAATCCCAGACAAGCTCCGCCCTTGGCTTTAGAGGGGTTAGTAGAGGCTTTTCAAGCGGTTTTAGCCAGAGCGGCTTTAAGGACGCATCATCCCATTGCCGAAGAGCCTTTGTCGATTAAGGAACGTATGTCGCAAATTTTGAAAAAAATAACGGCGCAATCCCCTC
>contig_195_chunk_57801
[truncated: 1,262,113 more chars]
