# Supplementary material for: Candidate pathogenicity islands in the genome of ‘Candidatus Rickettsiella isopodorum’, an intracellular bacterium infecting terrestrial isopod crustaceans
Source: PeerJ. 2016 Dec 21;4:e2806. doi: 10.7717/peerj.2806 (PMC5181103; doi:10.7717/peerj.2806)
Supplement: Supplemental Information 2 [file peerj-04-2806-s002.zip › Supplement/comparative_genomics/dot_plot_isopodorum_diplorickettsia_200/Rickettsiella_isopodorum_formatted.fasta.single_line]

>contig_1
AAAAACTCAATTTTAAGAATTACCAAATAATTTCAAATGTTGAAATTTAGGAAAAATCGTACTT
>contig_2
AAACAAATATTGAAATTTCATTAAAAAACGTCAATTTAAGACACCTAAAACTATTAATAAATTC
>contig_3
ACTTTTCTGCTTTTTGAAATTGCATTTCAATGAAACACATTATTTTTTCAAATGCTGAAAATAC
>contig_4
CAAATAATTTCAAATGTTGAAATTTAGGAAAAATCGTACTTTTAAGAGTTCTAAATTTGTAATG
>contig_5
CAAATTCGCTTTTCTGCTTTTTGAAATTGCATTTCAATGAAACACATTATTTTTTCAAATGCTG
>contig_6
CAAATTCGCTTTTCTGCTTTTTGAAATTGCATTTCAATGAAACACATTATTTTTTCAAATGCTA
>contig_7
CAACTAATGAAATATTTGGTATATAAAAACAAATATTGAAATTTCATTAAAAAACGTCAATTTA
>contig_8
CAATGAAACACATTATTTTTTCAAATGCTGAAAATACCGTTAAAAACTCAATTTTAAGATTTAC
>contig_9
CAGCATTTGAAAAAATAATGTGTTTCATTGAAATGCAATTTCAAAAAGCAGAAAAGCGAATTTA
>contig_10
TAAAACAGGTTTTCACAACTAATGAAATATTTGGTATATAAAAACAAATATTGAAATTTCATTA
>contig_11
TAAATTCGCTTTTCTGCTTTTTGAAATTGCATTTCAATGAAACACATTATTTTTTCAAATGCTA
>contig_12
TTTTCACAACTAATGAAATATTTGGTATATAAAAACAAATATTGAAATTTCATTAAAAAACGTC
>contig_13
TTTTTCCTTGAGTGAACAGACTATTGGATAGACTTCCAAAGAAGATACTACTAGTTATTAATCC
>contig_14
AAATTTGTAATGTGAAAATTTAAGAAAAAGCGTAATTTTAGAAGTTAAATTTTTTTATTAAAACA
>contig_15
AATCTTAAAATTGAGTTTTTAACGGTATTTTCAGCATTTGAAAAAATAATGTGTTTCATTGAAAT
>contig_16
AATTTTTTATTAAAACAGGTTTTCACAACTAATGAAATATTTGGTATATAAAAACAAATATTGAA
>contig_17
ACCAAATAATTTCAAATGTTGAAATTTAGGAAAAATCGTACTTTTAAGAGTTCTAAATTTGTAAT
>contig_18
ATTTACCAAATAATTTCAAATGTTGAAATTTAGGAAAAATCGTACTTTTAAGAGTTCTAAATTTG
>contig_19
CTCTTTTCTGCTTTTTGAAATTGCATTTCAATGAAACACATTATTTTTTCAAATGCTGAAAATAC
>contig_20
CTCTTTTCTGCTTTTTGAAATTGCATTTCAATGAAACACATTATTTTTTCAAATGCTGAAAATCC
>contig_21
CGCTTTTCTGCTTTTTGAAATTGCATTTCAATGAAACACATTATTTTTTCAAATGCTGAAAATAC
>contig_22
CGCTTTTCTGCTTTTTGAAATTGCATTTCAATGAAACACATTATTTTTTCAAATGCTGAAAATCC
>contig_23
TAAATCTTAAAATTGAGTTTTTAACGGTATTTTCAGCATTTGAAAAAATAATGTGTTTCATTGAA
>contig_24
TAAATTTCAACATTTGAAATTATTTGGTAAATCTTAAAATTGAGTTTTTAACGGTATTTTCAGCA
>contig_25
TACAAATTTAGAACTCTTAAAAGTACGATTTTTCCTAAATTTCAACATTTGAAATTATTTGGTAA
>contig_26
TACTTTTAAGAGTTCTAAATTTGTAATGTGAAAATTTAAGAAAAAGCGTAATTTTAGAAGTTAAA
>contig_27
TCTTAAAATTGAGTTTTTAACGGTATTTTCAGCATTTGAAAAAATAATGTGTTTCATTGAAATGC
>contig_28
ACGTTTTTTAATGAAATTTCAATATTTGTTTTTATATACCAAATATTTCATTAGTTGTGAAAACCT
>contig_29
ACGGGATTTTCAGCATTTGAAAAAATAATGTGTTTCATTGAAATGCAATTTCAAAAAGCAGAAAAG
>contig_30
CTGAAAATACCGTTAAAAACTCAATTTTAAGATTTACCAAATAATTTCAAATGTTGAAATTTAGGA
>contig_31
TCTGCTTTTTGAAATTGCATTTCAATGAAACACATTATTTTTTCAAATGCTGAAAATACCGTTAAA
>contig_32
AACCTGTTTTAATAAAAAAATTTAACTTCTAAAATTACGCTTTTTCTTAAATTTTCACATTACAAAT
>contig_33
AACGGTATTTTCAGCATTTGAAAAAATAATGTGTTTCATTGAAATGCAATTTCAAAAAGCAGAAAAG
>contig_34
TTCCAGAGATTCCAGAGATTCCAGAGATTCCAGAGATTCCAGAGATTCCAGAGATTCCAGAGATTCC
>contig_35
TGAAAACCTGTTTTAATAAAAAAATTTAACTTCTAAAATTACGCTTTTTCTTAAATTTTCACATTAC
>contig_36
AAAACAGGTTTTCACAACTAATGAAATATTTGGTATATAAAAACAAATATTGAAATTTCATTAAAAAA
>contig_37
AAATTCGCTTTTCTGCTTTTTGAAATTGCATTTCAATGAAACACATTATTTTTTCAAATGCTGAAAAT
>contig_38
AAATTGACGTTTTTTAATGAAATTTCAATATTTGTTTTTATATACCAAATATTTCATTAGTTGTGAAA
>contig_39
AACTAATGAAATATTTGGTATATAAAAACAAATATTGAAATTTCATTAAAAAACGTCAATTTAAGACA
>contig_40
AATTCACTTTTCTGCTTTTTGAAATAGCATTTCAATGAAACACATTATTTTTTCAAATGCTGAAAATA
>contig_41
AGAGATTCCAGAGATTCCAGAGATTCCAGAGATTCCAGAGATTCCAGAGATTCCAGAGATTCCAGAGA
>contig_42
AGTACGATTTTTCCTAAATTTCAACATTTGAAATTATTTGGTAATTCTTAAAATTGAGTTTTTAACGG
>contig_43
CAAATATTGAAATTTCATTAAAAAACGTCAATTTAAGACATCTAAAACTATTAATAAATTCACTTTTC
>contig_44
AATTTATTAATAGTTTTAGGTGTCTTAAATTGACGTTTTTTAATGAAATTTCAATATTTGTTTTTATAT
>contig_45
ATTACGAATTTAGAACTCTTAAAAGTACGATTTTTCCTAAATTTCAACATTTGAAATTATTTGGTAAAT
>contig_46
TTAATAGTTTTAGGTGTCTTAAATTGACGTTTTTTAATGAAATTTCAATATTTGTTTTTATATACCAAA
>contig_47
TGTGAAAACCTGTTTTAATAAAAAATTTTAACTTCTAAAATTACGCTTTTTCTTAAATTTTCACATTAC
>contig_48
AACAAATATTGAAATTTCATTAAAAAACGTCAATTTAAGACACCTAAAACTATTAATAAATTCACTTTTC
>contig_49
AATTTCAACATTTGAAATTATTTGGTAAATCTTAAAATTGAGTTTTTAACGGTATTTTCAGCATTTGAAAA
>contig_50
AATGAAATTTCAATATTTGTTTTTATATACCAAATATTTCATTAGTTGTGAAAACCTGTTTTAATAAAAAA
>contig_51
ATGAAATATTTGGTATATAAAAACAAATATTGAAATTTCATTAAAAAACGTCAATTTAAGACACCTAAAAC
>contig_52
CTAAAACTATTAATAAATTCACTTTTCAGCTTTTTGAAATTGCATTTCAATGAAACACATTATTTTTTCAA
>contig_53
CTTTTAAGAGTTCTAAATTTGTAATGTGAAAATTTAAGAAAAAGCGTAATTTTAGAAGTTAAAATTTTTTA
>contig_54
TAAATTGACGTTTTTTAATGAAATTTCAATATTTGTTTTTATATACCAAATATTTCATTAGTTTTGAAAAC
>contig_55
AATGTGTTTCATTGAAATGCAATTTCAAAAAGCAGAAAAGAGAATTTATTAATTGTTTTAGGTGTCTTAAAT
>contig_56
TAACTTCTAAAATTACGCTTTTTCTTAAATTTTCACATTACAAATTTAGAACTCTTAAAAGTACGATTTTTC
>contig_57
ACCTAAAACAATTAATAAATTCTCTTTTCTGCTTTTTGAAATTGCATTTCAATGAAACACATTATTTTTTCAA
>contig_58
ATTTCAATGAAACACATTATTTTTTCAAATGCTGAAAATACCGTTAAAAACTCAATTTTAAGAATTACCAAAT
>contig_59
TACAAATTTAGAACTCTTAAAAGTACGATTTTTCCTAAATTTCAACATTTGAAATTATTTGGTTAATCTTAAA
>contig_60
AACACATTATTTTTTCAAATGCTGAAAATACCGTTAAAAACTCAATTTTAAGAATTACCAAATAATTTCAAATG
>contig_61
ATTAATAAATTCTCTTTTCTGCTTTTTGAAATTGCATTTCAATGAAACACATTATTTTTTCAAATGCTGAAAAT
>contig_62
ATTTTGAAAATCCAGAGTATGTTCCTTATGAGGAAAGGGATAATAATCCTTCTGGGACACAAGCAGTAAGTGGA
>contig_63
AAATAATTTCAAATGTTGAAATTTAGGAAAAATCGTACTTTTAAGAGTTCTAAATTTGTAATGTGAAAATTTAAG
>contig_64
AACCTGTTTTAATAAAAAATTTTAACTTCTAAAATTACGCTTTTTCTTAAATTTTCACATTACAAATTTAGAACT
>contig_65
CATTGAAATGCAATTTCAAAAAGCAGAAAAGAGAATTTATTAATTGTTTTAGGTGTCTTAAATTGACGTTTTTTA
>contig_66
ACTTCACCAAAGGCAAGACAGCGTTGATAATAAGACCATACCTTGCGCTTGTTATTAATCCCAGTCAATAAACCCA
>contig_67
ATATTTCATTAGTTGTGAAAACCTGTTTTAATAAAAAATTTTAACTTCTAAAATTACGCTTTTTCTTAAATTTTCA
>contig_68
ATTTCAAAAAGCAGAAAAGTGAATTTATTAATAGTTTTAGGTGTCTTAAATTGACGTTTTTTAATGAAATTTCAAT
>contig_69
TTAAAATTGAGTTTTTAACGGTATTTTCAGCATTTGAAAAAATAATGTGTTTCATTGAAATGCAATTTCAAAAAGC
>contig_70
AAATTACGCTTTTTCTTAAATTTTCACATTACAAATTTAGAACTCTTAAAAGTACGATTTTTCCTAAATTTCAACAT
>contig_71
CTTTTAAGAGTTCTAAATTTGTAATGTGAAAATTTAAGAAAAAGCGTAATTTTAGAAGTTAAATTTTTTTATTAAAA
>contig_72
AAAGACGGTTTAGAAATACTAAAAACCTATGCTCCTCAATGTGAAGCGGAGATTCAAAAAATATTAGACGAAATAGAA
>contig_73
ATAATGTGTTTCATTGAAATGCAATTTCAAAAAGCTGAAAAGTGAATTTATTAATAGTTTTAGATGTCTTAAATTGAC
>contig_74
ATATTTCATTAGTTGTGAAAACCTGTTTTAATAAAAAAATTTAACTTCTAAAATTACGCTTTTTCTTAAATTTTCACA
>contig_75
AATGAAACACATTATTTTTTCAAATGCTGAAAATACCGTTAAAAACTCAATTTTAAGATTTACCAAATAATTTCAAATG
>contig_76
ATTGAAATTTCATTAAAAAACGTCAATTTAAGACACCTAAAACTATTAATAAATTCACTTTTCAGCTTTTTGAAATTGC
>contig_77
ACCGTTAAAAACTCAATTTTAAGATTAACCAAATAATTTCAAATGTTGAAATTTAGGAAAAATCGTACTTTTAAGAGTTC
>contig_78
TAAAAAACGTCAATTTAAGACACCTAAAACTATTAATAAATTCACTTTTCTGCTTTTTGAAATAGCATTTCAATGAAACA
>contig_79
TTCAATGAAACACATTATTTTTTCAAATGCTGAAAATACCGTTAAAAACTCAATTTTAAGATTAACCAAATAATTTCAAA
>contig_80
AAAACTCAATTTTAAGAATTACCAAATAATTTCAAATGTTGAAATTTAGGAAAAATCGTACTTTTAAGAGTTCTAAATTTG
>contig_81
CGCATATTTTTTTGGTAGACGGTAATATGGTTGAAGGAGGATGTTATTCAAAGAGAGGATGCTAAATAGCTTATTGCAGAA
>contig_82
TCCACTTACTGCTTGTGTCCCAGAAGGATTATTATCCCTTTCCTCATAAGGAACATACTCTGGGTTTTCAAAATACTCTTC
>contig_83
TTTTCAAATGCTGAAAATACCGTTAAAAACTCAATTTTAAGAATTACCAAATAATTTCAAATGTTGAAATTTAGGAAAAATC
>contig_84
AAAACGTCAATTTAAGACACCTAAAACTATTAATAAATTCACTTTTCAGCTTTTTGAAATTGCATTTCAATGAAACACATTAT
>contig_85
AACCTGTTTTAATAAAAAAATTTAACTTCTAAAATTACGCTTTTTCTTAAATTTTCACATTACGAATTTAGAACTCTTAAAAG
>contig_86
AACCTGTTTTAATAAAAAATTTTAACTTCTAAAATTACGCTTTTTCTTAAATTTTCACATTACGAATTTAGAACTCTTAAAAG
>contig_87
ATTAATAAATTCACTTTTCAGCTTTTTGAAATTGCATTTCAATGAAACACATTATTTTTTCAAATGCTGAAAATACCGTTAAA
>contig_88
ATTTTTCCTAAATTTCAACATTTGAAATTATTTGGTTAATCTTAAAATTGAGTTTTTAACGGTATTTTCAGCATTTGAAAAAA
>contig_89
CTAAAACTATTAATAAATTCACTTTTCTGCTTTTTGAAATTGCATTTCAATGAAACACATTATTTTTTCAAATGCTGAAAATA
>contig_90
GAAATGCAATTTCAAAAAGCTGAAAAGTGAATTTATTAATAGTTTTAGATGTCTTAAATTGACGTTTTTTAATGAAATTTCAAT
>contig_91
ACTTTTCTGCTTTTTGAAATAGCATTTCAATGAAACACATTATTTTTTCAAATGCTGAAAATACCGTTAAAAACTCAATTTTAA
>contig_92
ATTTCAATGAAACACATTATATTTTCAAATGCTGAAAATACCGTTAAAAACTCAATTTTAAGATTTACCAAATAATTTCAAATG
>contig_93
ATTTCAATGAAACACATTATATTTTCAAATGCTGAAAATACCGTTAAAAACTCAATTTTAAGAATTACCAAATAATTTCAAATG
>contig_94
AGACACCTAAAACTATTAATAAATTCACTTTTCTGCTTTTTGAAATAGCATTTCAATGAAACACATTATTTTTTCAAATGCTGA
>contig_95
CTTTACCTAAAAATTGTCGTTTGCCCACGGAAGATACATTTTCATTGAATAAAATACTGAGTACTTTTTTATTTTCCAAGCCTA
>contig_96
AAAAGCGTAATTTTAGAAGTTAAAATTTTTTATTAAAACAGGTTTTCACAACTAATGAAATATTTGGTATATAAAAACAAATATTG
>contig_97
ATAATGTGTTTCATTGAAATGCAATTTCAAAAAGCAGAAAAGTGAATTTATTAATAGTTTTAGGTGTCTTAAATTGACGTTTTTTA
>contig_98
ATGAAATATTTGGTATATAAAAACAAATATTGAAATTTCATTAAAAAACGTCAATTTAAGACATCTAAAACTATTAATAAATTCAC
>contig_99
AAAAGCGTAATTTTAGAAGTTAAATTTTTTTATTAAAACAGGTTTTCACAACTAATGAAATATTTGGTATATAAAAACAAATATTGAA
>contig_100
ATGTTGAAATTTAGGAAAAATCGTACTTTTAAGAGTTCTAAATTTGTAATGTGAAAATTTAAGCAAAAGCGTAATTTTAGAAGTTAAA
>contig_101
AAAATACCGTTAAAAACTCAATTTTAAGATTTACCAAATAATTTCAAATGTTGAAATTTAGGAAAAATCGTACTTTTAAGAGTTCTAAATT
>contig_102
CGTTTTTTAATGAAATTTCAATATTTGTTTTTATATACCAAATATTTCATTAGTTTTGAAAACATGTTTTAATAAAAAAATTTAACTTCTA
>contig_103
TATTGAAATTTCATTAAAAAACGTTAATTTTAGACACCTAAAACTATTAATAAATTCACTTTTCTGCTTTTTGAAATAGCATTTCAATGAAACA
>contig_104
ATTTCAAAAAGCAGAAAAGAGAATTTATTAATTGTTTTAGGTGTCTTAAATTGACGTTTTTTAATGAAATTTCAATATTTGTTTTTATATACCAAA
>contig_105
CCAGAGTATGTTCCTTATGAGGAAAGGGATAATAATCCTTCTGGGACACAAGCAGTAAGTGGATACGAAGAACCTCAATATGAAGAGTATTTTGAAAA
>contig_106
ATAATGTGTTTCATTGAAATGCAATTTCAAAAAGCAGAAAAGTGAATTTATTAATAGTTTTAGATGTCTTAAATTGACGTTTTTTAATGAAATTTCAAT
>contig_107
ATTTGTAATGTGAAAATTTAAGAAAAAGCGTAATTTTAGAAGTTAAATTTTTTTATTAAAACATGTTTTCAAAACTAATGAAATATTTGGTATATAAAA
>contig_108
AAACCTTTAAATTTCAGAGAAACTATCGAAATGGAGCACGAAAATCAGATATATAGGGCTATCGATAAATTTGAAAAATTACAAAATAAAAGTAGTTATTC
>contig_109
CAAATAATTTCAAATGTTGAAATTTAGGAAAAATCGTACTTTTAAGAGTTCTAAATTCGTAATGTGAAAATTTAAGAAAAAGCGTAATTTTAGAAGTTAAA
>contig_110
AAAAGTGAATTTATTAATAGTTTTAGGTGTCTAAAATTAACGTTTTTTAATGAAATTTCAATATTTGTTTTTATATACCAAATATTTCATTAGTTGTGAAAA
>contig_111
ATATTTCATTAGTTGTGAAAACCTGTTTTAATAAAAAAATTTAACTTCTAAAATTACGCTTTTGCTTAAATTTTCACATTACAAATTTAGAACTCTTAAAAG
>contig_112
ATATTTCATTAGTTGTGAAAACCTGTTTTAATAAAAAATTTTAACTTCTAAAATTACGCTTTTGCTTAAATTTTCACATTACAAATTTAGAACTCTTAAAAG
>contig_113
AAAAAAATAGTCTAAATTCAAACGATTAGCTAAGTCAGTCCCTGACTGTTAATCATACTCTCGACTGCCTCTGCTTTAATTAAAGTTCTATAAAAACAATCAG
>contig_114
TAAAGCTAGGCAAGGTAATGTTAACTACAAGGTAGCGATAGAATGCTCAGAAGATCTGCAACGCCGCTTAATGAAGTTTTTTCGCAGCAGTGTTTTGTTATTTCA
>contig_115
CCCAGAAGGATTATTATCCCTTTCCTCATAAGGAACATACTCTGGGTTTTCAAAATACTCTTCATATTGAGGTTCTTCGTATCCACTTACTGCTTGTGTCCCAGAAGGA
>contig_116
AACAAATATTGAAATTTCATTAAAAAACGTCAATTTAAGACACCTAAAACTATTAATAAATTCTCTTTTCTGCTTTTTGAAATTGCATTTCAATGAAACACATTATTTTTTCAA
>contig_117
CAATAAAAGGTGGAGCACGTTTTTTTTTATTGTTCCAAAATTAACCGAAGAGCGCCCCTTATGGAAGCGAGATGAAACTAGTCTAAATAACTTGCGATTATTTAACTTAGAACC
>contig_118
CTTGTGTCCCAGAAGGATTATTATCCCTTTCCTCATAAGGAACATACTCTGGATTTTCAAAATACTCTTCATATTGAGGTTCTTCGTATCCACTTACTGCTTGTGTCCCAGAAGGA
>contig_119
AACAAATATTGAAATTTCATTAAAAAACGTCAATTTAAGACACCTAAAACTATTAATAAATTCGCTTTTCTGCTTTTTGAAATTGCATTTCAATGAAACACATTATTTTTTCAAATGCT
>contig_120
CGTTTTTTAATGAAATTTCAATATTTGTTTTTATATACCAAATATTTCATTAGTTTTGAAAACCTGTTTTAATAAAAAAATTTAACTTCTAAAATTACGCTTTTTCTTAAATTTTCACA
>contig_121
TTCTGCTTTTTGAAATTGCATTTCAATGAAACACATTATTTTTTCAAATGCTGAAAATCCCGTTAAAAACTCAATTTTAAGAATTACCAAATAATTTCAAATGTTGAAATTTAGGAAAAATC
>contig_122
AAATTCGCTTTTCTGCTTTTTGAAATTGCATTTCAATGAAACACATTATTTTTTCAAATGCTAAAAATACCGTTAAAAACTCAATTTTAAGATTTACCAAATAATTTCAAATGTTGAAATTTAGGA
>contig_123
ATATAAAAACAAATATTGAAATTTCATTAAAAAACGTCAATTTAAGACACCTAAAACTATTAACAAATTCGCTTTTCTGCTTTTTGAAATTGCATTTCAATGAAACACATTATTTTTTCAAATGCT
>contig_124
AAAACAGGTTTTCACAACTAATGAAATATTTGGTATATAAAAACAAATATTGAAATTTCATTACAAAACGTCAATTTAAGACACCTAAAACTATTAATAAATTCACTTTTCAGCTTTTTGAAATTGC
>contig_125
AAACAAATATTGAAATTTCATTAAAAAACGTCAATTTAAGACACCTAAAACTATTAATAAATTTACTTTTCTGCTTTTTGAAATTGCATTTCAATGAAACACATTATTTTTTCAAATGCTGAAAATA
>contig_126
AAATTACGCTTTTTCTTAAATTTTCACATTACAAATTTAGAACTCTTAAAAGTACGATTTTTCATAAATTTCAACATTTGAAATTATTTGGTAAATCTTAAAATTGAGTTTTTAACGGTATTTTCAG
>contig_127
AATTTCAACATTTGAAATTATTTGGTAAATCTTAAAATTGAGTTTTTAACGGTATTTTCAGCACTTGAAAAAATAATGTGTTTCATTGAAATGCAATTTCAAAAAGCTGAAAAGTGAATTTATTAAT
>contig_128
AATGAAACACATTATTTTTTCAAATGCTGAAAATACCGTTAAAAACTCAATTTTAAGATTTACAAAATAATTTCAAATGTTGAAATTTAGGAAAAATCGTACTTTTAAGAGTTCTAAATTTGTAATG
>contig_129
AATGAAATTTCAATATTTGTTTTTATATACCAAATATTTCATTAGTTGTGAAAACCTGTTTTAGTAAAAAATTTTAACTTCTAAAATTACGCTTTTTCTTAAATTTTCACATTACAAATTTAGAACT
>contig_130
AAGTACGATTTTTCCTAAATTTCAACATTTGAAATTATTTGGTAATTCTTAAAATTGAGTTTTAAACGGTATTTTCAGCATTTGAAAAAATAATGTGTTTCATTGAAATGCAATTTCAAAAAGCAGA
>contig_131
ACCTAAAACAATTAATAAATTCTCTTTTCTGCTTTTTGAAATTGCATTTCAATGAAACACATTCTTTTTTCAAATGCTGAAAATACCGTTAAAAACTCAATTTTAAGATTAACCAAATAATTTCAAA
>contig_132
ATTACAAATTTAGAACTCTTAAAAGTACGATTTTTCCTAAATTTCAACATTTGAAATTATTTGTTAAATCTTAAAATTGAGTTTTTAACGGTATTTTCAGCATTTGAAAAAATAATGTGTTTCATTG
>contig_133
ATTTAAGACACCTAAAACAATTAATAAATTCTCTTTTCTGCTTTTTGAAATTGCATTTCAATGCAACACATTATTTTTTCAAATGCTGAAAATACCGTTAAAAACTCAATTTTAAGAATTACCAAAT
>contig_134
TACTCAGTATTTTATTCAATGAAAATGTATCTTCCGTGGGCAAACGACAATTTTTAGGTAAAGCACTGCAAGTGGCTTCGCCATTTGTTGCTAAAGCCACCTCAATTTATTTTGCCTATAATCTTAA
>contig_135
AGTACGATTTTTCCTAAATTTCAACATTTGAAATTATTTGGTAATTCTTAAAATTGAGTTTTTTACGGGATTTTCAGCATTTGAAAAAATAATGTGTTTCATTGAAATGCAATTTCAAAAAGCAGAA
>contig_136
CAAATAATTTCAAATGTTGAAATTTAGGAAAAATCGTACTTTTAAGAGTTCTAAATTCGTAATATGAAAATTTAAGAAAAAGCGTAATTTTAGAAGTTAAAATTTTTTATTAAAACAGGTTTTCACA
>contig_137
CAATATTTGTTTTTATATACCAAATATTTCATTAGTTGTGAAAACCTGTTTTAATAAAAAATTATAACTTCTAAAATTACGCTTTTTCTTAAATTTTCACATTACAAATTTAGAACTCTTAAAAGTA
>contig_138
TACTCAGCATTTTATTCAATGAAAATGTATCTTCCGTGGGCAAACGACAATTTTTAGGTAAAGTACTGCAAGCGGCTTCGCCATTTGTTGCTAAAGCCACCTCAATTTATTTTGCCTATAATCTTAA
>contig_139
TAGAAGTTAAATTTTTTTATTAAAACATGTTTTCAAAACTAATGAAATATTTGGTATATAAAATCAAATATTGAAATTTCATTAAAAAACGTCAATTTAAGACATCTAAAACTATTAATAAATTCAC
>contig_140
TTTAAGATTAACCAAATAATTTCAAATGTTGAAATTTAGGAAAAATCGTACTTTTAAGAGTTCGAAATTTGTAATGTGAAAATTTAAGAAAAAGCGTAATTTTAGAAGTTAAATTTTTTTATTAAAA
>contig_141
AGGTTTTCACAACTAATGAAATATTTGGTATATAAAAACAAATATTGAAATTTCATTAAAAAAAAGTCAATTTAAGACATCTAAAACTATTAATAAATTCACTTTTCAGCTTTTTGAAATTGCATTTC
>contig_142
TATTGAAATTTCATTAAAAAACGTTAATTTTAGACACCTAAAACTATTAATAAATTCACTTTTGTGCTTTTTGAAATAGCATTTCAATGAAACACATTATATTTTCAAATGCTGAAAATACCGTTAAAAACTCAATTTTAAGA
>contig_143
ATATTCTAAAGGAGCCAGATGAAGTGTGCTAAGTAAAAACTCAAAAAATTTTTCTCCTCTAGAAAGATGCACATATTTTTCAATGGCTTCAACGTGTTTTTCAGCCGCATACCCTTCAGCTCCCAGCCATACAACTAGCGCCATTCCTTCTCC
>contig_144
CAACTAATGAAATATTTGGTATATAAAAACAAATATTGAAATTTCATTAAAAAACGTCAATTTTAGACACCTAAAACTATTAATAAATTTACTTTTCTGCTTTTTGAAATAGCATTTCAATGAAACACATTATTTTTTCAAATGCTGAAAATA
>contig_145
TCAGCATTTGAAAAAATAATGTGTTTCATTGAAATGCTATTTCAAAAAGCAGAAAAGTGAATTGATTAATAGTTTTAGGTGTCTTAAATAGACGTTTTTTAATGAAATTTCAATATTTGTTTTTATATACCAAATATTTCATTAGTTGTGAAA
>contig_146
GCTTCGATGCCATCGATACTTAAAATGACACTATTTGAAATGATATTCGGAAGAACATCTTTATTTCCCATTCTATAAGCGTGTATTTCATTTTTAAGATTATAGGCAAAATAAATTGAGGTGGCTTTAGCAACAAATGGCGAAGCCACTTGCAGT
>contig_147
ATAAAAGACAAGCGACTTGGCGCAAAATGAATGCCTGGCGACCTTAGCGAGTAGGTCCCACCTGATCCCATTCCGAACTCAGACGTGAAACTACTCTGCGCCAATGATACTTTGGGGTTCCCCCATGGGAAAGTAGGGCATCGCCAGGCTACTGTAC
>contig_148
GATTAATAACTAGTAGTATCTTCTTTGGAAGTCTATCCAATAGTCTGTTCACTCAAGGAAAAAACTTAGCCTCCGATGCAAGTTTACTTGAAAAGAATTTAGGCTTGGAAAATAAAAAAGTACTCAGTATTTTATTCAATGAAAATGTATCTTCCGTGGGCA
>contig_149
TGCCCACGGAAGATACATTTTCATTGAATAAAATGCTGAGTACTTTTTTATTTTCCAAGCCTAGATTCTTATCAAGTAATTCTGCATCTGAAATGATGCTTTTTCCTTGAGTGAACAGACTATTGGATAGACTTCCAAAGAAGATACTACTAGTTATTAATC
>contig_150
TGGGATTAATAACAAGCGCAAGGTATGGTCTTATTATCAACGCTGTCTTGCCTTTGGTGAAGTGCAGAAACAACATTCTTATTTTGTTTCTGTTTTGAAAAGGAGCGAACAAGAGCGAACCCTATTGGCAGAGCTAGTAAACTGGCTTGATGAAAATACGAAGCAC
>contig_151
TGGGATTAATAACAAGCGCAAGGTATGGTCTTATTATCAACGCTGTCTTGCCTTTGGTGAAGTACAGAAACAACATAATTATGTTGTTTCTGTTTTGAAAAGAAGCGAACAAGAGCGAACCCTATTGGCAGAGCTAGTAAACTGGCTTGATGAAAATACGAAGCAC
>contig_152
ATTTTTCCTAAATTTCAACATTTGAAATTATTTGGTTAATCTTAAAATTGAGTTTTTAACGGTGTTTTCAGCATTTGAAAAAATAATGTTTTTCATTGAAATGCTATTTCAAAAAGCAGAAAAGAGAATTTATTAATTGTTTTAGGTGTCTTAAATTGACGTTTTTTA
>contig_153
ACGGTAATATGGTTGAAGGAGGATGTTATTCAAAGAGAGGATGCTAAATAGCTTATTGCAGAAAATAGAACAGCGCCTCGCTAAAAAGCCCTTTACATGGATGTCGTGGTGGCACAATAAAAGGTGGAGCACGTTTTTTTTTATTGTTCCAAAATTAACCGAAGAGCGCCCCTTATG
>contig_154
ACGGTAATATGGTTGAAGGAGGATGTTATTCAAAGAGAGGATGCTAAATAGCTTATTGCAGAACATAGAACAGCGCCTCGCTAAAAAGCCCTTTACATGGATGTCGTTGTGGCGCAATAAAAGGTGGAGCACGTTTTTTTTTATTGTTCCAAAATTAACCGAAGAGCGCCCCTTATG
>contig_155
CAATAGGGATGAAGGGTCATCAGAAGAAGTTATCTCAGCCACGAGTGCGTCGTAAACGTCAAGCTCATCGAGAAGAAAAAATAGTAATCCATACCACTCAAAGCTCGACACACACAAAGAAAAATTCTAAACAAATCAATCAAACATTTTTTCATGATAGGAAACATGCTTCTCAAGCTAGTAG
>contig_156
CAAGAAATTCATCCTAATGACCATCAAAAACAAATTGAGCATGCGACACATTTTCAACATTTATCTCAAATAGTGATCGCTAGTAATTTGAGTAGCCTACTTACACCTACGTATTTAAATCCAATAGGGATGAAGGGTCATCAGAAGAAGTTATCTCAGCCACGAGTGCGTCGTAAACGTCAAG
>contig_157
CAAGAAATTCATCCTAATGACCATCAAAAACAAATTGAGCATGCGACACATTTTCAACATTTAACTCAAATAATAACTACCAGTAATTTGAGTAGCCTACTTACACATACGTATTTAAATTCAATAGGGATGAAGGGTCATCAGAAGAAGTTATCTCAGCCACGAGTGCGTCGTAAACGTCAAG
>contig_158
TTTTCCTTGAGTGAACAGACTATTGGATAGACTTCCAAAGAAGATACTACTAGTTATTAATCCAAAATTCATAGCCACTTCATCAAAATGACCTTGAAGCAAAGCCGATAAGGTATCTTTGGTCATCAACGCTGAACTGATATAACGAGAGATGTGTTCTACTTTTTTAAAATGAGATTTAATC
>contig_159
CAAGACAGCGTTGATAATAAGACCATACCTTGCGCTTGTTATTAATCCCAGTCAATAAACCCAGCCACCATCGTTGCCAAAAAGGTCTCCTCCAATAAGCTTGTACCTCAGCTTGCAATGTTTGAGGTTCTAAGTTAAATAATCGCAAGTTATTTAGACTAGTTTCATCTCGCTTCCATAAGGGGCGC
>contig_160
CAAGACAGCGTTGATAATAAGACCATACCTTGCGCTTGTTATTAATCCCAGTCAATAAACCCAACCACCATCGTTGCCAAAAAGATTTCCTCCAATAAGCTTGTATCTCAGCTTGCAATGCTTGCGGTTCTAAGTTAAATAATCGCAAGTTATTTAGACTAGTTTCATCTCGCTTCCATAAGGGGCGC
>contig_161
AACGTGTTTTTCAGCCGCATACCCTTCAGCTCCCAGCCATACAACTAGCGCCATTCCTTCTCCGAGAGGACCAGTGAAGGCTGATATTCCCGTAATAAATCCAAGAAATTCAGCGCCCTCGATACTCGCTTCGATGCCATCGATACTTAAAATGACACTATTTGAAATGATATTCGGAAGAACATCTTTA
>contig_162
AACGTGTTTTTCAGCCGCATACCCTTCAGCTCCCAGCCATACAACTAGCGCCATTCCTTCTCCAAGAGGACCAGTGAAGGCTGATATTCCAGCAATCATTCCAATAAGTTCAGCGCCCTCGATACCGGCTTCGATGCCATCGATACTTAAAATGACACTATTTGAAATGATATTCGGAAGAACATCTTTA
>contig_163
CGTTGCAGATCTTCTGAGCATTCTATCGCTACCTTGTAGTTAACATTACCTTGCCTAGCTTTATTGATCAATTGTTGATACCCCTGTATCTGCGGTTCTATCAACATCTTTATGCTATTTAGACTTTGCTCTAATAATGTTTTTATCTCGATACACGCTTCAGGCCTTCCTTCCTCTAGCAAGCTCGCTATC
>contig_164
CGTTGCAGATCTTCTGAGCATTCTATCGCTACCTTGTAGTTAACATTACCTTGCCTAGCTTTACTGATCAATTGTTGATACCCTTGTATCTGTGGTTCTATCAACATCTTTATACTATTGAGATTTTCTTCTAATAATGTTTTTATCTCGATACACGCTTCAGGCCTTCCTTCCTCTAGCAAGCTCGCTATC
>contig_165
AAATTCTAAACAAATCAATCAAACATTTTTTCATGATAGGAAACATGCTTCTCAAGCTAGTAGAATTGAGGAGGAAAACCGCATCTTAGCAATAGCAGATGATTATCTCGAGAAATATGATAGTTCTTTACGAAAAAAATCGTATCGGAATACTAAAAAACTGAATCAGAAAAAAAATAAAAATAAAAGAAAAGATGTG
>contig_166
ATGCTCAGAAGATCTGCAACGCCGCTTAATGAAGTTTTTTCGCAGCAGTGTTTTGTTATTTCATCCAGACAAATCAAATGGAAACAAGGATTTAAGCCAGATACAGACAGAGTTTTTTCGACAATTTAGGCAATTCTCAGAAATTTCACGTGAGGCAGTGAAAGACGGTTTAGAAATACTAAAAACCTATGCTCCTCAATGTGAAGCGGAGATTCAAAAAATA
>contig_167
ATGCTCAGAAGATCTGCAACGCCGCTTAATGAAGTTTTTTCGCAGCAGTGTTTTGTTATTTCACCCGGACAAATCAAATGGAAACGAGGATTTAAGTCGCGTACAGACAGAGTTTTTTCGGCAATTTAGGCAATTCTCAGAAATTTCACGTGAGGCAGTTAAAGACGGTTTAGAAATACTAAAAACCTATGCTCCTCAATGTGAAGCGGAGATTCAAAAAATA
>contig_168
TAGAAGAGGATACTGAAATTCAACTATTGAAAAACATTGGAAATTATGCATTCTTTCGTGATGAAACTAATCTTATACTTACTAATGCCTTCGAAGTTTCAAATGATTACTGCACAATTATCTGCCGCCATTTTTATCAAGAACCGGAAATGAGAAAAAAGATATTATCGACGACATTTAAATTTTTTGACCAAGAAATTCATCCTAATGACCATCAAAAACAAATTGAGCATGCGACACATTTTCAACATTTA
>contig_169
AATTATTTTTACAACCTAAATTTAAATAAAACATTAAGCCCGCGAAAGCGGGCTTTTTTATTAATAACTCAACCTAAATAAATTTATCTTGTTGAGATAGTTATAAAGTACTGCTAAGATAACTACGATTTGGTCTTATTTTATCTATAATTAGGTTATCATAGATAAAAAATAAATCTAGAAAAAATTTTTTAATCAATTTAAATGATTTTTGTTCTTAGATTTGGCAAGAAAAAAGCGATATGGAGTTAACTAATTCTACAAGGAGATGGATGAGTATGAAACTCAAAGCGATTGTTGCTTCACTCGTAACACTAGGGCTTAG
>contig_170
ATACTAAAAACCTATGCTCCTCAATGTGAAGCGGAGATTCAAAAAATATTAGACGAAATAGAACGTGATCGTAAAGCCTTTAGAGCAGAGCTTGCACAAGTAGGAAAAGAGATTGCACAGATGAGAAAAGAGCGAGAAGAAGCGGCAGCAAAACGAGCACAAGAGCGAAAGGAGATGAAAGAAGAAATTGAGCAATTAAGACAACTAATGTTGGCACAAAACAGAACTACAAATCAAATACCCAAAGAAGCAACGTCATCACAAGAGCAGGAAAGATCAGGAAACAACGCATATTTTTTTGGTAGACGGTAATATGGTTGAAGGAGGATGTTATTCAAAGAGAGGATGCT
>contig_171
ATGTATTGAGCTAACCCATACTAATTGACCGTGTGGCTTGATTTGAGAATCCAACTGGTTATTCTTAGGAATCCATTTTGGAGCTGAATAAAGCATATCCACACATACTTTTTACAGATTTTTTTGTTTTGATAAAGGTTTTCACTCAACGTAAAAATGAGCGAGAATTAAAATAGGATTCGCGCTGTTGATAAGGAGCGATGAATTTTATTTGTGATCGAGGCGAGTTAACTTTCAGTAGCGGAGTGTACTGGAAAGTACATGAGCAACGGAAAAGTTAACCCAACGAAGAGATCGAATAAAAGACAAGCGACTTGGCGCAAAATGAATGCCTGGCGACCTTAGCGAGTAGGTCCCACCT
>contig_172
ATGTATTGAGCTAACCCATACTAATTGACCGTGTGGCTTGATTTGAGAATCCAACTGGTTATTTTTAGGAATCCATTTTGGAGCTGAATAAAGCATATCCACACATACTTTTTACAGATTTTTTAGTTTTGATAAAGCTTTTCGCTAAGCATTAATTTAGCGAATTAAAAGTAATGAATTGGCGCCGTTGATAAAGGAGCGGTGAATTTTATTTGACATCAAGGCGGGTTAACTTTGAGTAGCGGAGTGTACATACGAGTACATGAGCAACGGAAAAGTTAATCCAACGAAGAGATCGGATAAAAGACAAGCGACTTGGCGCAAAATGAATGCCTGGCGACCTTAGCGAGTAGGTCCCACCT
>contig_173
AAGAATCGATGCTGAATGGTTTCTTTAAAATAATAATGAATCCAAGACTCACCTATCTCGCCAGAAGGAATTCGATAGCTTATCGAGTCTATTGTTGGGTTTGATAAAAATGTGATGAGTGTATTATTTCTTAACACAAACTCTAAATTCTTATACGAACGATCAGTGATAAAAAAATTATCGGGATGCGTTTGATTTTTCCCCCCGTAGCCATCAATAAAACGAACATCCTGATCAAGATATAAAATATCAGATTCATTTTTTCGTCCGTAAATGTGATCGATCAAATCGATTCGGACTCTAATCTCATCAGGCGCACAAAAGGGTGGAATCGATTGCATGGCGGCTTTGTTTTTTCCGCATAAGAATCCATC
>contig_174
AAATCGTATCGGAATACTAAAAAACTGAATCAGAAAAAAAATAAAAATAAAAGAAAAGATGTGGGACGCCGTAAAAGACAAACTAAAATAAAAAATAGTACGGTTAAAAATTGGAATAAAGTGGTTTCTGGAGATTTTTTTCAAACCCTACCAAAATTACAGCCCCCCCCATTGGCTAATTCTAGTGCGTTGTTACCTTCCTTTCGTGATCATTTTTCTCATTCCGGTTCTGATTTTTTAGCTAGCGCGGCTAATGATACGGAGATCCACAGCCAGTCCCTATTTTTAAGTTGGATTTATCATACGCTTTGGGGTAAAAAGGCAAAACCTTTAAATTTCAGAGAAACTATCGAAATGGAGCACGAAAATCAGATATATAGGGCTATC
>contig_175
AGCGAACAAGAGCGAACCCTATTGGCAGAGCTAGTAAACTGGCTTGATGAAAATACGAAGCACTGTGAAAAGACATTGGAAAAACATGCAGGTGATTTAAAATGGCTACAAAATCAGTTTCCATCCGTATTAAGTCAGTATGAGAAAAAAAAAGAACAAGAGTTTTTAAAGCGTTTGGAAAAAAAATTAAAAAAGATAACAACAAAAGAGGATCAAATTCGCCTGCGGTGTCGAATTAAAAAAGAATATCAAGGATTAGTTAAAGTGATGCGTGATTATCTGTTATATCCATTACCCTCCGAACAAGCCAATGTTAGGAATGAAGGGGCAGCAACAGTTATTACGGCAGATGAGGCCACAGAACAAAGTGTTATTGTATCGGATAGACATGAACTGGTTAATGTAGGCCCTGCCCCTGTTACTGTCACAAGAAATATGTCGCGTCTGTGTCTTACAGGAAAAGCGCATCTTGGTGATATGGGCAAAGTAGGTAATTGGGTTTTTTTCCAACGACAAAGGATAGCGAGCTTGCTAGAGGAAGGAAGGCCTGAAGCGTGTATCGAGATAAAAACATTATTAGA
>contig_176
GCTGCACAAGAATTGTGTGTTGGCATGGGAATAAAAGATCATTTTTCTTTAGCAGAAAGTATAACCGCTGGAATTACTGCAGGTTTTGGTTCAGGTTTTGGAGGACCCGTGATAGGAGAAAAAACTATCATGACGATGGTACGCATGGGTATGGTTAATGTGTCAGAACAATTAACTGAAATGGCGATAGGTATTCGCCAACAATTTGACATAGCCGGTGTAGTATTAGCTATGGGATCAGCGGGATTAAGTAGTCAAATAAAAATAGCGGATCCTTTAGAACGGCGTTTGGTAGCGGATGTGGAAGTTGCAGCGATGAGTAGTATAGTTCGCGGACGATTCGATGTTGAAAACTTAGCGACGCAACTGATTACGGATGCCGCTGCAGTAGGGATGCAACAGCAAACCAAACCGATATCTGATGACTATCATCAAAGTCAGAAGGCAAGCGGTGGTGTAGGACAGATCACACAAACCACAATAGATCAACAATGGGATGCCCACTTAATTAACGATGCAGAATTCACTGCGACTACGTCGTTACCGTCGGTTACTTTTGATGTCAATAATTCTTACGTAGCCGAACAACTTGGCCAACGAGTGGGCGAAGAAGTGAGTCATTTTTATCATCCCACACCACCACCAAGAAATCCCAATGGATTCTGGC
>contig_177
AGGCGCACAAAAGGGTGGAATCGATTGCATGGCGGCTTTGTTTTTTCCGCATAAGAATCCATCCGTATCAAGTAGCAAATAATCACTATTTTCAGGATAAAAATTATCGAGAACCAGTATATCGGATCCCTTGCCGCCTTGTAGTCGGCCTGTTGTAGCATTGCCTTGTAAATCAAATACATTCCCATTATCACCACCTTTGTACCATTTTTTACCGTTTTTCACGATAAATAATGTGGGGGAATGAGAAAAAGCAATGACTTCGTCCTCTCCTTCTCCTAAATCAACTAAAGTCCCATTACCGGTTCTGTTTAGTGCATAGCTTATGCCTAAGGTCTTATGGCATAAGTAATACTTCATTTTTATATTAAGCACCTCATAAGGAGGTGGGGCGGCGGATAAACAAAATAAATCGCCCTCAGCAGGTTTATCAGGATTATTATCGTCAGGTGTAAAATTTATTTTTTCTTTTAAAAAAGCTTTACGAATTTTGCATGTATCTTCTACAAAAGTAAAAGCAGGAAAAATAGACCACTGAATAGCGGTGTTATCTTTTAAAAATTTAATCGCACGTTCTACTAATTGCCCATTATTGGCTTTAAGCTGTATATATTCTAAAGGAGCCAGATGAAGTGTGCTAAGTAAAAACTCAAAAAATTTTTCTCCTCTAGA
>contig_178
AGGCGCACAAAAGGGTGGAATCGATTGCATGGCGGCTTTGTTTTTTCCGCATAAGAATCCATCGGCATCAAGCAATACATAATCACTGACTTTAGGATTAAATTTATTCAGGAGCAAGATATTAGTCTTCTTACCACCTTCAAGCCGACCTGTAATTGAATTTCCTTGCAAATCAAATACATTCCCATTATCCCCCCCTATGTACTGTTTTTTACCGTTTTTCACGATAAATAATGTGGGTGAATTAGAGAAGGCAATGGCTTGGTCCTCTCCTTCTCCTAAATCGAATAATGTCACATTTCCTGTTCTGTTTAAAGCATAGGTCACTCCTAAGGTCTTATGACAGGAATAATATTTCTTTTTGGTATTTTCATTAGGATTGTAAGGAGGTGGGGCGGCTGATAAACAAAATAAATCACCCTCTTTAGGTTGGTCAGGGTTTGTATCGTCAAGCTTAAAATTTAATTTTATACTTAAATAAACTTTCCGTATTTTACAGCAATCTTCTACATAGGTAAAAGCAGGAAAAATATACCACTGAATAGCGGTGTTATCTTTTAAAAAATTAATCGCACGTTCTACTAATTGCCCATTATTGGCTTTAAGCTGTACATATTCTAAAGGAGCCAGATGAAGTGTGCTAAGTAAAAACTCAAAAAATTTTTCTCCTCTAGA
>contig_179
CATCACGAAAGAATGCATAATTTCCAATGTTTTTCAATAGTTGAATTTCAGTATCCTCTTCTAAATCTTGATTAGTCAGGAGGATAATCTTCTTATCATCAGTAAATATTAAAGGGGCTGCAGTCAAAGTCCAAACGCCATCCTCTAGGGGGGCTATATTTCTAGAGACAGAATCCAAAACGATATCAAGTTTTTGATACCAATTACTATTATCAAGCAGTGCATTTTTTAATTGGATAGTTATCCAAGGCCAGAAACAAGTGGAGTCATAAGAACTTTGATAAACCGGAGAATACACGGAATTACTTAATGTTAAAATTAAGTCATTCGCAGAGGGAAATACATGTGAAGAAATAACAGCCTTCGGATAGATTTGTTTATATTTCTTTATCATTTCCCGTAAATCTAACGTATCTATCCGCTCGATTAAGTCATTTGAATCGCTTTCTGAAGTATCGTATAAGATTACTTTAGGTAGTGGAAACTTAGCATTCTTCCCCGGTAAAATAATATAAACATTTTCACCACCATTACCGACTAAATGACTTTCATGTAAGCCGTTGATATAAAAAATTTCATGTTTTTTTTCTCGCCCTATCGATAGGGTGAGGTTGTTTATTAATTGAATAGAGAAAGTTTTTTCTAAACGATTCGCTATTGCTCTAAATAAACTAATTTTTTCATCCAGTGTTTTATTATTAGAGGTTATTTCTTGTCCATATAAATGCTCATTATGTATTAATTTTATTTCAATTCCTTGAAAGAAATAAGCTATATTTTTTGAAAGACTCGTTGCATTCTTTGTTTGATTACTGTTTGAGGTAATCCGGTTTGAAATAGTAATAGCAAATAGTTTTCTATCTGTATTTTCAGAAGTTAGCACAGAAATATGTAGCGTATTATTTTTTACCGTCATTGTCTCTAGGTGCTCTAAAGGATATTCAAAAAAGAATCGATGCTGAATGGTTTCTTTAAAATAATAATGAATCCAAGACTCACCTATCTCGCCA
>contig_180
CATCACGAAAGAATGCATAATTTCCAATGTTTTTCAATAGTTGAATTTCAGTATCCTCTTCTATATCTTGAGTAGTAATGACGATAATCTTTTTATCGGCAGTAAAAAGTAAAGGTGCTGTAATTAAACTCCAAACTTCATCGTCTAGCGAAACTATATTTTTGGGCAGAATATCAAAAAAGATATCCAGTCTTTGATACCAATGACTATTATCAAACAGTGCATTTTTTAATAAGATCGTCAGCCAAGGTTCAAAACAATTTGAGTCATAAGAATCAGGATAAATCGGAGCATAAATCGCATTACTTAAGGTTAAGATTAAATCATTTCCAGAGGGAAATACATCTGAAGAGATAACAGCACTTGGATAGATTTGTTTATATTTCTTTATCATTTCCCGTAAATCTAACGTATCTATCCGCTCGAGCAACTCATTTGAATCTTCATTTAAGGTTTCATAGAGAACTATATTAGAAACTGGAAAGAATATTTTTTTATCAGGCAAAATAGTATAAACATTTTCACCTCCATTCCCCACCAAATGATTTTCATAGGCACCATTGATATAAAAAATCTCATGTTTTTTTTCTCGACCTATGGATATGCTTATGTTGTTGAGTAATTGAATAGAGAAGGTTTTTTCTAAACGATTGGCTAATGCTTTAAATAAACTAATTTTTTCATCCATTGTTTGATTGTTAGCGGTTATTTCTTTTCCATATAAGTGCTCATTACTTATTAATTTTATTTCAAAATCTTTAAACAAATAATAGAAGTTTTTGGAATGCTGTGCTGTATTATGAGTTTGGTTGACCTCTAAGGTCATTAAAGCCTCTGAAATACTAAGAGAAAATGTTTTTTTATCTTTATCTTCACCCACTAAAATAGAAATATGTACTGTATTATCTTGAATCCATATTAAATCAACTTCATGTAGGAAATATTCAAAGAAGAATCGATGCTGAATGGTTTCTTTAAAATAATAATGAATCCAAGACTCACCTATCTCGCCA
>contig_181
AAGGAGATGGATGAGTATGAAACTCAAAGCGATTGTTGCTTCACTCGTAACACTAGGGCTTAGCGGTCCTGTATTGGCGATGCAGCCATATATGATGGATACATCCTATCAAATGGATGTGATGCGTTATCAAATCAATAAACTCGATATGATTCTTGACCGAAATCAACCCGGCGGATTTGATCAACCCTGTGGTTGGACTTGTCGGATCAATATCAGTGGTTGGATGAATACCGATGCTTATTTGGCGAGTAAACCACCGATTTTCTGGCAGTTTAATCCAGCATTTAATCCAGCAGCGGTAGTGAATCCAGCTGCTGTACCACCCAATGTACTGACTATTCCAACGACGGGTAGAGCGAGTGATTTAGTGCTTAACAATGCCAATCTTTTTGTCGATGCACGAGTTAATAATTGGGTAACAGCAAATATGTCGGTTGTGTATAGCTCCTTATCAGCTGTTCCAGGTTCGAGAGGGGCCTACAGCATTGCTAATTCATTCTTTGTGTATCACCCATTGAACCGAACAGAGATAGACACAGCATATGCGACTATCGGTAATTTCCAAGCATCACCGATTTACCTTAGGGTGGGTAAAGAATATATCCCATTTGGCGCATATGACCCCTATGGATTTGTAACACAAGAGAATCCAACTCAATTGTTCACTGAGATTACTGCAGCTGCAGCTCAATTAGGATTTATTGCACCGAACGGTATATACGGTTCGTTATATACGTTTGCAGGTAATCCTAAAAGACTTGATGGAGGATCTACACGCCGCATCCAAAATGGGGGTGCCGATTTAGGGTGGGGATACAGATGGTGTAATAGCAAATTCAATATAAACGCAGGTTACATTGCGAATATAGCGGATTCAAACTTCTTGTCTTCTTATTATCTCAATACATTGGTTGAAGGGACAACAGTACCAGGGTTGCCGAATAGGAAAGTAGCTGCATGGAACTTAAATGCCGATGTTACGTTTGGGCCCTTTGATGCGAATGGTCATTATATTCAGACCTCACGGAGTTTAGCGAACCCTATCTTTTTAAGTGGTAATTCTAGTACAGGCTTCCGAGTATTAACTAATCCACCGGCGCGATTGGGTAAACCTAATGTTTGGGGCTTGGAAGCTGGATTGACGTTTCCAGTGATGGCGCATCAATCACGTGTGGCGATTGGTTATCAAAAAACCACGCATTTGGCAAACTTCCTGCCACAGCGCCGTATTTATGCAGACTATATGGTTAACTTCGCCAAATGGTTTGATATGGGTATAGCGATATTCCAAGATAGAGATTACAACATTGGTGAAGGCTCTATTATTTCAACCAGTGTAATCCCTAATTCACCACCTGTGGGTACTAGAGTTCACGCAGGAGCAACAGGTAATAAATCAACAACCGGCCAATTACGTGCCAGCATCAAATTTGCTTAAATTATTTTTACAACCTAAATTTAAATAAAACATTAAGCCCGCGAAAGCGGGCTTTTTTATTA
>contig_182
TATACTTTCTGCTAAAGAAAAATGATCTTTTATTCCCATGCCAACACACAATTCTTGTGCAGCAGCATCCGCCAATCTACAATGGCTTAGATTTTCCAGCAATGAACTCACCGTACAAAATAGAAAAAAATATCTAAATATCTATTTATGAAAGCCTGTACGCGTTGCTTCACCTGTGTCAGGATTAATTTCATATGTAAAACCTGAAAAACGGTCTGCAATAATTTTTCCTTGATCATTTTTGCTTAAATATACAAACCCATCATTATCGTATGGTGGTTTGGTTTTTATTTCTGAAACTTGCCAAATAATATTTTTCTCTTGATCAATACAGTAAATATTTGCAAGTTTTTCTGAAATAGAAACGCTTTTATCTCCCATTACATCAAGCATTACAATCTGCTTATTACCTAAATCTACATGCTTATATATTTTTTCAATTTGTTTTTCGCCTAATTTCATAACATTTCCTCTCATCGATTTCATGGGTTTAGTCCAAACATTGGTTGATTTATTAAACGTGTATTAATAAAACTAGAGTTTGGAATATCACTAATAAGTTGATACTGGAATCCTGATTTATCTATCAACCCAAAAGAAGGTTGTGGCCCAATGCGACCAACCAAAAGTTCTGTATTAACTGGTATATTCACTTTAGCGATACAAAGTAAACTTTATCGACGTAATTCAGCTAAATAAATTCTTTCAAAATATTTTGTATCCCAGAAGCTGAAAATTTAATGCATGCATCTTGGCTAGGATTAACAATTAAGCCATAGTTAGCAGGATGTTTCTTTAACCATTCCAAAGCCTTTAATTTTACTACACAAATATCAGCAGTCATGTATACCTCTGCCCATTCTTTTTTCGTAAAAACACACGCTGTTTTTTCGCCATGAAACTCGGTGCATAGTGGTAAAATAATTTCTTTATCCGTCAAAGCCTTTTCACTACAAGCGATAAAAAAATTATTATCCATCATTACTTGGATTACTACTTTCAGGCTTATTTCTTTGTTCTTTGCACCAAGAATTAACTGCTCGATTGTAGTAGGCAAATTACTTTCAGGTGATTTCATTTATTAACTCTCACGACTAAAATATTTTGGGAAAAGTGACTTTGCTTCTTCTAAAGTTAGTACGCGTGCCGTTCGCAGATCAGCACCCCAATATGTTTTACAGTGATCACATTTATACAGAAACATTTGCTCGCCGGCGTTTTCCGCTAATCTATAAGGTTGCTTCTTAGGATATTTAAGCCAAAAGTTCGCACATATTTCACATCCATTGCTTAAAATCATTTGAACCTCCAGTAAGGTACCCATTCACCTTGTTCACCGAGTCTAAATATCATTGTTCCAGGCGGCATTTTAATTCCTCCAGGTGTTACAAACTCTCTTGTTTGATTTACTAAAAATGTATCAGTTTCTGGCACACGGATGGCCGTATTACCGCCAAGCCTAAAATTAATATTACCTAACGCATCTTCTGCTGTTGGCAACCTGATTGACAGTCCTTTTGTGGGGAAAGATGCTCCAAATATTTCTTTGCTTTGAAGCCAAGCATCTTTTAAGGAAGGTGCAAAACCTGTTTCTATTGCAGCAGAAGCAGGCGATGTTATTCTGATAACATCTTCTTCGGGCATAAGAAAAATCTGTTTGGAAGCAAGACCGAAAGTTGTGCTGCCCTCAAAAGTGTCTGGCGCAAAAAAGTGGAGATAATCTTTTGAGAAGAACGTTACACCACGACCAAAAGCTGAAACACTCTCTGTTCCATTATGACCAAAAAATCCTAATCGTTCCAATTTCTGAGTTACGTTACCAACAATTACCCGCCCTCCGATAAATCTATTCCCAATTACTTCTCCTAAAAGATATCCAGCTTTTTTCCAAGGATCTTGCGGAGTTTCATAGTTTCCGGTAAAAACGGAAGAAAGAGCGTCTATGGTTCCTTCACGCATCTTCAGTACATCATCAACTCCTCGCCAGAATCCATTGGGATTTCTTGGTGGTGGTGTGGGATGATAAAAATGACTCACTTCTTCGC
>contig_183
AGCATCCTCTCTTTGAATAACATCCTCCTTCAACCATATTACCGTCTACCAAAAAAATATGCGCTGTCTCCTGGTCTTTCCTGCTCTTGTGACGACGTTGCTTCTTTGGATGTTTGGTTTTGGGTTCTGTTTTGTGCCTGCATTAATCGTTTTAACTCCTCAATTGTTTCTTTCATCTCCTTTTGTTCTTGAGCATGCCTCTGGCGCTCTTTTTCACGCGCCTCGCGCTCTTTTGCAAGATCTGCTTTCATTTTTTCAAGATTCTCATTGTCTTTTTCACAACCGTCTGTAAAATAATTGACACTTTTATTTTTCTCACGGTAATAAAGCTCTCTTTGATGAAACTTTAATTGTTTATTAAGTTCCTTTCCTAAAAGTAATAAGTCATCATGCAATTTGGATCGACCTAAAAAACCACGATTTGCTTTGCTTGAATCCTCCAATAGTTGCTCTAAAATTTCTTGCGCTTCAAACAAGGAGTCATAAGTCACTTTTTTTCCCGCAGCGTCGTCCGTAGCCACTTTGATATACAACGCTAAATTATGGAAACTTTGTGCACATTCCTCCTGCCTGTCCTGAAAATTAGACATGACTCCATTTAATAAGTGCAACAGTTTTGGCTGTTTTTTTCTCTTTTCTAAAATTTTAAAATAAGCGTTTAAATGTAGCGTTAAACTATCACAAATAGACTTTAATTTTTCATAAGGACTTAACATTCTTACGGCTGGGACTAAGACATTTAAGTCTTTTTTTAGATGGTGAATCACTACTTCTTGCCAAGGACCCTCCATTTCAAACAAGCGTACTAAGAAAGGTTTCTCTATACCTTCTGGAGGAGATTCGAACAAATCCGCTTTGGATTCCAGCAAACGCTGAATTATTTGCGTATCTCTTATTTCTAAGCCTCTCTCCAATAAAAGATAACCCACTGTGTTAGTACCGCCTAGAACTAACTCGCCCAAATGAAGTTGAACCAAAGAAGAAAATTCTTTCATGTATTCTTTATGATTTGGATAAACTTCAGGTAATACGTAAGAGTCTTTTAACCACGTTACTTTTTCAGTGTCGGTAATGGCAAGTGTTCCCTGATTACTTAATAAAAAATTAATCCGCCTCATTAATAGCGCTTGTTTTTTTTCCTCTCCGTCATCTACCATACGATCTGGGTGTTCGAGCTGAACTTTTTCTCTCTCAACTAAGGTCTGGAACGCGACCTCTAGTAGCCGAGCTTGTGATAATCGTTCCTCCTTAAATCGGACTTGACAAGGTTTCGATAAGCGTTGATTAAGTTGATTATAAGCGTCTATTAATACCCAATTATCAATAGGCGCGGCTATATTAATCTCTTTGATTCGGTAATTTTCATCCAGTAATTTTGATAAAACCGAATAAGTGCCTTCATTAAATTGCGTATTGCCAAAATTTACGCATTCTAAATTCGGATGTACTGATAAAGCCTGGCTAAGCTCCAACCAGTCCTTAGCACTGGCATCACTTATTTCAAGATGTAAAATTTTTAAGTGTACGTTTCGAGATAAAAAATTAACTAATGCCGTTAAACTGTTGGATAAAGAAAATGGCTTTAAACTGAGTTCTTCTAACGATGTTCCAGTAGGTTCGGCTAAACTATTTAATAAAGAAGTATGAAAATTGGCGCATAAATAATGTGGAGCCCCATAACGAAGAAAGAATACCCAATCGATTTTAATCGAGCTCCAGGTATCTGATTGACTTAATAAATCCCACAAAACACATTCAAGCAGTCTTTCTGATGAATCGCTGTTGGGATCATTAAACCTTAAGTTCGTATTGGGTTCATTCGTCAATCTGGCCATTTGAAAGAGAGCCACATCAGGAACTCGAGAATTCCAATTGCGTTGCGCATGTTCTGTTATAGCACCGGCCATAATCCGTTCAGGTCTCGGCAAATAGCCTCGGATAAACTGAACATTACTTAAATGAAATTGATAAGGAAGTATTTCAGGTTTGTCTATTTTAAGAAATTTCGCGCAAAGTTTAAGTTTCTCGATCTGCTCAGTATATAATTCTGTATCTAATCCGAAAAAACCATCTTGTTTAAATCTATCGAGTGCTTCACTAAAGGTTGGCATTATTAATTCCTTTTATTGTTGATTATCCTTATTTACTATTTTCCTAAAGTATAATTTATTTTTTAAATATTGAATAGATCCGTAATTAAAAATTAATTATTTTATTTAAATAGGCGTTTCGCGTCTAATTGTCAAGGGCCTAAACTAGGGAAACAAGA
>contig_184
AAATCGTATCGGAATACTAAAAAACTGAATCAGAAAAAAAATAAAAATAAAAGAAAAGATGTGTTTCCGTCTGTGCGGGAAAAAGATAAACCCAATATAGCAAAGCATCCGTTACTTAATCAAAAAAATAATGCTAATTATTTCCAACCAATTACTCAAAACTACTTTGCTTCTAAAACACTAAAAACATTACCTAAATTTCAAACAGAAAAGCAGCTTCGGCTAACTTCTAAATCAGAATCAACAAACACAAAAGATAATTTCTTTAAAAATTCACATTTTGATAAAAATAAGAGTTTTCATAAAGCGAATAAATTTTTACCGCAAGAAAATTTAAGATTAGAGAAAACGCGATCGATATATCCTAAATTACCCTATGAACAAAATCAATCGGGCTCAAAACCGAATTCGCATTCTTTCTCTATACAGCCACACACGCCTAATACTCACAATACACTGATCTTTTTAGATTTTGTTGTTAGAAAATCTTTAAGGAATCCCATTGTGCCAGTTTCTTCAGATAAAAAATTAAACAAAAACATAAAAAGAGCTATAATACAAAAAGATAAACTTAATAATCGAACATATTTTAATTCATCAATTTCCTAAATAGTCCATAGCCTAAGAAGTTTGCTTCGTAAATATCTAACAACTAAATTGATTAAAATGATCGTATTCTGCATCGAGAATCTCAGTTTTATTTTCACGAAGAGCAGTAACCGCTAAAGCCCATTTCATTTCTTCATTCAGATCGGAATAAAGAGAGCTTTTTGATGAACCACGGCTTGTTCACTTAAGGAATGAAAATCATCCCAAAGAGGTTTATTTTTATTTTACATATAAGGCTTAGCATTACCAGAATAAGACGTGTTGCCAAGTGCTTTATGTGGTACTAATTGTCTAGTAGAATTAAGCATGTGCTAACTCCTGTTTTTCTAATTTTTCTAAAGCTTTTGAATAGATCTCAAAACCATTGAAAGCTTCAATATCTTCAGCAGCTTGACGTAAATGTTTAATTCCTTGTGGCAAATGTATAGATCTTCAAGATCTTTAACGGGTATATGTCCATTATCAAGAAGGAGGTTTAATTAGCTAAAAGAATACTGCCACATTCTAATATCATTACGAACCCTCAATATAATGTAATTTTCAAAAAAATTTGATAGTTTATAATAAAGGCTCAGATAAAAAATTTTTAAATTAATTAATTAATTTTTACAACAAAGGATTTTTTATGACAAATTTTATATTTAACATATATAGAGAAAATACCAATAATTCTTCGGACAGTTATAAGCTACCTGATCAAATATTTCCGCAAGAGGATATAACGAATTTTTCTGAAGTTTACAATTTTGGAATACCACCTAATAGTAGTAAGGATGTGCTAAACCAAAATAGGGGAATCATCCCTGGAGCACATAAACAATACCGGGTGACTAACATAGGTAGGAAGGATATCATTGCTCAAATTAGGTGGGGTACAGCAGTTCAATGGATGGGGGTCATGGGAAAACAAATAATACCTCCTGGAGAAACGAAAATTGTTAGAAATGAAGGTCGTGCATATTACTGTACTTGTTTACAGCTTATTAATGAAACTCCTTCTAGATCTATAGTGGGAGCAAGTTATGCAGGTTGGTAATACAGATGTCACAATGAATAAACCATTTGAAATTAGTAATTATGATCCTAGCTATATCCAATTTATAGATAATTACTCATTGGAAGAAGTAGATTTTAATGCAGCGCTTAAATCGGTATTAATATTTGGAATATCAAAAATACCAGGAGTAGGTGAAGGATTAGCACTGTTACTTGATATATTCTGGCCACAAAAAAAGGAAAATTTATGGGAACAAATTAAAGATAAAGTAGAAAACCTTATTGATCAAAATGCTTTGCAAATAATAGAACTAATCTTATCTGGAGATATAAAACAATTTGAAGAAAGAATAAAAACAGTAAATAGCGAAATTTTAGGAAAAAAATTAAAAGATGCTAGTAATCATTATATGAATATAGCAGAAGACTTAGTAGGGTTTGAAAAAAAATTTATTTTTGCAGATCTAAAAAGATTAGACAAAAAGGCAATTAATCTCTATGTACTGCCATTATATTCCACGACGGTATTAATGAAAGTATCCTATTATATCACTGGAATTCAAAAGGCCGAATTAATTGGATTAAACGAATCACAAACAACAAGACTTAAAAAATATTTAAATAGGTTAATCCACGATAGTAAAGGAGTTAATTATTACATTAAAACCTTAAACGAAGATCGTATCGATGCAACTTACGATGATGCCCCACCGGATGAGATATTCGACGCCATGATGTACACACGTAGCTTTACTGCTATAAATGGTCTAGAATACATCCCTATTTGGAATAAAATGGTTGAGTTGCATTCTTTAGATATGGAATGCTATGTAGATGTAATTTCCTATTCAAAATTATTTGGTCGACAGACCCCTGATTTAGCTAAACAAGCTACTGCAGTAGAAATGACACAGCCTCTGACACCTGATCTTCTAAATAATGGCCAACGCAATAAAATAAAATCTATCACTGGATACATTCGAAGGATAGGAGGGAGTCCTCGAGTAGGCGGTGGGAAAATCATCTTTGAAAATGGTACAAACTACCAATTTGGGACTATCACAAATGAATTGGTTTACAAAGAATTGAATGGTGCCTTAATTAATAATTTGGTAGTTTATGGTAATAAAGCGATAGATGAAGCAACCTTTTATTTTTCAGATGGAAGTCAACTTTCTTTTGGCGAACGGGGATACCCCCCCACATATCATGAATTTAAATTATCAGGCCATCATATCGTTTCTTTTTATATAACTAGCGATGCGCCTAGTCTTGCTGGCCAAGCAGCTAACATCGCTGTAGCTTATCAACTTACTAATAAATAACAAAATTTTCAAGTAACCCATAGATTAATTTAAATTTGTGGGTTACTTTTATTTATTTTTTATGTAGCTCATTCGAAAATTATGAGGAAGATGTTATGAACGCAGCACAACAATTAAAGCAACAAGGCCTACAGCAAGGCCGGCATAAAGACAAATTATCGCTTGCTAAAAAACAGCTTAATCAAGGAATCGATTTGGATCTTATCAAAAGTGCCGGTGGCTTTTCTGAGCAAGAATTACTTGAGTTCGAAGAATCTTAAAGATCTATATCTGATTTGGTTTTAATTCAACTTGAAAATGTCTAATTTCCCCTAAATTAACAGCTTAATTCTATGGCGCTTTTTTCTAAAGCACCATCTAAATAGAAACTATTCACATTAATTCAAAGAAGGTTTCGTGTACCAAAATTGTACCAAACTGAAATTTAATACACTTAAACTACTGTAGTTTTCACTAGCTTATTAAGTTTGCAAAGTATCGCAAGTGTTTGATTATTAATTGTTTTTTAAAAAATACATCAGCTTCGGGAGTTAGGGGTCGGAGGTTCGAATCCTCTCATCCCGACCACCCCCCATTGGCTAATTCTAGCGCGTTGTTACCTTCCTTTCGTGATCATTTTCCTCATTCCGGTTCTGATTTTTTAGCTAGCGCGGCTAATGATACGGAGCTCCAGAGCCAGTCCCTATTTTTAAGTTGGATTTATCATACGCTTTGGGTTAAAAAAGCAAACCTTTAAATTTCAGAGAAACTATCGAAATGGAGCACGAAAATCAGATATATAGGGCTATC
>contig_185
GCTTGACAGAAAAGATGTATGAGGTAGAATTCGCGAGCTCTTGAGTTTTTGGCTTAAGGGTGCAGAGAGAAGAGTTGAGTTGAAGTAGTGTAAGAGCTACGAAGCGACTAAGAAAATCTTAAAAGTTCATTAACAAAGTAGATGCAGTAAGCAAAGTGTGTGGGCGCTTGGCAAGAGCCGATATGAGGGCTATTAGAAGCGATTTTGATAGTTATAAGTATCAGCAAACCGAGCGCTGAGATTGTGAGAGATCATAATTTGAGTGAGACGGGATTAAACAAAAAAGTGAAGAGTTTGATCCTGGCTCAGATTGAACGCTGGCGGCATGCCTAACACATGCAAGTCGAACGGCAGCACAGTAAAGATTTCGGTCTTTATGGGTGGCGAGTGGCGGACGGGTGAGTAACGCGTAGGAATCTGTCTTGGAGCGTGGGATAACCCGAGGAAACTCGGGCTAATACCGCATGATATCGAGAGATCAAAAGCAGGGGACCGAAAGGCCTTGCGCTCTGGGGTGAGCCTACGTCGGATTAGCTAGTTGGTGGGGTAAAAGCCTACCAAGGCGACGATCCGTAGCTGGTCTGAGAGGATGACCAGCCACACTGGGACTGAGACACGGCCCAGACTCCTACGGGAGGCAGCAGTGGGGAATCTTGGACAATGGGGGCAACCCTGATCCAGCGATGCCGCGTGTGTGAAGAAGGCCTTCGGGTTGTAAAGCACTTTAGGTGGGGAAGAAAGGCAGTTGTTGAATACGCGACTGTTATGACGGTACCCGCAGAATAAGCACCGGCTAACTCTGTGCCAGCAGCCGCGGTAATACAGAGGGTGCAAGCGTTAATCAGAATGACTGGGCGTAAAGGGCGTGTAGGTGGTTAATTAGGTTTGATGTGAAATCCCCGGGCTTAACCTGGGAATTGCGTCGAAAACGGATTGACTCGAGTGAGATAGAGGGTTGTGGAATTTCCGGTGTAGCGGTGAAATGCGTAGATATCGGAAAGAACATCAGTGGCGAAGGCGACAACCTGGATCTTAACTGACACTGAGGCGCGAAGGCGTGGGGAGCAAACAGGATTAGATACCCTGGTAGTCCACGCAGTAAACGATGAGAACTGGCTGTGATGTGTAGGGAGCAATCTCTGCATGACGTAGCGAAGCTAACGCGTTAAGTTCTCCGCCTGGGGAGTACGGCCGCAAGGTTAAAACTCAAAGGAATTGACGGGGGCCCGCACAAGCGGTGGAGCATGTGGTTTAATTCGATGCAACCCGAAGAACCTTACCTACCCTTGACATCCTTGGGAGAAGGCAGAGATGCCTTTGTGCCGAAAGGAACCAAGAGACAGGTGCTGCATGGCTGTCGTCAGCTCGTGTCGTGAGATGTTGGGTTAAGTCCCGTAACGAGCGCAACCCTTATCCTTTATTGCCAACAGGTTATGCTGGGAACTTAAGGGAGACTGCCGGTGATAAACCGGAGGAAGGTGGGGACGACGTCAAGTCATCATGGCCTTTATGGGTAGGGCTACACACGTGCTACAATGGGTCGTACAGAGGGAAGCCAACCCGCGAGGGGGAGCCAATCCTTTAAAACGTCTCGTAGTCCGGATTGGAGTCTGCAACTCGACTCCATGAAGTTGGAATCGCTAGTAATCGCGAATCAGCAAGTCGCGGTGAATACGTTCTCGGGCCTTGTACACACCGCCCGTCACACCATGGGAGTGGGTTCTACCAGAAGGCGGTAGATTAACCTCGCAAGAGGGGATCGCCGACCACGGTAAGATTCATGACTGGGGTGAAGTCGTAACAAGGTAGCCGTAGGGGAACCTGCGGCTGGATCACCTCCTTATGAAAATAAGATAATAAACCCTAAACGCCTAAGCGCTCACACACATTGCTTACTCTTACTAGATGAATCTTCGGATTCTCAAATAAACAGAATAGACATAAAACCGAATTAGCGGGCCGAGTATTTTGATTTGGTTCAAGGCGGACGCGCTTTGAGAAGCGGAGTGTACTGGAAAGTACATGAGCATTCGAAAAGCAAGTCCAACGAAGAAATAAAACAAAAGACGAAGGCCTTAAAAAGATTGAGGGTCTGTAGCTCAGTTGGTTAGAGCACACGCTTGATAAGCGTGGGGTCGGTGGTTCAAGTCCACCCAGACCCACCAGCTTAAGACTAAATTAGAAAAGTCTTTTGGGTGCAGAACTAGAGAAGCGAAGAATTTTATTCGAGTTCAAGGCGAAAGATTGCCGAGGAACGGAGTGCACTGCGGAGTGCATGAGTACCGCAGACAAGCTTTTAACGCAGAAATCGAGTAAAAGACAAGCTTCCTAAAGTATGAGGGGCCATAGCTCAGCTGGGAGAGCATCGGCTTTGCAAGCCGAGGGTCGTCGGTTCGATCCCGACTGGCTCCACCAATACAGGCCCGAAAAGAATTGAAAGAATATAAGGAAGAGAAGGAAAAAAATAAGAAGCCAGGAAGGTAAAAGGAGATCATAGTCGTCTTTGGCGGCTATAGAGAAGTTCATTAACAAAACAGAAATCTGTAAGAAGGCGCGAAGATATAAAAAAAGTAAAATTTTTTTATGATCTTCCAAGAATGAAATAATGAAATTGTTGTAAAACAATTTCAGGGTATGTTGCATTCAGCGAAAGAACCAGAAAGAGAGGAATCCAACGAGTCAAAGCTTGCAAGCTTTACACTTAAGTTGGCGAGAAGTTTTTATGTTGCTCTTAAAAAAGTGAAATAAAAGCTGATCTAGAAAATCAAGTATTTTAGTTTAGTTCGAGGCGGGCGCGCTTAGAGAAGCGGAGTGTACTGGAAAGTACATGAGCATTCGAAAAGTAAGTCCAACGAAGAAATAAATTAAAAGACGAAGATTGTTCACCGATAAGAGTAACGAGTTGGGTTCTCAAATCAAGTAAATAAGCGCAGAAGGTGGATGCCTTGGCAGTCGAAGGCGAAGAAAGACGTGGAAGCCTGCGAAAAGCTTCGGGGAGTTGGCAAACAAGCTTTGATCCGGAGATATCTGAATGGGGAAACCCGATCTATTTTAGATAGGTCATTGTTAACTGAATTCATAGGTTGACAAAGCGAACCGAGGGAACTGAAACATCTAAGTACCTCGAGGAAAAGAAATCAAATGAGATTCTGCAAGTAGCGGCGAGCGAACGTGGAAGAGCCTTCACGAGCTAGTTAATAGGTTAGCCAAAAGGTCTGGAAAGGCCTGCCATAGAGGGTGAAAGCCCCGTCGGCGAAAATCTGTTAATGAGACTAAGCGTGAAACCAAGTAGGGCGGGACACGAGAAATCCTGTTTGAAGATGGGGGGACCATCCTCCAAGGCTAAATACTCTCGACTGACCGATAGTGAACCAGTACCGTGAGGGAAAGGCGAAAAGAACCCCGGTGAGGGGAGTGAAATAGAACCTGAAACCGTCTGCGTACAAGCAGTAGGAGCTCCGCACTTAAATTACTTTGTAGACCAGTGAATAGAAATATGAAACTGAAAAATAAAGAAGACTATTAGAAGTAGTACTCGCAGCAATGGGATTTTTGACAAGGCGCCGTGAAAATGAGTAACCGGAGTGTATTAACCATACATGAGGATTGCGAATTGAGCGGTAACGCAGAAAAAAATTCAAGTGCGAAGAGTATATTTTAGATAGTACACAGAGTAATTAAAGTGCGGAGTGACTGCGTACCTTTTGTATAATGGGTCAGCGAGTGACTTTTAGTGGCAAGCTTAACCGAATAGGGTAGGCGAAGGGAAACCGAGTCTGAATAGGGCGTTGAGTCGCTAGGAGTCGACCCGAAACCGAGCGAGCTAGCCATGTCCAGGGTGAAGCTTGGGTAACACTAAGTGGAGGCCCGAACCCACATCTGTTGCAAAAGATGGGGATGAGGTGTGGCTAGGAGTGAAAGGCTAAACAAGCTCGGAGATAGCTGGTTCTCCTCGAAAGCTATTGAGGTAGCGCCTCGTGTTAACGACTAGGGGGTAGAGCACTGTTTCGGTAAGGGGGTCATCCCGACTTACTGAGCCGATGCAAACTTCGAATACCTAGTTCGTGATGCACGGGAGACACACGGCGGGTGCTAACGTCCGTCGTGAAAAGGGAAACAACCCAGATCACCTGCTAAAGTCCCAAAAGTTAGGTTAAGTGTGAAACGTAGTGGAAAGGTTTAAACAGCCAGGAGGTTGGCTTAGAAGCAGCCATCCTTTAAAGAAAGCGTAATAGCTCACTGGTCGAATCGGTCTGCGCGGAAGAATGAACGGGGCTCAAACCTAATACTGAAGCAGTGAATGTCATTGGTTTTTGACCGATGATGTGGTAGAGGAGCGTTCGGTAAGCCGTTGAAGGTGACCTGTAAGGGTTGCTGGAGGTATCCGAAGTGCGAATGCTGACATGAGTAACGATAATGCGGGTGAAAACCCCGCACGCCGAAAGTCCCAGGATTCCTGCGCAACGGTAATCGACGCAGGGTGAGTCGGCCCCTAAGGCGAGGCGGAAACGCGTAGTCGATGGGAAACAGGTTAAAATTCCTGTACTTTTATAGACTGTGATGGGAGGACGAAGAAGGCTAGGTTAGCCGGAGACTGGTAGTTCCGGTTTAAGCGAGTAGAGAGAAGCTCTAGGAAAATCCGGAGTTTCGTTAATCTCGAGACGTGATGACGAGTTGTTAACCTCGGTTAATGACGAAGTAATTGATGCCCTGCTTCCAGGAAAACTCTCTAAACTTCAGGTCTATAGGAACCGTACCGCAAACCGACACAGGTGGACAGGTAGAGAATACTAAGGCGATGAGATAACTTGGGTGAAGGAACTAGGCAAATTGGCACCGTAACTTCGGGAGAAGGTGCACCTTTTTTGGTGATTGGGTTTACCCCAAAAGCTGAGGGAGGTTGAAATAATCAGGTGGTTGCGACTGTTTACCAAAAACACAGCACTCTGCGAACTCGAAAGAGGAAGTATAGGGTGTGACGCCTGCCCGGTGCCGGAAGGTTAATTGAAGTGGTTAACTTGCGCTGAGATGGCTTTTGATAATGAATTAGAGAGAAGAATAATTCGAAAAGAAAGGTCAAAAGTCATGTCAGCGCAGGTGAAGCTGCGGATCGAAGCCCCGGTAAACGGCGGCCGTAACTATAACGGTCCTAAGGTAGCGAAATTCCTTGTCGGGTAAGTTCCGACCTGCACGAATGGCGTAACGACAGCCACACTGTCTCCACCCAAGGCTCAGTGAAATTGAAATCGCTGTGAAGATGCAGCGTACCCGCGGCAAGACGGAAAGACCCCGTGCACCTTTACTACAGCTTTACACTGGACTTTGAATTTAACTGTGTAGAATAGGTGGGAGGCGTTGAAGCGAGTTCGTTAGAATTCGTGGAGCCGAGCAGTGAAATACCACCCTGTTAAAGTTGAAGTTCTAACCTAGGACCCTGAACGGGTTTGGGGACAGTGTATGGTGGGTAGTTTGACTGGGGCGGTCTCCTCCTAAAGAGTAACGGAGGAGCACGAAGGTACCCTCAGCGCGGTCGGACATCGCGCATTGCGTGTAATGGCACAAGGGTGCTTGACTGCGAGACAAACACGTCGAGCAGGTGCGAAAGCAGGTCATAGTGATCCGGTGGTTCCGAATGGAAGGGCCATCGCTTAACGAATAAAAGGTACGCCGGGGATAACAGGCTGATACCGCCCAAGAGTTCATATCGACGGCGGTGTTTGGCACCTCGATGTCGGCTCATCACATCCTGGGGCTGAAGCAGGTCCCAAGGGTATGGCTGTTCGCCATTTAAAGTGGTACGCGAGCTGGGTTCAGAACGTCGTGAGACAGTTCGGTCCCTATCTGCCGTGGGCGCTGGAGATTTGAGAGGAGCTACGCCTAGTACGAGAGGACCGGCGTGGAGGTACCGCTGGTGGTCCGGTTGTTTCGCCAGAAGCATAGCCGGGTAGCTACGTACCGACAGGATAACCGCTGAAAGCATCTAAGCGGGAAGCCTCCCTCAAGATAAGATCTCCCGAGGATTTATTCCTCCTAAAGGTCCGTTGAAGACGACGACGTAGATAGGTGGGGTGTGTAAGTGCAGCAATGTATTGAGCTAACCCATACTAATTGACCGTGTGGCTTGATTTGAGAATCCAACTGGTTATT
>contig_186
GGAATCTCTGGAATCTCTGGAATCTCTGGAATCTCTGGAATCTCTGGAATCTCTGGAATCTCTAGAATCTCTAGAATCTCTGGAATACTCTCGTCTATTTTCCTGGCCTTGTATTTCTTTTGCTTTTGCTAAAGGAGACATTTCAGTAATAGCTCGATCGACTTTTATAATCAGCTGACGTAACACCGCATCATTAAAGCGAAAATTATCGCTGAGTTCAGCCATAGCCTCTTTCCCGCATTCTATATTCATTAGAATATAATGCGCCTTAGGAAGCTTATTAATAGGAAAACAAAGCTGTCTACGACCCCAATCTTCAAGACGGTGAACCTGTCCGCCGCTATTTTTAACAATGGCCGTATAACGTTGAACCATAGCAGAAACCTGATCACTTTGATCAGGATGAATTAAAAGCACTATTTCATAATGACGCATAGTATCTCTCTCGGTTAAAAGCCTCCCAACTCACGTGGTGAGGCAAGTATATACTTAAAGGACTACCCTAAAAGCGGGCCTATTATACGGTCGGACCCTTTAAGATGCAATAAATCCCTACTGCTTGACAGGCCTTTCCTTGCCACCTAGCATTCAGCTTTAAATTTAATCATTACCTCTAATCTATCCTATGGATTTAGCGCCTATATTAGCCTTGGTTAAGCAAGACCTTGACCAGGTCGATACCCTAATCGATAACTGCCTTTACTCTGATATTCCTTTGATACCAGAATTGGCGAAGCATCTTATTAATAGTGGTGGTAAGCGCTTACGCCCATTAATTGCCCTACTCAGTGCGAAGGCCTTTGGCTACCAGGGAGAGGGGCATAGGCAGCTTGCGGCAAGTTTAGAACTCATCCATACAGCGACCTTATTACATGATGATGTCATTGATGGTTCAGAGCTACGCCGTGGCAAAAAAACCGCCAATAGTTTATGGGGGAATTCCGCCAGCGTTCTAGTCGGGGACTTCCTATACTCGCGCGCCTTTCAATTGATCAGTCAAATCAATAATTCGCGTGTGCTTACATCGCTCGCAGATGCCACGAACACATTATCCCAAGCAGAAATTTTACAATTACTTAGTTGCCACAATGCTGATGTAGATGAAGCCTATTGCTTAAAGATTATCCAAGGTAAAACGGGCGTACTTTTTTCTATCGCCGCAGAACAACCCGCTATTCTAACTGCACGACCCGAAGCTGAAATTTCAGCCATGGCCCATTATGGCGTACATCTAGGTATTGCCTTTCAATTGATTGATGACGCACTCGATTATTCCGGAAGCAGTCTACAACTCGGCAAAAGCTTAGGCGATGATTTAGCCGAAGGTAAACCGACACTCCCCTTAATCTATGCGTTGCAACACGCGAATGCTACGCAAGCACAGCTCATAAGGGAAGCGCTCACACAAGGCAGTCAAAAACATTTGACCGCTATTTTAGATATCATGCAATCTACATCTGCTCTCAATTACACACGGCGCCTCGCCCAACACCATATTCAACAATCCTTGATCCATTTAGATAGCATTCCTGATTCAGATTATCGTCAAGCCCTGGCCCAACTGGCTAAGTTTGCCATTGAACGCACTTATTAAGTTTATAAAATAAGCCGTCTTTTTATAGCCTATTTAAATTCATAATAGTTTAGGTGTCTAATTAGCACTTTTTATTCGAAAACAATTAAATCGATTAAGGTTATTTTAATAAAATCTACTTATAATTAAGGGGCGAAAAATCTTTCTTAAAAAAACTCTATGGCAAAAATATTAAAAAGTACTAACAAGAATTTAAAGAATTTTGAATATTTACGTAAATTAAACGATAATAATAGTTCACATGGAATTTATCTTTTAAAGAAAGTAAAAAATAATAAACTAAAAAGCCTATGGGTTGCTAAATTTTTAAATCAAAAAAAAGAAGCTCAACTAGAAGCGCTTTCCCAAGACTTGTTCCGCTTGATACTTCCTCAACAACCAAAAACACGCTGGGGGCAAATACCTGGAAATGAAGCGCTTATAAGCCAATCCATTGAATATTATGTGCTCTCCAAAGCAATACTTAACTTTAAAGATAAATTTTTTTTCTCTCCAAAAAATAATGAATCCATACTCAATCATAGCATTACCGGATTGGCGGCTACACAAGTTTTAGCATTATGGTTAAATGAAATCGATTTTAAAGCGGGCAATGTCGGTATCGATCCCGAGAAAAAAATAGTTATAAAAATTGATGGGGGTTTAAGTTTTATTTCATTAAACCCTAATTTCAGCTATTTACACCAAGGAAATTTTAATATTACTACAGAGGATCTTGAAGCACTGCCTAATTTAGTAAACTATGAAGCTTGTAATTGGTTACAACAAATTCGATGGGACTTGAATAAAAAACATAGTATAAAAACAGTACCGACAGAATTAGACAAAAAGATCAACCAAAGCCCTCAGTTTAAAAATGAATTATATCAAACTATCTTACGCATTATTTCATTACCTGATGCGCTTATTCATTTTTTTACCCAATGTTATATAGCCCAGCACAGCGATGCACAATTATTTTCAGACTTTATCATCCAAAGAAAACATCAACTAGAAGCTGCCGCGAATAATATTCTCGCTTTTGATAGTTATCGTCAAAGCAATCAAGCAAGAAAAGATATAATGACTTATTTAAACTATCTAAGAAACTTTAAAACCATGGGTAAATCTGTTTTACTCACTGATTTTACAAATAAAAGTAACCTTAATGTCGAAATAATCATCATTGAAAATTTTAAAAAAAATAGAATAAATAATTTTCCTAGAATACTTAATACGTATCGCACTCGCTTAAACCATACGATTGATTTATTCTCTGAGAAATTTGAAGACTGGCTACTGCCTTTAGATCGAGAAAAAATTACTTCAAATATCGAATTTTTAAATAAAATTGTAACGGAATATTCGACTTCACCCTCATTTTTAATGAAAAATACATTTTATACGACATTAGAAAAAGTTAAAAATATCCTTAAAAAAGAAAACGCACCAGAAAGTTCGCTTATTTCAGATTTCATCTTATCCATTAACACCTTGCTGAATGACAGAGACCATCTAAAACAAAAAAAATCTCTACCGATTTTGGAAAAAAACAAAACGATTCAACCATCCATTTCGATAAGTTTTTTTAATAAAAAACATCAAAAAATATCAACCGACCATCAATCTAACTCACCTTGCGCCAGTACTCGTATTATTTAGTTATTTATTTTTTCGATCTAAACTATTTTTTACTAAAAAATAAGGTGTATTAATATGCTATTAGAACTTTATCATGCTGCTAAAGCAGGAAAACTGCGCGCTATGTACATTTGAATAGCGACTCTCTTAAAAAAGCAGCGGAAAAAAATGGTGACAAATTGTCTACACTTGAATCGCGTCGCTTAACTTAGAGCTAGCTGAATGAAACCAAAGCTGATAGAATTCCTCGAAATTTTTGACCTATTTCGTCAATTGCGGGGTGTAGCTCAGCTTGGTAGAGCACTAACTTCGGGAGTTAGGGGCCGGAGGTTCGAATCCTCTCATCCCGACCAGCCTATCCCACAAAAAAGACTTAAAAATTAACCTATTTCGTTCATTCTATTCCATTCAATTATTTTCCAACCTGGCTTACATAAGCACCATGTACCAAATTTGTACCAGTTACTAAATGATCAGCAGCTTTCTTGAGATTGCTCTTTCACTTCTGAATAAAACATATGAATATTCATTTTTTTAGTTAAGGCAGTAATCTCTGTTTTTACAGATTCGTGAAATTCATAGTGACGTTATTCTAAATGTCTTATTAATGAAGTACCCGGTTATTTATTCTTCTTGCTTGAACTAAATTAATTTTTAGAATTTTTTAATAAAATATCGACAAACCTGCTAAATTTTAGTAAATTATTAATTGATGCTTATTTTTTTAATACTTTTAGTATTAAAAAAATAAATTGCTGAAAAATATTAATTTAACAATTCATTAGATAATTTAATTAATTATTTTAATCTTATCTCATAAAAAAATTTAAATAAGAAACCTAAGATAAAAGGACTTAACTATGCTACAAATAGAAAATAGAACTCAAAAATTTTATCGTTATTCTAAGTTAATTCAATTACAAGAGATAGAACATTCCATTAAACAAAGAATTTCTTCACGCATTAAACGAGCGCCATCTGTTAATACACTTGTCGAAGCCACTGCAAAAAACGATTTTAGTTATTGGTTAAGTCAAGAAGATATTGCTGATATTGCTCGGATAGAATATAACCAATTCCGCACTAGAACCGAAAACAATGCTGAATTTGAAATATTAGGTTCAATGACGCAATTATCTTCTACCGTAAAATCATTTCAAGAAAAAATTAAAACGAATAAATGGAGCAAAGCTTTGCTTACGTTAATTATGAATCTTGAAAATTTACATTGGGTTACTATGCTTATATCGTATAAAAATAATAATTATGTTGCCTATTACGTAGATTCAAAAAATAATCCTATTCCTCAAAATTATTTTGAATTGCTTTATAATCCATATCTAATACATCCAATAATAAATCTAAACTCAGGCTATATGCAACAAAAAGATGGCTTCAATTGTGGTTTATGGGCACTCGAAAATGCGGTGGTTCTAAATGCAATGTTTGATCACAAGGAACCACTTGATTGGTTAAGTAAAGCATTGAGACGGGTGCACGATAAAAATTATTTTGAAGGGAAAAGAATATTATTATCCGAAAAACTCATCAATGATCCTCTATGGAAAGAACGCCATTTAAATTTTGTGCATCCTGATGAAATATCTAAAAAAACGCAATTATTAGATGATTCATTTACTCTAGATAAGCTTGAACATGACTCTAAACGATTAAAAGCCTCGCCCAACAAAGAAAAAGAAAAGGTTGCGGCTTTATTAGAGATCTTTGTGACCACGTTTTTAAGCTTTTTCTTAAAAACTATAGGGGTTTATCATCTACTTGCTAAGGAAAAACGATTAACAGCGGAAGCACTTAAAGTTGAAATAAAAACGGGGGCTACAAGCGCTTTATTCGGTGTATATATTGCCGATAGCCTTGTAGGTCTAATTCCTGCTTTGGTTGCTTCATTGAGAGCAATAAGTGGTAAGTATTATATATCAAAAGATAAGGCGCAAAAGATAACCCATTTTTTTTCTAATGTAGAATCAGAAAATTTAGATTCTATGCTAGCTGAAGTAGCTGTTAATATTTTTTACAGCTTTGAAAGTCAATTTATGCAGGTAACGGACAAAGCAGGTGAAAAAGTGGCAATAGAGAAACTCGCAGAGGACGCAGTCGAGCGAATATTCAATGCTATAAACAAGCTTTATGATGTTAACTGCGTTTTTTCTAAGCAATTGCTAGAAGAAAGTGTGTTAAAAGGGGCATCGGAAAAATTTTTCGATCCTAATCTTAAAGAGATCGCACTGACAACTTCAGGTTATGTGATTCTAAACAAAGAAGGAAAAAAAATTAACACCAGTAAATTATATGAACATACAGGTTTAGTAGAACTTAGTGCAAATGACCAACCTAATAAATTTTATGCAACTAAAAAGTATTCACATCATAAATATGGCTATCGCCGTCTATTTGATTGGGAAAAAGAAGTCAGCGGCGAATTGAAGAAAGACCTGAAAGAACAATATATCAATGATCAATTTCTTCAGGAAAATGATATTTCTCAATTTCATTTAAGAAAATATTCTTATGTTTTGTCTCAAGAAACTAACCAAGCAGAAGCATCGCGCCTTTTAGATAAAATTAAAAATCATCAATTTCCACAACCAGTTATTAAGGATCAGAATAATAAAAAGCCTATTTATTTTAATTTAAGAAAACCGGTAAAAAACTTTAGTGGAAGGATTGAGATTCTTAAAAATTTGCATCGTACGCTGATATCGGAAAGAACGATAGCCATAGTGCCTAATTGGTCAACTTTCTCGATTTCTTCGGATAAAGATATAGCAGACACGCATGGTAGCGATTCATCATCAGCTTCGAGTGGCTCCCTATTATCCATTAGTGGGTTAGGAGGAATAGGCAAGACACAATTAGCTTTACGCTATGCTGAACTCTATGCGCATCATTATGATCATAATGTGTTATGGATCGATGCAGAAACTATTGAAAATATAGCCTATTCTTTTAAAAAACTCTCTAAAAAGCTAGAAATTTCTATCAGTGAATATGGACAAGAAAAAACACTTGAAGAAATTGTAGAAAATGCTTATGAGTATTTTTCAGATAGAAAAAGTTTATTTATTTTTGATAATGTTGAGAATTACCGTGCAATCGAAATTTATTTACCTAAATCGAGACCTGACAACAAACCCACGGTGCTTATAACCTCACGTTATGGCAATTGGGATAATGTCGCAACTACGATGAAGCTTAATGTATTTACCGAAGATGAAACCCAAGAACTTATTAAGAAATCATTAGGCTTAGATGAGAATACTCCACTTGAAAAAATACTGGAATTAAATCAATTACTTCAAGGCTTGCCGTTAGCACTACAACAAGCGCTTGCTTACATTAAATTGAGAAGATCTACTGATAGTCTTTTTTCATTTCAGGATTATATTGAACTGTATAAAGAAAAAAAGAAAGAATTATTAAATTTTGATTTTACAAAATATTCTAACGATCCTTATTTAGAAACAGTTTTTACGACATGGCTTATTACGTTATGTAAAATCAAATCTAATTCGATAGGTGAAGATGCAATAGAAATTTTAAATATTATGGCTTATTTAAATCCAGATAGTATTTCCATCAACAAATTTGAGTATTTAAATAAAATTTATTTTCCAAAATCATACGATCTCGTTAGTATTACCTTTTTATTAAACAGTTATTCTATGATTAATTCGCATGGAAAAGAAGGTGTATATACCATTCATCGATTAGTTCAACAGGTCATACGGATTAATCTCGAAGAACATCAGGAAAAGTTTAAAGCGATAGTCGAAAAAACACAACTACTATTTTGGCATTGGCAATTTGCTTTTAAAAAAAATCAAGAAGTTTTCTTCCACTATCTACATTTTTTAATCTATATGGCAGAACATAAGGAGCTTATTGGTAGCTTGTTGTTTGGTCATCCAGAAAAAATACTATTTGATAATTTAATTCTTAAAAATGAGAAACAGCGTCATTATTTTATTGATTTAGCCTACTTGAAATTTCCAAAGGAAAAATTTCTTAAGTTTGCAGGAGACGCAATTGCCTACTATATCAAATGTGGTTTATTTTTCTCTTTATCGGAAATACTCAATTATCTCGAAAAAAAATGGTCTATAAAAAGTTTTTCAAAGGAAAATATTAATTATATTAGCGAATATATTAATAATTTAAAGAATTCTAAGCTAAAATTAAATCGATTTTCGACTAATCCTGAAAAACAAGCAAGACAAAGAAGCGCGCTTTTACTCTATGCTGAATTTAATCACAAAATATTTGGGAATTTTTTTTTCAAATATGCTGGCTGCTCATTTCAAAGTTTAAAGAGAAGTATTTGTTTATCCTCTGAAGCTGAAAAAAAGATCAAAGAGCACAGGAATCAAGCGATTAAATCTCATTTTAAAAAAGTAGAACACATCTCTCGTTATATCAGTTCAGCGTTGATGAC
>contig_187
CCTGACTGTTAATCATACTCTCGACTGCCTCTGCTTTAATTAAAGTTCTATAAAAACAATCAGTTACTTACTAAAACCGTTGATCAAAAAAGTCTTGACGCGAACTTTGCGCGTCAAAATTTCTACTCTAATAAATCAATTCGCAAAGCTTCTATTAAATTAAACTCACTCCCAATTTAGTCCCGTATCACGTAGCTTTTCCAATCACTTTTCAAGGGATGCCCAAGGATCAAATCTTTGAGTGCCAAAATAGCTTGTTGAATACGTAATTGATTAGCGGCGGTCGCGGGGAGCAACTTTGCCACCACGCGACCATGTTTAGTCATAACGATTTGCTCACCTTTTTCAACTTTATCGAGTAACGCTGAAAAATGCGCCTTGGCTTCAAGCGCCTATCGTTTTCATATCGACCTCGCTAAATTAAACGAGTTAATCATAACGCATCCGATTAACCCGTAATCACCTCGGTTAATAAGTCATTAGTAATAGATTTAATGACGCTCTTTTTTGCGCATTGGGATACCCAAAATACGCTAACACTTCAATCGAGGTGTAACGCTTATTACATTTTGGACAATGTCTTCTGCGTAAGATTTTTCTCCCCTCCCCTGTTTTACGTGAATTAATAACACGAGTTTTGGCATATTCACAAAACGGATTTAAACACTTCATCGTTTTATTTCCTATAACGTTACATAAAGAAAAAAATTTAATCCTTTAATATTGAGTAATTTTTAAAATTTTTTAAGTCTCTAAGCTAAGTTTAAACCTTTTTTTAGTGGGCAAAACTACAAAATAAGCTTTCGCTGCTCTAGTCTGTTACAAACGACGTATCGTCCCTGACTGTATGACATAACGCCTTAAATGCTTAGGATCATTTTTTACTAATTTACGCCTCATTTTTAATTTTTTATGCCGCATTTTTTTATACAATCGAAACTCTCTTACCAATGGAAAACAATTAATCAGTAATGATAAAAATCGTGAACGTTTTAACATTATTTATTCCTTAAAATGAATTATAAATTTAGTTGTACGAAAATCTATTATTAGGTTTATTTTTCCTCCTTAGTGTTTAAATGATTAGAATTTAAGATTTGCTTTATATCCCTAGGTCTAGGAATATATTCAGTAAAACCATTTAATTTATTTTGATGTTCAATTTGTCCAGTTAAATACTGCGGTACTATTGCCAATTTTTTTAACGCATAATTATTTCGATAACGACGTTCAAATTCTTTTTGTAAAAAAATCAACTCTCGTTCTGGTTGTTGACATAAAAAAATCCATCCACCCATATCTCTAATCACACCGTGAATCAATGGATCGGCGAATATCACACTCTCGTAATGACCCACTTGACGAATGGTAGTAATAACTTCTATCCAAGCCGCTAAACTTTTGCTTTCTGTATCACCTTCTATTGCTCTTATCCAATCGGCAGGACTTGGAAAATTTCTTTTGGCATAGTCTGGATTTTTTAAAAAATCCCATAAAGTTGATTCAAACACGAGGAAAGAATATTTTTTTAAACAATTCCAATAGGTATGTAACAATAACGAAGAAAGTTTGCGATTATACACTTCAGCTAGGACCATTAATCCTTGAGTAAATTTCTCCTGGTCCTGCGTGATCATAAAATTTTTTTTCCTTTTAATAATTGAAAATTATTTTGTTTATTAGAGGGTTGATCATGGTCTAAAGCGGTAGTCAACCATTTTTTAGCGATTTGTACATTATGTTCAAAAGTAATCGGAAATGAATGACGTGCAGAAGAAAACTGCAATTTTTGTTGTTGTTCTTTAGCCAGCCAAGCATGAATATGTCTCAAAATATTAGCACGTTGTTTACGTTTATCAGGATTAGCAACATTCCAAATAACCAGCTTGTGCAATTCTTTTAGAACATCAATTTCACTATAAATACTCTGCCATTTTTTAAACTCTTGGTGTGTTACCTGATAAACAACATTCCCATCGAGAGGTATCGTTAATAAAAATTCTGAGCTTGAGGCATGGGAATGATTGATATTTATAGGCAAACGTTCTTGGGGTTGGGATTGTGAGCCTTCAGTCTCTTCCTGTTCCTGTTCCTGTTCCTGTTCCTGTTCCTGATTAGAGCAAGGCTTAGCCCTTGATTGCTTAGAATCTTTTACTTCATATTGGTGTAAGGTTTCTGTAAAAGCTAATGCAAAGGCTTTGCCTAAGCCTCTAATAAACGACTCTAATTTATAATAGGCTTCATTTTTCAATGCACATTCTGGAATTTCATCCCAATGTACCGCCCAACTTCTCACTACATTAGGTGACTGTGGTTTATTGTATTTAATCGCATTAGGAATAAAAATAACACGCGCTTTCAGATCCGCTTTCACCAAGCCTTGAGTCATCACTTCTTTCAACGCACGTTGAAATCCTATTAATGACCACGCTAATTCTTCTGCCATAGCACCCGCACCTGCGCGATAAAGACCAGGAATTGAGGTTGTGTGCGGATTACTTAACAGATAAAGAAAAAGTGCCTGGCCGCTAGGTTTGATCGGGGTTAACGATCGAAATTTTTTATCACACCAAATTCTGACATCTAACATTCGATAACGCATAATTTCCCTTATTCAATGAAATAGACTGAGAACTTATTGGTAAACCATCAGCTTGCGCTTTACTTGCGGTAATTTTCTTTTTAATCGTTTGTTTTGATTAGATAACACCGGGCTTAATTTAGCCGCCTTAGAAATACTTATCTTTCGTTGATCGACTTGAGATATTAATTCAGTGCTCGCATAAAGCTTTACTTTTTTGGCATTTTGATAAGTAAAATGACTACCAAAGCCTAATCGATTGGCGATTAATTGACGTAAGGGTGTCATTTTTTTCTGCATAACTTGTGCATCTTTATTCACAAGTCGAGTCTTTTTATCATTTTTTTTGCTGATATTTCTTTTTTTTCTTAAATCAACTTGGTTTTTTAATTTAGCCAGATCAGTCCGATAGCCTTGTCGATTACCTAAAAATTTTTCTAATGCCATGCCTATGTCAACACGTTCACTGATCAGAAAATTTTTAACGAATAATTCACTCATGTAATGACCATCGGCTAAATCAGATAAAGAAACTCGCCAAGCTGGTATCGTTTTTTTTGTATAGTATTTATATAAATAAAAAATTTTTTCACCAAAGATCAACGTATTCTCTTCATCAACACAAATAGGGCGATGCTTATGAAGTGGAATCGATTTATCTTCATCAGAAATTGATAGTGTATATTTTTCAGATTTTATGCGTTCTATAGCCACATAAACCAATTCACAAGGAGGTAAATCAAACTTAGGTAATTGTAAGGTTAAATGTTTTAAACGCTGCACAATATGAAAAGGTACTAAATCTTTCCAATTAATTTCACCCCCGGTTAAATATTCAATTTGTAAAGCATATTCTAAAGGTATCTTGCTCACCCCTTTGATCCAGGCGTAGATATGTTCACGATGAATACCTAACTTTTTTGCCATATGTTTAACTGAACCTAAACTATAAATTGCTTTATCTAACATTGCTTCCTGCATGAACTCACATCCTTTTATTTTCGTTCTACAAAAAGTCTAACCAATAAAAATTAAATTTTTTTACTTCATAATTGGTATCTTAGTGCGATCAAGTAAATACTTAGTGAGAATTAGGAACAGCTATGCAACCTCGTTTAATTCGCTTACGTGATGCCGCAAAATACTTAGGTATGGATAGAAATCGATTTAATAATGAAGTAAGACCTTTTTTAGTCACACTAAAAATTGGCCAACAAGGAGTTGCTTTTGATCGCTTGGATCTTGATCAATGGGCTAATGAATTTAAGAAACATCAAGGCAAACCTGCACAACGAACAATGCACTGGCAACATCATGGAATGCTAACCTTACTAAGAGAAAAGAAACATTCGACTCTCACAAAAAAAATAGTGAATGAAGAATTTCAACAGTTGGTTGATGAACTTTTGGAAAAAAAAACTAATCCTAGCAACCATAAAACGAATTAAAAATTGCAAATGTTATCAACACTCAAATACTGCTATCACTTGGATTATCACGCATTGAGTATGATTGTTACGGAATGAAGTAATGGGAAAAAAACGTAGCCCTGGACTAGTTAAAAGAGGTTCAATATGGCATATCAATAAAAAAATTTATGGTCGACGAATTTCAGAAAGCACACGCTCATCATCATTAGCAGAAGCAGAGCGATATTTAATGCATCGACTCGAAGAAATTCGCCAAGTCAGTATTTACGGAATAAGACCGACTCGTTGTTTTCGGCAAGCTGCGCTTAAATTTCTAAACGAAAATCAACATAAAGCAAGTTTACGTACCGATGCACGCTTATTAAAACAGTTGGATCCGTTTATCGGTGATTTGGCACTGACAGCGATCCATCATGGCAATCTAGAATCCTACATAAAGGCACGTAAATCAGCTGGAGTAAAAAATCGAACCATTAATTATGGATTGCAAGTGGTGCGTCGCATTTTAAATCTCGCTGCTCAAGAATGGTTAGACGAAAATGGTCTAAGTTGGATAGCCAGTGCGCCAAAAATTCGCTTGCTACCTGAGCAAAATAAACGTTTACCCTACCCTTTAGCAAAAGAAGAAGAAAAACGCTTGTTTGATCATTTACCGACTCATTTAAAACAGATGGCTCTATTTGCAGTGAATACCGGTTGTCGAGATCAAGAAATTTGTCGCTTACAATGGAGTTGGCAAGTGATCGTACCTGAACTAAAAACCTATGTTTTTATTATTCCTGCCAGCTTAGTTAAAAATCGTCAGAATCGATTGGTTATTTTAAACCAACAAGCCAAGCAAGTGATCGAAGAACAACGTGGTAATCATCCGATATTTGTTTTCACTTATCGCAATAAACCTTTATCACGAATGTTAAATTCGGCATGGCTACATGCACGAACTAAAGCCCAGCTTCCACAGGTACGCGTGCATGATCTAAAACATACGTTTGGTCGTCGCTTACGTGCAGCAAATGTCAGTTATGAAGATCGACAAGACTTACTCGGTCATAAAAGTCAACGGGTGACTACGCATTATTCCAGTGCGGAGTTAGCCAATTTAATTTCAGCCGTTAATTCTATTGAGGCACGAGCAAGTAGCACCAGTATTTTAACTTTATTGAAAAATCCAGTGTGACGAAGGGTACGATTAAAAATGATTCCCACTAAAAATTTATAATCGATGAAATACTTTATGTTGATTTAAATTTTCTTAAAAAATTTATTCCTTTATGATTGTTAATCAATTCGCTTTTATCGTTAGTAAAGGCAACGATTGCTTATGCTTCAGTCTACCAAGGAAACTATCCTATGAATACCTTAAATAGAGTGCGCATTTATTCAACTCTAGAGATTTATGATCCGATAATGACTCGATCCTATTCTGCATCCGAGGATGATCTCATTGCCTCAGCACTGATAAAAGAAAACATGGGTAGCGTTCATACGAATTCTTCGTTGGTGCAAACCTACATCGCGACTTGTCTTACTCAAAAAAATATTAAGCTCGATAAAATTAAATCGATTGAAAAAACACAGCAAGAAACTCGTGAACATGCAAGGCATTGGTTAAATCATCTGGTTCCGAAGATTAATGCTACCTATACCGATGTATCAGGATTTTGCAATCTATCGAGTTCTTATTGGGAAGATTTAATTAAATTTGCCGCTGAGATTCAAGAAGCCAATGATACAAACGCACAAAATTTTAAATTAGGCATCTCTGATCTTAAAGAAACTATTCAAGATAAAGAAAGTAAAACCCAACAACTTATTGATAAACTCTCATTGTTTAGAACCGATTTAGAGTCTGATAATCATAATTTTCAGAGTATTGTTGCCGATGCCGATCAAATTTATGCCGGTAGTGAAGGAGAAATTGCGATAACTCGAAAAAATATTGACGCAATAACGACCGCCATCGATAAAAATATAGGCCTTATTGCCGGTGGAGCAGTTGCAATAGTAGGTGGAATCGTAATGATAGGGATAGGCGCTATTGGGTCAGTCGTGACGGGTGGAGCAGCAGTGAAATTAATCGTAGCCGGTGTTATTACCACCGTAACCGGAGTCGCTATGGTAGCTGCTGCCTCCATTGATCTAGAAAACAAACAACGCGACTATGGGCAAGCATTACAAAAAATGAAACAACTTGAAGATGAAATGGCGGCATTGGAAAACACCAAAAATCATTTTACTGCATTAACCACTCATAATACCCATGCGCATACCGCGGTAGAGAATATGCGCCAAGCATGGGTTACTATTAAGAATAATTTTCAAGAATTAGAAAGCTCAGTCACTATTATTAATCCCGAAAGACGCTTTATGCTAGTGAATAAACTAAAAACGGCACAGAAAAATTTTGATGATTTAAAACAACAAGCAGTAAACGCGCAAAAAAATGGTAGTTTAGAAGTTAAGGTTGATTCTGAATTAGCGAATTCACTGAGACTGGCAAAAATATTCTATTCTTTCCCTGCGCTCAGTATATCAACCAAACGACTTGCTAGTCCTCAACCTTGGATATTACCGTTAACCGAGCTTGCCGACTTAACTTGTTAAAACATCACTACTTCTATTTATAAGGATTATAAAATGAACCATTTTATCTTCGAGGATAATCAACAATCTGCTCAGCCTATTACGCAAACGATCAAATCTTTAGCGCCTGCCGATTTTCCTATCGCGTTGAATCAGGTGATGACAGGACAAAGTTTGGGTCAAGCCAAAGCGATTACTTTGTTACTACAAAAAAATATCAAACTAGAAAAATTATTAGATATAAAAATCCTACAGACACAAATGCGTGATATTGCTCGATCGTATCTCGATGAGTATATTCCTAAAATCTTGGCTCTTTTTACTGAAATAACTGGCTTTTATAATTTTTTTGATAGTTATTACCTCGATATCAATGAGTTTTTTAATACACTTAATGAAGCAGATGAAAGTGAAAAAACAGGTTTAGCGGCAGATGTAATTGAAGCAATTGAAGATTTAATCAAGCTCATGGTAGAAAAAAAAGATAACTCTAATACACTCGCCACCGAACTGCAAAAATATCTCAATGATCAACTAAAGCTAACAGATACGCTAAAAAATACTCAGAAAATAGCCGAACAGCTTTATATTGGCGAACAAACTGAAATAGTACCGCTACAAACGTTACTTAAAACACTAGCGAAAGAAATTAACGAGAATAATGCTCAGATTGCCAGTGGCGCTTTGCATTCAACCAAAAATATTTTAAAAATATCAACCTCATTGATTACTGAATATATACCTGATAAAAAACCGCAACCTAAACCCGATCTGTCAAAACCGCAAATTAAACCCACTAAAGAAATTAAAGCGGCGCCTACTCCTATCATCACCGGTAATATCCAAGTATTTTCAGATAACAAACCCGTGCCTTCCCTTTATCAAGCAAAATTACAACATACACTGATTCAATACAGAGAGTGCATTGAAAAACTAAAAAAATACAGTATCGAAACGGCTGTTTATATCGCATTGATTCAACAATGGGATAGCTTCACTAAAACTATAAGCCTGCTTGAAGATAGCATAAAATATCTTGCTGTGGCTTGGCAGGGATTAACCGATAATTTTTCTTTATTAAAACAAAAATTTGTAACCCAACTAGATACTAACGATATTGAATATATTAAGCAGCAATGGTCATTAACGCACAACGATTTATCTGCTCTGCATGAAAAAGCGATCAATTTTCAAAATTCGGTTCATTTAGAGGTAGTCAGTACGATAGATGCTTATGACCGAAACCTATTGGGTATACCCCGAGTAAAAAATGGACGTTTTATGCAAACGATTATTGCTGAAAATTCAAAAGATAACTCAGAAGCGTAATTTGTTCATCGACACAAAAAAAGGAACTGCTCATCATGTTTAATTTAGCCCGATCCAACGACATTAACCCCGCCTATTTTTCCTATTCCGCCATAAATTTATCCACAGATGTAATGACGCCACTCATTCATATCATTCGTGATTATGATCCAAGTTTTAGAAAAAACTATCAAATGCTATCAGATACATTACCTGGCGTGTTAACAGGAGATACTTTAGCTATCCAGCAATTTACTGAAATATTAAACTCGATTAACGATAAAGTAACGTATATCAAAAGCCAATCCATTACCACCCGAAATCAACTCAGCAATATCCGCGATGATCTAGCGCAATCTATTCGCGATACAAAAACTACGCTTGAAAAATTGACTGCAGAAAAAGAAGGGCTAAATGGCCAAAAAGAAGTGATCGAGCGACAAATTAAAGCCAAAAAAGCTGAAATTGATGGGTATATGACGGTATTCTGGATCTTCAGTTGGATTATTGCACTAATTTTAGAAAGTATAAAACCTTTCGATGCGGCATTGAATGAAATTAAAGATAAATTAGTAGCAAAGGAACGAGAAATAGAAAATCTGGATAACAATGAAAAAAAAATACAACAATTATTGGATCAATCTATAGAGTTATTCAATTCAAATCAGCAACTATGCACGCAATGCGATGCAATGCAAGGTAATATTAACAATATCCAAGACTCTTTAAAAAGAATCGATCTCGAATCGCATTTCTTGAAACCTAAATTAATGACTCTGGAAAAAGATTGGTCAGGATTAATGAACATTACTCATACGAATTAATAGATTACTTAGCTAAGCAAATGACACCTATCCACTTCACTTGAATATTTGTCTGTGAGCGTTCCACTTGTAATCCCTATGCCTGCATACCTGCAGATCGCTTCATATCTTCTCACTAACTGCTATAAATATCAGTTTTTTATTTTCCAGATCAGTGATAATTTATATCTATAAACAACAATAGTTAATAAAAAAATCTATTGTAATAGAGATCATTCGACGATTTCTCCATTTATGCTCACTTAATAACAAAAAATAATAAAGTTATTACCTTGGAGCACTAATGCTTCATTGAAAAAAATTATCACCTATTATTAAAGGAAAAAAATTATGCCCCCAATTGCAATTATCGGAATATTAACACCTGTTTTGGCTACTTTAAATACGGTATTAGCATTATTAGCTGTAGTCCCAGGTGCTGGAGCCGCTGTAGCGCCCATACAAGCTGCAATTTCTTCAGTTACTAGTGCATTAGGTATATTAGGTTCATTACCTATACCTACTAATTTCAGATAATTAATTAGTGATGAAGGAAGCCATTACGCTTCCTTCATTATATTTAATTTTAAAAAATAGATTAACCCTCAACAACAATATTTAAGAAAAAAGCAAGGCTTAAAAATTTACAAACATAGATTCACGGCAGGATAAAAAGTATGGCCATTATTATAACCGGCATGTTATCAAACACATTAAGTATACTTACCATTGCTTTATCGCTAGTTCAAGCTATCACAGGCACTGAAGAAGCTGCTTTAGCTATAAACAATGCTATTAATTCAATTATAGAAGCAATCGGTATTTTAAACTCACTACCCCCTATCATCATTCCCTAAAAAAGAGTTGTTTAGTAGGCCACGCACGTAGTGTTACCTGCGTGGCACATTAGCTTGCAAATATACTTTTTGCTTGTTTACGTTAGGCGCTGTACTACGCGGTAATGCTAATTTAGATTTTTTAAATCTAAAAAAATAGTCTAAATTCAAACGATTAGCTAAGTCAGTCCCTGACTGTTAATCATACTCTCG
>contig_188
AAATTCTAAACAAATCAATCAAACATTTTTTCATGATAGGAAACATGCTTCTCAAGCTAGTAGCATTGAGGAGGAAAACCGCATCTTAGCAATGGCCGACGATTATTTAAAAAAATATAACGATTCAGAAATGAAAGCTTATCGTGGTAAGAAAAACATCAATCAAACAAAAGATAAAAAGAAAAAAACAAATTCGCCTCTCTCTGTTCAGAAGGAAAAAGCTAAATTCCTTATTGAAAAGAATGACTCTGTTCAAAATAAAAATAAGTTGAATTTTCACAAGCGAACTATGCCGAACTATTCGGCTCAAAATAATCTGAAGGCATTAACCAAACCCATTAAAAATCAGTTTCGAGCACCCAACTTTTCTAAACCAGAAGTCGCTAAGCTAAAGAAAACTTTTTTTAACGTTTCAAATTCGAATAAAAAGATAAATTTCTTAGTAACGCCTCAGTTAACTCATCAAGAAAACTTTAAACCGACTACAAAAGCAATATCACTATCTCCCTACCAACAAAGTGAATCGAGAGCGAAAAAACCGAATCAGCACGTTCTTTCTTCGCCTATAGAACCACCGAATCTTCATAGCACACTTATGCTTTTTGATCTGATTGCTCGGAAATCTTTAAAAAACCCGGTTGTACCCTCTTCTTCTAATGAAAAATTAAATAAAACTATTAGAAAAGTTGAAAAACAACAAAAAATAATTAACTCTAAAACTTTTGGATTTCAAAAATTATAATCAACAAAAAATCTATGGGGGTCGTTACATAATGGCAAACCACCTACCTATCATCAGGACGAATAACACCCGATGGATAATTATTTCTTTTCTTTTTGATAGCATACATTTTGCCTTTAAATGAGAAAATTTTAGTCAAGAATTTTTAAATTTTCCAATAGACATTAAAGCATTTTAAAAGCCTTAATCGTGGCAATCCGAGAAGTTTTAAAATCAATGATAGGCTTTGGGTAACCGCTGTGTAAAGCAAGCGCCGGTGCTCGCTGATACGGGTCGTGAATTGATCGTGCATCAAATGAACGTAGCTCAGGGCAATATTGACGAATAAAATCCCCTTGGGGATCAAAACGTTCGCTTTGTCGAAGTGGATTAAAAATTCGAAAATAAGGTGCCGCATCTGTCCCCGTAGATGCGCTCCATTGCCAACCCCCGTTATTGGCTGCTAAATCTCCATCGATCAAATGACGAATAAAAAAATCTTCGCCAATGCGCCAATCAAAAAACAAATTTTTAGTTAAAAACATCGCAACTATCATACGTAAGCGATTATGCATCCAACCAATTTGCTTTAATTGGCGCATGCCGGCATCAACCATAGGATAACCGGTATTGCCTTGTTGCCAAGCGACTAATTGTTTTGCATTATAGCGCCATTTTAATTTTTCAGTCTCTAATCGGTAGGGTTGATGCATTGATAAACGTGGTACTGTAGCTAATAAATGCTTATAAAAATCACGCCAGATTAATTCGTTTATCCACGTAATAGCCCCTTTATTTCCAGAGTTATATTCACCTTGATTAGCCATTAATGCATCGAGTAAACATTGGCGTGGTGAGATCATTCCTGCCGACAGATAAGGTGATAATAAACTTGTCCCCCCCAATGCTGGAAAATCGCGGGTTTTGTGATAATTAAATAAGCCATTAGCTATAAATTGTTTTAAGCGCCGTTGCGCTTCTTTTTCACCAGAAGGCCAAATAATAGTAGAGGAAAAACCAATTAACTTTAGTGGAACTTTACTCGATCGAATGCCTAGTGTAGGTTGTAGTTTGGGGAGCGAGTAATGTGGAATTATATTTTGATTATTCAATAGCAATTGTAAGTAGGCACGTTTAAACGGCGTAAAGACACTAAAAGTTTTACCTTGCTTAGTTTGGACTATGCCTGGTGGTAATATGGCCTGATCATCGTAAGCGTTACATTTAATCCCATATCGACCTAAATAATTACAAACGGCTTGATCGCGTTTTTTTTCGTCTATTTCATATTGTTTATTAAAAAACAAAGTATCAAGCTTATATTTTTTTGCGTATTGATATAATGCTTGAGCAATATCCGCGGTTTTTTTTACTTGTTTAATTAATAAAGGAATGCCTCTCAACTGTAAACTCTGACTTAATACTAACAACCCAGTAAGTATAAATTGGACACGACACACAGCCATATGATGCTTTTGCCAAAAGCTGACATCGATGATATAAATCCCTATAATACCTTCTGGACATTGTTGAGCAGCATGATAGAGTGCCGTATTGTCATGTAATCTTAGATCTTCACGAAACCATACTAAGCCTTTCATAGACCGTCCTTTTCACGGAAATTAAAATAGAGTTCATCTATTCTAGATTATATTCGATCCTAGTTAACTATCGCTAAGTTAAAATAGATTTATTTTATAAAATTATGTTATATTATTAGCAATAATAAACAATGATAATTTTTATGAAAAAATATGTCTAACTCGGATATAAAGCTAAATTTTTTTACTAAGTATTTCCATATTTTTGACAATCAATCGCTCTTTATTTGTGATATCAAGAGTAAAGAAGACAGAAAATTTCATTTTCAAATTCGTTTTATTCAAAAGAATTTTCAAAAGATAAATTTAAGTCAACTAGAATCAGATTTAAAAAACTCTATTGTTAAGCTAAGCGTTAACAGTTCATTACATTTTAATCATGAAAATAAAATTAAGTTTTTAAACGCCTTAAAAAAATTCGGTATTGATATAAAGTTAGTTGAAATTATTCAAAATAATTCTCGCTTCAAAATTGATAATCAATCTAATTTAATTAAAGACTATAATAAAAATTTAATCACTTTATTTTGTATCGGTTCATCGAAAAATATAAATTTTGGCTATGAAATACCTGAAAATTTGTCGGAAAATAGCGCGCCATTATGTTGTGCACAAATTTTCACTGGAAGACAATTATCCAAAAAAATATATCTTTTTCCCATAAGTGCACGATCCTTGGATAACGCGTTTTCTGTACTAAAAAATAATTCAGCTATTGATCTAATAAATCTAGAAATTCCTTATATAGAATACCTCCCTTCTAAATCTGCGCTAAACTCAAACTATGATAAAGAAATTCAAACTCGAATCAATCTTCAAACTATTATTTCAGAAATACTAACCCATCTTGACAAACCGAAATGTTTTCGAAAAAATGGTTCAGAAAAAGCTAGCCTATTTAGAAGCCTCGCCAAGGACATTGCTAGCGACAAACCAATCAATACTATTTCTAATCAATTAAATCAACATGATACTTGGAAACTTCTTGCCCAACATAGGGATCCCTGGGGCCTTTTTTCATTCTTTAAAGGGAAAACTCATTCATTAATTGCATGGCAAGCATTGAGGGATGAAATCTCTCATTTTTCTAGCTCATTCAATAATCAGTTTTCCTATCTAGCTTAATTTTCTTTACCGCTAAACCCATAATAAGCTACACTTTTATTGAGTATTCGTTGATTTTCGGTCTTTTTCACCTAAGCTGCTCAATTATGAATAATTATAAATTACTTATCCTTGATTTTGATGGCACACTTTGCGCCACGCATGAAGCCATATTATTTTGCATTAAGCGAACGTATGAGACGTTACATAAGACCATACCAAATCATAACTTCATCGACGAAACAATTCGAGCAGGCCTAGGCATGGAAAAAACCTTAGAAGTTCTTAGTCCCGATCTCACACAGCAACAAATTCATCACTTATTAAATACATACGAAACGATCTATTTAGCTGAAGGTGAGGATAAAAGTGCGCCATTCCCTAAAGCTGCAGAAACATTAGCGCAACTTCATGCAGCGGGTTTCATTCTTACCGTGGTCAGCAACAAAGCCGTTGCTGCGGTGGACACCGCTCTAGTACGTTTTGAATTAAAGCAATATATTGCCATGGTCATCGGCGATACTAAAACACTGAGAAAAAAACCGGATCCTATGGCCTATACTGATTTCATCAAACCAAAATTTAACCACATAAATCCAACACAAATCTTAATGGTCGGCGATACACCGGCTGATTTACTATTTGCAAAAAATATTGGTGCTGACTCTTGTTGGGCAGAATATGGTTATGGGGATGAAAAAGCTTGTCTAGCGCTTCATCCGACTTATACAATTAAGCGATTAACAGACATTTTGGCTATTTTATTTTAAATTCCACGCTTGTTTGTTGAGATCTGCTATAGCTTTTTTTCTATGACTGTTAATCGGTCATCAATATTAGAAAAATAACTCTGTACAGTTTCAACTAATACCATCGTTTTCATATCAGGTTCGATATTAACATTATCACCCACATTTTTATCGGAAAAATTGGTTTTGCGTAATGTTTCGGGAATTAAATACACTTCAAAACTAGGTTGTTTTTTATTCGTCAATCCTACAGTTAAACTAGAACCATCCACCGCGATATAACCTTTCGGTTTAACAAAAGCGAAACAAGCGACAGAACATTGAATAGACAAACACAAATTCTCTCCACTAATTTTTTTATCGATAACTTTTCCTGTCTCCAATACATGGCCACTCAGTTCATGTCCTCCTATTTCATCACCATAGACTAGACTCCTCTCCACACTGACTTTTCTTCCAACAAAAAGTTCATTTAAAGTAGTTTTGACTAAGGTTTCTTGCATTGCATCAAAACTGACTTCAATTCCATTCTTCGCAACGACGGTTTGACAAACGCCATCTATAGAAATACTCGCACCCGTTTTTAAATTTTTTACTAGTTCTTCATTTAATACGACACTATAATGGAATAATCCTGGTCGTTTAGTGAGTGACTTTACAACAAATAAACCTTGTGTAATTCCAGAGTACATAGAAAAATTAAATTATTAATAAACTTTCAATTAATTGCATTTGTTTTAACACCGATCCTTTATTTTCTTCCACAAACTTTTTAGCTTCCCGACCCATGTTCTGGCGTCGTACTGGATCAGACAACAAAGAAATAACCTGCTCTGCTAGCTCTGTCGCGTTATTTACCTGAATTGCTGCATTTCGCTGTTTCAGCTGTTCCGTAATGGTTGCAAAATTAAAAGTATAAGGGCCGGTTAATATAGGGAGGCCAACGGCAGCCGGCTCAAGAGGGTTTTGACCGCCTTTTTCAACGAGACTTCCACCCACAAAAGCCAGATCCGCTGCCGCATAAAAAATAAGTAATTCACCCATCGTATCACCGATCAAAACATCGATATCGTTCAGATCGCGCTTATGATCGCTACGCTTGTTAATGTTATAGTTTTGACTGCGATATAGCTGTTCTAATTGAGAAGCTCGATCCACGTGTCGGGGTATCGAAACTAATAATAAGTCTGGGAAATAATGACGCACCTGCTTAAACACCTGAAGAATCAATTCTTCTTCACCAGGATGAGTGCTCGCCGCAATCCAAACAAGCCGATTTTCTCCCCAAATTTTCTGCCATTGCTGGGCCTGTTCCAGTAAATTTCTTGGCAACGTCACATCAAATTTAAGACTACCGGTAATGTGTATTCGCTCAGGCGAGAAACCAAGGTCAATAAAACGCTCCGCGTCAGCTTGAAACTGAGCTGAAATAACATTAATGCTCTTTAACATGGCTTGTGTTATCGGCAAAATACGCCGATAGGATAAAGCGGAGCGTTCAGATAAACGGGCATTGACAAGGGCTACCGGCACTTGATACAACTGACACGCGGCTAGAAGGTTGGGCCAAAGCTCCGTTTCTAACAAAATCAGTAATTTTGGTTGTAGTGCCTTAAAGAATTTCCTCAAGATTAAGGGTAAATCATAAGGAAAATAAAGCGGGGTTATACTGTTTCCCAATGCAACACGGATACGTTCGGCACCTGTTGCTGTCTCATTGGTCACAATAATAGGTAGCGATGGATAACGTTGCTGTATCCGCTTGATCAATGGTATGGCCGTCAAGGATTCGCCGACTGAAACGGCATGCACCCAAATCCCACCGGATGGCAAAGGATGTCGTAGGCCTAAGCCTAGACGCTCATGCCAAAATTGCAATCCATTAGGATTTTTACGATTTTTTATCCATAAACGCAATAAAATAAACGGCAAAAATAAATAAAAAATTATTGTATATAAGAATCGCATGACTTAATAAAATTATAATTAGTATTTAATGGTGAGCTTATCGCTTATTCAACTTTAAGACAAGATAATATCCTGTTAGTCTTATACCTCTTGGTAGAAGCATCCTATTGTTATTTTCCTTTATTCTTACCTATTTTCTCGAAATATGGAATCTCAGAGGAGATGAGGAATCACAAAAATGATGCCTTCTTGAAGTATCTACCTATGAGAAATATCTGGGTCATGGACAAAATTTAAGTAAAAAGACTATATAGTCGAATTTTTATGAGTTAGGTTTAATCATGAATATATGGGGCAAACTTGTTGGAGGTTTTTTTGGTTTTCTTTTTGCAGGACCATTTGGGCTTATATTAGGTGTCATTATTGGGCATCTCTTTGACCGTGGCCTTAGGCAAAACCAGGGCTGGACTTTTTCTTCTGTCAATCCAAACGTCGCACAACAAGTTTTTTTTAATAGTACGTTCTTGGTAATGGGACATATCGCAAAATTAGATGGGCGGATTTCTGAAGCAGAAATTCAAGCGGCTAGAGCCATCATGAATCGCTTAGGTCTTACCGAAACCATGCGTCAAAAGGCTATCGACCTTTTTAATCAAGGTAAACAAGCCTCATTCAATTTAGAAGAAACCTTAAAAAAGCTAGTCCAAGCCTGCCATCGCAATAAGGTATTACTTAAGCTTTTTGTAGAAATACAAATGCAAACGGCCCTGGCTGAAGGCCATCTCACAGCAGATAAGCAAAGAGTATTGCAGAAAATCTGTCAATATCTAGGGTTTGCGCCACTCAACTTTAGCTTTTTTGAGCATCTATTTAATTTTGAGCAAGCTTTCCGCCAACAATCTTCTGGTCAGAGACAACAAGGATACTATCAATCATCGCACTCATCTCATCAGCTGAATCTAAGAGATGCCTATGCTATCTTAGGTATCTCTGAACAAGCATCGCCCGCTGAAATAAAAAAAGCCTACCGAAAGCAAATGAGCCAACATCATCCTGATAAATTATTGGCCAAGGGTTTACCTGAAGAAATGATAAAAATAGCGACTGAGAAAACTCAAAATATCAAGGCTGCCTACGATCGTATCTGTGCGGCTAAGGGAATATAATGCGTAATTTAATTATTTCCGCCTCTATTTTATCTGCGGATATGGGTTGCTTAGCGAAGGAATCCTCTGCGGTATTGCAAGCGGGTGCCGATAGTTTGCATATTGATGTCATGGATAATCATTTCGTCCCTAATTTGACATTTGGACCCTTAGTCTGCGAGGCTTTACACAAACATCTACCTAAGACTTTTCTTGATGTACATTTAATGGTAAATCCAGTCGATAATTTAATTAATGCCTTTGCTAAAGCGGGTGCTGATCAAATCATCTTTCACCCTGAAGCCAGTAGCGATGTGCTTAAAAATTTAAAACAAATTCGTCATTTGGGTTGTAAAGCAGGATTAGCAATTAATCCTCTAACGTCATTAAATTGTTTAAATAACCTCTGGGATCACTTAGATTTTATATTAATGATGTCTGTTAATCCCGGTTTTGCTGAGCAACATTTTATTCCTGAGGTTTTAAACAAAATTTCCGCCACTAAACAGTTACTTTCCACACACAAACCTAGTATTCGTTTAGGTGTGGATGGCGGGATTAAAAAAAATAATATTAGCGAAATCGCTAAAATGGGTGCAGATACTTTTATTTTAGGATCGGGTATTTTTCATACCGAAAATTACGCCTTCACATTAACCGAACTACGATCACAATTAACTCTATAAGGAAAAATAATATGCGTCTTTTTTTAATGGGTTGTCTATTCTTTTTATTAAATGCTTGTGCTAGCACAGCAAACTACCAAAAAAAAATTGATACATGGCAAGGAAAAAATATTCAAGCGCTCATTTCTAAATGGGGGGAACCTGACACAGGAATACAACTTCCCAATGGTCATAGAATCTATCAGTATACCCGAAAAACGATGTATTCTATCCCCGATCCTAAACGTTCTCCTTTGCGCACCGATAATGGAAATCTTTTCTCTAATTATGATGAGCCTTGGAATACACACCAAACTGTCATTCGTTCTTGTCAAACCTCATTTGAAACAACTGCTGACGGGCATATTATCCATATAAGCTTTAAAGGGAATAATTGTGTATCCAATAATTTTCTCCCTTAAGTTAGCCTATCAATTTGTATGAATAGTTTAGATTTTAATTTTCGAAAAATAGATCGTTTGCTTTCATAAAGACGAGATATTAGCTAAACCGCGCAAGAGAGCTAAAAAAATAATGATCCATAGAAAAAAAAGGAGCTCAATTCCTCAAAAAAAAGATTTCGTTATCATTCAATGGCTAATTTATTTTACTTTTTTGTGTTTTGTCTCACCGGGCTTGACGACAGAATTGACGATGGGACAACAACTTGGTTGGGTACCTAGTCAACTGGGTATTTGCAAAGGACACTATTTAGATCCCTTACAAGCTTATTCTCAAACTTCTTTAAGTAAACTCAATCAAGCTTTTACTCATATTGATGCCGCACAATCTCATTTTTCATTTGAAGGGACTTCTACTTTAAGTGGTAATGTCGTTATTACTCAACCTGGCCGAATATTGTATGCCGATCAAGTTTATTTCTATCGTGATCCGAAAACAGGGAAAATTACTAATATGGATCTACTCGGTGGAATTAAACTCGAAGAGCCTAATCTTTTAATTAAAGCAAAAAAAGCCCATTTAAATTTAAACAATCAAAGCGGTTATCTTACGGATATTATTTATCGTATTTTATTAAGAAATAGCACGATATTAATGGGCACTAACAAAGGTATGCCGATTAATGCTTGGGGATCAGCCAGTGCGGTGGAACAGACTTACCCTGGATTAATGATTTTACATAATAGTACCTACTCGACTTGTTCACCCATTCATCCAACCTGGAAACTCTCCGCTAAAAAAATAATATTGAACCGTGATGATGGTCGCGGTAAAGCCTACAATACCTGGTTGGATTTTCGGGGAACACCTATTTTATACAGTCCTTATCTTGCTTTTCCTATTGATGATAGACGTGAATCAGGCTTCTTATTCCCAAACTTTGGAACTTCTTCACAATCGGGGATAAGTATTGGATTTCCTTATTATTGGAATATGGCTAGCAATTATGACTTTTTATTTACACCCACTATTTTAAGCAAGCGTGGCGTACAATTAGGTGGTCAATTTCGTTATTTAAGTCATGATAGTCAAGGAACGATCATTGCTAATTATCTTCCCTATGATCGAGCAGCGGCGCGGCTTGCTGATCAGATTCCTCTGCTTTACCCCAACACCAACCCACTAATTTATCCAAGCACTACTAGAAAATCTTTTACATGGCAAGAACAGCGTCTATGGGCTCCTCGTTGGACGAGCATAGTAAACTTTAATTGGGTTGGCGATGATTATTATTTGGAGGATTTTAACCAGCCCCCTACTATCGCTATTAATCAACTGGCACAACAAGCACAATTAAATTACACCGGTGATATTTGGAATTTTACGACGAGCATCAATCGCTATCAAACACTGCATCCTTTGAATCAAGCACCCGTGAATAACCCTTATAATAGTTTACCTGAGATTGATTTAAATAGTACCACACAAAATTTTCATGGATTTAAGGTTCAAATAAACAATCAATTGAGTTATTTTCAACGTTTAAATAACCCTGGTGAGTTAGTTAAACCGCCGCAAGCACTCCGACTTAATATTTTCCCTTCCATCAGTTATCCAATACGTAGTAAAGAAGCTTACCTCATTCCACGAGTTCAATTGAGTCTGACGCATTATAATATAATAAATCAAGTCAATGGTTATCAGCACGAAATCCAGCGCACGACGCCTCTGTTTAGTGTGGATAGTGGTTTGTATTTTGATCGGAAAACCCATTGGGGAGAACATTCCTTTTTACAAACTTTAGAGCCTCGACTATTTTATTTAAATGTTCCTTATCGTGATCAAAATAGTATTCCTATTTTTGATAGTGCACTTATTCCTTTTAGCTATGATAGTCTTTTTATGACTAACCGTTTTAGTGGTTTTGATCGTATCGGCGATGCCAATCAAATTAGTTTTGCGCTCACCACTCGATTATTGGATCAATTCACTGGCGAAGAAAAATTAAGAGCTAGTATCGGTGAAATCTATTATTTTAAAGATAGGCGCGTCTTTTTATGTAACCCATTAGAAAGGCAATTAAGTATACCCGGAACCTTGTGCGCCAACCCATTTACAATACCAGGCGCCACTTCGCCGACTGAAAAATTCTCTCCCATTGCCGGCCAGCTAAATTACAATATCAATCCACAATGGAGCACTACCGCGAATATTGCCTGGGATCCAACAAGTCACGACATTATTAATGCGGCTGCAAACATACAGTATCATCCACATCCTAATCAGCTGTTTAATATCAACTATGGGCGTATTCGTTTTGGCGATCTATTTGTCACAACACCTCCCACACCCCCCAATAGTCACCAAAATGATTTTAATCGGCTGGGCTTTTCTTTTGCAACACCACTTAAGCATCAATGGAGCACAGTGGGCGGTTGGAATTATAATTTTAGTCATAATTACTCACAAAGCTTTTTCTATGGATTGCAATATGATAGCTGTTGTTGGGCCTTTCGAATTGTGGCCGGGCGCACTTTTTTTGCCTTAAATCAAAATAGTAGCCCAATATTTAATAATGTTGTTTATTTCCAATTTCAACTCAAAGGCTTGAGTACCGTAGGCATCAGTGATATAACCAACTTTTTAACTAATAATATCCCTGGCTATACTGATAATTTTCAGTCTGGTGCAACCCATTTTTAGTAACGAGCGATTATGGACTTTCTTAAAAAAATCTTTCCATTTATTATTTTACTCACTAGCTTAGTATCTGCTAACCCCTTATATGCCGTTGAAACCTTGGATCGTATTGTTGCTGTGGTTAACAATAATGTCATTACGCAGCAACAGTTAAGTGAACAAATTGAAATAACGCGACAGCAATGGCTCTCTGAAAATAAACCTATCCCAGATGCAGCAACTTTTCGCAAACAAGTACTTAATAAGATGATAGACAATGAATTACAGCTTCAATTAGCGGCTAATTCAGGATTAAAAATTAACGAAGCTGCATTAGATAAAACCATTATGGGTATTGCGCAACGCAATGGTTTTACACTCGAGCAATTACGTGAAAAGTTGCAACAAGAAAATATACCTTATGCAAAATATCGACAACAAATTCGTCAACAACTGATTATAAATCGCCTACAACAAGATGAAGTCGCTGCAAAAATTACCGTAACAGATCAAGAAACGAAGGATATGTTAGCGCATATGCCTAAATCAACTCCGCAAAAAACAGCTTACCATGTTGAAGATTTACTTATCCCATTTCCAAATAATCCATCTACCGCTGATATTTCTCGCATAAAAGCCATTGCTTTATCCTTATTACAAGAAGCAAAAAACGGATCTTCTTTTCAAAAATTGATAGGCCAAGCAAACAAATTTAACCCTCCATTAACGGGTGGGGATTTAGGTTGGCGTCCCCTTAATGATTTACCCGATATTTTTCAAATCCCTGTACAAAAACTTAAGCCAGGGGAAGTAACAGAACCCATCCAAGCTGGCAATGGTTTTCATCTCATTCGTCTTTTAGAAATACGGGGCGATAATTCAACCACAGCTCATTATGTGACATCCACACATACTCGACATATTTTAATTAAAACCTCTCCTTTGCTTAATAATACGCAAGCAGAAAGACGCCTTAACGAAATTCGCGCAGACATTCTGCGTGGTGGTGATTTTGCTACACTCGCTAAAAAGTACTCTCAGGATCCCGGCTCTGCCTATAAAGGAGGCGATCTCGGTTGGACTTTACCAGGCCTATTTGATCCCGCTTTTGAAGCACAAATCAAAAAATTGGCCATCAATCAAATTAGCTTACCTTTCCAAACTCAGTTTGGCTGGCACATCGTACAAGTTTTAGGTCGAGCACAAAAATTACAAACGAAACAGAATGTTTCACGTGAACAAGCAGCGCAGCTAGTTTATCAACGTAAATTCCAGCAAGCATTAAAAAACTGGCTACGTCAAATACGTAACCAATCTTACGTAAAAATTATGTAGGCTTGTTAACTGTCCAGTTTACCTTCACTAATTTTGCAGGAAAACAGCTCCTTTTATTTTTATATACCAAAACGAAGAAAGGATGAAGCTTGATTCTTTAATTTTTCATCTTTTTTCGCAGCATTTTTTTCATGCTTTGCAGACTTAAATTCTGCTTGAGCTAATGATTCTTTAGGCTCACAAAATAATCTAGACTGTCCTAATCTGTGTGTCTCAGGCTTACTATACTGCGGCTCTTCTTCATATTCATTTTCTTCTTGTGTCCCAGAAGGATTATTATCCCTTTCCTCATAAGGAACATACTCTGGATTTTCAAAAT
>contig_189
CTGATTGTTTTTATAGAACTTTAATTAAAGCAGAGGCAGTCGAGAGTATGATTAACAGTCAGGCACTCGACGGTTGATAGCTGTTTGCTTTAAATGATGGAATTTGCATAAATAAATTCATTTCAGCTCTTGACCCATGCTACCTCTGCTATTACTATACGCCCTGCACATGAAGATGCGAAACCGCAGGTTTATGTGCCGTCCTCTCGCGGTGAAGATTTTGTAAGAGGTGAAATTATTCTCTTATTAAAATGGCTGAGCATCAGCATTGCTAGTGTTAGCCATGTGATAGGGTTACCCTATCACAAAAAAGTTAGGGAATTCGTATCTTCAAACGAGCGGTACAAGGGGCCTTACGGCTTAAATTCCCCGATAGCTCAGCTGGTAGAGCAAATGACTGTTAATCATTGGGTCACAGGTTCGAGTCCTGTTCGGGGAGCCAGTATCATTAAAGATTTTGTAACTAGACTCAGCGTGAGTGTTGGCCAGTGCCTCCAAAAGTATGGTGAGGTGGCAATACAGTCAAATTCAAGTGTGAGAGTATAGACATACATGTCAGATAGTCATTTGGAGAGTATAATGTACGCAGTTATTTCAACTGGTGGGAAACAATATAAAGTCGCTGAAGGCGAAATTATTAAGCTAGAAAAGCTATCGGCAGAGGTCGGCGAAATCGTTGAATTTCCGGTGTTGCTTCTTGCTAATAAAGCCAACGTTAGAGTGGGCTCACCTTATTTAGCTGAATCAAAAGTTAAAGCGTCTATCATAGAGCATGGTCGTGGTGATAAGGTCACCATTATTAAGTTTCGACGGCGTAAGCATCATAGAAAGCAAATGGGTCACCGACAACATTATACAGCAGTAAAAATTACCCAGATTTTATAGAGGTATCACCATGGCACACAAGAAAGCAGGCGGTAGTACACGCAATGGTCGCGATTCACACTCAAAACGCTTAGGGGTAAAACACTTCGGTGGCGAATCGGTTAAAGCAGGAAACATTATTATCCGTCAACGAGGAACACATTACCATGCAGGTAATAATGTAGGAATTGGCAAGGACCACACCTTATATGCCTTAGTGCAAGGCGTAGTTAAGTTTGCTCGTAAAGGGGCTAAATTAAGATGTTATGTGAATGTGGTTCCTGCATTAGCAGAATCAACTGAACGTATTTGAAACAAAAATAGCTTTTATGGTTACCCCGCTCAGCGGGGTTTTTTATGAAATTTTTAGATGAAGTTGAGATACTGGTAGAAGCAGGAAAGGGCGGAGCAGGCTGCGTTAGTTTTCGTCGCGAAAAATTTATCCCCTTGGGCGGTCCTGATGGTGGCGACGGGGGTGATGGCGGTAGTGTCTATTTGAAAACGAATATCAATCTCAATACACTGATTGATTTCCATTATAATCGGCTCTACAAAGCCGCTCGTGGTGAGAATGGTAGAGGTAGCGACTGTGCGGGAAAAAAAGGGGTTGATCTCATTTTAGAAGTGCCGATCGGGACTGAAATCTTTGATGCGGATACACAAGAATTGATCGGCGACTTAACCACTCAAGATCAAATGCAATGCGTTGCCCGTGGCGGTTGGCATGGTTTAGGTAATGCGCGATTTAAAAGCAGTACCAATCGTAGTCCACGTCAATTTACACCAGGTCATCCCGGCGAAACTCGTCGCTTAAAGCTTTCTTTAAAATTATTGGCCGACGTAGGTTTAGTGGGTTTGCCTAATGCCGGTAAATCCAGTCTGATACGAGCGGTATCGGCTGCGACACCCAAAGTGGCGGATTACCCATTTACTACTTTGCAGCCACATTTAGGTGTGGTGCGCTTAGAAGCAGGCCGGAGTTTTGTGATGGCGGATGTTCCCGGATTGATTACCGGAGCTGCGGAAGGTTTAGGCTTAGGAATAAATTTTCTTAAACATCTCGATCGTACTCGTCTATTACTCCATGTATTGGATATCCAGCCCATCGATGGTAGTGATCCACTAGAAAATATGGCTTTGATTGAAAGCGAACTAATAAAATACAGTCCTGAATTGGCTGCAAAACCTAGATGGCTAGTATTAAATAAAATCGATTTACTCGCTACTGAACAATTAAAGGAGTATGTACAATGTCTAAAAACCCAAATTCCTGCGCATGTCCCGGTATTTGAAATTTCAGCTTTACAGCGTGTCGGGACGCAAGCATTATGTTATTCTCTTGGGGATTTTTTGGAGAATGTTGAACACTAGTTGTATAAAGTTTAGCACGTAAAAAATTTTTTATTGATTCATTCAACGGAAATGGTTTCTGCTTGCTGAGCAGGTTTATTAATACAATATTTAAGCGTTTTTCCCATTTTAAAATGGATACGATATTTCTCAGGGGCTAAAAAATGTTCCCCAGTTTTTGGGTTAAAAGCAGAACGTGCCGCATTATAATGAGGTGAGAAACTTCCAAAGCCGCGTATTTCTATGCGACGGCCCTGGTATAATGTTTGTTCTAACAAATGAATTAAATGCTCCACACCTTTCTTAACAGTAGACGCTTGAAGTTGAGGGAACTTTAGTATGAGTTGGTTAATGAGTTCTGGTTTCAGCATGGATCACCTATGATACGTTTGATTAAGCCAAAAAAATGATGCAAATACAACTACGCTATCTACCTAATTTAATTACCTGTATTCGCTTTATCCTTATAGGTCCTATTTTATGGGCCTTGCTGACAAAGTGCTATCCCCTGGCTTTTTATTTGTTTGTAATAGCAGGTTTGAGTGATGGTTTAGACGGTTTGTTAGCGCGTTTTTTTAATTGGACGACCCCTTTAGGTGCTTTATTGGACCCTTTAGCCGATAAATTATTACTGATGGGGAGCTTTGTTGTGCTCGCCTATTTACAACAAATTCCCTTATGGTTAACGATTATGGTGATAGGTCGCGATATTTGGATTATGGGTGGCGCTTTGCTTTATCGTTATCGGGTCGGACCATTAGATTACAAACCAGTTTGGATTAGTAAATTAAATACTTTTTTTCAATTAGTCTTAGTGAGCTTGCTTATTATTAAATTAGCTTTTTTTGATATACCGAATGAATTTATTCCTCGTATTATAGAAGCGGTTTTTGTGACGACATTATTAAGCTTTATCCAATATACTTGGATGTGGTTTTGGCAAGCGGCGTATTATTTAAAGCTAGAAAGTAAAAAATTAAGCGCTAAAAATCAAAAGCAAGGTTGGTCTTAAATATTGAAATGAAATCGAGTCTAACACCTCGGTTTGGAAAAGGTCTGATGTCGACACAATTAATTTTGCCCATACAACCTCCGGATGCGCATTGTTTGGAAAATTTTTATACCGGTCAAAATGCTATTTTATTAAACTGTTTACGACAATTTTCTTTAAAAATAGGTGAACCTTATATCTATATTTGGGGTAACCCAGGTGCGGGATGTACACATTTATTACAGGCGTGTTGTCACGCAGCGCAACAAGAAGGATTTTCTGTCGCTTATTTGCCTTTAAATACGATAAAAAAAAATAATAGTAGTGAGATGTTACGCGGCTTAGAATCCGTTGATATGGTTTGTATCGATGAATTAGACAGTATTGTTGATGATAGTATTTGGCAAGAGTCATTATTTCATTTCTATAATCGTTTACAAGAACAGTCACGTTATTTGCTGATTGCGGCAAAGCATAGCCCTAATCAATTAAATTTTTCTTTACTGGATTTAATTTCGCGTTTGTCCAGTGGCGTTTTGTTTCAAGTACGCGAATTAAATGACGCAGAACGACTCATTGCTCTACAACAACGTGCGTATTTAAGAGGTTTAGAACTTTCAGAAGAAGTAGGTCAATTTTTATTGCTACGTTTGCCACGCGATTCGCAAGCGCTTTTTTCTGCATTGACACAACTTGATAAAGCGAGTTTAAGTTTAAAACGCAAATTAACTATTCCTTTAGTCAAAACGATTTTAAAATTATAGTTTTATTTTTTTGGATTAACTGCCTGCGGCAATAGAGCTCACTTCTTAACCCGATTGAATAAATAGCTATGCTGACAATTTTAGTGCGACTCGAGCTAAACGTTTACCTAAAGCTTGGCAAAGTCGTTTCTCTTCGTCACTAATCGGATTTTTACTGTCTTTACCGGCCATATGTGTGGGTCCATAAGGTGTTCCTCCGGTTTGGGTGGTGCTTAAATCGGATTCCGTATAGGGAACACCGACGATAATCATGCCAAGATGGATCAATGGTAGCATCATACTCAGTAGTGTGGTTTCTTGCCCGCCATGTAAACTAGAAGTCGAAGAAAACAAACCAGCCGGTTTATCGACTAATTCACCTGAAAACCATAAGCCACTTAAACTATCAATAAAATGTTTTAAAGGGGCGGCCATATTACCAAAACGCGTCGGGCTGCCTAAGGCGATGCCGATGGCACCTCGGACGTCTTCTAATGTGGCATAAGGCGGGCCAGCCGATGGGATTTCCTCTTCCACAGCTTCACAAACAGTCGAAATATTAGGAACGGTGCGAATTCTTACTTCTACACCTTCAGTAGATTCTACACCTCTTGCGACTTGTTGGGCCATTTTTGCCACGGCACCGTAGCGACTGTAATAAAGTACTAATAAATAGGGCATGTGATTCACTCCTGCGCTAGGTCCCAATATAGGATTGGCTTGATGTTGATGCAACAAGTCATTCTATGGTATAAAACATCGCGCTGAAAAGCGATTATTTCACACACCTATTATCTAAATTATTTGAGGGTGGCTATCGTCAAAGATAGTCTTCAAATATTAGACCTTGAAAAAAGCTAGTTTTGTTTTGAGGCGATACTAGGTGGAGGTTTAACCCAATAGGAGATTAATACAGTGTCAGCAACATTAAGACAGTTATTTGAAGCAGGTGTCCATTTTGGTCACCGTACTTGTTTTCGCGAGCCTAAAATGGCTCCCTATATCTACGGTGTGCGTAATGGAATTAGCATCATCGATCTAGAGAAAACCCGAGAATATATTACTGAAGCGCTTAACTATATCGCTAAGATAGCGGCACGGCCGGGTAGTAAGATCTTATTTGTCGGAACTAAACGGGCCGCACAGGATTTAGTGAAAGAACAAGCATTACACTGTGGCATGCCTTATGTTAACCATCGCTGGCTAGGCGGCCTGTTAACCAATTATCGGACCATCCGTCAGTCGATTAAACGACTTAAAGAATTAGAAACACAAAGCCAAGATGGCAGCTTTAACCAATTGACTAAAAAAGAAGCGCTGAATTTACAACGGCAATTGGATAAATTGGAACGTGGTTTAGGTGGTATTAAAGATATGAGTGGTTTGCCGGATGCTTTATTTGTGATTGATAGAGGCTATGAGCATATTGCTATCTGTGAAGCACAAAAACTAAAAATACCAGTTATTAGTATTGTCGATACGAATCATTCACCCGAAGGTATTGATTATATCATTCCAGGTAATGACGATGCAGCTCGTGCAATTACGCTGTATACGCAAATGGTCGCGGATACTATTTTAGAGGCGCGTGCTTCTGCAAAAAAACCAACCGATTTAACACCACTTTCTGAAGTGGAAAAAGTCGAGGTTCAAGAATCTGTAGTGAAATCGACTAAATCTACAGATGGAAAGGAGTAAGTACATGACACCAACAATAATAACAGCGGCCATGGTTCAAGCTTTACGCGCTCGAACTGGGGCAGGCATGATGGATTGTAAAAGGGCTTTAGAATCTGCGGAGGGTGATCTGGATGTAGCGGCTGAGTCGATGCGTAAATCGGGTCAAATTCAAGCAGAGAAAAAATCAGGGCGTATCGCAGCTGAGGGTTTAATTGTGATTAAATCAAAGTCAGCGACAGGTCCTGCTGTCATCTTAGAAGTCAATTGCGAGACAGATTTTGTAGCGCGCGATGAAAATTTCAAACAATTTGCTGAGAAGACTGCGCAAGGCGCTTTAGATCATCAGATTGCAAACATCACATCCTTGTTAGACTATCAATTTGCTGATAGCGGCGAAAGCGTAGAAAAAACCCGCGAAGCCTTAGTTGCTAAATTAGGTGAAAACATTCAATTAAGACGTTTTCAGATTGTTACTGCACAGGCCGATATCATTCTGGGATCTTATGTGCATAGGGGGCGTATCGGAACTATTGTGCAGCTAAAAGGGGGTGATGAACAACTGGCTAAAGATTTAGCCTTACATATTATTGCAAATAATCCCGCAGTCATTTCTGCTGATGAGATTGCTGAACAAATTCTGGCGAAAGAGCGGGAAATCATTATGGCGCAATCTCAGGGTAGTGGTAAACCACAAGCAGTCATCGAAAAGATGGTAGAAGGGCGATTAAATAAATTCCGTGATGAAATGAGTTTGCTAGGTCAAGCGTTTGTAAAAGATCCTAATGTACGCGTAGGACAACTCTTAGAAAGCACCGGAGCAAAAGTTATCAGTTTTGTGCGATTTGCAGTGGGTGAAGGAATAGAAAAACCAATCGAAGATTTTGCTGAAGCAGTAATGGCGCAAGTTAAAAATTCTTCTTAATTTTAAAAGAGTAGTTTAAGGTGATAGCTTAATGAGTTATTGCCTTTTTTATTATCTGTAGACTGGAAGGAAGTTTGTCAAATGAGTTGCCGGGCTAGAAACAGTGCGCGGCATAGGTTATTATCTTATCTACTTTGACCTATTATTTTATCATGGCATATTCATTAAAATATCGACGTGTTTTGCTAAAGCTCAGTGGAGAAGCACTCCATGGAGAAACTTCGCAAATGCTGGATCCAGTAGAGCTTAACCGTATTGTATCTGACATTGTTGCTGCGGTGGATTTAGGTGTGCAAATAGGTATCGTGGTAGGAGGTGGTAATATTTTTCGTGGCGAAGTATTAGCGCGTACGGGTATTGATAGAATTACCGGCGATCAAATGGGTATGTTAGGCACCGTAATTAATGCACTGGCGTTACGTGATTCAATTGAAAAGCACAAAAAAGTAGCTAAAATCATGTCAGCAATCTCTATCGGTGGTTTTGCTCCACTTTTTGAGCGCTATAAAGCGATACGTTATCTAGAAAAAGGTTATATTGTAATTTTTGCCGGTGGTACTGGAAATCCGCTGGTGAGTACAGATTCTGCAGCCAGTTTACGTGGCATAGAGATCGGTGCTGAATTATTACTTAAGGCAACACACGTTGAGGGTGTTTATAGTGCTGATCCCAAAAAAGATTCCAAAGCTGTGTTGTATTCCCAGGTCAGCTATGAAAAAGCCTTAGAACAAGAATTAGGTATCATGGATTTAAGCGCATTTACGCAATGTCGCGATCATGATTTACCCATACTTGTCTTTAATATTAAATCTAAAAACACATTAGTTGATATTCTGCAAGGCAAAAGTAAAGGTACATTAGTGAGTAAGAGGAATTAAATTATGATAGGACCGATAAAATTAACAACTGAGCAGGGTATGAAAAAAGCTTTGGATGCTTTAAAAGTTAACTTAGCTAAGTTACGTACTGGCAGGGCTCATCCTAGTTTATTAGATCAACTACGCGTTCCTCAATATGGGGGTAAAGAAGTGCCTTTGAATCATATGGCCAGTATTACCGTTACTGATGCGCGCACTTTATTGGTTACACCTTGGGAAAAATCCTCTATTCCCACCATAGAAAAAGCGATTATTCAATCTAATTTAGGTTTAAATCCTTTAACTGCAGGCAATGTTATTCGCGTACCTTTAGCGATGCTAACCGAAGAGCGTCGACGCGATATGAGTAAGTTAGTCAAACAAGAAGCTGAGGATGCACGCGTATCGATTCGTAACTATCGTCAAGATGCCAATCATCAACTGAAAGAACTGGTAAAGAAAAAATTGATTACTGAAGATGAAGAACGTCGTGCTAAAGACATGATTCAAAAAATGACGGATCACAATATTTCTGAAGTAGAAAAGATAGCTAAGACAAAAGAAGAAGAGTTAATGCAAATTTAACCGCTACATTTTATGTCAACTCTAGACAATCAGGCACTAAAACTTCCAAGGCATATTGCTATCATTATGGATGGAAATGGCCGTTGGGCGAAGCGTCGCTATTTACCTCGGATGTTAGGTCACCAAGAAGGTGTGAAAGCAGTTCGTAAAGTGATTAAGTTCTGTGGTGAAATGGGGATTGAAGTGCTTACCTTGTTTGCTTTTAGCAGTGAAAACTGGCAGCGTCCTGAGCAAGAAGTTAATTATTTAATGACGCTATTCCTGAATACGTTGAAAAATGAAATTGACAAATTAACCAAGAATAATGTGCAATTAAGAATGGTGGGTAATTTAGATCGTTTTAATCCGCCACTACGCGCATGGATCGACAAGTCTCAGGCTTTAACGGCTAAAAATACAGGCCTGCAATTGGTTATTGCTGTGAATTATAGTGGGCAATGGGATATTGTTCAGGCCGCTCAAAAAATCATGAGGCAAGTTAAGTCAGGTGAATTAGCAACAGAAACTTTAACCCGAGAAATATTTGCTAATTATTTAAGTTTAGCTGATTTACCTGAGGCCGATCTGTTAATTCGCACCAGCGGTGAATATCGGATTAGTAATTTTTTACTCTGGGAATTGGCTTATACCGAATTATATTTTACTGATACCTTATGGCCCGATTTTGATAAACACGAATTGAATAAGGCTTTGCATTTTTATGCGCAACGAGAACGACGATTTGGATGCACTAGTGAACAAATCGCAGAAATAAATGCTTAAACTTAGAATTTTAACTGCACTTATATTGATTCCTTTAGTTATCGTTGGAATTTTTTACGCATCGACATTTTATTTTAAATTGATTACTGCGGCTATTATGCTACTCGCTGCTTGGGAATGGTCACGTTTGAGTGCTTACAAGGATTTGATTAAGCGTTTTTTATATGTAGGAGTACAAGCAGCAATCTTATTTCTAATTTTACCTTATGTAGCTTACGACTGGCTTTTGAAGCTAGGTTTAGTTTTTTGGCTATTATTAAGCGTTTATTTAATTTGGGCACGTAGTAAACCAGTATTGCCAAGGATAAGTCCTACAATAACAGCTAGCTTAGGTTGGTTAATTATTAGTTTATGTTGGGTTTCCTTACAAAAACTGCAACTGACACCGGTTTATTTAATGTTTATGTTATTGATTATTTGGTTAGCTGATACTGCCGCATATGTCAGTGGTCGATTATGGGGACAGCATCTATTGGCACCGACCTTGAGCCCTAAAAAAACCTGGGAAGGTTTTTTTTTCGGATTATTGTTTACTTTTTTTTCAGCAATGCTAATGCTCTATTTTTTTCAAGGGATTAAGCCTTCTTTTTGGCAAATGTGGATACTGGTATTATTGACGAGTTTAGCGGCGGTAACAGGAGATTTATTTGAAAGTCAACTAAAACGACTTCGAGGACTAAAAGATAGTGGCCAATTATTACCTGGTCATGGTGGAATTTTGGATCGAATCGATAGTTTATTAGCTGCAGCTCCCGTATTTACGGGATCTTTATTACTGCTAGGTTTAATAATATGAAATCTTTAAGTATTTTAGGTGCAACGGGCTCTATAGGGGTTCACACCTTAGATGTGATTAGTGAACATCCCACACGTTTTAATGTAATTGCTTTAACGGCACACTACAACATTGATTTGTTATTTCAACAGTGCCTAAAATTTATTCCTACTTATGCTGTCGTTAGTAGTAAAAATTTAGCTGAAAATCTTCAGCAACGCCTACGAGCCGAGTCTTTGAAAACCGAAGTGTTATTTGGTAGGGATGCATTAGCTTTTGTTGCCACTCTCGACGAAGTGGATACGGTGATGGCGGCTATTGTCGGCGCCGCAGGTTTATTACCTACTTTAGCGGCCATTAAAGCTAAGAAGCAAATACTATTAGCAAATAAAGAAGCCCTAATTATGGCAGGGCCTTTATTTATAGAAGAGGCGCAATGTGCCCAAATTTCCTTAATACCGGTAGATAGTGAACATAATGCTATTTTTCAATGTTTGCAGGGTCAAGTGACGCCAGGCGATAGCGGTAAGAGTCTTTCGAAAATTATTTTGACCGCATCAGGCGGTGCTTTACGTCATAAGTCCTTAGATCAATTGCAAGCGGCTACACCGGTACAGGCTTGTCAACATCCAAATTGGAGTATGGGGCGAAAAATTAGCGTTGACTCGGCGACACTCATGAATAAAGGTTTTGAAGTCATAGAAGCCTATTTTTTGTTTGGATTGACACTCGATCAAATTGAAGTGGTTTTGCATCCACAAAGTATTATCCATTCATTAGTAGAATATTTAGATGGGTCTCTCTTAGCGCAACTAGGGAGTCCTGATATGCGTATTCCTATTTCTTATGCATTGGGCTTCCCAGAACGCATTAATAATTCAGTCGCTTCATTGGACTTATTAAAAATTGGGCGTTTGGATTTTTTATCGATTGATGCGGAACGTTATCCTTGTTTAGATTTAGCTTACCTTGCATTACGTATTGGTGGGACAGCAACAACTATTTTAAATGCAGCGAATGAAATTGCTGTACAAGCGTTTTTAGATGGAAAAATCTATTTTACCGATATTGCTAAGCTTAATCGGGCTGTATTGGAAAAAATTCATTCGCGACCTGTTTCTAATCTCAGTGTTATATTGGAGGATGATAATTTAGCCCGTGAGATTGCTAAAGAGATGATTTTAAAGCATTATAGCACGAGCAGAGAAAATGCATAAAAATCAGTCATCCGTTAGGATGTGTCACAAAAGACACCGGTTAGTTCTTTTGCAAACTTTTTTTATATAATCACAGCAATTGTATTTTTGGTAAGTGCCGCGAAAAGTATAGAGTGTTTTATAAATTGGCTAAAAAATAACGACTATGTTGCGACTTTTATTGAGAGTTTTTTTAATAGGATCATTATCGATCCTTGTTTTTCCCGCTTTGCCCGTGCAAGCATTTCCCATTAATAGGATTGAGATTGAGGGTCTACAGGGGATCAGTCGTGATACGGTTCTGAGTTATTTACCAGTTAGAACAGGACAATCTTTTCAATCTTATCAATCCTCTGCGGTCATTAACGCATTGTATGCGACAGGATTTTTTAGCAATGTCACGTTAGAAGAACAAGGCAATTCCTTGATCATAAAAGTGGTTGAAAGGCCGACTATTAGTGAAGTTGATATTACGGGTAATAAAGAAATTCCTAAGGATAAATTAAAACAAATTGTAAAAAAAATTGGTTTAGTTCGTGGACGTTTGTTCGATAAAGCCACTTTAGATCGTTTTATTGCTCAGCTACGGTCGCAGTACGACAATATAGGTAAATATTCAGCACGGGTAACCCCACTCGTTACACCACAATCTAATAATAGAGTATCGGTACGAATTCTTATTTCTGAAGGGCTTACCGTAGAGATTGCCGATATTGATATCGTCGGTAATCATGTTTTTAGTGAAAGAACATTGCGTTCCGCCTTACCATTGGGCACGCATCATTTTTGGTCATTTTTTACTAATAGTGATCAATATAGTCAAGCTCGATTATCGGCTACGTTAGACGCACTACAATCTTATTATATGGATCGAGGTTATCTTAAATTTAAAATAGATTCTACGCAGGTTACTTTAACTCCCGATAGAAAACAGGTTTATCTTATCATCCATGTCACCGAAGGTCCTATTTACAAACTCAGTGGTTATCAACTCACAGGCAATGTCATCATTTCACAAACTAAATTGCAAAAACTTTTAGCCTCGTTGCAAAGTGGTAAGATATTTTCACGTGAAAAAATTGTAGCGGCGGAACAAGGCATCAAAAAAGCTTTAGGTGACTTTGGTTATATATTTGCAACCGTAAATACGGTTCCGCAAGTTGATGAGAAAAATAAAACCGTCTTTTTAACTTTCTATGTTGATCCGGGTAATCGCGTGTATGTACGGCACATCAATATATCCGGTAATCTAAAAACTCAAGATTTAGTATTTCGGCGTTTGTTGCGCCAACAAGAAGCGAGTGTGATTTCAGAATCCGATATGAAGGCATCTTTGAGACAGCTCAATCTTAGCGGTTTTCTTGAAGGGGAGCCACAATTAATACCCATTCCTATTGCCGGATATACTGATCAAGTTGATTTGGATATCAATCTAAATGAAGCGCATGCGGCACAAGCTTTATTTAGCTTAGGTTATGGCACTAACGGACCTGTAGTCGGTGCATCGCTGAACCAAAATAATGTTTTCGGAACGGGTAATCAATTAGGCTTAAATTTCAATAATACTCGTGCCGCAACAGTTTATAGTATTAGTTATAACAACCCTTATTATACCTTGGATGGGATACAACGCGGATACGATCTGTTCTATCAGCGATCGACACCCAGTGATTTGAATACTACGACTTACAATACCAATACCTATGGTGGTGATCTTCACTATAGTATTCCTTTTGATGAGCGTGGGGATAACTTACTGATTCAAGGTGGATTACAAAGATTACAACTTAATTTGCCACCTACTAATCAACAATCGCTGGAAGTACAAAAATTTGTCACAGAACATGGCGTACAATTTAATCAATTTTTATTTACGTTGGGTTGGTTGCGCAATAGCTTAGATCGCATGGTATTCCCTAACAGTGGGATCTATCAGACTGCCAATGCCCAGCTCGCTTTACCGGTGGGTGGTCAGCCTTTATACTATTATAAGGCGAATTACTCAGCGGTCGGTTATTTACCTTTTAAGCATAATTTTATTCTGCAAAGTCGTCTAAGCTTAGGCTATGGAAATGGTTTTGCTTCTACTCGGGGATTGCCTTTTTTCTCCAATTACTATGCGGGGGGTATTGGCACCGATGGGCAGGTTAGAGGTTATGAAATCAGTTCTTTAGGGCCTAGAGATACGAATGGTTATCCTCTTGGAGGTAATGTGATGACGGTAGGTAGCTTAGCTTTAATTATACCGAACCCAATATCGGATAAATTAAGGACTAGTGTTTTTATCGATGCAGGTAATACTTATTCTACTTTAGGTGTCACTCATTCGAATCCCCCTCCTTCTAATGCAAGAGGAGGTACGGCCTCGGGACCGTTGCGATATTCCACCGGAGTAGATGTAGATTGGCGAGTTCCGGTTTTTAATGTAACATTAAGCTTTAGTATAGCGAAGGCTATAAATCCTCGCCCAGGGGATCAAACCCAAGTATTCCAATTTAATATTGGAACAGGTTTTTAATTTTAGCTTATTTAAGGAGCTGATAATGAACAAAGTTTACTTAGTATCTATCGTGGCGTTAATGACGAGTCTGTTGGCTATATCGGCTCAAGCAGCTGAAGTAAAATTAGCAGTCGTTGATATGCAAGCGGTATTACAAAAAGCTCCACAAATTGCCAAAATTAACGAAGCACTAACCCGCCAATTTAAAGGTCGGCAAGATAGTATCGTTAAAGCGCAGAACGAGCTACAGAAAGAAGCAAGCAATTTGCAAAAAAATGCAGCAGTCATGAAAGCTGACGAACGTAATATTTTAGAAAATAAGCTTATGACCGATCAGAATAAAGTCAAATCGATGATCGCCTCTTTTCAAAGTGATTTATCTAAAAAACAAAGCGAATCATTACACAGTTTTAGTCAGCAATTAGACGGCGTGGTTAGTAAAGTAGCGGTGCAATCCGGTTATGATTTAGTCATACAAAAAGGTAGTACCTTATATGCTAAAAATGATCTTGATATTACGCAACAAGTTTTAGATGCTTTAAAAAGAGCTTAAAAGCGCTAAAAAGTTTTTTATAAAGCGTAGAGTTGGATATGCAGCGTCAACATTCATTACAAGAAATTGCCCATTTAATTGATGCTAATCTGAAAGGCGATCCAGCTTGTTCGGTCAGCGGTATTATGTCATTGCAAAGGGCACTACCGGGACAAATTTCGTTCTTAGATAATAGACGTTATCTAAAATATCTAGCGGCCACACAAGCCTCAGCGGTTATTCTACGTGAAGAATGTTTAAAACATGCGCCAAGTAATGCTTTAGTGGTTGCCGATCCTTATCTTGCTTTTGCTAAAGTAGCTAAATTATTTGAACGAACCTCGCAAGTCGTTCGCGAAATTCATGCAACTGCTATCATTGGCGAAAATTCTCGTATTCATCCTAGCGTGAGCATCGCTCCTTACGTTGTGATAGGAGCCAACACGTGTTTAGATGAAGGTGTTGTGGTAGGAACTGCGTGTGTGATTGGCGAAAATGTGGTCATCGGTGCCCATACACGTTTAGCCTCGCATGTCAGTGTGTGTGCGGATACGCGAATAGGCGAACGGGTGATTATTCATAATGGTACAGTCATAGGCAGTGATGGTTTTGGTTTAGCCAAAGAAAATAATAAATGGGTTAAGATTCCTCAATTAGGAAAAGTACAAATAGGTCATGATGTCGAAATCGGCGCTAATGTCAGTATCGATCGGGGTGCGTTGGATGACACCCTCATTGGTAATGGTGTGAAATTAGATAACCAAATACAGATAGGTCATAACGTTCAAATTGGTGAAAATACGGCTATTGCAGGATGTACTGGGATAGCTGGAAGTACGCATATTGGAAAAAATTGTATGATTGGCGGAGGGGTTTGTATCAACGGGCATATAGAAATTGTAGATAATGTTTATATTACAGGCATGTCGAGTGTGGTGCAGTCTATTTATAATTCTGGAGTGTATTCTTCTACGCATTCGGCTCAACCACACCGAGAATGGCAAAAAAATAGCGCCAGGTTTCGCCAACTGGATCAATTGGCTAAAAGATTGCGAAAAACCGAAGCATTAGTGGATAAGAAATCGATCGTTAGTGATTAAAAAAATAGCAATAAAAAAGAAAAGCATACAGCGTGGGTTTTTAGCAAATCGCAACATAACAAAAATTCAAGTGCGGAGTATATGCTATTGAGAAGACCAAGTATTTTTTTTTAGCTCAATATGGATACTTATTGAGGAACGGAGTGCAGTGGGAAGTACCTGAATACCCGAAATAATTATCCAACGAAGAATAAAACAAAAGATGAAGGTCCTGTAATAGAAAAAATAGTAGGTAAGAAATTTATGAGTGATGTTATGGATATCCAAGAAATACTAACTTATTTGCCCCAGCGTTATCCTATTTTAATGATCGACAAAGTCATTTCAATAATTCCTGGTAAATCGATAGTGGCTATAAAAAATGTAACTGTTAACGAACCTTATTTTTTAGGCCATTTCCCCGGTAATCCTATTATGCCCGGCGTACTTATTTTAGAAACGATGGCGCAAGCGACAGGTATTCTTGCTTTGCATGCGAATAGAGCAAATAAAGAAGGTTTTTTATATCTTTTTGCGGGTATTGATGACGCCCGTTTTAAACGACCTGTCGTGCCGGGAGACCAGTTATTAATAGAAGCTGAAGTTATCAAGGTAAAAGGGAATGTTTGGAAATGCAAAGTCACAGCAAAAGTAGACAGTGAGCTGGCTTGTGAAGCAACGCTCATGGGTGCTGGGAGAAAATGCTAACTATGATACATGCGCTCGCTATTATTGATCCTGCTGCAAAGCTAAGTCTTGATGTGACTGTTGGACCTTGGAGTATTATTGGACCTGAGGTAGAGATAGGTTCTGGTACTATCATTGGTTCCCATGTTGTATTGAAGGGCCCTACACGTTTAGGCGCACATAACAAAATTTATTCTTTTTCTTCGATCGGCGATGATCCTCAAGATAAAAAATATCGAGGAGAAAAAACCTATCTAGAAATAGGCGATCATAATGTTATTCGCGAATATTGCACGATAAATCGTGGCACTGCCCAAGATAAAAGTTTAACTAAAATTGGACACCACAATCTTTTTATGGTGGGTTCTCATATTGCACATGATTGTGTCATTGGTGATCATGCTATTTTTGTCAATAACGTGGCTTTAGCAGGTCATGTTACCATCGGAAACTATGCTATTTTAGGTGCCTATAGTGCGGTGCATCAATTTTGTCATATTGGTGATCATAGTTTTATTGCTGCTTCAAGCATGGTGCGACAAAATGTTTTGCCTTATATTTTGGTAGAAGGTGGGCATGAGGCCCGTGCTTGTGGTCTTAATAAAGAAGGTTTAAGAAGAAATGGTTTCACCGATGAAGCGATTAGTAGCTTACGTTGTGCTTATAAACTCATTTTTCGTAAAAATTTAACCGTGGAACAAGCCTTAGAGGAATTAAAACCCCTAGAGCTCAATTCTCCTCAGGTAAGATTAATGGCAGCAGCACTTAAAAATTCTGAACGTGGCATCATTCGTTAAACTTCCTATTCGTATTGGTATCGTAGTCGGCGAGACGTCAGGTGACTTGTTGGCTGCCGATCTTTGCAAAGAATTAAAACGTAGACAAATTCCATTTAGTGTTTCAGGAATTGCAGGTCCTGCTCTGCAGCAAGAGGGCGCATACTCCTTATATCCTATGGAACGCTTATCTGTTATGGGTATAGGTGAGATCTTTAGACAGTTGCCGCAGCTGCTGCGTTGCCGTCGAGAAATGACTGAATATTTTATAAACCAACCTCCTGACGTATTTATTGGTGTTGATGCCCCCGAATTCAATCTAGATTTAGAAAAAAATTTGAAAAAACAGGGGATACGTACCATACATTATGTTAGTCCCAGTGTTTGGGCGTGGCGTCGCGGGCGATTAAAAAAAATTGCCAAAGCAGTTAATTTAATGCTATGCCTTTTTCCTTTTGAAAAATATTTTTATCAGCAACATCGAATTCCTGTGCAATTTGTTGGCCATCCTAGTGCAGATGAAATCCCATTAACTATCGATAGTTTAGTTGCCCGTAAAAATTTGGGCTTATCCGAATCTTCACTCATCGTTGCGATACTGCCTGGCAGTCGTCGTAATGAAATTAATTATTTGGGCACATTATTTCTTCAGACAGCCATGCGTTGTTATCAGCAAAATTCTAAGCTTGTTTTCGTTTTGGCTGCCGTTAATGAAGAAAGGGAGCAACAATTTATTAAATTGGCTAAGCAAATAACACCGACTCTTCCTTTCCGCATTATACGCGCTCAATCTCGTCAAGTAATGGCTGCAGCGAATGTGGTATTGTTAGCCTCTGGCACAGCAACCTTAGAAGCGATGCTATTAAAAAAACCGATGGTTGTTGCTTATAGAATGAGTAGATTATCCTATTGGATGGCAAAGCTTTTAATTAAAGTGGATTATATTGCTTTACCTAATTTATTAGCTAAGAAATTATTGGTTCCGGAATTTATTCAAAAAAAAGCTAACGTTGATAATTTATCACAAGCAGTTTTTTATTATTTGAACAATCCAGATATTGTGAGTAAACTAGAAAAAGAATTTTTAGTGCTCCATCAACAGTTACGTTGTCACGCAAGTAAACAAGCAGTGGATGCAATATTAAAAATTTTAAATACGCACGTACGCGCGTCTAATTAAAATAGTTTTTCTAGATGTGATTTAATTTTTTTAATAAGCTTCTGTCATCATGGAAAAGCAATTGATATACTCTCAGAAATTGGATTTTTGGCAAGGCGTCGTAAAAATGAGCAACCGGAGTGTATTAATATACATGAGGATTGCAAATTGAGCGACAACACAGAAAAAAATTCAAGTGCGAAGAGTATAGCAGGTGTTGACGAAGCAGGACGTGGCCCTTTAGCCGGTCCAGTGTTTGCGGCCGCGGTTATTTTGAATAGCAAAAAATCCATTGCGGGTTTAGCAGACTCGAAACAATTAACCGCACAAAAACGTGAGTATCTTGCGAAAAAAATTCAAGAAGAAGCAAAAGCCTGGGCGGTTGGTCGTGCTGAAGTGGAAGAAATTGATCGCTTAAATATTTTTCAAGCCAGTTTGTTGGCTATGCAACGCGCTGTGTGTGCATTAGCATTAATACCGAGCTTAGTCTTAGTCGATGGGAAATATTGTCCTAAGCTAAATTATCCAACCAAAGCCATTATTAAAGGCGATGAAAAAATTGCCGTCATTAGTGCAGCCTCTATTTTAGCGAAGGTTCATCGTGATGCCAGTATGGTATTGTTAGATGCCGAATATCCAGGTTATGGTTTAGCACAACATAAAGGTTATACCACCCAGCAACATTTACAGGCTTTAAAAAAATTAGGTCCCAGCCCTATCCATCGGCGCTCATTTGCACCTGTTCGACAATATGAGCTAATGGTTTAAGCTATATTTCTTGTTTTGAGCCAGATGATGATGCTCCTCCCTATTTTTTTTAGTGCTTTGGTACAAAGGATAAGGGCTAGAACTAACCTTTGTTCTTAGGGGGTTGTTATTTTTAGAGGTTGTTGCTAAAAAAGAAACAGTATTTTCAGGGATAGTAAGATGGTTAGTCTCTGTGACGGAGTTATTTAATTTGTTGTTACTAAACCAGGTATTGCGTATCTGCTGTATCAGTGCCCTAAACCAGTTAACAATTTTTTCCATTAGACTTTTCTTTATGGGATTATTGCTTAGATTTTCATTGACGGGGTCTTTATTTTCATAAGTGGATGATTGATCGTTATGACAGCTATTGGGATAATTTATAAATTCTTCAGCGTCAAAAAATTTATCTTCTTCGTCATCTTCACAGGATAGATAATCATCCCTATCTGATACAGTCCTATTGTTTATTTCAATTAATCTTTTTTTGGCCATATTTTTATGATACGTATTTAGTTTCTCCTGTAGCATAGGAATATCGTTATTGAGCAACGCTTTTTTTAACTCCCCGCAGTGGGTGCCATTAAGTTTTAAAAATGCGTTGGCTAAAAAGGGATAGCTGGCATTAGCGACATTAGGAAAGTAATTGTTTATCAGTGTTTCAGTTATTTTGACTAAATCCGAATTTTCATCTAATGTCGATTCCAAAAAATGACCTAAATTATCTAAAAAAATATTAAACTTTAGTTTAGTGACTGACGTAAATTGCTCTAAAATGCGCGTATGAAGTGTCAGTTTCCAGGAGGACAGTTTAGGTATAAAAGTAAAATAAGTCAGTTTACTAAAATCTATAAATTCACTCAGTTGCTTTTTAATCTGATTAGGTGTTAAGGATGATTTACTCTCAAGATTAATTTTTGTAACAAACTCGCTTGTTTTGTTTTGATAGTTTGGATTAATTAACCCTTGAATAACTTCGGGAGTAAGTTGTTGTACTAAGGTATTCTCTTGCTGTAGTTTGGTGTTGATATGCGTTAATAATTCATCCGTAGTGGTTTCTGGTGAAATGAATTCGGATTGGTAAAAACCGCATGAGTGGTTAATGCTAAATGTTTTTTCGAGTATCTGATAAGTTTCTTGGATGGAATAGGTTGAAATCAGACTGTTTGGCATTTAACAAATCCATTACTTAATTATTTATAGTAAAAAATTATACGTTATATTTATGTTTATCACCATCATGTATCATCTATATAGTTTCTAAGGTTACGTAGGAATAAACAGAAAAATTAGTGTTATATGGTTAATTTCTTTACCAATTAATGGTATACTAGACCTAGTCTACTTTGATAAAAAAGATAAATTAACTTAAACAATTAATTTATTTCAGAGTGCTTAATTTTTCTAGAAAAATATTTAAAAATTTTTAGTGCTTGACAGAAAAGATGTATGAGGTAGAATTCGCGAGCTCTTGAGTTTTTGGCTTAAGGGTGC
>contig_190
TTTTTCTGAAATGAGGGAGATAAATAATTAACACGTGAATTGAGTTGTTTTGCAGTAAGAGTTTTTACCCCTTCTTGGAGTAAGCAGTATTCTGCTAGGGTATTGAAAAATTGCCTTTCTTGAAAGGTACATTTGCGCCCTAGGCTTTCTCGCGCTAAGCTGCTATCAGCCATTTCAACTCTCCGAAGTTGTGATGGTTAGCATTACCTCGGTATTTGTCGTACCTAGGTAACGTGAGGGCGTACTTTTTAGTACGCCTTTTTTTATTCGTATTAGCCCTATTCTAAAGAGATAGAAAATATAAAGATATGATGCTAAAAACTGTGATTTTCCTTTAAAAAAGGAATGTTTACTAAAAAATAAGTTATTACTATTTTTTTGTATCCTGAATTTGCATAGGACAGTAAAAGGCTTTAAGCTTGATTTAACCATTGTCGGGTCACTCCGATTGTGGCCAGGCACCGGTAGAGTGGTGATACACTCTACCGGTGTCCCCTTAACGGGGTTGGCGGTTAGGATTTAGTTTTTTGTTTCATTATTAAGTAAGTTCTTGACGCGCTCCTCGACATTAAGGGGCGTTGTCTCCTCATCTAAGACAAAGGCTTTATCAATTTCCAACCAACCTTCTTTGATCGATGTACCAATACCGATTAAATTTTCTAAATCGGCTAAGGTAAATTCTTCGATAGAATTTTTATTAAAAAAACGAAAGATTTTGGTATGACCCACACCTAACTTTCTAAATCGTTCGAAAACAACACTTCGACGGTTATTTAAGGTTTTTTGATCGCCTACGGCATAGTGCACGGCTTTCTCATAAACTCTATCGATCAGTGCTTTAGGTATGACTTTAAAGATGGCATTTCTTAATGCAATGGCACTGGCTGCGTTACCCGTAAGCACTTGCATCTCTTGACCATAAGTAGCACCGCTGTTAGTTGTAATACTTCGTTTAACCTGACTGCTAATACGAACATTACGTTCCAGATCCCAAGCAACACCTTCAGCAGTAATTGCTTTCCCATCGTTTTCAACAATGCGACTGGCAGCATGAAGATTACCCCAACTAGCGGCAGCTATTTCAGCTAAACGAATAGAGGCGCCTTTAATTTCGGTGACCCTACCATCTTTGCTTTTTCTGCTTAGACAATAAAAGCAAGATTGTGCAGTTTCTTCATCTTGTGTTGCTAATTGCGTTGCAAACTGAATAAAATCATCAGGGTTTCTAGGATAAGCCTTAGCAGTCATAATCTGCATATCCAATTCAGCGCGAACTAACTTACCTTGATCGCTAATTAATTCTTGACTCATAATTATTCTCCAATTTAAGTATATGCAAAACGAGGCAGTGAAATTTCTTGTATTTCATAAGATGGCCAATCATTGGTTTCTAAACATTGTTGATAGCGCCTTAATAGAGTTTTGAATTCATAGCGCCCTTGTTCCAAAGAAGTTTGATCTAATTGATAGACGGAGATGACAAAAGGCGGAGATTTTTCAATAACCAAGAAGAGGAAGTCTTTTATTATTTTTTGCTTTAAATGTTTTAGAGCTTCTTGGATCATTGCGGCTTGAATGTAATAGCCATAATCAAATGCAGCATATTGAAACGATCGTGGACACCCATCCTGAGCTGTTTTTAGATCACAAACAAGATTATTACGCAAAATATCCGGTCGACATTTACATAAAATACCCGTATCCGGATCAGTCCAATATAAAGACTGTTCTATCTCTGCTTTTTCAATTAATTGTAGCGCTAGCTTATTCTTCTTAAGACTGGCTGCCATGTGTTGTAGAGTTTGATATTGATGGATGGATAAGGTTTCTTTCTTACCTAATTCAGATTTGATCTTTTGCCAACGTTCTTTTCCTTCTTTGGTGACTTTATTAAACTTAGGAACGACAAAGTATCGTTTTTCAAACTCATCCGGTTCTAATATGTAAGTATGTAAGGCATTACCTAAAATCTGAGCCGGTGTTGCCGGCTCAGATATATAATCTGGATTTAAATGCTTATACCAATAATGATAAGGGGATCGCTTAAACGCCATCAAACCGCTACGACTTATTCCAGGGCCTTGATGGTAAGCTTCAGGTGATAGGTTATAGATTCCTGGATTAATGATTTTTTCAGAAGCTATGATCTTCAGCATAAAAGCCTCCTTTATTCTGTGCCTCTTCGGCGGCATAACAAGCTTGTTTGTCTTCTTCTTTTTCTAGCGCATGATTAATGCAATACGCCACATGGGCATCATGCATGGGGTGGGTTTCAATTAAAACAGCGACAAGATGTTCATAAAGTTTATATAAACTCTGTGGGGAACCTTTAGTTTCTAGAATATCTGCAACTAACCCATTTAAATTGCCAAACTCAGCATCAATAACTCGCTCTTTATTTTCTCGAAGTGCAGCAATGCCTAAAGCCCATTTCATTTCTTTATTGAGATCGGTATAAAGAGAAGCTTTTTGATGAACAACGGCTTGTTCAATCAAGGAATGAAAATCATCCCAAAGCGGTTTATTTTTATTATTCATATAAGGCTTAGCATTACCAGAATAAGTCATGTTGCCAAGTGCTTTATGTGGTACTAAATTGGGTAGATTAGCCATGTAGCACCTCCGCATCAGAGTATGCTTTGTAACTCTCATTTAAGAGTTTTATATGGTTAGGTAAATAAAAGCTGAACTCTTCTAAGAAGCAAAATTTATTATCGTATCTGGATGGTAATTCTTTAAGTGCGTCTTTAAGTGTAGCTAAAGGAGTGTCGCCTTTATCTAACAAGCTACTGCAGTGACAAGCTTGCGTTTCGATACTAAACAAAACTTCAGTGAGTTTATCTTTCAATTTGTATAAGTCTTTAACTAAATAATTGATTCGGGATAGATAATCACTGACATACTTTTTTATATCGGGATATTGACTGATTAGTTTAGACATGTGCCACCTCCCGTTTTTCTAAAGCTTTTGAATAGATCTCAAAGCCATTAAAAGCTTCAATATCTTTAGCGGCTTGTCGAAGGTGTTTAATTCCGGTTATTTGGCAAAGATTTAAATCTTCAAAGTCTTTAACGGATATCTGTCCTTTATCAAGTAGATTATGTGAGGACTTCGTATACTCTTGAATAAGAGATACAAGATCTTTTAATGCTTCTATTAAATCATTGAGTTTGAAAGAAATTTGATAAACCTGTGATAGATAATCACTTGCGGGTTGTTTTAGATGGACGAATTGATCTAGTATCACGTTAGCCATGATTTACTCCTGTTTAGTAGATTGTGGTTAGCTGGTAGTCAGAATTACGAGTTCTGATTATCAGCGCTATAATTTTTTACCTATAGTCCTAGTATTATAGGATTCTAGTGCTATACTGTCAAGCAGGAGGAGTAGGAAATTTTTTTAAATTTTCTTTTAATGTTTTTTCAATTCCTTTTCTGCATATTTCTGACATGCTAACTTTTGTATTGAATGATAGCCATCTAAGTTGTTCCCACATTTCTTTTGGCATTTCTATTACCAATGTTGCTTTTTCACTTTTTTTAACTAATTTAGGCACTAATTTAATCCCCTAGACTTATAGAACTCTAGTAGTATATAGTATGTATGTTATTAATAAAAATAATACAGATTATAAGGAATTGGAATGTTATTAGAGAAAATAGAGAAATCTATTAATCTAAAAGCCCTAAAAGAAGATTTTAGAAAAATCGGGGTTAATTTTATCACGGCAGGCGTTGTCGGAGTATTTATAAACCATTATGTGGGCATAGATTTTTGGACTATGTCTTTAACCTCTGCGTCATTAACAACAATAGGTGCAATATCTTTATATTTAGGACTGAGGAAAAATAAACAATGAAAATATTTTTATCATTCTTACCAATTATTATAGCTGCTTGTGTAATAGGATTTGGCGCTATATTAATTATTGACGATGAAATTAGACATTCAAAATCTCCTAAAAAGAAAAATATATAATTGGCCACTAAGTTTTTTTGAAAAGACTTATTTATCTAATGGACTAATAAAGAGATAATATCATATTCAAAATATCGATTAATTATTACCGTTTTAGACATGTCATGATAATCTTCTTCTTTCTAAATCAGAATAAGTACAATAAGGAAAATAAAAAATGTCTGAAAAAAAAACAACGAGCAAATCACGACTCAGCTTGGAAAGATATTTTAGATGCTTATTTTAAAGAGTTTATGGAGTTTTTCTATCCAGAAATCGCAGAGAAAATTGATTGGATAACGCCTTATGAATCTTTAGATAATGAACTACAGTCTATTACGACCGATGCAATGGTTGGTAAAACTTTTGTTGATAAATTAATAAAAGTTAAGTCACTAGAAGGAAAACAAGAGGTTGTATTAATCCATATTGAGGTCCAAGGAAAGAAAGAAGACGAATTTTCTAAACGATTATTTCAGTATTATTGCAAACTTTTTACAAAGTACGATCAATCAATTTTAACCTTAGCTATTCTGACCGATAATAATCAAGGTTGGCATCCAACAGACTATCAGCGCAATGTATTTGGCTATTCAGTGTTAACCTTTAATTTTAAAACTCACAAATTACTTGAGTATCATGACAAGAAACAGGATTTAGAGATTTCTAGTAATCCTTTTGCAATAGTCGTTTTAGTCCACCTCATCTTCTTAGAGACAAAAAAAGATCCTAAAGCTCGATTTCTTATGAAGCTACGATTAACTCGACTGTTGTATGATAGGGGACGTGGGCGAGATTATGTAATAAATTTGCTCAAGGTGATAGACTGGGCGCTAGTTATACCTAAGGATTTAGAGTTAGAATATAAAGAGAAACTCCATGAATTAGAAGAGGAGAAAAATATGAGTTATGTGACAAGTTTTGAAAAATCAGCCATAGAAAAAGGGCTTCAACAAGGGCTACAGCAAGGGCTACAGCAAGGGCTACAGCAAGGCCGTGAAGAAGGTCGTGAAGAAGGTGAATACCTTAAAGCTACTATTATAGCTAAAAAGCTTATAGCTCAAGGTAGATCAATTCAATACATTCAAGATCTTACCAATTTATCTGAAAATGAAATAATCAACTTAATTGAATTAGAAAAAGCCTGACCTCTAAAAGAGCTAGAATGAGAGTTTATGAGCTACATAACTAGTATGGAAAAGTTAAGCCATAGAGGAAGGCGGCCTTCAACGAGGAAGGCAATTATGACCCTAACAACAGAACAACAACAATTTGAAGAAAATTTTAAGCGCGGCATTGAAGAAGGCGGGCGCAATTGCGCTTTAAAGATTGCCAAAAGAATGCTTGCTATGAGAAATGATCCAGAGTTTATTACTTTTGTTTTACATAGTTTTATTAAGAAAATTACTGGCCTTTCTAGACAAGACTTACTTGAGCTCGAAGAATCTTAAAGATCTATATCTGATTTGGTTTTAATTCAACTTGAAAATGTCTAATTTTCCATAAATCAACAGCTTAATTCTATGGCGCTTTTTTTCTAAATCACCATCTAAATAGAAAATATTCATATTAATTCAAAGAATGTTTCGTGTACCAGAATTGTACCAGACTGAAATTTAATACACTTAAACTACTGTAGTTTTCAGTAGGTTATTAAGTTTGCAAAGTATCGCAAGTGTTTGATTATTAATGATTATTTAAGCCGTAGTTCAGTCTTTTAATCTATTGGTCGATGGTTCGATTCCATCACGGCCCACCAGTCAAATCAAACACTTAGCTAACTTGCCTTCCTTAAAGTATGCTTCTCTACGAAAAGCCTCGCGCACTTATTATGCGGATGTGTTACTTAAATTTCACCTCGAAAAAACAAACCACCGTGTAGTTATTAAGCTTAAAAATTAAATTTATAAAATTCTACAATAATTTAATGATAGTATTGCCGATCCCAATAAGCTTAAGGTAATAATTCAGTATTATGTTTTCATTATTTAAACTAGTTAATCGTTTTTCATTTGCTAATATAAAATCTGATCGAAGATTTTTTTCTGAAATATCTAAAAATATAGTTTTAACAAAATCAAATTTTTCTATGCGATCGTTAAAAATTTTTGAATTTAAAGAAATATTAAGTAACTGGGCAGTTAAAGAAGGATGGAACCCTGGAAAACATGAGTATTTGCCTTTTTATTTGACCAGCCTCAATGGGCATAAAGGATTATTTCTCAATGAGAGAATAATTGCTTCTTTATCTACTGTTCGCTATTCCAAAGATTTAGCCTATTTAGGAATCTATATCGTTGATCCAAATTTTAGAGAGCAGGGTTTAGGCCAAATTTTGGTTAAAGCCACCTTAGAAGAATTGACAGACTGTTCGCTAATCGGCATTAATGCCGTCCAACAACAAGTCAGTAACTATCAAAGAAAATATGGTTTTACCTCTTTTCATATTAATTCAAGATGGACGGGTGAATTTAAAATGCAACCTAATTTTGCTTTAAGATGTTCTGAAATGGATATTAAAATAGTAGGAAGAGAACGCTTAGATATTAATGAGTTAATCGATTATGATGCGAGTATATTTTCAGTTCCTCGGGTGAAATTCTTGCGAAAATGGATAGAAATGCCAGAATCCTATTTATTGGCCGCAATAAAAAATGAAAAAATTTGTGGATATGGCGTCATAAGTAAATGTAGGCAGGGTTACAAAATTGCACCCCTATTTGCAAATGATAAAGAAATAGCGCAGAAATTATATGCTTCTTTTGCTTATTTTCTCCAAGAGAAACAAGCTATCGTGCAACTCGATGTGCCAGAAAACAATCAAACGGCTGTGAAGTTAGCGACGCAATTGGGTTTCTATAAAACGTTTGAAACGACACGAATGTATAAAAGCAAAGAACCCTTAATTGAGAAGCCAAGCAATAGCAATGTTTATGCGATAACTACTTTAGAAATAGGCTAAACTTTTAAGAAAAAAATAAAAATAAAAAATTGAAATAGTATGTTTGTCTCATTAATGTCTCTTATTAAAAAAAATTGTTTATTGAATCCAAAAAACCCAGCTTTAAGTTTTAAAGGGCAAGTTTATTCTTATCATGAGTTAACTCAACGCGCTAACCAGCTTGCTTATTACTTAAAAAGTAAAGGCGTGAAAAAAAATACAGTGGTGGCCATTATTTCTAAGAATTACTTAGAGAGAATTATCAGTATTATTGCGCTTTGGAAATTAGGTGTTGCCTATTTACCCATTGAACCAAGTTATCCATTAACAAGGATTAATTTTATACTGGATGATTCAAATGTGAGCTTTGCTATTTTAGATAAAAAAAATGAAGAGAGTATTTTTTTTAATGCTAAGCATATAGTTTCTATTCTTCTAGAAGAGGATAGCAATAAAATAGCTTCATTTCCAACGAATGATTTTCCAGACTATAGTGAACTGACCGACATTGCCTATATTGCTTATACATCGGGATCGACAGGTAATCCGAAGGGCGCTATAGTCACGCAGAGTAATATTGCAAGTATCTATCATGCTTGGGAAGAGGTTTATAAGTTAAGTTACACCGATCGACACTTGCAAATAGCTAATTTTGGTTTTGATGTTTGTACAGGCGATATAATAAGAGCATTGGGATCGGGGTCACAATTAGTTATATGTCCCCCTGAAATTGTATTACAACCTGAAAAACTTTATGAGTTATTAATTAGCAATGCGATTAACGTGGCTGAATTTACACCAACGGTCTTGAGGAAACTAATTACCTACCTTGATCAAAAAGGCTTAAATTTACATTTCATGCGTCTTCTTATTTGTGGCTCTGATAGCTGGTCATTGAAAGAATATAAATACTTTAAATCTTTTTTAAGTTCAAAGGCACGTTTAATTAATTCATATGGCACTACAGAAACTACGATAGATAGTGCTTATTTTGAATTAAACAATCAAGCAGAAGCATTTGATGACAGGTTGTCAGTACCAATTGGACGACCTTTCCCAAACTCGATGATTAAAATTCTTAATGAAAAATTTGAATATTGTCCTCCTGGTGTACAAGGAGAAATTTATATTGGAGGGCATGGCGTTTCTCGGGGATATTTGAACAGACCTGATTTAACTAAGGAAAAGTTCATTGAACTGACTTTGAAAGACAATGAGAAAACTATTTTTTATAAAACTGGCGATTTAGGATATTTTTTTCCGGATGGGAATATATATTTTTCAGGAAGAATAGATGATCAAATCAAAGTCATGGGTTATAGAGTAGGACTTTTTGAAATAGAAAACATAATCAATAGTTATCCATCCATTCAAAAAATTGTAGTGACTACACACCCTATTTTAAAATCAGAAGAGAAATTTTTAATCGCTTTTATTATTTATAATAGTCATTTTAGAGTAAATGATTTTATGTTTTTTTTAAAGGAAAACCTTCCTTCTTATTGCATTCCAAATTTTTACTTACCTGTTTCTTCCTTTCCTATTTCTCAGCATGGAAAATTAGATAGGAAAAAATTGTGCTCAGAATTAATTGATAAAAAGAATGACATTACGTATTTTCAGGATGAATGTAAGAAAAAATCAAGCATTACAAAAAATGTAGAAGAAAAATTAATAAAAATTTTGCAAAGTATATTTAATGTTTATAATTTAAAAGCGATAGAACATTATTTCTTCAACTTAAATAATAATTATTTATTGCAGGTTCGATTTTTAAAAGAAATAGAACTTCACTGTAACTTGAAATTGGATCAGAATGACCTCATAGCCATTCATACGGCGGACGATCTGAAAAAATTCGTAGAAAAAATTGCTAATAAGTAACTCTATTTATAGTTGTTTTCAAAAGATTGCTAGATACACAGGATTTGGTCGGTAGAAATAGGTACCAATAATCAATATTTCGTCATAGGGGATAAGGTAGCATGCCAGAAAAAAATTATCTTGAATATTTAAAGAAAGTGACTTTACAAATTACTGGGGATACATTCTCGGAAACAGCTTCAGTTCAAGATTATATAGATAATTTAATAAACTATTTTACTAATATTATTTACTCTATGCCTAATAATGTGTACTGGTTAGATAAAAATTGTGTATTGCGTGGAGGCAATGATAATTTAGCTAAACAACTCAATTTAAAATCGGGAGCAGAGCTAGTCGGTTTAACTTATGAACAAATGGCGCAAGCAGCTAATTTACCAACACAAGCATTTGAACCCTTTCGAACAACCGAAGTAGAAGTGATGAAAACCGGCGTTCCAAGCATTGATAAAGAGGAACCTCCCATCGAAGCAGATGGAAAAATTTTTTACTATCTGTCGAATAAAACGCCTCTACGAAATAGAAAGGGTGAAATCATAGGCGTTGTTGGGATTTCAACAGATATTACTAAACTTAAAGAAACCGAATCGGCTCTCCAGATTGCCCTAGGTAAAGCGGAAGTAGCCAGTAAAGCGAAAATTGAATTTATTATGAATATGAGTCATGATCTACGCACACCTTTAGCAGGAATTATAAGTCTTTCCAGTTTACAAGCGGAGGATGCAAGCAGTGCTCGAGATCAACAATATGGTGAATGGATCCAAAGTGCAGGTGAGCAACTTTTAGAATTACTCAACTCAGTGATAGAGGTCACTGCCGCTGAGCATCAAATTGAAAGTGTAAAAAAAGAAAATATTAATTTACAGCAATTTGCAGAGGAACTACAGGCGCTGATGCAACCTGCCGTAGTAGCGAAGGGGTTAGAGTTTCAAATAAATCTGGGTTCTCTTTTACCCATAGTGGTCACTGATCGAATTAAGTTGAAAAGAATTATCCTTAATATTCTATCCAATGCCGTAAAATTTACTAAACAAGGTAAGATTAGTTTAGAAATAAATGCGTTAATGACAAAAAAGGATAAAGCAAAAATAGAAATACTGATTGCCGATACAGGCATTGGCATCGCTAAAGATAAAATCGATAAAATATTTGACCGATTTTATCGCGCTCATCCTTCTTATAAAGCTGAATATGCGGGTTATGGTATAGGTTTATTCTTAGTAAAAAAAGCGACGAAATTATTAGGTGGAAAAATAAAGGTTTCTAGTGAAGAAGGAAAAGGGAGTTGTTTTTCTTTAGAATTTGTTTTTCCTATATTTCATGGAACGATAGATAAAAAGAGTCATTCTGAGATAGAGCACCCTAGACAACCACTTGGACTAGAAATCAAAGGAGCGGTGCTAGTGGCTGAGGATAATGCTTTAGTACTCTATGCCGTAAAAAATATACTGACTAAATTAGGTTATGAAGTGATCGCAGTAACAGAAGGAAAAGCCGCATTACATGCATTGCAGACCCAATCTTTTATTTGGGCGTTACTCGATATTGGTTTGCCTGATCTGGATGGAACAGAAGTCGCGCAGCGTTATCGTCAATGGGAACAAGTCAACAAAAAAAATCATCTTCCCATTTTTGCTTTAACTGCGCATGCAGAAAAAAATATTAAGGATAAATGTAACGAGGTTGATTTTGATGAGGTGCTTAAAAAACCTTTTACCGAAAAAGATATGCAAACCATCAAAAAATTTTTAAATAAATAAAAAATTTTATTATAAATTAAAAAGATCTTAAAAAAATGAAAATATCTCTAATCTATCACTAATAGATAGTATTTAATTTTATTCTTGATGAGAGAATAATTTATCTTGCTAATGTTAAATTTATTTTTTATTATAAATTAAACAACATTAACAAATAGCTACATTCAAAAAAATAAAAAGGAGAAAAATGATAACAAGGTCGTTTTTGCAATCCCATGAAGATCAAGAACCGTTTATTTTTTCTGAGGATCTTGATGAACAAAATGATGGGTTTCAAGAATTATCACAAGAAGATGAACCCCTTGAGTCAAGAAGTGATTTAATAAGCATTCAAAAAAAATCTTTTCTATCTTATTTAGTGCGAGGTTGGCACTCTGCTCATCTTATCACTCGCTTAGCTTGGTGGGGGATAAAACATAAGTCTGAAGTCATTAGTGATTCATTAGAAGACAAAACGTCAACTCGATTATTTTGGTTGGCGGGTGAAGGCATTCCTCTCGAATCTTGGTCCAGGGCTCGCTGGGCTTATCGTATAAAAAATTTTATTGATTCAGCAGATTTTATACTATCGGAGATGGGAGCGATATTGCTGGCTTCCTTATTACTTCATGATTTGATGAGTTATAGTTTATTTCCAGAAGAACGTTGTAGCACTTCATTGCCAGATATTTTAGATGGAACAGCCAAGAATCAAATAAGTTGGACTTATCATTTTGGCAGTGATGTGATTCATGAAGCAGCCTACTGGACTTGGTTAGGAGCGATCTTGATTCCATCTATGTTGGGTTTAAGTTCCGTTTTCTTACGTAACAAACAACTGCGCATTCTTGAAACCCAAGATGTCATTCGTAGCATAGAAGTTGCTTTAATTAACCTCGATAAAGAATCACTTACTTTTAGAGATGCCTGTCTATCATTGCTTCCAATGAGCCGCTTGAGTAGAACATTGAATCAGGTTAAATTCATATTGTTGTGGGATGGTAGAAAGGATAATGATCAAAGTTTATTAATCTCATTGCATCTAAAAGCCGCTTTAGTTAATAATTTGATTGAGCTTACGGAATCTAATTATTTTCTTATACGTTATCGAGCGATGCAGCTACTCGCCCAAGTAGCGGCCAGTTTCCACTCAGAAAACTTGAATCGGTTTATTGAAGATCCCGTTCATAAAGCAGGTTTAGCACAGTTAAGAGAAACTATTTTAGCTAAACTTAGAAAAGAACCGATAAACGAAGCGAGTACTCGCCAAACCTTGGCCGAACTTGAAGCAGCTTGCGCTCAACCGATATCATTCGAAGAAATGGAGGGTGGTGCTCTTTTAGAAGATCGTCAACGACGAGGTATGGCACGTTATTTTCGTTGGACCTTAGGCGACGATACACGCGCAACAACCCAATTATTTTGGATCCCCTCTTTATTAATTTCGGCTGTTACATTTTATTCTGTCAGTCGTTATCTTGAATTAATTGTAAAAAAACTGATTGATATCGCTTATTATTTTCATGATAAATCAGTTTGTGAAAATAAGGGGAGTTATTTCAAATTCCTTATTCAAAGTGAACGTTATGAATGTGTGGCTTGTGATTGGCCATTTGTAAACTATCAAAATAGTTTGACGGCTCAAACGTGTTTAGAAGGCTTATTACAGCGAAAGATGGCCCCTAGAGAAGTGGGATATTATCTGAGTCAGCTACCATCGGTGCCTGGAATTAATCGTGTCGATCTTTCACAACAGGATTGGTCAAATTGGCCCGTTTCTGAGTGGGAGAAATTTCTGCTTGCCTTAGAGCCTATGCTGAGCGTTCCACTGGAATTATTTAATGCCTCAGGGATCGTGACGGAGGATAATAATGAGAATCCAACCCCCACTGTGCAACACATACTCGCATTAACGCAGTTATTGACGCAGATCAATGTGACACAGTTTGATATAAGTCATCAACGCTTAACCCAGGAATCGTTTTCGCTCTTGCTGGAGTCATTCGCTTATCAGTCATTGAATGCACTTTACCTGATGGATGCCAATATGACAGATATCAGTGTGAGTTATTTAAGTGAATTAATTGCTAGTGGATTTAACTTAAGCGATTTGCACTTAGCAAAGAATCAGATAGGAGATAGTGGTATAACACAGATCAGCCAAGTATTGCCTAATAGTTCACTGCGAGTATTGAATGTTGCGCATAATTTATTTTCTGATTTAGGTTTACAAAAACTGGGTCTAGGAATTCAGCAAAGTTTTCTTCAAAGCTTAGATTTATCTTCTCAATTACTTTCCGTTAATGGACTGAGATTGTTTAGTGATGCCTTAAAAGGAAATTCCTCTTTAAGTAGACTGCGCTTAAGTCATACCGGTTTAGCAGACGAGCATCTTAGTGCCTTGCAAAATTGCTTAGAAAATTTAGAATTTTTAGATGTTTCAGATAATTCACTGAATAGCAAAGCGATACAATTTATCTTAAGTGTAAGCCAACAGAATTTAAAGATGCTCATAGTTAATAACAATGATCTTGATGAAGAAGCGAGCCTGCTTATTGCTCAGGAATTACCAATGACTTCTTTAGAGCATTTGGATCTTTCAAAGAATTATTTAAGAGAAGGGTTTAAAAATATCATCAGAGTACTACCAAATTCCCGTTTGTTAAGTTTGGTTTGCGAGGATTGCGACTTGGATGATAAAGCTATTGCTGAATTAACTCAGGTTTTTTCTAATGATACCTTGTTATTACAGTCATTAAATTTAAACAAAAATAAAATTACGAATCAAACATTACTCAATTGGTTAGAGGTACTGCCGAACACTTCTTTGCGTCAATTGCATTTTAATAATAATCAGATTAGTAATTCGTATGAGAGTGCGCCTCTTTTAGCACAAGGCTTAACTAAAACCAATCTGACGGTTCTTGATTTAAGTAGTAATCGATTAGATAGAAATTTCTTTAATGAATTAGCCCCCTTATTAAATCAATCTTCTTTGCAGCAGCTTAGTTTGAGTGATAATAAACTTGAAACAGGCTCATTAAAACATTTTTCTGAAGCACTCGTTCAACTCCATTGCCATCGTCAAGATCTCAATGCACCTCACTTATCGCGTCAAGAAAAACGTGTATTTTATCCTATGAAACGGAATACCGACTTAAATCAGCTCGGTATTGTTAATACCGATACGGATAGTTCAACACTAAGAGGTTTTTGTCGTGTGGCGGCATCGTTACCGGATGTTCATTTTCTTGAATCGAATCATATGACGCAATTGGATTGGCGAACCTGTCAGCTATTACCAGCTAACAGTAAACTCGTGACTCCTTTAGAACAAGCGCAAGGATCGTTATCCAATCAAACTCAATCGATACGGTCTAAGGCTTTGGTGTTGGGAAGTCCTTTTTTAATGAGCTTATTGTGTGCGGGCGGCATCTTATGTGCCCTTGTTTTATTTTATGGCGCTTATCGTGCAAGTCGATCAACCTATCGATTCTTTCGTCCAGCGCCCAGCATAGCTAGGTCAGAGTCTGAGGAAAACAGTGTTCATCCTAATCTAAGACGTTCTTCTTTTTAGATGAGCGTTTTAATTTAAAAAATTAAAAATAAATAAAGGAGTATTCCTATGAATCTAGCTTATCCTTTTAGTCTTATTTCCGGCAATGGTCTGGGTGTTTCTTATTCATCATTGACTCAGATTGGACCTGCAATTCCTAGCCGTGATTTCGGTGTTTTAAAAATGCAGAGCTTTATTAATGTCAGCACCGGAAATCTTATTATTTTTGATCATAAGTTAATTGTCCAAGAACAAAATTTCCCATTAGAGTTTTATTATGTTTATAACAGTCATGCAGAAACGATGGCAGATATTTGGCGTTTTGCACATAAACGTTTCAAACTTCTTCCTAAACCTGATCAAACTTCGTCCGCGATATTAATTGAAAAAGATGGCCATGAAACGGACTATCAATTTGATAGTAAAACAAATCGATGGCTTGCTCCTTATTGGTCAGATAGTCGCCCTTATCTTCATTATGATAAACCAGAAAACCAATGGGTATGGTTTGATCCGAAAACTCAGATCACGGAGATTTACAATGACCAGGGTTATTTACAGGAACGCTTGGATGGCAGAAATGAGCGAACAAGATATCGTTATGATGATTTGCAAACACCGTGGAAACTGACAAAGATACTCGCGCCTGAATCGAACTATGAATTTCATCAACACTGGGTCAATAATGAACGGATTGAATCTATTTATGAAGTTAATGCAGGGAGCCCAACGTTACTCAGAACGTCAGTGTTTGATCGGAATGATCGTTTAATTCGGACCCTACTTCCAGCAGAAAGAACCGAATATGCCAAGCTTCCTCAAATTAATTTTGTCTATCGAGCACCCAGTAAGGATCCTGCCGAGCTTAGTGATGAAGATGTTTATAATTTAGCTTATCTTGATTACATTAAACAAACGGATGCCGATACTAGCAATCTGTCTTTAATGTATGACGTGCCTCCAAATCTTGCGCCAAGAAGAATTTCAAGTGTGTATCTGGCGCATCCTCCTTTACATACCAGCGGTTATTTGGTTCGTTTTTATTATCATCAAAGCTATGCGATTGTCGAAAGTTATGCCAAGGTGGCTACCAAATTATATTTTAATAAACACGGATCCATCACTCAAATTGATCGAGAAAGAGGTTATCCCAATACGACGTATAGTCCCATCGATAGCTGCTTTTATACCTATAACGTTCAAGGTCAGTTGGCGAGCATTACCTCTGCAGGTCAAGGTAAACATAGTTTTCAATACGAAGCGCAGGATGGCTTATTAATTAAACAGCAAAAAGCCAATGGTCAGATAACGGAATATGTTTATGATGAAGTGAGTAAGCGACATAATTTGATTGCGAAAATTCATTTTGCGACGGGTAACGCGCAGGTAACACGTAAAGTTTATGATCATGAGTTTAGTTTATATCGAGGTTTATATTTACGCTTTGAAATAAGTCCCGAAGGTCGCGTCACTGAATATCGTTATGAAGATTTTGGTCATCTTAAATACACGATTATTTATTTAGAAGGACGTTTTCCGGTTGATAAGTATGCGAAAAACGCGGTTCCTAATTTAGCTGAAATGACACGTTGGGTTGCACAGCAAGATTTACAGAAGATAAGTTTAACGGAATGTCGCTACTATGACGGCTGTCAACGCCGACAAACCTATTACTATGGAACGATTAACGAAAAAGGTGAGGGCGTTCATGATGAACACATGAGCCAGGTGACTACGCATTATACTCTTTTTGGCGCGTTGTGTTTTAAGCGGGAATATCGTAAAAAAGCAGACAATCCATTGTATACCTTTTTAGAATACGATAGTGCACGTCGTCTTTTATCGCATAAAAATTCCGCGAACGAAGTAACCAATTATCGCTACGATAATAGTCATACCGAAATTACACGCCCGAATAATCGAAAGGAAATGACGGAATGGGATGCCTGCGAAAGGCTTAGTAAAGAAAAACAAACGATACCATTTAATGATCAGCTTATCACTCGTGAAACTACTTACAGTAGAAATATTGTGGGTAGTTGTACGGAAAAATGTACGACAGCGGATGGACAATTGAGTTATCGATTTTATGATAAACAAAATCGTTTAGGTTTTAGCGTGCATCCAAATGGACGTCTGACGGAATATCGTTATGATGCACAAAATCGTAACAAAATAACGATTGCTTATGCCAAAGCCATCGATATAAAAAAACTTGAATCACTGGGATGGCATGGAGCAGAACCGGATGTCATGGATTTATTAAAATTAATGAAAGAAATGGCCATCGCCGATCCTAAGCAGGATCGTTTCAGCTATGAATTTTATGACTACTCCAATCGATTAAGTGAGCAGGTCGATGCAGAAAATTTTTTTTGCCAAACGCTTTATAACGACCATGATGCCGTGATTGCAGAGATACGCTATGCATCACCGCTTAAACCAGAACAGTTAGCAGCGCTATTGCAAGGCAAAAGTCTTGATTGTCAGGCCGATCCAAAATACGATCGTATTCAACGAAAATTTTACGATGCCGATCAATTACTGATTGGCACACAAGATGCGGCAGGCTATGTCATCGAATATAAACACAATGGAGCGGCTTGGATTACTGAAATAATTCGCTATGCACAACCGCAAATCATTAGTAGTAATACGCAGCGCTTTGACAAAATTCGGCCGGTTGCAAGTTCTAAGGATGCGCATGAATATTTCTTTTATAATCCACGTGGCTGGGTAGTTTTAAGCGTCGATGCAGAAGCGTATGTGACAACTAAAGACTATTTGTTAAATGGTTTAGTGAGTTGTGAAAAGCGTTACGCCAATCCGGTTGATGCCACTTGGTATAAGGACACGCAGCGTATTCCTTCTTTGCCAGTGGCATCGGTGGATGATCAGACTATCGATTACGAATACGATGAATTAAATCGTGAAATTTCAAGTCATCGATCCGACGGAAAAGTGACCTTCACGCGTTACGATACTATGGGAGAAATTATCGCCAAAGGAGAACAAGATGCAACAACCATGGAGATTACTGGCGATACCTATCGTGCCAATGAATTTCGGTTTGATGCTTGGGGTCAAACGTTAGCGGAAGCTTCTAAAGTCAATAGTGAGTCACTGGCGCGTATCGAGGCCGATAGCACGTTAAAACCTGAAGAAAAACAGAAACAAAAAGAAAAGATATGGCAAGAAACAACGCGACGACATGCCTATGATGCGAGCGGTTTAAAATTATCGACGGCAATTCGTTCGAGTCAGGATGCCAGCGATCAACTCACTTACTTTTATTATAATGCTGAACGACAGAGGGTGCTGACAATACAAATTATTGCGGATAAACAAGTTCAAATCCGCGAATACGCACGAGATGTTTTTAACAATATTGTTCAGATACGTGATTACAGTCAAGCACAATTAACCTTAGCGGATAGATTGAATCAACCACTTACCGGTGGTTTTATGTCCGATACCTTGCGTAAAGCCTTAGATGCCATACAAAATACACAGGATGTAGTGACTCAAAAAATCTACAACAAACGTGACGAAGTAGTAAAGCTTATTGATGGCGAAGCCTATGAAACACAACATCTCCCGAATGCTTTTTCTGAAGTCAGCCAAAGTAAATTACCTGTCCAAACGAAACAGCCCAGTTTAGTTATTCAACATCAATACGACGGGCGCGGCTTAGAAATTAGTACACAGCGTCAGGCAGATACGTTAAATACCAAAGTAAAACGTGATTATAGTAATCCTTATGGCAAATTGACACATATCCGAGATGAGCTTAAAGGTGATTATCAACGGGATTATGATCGTAAAGGACGGTTGATCGGGATGCAAAATCCATTACAACAACAGCGTAGTGACATCGCGTATGATGCTTGGGATCAACCCACTAAAATGACCAATCCCTTAGGCCAAACAACACAGCACCTTTATCATCTTAATAAACGCAGAGAGATTATTATTGATCCTTTAGGTAATCAACGAATTCGCATACGCAATATTTTTTCAGAAACGATCAAAGAAATCGATGCCAAACAACAAACACAAACATGGCAACACACGGCCGATGGACAGATTAGTCATTTCTGCGATGCATTGGGTAGAGGTTATGAAATTATTTATAATCTATTGGGTGATATCACTGAAAAGCAGATCTTAAACGGCATTAAAACGCAGTATAGGTATGATGCACGGAGACATTTAATTGCAAAAATAGAAGATAGGGAAGGTCTTAAACGACAAACACGTTATGAATATAATCTTCTAGGACAACGTATCAAAACGATAGATGCTCAAGGAACCATTCAACTCAATCAATATGATCGACGCGGACTGGTTGTCGAACAGCGTTTCGATACGAAAAAAACAGGTTTAAATCTAACGACAACACGCCAGTATAACGGACAAAAACAATTGTTGAGTGAAACGCAGGGTGACATAAAGGATAAGGATCAATATATACGCCATCTTGATTACGATGGCTTAAATCGACATTGTACAACGATCATCGATCCGGTCACTGAAACGCGTAAAGAGGCATTAAACATCCAAACGCAACAACATAAAAATGGCCAAGATAGCGTTTTGGCTGAGATTGATGCGAATGGTCATGTGACGCGATTTATTATGGACTCAGCAGGACGACGTTGCTTCAAGATCAATGCGCTGCGTGGTGTGACAGAATGGAACTATAATCCCGCGGATCAAATTATTTTGGAGCGGCACTACCAACGTGTCATTTCAGAAAATGAAGTAGCGCAGATTAACGATGAAACGACGCCTGAACAATTGCGCGCTTTATTGCAAACCAGTGTTGAAGATACACTGATTTATCCGTTCTATGATGCCAATGCTAATACACGTTTTTCTGTAAGCGGTAATGATCAACAAGGTTATGTCAAAGAAAAACGTTATGATGCAAAACAACAGGAAATTCAAACAATACAATATGCGACGGCCATCAGCATTAAAAGTATAGAAAAATTGAGCATCGCGCAACTCGCGAAACAAGTTGCTAAAATTGCTGATACTTCACGCGATCGCATCCATTATTTTTTACGTGATGAAGTTGGTCAATTACGATTTTCCATCGATCCAGAACATTATGTATCTGAACAACGTTTTGATGAACAAGGACGTGTGATTGGCCAAATTAGTTATGCGAATCCGGTTGAGGATCCGACGCAATTAATCAAATTACCGATCGCAGAAGTATTATCCCATCTTAACAAACAGGATAGTCAGGATCGTTATCAGTTTTTCTTTTTTGACAGCTTAGGTCAACCACTTTATACGGTGAAATCGGAAGGACAAGTGGTGAGTTATCAACATGATGCGAAGGGTAATTTGATCGAAGAAGTTCAATTTAATCAACGTCTCAAGGTTCCTCAAACCTATGCATTGTTGCTACAACAACTGCAAGCATTAGCACCGGATCTCACACAAGATCGCATTACACAAAAAGTTTATGATGCAGCCAATCGTTTGGTTCAACACACGGATGCCTTAGGCTATGTCGAAACCTATCAGTATGATGCATTAGGAAACCGAACAACTTATACCGATCGACAACAATCGATGTGGAAAACCATTTTTGATCGAGCGAAACGACCGGCTATTGAAATAACACCACCGGTAACGATTACTGAAATATCTCAAGATGCAACGGGTTTATTAGTATCAAACCATAAAACGATTGCTATTGAAAAACATAAAACCTATGACAAGGTTGGTAATGTTACACGTATCATTACTGCCGCTAATACTTCAGAACCTCGCACTTTTGAAGCTGAATACGATGGCTTGAATCAATGGCAAAAGACCTCTTTACCCGACATAGCGGTGGATGATTCGAAGGCATTAAAATCCGATAACTGGCGCTTTCGCCCTGAAACCAAACAAACACTGACGACAACCCGTATTACCAATGCAAAAGGACTTAAAGTAGCTGAACAAGATGCTGCAGGTCATTGGCAATTTTGGGTGTACGATCAACAAAAACGCTTGGTTTACCATGTCAATTCACTCGGCGTGACGATTAAAAAAGAACGCGATGCTTTTGGTAAAACGCATCGAAAAATAATCAATGCAACACCTTGTACACTGGATCTCAGTGTGTATACAAAAACAGGGATTCCCCAATCGGTATTGGATGCCTATTATCGAACACGACATAGCGATGCCGATCGCATTATTGATTACCAACGGGATCGATGCGGACGGGTTATTTCACAACGGAAAGGTCCTGTCTATTGTTATACAGCGAATCTAAAATCTGTCTCGCACACCGGAACATTGAGTCAAGAAATAGCAGAAATTAAAAAGTCGTATAACGCTTGGGGTGAATTGGTTGCCCAATCTGAAAAGATGGATGCCATCCGTAGTAAAGAAAATTTTTATTGGTTTGATCGAAATGGTCAGCCTCTTGCAGAAGTAGATACCGTTGGTTTAGATAATCAAGCCGCACAGTATCGTTGTAAACGTTTTGAGAACGATAGTTTTGGCCAAAGGTTAAAGCGTGTGGCTTATGCTAAAATTCTGGATATCCCCATCAACGTGCATCTGTCTTTTGCTGAACTCAAAACTGCACTCGATAAAATGGCTACACCAGAGGATCGAAGCGAGCAATTTTATTATGATAAAGCGAATCGTTTAGTAAAAAAAGTTCGTCTGCAAGCCATTCGTCAAACATTGGTATTAACCCATGGATTACCCGCGTTTAGTGATGCACCACCTCAAGATCTCAGCATCGGCTATCAATATAATGCAAATGGGCAACAGATTGCTAAAACCTTAGAAGATAGCAGTACCGAATGGCGCTATTATGATCAACGTGGTTGTCGAGTTGCGCAAACCGAAGTGGCACGCGACAACGCAGGCCACTCAAACATCCTTATTCCATTAAGTTATTTTAGTCATAATGCGCACGGTCAAATAGTGTTGACGAGACATTTTAAACAGGGAGCCCAACCGATTACACCGGGTGAGATTCCCGAACCGATGGCCAGCGATCCCGAGGATCAACAAGAACTACGACTGTATGATGCACGCGGAAAATTGCAGTGGAAACAAACGAATCAGCAAATACCTCAAGGCTTTAGTTATACCGCGCACGGTAAACCGGCGCGTCAATGGTGGACTTTAAGCCACTGGCAACAAACAGAAGCAAATCAGTATGAAACAAAAGTTCATCTGGATGAAAAATTTTTTCAATATGATGCGCATAATAGACCGATCCAGGTTGAACTTCGTCGTGATGCACAAACGGTAGAAACGACTGTGACTCAATATGATGCGTTTGATCAAGTCATTAGAGAAGGTGAGACAGCCGAAAGTTTTTCTATTTATCGACGTTTTGATACATTAGGTCGGCTTTGGTGTAGCAATACCGAAAAAGGTATTCCGGTCGTGAATGTACATGACTTAACAGGTCAATGTAGTTTACGTATGCAATCACCGAGCAAAGATTTAGGGGTTATTTCTTATCAGGAAATACCGAGTCTACTTAACTGGGATATTAATGATCTTGAGCGAACAGAAAATCAGCGCGATTTAGCGGGACGCATTATCACTCGCAGCTTGCCGGCCAATTATCAAGAGGACACCACACAACCTCAGATTATTCCGTTAAGTATTTTGGCCAGTAACCTTTATCCTAAGCTAGGTCCGATCCAAAGTTTGAGTTGGCCGATTCCCCAAGAAAAGAATGTCCAAGCTGAATTTTCGTTATGGCCTAAAGAGGTTCCAGAAAAAAAACAAACCTTGCCTATCCTGATACAAGAAGGGCGTTGCGGTGTGGATGTATCCACGTTAGCGACAGATGTGTATGACTATCAAGTGGATTACACGTTTAGTGATCCTGAAAAAACGAATGAAAAAATCTTGATGTATAAGAGTTCAGGTAGCGTGCAGTTTGATACGCGTAACTCAACCAACAGTGCGCACTTAGTGGCCATTACCGAAACGAAACAAACCAGTTTGGTACGTTTAACCGGTAACACACGTGATATTTCAGCGGTTGAGTTATGGAATGAGTTTGGAAAACGCGAAACATTAGAATTACAAATCGATCCAGTATCACATAATTACTATGTTGATCTAAGTCATCATTCTTCCGGTGTTTATCAATTAAAATCACTGACGCATGATAAAAAATCACATGGCTTAAGTTTACCTTTTACAATTTATACGCATAAAACGGCACACAAACCTTTATCTCGCGAACTGACGAGTGCATTGAAATTTCGTTACTTAGAAAATCATGTCGAAGTCAATTGGCAGGTGCCGACTTTTTTACAATCCCAAGTCGTGAAGTTGCAATGTCACTATCTTGATAGACAGTCTAAGCCACAATTACAAACATTAGAAATTGTTCCCGATCAAAAACGCACGACGTATTCCGATAAAAAAGGCACTAAAATTCAGAGTAATGTGGATTTTTCTGTGCCTATTCAGGCTATCGAAAAACTTTCACTGGCAGTGAAATGGCCACAACTGAGGAAATCCAGTGCTTCAACGCGTTTGCAACACCATTGGCTCATGCTGACGGCAGAAAATTCCGATAGTAGTGATGAAGAAGAATGGGAAATGATCCCACATCACGAAGCAACGCGGTTAGAAACAGAACCGGAAGACTGGATACCCCTTTACAGTAATGAAACACCCAGCGCACCCGCGTTTGACCCTGAACTGATTACTGACCTTAATTTTGCCGATAAAAATCTGCTCGTAGTAAGCCCTCTACCTGATGTAACGCCCGACAAACAAACACCTATTTTAGAATACTTAGATGTCAGTCTTGATAGAATGCGCTGCTGGACACAATTTGCAATGATCAATGTGATTACATCGGGATTGGTGGTGGATGTAACAGGTTTTTCAGCAGGAGTCTATCCCTTTCGATGTCAGAGTAGCATTGGAAATTTAGTGCTAAGCTTAGGTGGCGAAGTCTTTCCCACACAAAGTATGGATGAACCGGATCGACAACATTTGGTGCAACCGGCACGTCGTTACCGTTATGACGTATGGAATAATAAATTAACTGAAATTGATACGTTAGGTCACGTCACATACTTTCGTTATAATGATGCTGATCAATTGATTCAAAAACAAGAACCTTTAGTGGATGTGGTTGACGAACAAGGCAACACCAAAGCACTTTCTCCTATTACCGATTTTGCATACAATACGCGTGGTTTGCAAATTGCAAAACGCGATGCGAATGGCAATACGCGCGGATATATTTTTGATGCGGCAGGTCATCGTATCACTGAAGTATTATCCGATGGCACGTTAAGAAAGACACAAATCTATGACGCATTCAATCATGTCATTGAATCGCACGATGCCTGCAGTGAAATCACAAAATATTTTTATGATCAACAAAACAATCTGCTTGCTTTTCAAAAACCTTCCGGTAGTCGACGTAGTTATACGTATAACGAACTAAAGCAACGCAATAGCGATGCTGATCCCGCTAATAATACACGACGTTATAATTTCGATGTCTTAGGTAATCTCATTGAACGTTATGAGCCATTGGGTCAATGCACCCGTATGATTTATGGGCGCAATCATCAGTTGATCAAATTAGAAAATCCAGATAATAGTTTCTTAACGTGGCAACGTGATGCCTTTGGTAAAGCACTGCAACACACCGATCTGAGTGGCGCTGTTTATCGTTATACCTATGATTACAAAGGACAATTAGTTGATGTCCGATCAGAGGATGGAAAGCATGGAGATTATTTTGAATTACAGCCGATTATATATAACGGAAATGTTTTTGGTTATGCTCAGGTCATAAAACCGCTCAGTGGACAACATCTACATTATCAATATGTTTCAGGACAAGTAACTGAATTAAATGATTTGGCTACCGGTAAAAAAACCTCTTATCGTTATGATTCAGAAGGTCGACGCATTGCTGCCAGTGTCATCAGTGATAAAGGTGAAATTTTCCGTGAAACCAGTAGTCAAATCGATGCCTTAGGCCGAGAAATTTTAACACGAGATAATCAAGCTATTTTCACTACCGCTTATGATGCTGTGAGTAATCGGCGTTTTATAAAAGGTGTTGTTGATGTGGGTGGGAGTCATCTTGCGCAAGAAGTTTGGTGGAAATACGATACAGAAGATCGCGTGATCATCTCAGAAGGTGTACTTCAAAATGGAGAGATCACAATCATACCAGATAGAGGGATGGAGCTTGTTTATCAAAATGATCGTCGAGTGACAGAAATTAATATAAGTTCCGTGCACAATGAAAAAATGACTGCGGATCTTCTCTATGACATCGACGGACGTTTGGTGGGTTCGAAAGTCAACGGCAACTACACAAACAAAAGTACCGAGAGACAATACGATAGTGCCGGCAGACAAACACTTTATAGAACGACTTCCCCCTTTGATTGGCTTACCAATCGCGTCACTGAGAATGAACGAATTTATAATGAAAATGGCTGGATAAACACCAATATTCAGCGTCAAGGTAGGACAACAGATTTTAATCAAAGCATTACGCGCACAGATTATCAACAATTAACGGCGATGGGTTTACCCCAACAGCAAACGATTAACTATAACGACGCAGCACACAATGTTGATCATCTCAATTGTAATTATGTGGGTTGGGATCAATGGCGCATTGCAAGTATTCAAGGTTATCGAACGAATAAGGATGGGACGAGCGATTATTCCTCAGTTAAAAATTACTTAGGTCCTAATGGCGAGCCGAATGCGATATCCGGTGCAGAAGATCCCGATGGGCGAGATAAATATTTTATCGCGACACCTGACGGTTTGATTCTACGTCGCATGCACTTAGTGGAACGGAATAGATATTATAGAGATGTTTTTGTTTGTAGTCTTGAAACTTATTATTTTTACCGCGTTAATGGTCAATACTTAGCTAGCTTTAAAAATAAAGGCTATGATTTCTTTGATTTAGCACTGAATTGGGTGAGTCCACAAGGCGACGCAGGTAAAGAAATTGGTCTAAGTTTAACTCAGGATTTTTCGAGTTTACCGCAAACCTACACCTGTGCCGCGGGAGATAGTTATGAATCGATTGCCAGCAATCTGTATGGAGATGCCAGTTTAGCCAGTTATATTGATGCGGCGAATGGCGGCGGAACACTTATTGCTGGCCAAACCATCGTCATACCGCAACTCGTTTCGGTACATAACAAAGCTGGAATGGCCCGTCCGTATTATCAATTTCTGCAAATCATCCAAGGTTCACTCACTCCGCACCTAGATACACCACAACCCCCACAAGACGATGAGGGGTTTTTTGCCCTATTGATCTGTGCCATTGCAGTGGTCGTTGTGTGTGTGTATCCGCCCGCAATTGCTGTTATCACAGAAATTGCCGGTAGTTTGGGAGTATCTGTACCCATAATGACTGGTGTGGCCGCCGGATTGGCGGATGCCGCTGCACAAGAATTGTGTGTTGGCATGGGAATAAAAGATCATTTTTCTTTAGCAGAAAGTATA
>contig_191
GTCATCAACGCTGAACTGATATAACGAGAGATGTGTTCTACTTTTTTAAAATGAGATTTAATCCCTTGACTTCTAAGCTCTTCGATCTTTTTTTCAGCTTCAGAAAGTAAACAAATACTTCTCTTTAAACTATGTGATGGGCAGCTATCATATAGTTCAGAGAGAGTGCCAAATATTTTTGATTGAAAACGAAAAAAAAGACTTACTGATTGCTGTTGATTTTGTTTTTTTGCAGCATTGGTTGAATATCGGATGAATTTTAAAGTAGGATTTTTTAAATTTAAAAAATATTCCGAAATATATTTAACATTTTCTTTGGAAAAAATTCCTAGACGCCATTTGTTTTCAATGTAGTTTAATATTTCTGATAAATAAAAAAAACAGCCTAGTTTGATATAATAAGCAATTGCATCGCCCAAAAATCTAAGAAATTTTTCCTTTGGAAATTTGAGATAAGCCAGATCAATAAAATATTGACAATATTTTGCATCCTGAAGAATCAAACTATCAAAAAATTTTTTTTCTGGATGGCCGTATACTAATTGAGTTACTAACTCTGTGTGTTCTGACATATAGATAAGAAAATGAAGATAATGAAAAACATTCTCTGGGTCTTTTCTAAAAGCATAGTCCCAATGCCAAAGAAATAGCTGAGTATTTTCGACTGTTTTTTCAAACATCGAAGAATCCTGTTCGATATTAAGCCGTATGACTTGTTGAACTAAGCGGTGAATAGAGTATTTATCTTCATTATCTTTTGGATTAATCATGGAGTAACTACTTAGCAAATTCATAATTTCATTTAAATCCATTAGTTTAAAGCTGCGATTAAGCTGAATTACTTGAAAAAATTTTGCAGCAGAGATACTATCCGGAGATAAATAGGCCATGATATTTAAAATATTTAACGCACCTTGACCTATTTCATAAGATTTAATTTTATCCAATGTAATAATCCAAGTAGTAAAAACGGTCTTCAAATAAGGATCATTAGCGTAATCTGAAAAATTAAACTTTAAGAGTTCTTGTTGTTTTCTTTTATAAAGCTCTATGTAGTGAAAAATAGAAAAACTAGCGTCCGTGTTTCTTTTTAGTTTAATATAAGCAAGTGCTTGTTGTAATGCTAAAGGTAAGCCTTGAAGTAGTTGGTTTAATTCCATTATCCTTTCGTATTGATTATCTTCCAAGTCTAAAGATTTCTTAATCAATTCTTCGGTTTCTTGCCCTGTAAATACAGACAAGGATAAAGTAGTCGCAATGTTATTCCAATTACTATAACGCGAAGTAATGAGTACCGTTGGTTTATTTCCAGGTGTAGATTTAGGTAGATACGATTCTATCGTATGGTAATCCTCGACATTATCAAAAATAAAAAGACTTTTTTTATCTGAGAAGTAATCATAAATCTCTCCAATGTATTTTAAGTGCTGTTCTTGATCATACTGATCTTGGGTTGTAATCTGTAGCTTGATAGCGAGTTGCTGAAATGAGTAAATTAAATTTTCTTTAGTTTCTGCATCAATCCATAAAACATTATGATCATAATGATCCGCATAAAGCTGAGCATAGCGTAAAGCTAGTTGTGTTTTACCTATTCCTCCCAAACCACTAATTGACAGTTGAGAACCACTGGAAACTTGTGATGAATCGCTGCCCGATGGGCTTAATGGAGATGAGATACCTGAAACCGATAAAGTAAACCAAGTGGGCACAATAGCGGTTGTTCTTTCTGACATTAAGATATTGTGTAATCTCTCTAGAATCTCAACTCTTCCACTAAAATTTTTTACTGGCTCCCTTAAATTGAAGTAAATTGGTTTTTTACTCTCAGGCTGTCTAACTATAAATTGAGAAGCATAATGATTCTTAATTTTATTAAGAATACGTTGCGCTTCAGCAAATGCAGGATTCGTCTTGGAATGTAAAACATAATCATAATTTTTTGAAATAAATGGAAGCAGGTCTTCCGACTGAGAAAAATATTTTTCTATATACTTTTCTTTTAAACTCTCCCTCAATTCTCCATTGGTTTCTTTTTCCCAATCAAATAGACGGCGATAGCCATATCGATTACGTGGAGATTTTTTGGGAGCATAAAATTTCATAGGTTGACCATTGATATTGAATTCAACTAAACCTGTTTTCTCATATAAACTGACGGTACGAATATCATGTTTGTGCTTATCTTGTACATCATATCCTGCCACTCTCACTCTAGCTTGCTTAATATTTTTAAGCTTAGGATCAAAGAATTTTTCTGATGAACCTTTTACTACTCCTTTTTCTATTATCTCCTTAGAAATAATCACAGTCTCCTCATCCGAAGTCTTTTCTATATAACTAAATACTCGTTCAACGGCATCCTCAGCTAATTTTTCCATAGCCACTTTGTCGCCTGCTTTATCGGTTACCTGCATAAATTGACTTTCAAAGCTGTAAAAAATATTTATGGCTGCTTCAGCTAAAATAAGATCCAAATAATCTGGTTTAAGCACTGAAAAAGCGCGAGTAATTTTTTGAGCCTTATTTTTACTATATGCAAAATACTTATTACTAATCATTCTTAGTGAAGCCACTACTGAAGGAATAGAACCTACAAGGCTTTCAGCAACGCTTATACCTATTAAAGCGCCTGTTATGCCGGTTTTCAATTCAGTTTTTAATGCTTCCTCTGTTAATAGTTTATCTTTAGCAAGCAAATGATAGATCCCTAGTGTTTTTATAAAAGCACTCATGAAGGTTTCAAGAAAGATTTCTAAATAAATGGTTGGATTTTCTTTTTCAGTAAGGAGCGTTTTAAATCGTTTAGAATCAGGTTCAATCTTATCTATAGCAGGTCTAACATCATGCGATGGGAGTTCCAATTTTTTTTGTAGGTCGGGCAAAAAAGAAGGGTGTCGCTCTAGCCAAATTGGATCCTTACAGAGTTTTTCAGAAAAAAATACTCGCATTATATCGAAATATTCTTTATTACGCGGCCGGTTCAATTCATTAACAATCGAATGCAACGATTCATTTTGGTCAATCATTTTACTGAGATCGGCTGCATTTTCGAGCGCCCATATACCGCAATTATAATGGTCTTGTTGTTGAGTTAATCCAGGACTTAAACTTAAGGGTTGGATTTGAAAAGTCTCAATAAGCATTTGCGAATATCGAGAGGGTATAGGGTTATTTTTTGAATCCACATAATAAGCGATGTAATTGGCGTATTTATAAGAAATAACTAAAGTTACCCAATGTAAATTTTCTAAATTAATAATTAAAGTCAGCCGTGCTGTATTTAATTGATACGTTTGTATTTTTAATTGAAATGACTCTGAGGTCCTATATAATTGAGTTAGGGAACCTAATATTTCAAATTGAGCATTGCCCTCGCCTACTCCGAGGAATTGGTTATATTCTATTCGAGCAATTTCAGCAATATCTTCTTGACTTAACCAATAAGTATAATCACCTTTTACGGTAGCTCCAACAAGCGTTTCATCATCCGGAGCGCGTTTATTACGAGAAGAAACTCTTTGTTTAATGGGGCGTTCTATTTCGTTTACAGTATTTACATTAAGAGAGTGGTAAAATTGTTGCGTTTCATTTTTTATTAGCATAGTTAATTCCTTTTATTTTAGTTATCTCATTTCAATTTTTTTATGAGCTAATATTTGATAATTTTTTTAAATTATTCTAGTAAATTGTTAGATCAATGTTCCCAGAATGCTACTTTTCAGCTATTTAATTTATTTTTTTAATACTTAAATCATTAAAAAAATAAGTATGAATTAATAATTTACTAAAATTTAGCTGTTTTGTCGATACGATTCTTTAAATGATACAGATGAAAAATATTCTTTACATTGATCATTTCCATATAAATTTATTTCTTCACTTATTTCTAAAATATCCGCATAACTTAGTGAATTTTTGACATACTGCAAAATAGCTTTAAACATGGCTGGATTTTTATTCATCAAACTACAAACATCAGAAATTGTAATATACTCCTTGTCTAAATATTCAGTTTCAATTAAAAAAATAAAAAATTTTTTCAACTCATAATAGATTATACTATCTAAGATTTCGCGCATATTATTTTTCAAAATAAGCTTATTTTTACTTAAAAATTTAAAACAAAATTTTCCCTTATGATTAATAACTCTATTTATTAACTTTCCTAGTTTTCCTCCAATAATATCAAATCCCTGTCTATTTGAAACAAGGCTACTATCATTATTTAAATTAAAAAAATTAATGCCTCGTTTCATATATTTTTTTTCTTTCAATAAAATACCTCCATTTATTATTTTATTTTCAATGCCTAAAAAATTTACTGAGCGCTTATTTTTATTAATAAATTGCTCTAATGTTTGATTTTTATTTATTACAGTTTTTTTTAAAGAGTCTGGTAACAAACTAAAGTTTTCTAAAGATTGAATGTTTTTAAAAATAAAAGCTAAAGAACTCGGACAAAGTTGATGATCAAAATAGATAATAGTTCCTGGAGAAAGAGAACTAAAGCTTGTTAGATCTACCCAATGTTGATCTCTATTAGATAAGCGAAAAAGATGATCTAAAGTAAAAAAAGAGCAATGTTCAAAATCATATTGTATTTGTAGTCCACTATAAGCAAAAATTACAGGTTGTAAGTTTAAAGAGGCTTCTTTTATTATTTCTATACTTCTATTGAGTACTGCAGCATCAAGAACGAGTAGATAAACCTTACTATTTTTAATATAACAATCGACACAAAACCAATGCCTTTCATTTTCTATAGCAAGCTGAAAACGAGTCGGAGTTTTAGGATTATTAATACTTTTAGTTAAAAGCTTAAAGAAAATACTGAGCTCACTTTTACTGTTTTTTTTATAACCATCGCTACTAAGAACAAAAATATTTAAATTCTTTCTACGCGTTTTTTTTTCTTCAATTAAGCCATGCATTTCTTCTAAATATAAAGTAGGCGTTTTAGTCGACGGGAACACAGGTATTTTCCTCCTTATAAATTACCTTTCTGAAATTTATTATTTAGTATTTAAAAAATTAATCTATTGTTTTGTTATTCTACTTGTTTTTTTATTGTATACTCAATTTCTTTTTCTAAACGTTCAGTTTGAGCTTTTTCCAGCTGGACAAGATTTTGATTATTGTGCATCGGCCATGAGTTTCATGTGGTTAGTATCGATGGACAATTCTGGTACACGAAACCTTATTCTAAAAAATAAATAATCTATAACGGCTTATATTTATAAATTTGATATATGGCATTTTCTGTGAGAGAATATTTGAATAGCGATGAATTTCTTAGGCACTGGATTGACTTAAACACATCGCTGCTACTCTCTATCGCTTTTATAATAAAAATATTATGTCCCGTGCTTATCGATGCATTATCTCTCATTCTTATCTTATTCCTTACCTCTCATCAGCAGTGCATGCTGGGTTTCCTTCTCCGGCAGATGATTTTTTAGAAGGACACCTCGATCTCAATGAATACTTGATTCATCATCCTACAGCTACTTACTACGTACGGGTTAAAGGCGAATCGATGATTAATGCGGGTATTCGCGATGGTGACCTCTTAATTGTCGATCGGAGTTTGGAGCCTCGTGATAACAAGGTGGTAATTGCCATCGTTGATGGTCAATTAACTGTAAAACGACTTAAAAAATTAAAGAATCAACAATTTGTTTTGATAGCAGAGAACCCAGATTTTCCCGCAATTGCCGTGAATGAGGAAAATAATGTCAGTATTTGGGGAATAGTCACCAATGTCATTCATCCGTTGTAAGCATGGCTTATTTTGCATTGGCGGATTGTAATAATTTTTATGTTTCTTGCGAACGCGTGTTTAATCCCGCTTTAGAGAAACAACCTATTATCATCCTATCGAATAATGACGGTTGTATTATTTCTCGTTCGAATGAAGCCAAAGCATTAGGTATTCCCATGGGTGCACCGGCTTTTAAGTATCGCGATTGGGTACGTCGCGGCCAAATTCGATGTTTCTCTTCAAATTATGCTCTTTATGGTGATATGTCGCAACGTGTCATGGATTCCTTGCGGCGCTTGTGCCCAGATATGGAAGTGTATTCCATTGATGAAGCCTTTTTAAAACTTGATCATTATTCATACTATGATTTGAAAGCTTATTTAATCGAAATTCGCCAAAAAGTAAAACAGTGGACAGGTATCCCTATTTCAATAGGTTTAGCATCTAGCAAAACCCTCGCTAAAGTAGCAAATTTTTATGCTAAGCGGATAAGCAAAACCGGCGTTTATGATTTACGTTGTGCAGTACACCGTGATTCGTTATTAAAGACGTTACCTATCGAAGAGATTTGGGGAATTGGGCGTAAATTGACTGAAAAACTTCAGCATTACTCGATTAAAACCGCTTTTGATTTACAACAGGCCAATCCCAAAATAATGCGCCGACGTTTTAGTGTAGTGATTGAACGTATTATTCTTGAGTTAAATGGTATTTCGTGTCTTGATTTAGAAACTGTAGCGGCTAAAAAGCAGATTATGTGTTCCCGGTCTTTTGGTCGGCCTGTAACCGATTGGCAGGATTTAAGTAGTGCCTTGAGTCGCTATGCGGCGCGCGCAGCTTATAAGCTAAGGAAACAAAACTCCAAAGCTCAAGCTATTTATGTGTTTGTTACAACCAATAGGCATAAAACTAGCGATCGACAATATACGAAGGGTTTAACGAGTTCGCTAGTAACAGCAACGAATGATACACGTGAGCTAATAACCGCGGCGCAACGTGTTTTAAAACAATTGTATAAAACTGGATTTAATTATAAAAAGGCCGGGATTCTATTAATAGACATTATATCGGATTCTCAACACTTAAATGATCTTTTTGTCCAACCAACTTCACTCCGTTCAGTTGCATTAATGAAAATATTAGATGAGACAAATAAGAGTTTCGGCTCACATACACTCTTTTTTGCAGCCGAAGGATGTGTACAAGCTTCTTGGTCGATGCGATCTGGAAACCGTTCACCACGCTACACCACACATTGGCAAGAAATTATTAAAGTAATAGCTTAACCGTTGATATTGTTATCGGCAGCCATATTATGCCGGTACGGGCGGATCTAAATCAAGCGAGAACGCTGGTTAACCAAAGATGAAGCAGAACGGTTACTTAAAGAGTTACCCTCACATTTATCCGATATGGCAGATTTCTCTTTAGCTACCGGTTTACGCAAAGCCAATGTCATAGGATTAAGGATTAAGATGGAAGAATGTTGATTTAGTTAGGCGACATGCCTTTGTGAGTGCATCACAATCAAAAACTAGAACAGCAATTCCAGTACCTCTTAATGCAGAAGCTGCGGCAATTATTGCAAGACAAATAGGTAAACATATTGAATTTGTTTTTACCTATGAAGGAAACCCTGTTAAGCAATGCAATACATCTGCATGGCGTAAAGCGTTAAAGCGAGCAAAGATCGAAGCATGACTTACGTCATACATGGGCATCTTGGCATGTTCAAAATGGAACATCCTTACAGAATTGCAAATATTAGGCGGATGGTCATCTTTTGACATTGTATTACGCTATGCGCATTTAAATAGTGATCAACTTATGAAGGCTGCCGAGCGAGTATCTGGTACAAAATTGGTACATTCTGTTCAAACGGCAGCAAAAGGAGGCTAGCTGAATAAAGGATAAACTGTTAGAATGCCGGGCTCTTTCGAATCATGCGCCCGTAGCTCAGCTGGATAGAGTACCAGGCTTCGAACCTGGGTGTCGGGGGTTCGAGTCCCTCCGGGCGCACCAGAAAATATTATTTTTTCAATAACTTATCTGATTATTTAAAGCCTTATTTTTATTTAAGTATTGCCATGTACCAATTTTGTACCCGACACCACACGTTCAGGGGCAACTTGAAGTTGTTGACTATTTAAATGCGCATAACGTTGTACTGTTTCGTACGAGGACCAACCACCAAGTTTCTGCAATTCATAGAGTGAAGTTCCATTTTGTATATGCCAAGATGCCCAGGCATAACGCAAATCATGTCAGTGAAAATCTTTTATCTCTGCTCATTTTAAAGCTTTTCGCCACGCAGCGTTACATTGCTTAACTGGTTTTCCTTGATAAGTAAAAAGAAATTCCATATGTTCCCTATCTGTTTTCGAATGATTTCGATGACCTCTATGCTAAGTGGAACAGATATCGCTCGTTTGTGGGCAAAAAAAACTAGTAGAATATAAAGAATAGATCAAAAATAGGGTTGAATACTGTTTTTTAGTTAGCTTTTTAATATTGAATTAATAAATTTTAGACGGCTAGTTTATGAGGAGAAAAAAATGTCGCTATTCCCATTATCTTCTAAAGCTTCTATTGTATCTTCAGAAGAAATGCACGGCTTGATCGAAGAGAAAAAATCACGTAGAAAGGATTTAAATATTTTTTTTCTTTCTAGCGATGGCTACAAAGAAAAAAACTATACGAGTGAACTCAGTATTTTCTTTAAGTTATTAGCCAAAAATATTAACAACACTCAAATTCCTACTCGTTTCCAACTAGCAATAGAAAACCAAGGTCATTGGTTTAGTGTAGATTGTTATATTAAAAATAATCAGGTTTATCTGCTTGTTCTTGATGCCGCAGTACTTTATAGAAGCACAGAAATAATAAAAACAGTGTCTTTAAACTTAAAGCCTATAATTTTTTCTTATAGTGGAACTCAAATACAACATGATTTTGATCATTGCTCTTTTTTTACTTTAGATCATCTTTTTCGCTTATCTAATAGGGATCAGCATTGGGATGATCTAATCGGTTTTAACCTTTTTTCACCAGAAACTACTATCTATTTTCATCACGAATCATGCCCTAATTCTTTAGCTTTTATTTTTAAAAACATACAATCTTTAACAAGATTTAGCCAGTTATCCAATTCATTAAAAAAAACGGTTATTAACAAAAATCAGACAACGCTAGAACAATTTATTAAGAAAAATACTCGTTCAGAAAGTTTTTTAGGTATTGGAAATACCGTAATAAATATAGGTATTATATTGAAATATAAAGAATATACGAGAAATACTAGATATTGTCATTTACTATGAGTTAAAAAGATTTTTAATTCTTTTAATTAAAACTGGATTACTATGCAAAGAATATATTAAAATTTCTGATATTTGTAATTTGATAAATAAAAATCTAATCATGTTTAAAATTATTTTTGAGTACGCAAAGAGTTCACTCACTTACCGTGATATTTTAAAAATAAGTCACAAAATAAACTTACAGGGAAATGAGCAATTTAAAGAATATTTCTCATCAGTATTTTTTGAAGAGCCCTATTCCCATTCTTCTACATGCTTATTCATCTAGGACCTGGTGCAAGTAAAGACTCGATCATCGGCCACGGTGAATCGCGCATGAGCCCTGTTTAAACACATAATTTGTGATCCACTCGATGCTGAAATGGTGCAAGTAATATAGGGTTGCCCATTGGTATATTGTAGAAAAGATAGTTAAAATTTAATACTTTTAAACCAATAGCGGGTTTGGCTAGAATTTTATTTTGCTGTGGGACAATCCTGAAAGCATGTTACAGGCCGTAGTAAACAAACGGATTCAATGGTTAAAATATTATTTAGCAGCTTATTAAAATAAAAAATATATACCGCTTTGAGAAAAAAGACTTTGTATTTTCCATACAATTTGAAAAAAATAATAAATCGACTACCCTACAGATAATAATTAAACTCTATTACGTTTTTAAAAACCCATAGGTAGGATAGGCAAATGCCGCTTAATGACAAAAAAAATTTAGGAATAGGGATGATGTTCCTGTTTTCTGTTATTGGATTCATTCTGTCGCTATTTAATTTTTTTCTTCCGTCAAGCCCGATTAGTTATACCGGCGGGGCTGAGTTAGTAACCTTAACTACATTGATAATGACCTTATTAAGCGTGCTAATTTACTATTTCCGACGCGATAGTCATCGATGGATACGGATTGGCGTAAATACGCTTATTATTTTGTTACTGCTAGGTACATTATTGGCCTCCTACTTCTTAGAAAGCTGGTCGCTATTAGCTTCCGTGCTTTTGGTTGGCGTGGGTTGGTTTATTCAAGTTTTTACACGAGTAAAGAATGAGCAAACTTATTAAATGCATCGCACTTTTTTTTACGTGTTTTTTCACTATAAACGTTTCCGCAGAAAACACTACCTGGCAAACGTTCAATGGCGACTTAAAAGCACAGAAATATTCACCATTAACCCAAATCACACCACGTAATGTCCATGATTTGTCCGTCGCATGGACTCTACATACCGGTGATTTTTCTACCGGCAAGGGCAAATTACCTCCTACGGTATGGTCAGCTACACCGCTTTTTGTAAATAATACAATTTATGTCAGCACACCCTTTTATCGTGTTTTTGCTCTCAATCCTGCAACGGGTAAAACTAAATGGATTTTTGATCCGCATGCGGTCTTAAAAGCACTGTCGCAACCGGCATTAAAAACTCGGGGGGTGGCTTATTGGCAAGCAGAAACTATGATCCCAGGAAAAGCATGCCAGAAGCGTATTTATATTGGCACCATGGATGCAAAACTATACGCCATTGATGCTAACACAGGAAAGCCTTGTACTGATTTTGGTGTGCAAGGTAAGTTAGATATTAATCAATGGAATAACCATCCAGACCTTTGGCCGTTAGGGATTTTACAGCCACCCACGGTATATAAAAATTTATTAATTTTAGGTTGGGCAGGTAAAGATTGGACATATTCTATTGATCCAGTAGGTAATGTTTTTGGTTTAGATGCGCGAACGGGCAAGTTGCTGTGGACCTTCCAGAGTATACCGCCCGATATCGCAGCAAAAACTGGTACATCTAATGTCTGGGCCAGTATGTCGATTGATCCGGACCAAGGGATTGTCTATCTACCGATCAGTTCACCCAGTCCCAATTTTTGGGGAGGGAATCGTTTAACACCTATTCCTTTTGGAACCTCCGTCACAGCCTTAAATATTAATAACGGCAACGTCATCTGGAGTAAACAGTTAGTTCACCACGATCTTTGGGACCTTGATACTAACTCGGCGCCTTCACTCGTAGACATTAAGAAAGAAGGTAAAACAATTCCAGCATTAGTCCAAACATCTAAACAAGGGTACTTATTTATTTTAAATCGTTATACTGGAGAACCTATTTATCCGATCGTTGAAAAGGCAGTGCCTGCTTCGGATGCAAAAGGTGAGATTGCCGCTAGCACGCAACCCACAGTTCCTTATCCCATTCCAGTGGTTGCTGATAAATGGCCTGGTGTTTTTAAACTCTCTGATTGGCTGAGTTTTGGCTACTGCTCACGAAAATTAGCCACGCTAAAATACCAAGGTCGGTTCACACCACCTAGTGAACAAGGAAGTCTCATTTTTCCCGCAACCGCAGGTGGAGTGGAATGGGGTGGGGGTGCTGTCGACCCGAATAAACAAATTTTCGTGGTTAACAGTTCAATGGCTGTACAAATTTATAAATTAATACCTCGAGAAGATTACAATGATTTTCTTAAACGTCATCACACCGCTAATGTAGGAGAAGCGTATGGAATGTTTACCATGGCCGGATCGCCTTATGGATTTAAATTAGATACGTTTTTAAATCCTTTGGGTATGCCTTGTTGGAAACCTCCTTATGGTGAAATTTCTGCCTATGCTTTGAATACGGGACAGCGGTTGTGGAAAAAACCGTTTGGCGAAGTGCAACAATGGGGATTTTATATGCCAAAATCGTGGGGTAGTATTACCATTGGTGCGCCCGTCATCACAGGGAGTGGTTTAATTTTCATCGGGGCCTCTATGGATTCACGAGTACGTGCATTGGATCTTAATACAGGCGATGTACTTTGGAGTGCAGATGTAGCTGCACCAGCAGTTTCTATTCCAGCTATTTATGAATATCAAGGCAAGGAGTATGTTGTGTTTGTAGTAGGTGGCAACAGTATTTTGACGCCTAAAGTCAGTGACCAAGTCATTGCCTTCGCTTTACCTAGTCAAAGTAAATCCTGATGAATATCAAAACGATAGCAAAAATTATTATCGTGCTAGGTGCTATTTTAGGATTAGTGGGGTCACTAAGTTATTTCTTTGCTGAGAAGTTTATCTATGACTATAATCAAAGCATTCCACAATCAGAGGAAATGGTCATAGGGGCTTTTATCTTTCTTATTTCCCTTGCAAGTTTATTGTTAGCTCTCTTGGCTTTTAAGCACTCATATGCTAATTCTAAATTTTTATTCATTATCGTGATTATTTTAGGCGTAAGTTTATTTACCTTATTATCTTTTACTGCCGTGATCTCTTCGCTTGTCTCTCCCTTTACAGCAGCGCTTCTCATTCTTGCAGGTGGCATTATCGGTGATATTGGTGTTGCAATTGATCAATGATACTTCAATATCTCCTAAACGCTCACATTACTTTAAAAATGATTTTGAAGTGTGAGAATTTCGATAGATCAACGGAATTTCTTTGCATAAAGTGATGTTATCCATTGCACGTTGAATCGCTTTTTGCACCACTTCATGATGCGGTGACAAATCACATACCGGATCCGCCGCACGGGCATCGTTAAGCAGTAAATGCGCTTGACAACGGCAACCACCAAAATCTTTAAATCGCAATGTACAAGATCGGCAAGGTTCTTTCATCCATTTATCGCCTCGAAACCGATTAAACAACGGGGATTCATACCATATCCAATGTAGGCTATTTTCATGTACTTTCGGAAAAACCAAATTCGGTAATATTCTCGCTGAATGACAAGGTAAAGCATAACCATCGGGTGTAATAGTTAAGAAAATTTTACCCCAACCATTCATACATGGTTTGGGTCGATTACTATAATAATCTGGAATAACATAATAAATCTTGGCTTTATCGCTATAACGTTTCTGATAGTCATGTGCAATGGCTTCGGCTTTTTTTATCTGTTCCAATGTGGGTAACAAGAGGTCGCGATTCACGAAAGCAAAACCGTAATATTGCGTATTCGCTAATTCAATATAATCGGCCTTTAAATCCAAGGCTAAATCTAATATCTCTCGAACTGAATCAATATTTAATCGATGAATAACGATGTTTAAGGTAAGATTAAAATTCTGCTCTTTGGCCTTTTTTGCCATTAATAACTTATGCTCAAATGACTTCGTTCTTGCAATGCGGTTATTTAATTCTTCTGTACTGGCCTGAAGACTAATTTGTATACTATCTAAACCTGCATTTTTTAATCCTATTAAACGACTTTCATTGAGTCCTACCGTCGATGTAATAAGATTAGTATAATAATTTAATGCGTGGGCTTCGCTGACGATAATTGTTAGATCTTTTCGTAACAGCGGTTCACCACCCGATAAACCTAATTGAACAGCGCCCAATTCTCGTGCGTCCCGCAGTATTTGTATCCAACTTTCCGTATCTAATTCTTCTTTACTTTTAATAAATTCGAGTGGATTCGAGCAATAAGGACATTGTAAAGGACAGGCATAGGTGAGTTCCGCCAATAACCAATGCGGTGGCAATAGAGTTTCCTTTGCTTCTTGCTGATTTCCTAACATTTAAACAACTGCTAACCACCCTTTTTGCAGTGCCTCTGTTAAAAAGTGATAAGTATCTTCTGTTAGATCGATTATCGCACCTTGTGTATATTTACTTTGTAACACGGCAATTATGGCTGAAATAGAGCGACCACCGTCACATAATTTTAGGATTTCAGCCGCACTTGTATTTAGCGTTACCATCCCTTCTGGATAAAGCAGCACATAGCACGCTTGGCTTTTTTCCCATTGCAAGCGAAATCCCCCAGCAAGAGCAATATTTGCATCTAAACTTAGTTGATTTTCCATAATGCGTATTATGTATCATCCTTTGAAAATGTGATGGGAGGCTGATCAAGTACATAGGCTAAGTAAAGGTTGTCTGAAATTGCCCAAAGAATTTCTAATTTAAGCGTTAAAATAGCCAATGCTTGTGTTTGTTGTTCTTGTGTTTGAAAATTTTCTAGCGTTAATTGTAAACCTTTCGTGACGTGATGATTTATTTGATCTAATCGACCACGAAAATAAGCCAATGCTTTTAAATCAATCCATGGATAATGTGTTGGCCAATTCGTTAAACGTTGGCGGTGAATTTCTGGCGCAAAAAGCTCCGTCAACGATGAACAAACGCTAGCTTGCCATGTACTGGTACGCGCGAAATGAACATAAGCATCGACTGCAAAGCGTACGCCAGGCAAGACATATTTCATAGACCACAGTAAGTCACTGGTCAGGCCACACGCCTCTCCCAATGCCAACCAGGCTTCAATACCACCTGGATTAATGACATCGCCATCGTGTTCAATGATTCGTTTTACCCATTCTCTGCGTATCTCGCGTATAGGGCAATTAGATAAAATAGCCGCATCTTTTACTGGGATATTTACTTGGTAATAGAAGCGATTAATAATCCACTGTTGAATTTGTTTCCGGGTCAATTGGCCATCATTCATTAACTTATTGAACGGATGATAGATATGATAATATTTTTTAAGGCTTAAAATTTTTTTTTCAAACTCCCTCTGAGACGATAACGCTATGCAGGATTCAGTGTGCATAAAGCAGAGTTCCTAAAGTAAGATATTCATTCCATCATAGGCTATTTCAATGTTCGCATTGTTTAATTGGGCATGTTCAGGAGAGGTTGTATTAAGTATCGGATTCGTATTATTCACATGAATGACTATTTTTCTTGGTTTTTGCAATGCATTCAATTTAGAAAGTAACCCTTCCTCACTGGCTAAGGCACAATGACCCATCTCAGTTGCTAATTTGTTATTTATTCCGCAACGTGACATTTCATCTTCATGCCAAAATGTGCCATCAATTAGGACACAATCTGCATTATTCATGCTTTGAAATAGTCTTTCATCAAACTGCGCAATAGCCGGCGCATAAAAAAAAGTTTTCTGTGTTAGCTGATCTAAAATAATCAAAGCCGTATTCGCACCTTGTTTAAGATTGTGTCTATAAGGCGAATACGGTGGGGACTTTCCCGGCAAATCGATAGGTGTCAATACTAAGTTTTTAAATCCTTGAATCGTAAAAGCGTGAGAAACATTAATACGATTAAAATCAATAACGCAATAATTTTTTAAAATTTTAAACAGTGGAAAATGGTGTGTCAGTTCCTCTTGAACCAGTTCTGTACAATAGATGACTAATTTTTCGGCTTCCCGTAATGAAAGTAATCCAGTCACATGATCAATTTGGCTATCTGTCAAGATGATGGCCTGAATTCCTGTATCACGTAACAGGTTACTTTGTTGCGCTTCGTGAAAATCTTCCAGTTGTTTGCGTATATCAGGCGACGCATTGATGAGAATCCATTTTTTATTGTCCTCGCTGACAGCAATCGAAGACTGTGTACGTGAAACAGCGGCTATCGTTTTTACTCGTAGTCCTTGGCAATTACTGCAATTACAATTCCATTGCGGGAATCCTCCGCCCGCTGCTGATCCTAGAACCTTGAGTAGCATTTTTTATCCATTCCGGATATCATTATGAGTGATATATGTACATGTTTATCTCAAAGCCAAAACGCATCTCAGTATAAACAGGTTTAATCCATTTCATCTCTCATTGGTTCCTTTTGTACTTAAGGAACTCACATTATAGTAGGTGCAGCAGTATCATGCAAAAAGCCTAGAAATTCAGAGGGCATACATGGACTTGATAACTGCCATACTGATTATTTTTTTATGCATTTACTTTAATTTTTAATGAGTCATCCATTATTAACTTCAGGAATTAATAGATAAACTTATATTTACTCTTCATCAGCGTGAAAATCTAATTCCTAGGAATATCCTTCTATTATAGTAAGTACATCGAGCATAAATTTAAACTTATTAAACATTCAATATTTCTCAAACTTTCCGATCCATTTAAAAAAAATTACAATTTTTCTTTAACATTTTCCATTTGAAAAAGTATTACTGACTGCTCTATAGAGCAGCTTTTTCCTTCTACCTGCTCTTATCATTAATTTCTAGGTTAAATGGAACTAAATTTATATTTTAGTTATAAAAATCAAAATAATTAGCTTTTTAAAAAAAATGTATGTACCAAAATTGTATCTGGATAAAATGGAAGAAACAGAAGTTCCTGTAGTTTTCAGTAGGTTATTAAGTTTGCAAGGTATCGCAAGTGTTGATTATTAATTGTTTTTTACTTATACATTCAGGCTTCGAACTTGGGGGTCGGGAGTTCGAGTCCTTCCGGTCGCACCAGTACAATCTTATTTTTTCAATAACTTATCTTACTATTCAAAGGCTTATTTTTCATCTATGTATTACCATGCACCAATTTTGTGCCGACACACGTTCAGCAACCTCTTGAAGCTGTTGACTATTTAGATGTATAAAGTTGCACTGTTTCATAGAGACCAACCACCAAATTTCTGCAATTCATAGAGTGAAGTTCCATGCTGTATGTGCCAAGAAGCCCATGCAGGGCGAGTCATGCCAGTGAAAAATCTTCGATCCTTGAACGTTTTAACGCATGTTTCTTATTACTCAAGTACGAAATGGAAAAATATCAATTTCTAAAGCTGCTGAAATGAAGTTTAAAAGCTAATATATTAACTCAATTTAGGAGAAGACATAGTAGTATCCCATTGATCAATTTTAGAAACCTGACTCTTTATTGCTTCTGAATTCAATGATTTAAAGAGCTGATGAAAAGAATGGGAAACTAAAGTATCACTTTTTCCTGAAGAAATTTTATTTAAAATAGTTTCTGTCAAGGTTTTACCACCTATAATTTCTTCTTGAGGCAAATATTTAATTTTTAGAATCTGTTCCTTCCAGTAGGCTGACAAATCTTGATGCTTTATAAAGTCAGGTTCTTCTTCTTTTAGATTTTTTAATAATAAACGAGAAATAAGCCATTTTGCTAACTCAATATGGTTATGCAGATAGGCTAAATTTAATGGAGTAAGCCCATCAATATCAGTCGCGTTAAGGTTGGCTCCATTTTCTATAAGCAATTTTGCTACCTTAATAAGGCCTTTTTCACATGCCCAATGAAGAGGTGTCCATCTATGATTAGAAATTGTCGCATTAACATTGGCCCCTTTTTTGATCAGTAACTTTGCTGCCTCAATATAACCATTTTTACATACCCAATGGAGCGGTGTTGCTCCATCAGCATTAGCTGCATTAACATTAGCGCCACCTTCTTCTATAAGAAGTTTTATTAGCTCCTCATGGCCTTCTATAGATAGCCGATAGAATAAAGGTGCTTCAAAAAAAGTCGCATTAACATTGGCCCCTTTTTCTATTAAAGGTTTAACACGTTGTAAATCATCCTGCTTAGCAGCTGAATAGAGTTCAAATACTAACGACATGCTATCATCCCAGTAAATTATTATTTAGTTTATTAGATAATATATAATTATTATTAAGCTTTGTTAATTATTCATGTCCTGCGAATACTTTTTTCAGTACGCTATATAAAGGTTTTTATCGATCTTTTTTGTTTGCTGAGTCCTGTCCTCATAATTTTTTTTCAAATCACCAAAATCACTGCATAAATCTATTTTTCTAAAAAATTTAACAGTCTACAATAGAATAAAAAATAACCAACGTAAAAGCGTTTTATGATACTTCCGCATTCTGAAGTTTACAAATTTGATCTATCGTCTAATAGCTCAAAGAATGTATTAAAGCAAAAGTAGTAGCATTACTCCAGAAAAACATCAAAACTATCGTGTGATTAACACGCGCAGCAAGGATATTATCGCACAAATTAGGTAGATACAGCAGTTAAATGGATGGGGGTCATGGTAAAACAAATAATACCTGCTGAAGAAACAAAAATAGTTAGAAATAAAGGTCGCTTATACTAGTGTACTTACTTACGGGTTAGTAATGAAACTTCCTATAGTTGGAGTAAGTTATGCTTAATCCACTCTCTGGTAACAAAAAATAACGGTTTTTTCAGTATCCCATCAATTTAAAATTAAATTGATGGAATACTTTTATTTCGCACACCCTTATTCCTCGTGGGAACATGACTCAATGAAAATATGGATGGGCTAATCAGACAGTATTTAAAAAAAGGCTCTGACTTAAGTCACATTTTAAATAGGTCACCTTACTCATCTCTTTGTGTCACATTAAGCCTGAACTATTCCATATGATGTACATATCCCTTCTCTTCATCAGCGTCTCCTTCAACGAGAATTAAAGAACCCAGGATTGTTGGAAGGCATAGAATGATCCAATGTGAGGGTTGTTGTTGTAATTGAAGCAAGTCATTCATTATTTTTTCTATTCGTTCTTCCATCTTTGCGTTGCTTTGTTCAAACTCGGCCCTATCTTGTGCTCGTGTCGATTCGAATTTAGCTTTATCTTGGGCATGTTGTGCTTCCATTTGTTCTATCGTTTCTTTAGAGTTTTTTAATTCTTCTTTTAATTGCGTATTCTCTATTAAAATTCCACCTTCCTGTTGCTCCCATTCATTAAATAAAGCACTTTGATATTCTCGAGTTGATTGGAGCAACTGTTCAAGCGATTCGAGTAACTTAACATTAAATTGATAGCCTCTAAACCATTGCTTTTTAGCACTTTCTACTTCCGTGTATAATACTTTGATAATTGCTTCAAAATCACTCAGACTACTATGTGTAATAGGATTTTTTTGAGTGCCTGCCTGGGCTGCTTGGATAACTAATCGAAAATCCTTTTCCCAATTTTCTTTTTTTGTTTCTACTCCAATTCGTTTAAATAGTTTTAATAAAAAGGGCAATTGATCCACTTCTAATAAGGTAGTTATAAATTCATCTAAGTGAAGTTTGATCTTTTTTAATCCAGCATCAATTTCGCCATATCTTGTGGATAACCGAGATATAAAGGGAAAAAAAGCGCTTAAATCCTTTTTTACATGATTAAGAATTAATTCTTTATAAATTTGTTCTTCTTTATTCGAGTCCGAAAAAATCTGATATAAATTGAAAATTTAATGGTTTACTCTCTTGGTTTTCTAAAATATGGATATTTTCTAATTTAATTACTTTCCATTGATTTATCTCAAAAAGATTTAATAAGATGTTTTCAATCGCTTCGGCCGCATATTCACACCCTCCTCTTAAGGGAAATTCTCCCTTCTCCATATAATTTAAAATACGAATTTCTTTATCGTCAGAATTGAATTCAAAGTGATTTCTAAGTGATGCAGGGAACTCTTCTTCAGTCAGCGATCCTGATAAAGCAGTCGTTTTAATCTCTTTTGAATCCACTAATTCCTCCCTATAAAAAGGAATCAATTCAACATCATGTAAATAAATTTCATAGGAAGCGCTATCCGAAGGATAGATATGATCGCTTAGCTTTCGCAGCTGTTTTATCGATAATTTGGAATGAAAAAACTTAAATCAGCCTGTTTTTAAGAAAAAATCAAATGCATCTTCAAATACATCGATACCCATTATATTAACTCCTTTTATTAAATTTGTTTTTTCAATTAAGTATAAATTATTGAGAAATAATTTCCTAGATTATAGGAGTTATGTATTTTTCAAGGTTATTCTTAAGTGCGTCTTTCGCTAATGGCGATAAAGTCTTTGCTTTTAAAGGCACATGGAAAAAAAACATATTATAATTTACAGGTATTTTTTGATTATTTTTTTCATCTATAATTTTTTTAATAGCCTCAATATTTTTTTTGGTAAGCGACAAAGAATCATTTTTTAATAAGAATTGAAATACCTTATTTAAGGATTCTTGAAAAGAAATAGAACTTCCAAGGGTAATATTGCAAAAAGGTGATTGTATAAACCATTTTATAGCTTCATATTTAATTTTGTTTGAAAAGAGTATTTCATGTACGCGATTTAGGTAAGGTGCATAAAGTTCATAAAAAAGCTTTGCTTCTTTTCTTAATTCATTATCAAACTCAAAAAATAGCTGGAATTTAGGGATCTGTTGCTCAAAACTTCTCGTTCAGAATAAGAATAGCTTATTGTAGAACTCGCTTCTAAAAATTCATTGAACATTAAATAATTTTCTATTTTTTTTATGAACGCTTTAAAAAATTCTGCATCATTTTCAAGTTCAAATATTTTATAAACTAAATTATTTTTAAGGGAATGGATAGTATCAGTTATAGATTCTGAAAAGAAAGGCTGCGCAAATAATTCCTTTAACTCTTTAAAGCCTTGAAGTAATTCACCTTTTTTAGAGTATTCCATAGAGCATATTATATTATACGTAATTGAAAATTTATCTTTTATATTCATAAATAGTTTTTAATTTGCTTCAAAAATTAACTTTATCCTATAGATTTACTCTTAACGATTTATTAAACCTAGCCTACTCGATAAAGTATCTTACTCTTTTTGAGAGCGCAATTTATAATGACATTATCTACTTATCGCTAGCTTTCTTTAGATCCAAATTGAGTAGATGGATCTTAGCAATCCCCTTTCCTTGTAGCAATCTGACAGATGAAATTTATTTTTTATCAGGTTTTTATATTTAAAGCTATTTTTAATTATGCAAAGAGCTCATTCACTTACAGTGATATTTCAAAAATAAGGCAAAAATAAAGTAATATGAAAATGATCAATTTAAAGAACATTTCTTATCAATATCGGAGCTTATTGCTATTTTCTACGTGCGTGTTCATCTAGGCGTGTAAAAGATAATTATTATTCATTAGAGATGTTTTAATCTATTTTCAAGTGCCAATTTGATCAGTTGTTTACATAATTTATCAGATTTTGACATTTTATGAAAAATAAAGCCATTTGATTTAGGTAAATTATTTACAAAACTCTTTCTCTTATCATATAAAATAGAAAAAAAGCTGTCATAATTAAAAAATTTACCTTCTTTTGTTTTTTTATCGAGTAATATTTCACAATGATCATTAAAATATTTTTTTTTAGAAAGGTTTATATCTTGAATCATTAAATGATATATCTCTGTTAATTTTATAGAAAATCTTTTTGATTCAAAAGTAATTAGCGTAAAAAGATTAGTATTAAAAAACCATTTAAGATCGTCTGTTTTTATCTCTTCTGTTAGAAGAACTATTTTTAACCTATCTAATTCTTTAAAGTATTCTACAAAAAAATTCTCTTTTTCCTCCATTTTTTGAATAGATAATTTAATAAATTTTTTTAAATCATCTGCCAGATTAGACAATAAATTAATTATACATAAATGCTTTTCTAGAATAATTTTTTCTCCTTCAGAGTAATTTATATCTGAGACGTTTAAGATTGCTTTGAGAATGCTAGGATCTAAAATTTTCTTAATAATAACTTTTAAAAACTCAGGATCTTTATCTAGCTTGAAAAATATATAGACTTGATTTCTCTTGAGCTTTTTAATGACTTCCATACAAGATTTCTCAGATATAGAAGAATCGAGTAAACTCATAAGTGCCTCATGTTCCTTCATTAAAATGACTGTATTTGGATAAGTAGCGAGATTAATTTTTTTTAAAAAAAAGCGAAGTTTTATTTTAATTTCCATACTAAAACTCAACTGGTTACTTTTACCTTTTTAGTTAAATTATATCTGGTTGATTCTTTAATTTCTATTAAATAAAAACTAATAGATGATGTATCTTTATATTTTTTATAAAAAAAATTATGATAAAAATATCTATTTACAAAATTTTGTTTGGATCTAATTCTGAAAATAGAACGCGTATATAAATCTCATCAGAAAATTGCTGAGATAAAATTTAATAAATAATTAATTTCTAAAACACGATGTCACACTTAAATTTAAAGCTCTATCATGCTTAATTAAATTAAGTGGTTCAGTTTGACATTCCACCTCTCGAGGTAAATTATGAAAAAAAGATGATGGGAGCATTTGAGTTTTATTAAGGTATACCTCTTTTTGTTTCATAGCAACCTCTGCTAGCAGAGCAAGATCGGAAGTATCTACTATTTCTTCTTCTGATTGTCTACGGTCGTTTTCTGCAGTTTCTTTTCTTAAGCATGGTTGCGCATTGTTAGATAAAATTCTGCATTGATTGGTTTCTAATATAATATTTTCAAGTTCTTTTTTAATCCTTTTGCTCTCTTCTTTAACCGGTCTAACTTGAATATATTGTTCCAAAGTTCTCCCACATTTATTTTTTTGTAAAAAATCTGCTCCATTTTTCTTCAAAAATTCTAAGATTCTAGGCTGGCTATACAAAGCAGCATAATGAGCAGGCGTGTTCCCTTGCTCATCGGGTATATTTATATTAACGCCTTGTTCTAATAAATATAAAAATACCCTATCACTGCCATATCTTGTCGCAATATGTAATAGGCTTTGTCCATTTTTACTGGAAACCGCTTGATTAAGATCATAATCTTCACGGATACAACTTTTTAAAAAATCTAATTCTTCTTTTAGTTTTACTAAATCATTTTTCTTAACAGCTTTAATTATATTCATGATTCCCATAATTTTAACCCTTATATAAATCTATATAAAAAACATAATAAAGCATAAATATAAAAAATTAAGGAAATATTAATACCTGAATAAAGCACCTTGATTCTTTAGAAAAACTAGAATGACATCCTCTACTTAGAATATTTTCGTATAACTCCTTTTAGACTCTTAAGTAAATCAGTCCTATCAGTGTTTTTTTGTCAATTTTAGCCGCCTGCACATTACCGACTATATCAAAATCAATGTGATTTTCAGCATCCATTGTTTTTTTATTTTTTTTGGTTAACTTGTTTCAATATCGGAAAATTGGCTTCCTGTATCGTTGATAATAAAATTTTTGAGATTTCACAGAGCTGTCCACTTTTTATTTTACCTACCAATTTCGCTAGCAAAGCAACTTCATTAAAGTCAGCATTAATTTCTGACTCTTTTAAATCTTTCTCAAATTCAGTTATGATATTTAATGCGTAGGCTTGTACTTCTAAATCAGAGAGATAATTATCTTGAAAAAAGTTGTGTTTTTTACCTGTTTTTTTTCTTACCAGCATATCAACTAAATACAACGTATTATTCATATGTAAATAATCAACCTTAAACTTTTGATCATTCAAATTATTATGCGGACAAGAAATTGGCTTGAAAAATCCAAGTAAATTAAACCCCTCTGCAGAGTTGATATTTACTGTACGATGTTTTGAAGGCAACTCATTTTCTAATTTAACCTCTACATGATGCTGTCGAGATATTTTTGTTTTTGACTCTAAATCTTTTGCTAAAGGGTTAGGATCTATCTGAACAACTTCTAGCGATTTGTTACGTTTATAATTTTTTTTTCTTAGATATTGTATTATCTCATAATGGCGATTTATGATTGCCAGGTTTATTGGAGTATGCCCATCTCTATTTTTTACTTTTAAAATAGCCTTTTTTTCCAACAAATATTTCACTATTTCTAACGAAAACTTGGCATCGCGAATGGTCATAGCGAAGTGCAGTGCTGTATTTCCCCTATTACCTGGTGTATTTAGATTCACCGTGCTCTGTTCAACTAGATAATGAATCACTTCTAAACGATGGTTTAAAACAGCCACATGTAACGGAGTATTCCCTTCATTATTTTTTATTTCTATATCCGCCTTTTGTTCCAACAAATATTTCACTATTTCTAATGATAAATTGGAATCACGAATGGTCATAGCGAAGTGCAGTGCTGTATTTCCGCTATTACCTGGTGTATTTAGATTTACCGTACTATGCCCAACCAAGTAACGAATAACTTCTAAATGATAGTTTAAAACCGCAACATGCAACGGGGTATTCCCTTCGTTATTTTTTGCCTCAACATTGGCACTATGATCGAGTAAAATTTGCATCAAATTGATATAACCTACTATACCTACCAGATGTAAGGGTGTATTACCTTGATTATCTGTACTTTTTAAATCAGCACCTTTTTTCACTAAATATTTCACTATCTCTGTATAACCAAACCAAATAGAAAAAAGTAATGGTGTACGCCCGTATAAATCTTTAATCTCTAGATCGATATTTTCTTCTTCTACATGGAATCTAACTAAACTCAACTGACTTTTTTTTATCGCATCAAATATACTGCTTATAGTTAGATTTTTTTCCTTAATTAAATACCTAATAGTCAAAAAACTACCGCTGTTTTCAGCTTCCTGTAAAATGGTTTCATTCTGATTATTTTTAGCTTTTATATCGGCTCCTTGCTCGATTAAATACTTTGTCAGCTTTACGTAATCATATAAGGCGGCAATATGTAATGGCGTACTCCCGTTATTATCCCTTGCATTTAAGATAGCACCGCACTCTATTAGATATTCGACTATCTTTAAATTATTCCTTGAAACTGCTAAATGTAAAGGCGTATTACCTGAATGATCTTTTGCCTCAATATCAGCACCTTTCTCGATAAGATGCTTGACTATTTCTAAATAGCAGCTTTTTGAAGCTTCGTGAAGAGCAGTCCTATTCGACTCGTCCTTTATTTCTAAATTAGCTTTCTTTTCTATAAGATATTGAACTATCTCTAAATGACCATTTTTTGCAGCATAATGCAAAGGAGTACGCCCTTGTTCATCTTGTACTTCTAAATTAACTCCATTTTCTACAAGAAACTTCACTATCTGTAAGTGATTATTTTTGGAAGCCTCATGAAGAGGAGTGCTACCTTGTTTATCTTTTATTTCCAACTTTGCATTTTTCTTTGTAAAATATTTAACTATTTTTAAAGATCCGCTTTTGGAAGCCTCATGGAGAGGAGTTTTATTCCACTCATTCCTTGGCTCTAAATTAGCTTTTTTTTCTTCTATGAGATATTTAACAATTTCTAAATGGCCATTACTAGATGCTACATGCAAGGGAGTAATACCCACCTCATCTCTTATTTCTAAATTTAGCCCTTTTTCTGCGAGAAATTTTACTATTTTTATTTCTCCACTCATTGCTGCATAATAGAATACCTGCTGGTATATATTATTTTTTATTTCCGAATTAACCGCTATTTTTTCTACTAAATATTCCATTAAAGCTATATTATTATTCAAGATAATTATCTGTAGTGGTGTCTTATTTTTATTATTAACGGCTCTCCAATTAGCATTTGCTTCGAGTAAATAATTAACTAATTCTAAATCATCCATTAAAACGGCAATATGTAAAGGGGTATTACCCTCATTATTTTTTGCTTCTAAGTTTACATTTTTTTCAATCAAATACTTCACTAATTCAGGATAGCCATTGCTAATAGCAGAATGTAATGGCGTATTATTAGCACTATCTCTAATCTCTAAATTAGCACCGCTTTCAACAAAATTCTTAACAAGTTCTAAATCTCCTCTTAAGGTCGCAATATATAAAGGAGGCATATTTATATTCGTTTTATTTTCTGGATTTACTTTTTTACTCAGTAAATAATTAACAATCTCTGTATAACCAAATAATGTAGCATAATAGAGTGGGCTATTATGTTGTTTATCCATTGATTCTACATTAGCTCCTTTATCAACTAAATACCGAACCATATCTAAATGACCATTTCGAATAGCATAATACAATGCCGTGTTCCCTGCATTAGTTATTTTGTTAACATCCATGCCTTTTTTGATTAAATATTCTGCTATCGCTAAATTATTTTCTTGAGCAGCATAGTGCAAAGGCGTAATACCATTACTATATTCTTCTTCTAAGTTTGCTCCATTTTCTATCAGATATTTTACTATCGCTAAATGCCTATATTGAGCCGCATAACTCAACAGTGTATCACCTCGTTTATTAATGATATTTAAATCCGATCCACTCTCAAATAAATATTTAACGATATCTAAATGACCGTATAGAGTGGCCAGGTGTAATGGTGTATTGCCTATAATTCTGTCCTTTACTTCTAAATGTGAACCACTTTTTAGTAAATATTTTACTATATTGAGATAACCGTATTGCGCGGCAAGATGTAATGGTGTACTTCCATCTAAATTTTTACTATTTATTCTAGCACCTGCTTCCACAAAAAACTTTACCGTACCTAAACAACCGTGTCTTACCGCTCTAAATATATTATTGATCACTAGATTTCTATTTATTAATTGCGAATTACATTGTCGGCTACGAAAACGAACTAGGTTAATTTTACTCTGTTGAATGGGATATTTATTCTTTTGTAACATTTTCCAAACTCCTTGTTAATTTTTTTACATTCCTAATTTTTCTAAAATCTATGTGCAGAATAAATATTATCTCTAATATTTTATTAAATAACAAATAAATTTTTTTATTCAAATTAATTTAAGAAATTATTTTATATCTTTAATTATTGCTCAAATACTCTATCTTGCCAACTAAATATAATGCTATTTTATATATAATTAAAAATAGAAAATTTTTTAATCTTTTTCTTACGTTATTAAACCTATTTAAGGGTAATAACACTTATTCAAATAAAAAATAAAAGCTGATACAGTATAACTAACAGAAGAATAAAAAAAATGATATTAAATACTTAATACTTAATCAAAACTAATAAGATGAACAGCTGAACCTCTATCGAATACGAGTAAATCGGTATCCGTCATATGCGATTTAAATTAAGAAATCAATGAACTAAAAAAAACGCATAAAAATGTACGCATAAAATAAAAGGAAAAATAATAATGGAGAAAAAAAATGAAAATCCAAAAACTTATGTTCAAAATGTATTAGACTCTTCAAGTGACAAGATACTTTATCGAGTTATTAGAGAATCTTTACTCTCTTATGAAGAAAATAATTCAAACTACGCTATTTTAAGCACGCGTGTTAAACGAATCAATAATGACGAAACGCTTGTGGAAGCAACAGTAAAAAACCAGTATAGCTATTGGTTAAGTCAAGAGGATATCGCTGAGATCGCTCGCTTAGAGTATAACAATTATCATAGAGAGAGCGATGCTACATTTGAAGTATTAGGTTCTATGCCACAGCTATATATTACCTTAGAGCTATTTCAGCTTAAAATACGAGCCAGTAAATTAGCTTCCGCTCGACTTACTTTAATTATTAACTTAGCGAATTTACATTGGGTGACGTTAGTTATTGCTTATAAAAATAATCAATATGTGGGCTATTATACCGATTCAAAAGATAATCCTATCCCGCCTGAGTACTATCAACTACTTTTAAATGCCTTCCAAATATCCTCGTTAAGTTTAAGCCCTGGTTTTATTCAACAAAAAGATGACTCCAATTGCGGTTTATGGGCGCTCGAAAATGCGGCTGACCTGAATCAGATGATTGATCAGAATCAATCCATACTCTGGATAATTAATAAATTGAAACGATCACGCAGTAAAGAATATTTTAATACGAGAAGGGAATATTTTGCTGAAAAACTCCGTGCTGATCCAGCTTGGAATGAACGACATCCACTGCTCTCGCAAGGCCTTATCGTCCAAGAAGCGTTACCAACTAAAACTGAACCTGATCCTAAACGATTTAAAGCGATGATTAAAGATGAAAAAGAAAAAGTAACGATTTTATTAGAGACGTTTGTCGAAACCTTTATGAGTGCTTTTATAAAAAAACTTGGTGCCTATCATTTATTAGCCAAAGGAGAAAGCTTAACAGAGGAAAGTCTGAAAACTGAATTAAAAACAGGGTTAACCGGTGCGTTATTAGGGATAGGTATTTCTCAAAGCCTTATGGGTTCAATTCCTTCATTGGTGACTTCGTTGAGAATGATTAGTGGTAAATTTTACCCCTCTAAAGATAAAGCCCAAAAAATTACCAAGATTTTTTCTGAAATTAAGTCAGAGCATTTAGACTCTATTTTATCTGAAGCAGCCGTGGATATATTTCACAGCTTTGAAAGTCAATTTATGCAAGTAACCGATAAAGCGGGCGATAAAGTGGCTATGGAGAAACTAGCAGAGGATGCCGTAGGACGGCTGTTCAACGCTATAAAGAAATATTCCAACCTAGATAAGATTATTTCCAAGGAATTAATAGAAAAAAGTGTGTTACAAGGGCCATCAGAAAAGTTTTTTGATCCTAATGTTAAACGAGCCAGATTACGGATTTCAGGATACATCGTACAAGATAATAATGGAAAAGCTATTAATACCGCCAACTTATATAAAAAAACAAGCTTAGTTGCTCTCGATAAAAAGGGCCAACCTCATAAATTTTATACTCTCAAAAATTTACATGATCGCCCATATGGCTATCGGCGTCTTTTTGAATGGGAAAAAAAGGGCAACGGAGAATTGAAAGAAAACTTGAAAACCTCGTATACAGAGCAGCAATTTCTTCAAACTAAAGACATTTTTCAATTTCGTTCAAGACGATATTATTATCTTTTACATGCCGAGACAAATCAAGTGGAAGCACGACGTATTCTAGATAAAATTAAGAATCGATATCTTCCTCAAATTTTGAATAGAGAACCTTTTAGTAAAAAGCCTATTTTTTTTGATTTAAGAAAACCAATAGAAAATTTTAGCGGAAGAATAGAGGTGCTTAAAACATTGCATCGTACCCTAATGTCAGAGAGAACAACCGCCATCGTACCCAATTGGGCTACTTTATCTATTTCGTCAGCTGAAAATAGATTGAGTACATCAAATAGCGACTCGACATCAGCCTCAAGTGGCTCCCAATTATCAATTAATGGTTTAGGAGGAATAGGCAAAACACAATTAGCATTACGCTATGCTGAGCTTTATGCGAGTGACTATGATTACAATATTTTATGGATTAATGCAGAAACCAAGGAAAATATAGCGTATTCTCTCAACAAACTAGCGACAAGACTGCACATTGCAACCAAAGATTGTTATAGCCAAAGAAAGAGTCTAGAAGAAATAGTAGAAGAAATCTATGAATATTTTTCGGACAGAAAAAGTCTCTTTATTTTTGACAATGTTGAAAATTATCGCGCCATAGAAGCCTATTTACCTAAATCTATGCTAGGCAATAAACCGACTTTGTTAATCACTTCTCGTTATCGTAATTGGGAAAATGTTGCTCCTACTTTGTCACTTAATATTTTTACTGAACAAGAAACCGAAGAACTCATCAAGAAATCATTGAATTTAGGAGAGGATATTCCGCATGAAAGAATAAAGGAATTGCATCAATTGCTTCAAGGCTTACCTTTGGCATTACAACAAGCACTCGCTTATATCAAACTGAGAAGAAACACCGAAACTAGTTTTTCTTTTCATCATTACATCGAACTCTATAAAGAAAAAACTAAAGAATTATTAAATTTTAATTTTGTAAACTATTCTAACGATCCCTACCTAGAAACAGTTTTTACAACCTGGCTCATTACATTATGTAAAATTAAAACCGATCCGATTGGTGATGATGCGATAGAAATTTTAAATATTATGGCCTATTTAGATCCTGATAATATTGCAAGTAAAAAATTTTACCATTTGAATACTATCAATCGTCGTTCAAATTTATATGATTTAGATACTATTATGCATTTATTGAGTAGTTATTCCATGATTAATACCAGAGAAAAGGAAAGTAAATATACGATTCACCGATTAGTTCAACAGGTCATACGGATTAATCTCGAACAAAATAAAGCAAAGTTTGAAGAAGTAGTCGAAAAAACTCAAGAATTACTTTGGTATTGGCATTTTGCTTTCAAAAAAGATGAAGAAAGTGTTTTTCACTATCTTCATTTTCTTCTCTATATGTCTGAGCATAAAGACTCAATACCCTGCTTATTATACGGTCACCCAGAGAAAGCATTTTTTGATAACTTGGCACTTCAGAATTTAAAATATTGCCATTATTTTATTGATTTGGCTTATTTCAAATTCCCAAAAGAAAAATTTCTCCGATTTTTGGGAGACGCGATAGCTTATTTTATTAAATTTGGCTTAACCTTTCACTTGTCTGAAACACTTAATTATATCGAAAAAAAAATGGGGGTAGGAATCCTACCTAAGGAAAATATTAAGTATATTACAGAACATTTTAATAATTTAATTGACCCCGCTCTTAAAGCAAAGCGCTTTTCGACTATTCCGAAAAAAAAAGCAAATCAAAAAGAAGCTGTAAGACTTTTTTACGAATTCAGATTAAAAATATTCGGTAATCAGTTTATCGACTACGATAGCTGCCCGTCACATAGCCGAAAGCGAAATATTTGTTCATTATCCGAAACAGAACAAGAGCGGATTAAAGAACTCAGGAAACAACCAATTAAAGCTCATTTTAAAAAAATAGAACAAGTCTCTCGCTATATAAGCTCAGCACTTATGACCAAAGATACCTTATCGGCTTTGCTTCAAGGTCAGTTTGATGAAGTGGCTATTAATTTCGGATTAATAACTAGTAGTATCTTCTTTGGAAGTCTATCCAATAGTCTGTTCACTCAAGGAAAA
>contig_192
ATACTAAAAACCTATGCTCCTCAATGTGAAGCGGAGATTCAAAAAATATTAGACGAAATAGAATGTGATCGTAAAGCCTTCAGAGCAGAGCTTGCACAAGTAGGAAAAGAGATTGCACAGATGAGAAAAGAGCGAGAAGAAGCAGCAGCAAAACAAGCACAAGAGCGAGAGAAGGCAGAAGCAAAACGCGCGCAAGAACGAGAGGAGGCAGAAGCAAAACGAGCACGAGAGCGAAAGAAGATGAAAGAAGAAATTGAGCAATTAAGACAACTAATGTTGGCACAAAACAGAACTTCAAATCAAATACCCAAAGAAGCAACGTCATCACAAGAGCAGGAAAATAGTAATGGGCTCTTCTTTAGACCCTAGTTAAGGAAGCCAATATATAGAAAGTCATGCGGAGTTAGGTTTTAAATCTAATGGATAAGTATCTCTCCAACAAGGTTTAAAATTAATTAGAAACGAAATATAAATCTATTTTTATGTATCCAATTGTTCAGCTTGAAAATGTGAATTTGGTAAGTAGAAACTTGAAGTTGTAGAGAAGTTTGTTAGTTTATTGATTTTACTTGATTATTCTGGTGGCCGAAGGTGGAATCGAACCACCGACACAAAGATTTTCAGTCTTCTGCTCTACCGACTGAGCTATTCGGCCAGGTTGACGTTTTTTGGTGCAGATTCTATTTTTCGTAAACTTGACGTTAGGTTGCGTATTAAAGCGTTTAGTTAAAGTTGAGTCAAGCGAATCATAAAATTTATTAATTAAACCTGAGTGCAAACGGATAGTTTAAAATACTCATTTTAAATCATCACTAGGATAGCAAGCTAACTCGATGACTGCCTGCCATTTCTCAACTTTAAATTTTTAGTCAGTTGCTGTATGATTCCCGGCATAAATGATAGAATATTAACCAAATAGGTCATAGGACTATTTATGGCACGAGTTCCTACAGCTGCACATTGGCGTGATTCGGCACGTATACCGCGATTCTTTTTAATCGATGCGCGTTCGGCTTTCCCATTGCTCTTGTTTTTATTGCATATTCGTGTTTGGAGCTTTCTATTAGCAATAGTCGCCATGGCGTTTTTTGGTTTATTAGAACACTATGGTTTTTCTGTTACAGTTTTTTTACGTTGGTTACGAACGGTGTTAGCCGGACCGCGTAAGATGGCTATTCCGTGGTGGAAGGAGTAGAAGTGTCATGGAATTAAAAAGAGCACTACATTCCATTGCTATGGCATTAAAGGTCAATTTTACACTGAAGGGTAGGCCCATTACCTATGATGAGGTTTTTTCTGAGGTCGGATTGTTACCAGCAATTGCGCGCCGTGCGGATCAACTGTGCTCGCTCTGTTTAGGTTATGGAATTGGTGTTAGTTTTGATGAGATAGAGCAATCTTTATTAGGAGTGAAAGCAAGCTTTGATGAAGTAACCCCTAATATTTTACGCTATCTTTGCATTACGGATGTATTATGTGAGTTGATGCAAAATGGAGGCTCAACTGCTCAAACCCCGCTTGATGAACTCATGTACGATTAGTACATTATTTAAAAGACAACGGATATGAATTATTCTGCATAGAACGTTGGTTCATGCTGTTTAAAATATTCACAGCAATTAGATTGTTGGTAAGATGTCGCGTAGTGAAGCAACCAGAATGTATTAACTACATGAAAATTACGAGTCGAGCGACAATACAGGCAAAAATCCAAGTGCAGAGTAAATAAAAAAATAATTTTTCGGAATTTTATAGAGGCTCAAATGTCGATTCCCTTAATATCAGTTAAGAAAAATCCGTTAAGATTAGCTATTGCGCAAGCTTATTATGCGGATGAAACGACGTGTGTTAAACAGTTATTGCAAGAAGCTGCTTTACCTCGTCAAGTGATAGAAAAAATTTCACAATATGCTGCCCAATTAATTGATCAAATTCGTAAGCAGCGTTTATCGAAAGGTGGCTTAGACGCTTTTTTATACGAATACGATTTATCGAGTGAAGAAGGGATTGCATTGATGTGTTTGGCAGAAGCATTGTTACGTATTCCAGATAGTAATACCATCGATGCCTTATTAAAAGATAAAATTACCCATGCCGATTGGGCTTCGCACCTAGGTCAAAGTGCTTCTTTTTTTGTTAATGCTAGTACTTGGGGTCTTGTTTTAACAGGAAAATTATTACAATCGGATCAATCGGGTGGTTTAGGTAATGTATTGCGCCGGTTTGTTAGTCGAAGTAGTGCGCCTATTATCCGTAAGACAGTCAAACAAGCCATGCAGGTATTAGGTCGTCAATTTGTCATGGGGCAAGGAATTGATGAAGCGCTGAAACGCGCTAAAGCCTATGAAGCGAAAGGCTATTGTTTTTCTTACGATATGTTAGGTGAGGCGGCACGTACCGAAAAAGATGCGGAACGTTATTTTCGAGCCTATTACACTGCAATCACTGCGATTGGTAAGGCGGCATCAAGCAAATCTTTAAACGATGCACCCGGTATTTCAGTTAAATTATCTGCGCTGCATCCACGATATGAGTTTGCTAAAAAAGAAGTGGTGGTTCCTTTTTTAATTAAGCAGTTAAAAATATTAGCTTTAGCAGCGAAAGCGAATAACCTGACACTGACAGTGGATGCCGAAGAAGCCGATCGTTTGGATATTTCCTTAGATATTATTGCTGCAGTATTTTGTGATTCCGATTTAGCGCATTGGGAAGGATTTGGTTTGGCGGTGCAGGCTTATCAAAAACGAGCCCCTTTTGTTATTGATTGGTTAGTTGATCTGGCAAAAAAACAAAATAAACGTTGGATGGTTCGATTAATTAAAGGGGCTTATTGGGATACCGAAATCAAAAATGCACAATTAAAAGGATTGCAAGGCTATCCGGTCTTTACGCGTAAAGCGGCAACGGATGTTTGTTTTGTTGCCTGTGCAAAAAAATTACTGGAACACGCTGCACAAATCTATCCGCAGTTTGCGACACATAATGCTTATACCTTAGCAACAATACTCGAGTTGGCTGGAAAGAATCGAGATTTTGAGATGCAATGCTTACATGGTATGGGTTATACCTTGTATGATCATATCGTAGGTCCTAAGCATCTTAATGTTCCTTGTCGTGTTTATGCACCGGTAGGTGGGTATGAAGATTTACTTGCCTATTTGGTGAGACGTTTGTTAGAAAATGGTGCGAATACTTCATTTGTGAATCGTATTGTTGATCCGGCTATTCCTATCGAAGAAATGTTAGAAGATCCAGTACAAAAATTATCTCAATTGAAAGTCATTCCACATCCTAAAATTCCTTTACCAAGAGATATTTATGGACCCGGCCGCAAAAATTCTCGAGGTATCGATTTTTCGGATAGTGAAACCTGGGAACCACTGGCCAGTCAAATAGACATAGCCTCTAAAAAATCTTATATCGCGGGACCTTTGATTAAAGGTATTTTAGTCGATGGCGAGAAAACACGGGCTATCAACAATCCGGCTAATCCACAGGAAATCGTTGGGCATGTTAGTTTAGCGAGTGTCGAACAATTGGAACAGGCGATAAGCAACGCGCATCAAATAAATTTTACTTGGGCAAATACACCGATAGAAATACGTGCGGCTTGTTTAGAGCGTGCTGCGGATCTTTTTGAGCAACGCTTAAGTGAATTTATGGCGCTAGCGATCAAAGAAGCGGGTAAAACACTCAATGATGCACTGGCTGAAGTACGAGAAGCCGTAGATTTTTGTCGTTATTATGCCATGCGCGCGCGCTTAGATTTAATACCTCAATTATTACCTGGGCCGACGGGTGAGGAAAATTGGTTAAGCTTTCAAGGTCGAGGGGTTATTGCCTGTATTAGTCCCTGGAATTTTCCGTTAGCGATTTTTATTGGTCAAGTGACCGCCGCTTTAGTGACGGGTAATACAGTGATTGCTAAGCCTGCAAGTCAAACACCGTTAATCGCTAATGCAGCGGTACAACTTTTACATGAAGCAGGAATTCCAGGGGATGTATTACAACTTGTACCTGCGAGTGGTGCGGTTATTGGGCCAAAAATAACCTTTGATCCTCGGATTAAAGGCATTGTATTTACTGGCTCTACTGAAACTGCGCGTGAAATCAATCAAGGTTTAGCTAGTCGTGAGGGTGGAATTTTACCTTTTATTGCGGAGACCGGTGGACAGAATGCTATGATCGTTGATACATCGGCACTTAAGGAACAAGTGGTGGTTGACGTATTGAACTCCGCTTTTGGTAGTGCCGGACAACGTTGTTCCGCATTACGTGTATTGTTTATTCAAGAAGAAATGGCAGAATCCTTAATTGAAATGCTATGTGGTGCGATGGCGGAACTCAAATTAGGTGATCCTAGTGAGTTGTTTACCGATGTGGGTCCTGTGATCGATAGTATGGCTAAGAAAACCTTACAGGAACATTTTGATCGCATGTCCCAAGAAGCTAAATTGCTTTATCAATGCAAGCTGCCGAGTGGATTGGATCAAACGAACTTTTTTGCTCCTAGTCTATTTGAGTTAACAAGTTTGGATCTTTTAAAACGTGAAGTTTTTGGTCCTATCTTGCATGTAATTCGTTATACCGTTAAAGATCGTGAGCAAGTAATCCAGGCTATCAATCATACTGGATATGGTTTGACTTTAGGGATACAAAGTCGGATTCAACAAACGGTGGAGTCGATTTCGCGCCAGGTTCATGTCGGAAATCAGTATGTGAATCGTTCTATGATAGGCGCAGTGGTGGGCGTACAACCTTTTGGTGGGGAAGGTCTTTCTGGAACAGGACCTAAGGCAGGCGGACCGCATTATTTACCTCGTCTGTGTTTAGAACGTTCATTATCCATCAATACGACGGCGGCGGGAGGTAATGCCTCTTTGCTTTGCCTGGAGGAATAATGGATCAAAGTTTTGTCTTTTCTATTTTTGTCATTTTTACCGGTGCGGCCGTATTAGCAACAATAGCGCTATATACGCGTCAATCTTTATTAGTTGCTTATATTTTACTCGGCTTGATATTAGGTCCTAGTTGTTTGAAGTTAGTGCCAAACTTGGCTCTAGCACGCGACATTGGCGATGTGGGCATTATCTTTTTGTTATTTTTAGTGGGTCTGGATTTAACACCGCAAGAGTTTTATCGTAGCTTACGTAAAACAGCCATTGTGACCTTAGTTTTTAGTGCTTTGTTTACAACGATAGGTTTTGCAGTCGGCTATTTATTTAGTTTTACTCTCTTAGAAAGTTTATTAATCGGCGCTAGTTTAATTTTTTCGAGTACTATTATCGGTCTTAAATTATTGCCCACACTCGCGTTACATCATAAGCCGATTGGTGAAACGATGATCAGTGTGTTGTTGCTACAAGACTTATTAGCCATTGGCATGTTGTTGTTTGTGCATGGTGCCCATCTAACCGGTTCTAAATTAGCCGATTTGGGTTTAACCTTAATTACTTTTCCTTCATTGCTTGCTTTTGCATTTGTCGTCCAACGCTATTTCATTAGTAAATTATTTATTCGTTTTGATCGTGTCCAAGAATATCTTTTTTTAGTTGCGTTAGGTTGGTGTTTAGGGTTAGCGGAATTGTCGCGTGCATTGGGCTTGTCAGCAGAAATAGGTGCTTTTTTAGCGGGTGTATCGATAGCAGAAGGGCCGATTGCGGTTTTCATTGCCGATAATTTAAAACCATTGCGTGATTTTTGTTTAATTATGTTTTTCTTTGCGATAGGCGCAAGTTTTGATTTACATTATTTACCGATGGTCATTATACCCGCATTCTTATTAGCAGGATTGGTGTTGTTAATTAAACCCTGGTTGTTTCAAGTATTATTGCAAATGTCCGGTGAAAAAAAATATATCGCTCGTGAAGTCGGCGTACGTTTAGGACAAGCCAGCGAATTTTCTTTATTAATTGCTTATTTAGCCGCTGAAACGACACCGGCCTTAATCGGCGATAAAGCAAGCTATTTGATCCAAGCGGTCACTATTTTGACATTTGTGGGTTCATCTTATTGGGTCGTATTACGTTATCCTACACCTTTGGCCTTGAATGAAAAGATGCGAGTAGACTAAACTATGTCTTTTCACTATATATTCACGCCTATGCGAAGAGTATATACTCACATCTGTGCGAAGAGTATAAAGCCGAATAATAATTTTTAAACATAGGGCTAGGATGCCCGGAGGAAGATTATGACATTTATTACACTGTTACTGTGCTTAGCATTGGAACGTTTCTTACATCGAGGTAACTTTTTAGCTCGTTTTAATTGGTTTGAGGAATATGTCAGCAAAATAAATGACATGACTAAAAATAAAACTTGGGCACAGCAATATTTTATCCCTTTAATATTAGTCGTATTACCTATTGTGATACCTGTGGCCGTGATTTATTTTTTAAGTGCTGCTTTTATTCAAGGTTTATTAGCTTTTTTAATAGGTGCCGTGGTGCTTTTTTATTGTTTGGGCCCCATCAATATTTTTGATACCAAGCAAATACATCAGCCAATATTTTGGCAAGCCAATGAAGCCTTGTTTGCAGTAATTTTTTGGATGGCTTTGTTAGGCCCTATCGCCGCATTAGTTTATCGTCTTGTTGAACGTTCTGCACACATCCATGCCAGTTATCCTGCTTTAGGAAAGTCAGCTCAACAAGTTCGAGCGTTATTGGATTGGTTACCGGTACGTTTATTTTCAATATTGTTTGCCTTAGCGGGTAATTTTGTACAAACCAGTCAATTTTGTTTCGATTATTTGCTAAGAGATGTTTCATTTAATCGAGAGCTCATTGAAAAAAGTGGGCGCATTGCTTTAGGACTCGATGAGACGGCTGAATTTACGAATGAGAACTATGGTTCCGCTTTAAAACTCATAGACCGTGATTTAATTCTCTTTTTAATTATCGTATTCGCTGTGACGCTGGGCGTGCTGTTATAATTGGCTCACTAAACAGTTAGTACAAAAAATAATCAATCATCAATAGAAGAATTTCTAAAGGTAAGCCTTATGACACAGCAAACTCCTTATCTAGATAAGGATCCGCTTGAAACCAAAGAGTGGATAGATGCCCTTTTATCTGTTTTAAAGTTTGAAGGAGCAGATAGGGCACAATTTCTTATCCAACAACTCGTCAATAAAGCGCGTCAACGGGGCTTAGAGCTCACGATAGGTCTCAATACACCCTATGTGAATACGATTCCTGTCGAATTAGAGCCATCTTTTCCTGGGGATGAAAAACTAGAGAAACGCATTGCCGCTTTAATTCGTTGGAACGCTGTGATGATGGTGTTACAAGCGGGTAAAGTTTCTTCTGAGCTCGGAGGTCATATAGCGACCTATGCTTCGGCAGCGACCTTGTATGAAGTAGGCTTTAATCATTTTTTTCATGCGGTTAATTCTGAACACGGTGGCGATTTATTGTATATTCAAGGCCATTCTTCACCGGGTATTTATGCACGTGCCTTTTTAGAAGGACGCCTTACAAAAGAGCAATTAGCCCTTTTTCGTCAAGAAATAGGCGGAAAAGGCCTTTCTTCTTATCCTCATCCATGGCTTATGCCAGAATTTTGGCAATTCCCAACCGTTTCCATGGGCTTAGGTCCTATGCAGGCCATTTACCAAGCACGTTTTTTAAAATATTTACAAAATCGTGGATTATTAGACAACAAAGATAGAAAAGTGTGGATGTTTTGTGGTGATGGAGAAATGGATGAGCCGGAATCACTCGGCGCGCTCTGTATTGCCGCGCGGGAAAAGTTAGATAATCTCATTTTTGTTATTAACTGTAATTTACAACGATTGGATGGGCCCGTACGAGGAAACGGTAAGATAGTCCAAGAATTAGAAGGAGTATTTCGTGGTTCAGGTTGGAATGTCAATAAGGTTTTATGGGGTAGTGCTTGGGATCCATTATTTAAAAAAGATAAGCAAGGTTTGTTACCTCAATTAATGATGGAAACCCTTGACGGTGAATATCAAAATTTCCGTGCGAAAGATGGTACTTACATTCGTGAACATTTTTTTGCGAAATATCCAGAATTAAAAGCTATGGTTGCCGATATGAGTGATGAACAACTATGGCTTTTAAAACGTGGCGGTCATGATATTAAAAAAGTTTATGCGGCTTATAAAGCGGCAGTAGAACATAAAGGTCAGCCAACAGTGATCTTAGCGAAAACTATTAAAGGATATGGGATGGGCACGGCGGGTGAAGGCCAGAATATTACGCATCAACAAAAAAAGATGACACAAGAACAATTACGTACGTTTCGTGATCGTTTCAAACTCTCGATGAGTGATACGGATATTGAAAATTTAAGCTTTTACTGTCCTGATGAAAAAAGCCCAGAAATCAAGTATTTAAAAGCACAGCGAAAAAAATTGGGTGGATATTTACCTGCGCGTCGTATGCGGTCTGACGAAAGTTTAATAGCACCGCCATTAAATAATTTTGACAATGTGTTACAAGGGTCTAAAGGACGCGAAATCTCTACAACCATGGTATTTGTAGAAATTTTGCGTCATCTGTTAAAGGACAAAACCTTAGGTCCGCGTATTGTACCAATAGTACCTGATGAATCACGTACATTTGGTATGGAAGGTTTATTTCGTCAGATTGGTATTTATTCTCCGGTAGGTCAACTCTATGATCCCGTCGATGCGGGTCAATTAATGTATTACCGTGAAGATAAAAAAGGTCAATTATTAGAAGAAGGGATTAATGAAGGGGGTGCATTTTGTTCTTGGATGGCGGCTGCCACTTCTTATAGTACCAATAATTTAAGTATGATCCCTTTTTATATTTATTACTCCATGTTTGGCTATCAACGGGTGGGTGATTTTGTTTGGGCCGCAGGGGATATGCAAGCGCGCGGATTTATTTTAGGTGCCACAGCGGGTAGAACAACCTTAGCGGGTGAGGGATTACAACATCAAGATGGACATAATCTGTTGTTTTTTTCGGTAGTGCCTAACTGTGTGGCTTATGATCCTTGTTTCGGTTATGAATTAGCGGTCATTATTCAAGATGGCTTGCGTCGCATGATGCAAGAGCAAGAAAATAGTTTTTATTATCTAACTTTAATGAATGAAAACTATGCACATCCTGCATTGAACGAAGCCCATAAAGAAGGCATTCTTAAGGGAATGTATTTATTATCCGAAACCAAACCGAGTAAACGACACGTACAATTATTAGGTTCAGGCACAATTTTAAATGAAGTGATAGCGGCGGCAGAATTATTAAAAACGGATTTTGATGTGACCGCCGATATTTGGAGTGTCACCAGTTTTTCAGAGTGTCGTAAACAAGCCTTAAGCATTGAGCGACATAATTTATTACATCCTAACGAACCCGAACAACAGAGTTATGTGGCGCAATGTTTACAGGATCGAATAGGACCAGTGATTGCTGCAACGGATTACATACGCTTAAATGCCGATCAAATTCGCGGGTTTGTTAAAGCTCCTTATGTGGTATTAGGAACCGATGGTTATGGGCGGAGTGATACGCGCGAGCAATTGCGTCAGTTTTTTGAAGTGAATCGTTACTACATTGTGATAGCCAGTTTACATGCCTTGATGGCAGAAGGTTCAGTCAGTACGACTCAAATCGAACAGGCCTTTAAAAAATATGCGATTGATTCTGAAAAGCCAAATCCTTTTACCATTTAACGTTTATTATTTGTGTATGAATATACATGAGGATTGCAAATTGAGCGGTAACAAAGGTAAAAATTCAAGTGCGAAGAGCATTGAGGAGAAAACGTTTGTCTAGTTTAAAAGAAATACATGTTCCAGATTTAGGTAATGTGGCTGCTGCGGCTATTATCGAAATACCCGCTAAAGTAGGACAAGATATTGCGGTAGAAGATGCGCTCATTACATTAGAAAGTGATAAAGCATCGATGGATATTCCATCGCCTTTAGCCGGAAAGCTAAAAGAGTTGAAAGTCAAAGTAGGCGATAAAGTCACTAAAGGTGATTTGATTGCTATTTTAGAAACAGCAGACGCGAGTTCCTCCACTGAAAAAGCGAGTGCGACTTCGGCTGCACCAGCGGAGGTAGAAAAAAAATCTTCCCCAGATACAAGCACTAAAATGGCTGGATCAGAATTATCAAATAAAAATATAAATATTTCATCTCGATCGGCAGAGTTAAAGGACGAAATACAAGAAGAAGAGAAGGATGACGAAGAAGATATCCATGCCGGGCCTGGTGTGCGACGTTTAGCACGTGAGTTTGGGCTCGATCTGAATAAAATTAGCGGTACCGGACAAAAAGGTCGCATTATTAAAGAAGACTTACAGAAATTTGTTAAAGCTCATCTAAGTCAAAGTTCTAATGGTCAGATGGGTTTACCATCCGCGCCGGAGATTGATTTTAATCAATTTGGTAAAACAGAAAAGCAGGCTTTAACGCGGATTAAAAAATTAACCGCTCAATATTTACATCGCAATTGGTTGTTGGTTCCGCATGTCACCCAATTTAACGATGCGGATATTACAGAATTGGAAGTTTTTCGCAAAGCACAAGCGGGGTTTGCTGCCAAGCAAAATATTAAATTAACCCCATTAGTTTTTATTATGAAGGCAGTTGTAACCAGTTTAAAATCATTTCCATCGTTTAATGCTTCTTTGTCAGCCGATGGCGAGGACTTGATCCTGAAAAAATATTATCATATCGGTATTGCCGTTGATACACCGGAAGGTTTAGTGGTGCCGGTGATACGGGATGTGGATAAAAAAAGTCTTTTAGAATTAGCACAAGAATTAGGAACAGTGAGTCAGAAAGCACGTGCTAAACAACTGACGGCTGCTGATTTACAAGGTAGTTCATTCACTATCTCAAGTTTAGGAGGTATCGGCGGTACAGCATTTACACCTATAGTGAATGTACCCGATGTGGCTATTTTAGGTGTCTCTAAGGCACAGTTTAAGCCACTCTATCAGGATGGAGAGTTTGTGCCACGATTAATGTTGCCTTTATCGTTATCGTATGATCACCGTGTCATCGATGGTGCGGAAGGTGCTCGTTTCATTATGCATTTAACGGAGTGTCTGTCAGACATACGACGTTGGCTATTGTAATATTCTTCGCACTTGAATTTTTGCCTGTGTTGCCGTTCAACTCGTCATTCTCTTCGCGGCACTTGCCAAAAAACCAATTGCTCTGAGTATATCAAGAAGACTTTGGTATTATTTATTTATATATTAAAATTATTTTAGAGGAATATATGGCTGAATTAGAAATTAAAAAAACCGAAGTACTCGTATTAGGTAGCGGCCCGGGTGGTTACAGCGCTGCATTTCGCGCCGCAGATTTAGGTAAAAAAGTCATACTAGTGGAAAGAGAATCGACATTAGGGGGTGTTTGTTTAAATGTCGGATGTATCCCCTCTAAAGCGTTATTACATGCGGCTAAAGTGATAGAAGACGCCCGCGCCATGGCTGAATTGGGTGTAAGTTTTGGTAAACCTAAAATTGATATCAAACAATTGCGTAGCTGGAAAGATAGTGTCGTAAAAAAATTAACTGGTGGCTTATCCCTGTTAGCTAAACAACGTAAAGTTGAATGCATTGTTGGTGAAGGAAAATTTACCGGGAAAAATGAATTAACGGTTGGAAAACAGAAAATTGTTTTTGAACAAGCCATCATTGCGGTGGGTTCGCAGCCGATACGTTTGCCTTTTTTACCGGATGATCCCCGAATTATCGATTCAACCGGTGCACTTGAATTAAAAGAAGTTCAGCGTAATCTCTTAGTGTTAGGTGGCGGCATCATCGGTATGGAAATGGCAACAGTTTACCATGCCTTGGGTAGTGATATTACCGTGGTAGAAGCTGGTGACATGATCATCAATGGCGCTGATAAAGATATGGTAATGCCTTTATATAAACGTTTGCAAAAACAGTATAAATTTTTATTAAAAACCAAAGTAACCAAAGTCGAAGCTAAGAAAGATGGCCTATGGGTGACGTTTGAAGGTGAGGGAGCTTCAAAACCACAACGATTTGATCAAATTTTATCTGCCGTAGGTCGTAAACCAAATGGAAAATTAATGGGTGCCGAAGTCTTAGGTATCAATGTCACTGAACAAGGTTTTATTCCGGTCGATAAACAACTGAGAACCAATATCCCACATATTTTCGCTATTGGGGATGTCATTGGTAATCCTATGTTGGCACACAAAGCCGTGGCAGAAGGGCGTGTCGCAGCCGAAGTAATTGCCGGTAAAAAGCACTTTTTCGAACCGCGTTGTATTCCTTCCGTGGCTTATACTGATCCCGAAATTACTTGGGTTGGCTTAACGGAAATACTTGCTAAAGAGAAAAATATTCCTTACGAAAAAGCCGTTTTTCCCTGGTTAGCGAGTGGGCGTTCCTTGGGACAAGGGCGTGATGAGGGTTTGACTAAATTATTATTTGATCCCAAAACCCACCGTATTTTGGGCGCAGGCATCGTCGGTCCTAATGCAGGTGAACTGATTGCTGAAATTGCATTGGCGATAGAAATGGGTTGTGAAGCCGAAGATATTGCATTAACGATACATCCTCATCCCACACTATCTGAGACTGTGATGCTAGCCAGTGAAATCTTTGAAGGAACGATTACTGATTTATATATGCCTAAGAAAAAAACGAGTTAATCAAATAAGATGAGTATCAACGAATAGGCACATCTATTATTTTTAATTAATAAAAGAAAGACTGATCCAAGGCAAGGAAGGTGTTACACTTTTTAATGACAGTAGTTTGATAAGAATAGATTTTATTTGCAAGGAGAGTATATGAAAACTTATCGAATAAAAAAAATCTATGCAGATAGTCTAATAGGTTTGCATGGTCTGTATATGACGCCTTCAGAATGTTGGTATTGCGTGAATGTTAATGTGTTTGACCATCAAACGACAAATAGTTTTTTGGCATGCCCTGATTTGTTGACGCATTTACCTAAAAGTTGCGATAGTGGGCTGGTCCATACGGTTTTAAAACAAGCTCAATTTGATAAAAATGCGCCTGAGCAATTCAAAAGACTCAAAGAATATTTGAAGTTAGCCCAACAAAAAGATAAAAATGATGAAATAAAATTTGATTTGGGAGACTCGATTAGGCAATTTTTTTTTGGTTTTTTGGTCATTGCAGTTGGTGGTGTTGGTATTGCTTTGATGCTTCTTCTTATGGGTTTGTCACCCGCTAATTCTGGCTGGATAGCATTATTATTTATTATTCCTGTGCTAGTCTGTACAACGCATGGTTTTATCAAGCTAAGTATAAGCTATTTAAAATTAGGGATGGGAATTTTTTTGTCTTGTTTTAGGAAAAAAAATGTTAGACGGCTAACGGAATTAGAAAATGAACTACATTTTTTTTGCTCTCAAGTACTGCCGCCACCAAGTTATACGGATGTGATGGCAAGTAGTAGTAGTACAGTTTCTCTTTCTGCGCCTGAGTGGGATGTAGAACCTCCTACTTATGAAGAGGCAATTAGATTGGCGCATATGGTGACAGCTCCAGCTTCAGTTCCAATGTCTCTTTCTGCATCGGCTTTATTGGGCAGTCATTCAACCCATTTTTTTCATCAGGCTCATTTTGTTTCTAGCAACAGTCTAATCAATGATAATCCATCATCGCTAACTAGTCAGTATGGTTTTAGTAAAACGATCGCTGCACAACACTAAACTTTGCTATAGCTACCATCATTATTTTCTGCCCAGCGTTGAATAATAGGTTTGATTAAATGAGGATAGTCGCTGTTTAGTGTTGTGCTGAGATTTAAGACATGTGGAATTAAATCATGATCGCGTTTAAGATCAGCGATGCGTAATTGCTGCCAACCGGTTTGGCGCAAGCCCCAAATTTCACCGGGGCCGCGTAATTCTAAATCGCGTTGAGCGATCATAAAACCGTCGTTGCTGCTTCGCATAATACCTAAACGTTCTTTAGCTAATGGGGATAAGGTTTGATAAAGTAAAATACAAAAACTTTTGCTATCACTACGACCGACGCGACCCCGCAATTGATGAAGTTGTGCTAAGCCTAAGCGTTCAGCATTTTCAATGACAATTAAATTAGCACTACTGACATCGACACCCACTTCAATGACTGAAGTGGCTACTAATAAATCAATCTCACCCTTTTTAAAATCACGCATAATCCGTTCTTTTTCAGCACTCGGCAGTCTTCCGTGTATTAATCCCAAGCGTAAATCGGTTAAATCCGCTTTTAATGCTTTAAAAGTCGTTTCAGCCGCTTGATAATGTTGTAAATCCGATTCTTCTATGAGTGGACATACCCAATAGACTTGTTTTTGTTGAGTGCACGTGGCACGCACTCTTTCTATTACATCTGAACGGCGATGATCGGAGAGAACAATAGTTTGTACAGGTAGGCGGCCGGGTGGTAATTCATCTAGAAAAGAAATATCTAAATCGGTAAAACTTGTCATGGCTAAAGTTCGCGGAATCGGTGTGGCGGTCATGAATAGCTGATGGGCTTGTAAATTTTCTTGCTGACCTTTTTTCCATAAGGCTAAACGTTGTTGTACACCAAACCGATGCTGTTCATCGACGATAATGAAACCTAAGTTTTCAAAATGCACGCCATCTTGAAAAAGTGCGTGAGTGCCAATAGCGATATGTGCTTTGCCAATTTTTATTTCATCCAAAATTTGTTTTTTGACTTTGCCTTTTAAACCTGCATTTAAACACACCACATGAAAACCTAAAGGGGTTAGCCAGCGATGAAAATGCTGATAATGCTGTTCACTTAATAATTCAGTTGGAGCCATGAGAGCGACTTGATAGTGATTAGCAATGGCAATTAATGTAGCAAAGGCAGCGACGACGGTTTTACCTGAACCCACATCACCTTGTAATAAGCGCTGCATCGGAATCACGCCTTGCATATCGTGATTAATTTCTTTGATGACGCGTTTTTGTGCTTGAGTTAATTGAAAAGGTAAGGCAGTCAAAAACCGTTTAATTAAAGCAGGATCAGCTTTTAAATGAGGTGCAATTTCGGCAGCACGTTTTTTCTTCATTTGTTGAACACTAAGCGAATGAGCGAGTAATTCTTCTAAGGCCAAACGTTGTTGGGTAATATGTTTTCCAGTTGCTAATTCGTCTAAAGGGGCATCGGCAGGAGGGCGGTGGATGTAATATAAAGCTTCCAATAAAGTAGGGAATTGGATACGTTTTAGTAAATTTTCAGGTAAATATTCAGGAAAATAATGCTGTTGTTTGTGGATTAACTTAGTTTCAGCCTTTGTGAATAATAAATGTAATACTTGAGTGATCAGTTTGTGCCATAGGCGTTGGGACATGCCCGGTGTACTGGGATAAATACCGGTTAAATAATTGGGTAAAATAAGCTGATTATGACTGCGTAAGAATTCATAGTCGGGATGGATCATTTCTAATTCAAAAAACTTATTTTTTTTTGTGCGTATTTCTCCAAAGCAAAGTAAACGCAGTCCTTTTTTAAATTGTTGAGATTGCTTAGGTTTGAAATGAAAAAATCGTAGCGTAATACAGCCTGTCTCATCACTGAGTTTACAAGAATAGCCTTTTCTGCTTTTAATGCGGTGTGAGTCGGCCTGAATAACGCCTGCAATTAGTGCGTGCGTGCCACTACGAAGCGCTTCGATAGGCGTAAGTTGAGTCCTATTTTCATAACGTAACGGTAGATGCAGCAGCAGATCTTGTAAGTTAAGTATTCCACATTTGTTCAAATAGCCGGTTATTTTTTGGCCAACACCGAGCAATTGTGTACAGCTAATTTCTGCCAACGTCTGTTTGTTAGCGACATTGGGGTTTTTTAAACCTAGGTTTTGCATAATGCAATCTCTACGCTAGCGATTATTTAAACAACCAATAAAAATGTCATTATACTCAGCTTAACAAACTTGAGTGTATACTCATAGCAATTGGTTTTTTGGCAAGTGGCGCGAAGAGAGCGAGTTGAGCAGCAACACAGACAAAAATTCAAGTGCGAAGAATAGATAAAGACTAGCAAAGTCAGCTAGGATATGCTCCAATAAGTCGCATATTATTGTTTGAAAAAGAGGCCGTTTTTTATGGATTCGGAAAAAATTAATCAGCTTATTAAACTCCTGAATGAGCATGGTTTGACTGAAATTGAATTTTCTGAAGGGGATCAATCGATACGCATAAAGCGACAATCATCTTCACCTGCTCGGACAACACGCTTACAGCCTAGTTCTGCGGGTGAAATTATGCCACCTCAAACAGCGTCTTCAGCCTTTTCAGATGTTGAAATAAGTGGTCATAAAGTGCGTTCACCGATGGTAGGTACTGTTTATTTGGCGCCCAGTCCAGATGCTCCTCCTTTTGTGAGTTTAGGTCAGACAGTTAAATTAGGTGAAGTGTTGTGTATAGTCGAAGCTATGAAAATGATGAATCAGATTGAAGCAGATAAAGCGGGCATCATTAAAGCTAGGTTAGTAGAAAATGGTACGCCCGTTGAATATAATCAAGCGTTATTCGTGATTGAATAGAAACTTACTAATTGACTTTATTTCGTTCTTGCAACAGCGGGTGTTACGGCTAGAAAAAATGAGTAGGTAAAAATAATGCTAAATAAAGTGGTTATTGCAAATCGTGGTGAAATTGCTTTACGTATTTTACGTGCCTGTAAAGAATTAGGTATACAAACCGTTGCCTTACATTCAACTGCCGATGATAATTTAAAGCATGTGAAATTAGCTGATGAAACGGTTTGTATTGGTCCTCCGCCTGCTGCGAAAAGTTATTTAAACATTCCTGCCATTATCAGTGCGGCTGAAATTACCGATGCGATGGGTATACATCCAGGTTATGGTTTTCTTTCTGAAAATGCAGATTTTGCAGAACGTGTTCAGCAAAGTGGTTTTGTTTTTATTGGGCCTGAGCCTGAGACCATCCGTATGATGGGTGATAAGGTATCGGCAATTGCTGCGATGCGTAAAGCTAAGATCCCTTGTGTACCTGGTTCAGAAGGAGAATTGGATAATGATGACAAAAAAAATCTAAAAATTGCGCAAAAAATTGGTTATCCAGTTTTGATCAAAGCGGCAGGAGGTGGTGGTGGGCGAGGAATACGCGTGGTGCATAGTGAAGCAGCGCTTTTAAATGCGATTGCGATGACACGATCCGAAGCACACGCTAATTTTAAAAACGCAAGCGTCTATTTGGAAAAATTTTTAACGAATCCTAGACATATCGAAATTCAGGTATTAGGTGATGGTCAAGGTCATGCTATACATTTAGGTGAGCGAGATTGTTCAATGCAACGCCGTCATCAAAAGGTTATTGAAGAAGCGCCTGCTGTCGGGATTACTGAAAAGCAACGTCAGCATATGGGTGAACTGTGTGTGAAAGCCTGTCGTGATATGAACTATCGAGGGGCGGGTACTTTTGAATTTCTGTATGAAAATGGTGATTTTTACTTCATTGAAATGAATACACGTATTCAAGTCGAGCATCCTATTACGGAAATGATTACGGGTGTTGATTTAGTGGTTGAGCAATTGCGTATCGCATCCGATGAAAAATTAAATTATAAACAAAAACAAATTAGGATACGGGGTCATGCGATTGAATGTCGTATTAATGCTGAGGACCCGAAAACGTTTATGCCTTCCCCAGGAACAATTACCTTATATCATCCTCCAGGGGGTCCTGGGATCCGTGTTGATACGCCCATTTATACTGGATATCGGGTGCCGCCTTATTATGATTCCTTGATAGGTAAATTAATTGCGTATGGAGAGACACGCGAAATTGCACTGGCACGATTACGCAATGCCTTAGATGAAATTGTGATCGAAGGTATTCATACTAATATTGCGATGCATCAAGCTTTAGTACGTGATGCCAATTTTATTAAAGGTGGAACCAATATCCATTACCTTGAACAACGTTTAGCGTTATAAATAGTATGAGATCTCATTTCAATGATGGCTTGCTTACAATTACATCTTAATACACAGCGCGAGCATACCGAAAGGCTGAGTGAATTTTTAGAGAACGCCTCCGCTTTATCGATTACTTGGCAGGCATTGGATGAACAAAGTGTGTATGAACCCCCTTTAGATAGCACACCCCTTTGGCAGCAAGTTAAAATCAGTGCTGTCTTCCCAGAGCATACTTCATTATCTGCGTTGATGGATGCTTTGCACCAAGAATTTAATGAAAAAATTATTTTAGCCAGTCATAGTGAAATATTAGCGGATCAAGCTTGGGAACGACTATGGCTGAATGATTTTAAACCAATGCGCTTTGGAAAAAAGATCTGGATTTGTCCTAGTGCTTATGAACCACCGGTGAAAACCGCTGTGAATATACGTTTAGACCCGGGTTTAGCCTTTGGTACCGGCACCCATCCGAGTACTGCCTTATGTTTAGAATGGTTAGATAGCCAGCGACTTCAAAATAAAACGGTAATCGATTATGGCTGCGGTTCCGGTATTTTAGCGATAGCGGCTGTGAAATGTGGCGCAAAGCAGGTGATAGCCGTGGATCATGATCCGCAAGCATTAGCCGCAACGACAATGAATGCTGAGAAGAATGAGATATCCGCAGAAAAATTAAAGATTTTTTTGCCTATTGATTTTCAATCGCAGGAACCGGTCGATATTTTTCTGGCTAATATCTTAGCTCAACCCTTGATCGATTTAGCGACTTATTTTAGGTCCTTAGTTAAATCGGGAGCCTATTGTATATTAGCAGGGATTTTAAATGAACAAATTGAGCCTGTGCAGCAAGCCTATCGTGTTGCAGGATTTAAAATAATGACTATTCATCATCAACAAGAATGGGTCAGTTTGGTGGGGAGTGCAGTGTAAAATTTTATGAAATTGCTTGCCTGTGGAATTAATCATGAAACAGCGGATCTCACAATCAGGGAACAGTTAAGTTTTAGTAAAGATTATTTGGCAAGTTCTTTGCGCGCTATGTTACAGGATACCTTCACAGAAGAGGTTGTGATTTTATCGACCTGTCATCGTACGGAATTCTATTGTATTAATGGTGATCCACAAAATACTATGAACTGGTTGTATCGACATAAAAAGCTTCCACAAGATAGCCTAAAATCTCATTGGTATGTTTACCAGCAAGAAGATGCTTTGCGTCATTTACTGCGTTTAGCCAGCGGTTTAGATTCTAAAATTTTAGGTGAACCACAAATTTTAGGGCAGATAAAACAGGCCTATTCTTTAGCACATTCCTTAGGAAGTGTGGGGGCGCATTTTAATCGACTGTTTCAATATGTATTTTCTGTCAGCAAACAAGTGCGTTTTGCCACTGATATTACTGCCCACCCGGTATCGCTTGCATTTTCGGTGGTGACTTGCGCCAAACAAATTTTTGCCCATTTGGCTGATACGCGGGTTTTGTTGGTAGGTGCGGGCGAGACGATTTCCTTAGTGGCTAAACATTTATTCTCACAAGGCGTTTGTCATTTCTGGATTGCCAATCGGACGCCACAGCAAGCAGAAAAACTGAGCACAGCTATCGACGGCCAGGCGATTTGTTTAAATGCGATCCCTTATTTTTTAGCCAAAGCCGATATTATTATTGCCGCGACGGCGAGTGATGCACCGCTAGTTAAAAAGGTTATGTTAGAAGAGGCTTTAAAAGAACGTAAACGCCGACCTTTATTTATTGCTGATCTCGGTATGCCTAGAGATATAGAGCCTAGTGTCCATGAATTAGAAGATGTATACCTTTATACACTCGATGATTTGCATAAGTTAATCCAGAAGAATCAACAAGGCCGAAAAGCCGCAGCCGTAAAAGCTGAAAGCCTGATAGAAGAAAAGGTTCAACATTACCTAGAACAGTTGAAAATAAAAGCCGCTGCTACACCGATCATTTGTTCTTATCGCCAGAAAGCGGAACAATTCCGTGATGCAGAAGTCAAAAAAGCCTTAGCTTTGTTAGAGAAAGGCCATGCACAAGAGGAAGTCATCAAACACTTAGCTTATCGATTAACCAATAAACTCATCCATGCGCCGAGCGTTGCTTTAAGTAAAGCGGCGAAACTCAATCAAAAAGATCTATTCACAATGTGATCAATGAGATTATGCAAGGACTATAATGCTTATAGCAGGATGGGATGTTCAGGCCGAAACGAAAGCCTCAGCCTGAGTGGTTGACAAATGATAACGAGTTAGAAGCTTTTACTTACTTGTTTCGTTGGGATTGTATTTTGAGAGTCTTCTATATTTTGACTGCTTGTATTGTTAAATACACTGTGCCGTCTGGGTACTGTTACTGTTTTGAGGCTTTGTGAAGCGTCTTCTCCGCTTGACGAAACCAATTTTTCCAATTCATTTTCAATGGATGATTTCATCGATGAATGATGAGGTATTGTTTCCATTATATGATTTCTAGCGTGTTCTAATTGCTTTGATAGGTCCTTACTGATCTCAAGTGTTGTTTTAATTTTATTGCAACTGCGTAATGCAAAGAGACTTGCTATGCCCAGACCTGCGCTGGGTAAAAAGGTAGTGAGTACGAGTAAAGGCAGCCAACTCCCGATCGCTGTAAAGATGGGTAGGATAAGCGCAGCCGCAGGCGGAAAAAATTGGACTAATAATGTTGCAGCAGCGAACAATAGGACTGTCGTTATAAAAGCTCCACCAAGCCATAAAATCATTTTATTAGTTTTAATTTTCGCTTTTTTAAAAGCATCTTCAGTTTGAGCTTGATAAGTTTTTTCAAGTGAATCTAAATTTTCAATGAGGCTAGATAGTTTTTGATCGATCTGAGGATTAGCTAAATATTCGCGACTGGCTGGACAAAGTAAAGTGGTATTAATAGTTTTTTCATCGAAATCAAATAGGACGGGCATAATAACCTCATTGTTATTGTAATAAATAATTAATTGCTTAATAGTGTCAATTCACTATTGAGTATTTTGATCTTACAGGATGAGGTTAAAAAAAAACTAATTCGAAGTTTACCTAAGCAGTAATAATTTTGGTAATCACATCTAAAAAATAAAAATTTTAAACACTAAAAAAGTATTTCAAGCTAAACCAACGCACTAAACTGGCGAGACTGGCGAGTATAAATAATAAGCTAGCAAACCAGAGTAAGCTGCCGGTATAAGTGAAGCTAAATAAAAAGCTCGCTAAAGTGCAAAATAAACTCATCAAAGTGGCATAGATGGCTATCCGTGCTTCCATCGGTTCAGGGCTTGCTTCGATGCAGAGTCGTTGTAAAGGACTGGACAGTGCGGTACCGAAACAAAAAATCATTAAGCTGATAACCAGTCCGATGAGCTTATTTGGAAAAATAAAACTTAAACCTACTGCGAGTAAGCTCGAGAATAAGGAAATGACTAAGCCGTAATTAATTAAATGATTTATTTCTATATGATGGATAATTCGTTGCACAATTCGTGTGCCTAAAATCTGACTGCCAAATATTAAAATTTGTATTAGACCAAAATAAAGCGAATTTAATTTAAATTGACTGATGATTAAAAACGGACCACCCACGATCCATGCCATTTTAGCTGAGACATTAAAACTAATAATAAATAGATTAAACATAAATGCTTTATTTTTAAGAATCTGCTGATAGTTTATTAGCACAGGTGACCATCTGAACATTAATCTTCGGGTGTTTGTGTGAGTTCCTGGCATGATGAAACATAAACCTAACCAAATGATACTGGCACTTAGCGCTAAAAAAACAAATATCCAACGCCAGTTGAGCGATTGTAAAAAAATCCCACCTAGCAGAGGTCCTACAGCCGGAGCTAAGATCACTACGCTGCTCATCACAGTTAAAATTTGAATCGCTTGTTTACGTTGATAAGCTTCGTGTATGCAGGCATAACCGGCTGCACTTAAAGTAGACACCACAGCCCCTTGCATAAATCGTGCGATGAGTAAAGTGCTAATGTTCTCAGTGAATGCGCAGATCCACGTGGCGGTAGTAAATAAAACTCCACCTATCAGTAAAACGGATTTTCTACCAAATCGATCCGAGATAGGACCTGATAATAAATGAAAAGCGCTTGCGCCGAAAAACCAGGCAGTTAAAGTTTGTCGGCCTAATTCGGCACTGATTCCGAGATCGTTAATCATACTCGGCAAAGCCGGTAAGTACATATCGTTGGCTAAATAATTAATTATTTCGTAGCAAACTAATAACAATGGAAAAAATGGGATCAGTAGTATTTTTTTTTTAAATTCTATTTTTAAATAGTGAGACATATTTTTAATAATTTATTGAGTCAATTTAATTTTTATTTAATATAGGCTTAATATAATCTACTTATACTAATTATCTATTTTTTTATTTTATTAAAAATTTATTACTAATTTTAACATTAAGAGGTTAAGCATCGCTATGTTATCGATACAAAAAAGAATTAAGAAAAAGAATCACCGTTATGCATTGAGGAAAAAAGTAAATGGCTTGAAGAAAATCAGCAACGATAAAAAAATTTATGTTTGGCCAGAGGATGCGAAACAAAAAAATGATCATTTTAATGTTATTATGTTATTTCCTACCAAAGCTTAAATTGCAATCTTAGTTCGGATAAAATCTATCATCTCACGTTAAATTTCTTAAGCAAAAACAATTAATTTCATTGAGTATTTTTTGTGTAGCTAGGTTGGCGGCCAGCGCTCCACCGTAAGGATCATCATGCGGTGCGATTTGCATCACAATAAAATCCTGAGTCGCAATGACATGTCTGGATCGAGCATCAATGAGTTGCGCACGTATCGCGATGCGGAAACGACTGGGAAGGGTGATAAATTCTTGTTGAAAGCTGAGTAATTGCGTATTGAGTATCCAATCGTAATAAGTGGTGGACGGTGTATTAATAATTGCTTGAAAATAACCGGTATGTTGTAACGAGTTGATCAATAAAGCCTGTAACATTTGTGTGGGCATGTTGGCCCAGCGGTTTTGTGAAAAATATTGGATTTGATAACAGGCCGGAATATAAATCATACGTGGGCTATTATAAGCTGCATTCGCACGGGGTTGATTGACTAAAATAGTGCTACATCCTTGTTGAATGGAGCAATCCCAATCTGGATCAGGCATGGCTAAGGTAAAGTAATGCATCGGTGGTATTTTAACGGGTTCAAATATCGAACAGGCGGATAACAGCAGGAAACTTAACAAACAGACAGCCGCTTTATGGACGCTATTATTTTTACTGAAGCCAAGACAACGTAGAAAGTTAAACACGCTATTGTTCTCCTGGTCCTAAAGGGGGTGGTTTTTGTCCGCGAATTAATATACTAGGGTTTTGTCTTAGATTATCTGATAGTTCAAGCAAATTATCGGTCATGATACTTAAATTATTTAATACTTGATTGGTAGAAGGAAGTGTTTGTTGGGTTAATGTATTCATTAAAGATGGAAATGAACGGGTTGAACGAGCCGTATTGATTAAAATAGTATCGAGACGTTTACTTTGAGCGGCTAAATGATGACTGGTTATGGATAAATTATTTAAAATCTTTCTAAATAAAATGGGGTTTTCGCCACCTAATACGTCATTAATATCCTGTGTAATTTGTTTCATATTATTATTTAAATTGCGCAATGTCGTATCTAAACGCAAAAACAAGGAAGGAGTACTTTTAATAATAGGATATTTTTCACCGGGAAGCAGTGGAATACGATTGACGTTAGAGTCACTACCTTGTAACGCGAGATAGGTGATACCCGTCAAACCTTGACTATTTAAGGTAGCTGTCGTTCCTTCAGTAATGGGTGTATGCTCTTCTATTTGTAGCACCAAGCGAACTTGTTCTGGATTTTTATGACTTAAAAAAATTTTCTTAACCGTACCAACATTAACACCATTATATTTAACGGGAGAATTAACGCCTAAGCCGGCTACGGATTCATTCATGATGACCATAAAATTTTTATAGCGCTTTGTGGATAATCCAGCCGATAACCACGTAATGAAAATAATGAGGGCGATGGTTAAAATAAGAACAAAAGCACCGACTAAGGTATAATTGACTTTAGATTCCATGATTTCCCTCGTAAAGATGTTGCGTAGTGCGTCCCCGTGGCCCTTGAAAATAAGCGCTTATAGCAGCTTGCTTGGATTGTGTTAGTTGTGCCATGGGTGCAAATTCTAAAACGCGTCCTGCACTTAAAAAAGCAACTTTATCGGTAATTTGCCATAAGGTATCCAAATCATGTGTGACCATGACGATGGTTAATCCTAAAATACTGCGTAAATTTAAAACAAGTGCATCAAATTCTTCGGCACCTTGTGGATCGAGGCCTGATGTGGGTTCATCCAGTAACAGTAATTCAGGATCCATCACCAAAGCTCGTGCGAGAGCGGCTCGCTTAAGCATCCCGCCACTGAGTTCAGAGGGATATTTTGTGACGGATTCTATCGGCAAGCCCACCGCTAATAATTTAATTAAAGCGAGTTCTTTGATAGTCGTTTTGTCCAATTGAGTATGTTCTTGTAGAGGAAAAGCAATATTTTCAATCACGTTAAGCGATGTAAAGAGTGCAGATTGTTGAAATAAGACTCCCCAACGACATTGTAATTTGAGCAACTCAGTTGAGGAAAGTTTGCTTAAATTTTTACCAAATACGGTGATGTTTCCCGAAGTCGGTGTCAGTAATGCTAAAATTTCGCGCAACAAGGTCGATTTACCAGAACCACTACCCCCGACAATGGCAATGATTTCTCCACGTTGCACTTGTAAATTAATGCCACAGTGGATCCATTGGCCAGCGAGGTATAGTTTAACATTTTCAACTTTTATAACCGGGTCAGACGACTGCATAATCTGAGTATAGCGCGATTTTGACTACCTGAGACTTCACATGAGAAAATAACGAGGATTAGATATTTAGCTTGCTAAATAAAATTGAAAAGAGTGCATCGGCGACAATAATAAAAAAGATGCCTTGTACCACGCTGCGTGTGGTTTGTTTGCCAACACTATCAGCACTGCCACTGACACGCAAACCTTGGAAACAAGCAGTGCTGGCAATAATCAGCGCAAATATGGGTGCTTTACCGATGCCAATAATGAGCGAAGAAAGTGAAACAACTTTTGGAAAGCGTTGTAAGAAATCAGTATAACTAATATTTAGCATATTATGTGTCATCGCCATCCCACCGAGTAGACCAAAAATATCTGCCCAAATCGTGAGTAAGGGTAAAGCAATCAATAAGCCCCAAATACGTGGTAAAATTAACAATTGACTCGGTAAAACACCCATCGTGTTTAAAGCATCAATTTCTTCTTTAATCTTCATCATACCCAGTTGAGCCGTAAATGACGATCCACTACGACCGGCTATCATGATCGCCGTCAACAATGGCGCAAATTCACGTAGTATGGCCAATCCTAATAAATCAATGATAAACATGGTCGCGCCAAAATTTTTTAATTGAAACCCCATTTGATAGGTTAAGACAATACCAATCATAAAAGATAATAAGGCAATAATGGCTAAGGCATCTAAGCCGGTATTTTCAATGATACCTAGGATGGCATGACCACGAAGTTGACGCGGATGCCAAATAGTATGCCAGGCGCTAAAAAAGTTTTTCCCAATAAAACGTAAAAAAGATTTAAATTCCTGCCATGATTCGACTGTTTTTTTACCGAGTAAGGCTAAACCGGTATAAGTTTTTACACTGGGTAGCGGTTTTATTTGTTTGGCTGTCTGTTCTATCATCCCAAACAGTGCGTTGTGTTTGGGATTCAAACCGATGAGTTGGACTTCTCTTTTTTTAGCCAGTTGTTTTTTCCATTGATAAAGTTGCCAAGCACCACTGCTATCCATACGTGTGATGGATTTAGTATTTAAAATGAGTGGGGATGCTGTGTTGTGGTTCAGCTTTTTAAAAGATTGATCTAAGCTTTTTTTATGAATACCGTTTAAGGTCCAGGAACCGAAACAGTCGATCTGATTTTTTTGCTGTGCTGAGATGGCAATAGAAGCATTAACTGATTTCGACATGAAGCATAACCTAAGATAATAACTTAAACTTTACCAGCAAATATCGAGAAGCATACTCACAGCCATTGAGTTTTTGGCAAGTGCCGCGAAGAGGATTGCAAGTTGAGCGACAACACACAGACAAAAATTCAAGTACGAAGCGTATCACGCACAAAAAAATATCCCTTCACTGAAGAAGGGATACCTAAATTTGCCCGGCGCCTTTTTTATTAAAAAGGTTTTGAAGTATGCCAATAAATAGTTGGGCCTCGGTTAGGAATTAATTTATTGGTAGCGAGATTATGGTATTCGCTGCAAACATAACGATATTGACATGATGCAATATTTGTACATGCATGTGGTGAAACGTTTAGTCTGGTTAATAACTGCCGTATACATGCGCAATCATAATATGAACCAGAGCAAAAACCAGCCTTTTTTACTAAGTGAGCATTAAATGCACAAGCACTTTGTCCTGGATGGGCATTAGCCACATTGATGCTACTTAATAAACCCATGCAAATAGCTGAAGCCATTAGTAATAATTTTTTCATACTATCCCCTTAGGTTATATAGTGTAAAACCTTATAGCGCCCGCTATAGTGGTCTACTCATTTTTAGAATAGCTTATGAATCATTAAGATTCAATTTTCCAAGCTTTATATAACGCGCTATCCAGCACTCGACTTCGTGATGAGCTTTAGGTATAAAGTGGTCATATGAAGACCTCTTTATTCAATAGATTGACCTTAATTGTCGAACGTTACGAAGAATTAACTGCCTTGTTGGGTGATATGGACGTGATTAAGGATCAAAATCATTTCCGTGACTTATCTAAGGAGTATGTTCAGTTAGGCTCTGTCGTACAATGTTTTCAGCAATATCGGACTAACTTAGATATCCTAAATCAAGCCGAGCAATGTTTGCATGATAAGGATACGGTAGTGCGAGAGCTTGCCGCAGAAGAAATTAAAATTGCACAACAAAAACAACAAGAGTTAGAAAAAGAATTAGAACACTTATTATTGCCGCAAGATCCTAATGATCAACGGAATGTTTTTTTAGAAATTCGTGCAGCTGCTGGAGGCGACGAAGCGGCTATTTTTTCCGGTGATTTATTTCGGATGTATTCGCGTTACGCCGAAAATCAAGGTTGGACAATGGAAATTATTCATATGAATCCTAGCGAACAAGGAGGTTATAAAGAAATTATTGCACGTATCGCTGGAACGGCTGTTTATGCGCATTTGAAATTTGAATCCGGCGCGCATCGTGTGCAACGCGTGCCTAAAACCGAAGCACAGGGGCGTGTGCATACATCGACTTGTACAGTGGCGATACTACCGGAAATCGAATCGGTGGATGATGTCACCATCAACCCTGTAGATTTAAAAATTGATACCTTTCGTGCCTCAGGTGCAGGAGGACAACATGTACAAAAAACCGATTCTGCCATCCGTATTACCCATTTACCCTCTGGCTTAGTGGTTGAATGTCAAGATGAACGTTCACAACATAAAAATCGTGCTCGGGCTATGTCATTACTACAAGCTAAATTATTAACCGCTCAGAAAGCAAAGCAACAACGCGAGGAAGCAGAAACCCGTCGCGATCTTGTTGGTACTGGGGATCGTTCAGAGCGTATCCGGACCTATAATTTTCCTCAAGGTCGTTTAACCGATCACCGAATTAATCTAACGCTGTATCAATTATCTGATATCATGGAAGGCCATTTAGAGCCGGTTATTCAATCCTTGACGCGTGAATATCAAGCGGATGAATTAGCTGCCTTAGGTGATTAGACGTAAAACTTAATCGTTTTTCATGTGGAGGGAAGATCAATGTTTCGATCGATGGCTATTGCATTGTTTATTCTGTTATTACTCATTATTGGCGGTCACATCGCACTGACTTTATTTACCGGTGCTGTAATGATTAGTTTTAGCGTCTGGGGGTTTTTGGTTGCTTCAGTATTCTTTTTTTCGTTAAGTATTTTACTCTTATTTATTTTAACCTGGGCTGGAGCATTGATAATTGGTGCTATTGCGGTTATTTGGACGATTGTTGCTATTATTTTATTTCCGATTTTATTGCCGATTTTATTGCCGTTGTTAATTATCTTATTTTTTGTCTCCTATATTCGACGTAAGCAAAATCCTAAAGAATTTTAAGCGAGAGACTCTTCGCACTTGAATTTTTACCTGTGCTGCTGCGTGATTTGCAATCCTCTTCACGGCATTTGGGCACTTACCAAAAGACCAATTGCTGTGAGTATAATGACTTCTAACAGGCGCCTCTTATGTTGTTAGTTTCCTATTGGCGTTGGGCAATCAAAGAGTTAAATCGAACCAGTCCCAGCGCCTATTTAGACACAGAATTGTTATTTGCTCATGTTTTAGGACTAACACGGGCTCAATTACATAGCCAACTTCCCGATAGATTACTGACATTATCTCAGCAAAAAAGAATAAAACAATTGATTGCCCGTCGACAATCTGGAGAACCGATAGCCTATTTACTGGGTCGGCAGGAGTTTTGGTCGCTGTCTTTTGAAGTAACTCCTGAGGTACTGATACCTAGGCCAGAAACGGAATTATTAGTGCAAAAGATACTAGATGATTTTAGTACTGAGCAACGAAACATAGTGGATTTGGGAACCGGCTCGGCAGCCATTGCGGTCGCATTAGCATTGGCTAGACCTACATGGCAATTTATTGCAACGGATTATTCACCAGGTGCTTTACAGATTGCCGAACGCAATATCCGCCGTTATCACATACAAACGATAGAACTACGCCAGGGTGATTGGTGCCAGGCATTATTAGTCGGTGAAAAATTTGATATTATTCTCAGTAATCCACCTTATCTTACTCTCGATGATCCACACTTTCAAACGGAATGTGCTTTGGCTTACGAACCGAAAAATGCTTTAATTTCAGGGGAAAAAGGCTTGAAGGATTTAGAAATTATTATTCTACAAGCGCGTGAACATCTTCATCAAGGGGGTATTTTATTTTTAGAGCATGGCTATCAGCAGGCAGCTTTTGTTGAGGAATTTTTTTTAAAATATGGTTACCAGGAGATAAAAAATTACAAAGATTTAGCAGGTCATCAACGAGTTAGTAGTGGAAAATGGAATTAATTGAAAATATGATCTATAAATCATTAATAAAAAGAAGCACATTAATAAAAAGAAGAGACATGGCCCTGTACTTTGAAATAATTGCCATGTCGAATTATTTTTGGTATAGATGTGTTTGGTTTATGTGTGTGTGCCAATTCCGGCAAATGTTAAATTCTCAAGAGGAGAACTTTTTATGCCAGTAAAAAGAAAATCTGCAGCTCCAAAGCGACGTAAAAAACGCTCTACGGTTGCAAAGTCCACACCTACACGTAAAAGAAAAACGATAAAACGAAGAAAGAAAAAAGTGGGGATGACTGCTAAACCACGTCGTCGTAGAAAAACCACGGCTAAAAAAGTGACGCGCAAACCACGTCGCAGAAAAGCGGCAACACGTAAGAAGCCAGCGACTCGCCGTAAGACTGCTACGCGCAGAAAGACTAAAAAAAAAGTAGTTAGTCGGGTAAAAAAAAAGCCTAGTAAAAGCAAAGCCTCAAAAAAAACGTCGACGTCTTCCCGTGTTACCAGAAGTAGAAAGCCTATAGCTAAAAAAAAATCAACAAAAGTAGCGAAGGCAAAAGTTATCCGAGCTCCTTCTAAAAAAAAACAACAGCAAGCAAAGTCTGATTCCCAGGCGCTACCTGCGGTAAAACAACAATCATCAATAGAAACTAAAATGGCAGAACATAAAAAACCTAAAAAAGAATCTAAAAAACAACGTTCTTTACCAGAAACAAGGCTAGAATTGACTTCTATTAATTCGGAAATCGATTTAAATATAGCGCCTTATAAGGAACGTCCTGGGGAAGACTATATGAGCTCGAGCCAGCAGGCGTATTTTCGCCGTTTATTATTACAGCGAAAACGCGTATTGTTGGAAGATATGGGTCGAACCGTGCATCATCTACAAGATGAGGGTACTTCTTTGCCCGATATTAGTGATCGTGCCACGCAGGAAGAGGAATTTAATTTAGAACTTCGTGCACGTGACCGTGAACGTAAACTTATTAAGAAAATTGAGGATGCTTTACAGCAACTTGATGAAGGTCATTATGGCTTCTGTAATTCGTGTGGCGTTGAAATTGGAATTCGCCGCTTAGAAGCACGTCCTACCGCCAGTCTTTGTATTGATTGTAAAACTTTGGATGAGATTCGAGAAAAACAAACCGGTGGTTGAAACTATTGGGTCAAAAAATGCGAATTTTTCAAATAATGCTGAAAGAACCTTGCATGGCTGAAGCTAACCCAGCGTGTGCGCAGCCATTCAAGGAAAAAGTGACGACGCTTTCCTTGAAAATCCCCACCGCTACAAAAGAAAAACACAACTATTATTCAAGGCGCGGAACTTGTTCGTCCTTGCTGGGGTTTATTTTCAATGCAAAACGCATTAGTATCACTTTATAAATCCTCCTTAATTTTATTAACGGATTTTTACCAGTTGACCATGGCCTATGGTTATTGGAAGGCGGGTATTCACGAACGTGAAACGGTTTTTTACCATAACTTTCGACAAGCACCGTTTAATGGCAGATACACGATTTGTGCAGGCTTAGGTACATTAATTGACTACTTGCTTAATTTTCAATTTACTAAAGACGATATCGATTATTTAGCTGGATTGACTGATACGCAGGGGAAAGTATTATTTCCTACCGATTTTTTAAATTATTTACAACGTTTACGTTTTGCTTGTGACATCGATGCAATAGAGGAAGGCACTGTAGTTTTCCCGCAAGAACCTTTAGTTCGTGTTAAAGGGCCGTTATTACAATGTCAGTTACTTGAAAGTATTTTACTGAATATTATTAACTTTCAAAGTCTCATTGCCACGAGTGCCGCACGTTTATTACAAGCAAGCCGCGGCGAACCGATATTCGAATTCGGTTTACGTCGTGCACAAGGTTTCGATGGTGCGTTGATGGCTAGTCGAGCTGCTTATATTGGTGGTTGTTCTGCTACCTCTAATGTATTAGCTGGAAAATTATTAGGCATTCCAGTGCGTGGGACACATGCACATAGTTGGGTATTATGTTTTGAGAATGAATTAGCAGCGTTTCGTGCTTATGCGCAAACCTTTCCCGACCGCTGTATTTTTTTAGTGGATACCTATAACACAATTAAAGGAGTAAAAAATGCCATCAAGATCGCCGAAGAATTAAAACCGGAAGGATTTAAATTAGCCGGCATACGTTTAGACTCAGGTGATTTAGCTTATTTAAGTCAACAAGCACGCAAACTTTTAGATGCTGCAGGCTATCATGATGCGCTGATAGTGGGTAGTAATGATTTGAATCCTTTAGTGATTACCAGTTTAAAAGAACAAGGTGCAAGTATTAACGTTTGGGGAGTGGGCACACATTTAATTACTGCTTACGAACAGCCCGCACTCGAAGGTGTTTATAAATTAAGTGCAATTAAGTCTGCGCAAGGTGTATGGGAAAATAAAGTTAAATTATCCGAACAAACCATAAAAATTTCTACTCCTGGGATTTTATCAGTGCGGCGTTATTATGCGGATAAAGTGGATGGTTCGGCGATGGCGGATGCCATTTATGAGGAACGATTAGGGATTTCAGAAGATAATATTACTATTATTGACCCTATCGATCCGACGAAACGGCGCTCTATTTCCGCAGCAGCACCACACCGTGATTTATTAACGCCTATTTTTAGACGAGGAAAATTAGTTTACAAAGTACCTTCGTTAAAATCCAGTCAAGAAAAAACTCATCAGGAGTTACAACAATTTCATGAAAGTATTCGTCGATTGCTAAATCCTCATACTTATCCAGTGGGTTTAGAAGAGAAGCTGTATCATTTAAAGTTACAACTTATTTTAAAAGCAAAAACTTCTATTGATTCTTAAACTTTGAATTTATATTAATTAAATTTTTTAGTAAAAATAATTTTTTTTAAAAATGACAGGGAGCTCATATCGCAAAAGCCTCTTTCCTGCATTATCAAAAGAGTTTAAAATGAAAAATGCTAGATACTTTTTTTAAAGTAGCTAGCTTAATTAAATATAACAATTTTCTTTGCCCCAGGAATCTAACTTTTATGAAAAAAGCTTTGATCTTAGTAGATTTACAAAATGATTTTATGCCTGGAGGGTCCTTAGCAGTAGATAATGCTGACGAAGTTATTCCAGTGGCTAACCGAGTTCAGCAGTATTTTAAATATATTATTGCAACGCAAGATTGGCACCCAAAAGATCATACCTGTTTTGCAACGAATCATAAGGGACGTTTTCCAGGCGAGTTTATTCAGCAAGCAGGTTTGTCACAAATATTATGGCCTGTACATTGTGTACAAAATACCAAAGGGGCTGAATTTGTTAAAAATCTTAAATTGGATCATATTATTAAAGTCGTTCGCAAAGGCAGTGATCCAAAAATTGATAGTTATAGCGGTTTTTTTGACAATGGTCATCAAAAAGAAACTGGTTTGGCTGAGTTTCTTAAAGAATTACAGATTACCGAAGTGTATATTATGGGAGTAGCAACCGATTATTGTGTTAAATATACGGTGTTAGATGCCTGTAAATTAGGCTTTAAAACTTATTTGATTGAAGATGGATGTCGTGCTGTGAATGTTAATCCAGAAGATGGACGTTTGGCAATTTCCGAAATGAAAACCGTCGGCGTAAAAATAATTCAAAGTGATGAAGTTGAATAAGTCACTTATGAAAGTAGCGTGCGGAAAATAAAACAAAAGACACCGATTATTTAGGAACGTTGGATCGGAAAGCTAAGCACCTCTGATATCTCATCTACTTTTTCCATGAGCATTAATAGACGATCAATGCCTAAAGCAACTCCAGAACAATCAGGAAGTCCGTGTGTCAAAGCCGCTAACAAATATTGATCGAGAGGTATTTGTGGGGAGTGATTTTTAGCACGGGTGCAGAGGTCATTTTGAAAACGTAGTTTTTGTTCGTTCGCATCATTTAATTCATGAAAGCCATTGGCAAGTTCTATACCCTTTAGATAAACCTCAAAACGTTCCGCCACAGGGGTTGTTTCGTGGCGTATTTTGGCTAAAGCGGCTAAACCAACAGGAAAATCATAAATAAAAATTAATTGTTTAGGTAATTGTGGTTCAATGACATGAGACATTAAAAAGTTTAAATAATCTTCAACCGTGTTTAAATTTAAATTTTCGGTTGTTAAACCTAAATGAGCAGCGAGTTGTTTTGAATTTTTAAGCGATAGTAGGTGCGGATTGATCTTCAAATAACGTTGAAAAATTTCTGCATAACTAAAACGTTGCGCCGACTCGCAAACTAACAATCGTTTTAATAAGGTTTCTACTTCATCCATTAATTGATGATGATTATAGCCAGGACGATACCATTCTAATAAGCTAAATTCAGGATTGTGATAACGTCCCGATTCTCCTTGGTTACGAAATGCTTTAGAAATCTGATAAATGGGACCTGATCCCACGGCTAATAAACGTTTCATTGCAAACTCAGGCGAAGTTTGTAGATAAAGCGTTTGTTGATGGTCAGGATGATCTAAACAATATTGCGTTTGAAAACTATGCAAATGTGGATCTGTCACTGTGGCATGGGAAAGTACTGGAGTTTCTACTTCTAGAACCTCACGTTCGACAAAAAACTCACGAATAGCTTCTAAAAGTTTTGCGCGACAACGCAGCATGGATAACGTAGCAGTGGGTTGCCAGACGTTTTTTTTAAATTTCGTCATGGTGTTCGGCTATTTCTGTCCTGAGAATTAACCGTTTATAAACCCGTTCACTGATGAGGCCGGCGTTAAATTTGCGTTTAGCGTCAACAGACATCGGTTGACCATATTTTTTTAATACGAGACGGGTATGGGCACTGATATTTTCTAGTTTAGAGTCTAATAAAATATCTCGTAATTTTTCATCAAAAACTAAAAATTCACGTAAAGCAATACGTTGTCCATCGGTGCTAGGGACCAGCTGTTGCCAAATGACTACGCGTATGGTCTCGATAATATCGATCATTCTCGTTTTAGCTTCTTCAGCAGGAAAAGAGTTGACTAATCGTCTTAAAGTTTCAGCCACTCCATTACTATGCAGTGTGGTATAGACGGGATGCCCGGTTAAAGCCGCTTCAATAGAAGCGCCAATAGTTTCTGGGTCGCGCGATTCGCCGACTAAGATTAACCGCGGTTTACGTCGCAAGGCATTACGTACGCCGGCTGCGAAGCTGGGGAGATGTCTAGGTATCTCGGATTGACTGATGATGGAACTAGGCATAGCAATCGAGTCGTAAACAAATTCTATAGGGGCTTCATAAGTAAGGATTTTACGATGTGAATCTTCTTTTTCAGCCAGATCGCGAATGATAGCGGCTAACAACGTGGTTTTGCCAGAACCGGTTGCACCGGTGACATAGACGATACCTTGTGCTGGCGCTAAAGCGTCGATTAATGGAGTTTCTAGATTCAGATCGGACATTTTCGGTGGTGTACTCGGAATGGTACGAAAACTGATTTGGATCGCGTCATGACCTTCTACTAAGCAACCTGTGGCATTGACACGAAATCGATAACGCTCGTTACGATTAGGCCGAAATTCATAGTGTGTATCGATATCAACGCCACTTAAAATTTGTGCGCTACCATTCGGGCCATAGATAAGATTGAGTGTTTCTGAGACTTCAGTGTTGGATAATTTACGTTGGGTAATACGTAATAATCGACCGTAACTTTCAGCAAAGACTGGTTCACCGGTCTGTAGTGTAATATCTGAAGCGCCCACTTTTTGGCAATGGATTAGTAGCCGGGTTAAACAAGCCGCGGTGAAACGTACCGGTTCATCGGGAAGTAGATGGGCTGTCATCGTGTGTCACGATGGATTTCCATCGACTTGGATTAACTTGTAATTTTGGAAATGAAGTGATACGCAATATTTGATCGTTAATATGCAAATCAGAACTATCGCCGGTAACACCTAAATCGGTATGGGCAACAAAAGGTTTACTGACCATTCCTTTTAGTAATAAATTCCGATATAAAGCCATACCGGTGTAATCACGGGTTAAACGCGCTAAATTATCATTAAAAATAGCATTGGCTTGATTAATACCATCTTGCCAGCCTAATGTGGCATATTTTTTCCAAACGAGACGTTCTTCAGGTGTTTTCGGTAAAAAAGCAGGTAAAGGTAATTCGGGGTGTTGATAATCCATCCAGAGATAGTTACGCCATTGTGGTGGCGCGGTAGTGAAGTGTGCTTGGCTGATAATTTGATAAGTGCGATCGTCGATACGTAAGGTTTGTCCATCGGTGAGATTCAGCGAATTATTTCCCTGGACTAATACAGGAGGAATGACATTGTGGTCGAGTAAGATGAGATTAAAATTAAAAATACGATCTAATTGTGACGAATTTTTAGTTAACACGTGATTAATATGCTCAGATCGCCAAGCCAAACCGGCTTGAGCACCGATACTCATCGCAATATCTTGGAGTGCTTGTGAGTGTAAAGCGGTCATTTGTTTTTTGGCAGTCGTGACCTGTGCATGTAAATCCTGTAGTTGTGTTAAATTATCTAAACTACCTACGGTTTTATAATTAGATTGTGTGGTGCTGCAGGCCGTGAGCAGTGCACACAGACTTAAGCCTGTTACTAACGGGAGTGTATTTTTTCGGTAACCTGTAATTTTTTTTAGGTTAAATGATAGGCGTAAATATTTATGCAATAAATTTTCGACGCATTTAACATTAATTTTTAGCATAACGTAATTCAATGGTCTTAATGCCCGGATAAACAAAGATATTGGCTTTTTCTCCTGCTTGTAGATTGGCATTGCGAATGATATAGTTTAGGGGTGTATTTTGTGAGGAAATCGTTACTAAAACTGGAACTGCTGGGCATTTTCCTATGACTTCTAAATGGAAGTGAGCAAGTTTGGCGATACGCTGCAATAGTGGTTCAATCGGACCTGACCAATCAACCGAAGCGATCGTTTTTTCTAAGCCTGAAGAGCTAGGATAGGGTAGTGGTTTGCTAATAGGAGGGCTAGAGGCTTTCTCCAGTTCTTTTAATTCATTTAATGATTGACTAACGGAACGCGCTGCCTCGGCTAGTTTAATCGAGGCGTCGTCTGAACCCGTATTGATAGTGGGAGTTATGGAGTTAGGTAAGTTTTGTGAAGCACACCCCGATAGTAGACTCACAAAAAGCGCCACTGTTATTTTTTTCATGCTTATCTTATTGTAGATAAAATTGTGTAACTTACTTCTGCATTGAAACAAGAAGGAAATATAATGTCAAGCCATGGTTTTAGGGGTTCAGTTTAATTAAGGCATATTGCACTTGGCCTGCCGTTTTACAGTGTTGAATTTGCCAATTTTCTGGAAGCGTCAGATTTTTGAGACTGGCTTCGGCTTCAATATAAATTTTACTTTCCGGTGCCAAAAGCGTTTCTTTAACCAACCAGAAGCAGGCTGAGCCGATCAAATTTTGATGGAAAGGCGGATCCAGAAAGATGATATTAAATAAAGGTTTTTTTGGTTTAAAGAGTTGCGTTGCTACAAAAGGAAATTGTCCCTGATACACTTTGGCACGGTTTTCAGCGGCGAGCTGTTTGAGCTGTGTTTTTAAATAGGAAACTAATACAGTGGATTGTTCTATAAAAGTAACGGATTGAGCATATCGGGAGAGTGCTTCAAAACCTAAGGCACCGCTACCGGCGAATAAATCTAAGCAATGGGCATTAGCAATGTCAGGAGCTAACCAATTAAATAAAGTTTCTCGGATGCGATTGGGAGTAGGGCGTAAGTCGGGTATCGCTGGAAAATGAAGTTTTCTTCCGCGCCATTGTCCGCCGATGATTCTGACTTCATTCTTTTTCATAGAACAGACGTCTCTAGAGCTATTGAGTGTTATTATTCTTAAATAGAGTTTTAAGAATAATGTGACATGATTCGGTTAATAACGGATTGCGTTTAATTAGAAAAGTCATTTATTATAAGCGTTTTCAGTTACACTGCATAGATTATGTTTAAATTTTTAAAACGCAAAGAATCTCAACCCGACTTCTCTGATGAGGAGAGAGTGATTAGCAGTAAACCTCGTTTTTTTAATCGAATAAAAAATAGTTTACAAAAAACTCGTCATCAATTAACTGAAAGTCTTGCTCGCTTAGTATTAGGTAAAAAAAAGGTTGATGCCGAATTAATTGAGGAAGTTGAAGAGTTACTTTTAACAGCCGATGTCGGTCCCACAGTGACTGAAGAAATTATCCAGTGCTTAAGCACAAAATTAGCACGCAATCAATTAGCGGATGGGCTAGCGGTATGGGAGATATTAAAACAACAATTAGGCGAATTATTACAACCGTGTGAATCTGCGTTAGTGATTAATTCTGAGCATAAACCGACTGTTATTTTAGTGGTTGGCGTTAATGGTGTCGGTAAAACGACAAGTATTGGTAAGCTAGCTCATTACTTGCAGAAGCAAGGTAAACAGGTGATGTTAGCTGCAGGTGATACCTTTCGAGCAGCGGCTACTGAACAATTAACGATTTGGGCTGAACGTAACCATATTCCCATCGTCGCCCAACATCAGGGTGCTGATAGTGCTTCAGTCATTTATGACGCTTTTCAAGCCGCTAAAGTGAGAAACATCGATGTCTTGATTGCAGATACGGCGGGTCGTTTACATAGTAAAAATAATTTAATGCAAGAATTACAAAAAGTAAAAAAGGTTATTAGTAAATTGGATGCGACAGCCCCCCATGAAATTATGTTAATCCTGGATGCAGGCACAGGCCAGAATGCGTTACTGCAAGCGGAAGCTTTTAACAAAGCGATAGCTTTAACCAGTTTGATGCTGACTAAATTAGATGGGACTGCAAAAGGAGGGGTGATTTTTGCCATCGCCAAAAAATTAGCGTTGCCGATACGCTTTGTAGGTTTGGGTGAAGGTATCGAAGATCTACAGGTTTTTTCAGCACAGGAATTTGTTCGTGCATTATTTTCTATAGAAAATAACGAAGTTTTACACTAAAAAATGGCTTAAAAACTTTGCTAAACGGGAATAATTTCTTTACTATTCGGTAGCGGACTACAAATGGAATACAAATAATAATAAGATTCAAAAAGTTAATTGAAAGAGGAAAAATGACTGACACAAACGTTTTTAGAAAATATATGTGCCTACTTTGTGGTTATGTTTACGATGAGGAGCTAGGCTGGGAAGAAGACGGGATTCCGCCGGGGACTCGTTGGGAAGATGTCCCTTTAACCTGGCGTTGCCCTGAGTGTGGTGCCATGAAAGAAGATTTTGAAATGGTAGAATTATAAACTAAAAGGATGTACCTCAGCGACAATGACGATAGCAATGAGCAACAAGGTTGGAAACTCATTCAGCCAGCGATAAAATAGGCTGGAATGTCGGTTGTTATCCTCCTTAAAATCATGTAAACATTTTCCACAATAGAGATGAAATAGGATTAATATAGCCACTAATCCTAATTTTAGATGCATCCAAGTGGCAGCCGCATAGTAGTTGGCAGCCAAGCTAAACAAGATAAAACCAAAAAGGAGGGTTAATAAAGCGGCCGGTGCCATAATGTAATAATAAAGGCGATGTTCCATGAGCTTAAAGCGTTCAATACTGATTTTATCTTTAGCGTCGGCATGATAGACAAATAAGCGTGGTAAATAAAATAAACCTGCAAACCAAGCGACCATTGCAATAATGTGAAATGCTTTAATCCAGGGCATAGGTGGCTCCAAGTGCTGATAATACTTTTAATTTTAATTAATAAAATAGCCTTGCTATGAATTATGACGTAATTATTCCGACAATCAAAGATTATTTACTCGCTTTGCAGGCTAAGATTTGTTTAAGTTTAGAGAACGAAGAGCAAGAAGAAAAATTTTTAATCGATGATTGGGTGCGTAGTGAAGGCGGCGGTGGAAAAACCTGTATTTTGACCGGTGCACTAATAGAACGGGGTGCAGTTAATTTTTCTCATGTTTTTGGTGGAGCTTTACCACCCAGTGCCAGTCAGCGACATCCTTCTTTAACGGCAGCAGCGTTTCAAGCAACCGGTATTTCCTTAGTGATCCATCCGCGCAATCCCTATGTGCCCACGGTGCATATGAATTTGCGCTTTATTGCCGTGTTAGGCACTGATCAACAAGTGGCACAATGGTGGTTTGGTGGTGGCTTTGATTTAACACCTTATTATCCTTTTTTAGAAGATTGTCGGCATTGGCATCTAATCGCTAAACAAAGTTGCGACCCCTTCGGCATTGAACTTTATCCGCGTTATAAAAAAAATTGTGATGAATATTTTTATTTAAAGCATCGGCAAGAGGCGCGCGGTATCGGTGGACTTTTTTTTGATGATTTAAATCACTGGGAATTTAATCGATGCTTTGAATTGATTCAAAGCGTGGGTAATCATTTTTTAAAAGCTTATTTACCTATATTACAACGACGTAAAGATTATGCTTATGGCCAGCGCGAACGTCAATTTCAAGCCTATCGACGGAGTCGCTATGTTGAATTTAATTTGATTTATGATCGCGGTACATTGTTTGGCTTGCAAAGTGGTGGGCGAGTTGAATCGATATTAACCTCACTGCCGCCACAAGCGAATTGGCACTATAATTGGCAACCGGAACCAGGCTCTCAAGAAGCAGAATTAACCGAAAATTTTTTAATTGCTAGAGATTGGTTAGCTTAGTTTTATTGCGAGATAGATTAGGCAAAAACTGAAGTGCGAAGAGTATGACTAAGCTAAGGGATCTAATTTTTTCTTCTTAGCGGATGCATGGCGTGCACGCATTTCAACGTCGATATATTGATCGGTAATTGCGCTAGAGCTATGGCCGGCATCATCCCTGACATGTTCACGGGGCCGATGCTTGACATCCTCGGAAATTCCCGTGTGTCGCAACCAATGTACGGTAGCGGTTTTTAATTCTATTGCCTCGTCTTTAAGTCCATCCTTAACCATACGAGTAAAAGCCGCATCAAAACAAGCTTGGACGATACAACGAATTTGTCGAGTACTTTGAATAGCCGTTTGGCCATTAATTTTTCTAATTAAAGGCGTGGTTTCACCGCGGCTAGGTAAACTCATTAGTCCTAAACTTTTGCGGTACTGCTTTAATGCATTTAACATATCATCACTGACACTAATTAAACGTTCTTTATTTCCCTTCCCCACCGTTAAAAACCACCAGTTGCTATCGGCATCTTTTTGAAAATGACCCATCTGTGGTTCCCAACGCGGGCTCGCGGCAAGTTCAGAAATTCGTAGATACATCCCATATAATGCCTTCATAATGAATAAGGTTCTATTATGCAAGGCAGGTTTCTGTTCGAAGAGGATTTCTGCCGTTTCTATGACATACGACCATTGTAACTCACTTAAGCGACGCACTTGATGATTACTTTTTTGTTGCCGTATGAATTTACTTTTTTGTCGAATTTGTGCTACAGGATTGAAATGAATATAGTCTTCTTGAATCAAATAGTTATAAAAGCTTCCACACACCGCAAAAATTGCTTGTAATGCTTTTTGTGATAGGGCATATTTTTTTATATCCGGCAGGATGCCTTGTTGACTAGCCATTTTATTAATCGTCGCGACAAAAGGCCGCCAATGGGGATGGGGTTTTCTCTTTCCCTGATGCGTGAAATAGCGCGCAACGGTTTTAACACCAATCCAGTGTTTAGGGGGTTGCTGGCAAAATTCTATGAAGGCTTCAAAGTCATCGCGGCGCAATCCTTTGATCGACTTTCCTAAAACGAACCAACTCCACTGTAATAAACGTTCAATTTCGCGCCGATACGCATTAAATGTAGCCTCGCTGCCCCGATAACTATACAGAAACTGTAAGGCTTGAGAATAATCTTGGCTGGCATAAGGCTTAGGGTGGGTTGTGTCTGAAATGGGTTGCAGTTTTTTTTTGGGATCGATAAATTTTAAACTATCAAATAATGGAATCGGAGAAATGAGTGACATAATCAAGTACCTTAGTAAAACTCTCGTTAGTTTAACAAGCTTTTATGAAAAAATAGGGAATAAATAAAAAAAATAATATTTGACAAGAAATTTTCAAAAAAGTTTAGTATAATTCCGGCCTTCCTAGTTAGGGGGTAAATAAACTTAATGCCCAGGATTGTTTCTAGCATAAAGAAACACATCACTACAACTGAGTTTTGGCGGGCCTTGTCGTTCGTCTTGAAGCGCCTAGAAAGTATCGCAAAATACCTCACTAAACTTCCTCTACCTTTTACCTTTAGCCTTTATATCTTACACCTGCTAAGAGCAGCTTTAAGGATATATAGTTATTTTTATAAAATTAAAAATAAAAACTTAGGTGATACGTGTAAGCTATTATTTGCTGTATTTAAAGTATCGATAGCTATTATCGCATTAGTTTTACTCGGATGTGGTTTTGCTTCACTGCCTTCGATTTTGTTAGCCTCGTTTTTTGCTTACAGTATTTTAAAGCTTATTCATAGCGCGATAGTTTTGTTAGCCAGCACTATCGCCTATCTAAAAATCGATAAACAGAGTATCGGACAGCGATGGAGGCGAGCACACTATCGCGATAACATGACCAAACATGTCGGTATGTTAGGCGCAGGCCTATTGTTTGTGTTATTTACCTGCCTGTTCAACGTTGGAACGAGTATTTTAATCTGGTCTAACCCGTTATTACTGTTGGCGGATACGGTAATTGGTGTGGGATTGCTCGTAGCTGTATTTTATTTAGGCTATAAAATTGGCAAAAATAAACACCTCGCAAGCGAAAATCTAGTTTTCATGTCGGATCAGGCTGCGAAAATAAAGAAATTTTTATTGTTGTTCGGTTTAGCTATCGTCGCTTTGCTATTAACTGCCGCTACGCCTAGTCTCGGAGTTTCTGCTATCACGATCGCGTTGGTATTACTTTGTTCACAAGATATCGTATTGACTGTTTATTATTATTTTAATGGGGTTTATATACCGGATCCTGAACCCGCTAATCTTAATGAAGAGCCATTAAATACCTACATCGGCCAAACCAACCGAGATTATTATCACACTTTTTCCCCCATATTATATTTACAGACACAAGTTTCAGAGAAGCTGCAGCAGATTAAAGAGGTTAATAAAGCCAATAAAAAACTGATTTTAAAAGTAACATTGGTTAAATTACTGCAATTAGAAAATAAATTAGCAAAAATTACAAAATTAAGCGCATTCAGTCGATTTTTTTCTTCACAAAAAAAACTAAATGTCAAAAAAGAATATTTACTCCGTGAGTTAACTTGGGCTTTAAATACCGATGATCAAGAAGTTTTAATCGATCTTTTTATCCTAGCCATTATCGATTTGGCTGAAAATAAAAGAACCGTGTTTTTAAAAAATAATCTATGTGAATTACTGGATTTATTGGATAGAGGTAATCTCGATTATCACCTACTACAAAAAAATAGCTTGGCCCAATTATTTTTTTTAGCGAGGCAGGGTGAATGTACCCAACAAACAGAAATCGTTAAACCTCAAGCGTTTTATCAATCTTTTTGGAAAAAAGTCGGGGCCTGTGATGCCTTATCACAGGCATTTCGAGCATCACGAAACATAGAGGAACAGATAAGCGTATCCAACCTACCTCTGGTGGCTTATTTAAACTAATGAGTCAAAAATAATGACTAGGTGGTGTTAAGGATAGTAAAAGGAAACTTAATTATAATGAGCGGCTTGATGCCATCAGGCATGCAATTAAGAAACATGTCATAGAGTATAGACTATGCTTTACGTGCTTAACGATTGGTTTCTTTTAGAGGTAGAGAAGTATATTAATCAGCTTCAAGCCTTATTGGCATTAAGTGAGCTGTGGTGCTTAATCCGCCAATTTTTAGACCAGTTACAGCAACTGTACCTCTCTATTACTTCCATTCCTCTTTGGCGTCTAATCTTTCTGGTGCTGAAACGCTTAATAGGTGTTATCAAGGCCGGGTTAAAGTATTTTTTAATTGATTTACCTATTCCTGCGCTGGAGTTTTTCTATGTTCTACATCTTGCTAGGGCATTTTTAACGCTGATTAATTTTTTTAAAGATACGGATAATAAAAATTTAGTTGAAAGAACTAAATTTTTATATGCTTGCTTTAAGATCCTTATTTCGTGTTTGATGTTTAGTTTTCTGATTTTACTATTCGTCTATGGTATGGCACCTTTGGGAGTAGTCGCTTATGCGCATCTCAAAAACTTATTTCGTGTTTATACGTTTTCAAAATTTGGCATTAGCTTGCTGACCTTAGGATTTAGTTACTATAGGGCTAAATCCTATCGTGACGACGCAGCGCATGCTTGGTTACAAGCGAATTATCAAGCCAATATTCAAAAACATACTCATATTTTAGTGCTAGGTATATCAATAGCGGTGTTATTGACGCTAGTGAGCGTATGTGGCTTCGGCTTGGGGCCAATAGGATTGGCGGTGGTTATCGTGTTAGCGGGTTTGCTGCTGATAATAGATATCGCCAAAGCGATTTATTTTTATAAGAATGGTTGTGATGTTCCAGAGCCTCAAATAGGTAGTTTGCCGCAGCATAATTCACTACTCGATTTTTCTAAGAGTGATTATTATTATAGAAAGTGTCGAGTTGGCAGATTAAAGATAATAGATGACGCTGAAGAAAGTTCTGAAGCAAATCGAGTTTATCTATTAAAAGAAATAGTGCTTAAAATTATTCAGTTGGAAGCTAAATTAAAAAATTCTTCTTCTAGAATAAGATTTTTTTCAGAAAAACAAAAAATACAGGAGAAAATAGAAGGTTTAAAACAAGAAGGAAGTTTGCTTTTAAAAGGTGATGATGAAGAAAATAAATTATTACCTAGTAAGATTATTAAGGCTTTAAATGAAGATTATCAACAATTAAAGCCAAATGATAAAACTTTAATCCCTAAAAAAGATCTTGAAAATTTAATGATTAGTAATGCAATAGCTATCTTAAATGATCTCCATGCACGAGGTGTTATCAGAGAAGAAAAGAAGGTAGAGTATTCACAACCGTTTCGGCAATCGTTTTTTAGAAAAAAAGGGGATTGTGAAGATATTAGAGACGCCTGTCAGGAGCTGTTAAAGCAACAAAAGCCTAACTATGACATAATCACATTGCGGCCTAGTATGGCAACAGGGCGAATACATGCTAGAATAGGCTAAATTTTAACCAGAGTTACACTTATGCCCCTATCACTGTTACTTATTCTCATTATACCTATAGCAATCTTGTTATTGAAGAGCTTTTTCACCGTTAGTCAACAATCGGTTGATGTGATTGAACGTTTTGGAAAATATACGCGTTGTGCACATGCAGGCTTAAATTTCAAAATTCCGTTCATCGAACGGATTGCCGGCGCTATTTCACTGCGGATCTATCCATTGGAGGTCACCTTAGATACCAAAACTCAAGATAATGTGATCGTTAAAATCCAGGTTTCCGTCCAATATCGGATTAAAGAAGACCGTGTTTATGATGCTTTCTATAAATTAGAAAATGCGAGAGAACAAATCACAGCTTACGTTTTGGATTTGGTCCGTGCTGAAGTACCGACCATGAGTTTAGATGCGGTCTTTGAAAAGAAAGACAGTATTGCAAACGCGGTAAAAAGTGAGTTGACAGGGACCATGCAAGAATTTGGTTATGAGATAGTGAAAGCTTTAGTGACCAATATTGATCCCGATGAGAAAGTAAAACATGCCATGAATGAAATCAATGAGCAGCAACGTTTACAAGTAGCGGCGCAAGCCAAAGGGGAAGCAGAAAAAATTCTAAAAGTAAAACAAGCAGAGGCAGAAGCAGAAAGTAAGCGCTTGCAAGGTGAGGGTATTGCTAACCAACGTAAAGCCATCATTTGTGGGTTACAACAATCAGTAGGTGAATTTCAAAAGGCGATTCCTGGCGTAACAGCGGCGGATACTATGAATTTAGCCTTGATTACACAATATTTTGATACTCTGAAAGAAATTGGTGCCAATAGTAAAAGCACAACTATCTTATTACCGCACTCTCCTGGCGGTTTAAAAGACATTGCCGCGCAACTCCAAGAAAGTATTATTACTGGGAATTTAGTTGCAAATTCAGAGCAGGCAGAATAATTTAAATTTTAAGTTTGTGCGGAATTTCGGCCGACTTGCTGGATGAAATAACGATGTAAATAATTATCTTGACTCAGCTCAGGATGAAAGCTAGTAGCGATGATATTTTTTTCATGTACAGCAACAATCTGATCTTGGTATTTGGCTAATACTTTAATGTGGGTGTTGTCATCTAGCAAGGTGAGTTTAGGAGCGCGGATAAAAACCATTTCCATCGCTCGATCGCTTATAATACAATGTCCACTTACCACTTGCGAAGCGAGTTGTCTGCCGTAAGCATTTCGTGTCGCACAGATATTCAGACGTCCCAAGCTTTCTTGTATGGGTGATAATACCGATTTGGCGAGTAGTATGGCTCCCGCACAGGTCCCTAAGATGGGTTTATCATAATCGATCAGACTCGCCCAAAGTTGTTGTTGCTTAAGTAACTTAATTAATACCGAACTTTCTCCACCCGGTATAATTAATGCGTCGCTGGCGGTCAATGTGCGGCGATCACGTACCCATGAGCAAAACACACCCAGCTTATTTAAACAGCGGATATGTGCTTGATATCCACCTTGTAAGGCTAAAACTCCAATATTCATATTTTCATATTAATTAATTGGGATTCTTCAGACTTTAAATTAAACCCACTCATCCCTTCTGCCAAATCATTCGAAACATTGAGTAAAATTTCCGGATTATCAAAATGGGTAGTGGCTTGTACGATAGCAGAGGCACGTTTTTCAGGATCAGCCGATTTAAAAATTCCTGAACCGACAAAGACGCTTTCTGCACCGAGTTGGCGTAATAAAGCTGCATCTGCAGGTGTCGCAACACCTCCCGCAGAAAAATGTGGGACGGGTAATTTACCTTGTTCAGCAACCCAAAGTACTAATTCTAAAGGAGCATTTAAGTTTTTTGCTTTGGCGTAAAGTTCTTCTTTTTTTAAAATCGACAGTTGTTTAATTTCGCGTGTGATAGCTCGCATATGACGCACAGCTTCGAGAATATTTCCAGAACCTGCTTCGCCTTTAGTACGTATCATAGCAGCACCTTCGGCAATGCGTCTTAACGCTTCGCTAAGATTGCGACAACCACAGACAAAGGGGACTTCAAATGCTTCTTTATCAATATGACATTCATCATCGGCTATGCTTAATACTTCACTTTCGTCGATAAAATCAACACCCAATGATTGTAATAGTTGCGCTTCAACAAAATGACCAATACGCACTTTGGCCATCACCGGTATCGAGACGGCTTGCATGATATCGTGAATTATTTTAGGTGAGGCCATACGTGCGATACCACCCATTTTACGAATGTCTGCGGGTACACGTTCTAAAGCCATTACTGAACAAGCGCCTGCTGCTTCGGCGACTTTTGCTTGTTCAACGTTAGTGACATCCATAATGACGCCACCCTTTAGCATTTCAGCCAGGCCGATTTTGATGCGCTGGGAATCATCAAGAAAATTCATAGTGTTATCACCACAATAAGAGTTTTATTCTGTTCGTACAGAAATAGCCTGGCTATTGTACAATAAATCTCAGTAATGCGTCATTTTTGCATAATTTATTTATTTCAGACGTTTTTTGAATCAAATTAGTTTCACGATTCCTGGCCTTTAGCATTCGAAAAGGCGAGCATTACGTTTTTAGCGGTCTTAGAAAATAAACATAGAGTGATTTAGTCGGTCGTTTTTCTTTTTCGGCCGGTATAACTTTTTTGATAATTAACACGTGACTTTGGTTTTCTAGGCGCTGAATTTTGATGAGTATAAGAAAACTGTCTGGGTCGGTCTGCCGTGGTGAGTTCGGCGGGGGCTTTTGCTTTCGCTTTATAATCAAATTCAGGGATAATGCATTCTTCTAAACGTTTCTTCAGTAAATACTCAATGGAACGGATTTGACGTCTATCGCCGTTGGTAATTAAACTAAAGGCTGCTCCTAATTTAGATGCGCGTCCAGTTCGCCCAATCCGATGCGTATAATCTATCGCTGTATTAGGCATATCAAAGTTAATCACATGGGATATATGATCGATATCAATTCCACGTGCCGCAATATCAGTGGCTACTAAGAATTTCAATTCACCATGGCGAAATTTACCGAGCGCAATTTTTCGTTTGCTTTGCGATAAATTACCCTGAAAGGAGGTCGCTTTATAACCGAGATGCCCAAGGTGTTCAGCCAAACGCTTGGCACGATGTTTGGTTCGAGTGAAAATGATGGCTGATTGAACCTTATTGTTTAGTAAAATGGTTTCCAATAAATCAGTTTTCAATGCTTCTGAAATTGGGAATAAGGTTTGTGTGACGGTATTGGCTGGAGCCGATTCACCAATTTTTATAGAAACAGGATTATTAAGTACTTTGTCTGCTAATAATCGGATATCTGCCGACATAGTGGCAGAAAAAAGTAAATTTTGGCGTTGTTTGGGTAAATATTTTAAAATATGATAAATAGGTTCTCGAAAGCCGAGATCAAACATATGATCAGCTTCATCTAAGACCAATATTTCAATGTGATGCAGGTTAGCCTGCTCGCGCTTACTTTTGCCTCCTTGGAGTAGGTCAAGCAAACGACCTGGACAGGCGACGACGATGTCGATACCACCGCGTAATGTTCGATATTGCTCAATGTAATTGACTTTACCACCGTAAATAGTGGCACAGCGTAAACCAGTTTTGGCACCGAGCTTATTGATAGAAACACAAATTTGGTCAGCTAATTCTCGCGTCGGTGCTAGGATAAGTGCCCGTAATTGACCTTTAGGTCCTGACATTAGGTGTTGCAGTAGGGGTAAAGCAAAAGCCGCGGTTTTACCAGTTCCGGTCTGAGCCAAACCAACAACATCTTGACCTTGTAAGATAGCGGGTATGGCTTTTGCTTGGATAGGTGTGGCTACTTGGTAACCCTCGGCTTGAATACCGGATAAAATTTGGCTGTTTAAGTTAAATTCTGTAAAGTTCACTAAAAAAGTTCCTGGCTGAGTGAGCCAAGTAACATCTTTAGCTCTAAAAGTGGGCTATTCTATCAGGCTTATTCGGCAAATGATAGGAAAATTGCACTAAAAATAGACGGTCTCTAGCGATTGCTAATCCGATAAAAATTCAAGGATCCGAGTTATCTGTTCTTTTGGATATCTGTAGCGGGCGAGAGTATGATTAACAGTCAGGGACTGACTTAGCTAATCGTTTGAATTTAGACTATTTTTTT
>contig_193
CGAAAATCAGATATATAGGGCTATCGATAAATTTGAAAAATTACAAAATAAAAGTAGTTATTCTTGGAGTTAAGAGTATCTACTCGGAGTAGATCTAATTTTAAGTTGTGATCTTACAACGTTTTTATGGATGATCATAGCTAAGAGGTTGATAAGTCGTCATTTAAGAACCTGAAATCCCCATAAACGTGCATTATTATCAATGCGCGTATAACCACCAAATAAATAATCCTAAAATAGCGGCGTTATTTTTTATCCAGCGATAACCTAGGTCCAGTGTAACCTTGATTATCAGTACCATAAGCCAACTTGGATTGGCATAAAAATTATGTGTATTATTACTGTTTAGCGGGAACATTAGATCAGCTTGACTACTGTGACGGGTGTAAGCACTGGCTGATACCTGTGATGACAAGGAATTTGTTGCGTTAGTGGCTTCTGAAAAAAACAAGATAAACAAAGCTAAAGCCAGTAATTGTTTATCTTCGATCATTAGGATTTCTTGCCTAAAAGCTCCAGCCGTCAACTCTTGAGTCCAGCTATAGAAAGAATAGTAAATTTTTATAGTGGCCTTTAGAGTGAAGAGTTTTTCTTTTGGGTAAGTCTGCTAATGCGTATTAATACTTGTAAGTAAGCTGCTTTTAAATTAGTATCCGTGTAAGTTTTTTATAGGGGTAAAAGGAATTTTTCCTATATGAAAAGGATTCAATTACTTTATATTAGTGCGCTTTCGTTATTTATCACGATTTCACAACCTTGTTATTCTGCTTGTACCCAAACGGCAAATCGACTCAATGCGACTACCGGAAGTGTTTGTACCGCTAATAACGCAATCTATACTCAAAATACCGTAGGACAACCTGTTTTCAATTCCACTACAAACAGTGTTATTAACGCCAATTCTTCAGTAACTCTAATTAATACTTTAGCAGGGACTAACGGGATTGGTGCACGCGCACAAAATGGTGGCATAATCAATTTTAATGGTTTTGTTACGATTGAAACAGGTCAAAATACCGGCAATACCGAAGGTTCAACAGCAGCACGTGTTTCAAGTAATGGCGTTATAAATATCAATGCAGGTGCCAATATTACCACGCATGGAAGTAATTCTATTTTTACTGGTACACAACAAAATAATGGCTTATCAGCTGATGGAGGTGTGGGTAATGGACTTCTTGAGACAAGAGGAGCACTTCAACTGGATATTAATGGCTATGATAGTGAGGGAATAACGGCAACAGGTGCAAACACTAACCGAATTATTATCCATAACGATGCAAACATAATCATGCGGGGCTTAAATTCTCGAGGAATGCATGTTAATGATGGCGGTACTATTATTTCCGAAGGAAAAATAAGCATTCGTCATGAAGGTAGTACCCTTTTTCTAGGAACTCCCTCTATTGGTGTTTATGCTACTTCTTCAGGTACTGGAGCAGGAAGTATTGTTTTAAATGATTTAGATGTGGTTACGGTTAATGACGACATTCCTGGTGTCGTTGCAAATGGTTCAACGGGCAATGGTTCGCCAAGCATAACCATCAATGGCACAGCTAATATTCAAATTTTAGGTGATGATTCTCTCGGTGTGGGCGCAAATGAAAGTGGCATTGTTACTATTAACAATGCCAATATCATTTCATCGGGTACCAATGGTGTTGGAATAGGGACTCGTGATAATGACGGCATCATTAACATTGCTTCTGGTCAAATTAATGCAAAATTACATGCTATCCAAATGTTTGATGGTAATAATCAACAAATAAATCTATCGAATATTAATTTAATTGCTGAAGATGATGTTATTTTGATTGACGGCTCCACCAGTGCCAATTTACAAATAACCAATGGTATGGCTAGCGCTGTAACAGGTCAGCAGCTTTTAAATGTTAATAACACCAGTGATTTTACCGGTATTTTTTCGCAAAGTGTTTTAAACGGTGATGTTTTTGTAGAGGGCGGTTCAACTTCCACCCTATCATTACTTTCTAACACTTTATTGACTGGTAGCATGGATGGTGGTAGTGCTTTAATTGATCCGACAAGTCGATGGTTAATGACGGCTGATTCTACCATTTTAAATATGGAAAATAATGGGATTATTGATTTTGGGAACTATAGCGGTACTTACAAACAATTGCAGATCAATAGCAATTATACTACTAACAACGGGATAATTAATTTAAATACATCACTGGGTGCTGACAATTCATCAACCGATATTGTAGTTGTTCAAGGTAATACGACGGGAACTGGTTTCGTAAAAGTAACTAATACTGATGGTATTGGTGCACCAACTAATGAGGGTATTAAAATCATTGATGTAAACGGTGCTTCCAATGCGACGTTTCAGTTAATTGGCGACTATGTATTTGAAGGGGATCCCGCAGTAGTTTCGGGGGCTTATGCGTATAGACTTTATAAAAATGGTATTAGTACGCCTACAGATGGGGATTGGTATCTTCGTTCATCCTTAAACGATAGCCTTACGCCACTTTATCAACCGGGTGTCCCTATTTATGAAGCTTATGCCGGCGTTTTACAATTGTTCAACTTGATGGATACCCTTCAACAGAGGGTTGGTAATAGAAGTTGGTGGGGCTCAAATAAATTTTCATCACTAAAGGCTTCCAATTTAATTGAAGGTGATGGTTTTTGGAGTAAAATTGATGGAATGCAAGGTTCCTTTGAGCCTAAATCCTCAATAGCTCCATTTGATTATCGGGCTAATTTATTGAAATACACTTTAGGTATAGATAAACGTTTATTTGCAGATTCTACGGGATCGCTAGTAGGTGGATTAGCTGGTCATTACGGTAAAGTTTTTTCTGACATTAATTCATATTTCGGTAAAGGTAAAATTAATGCCAACGGTTATGGGCCAACCGCAACACTAACTTGGTATAGTAACAATGGTTTTTACGTTGATGGACAAGCTCATGCCATTTGGTACGATAGTGATTTGTTTTCAAATACAAGTAATCAGACGCTTAAAAATAATAATGATGCGCAAAGTTATGCTACTAGTCTTGAAATAGGAAAACGAATTCTTTTCAATACAAATTGGTCTTTTACTCCGCAAACTCAATTTGGTTATTACCAGGTGGACTTTAATCATTTTAAAGATGTTTTTGGTGCGGATGTTTCTTTAAACAATGCCAAAAGTCTTATTGGGCGTTTAGGATTATCTGTAGATTATCAAAATAGAGAGTTAAATTCACTGGGTATAGTAGATAGGAGTCATTTATATGGAATTGCCAATCTTTATTACGATTTTTTAAATCAATATGCTATTACTGTATCAGAAACGCCTTTTAGTAGTCAAAATTATCCTCTTTGGGGTGGACTTGGTATTGGTGGCTCAAAGAATTGGAATAATGATTGTTTTTCAGTATTTGGAGAAGCTTCCGTAAATACCAGTTTAAGCCATGTTAATAACAATAATTATATCATTCTAGGGAGGTTAGGTGTGCGAATTAAATGGGATTAGTCAAGACATATCTTGTTAAGGTGGTTTTTTAGTACCAGAATGTCAAAAAGTTCTAGCCTTGAAAAAGAACAATTTAGCTAGTTTTGTTAGTTAACCTATCTTTTCTTTCATAGGGCCTAAGTTTTTATATACTATTGATGGCAGCGTATGAATGAGGGTAATTAGGCAAATCAACATCTTCAGCAATATAATCTTTAAAAAAACTACTTAATCTATTAGGTAATTCAGTTTTAAAATTTTTCACATTAGAGGCGTTTAAATTTTTAATTTGATCTTTAAGCTTTTGCTTTAAAGCATGGAGTTGATTATTAACAGCAGGCGCATTCAAGCTGTTCGCTAAAGTGAGCATTTGCGGTAAATTATAAATGAGTGCTGCACCAAGATTGGCTATCCATTTTAATGCTTCAGCTAGGTTCCCTGAATAGCCTACTTCTTTTAAACTATCTGCCATGGCTTTGTGTGTGGTAAACCCTGAGAATAATGCAGGGAGTGCAAAAAGTGTAGCCAACAAAGAAGGTGTTTGCAAAGACATTAGTTTTTTACTCATCGAATTGACACCTTTAATCGAGAATCCTGCACCCGGTATCCCATTGCCAATGGCAGCGAGTGAACCTAGTAATAGACTGATTGAGTGATGAGTCCCTAATTTTTTTTCGGATAAGTCACGCATACCAAAATAACTTATTAATAAATACGCACTAAATTGGGGAATACTGAACAAGCCAAGTCCGGCATTTAAAGAGTAATAGCTTATTTTTTGCCGTGAAGTGGATTCCTTATTGGCTGTAAGGAGAAAGATTAACTGCTCCTGTAATTCTGAATTTAATGTTTCATTTGGTTCTGATTGATGGTGTTTCTGAAACTTTTCAAATGCAAGGTTAATTTTTTCTATAAGTTTTTCTTTTTGTAAGTCGGTTTTATTTTTGAATAGAGAAGAAATGCTATTAATTAATTCCATGGAGCCTACAATATTGACACCGATATTAAGTAAGGCAGAAACTATCTGTAATATCATTAAGGGCTCATCAATATAGTTTCCTTCTTCATCGACTATATTCATAAATAAATTAGGTGCTACACACATGATAGAAAAAAATATTGCTGCTGAAAGTTGCAAAGGCAACTTAAAAAATTTAGAAAACTGCTGCGAAAGTTCCCGATAGGCTTGTATATTAAAAAGAAAGTTAGTTCCAATTCCACTTGCTGCGGTAATCTCTTTTAGCCCGTCTGCAATGGAAGCACCTGCTTGATAAGAGGGTTCAAAATAAGTAATCACACTGACTGCCGATGCCAAAGCTATACTAAATGTTTTACAGGATATATTTTTAGTGGCCGTAATAGATTTTTGAAAAAAATTAGGAGAATGCTGTGCAGGAAGTAAAGATATCGTTTCAGCAACAACGTTTAGCATTTTATTCTCCTTGGCAAAAGTGTTATTAAGTTTTTATTGAGTTATTAATTGTAAGATAGAATAATTAATCTTTTCTTAACTCACAAGGAATTAATAAAATACATAAAGGGATTTTATTTATTAGTGATTTAAACCAATAATCAGTAGATGTCTTTTTTCATCAAGATCAGCAATTTGTAAAGGTTTTGTGTCAATGAGCTTGAAATCAGTATCAAGTACATGGATCTCTTCTGCGGGATATTGCCCTTTCATGGCTAAAAAACTTCCATTTTCGCAGCATAAATGTTTAGTTTTATGTAAAAATTCATTGAGCTGGCTAAAGGCTCGACTGACTATACTATTAAAACAATATTCGGGATGATATTTTTCAACGCGCAAAGAAATGATCTCGACGTTAGTTATCGTTAAAGTTTGTATGACATGGGTTAAGAAGCGCGTTTTTTTTCCGTTACTATCTAGTAATGCGAAACGATAGTGTGGGTGCGTCAATGCTAAAGGTATGCCCGGCAAACCGGCACCTGTGCCGACATCTAGAATGTCTGGACCTTGCAAGTAAGGGCTAATAACAAGACTATCAATAATATGCTTGGAGAGCATCTGCAAAGGATCACGTATGCTGGTTAAGTTATGTATTTGATTCCACTTATGTAATAACAAGACATATTCAATTAATTTCTTATTGATTTTTTCATTAATGTCAAAATGATTTTTGCTTAATTGTTTTAAAAGCTCAACATGTAACTGTTTGAAATCGATCATTTGAGTTTTCCGCGCGAAGCTTTAATGATAATTTTTTATAAAAAATTTTCTAAACCATAAACTAATTTTTTTAACGATCTCACTTTTTTACAAGCCAGTAATACGCCAGGCATATAGGCATTACGATCTATTGTTTCATGGGCGATAACGAGATTTCCACCGAGATGGCCGAATATTATATCTTGTTTGGCGAGAAACCCAGGTAGACGTAGTGCATGTATTGGAACTTGATTCTTAACCGCGCCACGTGCGCCCTCTAGTGTTTCGTGAGTTTTTTTGGTGTTAGGCGATGTTTTTCTAGCGGCACTAATTAATTCAGCGGTTTTTATAGCAGTTGCAGATGGAGCGTCTAACTTTTTTTCATGATGGGTTTCTATAATTTCACATTCAGGAAAATAGTGTGCGGCTTGTTCAGCAAAGCGCATCATCAATAAAGCACCTATACAAAAATTGGGTGCAATGATCCCACCTAAGTTTTTCTCAGAGCAAAGCTTTTGTAATTCATTTATTTGTTCTGGGCGCAAACCACTAGTTCCAATAACTGGATGAGTCCCTGCCAGTATAATGCTTTTGGCATTTTCAAAGACGACAGCGGCATTGGTAAAATCAATAGCAATTGTTGCTTTGCTGGACAATAGATATTTTTTAAGCTCATCGCTACTGTGAGTTTCTGCGACTAAATCGAATGCTGCATCCTGCTTAATCGTTTTAGTTGTGATTCGCCCCATGCGCCCAGCCGCGCCGTTAACAAGAACACGAATTGACACCGGAAATTCTCCTGTTGTTGCAAGGGATTGGAGTGACTATACTCTATATTTTATGAAATTATCTAGTAAAGCTAATCTTTATCTTATTTTAGCCACCTTGATGTGGGGGGTTACTTTTCCACTGACTCGAAATGCTTTGACTGAAGTTGATCCGTTTGTATTTGTGAGCTTACGCTTTGCGTTAGCAGCCTTGGTTTTGTTACCGAGTGTCTGGATTTTGTTCCATAAGACCACTCGATCTATTTTGTGTGCCAGTTTAATCATTGGTGTTCTCAATGCAGGGGCTTATCTTTGTCAAACTATCGGTTTAGAAACGGTGCATTCTGCACGTGCAGCGTTTATTACCGGTGCGAGTGTTATTGTAGTCCCTTTTTTAGCGCCTTTGTTTAAGCTAGAAAAGCCGGGTCGCTTGGATTTATTGTGTTCGGCCATAGGATTTATAGGACTTTATGTTTTAATGGATATAAAACATCTTTATATTGGGCATGGCGATTTATGGGTTTTTCTGGGTGCTATCTTTTTTTCCTTACAAATTACTTATCTACAGCGTACTAATCAATTGATTGGTGATTATCAATTATTGGCTTTTTATCAACTCTTGTTTACCGTTCCGTTTGTATTTTTATTTACTAAAGGGCATTCTTTTAGTGCGGCTTTACAGCCACAAGCCTTAATTGGCATTCTATTTTGTGCTGTATTTGCGACCAGTTTGGCGTATTATTTACAGAATAAATATCAAAAATTTACCAGTGCTCCCAAAGCCGCGTTGATATTTGCTTTAGAGCCAGTATTTGCTAGTCTATTTGTTGTGCTGATTAATCAAGAAGTGCTAGCTAGAACCACGATTGTGGGTGGTTCATTCCTTTTGTTAAGTTTAATTCTACCTGCTTTAGCGAATATGAACAAAGAACCTGATCCTCTCATAAAATAATAGGTGAAAAATGACTGAATTAAAAACTACTTTTCTTAAAGATTACACTCCACCTAGTTTTTTGATCAATAGGGTTGAATTAACTTTTAAATTAAATGAAAATTTGACTCAAGTTAATTCTCGTTTGGCGCTTACTCGAAACTCGATATCAGAAAATAAAAATAAACCACTGGTTTTGCAGGGTGAGAATTGCGAATTGATTTTTATTAAGCTCGATGCTCGACTTTTATCAAATAGCGACTATCAACTTAAAGATAATGAACTTATTATTTTTCACGTACCCGATCAATTTAATCTTGAGATTGAAAATAGAATTAAACCTAAAGAAAATACAGCATTAAGTGGACTTTATGTTTCTCGAGGAATTTTTTGTACTCAATGTGAAGCCGAAGGTTTTCGTCGCATCACTTATTTTTTAGATCGACCGGATGTATTGGCCCGTTATACGACTACTATTATTGCTGACAAAAAGAAATATCCCATTTTGTTATCCAACGGAAATAAAATCACACAGCAGGATTTAGAAAATAATCAACATTCTGTTACTTGGGAAGATCCGTTTAAAAAACCCAGTTATTTATTTGCTTTGGTTGCAGGCGATTTAGAATATAGTCAAAATGAATTTGTGACTCAATCACAGCGAAAAATAAATTTACAGATTTTTTCAGAAAAAGGTGAGAAAAATAAATGCCATCATGCGATGGAATCTTTAAAAAAAGCCATGCGTTGGGATGAACAAGCCTATGGTCGCGAATATGATTTAGACATATTCATGATTGCGGTCATCGATGATTTCAATATGGGCGCCATGGAAAATAAAGGACTTAATATTTTTAATGCGCAGACCATTTTGGCGGATCCGAGTTCAGCAACTGACGTAGATTATAGTTATATTACTAAAGTTGTAGGACATGAGTATTTTCATAATTGGACCGGTAATCGCATTACGTGTCGCGATTGGTTTCAATTAAGTCTTAAAGAAGGCTTGACGGTCTTTCGTGAACAGGAATTTAGTGAATCTATTGGCAATCCTGCGACTGAACGGATTAACACGGTAAGACAATTAAGAGCGATGCAGTTTGCAGAAGATGCAGGTCCTTTAGCTCATCCCGTGCAACCTGATTCTTATATTGAGATTAATAATTTCTATACCATGACCGTGTATGAAAAAGGCGCTGAAATCATTCGCATGATGAAGGTCTTAGTGGATCCAGAATTATTTCGCAAAGGTATGGATGATTATTTTACTGTTCATGATGGACAAGCAGTTACTATAGAAGATTTTGTTAAATCAATCGAGAAAGGGAGTGGTTATGATCTACAACAATTTCGTCGTTGGTATAAGCAATCCGGGACACCCGAATTACAGGTGGATTACCATTATTCACCGGAAGAAAAAACCTTTGATTTGATTCTTAAACAACATTGCCCTGCTACACCTGGTCAACCGACTAAAAAACCTTTTTATATTCCTTTAGTGATGGCTTTATTTAATCCAGCGGGCCAAGCGATTGACTTACAGTTAGTCGGTGATGATACACCTCTGGGGACGCAATGCACATTAAAACTCAGAGAATCTGAGCATGTTTTCCAGTTTGTTAACGTCGATGTTAAACCAATTCCTTCTTTATTGAGAAATTTTTCTGCTCCAGTAAAATTGAAGGTTAAGTATTCTGACAAGGATCTCGCCTTTTTAATGCAATCGGATACCGATGGCTTTAATCGATGGGATGCTGCGCAGGAATTAGCTAGTCGAATTGTGTTGCGCCGAATTCAATCCTCATCAACGCTAGAAGATTCAGCCGTTAGTGAGCTATTTAAAGGATATAAAATTCTATTTGCTGAGGATAAGCAGGACAGTAAGGATTTATTGGCAGAATTACTCAGTTTACCGAGTGAAGCTGCTTTTGCAGAACAAATGCTTATTATTGATATCGATGGTATTCATGAAGAAAGGGAATGGTTGCGTTTTCAGTGCGCTAAAAAACTAGAAAATAATTTTTTACACTGTTATCAAGCCTGCCATGATTTAAAACCTTATGTTTTTGATAAGCAGTCGGTAACGAATCGACGTTTAGCTAACATAAGTTTAACCTATCTCATGTTATTGCAAGACCCTAACGTGCATCATCTCTGTGTGAATCATTACAAAAAAGCCGATAACTTAACCGACAGGATTGTGGCATTAAGCGAAATAGTCAATCATAATTTATCGCAAAGAGATCGTTTTTTAAAAGAGTTTTATGAAAAAAATTCAGCGAATTCTTTAGTGGTTTGTAAATGGTTAGCCATACAAGCGCGTGCTCCATTGCCTGATACCTTACATCAGGTTAAAAAATTACTGAAGCATCCTGCTTTTGATTGGAAGAATCCGAATAAAATTCGATCCTTGATTGGTGTTTTTTGTTCAGAAAATCGTAGTCAATTTCATGATCGTTCAGGTGCCGGCTATGTATTTTTAAGTGAGCAAATACAGCACCTTGATCTTATCAATCCTCAGATAGCGGCGCGTTTAGTAAAACCTTTTACACAATGGAAGCGTTTTGATGTTGATCGTCAAGCCTTAATGCACGAACAACTAGAGAAGCTTATTAAAATACAGGGACTTTCTTCAGACGTGTATGAAATGGTGAGTAAAAGTTTGTTATAAACTCTTCGCACTTGAATTTTTGACTGTGTTGCCGCTCAACTCGCAATCCTCATGTATCTTGAATACACTGCGGTTGCTTCGTTTTCGCGGCGCCTTGCCAAAAATCCCATTGCTGTGAGTATAAAGTATTTTATACGACCGCATTTGAGAATTTTTGAAGATTAAATAGTTTGTTTAGCTAAAAAGATACCCACTAAGGCGATCAGCATCCCGATCATTTGACTGAAACTTAGATATTCTGAAAAGAAGTACCAACCTGCCATTGAAGCGACCATCGGTTGGATAAGCAGGGCGGTTGATGAAAAGGTAACCGGTAAATACGGTAAGGCGTAAGCGATTAATCCTTGTCCTAAAATATGTGCAAACAAAGCTAAAGCAAATAAAATAATCCATGCCATTTCTGTTTGCGGTATAGCAAGCTCACCCGATAGGCACGTGATGGTAAGTAAAGTGAGCATACTGGCAAAAGTGGATATCGCCATACTGGAAAAAGCTGTAAATTTTTTACGCGCTCGATTTAAAACTAATAAATAACCGGCATAGAAAAAGGCAGTGATAAAGGCTAATCCATCACCAATGCGGATATTTTTGTCCATATGGAAGCTGGGATGAATTAAGACAGCGATACCTAATATGGCTAATAATAAACCAATCACTAACTTTTTTTGTGGTGGTCTGCGTAAAACAATCCATCCCCATAAAGCGATAATGATGGGTGAAAAGTTAGCAATTAAAGTCGAATTGGCGATGGTCGTATATTGAATAGAAAGATGCCATGTGGCGAGATCACCGCCAAATAAAACGCCAGAAAATAATAGCCAAAGATAATCTTTTAAGGTCGGCGCTTGCTTATCATCGGGGCGTGTATAGCCTTGTCCTAACGAAAGTAAAGTTAAAATGGGAAAGGCGATAGCTACGCGCCAAAATCCAGTCGCAATGGGACCCACTTCGCTTAATCGGACAAAAATAGGAGCAAAACCTATCGCTATAGCACCTATCACTAAATATAATAAGGCAAGTTTACGTTTTTTTTCTGAACCAATTCTTTTTAAATACTTGACCATAAATTAAGCTCCAATTAGAGAAATCTTTTTTATTTTTTAAAATTATCGATGGGTAGATTTATCTCCCAATAGTTTAATTAAAGCATAGTTTGTTGTGGGCGTAGGGATAAGTTTTTTCTTATCTTGATTAGGCGTGAATGAGGTATGATTCGCTTTAATTTTTCACAAAGTTCTAAAAATATCGTCTATGATAGGAAAGTACACTTAAAAAATGTGTATATAACAGGTAAAAATGGACAGATGTAATGTGGGTTTTTTATAGGAGCTATTATCAATTTGCCATGATTGCCATGATGTTGGGTAGCCTAAGTGCTTGCCTGGTGGGGCCTGATTTTGAACCGCCTGAACCTCCGAAGATAAATCATTACACCAAACCCCCTTGGCCTTGTAGAACTGCCAGCGCACCAGGGCATGGAGGCGCTTCGCAGCAATTTATTCAAGCTAAAACTATTTCTGCAGAATGGTGGCGTTTATTTCATTCACCTAAAATAAATAAACTCATTTGCCAAGGGTTAACCAACAGCCCTAATTTAAAAGCGGCTAAAGCTACCTTACTTGAAGCACAGGAAAATCTAAGCGCGGGGATAGGTAATGGTTTGTTTCCCAATATCGCAGCTGCAGTGACCGCACAACGTGGTTCCAATACGGGGTTTTTTAATTCATCCAATGCGGCAAGTGATACGTTAACCACCAGTGGGATTCCTACGTCCGTATTTAATCTATTTAATGCCTCAGTAAATGCTTCATATCTACTGGATTTTTTTGGAGGGGTGCGACGACAAATACAAGGGTTACAATCGCAAGTAGAATATCAATATTTTGAACTTCGCGCGGCCTATCTGAGTCTAACGTCCAATATTGTAACGACGGCTATTACCATAGCCTCATTGCATAGACAGATTTGTGTAACTAAACAATTGATACGAGAGCAAGCTGAGCAATTGGCAATCATAAAAAAACAATTTGATCTCGGTGGTGTTTCACAAATTGAGGTCGTTGCACAACAAACCCAATTAGCACAAACTCGAGCTGCTTTACCGCCTTTAGAAAAGAGTTGGGCACAAGCACGTCACTTACTGGCTATTTTAGTCGGTGCTTTTCCTAGTGAATGTTATGTTATTCCGTCTTTGGATTTGAATGAGTTGCACTTACCGACTGAACTTCCATTGAGTGTGCCATCGGCTTTAGTTCGGCAAAGACCCGATGTGCGTGCTGCTGAAGCATTATGGGAAGCGGCTAATGCTCAAATAGGGGTTGCTACGGCTAACTTATATCCACAGTTTACGTTGAATGGTTCTTGGGGAAAATCTAATTCAGTGGGTAGTAAAGTTTTTGGCTCGCAGAGTAATTTATGGAATATTGGAGGAGCATTATTTCAACCACTTTTTCGAGGAGGTGCTTTACTGGCTGAACGTCGTGCGGCTATTGCCGCTTATGATGTAGCGGCGGCACAGTATCGAGAAGTGGTGTTGCAAGCTTTTCAAAATGTAGCGGATACGTTACGGGCTATAGAAGCGGATGCTCGAGAAATGCGCGCACAAAAACAGGCCGAATCAGCGGCTTATGCTAATTTATATTTGGTGAGACAACAATTTTTTCTAGGTGGTGTTAGTTACCTTTCTTTATTGGATGCACAACGACAATATCAGCAAACACGGATTAGCTTGGTTCAAGCTGAAGCGAGTCGATATGCGGATACAGCCGCTTTATTTCAAGCTTTAGGGGGTGGATGGTGGAACTCGGATTGTTAGTAGAGGATCACAAACGTGCATAGGTTAAAAAAGCATTTTAATCGACCCATGATCATCATGTTGATCAGCGTCGGTACGCTTTTTATTCTAATTTTTGCTTATCAAACGATTAATCATTTCTTTATTCGACATGCGATGCAAAAAAATATTTCACCGGTTGTCACTGTTTCAGCTATGCGCGTTTCATATTCATGGTGGCAACCTAAGATTTTGACCTACGGTAGTATGCGTGCGGTAAACGGAGTCTATGTTACCACTGAATTAGCTGGATTAGTGCGTATGGTTTATTTGAAGCCAGGCGCGGAAGTTAAGGAAGGAGATGTTTTAGTACAACTTAACGCCGATTCAGATGTGGCATTATTGCATTCATTAGAAGCACAAGAGAAATTAGCTGAAATTATCTATCATCGTGATAGGGCACAATTTGCTGTCAAAGCGATTAGTAAAGCGGTGCTTGATACGGATGAGCAAAATTTAAAAAATTTAACTGCACAAGTCGCTCAACAAGAAGCGATAGTCGCTAAAAAAACTTTAAAAGCACCGTTTAGTGGTCGTTTAGGTGTTTCGACTGTAAACGTAGGCCAATATCTTAATCCGGGTGATCAAGTCGTTACTTTACAAGCCTTAGATCCACTCTATGCCGATTTTTTTATTCCACAGCAGAAGTTAGTGCAGTTACATATAGGATCCATAGTTAACATTAGAACAGATACCTATCCAGATAAAATTTTTACTGGAAAAGTGACTACCATCAATCCGATTGTGGATGTTAATACGCGAAACGTGCAAATTGAAGCGACCATCGCTAATCCACAATCTGAATTATATCCTGGTATGTTTGTTTCAGCGGAAGTGCAAACGAGTCCACTTAAACACTATTTAACTTTGCCACAGACGGCAATTAGCTTTAACCCTTATGGAGAGATCGCTTATATCGTGCAACAAAAAGGAAAGGATAAAAATGGAAAATCACAACTTAGTGTCCTACAAACTTTTGTGACGACGGGTGAAAAACGCGGCGATCAAATTGCAATTTTAGACGGTCTGAAAGAAGGTGAAATGGTCGTTACGAGTGGACAGCTCAAACTAAAGAATGGCAGTTTAGTCGTGATTAATAATTCAGTGGTGCCGAATAATAATCCAGCACCAGTAGCTATTGATGAATAAACCAATGGAATGGAAGACAAAGTGAGCTATTTTTAAAGGATGAGCTCGTTTTAGTTTAAGGATAGCGGTTTTTATGCGCTTTACGGATATTTTTATTCAGCGACCTGTGTTAGCAACCGTGATTAGTTTATTAATCTTGGTGTTAGGAATACGTTCGTTAACTTTGTTGCAAGTTCGGCAATATCCTTATACTGAGAATGCCGTAATAACGGTTTCTACAGTATATACGGGTGCTGATCCTGCTTTAATTGCAGGATTTATCACGACACCACTAGAAAATTCAATTGCGCAGGCGCAAGGAATTGATTATTTAACTTCAAGTAGTACACAAGGTAGTAGTTCGATACAAGCTAATTTGCTATTGAATTACGATCCGAATAAAGCATTAACTGAAATTAATACCAAGGTCAATGCCGTTATTAATCAGCTACCTAAACAATCTCAACAACCTACGTTGAGTATTGCTATTGGTGAAACCATCGATTCGATGTATATCGGTTTTTATAGTCCGAAGTTAGCGAGCAATCAAATTACGGATTATCTGACTCGAGTGGTACAACCGAAATTACAAAGTGTTCATGGTGTACAACAGGCTGAAATTGTTGGTCAACATTTATTTTCACTCCGTGCTTGGTTGGATCCCGCTAAATTAGCTTCTTATGGTTTAGGTGCTGATGATGTGGCGAATGCACTAGCTAACAATGATTTTATTGCGGCGGTCGGACGTACCAAAGGGGATATGGTCACCGTTGATTTAACCGTAAACACTGGTTTAAACAACGTAGAACAATTTCAGAACTTAATTGTCAAAGCACAAAATGGCGCCATTATACGTTTAAAAGATGTCGCTAAAGTGACGTTAGGTTCACAAAGTTATAACACAGCGGTTAAATTTGACAACAAACCGGCTGTTTATATCGGCATTAAAGTAGCGCCGACTGCTAATGTGCTTTCTGTTATTAAAAATATAAGAAAAGCTATGCCCGATATTACTGCACAATTGCCGCAGGGATTAAACGGAAAAATTGTTTATGATGAAAGTCGCTATATCAATAGTTCTATCCATGAAGTGATGACCAGTTTGATAGAAGCTTTAGTGATCGTTACGTTGGTTATCTTTTTATTTTTAGGCTCCATCCGCTCAGTCATTATTCCGGTTATTGCTATGCCCCTATCCTTAATAGGGGCATTTTTTATTATGTTATTGTTGGGTTATACGATAAATTTACTGACGTTGTTAGCTTTAGTATTAGCCATAGGTTTGGTCGTCGATGATGCAATTATTATTGTAGAAAATATTTATCGACACATCGAATTAGGTCAATCACCCTTTGAAGCGGCTATCAAAGGGGCGCGAGAGTTGGCTGTTCCCATCATTTCGATATCGGTCGTTTTAATTGCGGTTTATGTGCCGATAGGTTTCATGGGTGGATTAACGGGCGCACTGTTTACTGAATTTGCCTTTACTTTAGCGGGGGCAGTTGCGATTTCTGCCATTATTGCCTTAACGCTTTCTCCCATGATGTGCGCGCTCTCTTTAAAGCCCAGTGTTAAAGATCAGCATAAAGGTTTTGTTGGTTTTATTGATGCTAAATTTGCTAAATTACGTGAATTTTATGAGCGCCTTTTACATGGGTCATTGAATAATGTATCGGTAACCATCGTATTTGCATTTATTATTTTAAGTAGTATTTATTTTTTATATGCTACTTCTAAGAATGAATTAGCACCTCAAGAAGACCAAGGAATTATTATCAGCTTATTAACTGCAGCACCTAATGCGACTTTGCAGCAAACGCAATTATATTCCAATCAGGTGTTTAAAATTTTTGAAACTTATCCTGAAACAGATCATGTTTTTCAATTAGATGGCGTTAATGGACTGAATACCAGTATTGGTGGAATGGTCTTTAAACCATGGAATGAACGTAAGCGCACCACCAATCAATTACAACCCCAGATACAACATTTATTTGATGGTATCGCGGGAGCACGAGTGGCTGCATTTCAAAAACCTTCTTTACCGGGTGGAGGGAGTGGATTACCGGTGCAGTTTGTTATAACCACTACCGATGATTATATTAAATTAAATGATGTTTCTCAAACGTTATTAGACGAAGCGCGTAAAACGGGCTTGTTTGTTTATTTGGATAGTGATCTTAAATTAGATAAACCTCAAACAACGATACAACTCGATCGTGATAAAGCATCTCAACTTGGGTTAACGATGGCTGATGTGGGTGATTTATTAGCTTCTGCGATGAGTGAGAATTATATTAATTATTTTAATTTTGACGGTCGATCTTACCAAGTTATCCCTCAGGTGATGCGAGGTTATCGTTTGAATGCCGATCAATTGCTAAGTTATTATTTAAAGATTCCCAATGGTTCGGTGATTCCTTTATCCACGATAGCCCGATTAAAAACTATTGTAGTACCAGAATCGATTAATCATTTTCAGCAATTAAATTCAGCCACTATTTCAGCTGTTCCTTTTCCTGGTGTGACTATGGGAGGTGCATTGCAAGGCTTGCAAACTATAGCGAAAAAAATATTTCCAGAAAACTATACTATGGATTATGCGGCTCAATCTCGGCAATATCAGCAAGAAAGTAGTGCATTAATTTTAACTTTTTTCTTAGCTTTAATTATTATTTTTCTTTGTTTGGCAGCACAATTCGAAAGTTTTCGTGATCCATTGATTATTTTAGTCAGTGTTCCTATGTCAATTTGTGGTGCACTTATTTTTATAAGTTTAGGTATAGGCGGAGCGAGTTTAAATATTTATACGGAAGTGGGTTTAGTAACTTTAATAGGTTTAATTAGCAAACATGGGATTTTGATTGTGCAATTTGCTAACGATTTACAGCAAGAAGGCCATAAAAAACGCGAAGCCATACAAATGGCTGCCGGTATTCGGCTGCGACCCATCTTAATGACGACCGCTTCGATGGTCTTAGGTGTAATTCCATTAATTTTGGCGACAGGAGCAGGAGCTATTAGTCGTTTTAATATTGGTTTAGTGATTGCATCTGGAATTTCTATTGGGACTTTATTTACTTTATTTGTTGTGCCGGCCATGTATTTATTACTGGCTCAGGATCATCACGCTCAGACTGTCAGTGATATGCCGCAAGATTCGATTCTAGAGAGGTAAATTTATTTATTTTATATATATATATATAGGCCAAGAGTTGTTAAGCTTAGAAACGGATGAATTTTTATAGGGATATGGGTATGAGGTGCAAGGTAGTTATTTTTTCCTGGTTAGCTTTAGGGATGAGCTGTTCTGCTTTAGCAGCTGGAATCTATGAAAGGGATAGTGCCTATGAGCAAGAAATTATCCGTGCTCAAATGAATGAAATGGATTGGTTGTTGGGTAGAAATCAACCCGGTGGTTTTGATCAGCCGTGTGGTTGGGTTTGCCGCATAAATTTTAGCGGTTGGATGAACACCGATGCCTATATAACGAATACGCCGCCTGTTTTTTCAGTAGTGGCGCCATTTACAGATTTCTTTTTTGCTCAAGGAACACCTTTTAGTCTTACAGCCAATAGGGCCAGTGATCTCATATTAAATAATGCCAATTTGTTTATCGATACGCGGGTTAATAATTGGATGAAAGCCAATATGTCATTGGTGTATACCTCTTTAACCGGCGTTTCGGGTGCGCAAGGAGTCTATCAAATACCGAACTCATTCTTAATCTATCAACCGATCAGTAGAACTAAACTGGATACGGCTTACGCTACATTGCAACACTTTAATGTTTCGCCAGTCTATTTACGTATCGGTAAAGAATATGTGCCCTTTGGAAATTATGATCCTTATAGTTTTGTAAGTAGTGAAAATCCTACACAATTGCTAAGTGAAATAAATGCTACAACCGCTCAGTTTGGTTTTGCCATGCCGAGTGGGCTCTATGGTTCTGTTTATACGTTTGCAGGCCAACCTCGATTGGCGGATGGAGGTTCAACACGTCGTATCCAAAATGGCGGAGTTAATTTAGGATATACTTACACTGATTGCATCAGTAAATTTAATATCGATGCAGGATATGTCGCTAGTATTACCGACACTAATTTTTTATCTTCTTATTATACAAATAGCGATATAGAAGTTGCAGGTATTCTTCCTGGTTTATCTAATCCAAATCAAACAAACATTCCTGGCTTACCCAATCAGAAAGCGCCTGCTTATAACGTGAATGCTGAATTTCAATGGGGCCCTTTAGATATTAATGGCCATTATATTGCTATGATACGAAATTTTAACAAACCATTTTTTTTAGCTTTTCCTGTTCCCATTACGCCAGCTTTGATGTCTGCACTTACTTTTAATAAACCCAAACTTTGGGGTTTCGAGTTGGGTTTGACTTTTCCAGCCATCACTAAACAAACCCGACTTTCAGTAGGCTATCAAACCACCAAACATTTAGCAGGAATTTTACCTAATAGACGAATTTACGTTGATTATCTTATGAACATAAGTCAATGGTTTGACATAGGTTTGGCCATATTCCAAAATAAAGATTATAGCTTGGGAGAAGACCAAGTGGTTACTATGACTGGTGTTAGTAATACTCGTCGTGTACTTTTTCCTGGAGGCTCAGGTAATAAATCCACCGTAGGTCAAATACGCGCAAGTATAAAATTCGCGTAATATTTTGTCAGTTAACTATACTCAGAAATCCATGAGTTTTGTGGATTTAGATATCTCGAGACCGATCGGCGCCGTTCCCAATTTTTCAAATAGAGATGGGCTAATGTGGGATCGTTAATGATTAATAAATTTTCTGCATTTTTATTTTGAGCGGCCTTAGTAAAATTAAATGAACCAGTAAGCACTTCTTTTTCATCAACAATCATAATTTTATTGTGGGCAATAGCCGGTTTGTAATCTATCCAACAGGGAATATGTTGATTGACTAAAAAACGTGAAGCGCTATATTTTTGCGTTGTTTGACTTTTATCCAGTATGACATTGACTATTACGCCGCGTTTTTTTGCGGCAACTAAATGAGCAGCGATGGGTGCAGACGTAAAGCTATAAGCTTGCACAAAAATAGATTTTTTAGCGGCATCGATGACATCGGTAATTTCTTCAGTGCAATTTTGACCGGGTGTAAAACAAACTTGTATAGTGGCGTAATTATTGGATTTGCTAATGGCTAAGCAGGTGGTGATAGGACAAACACTGAACAAGAAAAAACCACATAATAGTTTTTTTAACATAAATACTCTTTAATAAGTTTAATATTGTTGTTTGTAGTCTATTTTTCTAGGTCAGTAAATTAATTAGCTTAATTTAACAAAATTTTTAAAAGAGGTGCGAGTTCTTTTTTTTGGATACTGCAACGTAAACGTCTTACTCTTAAGATAGCGTTTAAATCGGCAAGTGCATTAGAAAAATTTTCGTTCAAAATTAAATAATCATATTCATCGTAATGAGCTAATTCAGTTTTTGCATCTGCCATACGTTTTTTTATAACATCTTTTTTATCTTGTCCTCTAAGATGTAGTCTTTTTTCTAATACTTCCCAAGAAGGAGGAATGATAAATATGCCTATTGATTCGGGCATTTTTTCTCTTATTTGCTGTGCACCTTGCCAATCAATTTCAAGGATGATATCGATACCGACTTCAATTTTTTGGGTCACCCAATCCATTGAAGTGCCGTAAAAATGACCAAAAACGATAGCATGTTCCAACAATGACTTTTTTTGGATGAGCTGTTTAAATTCTATTTGATCAATAAAGTGATAATCTACGCCTTCTTTTTCACCCGGTCGTGGTGGTCGGGTCGTATAGGAAATAGAAACCTCTAAGTTAGATACGGACTCTAATAATGCATTGACAAGACTGGTTTTTCCACCGCCTGAAGGTGCGGATATAATATAAAGTGTTCCAGGTATATTCATAATTTACTCAATATTCTGCACTTGTTCGCGCATTTCCTCTATCAAAACTTTGATGTTAACGGCCGATAAGGTCAATTCTGCATTCAGTGATTTAGAAGCTAAGGTGTTGGCTTCACGATTTAATTCTTGTAATAAAAAATCGAGCTGTTTGCCTTGGGCTTGATTTTTTGCCAATAAATTCTTAAATTCACGAAGGTGAATCTGTAAACGATCCAATTCTTCTGCTACATCCGTCTTCTGAGCAAATAATAACATTTCCTGCTCTAAACGGTTAGGGTCTAAGCTGATTTTAATTTCATTTAATCGAGTTAGAACTTTTTCTCGTTGCAGATTTAAAATATAAGGTAATTGAGTCTGAATATGCTGACGGAGATCCGTAAGTTTTCTTAAACGTTGATTTAATAGCTCAAAAATAGCATTACCTTCAATACTGCGAACTGTACAAAACTCATTTAAGGTTTCAGAAAATAACGTCATTAATTCAGGTTGTATGACTTCAACGTTTAATTCGGGAAACTTAAGTAGTTGCGGCCATCGTAATAATTCTCCGGGATTTAAGTGTGTTTCAGTATGGGCTAGCTGAGCAATTTTTTTGTAAGCGCCGATAAGCGACTGGGTTAATTCTTCATCGATCTCAATCGGCATCGCTTTATTAGAAAATGATTTATAACGCAGTTTGACTTCTATTCTGCCACGTTGCAAGCAGGCTTGCATTTGTTTGCGGATCAAAGGTTCTAAATAGCCAAAGGTATCAGGTAGAGAAAGAACGATTTCTAAATAACGATGGTTGACACTACGAACTTCCCAAGTGGCTTGGCCCCATTCGGCTTGTTTTTCTTTTCTGGCAAAAGCCGTCATGCTATTGGTCATGGTAATTTTCAGGTTAAAAAGTATAATGCCTATTTTCAGAGTCTCTATTTTAATTACTCTGCCAGTAAAATCTAGTTTTATAAAAGGAAAGTATCCATGCGTGCAACACAACGTGCTATTGATGAGCTTCGTGTAATCAACTTGACACGTTCTTATACGAATTATGCCGAAGGGTCAGTATTAGTAGCATTTGGCAATACCAAAGTACTTTGTACAGCCAGCGTGGTACCGGGCGTGCCAAAATTTTTGAAAGGATCAGGCCAAGGATGGATTACTGCAGAATATGGTATGTTACCTCGTGCAACACATACGCGATCTGAACGAGAGGCGAGTAGAGGTAAGCAAACCGGTCGAAGTTTAGAAATACAACGCTTAATTGGCCGTGTTTTACGCGTGAGTGTTGATTTGAAACAGTTAGGTGAAAATACCATCTTTTTAGATTGCGATGTGATTCAAGCCGATGGTGGAACCCGAACTGCCGCTATTACGGGCGCAAGTGTTGCATTGAAGGATGCCTTAAGCGTAATGAAGAAAAAAGGCGAATTAACACAAGATCCATGGCGTTTTCTTGTTGCTGCAGTGTCTGTCGGAATCTATAAAGGACAAGTGATCTTGGATTTGGATTATGCAGAGGATTCTCACGCTGAAACGGATATGAATGTGGTAATGACAGAGCAGGGTGGTACCTTGGAGGTGCAAGCCACTGCAGAAAAAAATGCTTTTTCCAAACAGCAATTCGAACAACTGTTAGCCGTAGCAGAGACAGGAATAAAGCAATTATTAAAAAAACAACAAGAAAGTTTAGCTTTAAATAAAAGTTAAAATTCACTTAAATCTCTGAAAATAATTTTTTTAACGATTAAATTAACCTTTAAGTTAATCTTAATAATTTGTTATTACACTTATACTTCTTATCTTTGTAGTAAATAGAGTGTAATTTATGCATAAATTTATAAAACCGCTATCAGATGCAAAAAAAAGGAAAGAAGTAGAAGAACAAAAGCAAAGGGAAATAGAAATTGAAAAATTAAAAGCAAATTTTCCTCTGTATGGAAAAGTGATAAATTCTGATGATAAAAATATTGCTAAATTAAGTGTCTATGATGAAAAAAAGCTTTTTAAAGCAGGCGCACAAAACCAAGGTTCACTAAACTTAGATCCTAATGCTTTTGTTTTTTTTAAAACGAGAGGCTATAACCTAAATCAAGTTCGTATAGTAATAGTAGAAGAAAAAAAAGAACAAGACCATGAATCTCAGAACTGTAAAAATAAATAAAAAGTTGATTAAATGTATAAATAATGTTCATTTTTTGCGATCTATAGTTTTGGTAATATCATAATCGATACTATTAGTTAAAAAATTGTTAAACTAATGTCTACTTGCATGTAGAAATTCATCAAGTCTAAAGATACTCAATGGATTTAAAAATTGCTAAAGCGTGATATTTCCACGACTAATATCTTAATTGCCGCAGCAGGTGGAATGATAGGTTCCGCTTGGCTATTTACCCCTTTTATAGGCGCGCAGATGGCTGGGCCGAATGCACTCATTAGCTGGATGATTGCGGCACTTTTTATGTTATTCATAGCCCTCCCATTATGCGAATTGGGGACTATGCTACCGATTTCTGGTGGTTTATCGAATTATCCGACCTATACGCATGGTAGAGAAGTAGGATTTTTATTTTCTTGGATCACATGGCTTGCCTATGTGGTGATGACACCAATAGAAATCCAGGCCATTTTGCAATATAGCAGTCATTTTTTTCCTTTTTTGTTAATTAAAGAAGCTACTTATTTTAAGTTATCACACACAGGTTATTTGGTAGCAGTTATCATCATGTTTTTTATTGTGCTGCTGAATAGTTATGGAATTAAATTCTTAGCGGAATGTAATAAGTACGCCAGCATTGTGAAATTCCTTTTACCGTCGATTGCTATTGTTGCTTTAATCCATACTTCGCCGACTTTACAAAATATCACGCTTGATTTGACTAACAAAACTAGCTGGATAGAAATATTTTCGGCTTTATCTGCAGGGGGTATCGCGTTTGCGTTTACTGGTTTTCAAAATGGTTTGATGTTAGGAGGTGAAGTTAAGAATCCGCAAAAAAATATTCCTATTGCCATTTTGGGTGCCGTATTAGTGGGGTTCATTTTATATTTTATGTTGCAACTTAGTTTTCTAGTGGCAGTCCCTCAAAGTTATTTGCAACAAGGCTGGCCGCATCTTAGTTTTCCGGGTGATAGTGGACCTTTAGTCGGTTTAACTTTGTTACTCGGCCTTAGCATCGTAGCCATGTTATTATTATTTGATGCGGCTTTTTCACCATTGGGAACGACATTAGTTTATACCGCTGCCACATCGCGAATTCTCTATGGCATGGCATTGAATAAACATTTACCGCCATTTTTTTTAAAACTTAATCGTTATCAAATTCCGTATGTCACACTCTATGCTAATTTTTTAGTAGGAATTTGTGCTTTTTTGCCGTTTCCAGGTTGGCAAAAGATGGTGGCGTTTTTATCTTCGGCGAGCATACTTTCGTATGGAATAGGACCTATTTGTTTATTAGCATTACGAAAAATGCGGCCTGAGCAACAGCGCCCTTTCAAATTATCAGCGAGTTTAATTATCTGTCATATGGCATTCTATGTGGCTAATTTAATGCTTTATTGGTGCGGTTTTTCAGTGATATGGAAGCTTTATATCGCCATTTTAGTGGGTTTTGTTATCTATCTTTGTTATCAAAAACGTCGTTTTTGGATCAATAATTTTAGTTTATATTGGTTTTTTTCTTATCTATCCATTTTATTATTATTTTCTTATTTGGGTCCCTTTGGAGGTATAGCACAGCTAAAATTCCCATTGGGTATATTAGTGATATTGCCTTTTAGTGTGTTAATGCTTTATTTATCGCAATATTGCTTAGTTAGAGATCAAGCCGAAGAAGAATCGTTTGCATTGATGAATAAACAATTACAAGATTTATAAAATTTAAGCTTCGCCGATAATACGCACTTCGGGTATTAAGCGAATATGAAATTTGTGGAATACACACTCAGCAATTTTTTGAATTAAAGCTTCAATGTCAGCGGCGCTAGCCTTGCCATTATTAATAATAAAATTAGCATGCTTGTTGGATACCGCGGCATTACCAATGGTTAAACCTTTAAGCCCGCACGCTTCGATCAAGCGTGCAGCATGATCCCCGGGAGGATTACGAAACACCGAACCACAATTGGGTTCATTAGTTGGTTGAGTGTCTGCACGATATTTAAGCAGAGTACGAATTTTGGTTAAAGCGGTTTCTTTGTTACCTGATTTTAATTGAAATTCTGCAGCCAAATAATATTCGTCTGGAAATACACTGACACTACGGTAAGCAATTTTATATTCATTAGGATAACGGATTTTTTTCTCACCTTGCCGATTTACAGTAAGGACTGACTTAACTATATTCCAGGTTTCACAACCATCACATCCTGCATTCATGATTAAAGCACCACCAATAGTGCCAGGAATACCGGCTAAAAATTCGGCCCCCATTAAATTTTTTCTGGCAGCAAATCGAGCGAATGCCGGCGAAGCAACACCTGCTTCTGCATAAAGCGTCAGAGCATCTATAGTTTTTAATTTATTAAGCGCGCCCTGTGTGACAACCACTGTGCCTTTGATACCACCATCCCGTATGAGTGTGTTGCTGCCTAAACCTAAAAAAAATAAGGGTTCTTGTTCAGATAGTTGTTTAATAAAGGTAATTAAATCATTGATATCTGCAGGTTTATACAGGTGATCGGCTTTGCCACCCACTTGCCATGAAGAATATTCAGCCAATTTAGCATTTTCTAGGAGTTCGCCGCGTAAATGTTGCATAAATTATTCATTTTCAATTGAGAGAGCTAGTTTTTGTGCAATACTGCCAATATCTCCTGCCCCTTGTAATAGCAGGACATCACCGTCTTGTATCACTTCATCTAAAGTTTGGGTAAGATTTTCTTTATCTTTGATATGGATAGGGCTTAATTGATTATTTAAACGTATTGATTTTAATAAAGCCGCACTATCTGCGCCGGGAATGGGTGTTTCTCCCGCTGAATAAACATTTAAAAGCAGCAAATGATCCACTGCAGATAGAATTTCTACAAAATCTGCAAATAGATCGCGAGTTCGTGTGTAACGGTGAGGTTGGTAAGTCATGACTAAACGTCGGTCTGGCCATGCACTCCGTATAGCTTTTAAAGTAGCGGCTATTTCACGTGGATGATGCCCATAATCATCTATTAATAAAGCATGACCTTGTTTACATTTCAATTTTCCTAATATTTGAAAACGCCGATCGACACCGCTAAAGTGTGCTAAGGCGCCAAGTATCGTATTATCTTTAATTCCAAGTTCTGACGCAACGGCAATAGCGGCGAGTGAATTTAAAGCATTATGTTCACCAGGAAGATTCAAAGTAATAGCTAATGGCTTTTTCTTGGGCCTAGTAACAGTAAAGTAATTTTTAATACCTTTTTGTTGGAAAGAAGTAATGCGAATATCAGCATCTTCACTAAATCCGTAAGTAATAATAGGGCGCATAATATCAGGTAAGATGGATCGAATAATCGGATCATCGCAGCACATGATAGCTAAACCATAAAAAGGTAAATGCCATAAAAATTCTAAAAAGCTTTTTTTTAATTGCTGAAAATTACCCTCATAAGTTCCCATATGATCCATATCAATATTAGTTACAATAGCAATCATGGGTTTTAAGTATAGGAAAGAAGCATCACTTTCATCAGCCTCAGCGACTAAATAGCGCCCTGCACCCAAACGAGCATGCGTACTCGTGCTATTCAGTTTACCGCCAATGATAAAAGTGGGATCCAATCCACCTTCTCCTAATAAACTGGCGACTAAGCTGGTCGTGGTTGTTTTTCCGTGCGTTCCTGCAACGGCTACACTATAACGAAAGCGCATTAATTCTGCGAGCATCAAGGCTCTTGGAACGACAGGTATGAGCGCGTTCCGTGCAGCTTGAATTTCTACATTGTCAGGGGATACTGCACTGGAATAAACAATGACATCAGCATCGCATATATGTTTTTCGTGGTGACCCCATTGGATTTCTGCCCCTAATTTTTTCAGATGTTGAGTCATAGTGTTTTCTTGAAGATCAGAACCCGAGATCATATAGCCTTCATTGAGTAAAATTTCAGCAATACCTCCCATGCCCGCACCACCAATACCAACAAAATGGATGTGTCGAATACGTCCCATTTGATTATCAACAAAAGGGATTTTCATGACTAAAAACCTATAGTGTGAATTGAGGAGGCGTATTGTGGCATTAGTTGGCCAGTGCCTTCAACTTTTGCTATCTACCGCTGGTACTTGAAGATGCGAAATTTTGCATTTCTCGATGAGCGGATGTTCCTATTATAGAGCAGTTTTTTGTATAAAGTGCTTAGTTGAAAAGTTCCTATTTGTCTACTTTAAAACCAAATTGAATTAAGCGATATTCGTAATCGATACGCAGTAATAAAGCGAGCATGATGCAGGTCATTAGTAAACTACTTCCTCCATAGCTCATAAGTGGTAATGTTAAACCTTTGGTAGGTAACACACCCGTATTAACACCAATGTTAATCATGACTTGTAAGGCAATGTTTAAACCAATGCCATAGGCAAGATAGGCGGTGAAACGTTGACCAATATTAAAACAACGATAACCTATATATAAAGCACGCCAGACTAATAGTGAAAATAATATGATCATAAACAATCCGCCTATTAAACCTAATTCTTCGGTAAGCACTGCAAACAAAAAGTCCGTATGCGCTTCAGGAAGATAAAATAATTTTTGTATACTTTCACCTAGCCCGACACCGGTCCAACCCCCACGACCAAAAGCTATTAATGATTGTGTTAATTGATAGCCTGAATCAAATTGGTTAGCCCAAGGGTTAAGAAATGTCGTTAAACGTGCTAAGCGATAGGGTGAGCTAATTGCTAAGGTTCCTAAAATAATCGCTACACCCGTTAAAAGGATAATAAATTGCCAAATTCGTACACCTGCTAAAAATAACATTCCTAAACTAGTGACTAATATCACTGTGGCAGCTCCAAAATCAGGCTCGCGTAATAGTAAAAAAGTAATGATACCGAGAACTACTAAGGGCTTAAGAAAGCCACGGATTTGATTTTGCACCTGTTTTTCTTGGCGTACAAGATAACCCGCAAGATAGACGATCATGGTTAATTTGACGAATTCAGAAACTTGTAATCCAAAAGGACCAAAACCTAGCCAACGCATACTGCCATTAACTTGTCGGCCAATACCCGGCAATAAAACTAAAAAAAGTAAACCAATACTGAGCACTAATAACGCAAGACTGATCTGTTGCCAGTAAGAGGTTTTTATTTGTACGACAATGATTCCGGCAGCGATTCCTAAGGTTAAGTAAAAAAGCTGATGAAAAAAAAAGTGGAAAGGCTGGCCATACTGATGTTCAGAAATCACGATAGAGGTTGAAGCGACCATTAACAGACCGAAAGCAAGCAAAGTAGCAATAACGATTAGCAGCCAACGATCATACAAAACGATGGATGCAACATCCGGATTGCTGGTTTTAGACATATCAATGGATTCCTCGCACTAAACTGATAAAAGTATCACCACGTGCTTCATAATTTTTAAACATATCCATGCTCGCACAAGCTGGAGATAAAAGCACAATATCACCTTGCGTTGCTGTTTGATGGGCTAATTTTACTGCCTGCGCCAAATCAGAAGACAGTTCGATAGAGGTACTTTTTTCTAAAGCATTTTTTAATAAAGCGGCATCTCGACCCATTAAAATCATTTTTTTAACATAGCGCTTTACGGAATCATTTAATAAAGAAAAATCAGCGCCCTTGGCTAAGCCTCCAGCAATTAAAATGATTTTACCTGAAATGGCTGGACCTAATCCATTTAACGCAGCGAGTGTTGCGCCGACGTTGGTTGCTTTAGAATCGTTATACCAAGTCACGCCTTTATGCTCTTTAATCCACTGGCAGCGATGAGGTAAACCCTTAAATTGACAAAGTGCGGTTAACATAGCAGCGGGAGGTAATCCAATAGCATGCCCTATGGTTAAAGCAGCTAATGTATTTGCCCAATTGTGTCGACCTTTAATAGGTATTTTATCAACAGAAAGTAAAATTTGATTCCCTTTTGCAAGATAGGGTTTTTGATTGACCACTTGTAAGCCAAATTCTTGAGAACCCGGTTGTAGTGACTCTAAACCAAAACTGGTTATTTTTTTGGTGGTATAGTCTGGAAAAGTATTTAAATCTTCTCGATTCCATACGGCTATTTCAGATCCATGGTAGATGCGTTGCTTAACTTGGATATAAGTGGCTAAGGTTTTATGGCGATCTAAATGATCTGGACTGATGTTGAGTATGCTAGCCAATTTAGGCTGCAAACTATAAGTCGTTTCTAATTGAAAACTTGAAATCTCTAATACATAAAAATCCGGTATCGGCTCATCAAGCAAATCTAATGCAGGTTTGCCTATGTTACCTCCCACGGCAACCTTTAGTTTTGACTGATGTATCATATCGCCTACTAAACTTGTTACCGTGCCTTTAGCATTGCTGCCGGTAATCGCAATGATAGGTGCACGTGCTTGTTGGGCAAATAATTCGATATCGCCAATGGGCTTAAGCTTATGGAGGCTGATCACTCTGTGGATATTCCTCTCGTTGAGATCAATGCCAGGACTGACAATTAATTCCTTACAATCTTGAAAGTATATTGGGTCAAAAGGCCCTAAATGGTAAGCCACTTGGGGAAATTCTTTTTTAAATACGGATAATTTGGGTGGACTTAAACGGCTATCCAAGAGTGTAAAAGGTAAATTTAATCGTTTAAAATAGCGTGCACAGGATAGTCCTGTTTCACCTAAGCCTAGAATCAAACGGGTATAAGAAGAATTAGCGTGTGGCATCAATAATTCCGCCTCCCAAGCAGGTTTGTTCTTGATAAAAAACAACAGATTGACCGGGAGTAATCGCTCGCTGTGGGGTTTCAAATGCAATTTGATAATTATCATTGCCACAGGGTGTGATTAGGCAAGGAGTTTCAAGTTGTCGATAACGCGTTTTTGCTGTGCAATGGAATGGTTTTGTGGGTGGGCAACCGCTGATCCAATGTAGCTGAGTGCAAACCAGAGCCTGAGCGAAGAGTGCAGGATGATTTTCTCCTTGTACGACGATTAATGTATTACGAGCGAGTTGTTTATCGGCGACATACCATGGATTTCCAGATTTTTCTTTCTGACCACCGATTCGCAATCCCTGTCGCTGGCCTATCGTGTAAAACATCAGGCCATCATGTTGTCCCAATATTTCACCTGCTAATGTTTCTATATTCCCAGGTTGGGCGGGCAAGTAAGTTTGTAAAAAATGTTTGAACTTACGTTCTCCGATAAAGCAGATACCAGTACTATCTTTTTTAGTCGCATTAAGAAATCCTGCTGATTTGGCGATTAGGCGGACTTTCGGTTTGGTAAGATCGGCGAGTGGAAATAAGGTTTTAGCTAAAGGCTCTTGGCCTAAAGTATATAAAAAATAGGTTTGGTCTTTATTTTTATCAGCACATTTAAGTAATTGATACGTGTTATTTTTATAGGATTTTCCCGCATAATGACCGGTAGCAATAAAATCAGCACCACATTGTAGGGCGTACGCTAGAAAAGTTTTAAATTTAATTTCCCGATTGCAGAGAATATCTGGGTTTGGCGTACGGCCTAGTTGATATTCCGCTAAAAAATGCGTAAATACGCGATTCCAATATTCAGCCGAAAAATTAATTGTGTGCAGTGGGATCGCTAATCTATCACAGATAGCTTGTGCATCGGCAATGTCGGCACTGGCTGAGCAATAATCTTCCGTATCGTCTTCTTCCCAGTTTTTCATAAACAGCCCTTCGACTTGATAACCTTGCTCTTTTAACAATAAAGCAGTCACTGAGGAATCTACTCCTCCCGATAGGCCGACCATAACACGTTGTTTTTTCATATGATTTTTTAAAGGACGTTGTACGATACGATATGAGAATGTTACGGGTTAATTTACCTGCATTTAGGCTAATTTTCTAGTAATTCGATGGGTTCCGAGCCTAGCTCCACTGTAAGCGACTTTATTTTCTATATAGGATCGGATGATGAGTATCCAGTCACCAGCCCTCTCATGTACACAGACCCACCGCGCCGGATTATTGACTCACTAAATTCTTATAGTCTTGTTTGATGCTTGCTTCATCATGAGGAGGAGAAAAAATAGCGACCAATTTACCTTCGGGATTAATCAAATATAAAGTGCCACTATGGTCAATCTGATAATTATTTTCTGAAATTTTACTTTGTTGGGCTTGTATATAAACAACACCCATTTGTTTGCTCAATTGTTGAATTCCTGCTAGGGGTCCCGAGACGCCGATAAAATGGGGGTTAAATGCTTTAACATAATTACCCACTACTTTGGGTGTATCTCTTCTGGGGTCAAGTGTAATAAAGATAACCTGCGGAAGAGGAAGTTTTTCGGTTTTTAATTCCTTATAAAGTTGTGTCAACATAACCATCGTCAATGGACAAATACTTTGGCAATGAGTAAAACCAAAGAATAGTAAACTGAAATGGCCTTTTAAATTATGATTAGTAAAGGGTTTACCTAATCCATTAACTAAATGAAACTCTGGAATTAATTGAGGTTGATCGATATTAGTGCCTGCAATGGGTGGAATAACGATACGAGTCTTTGAAGAGTGCCATAGGTTAAAGCCTAAACCTAAGCCTAAAGCGAGTATAGTGAAAATAATAAAGGCTAAAAATCTTTTATTAGAGATAGGGCAAGTCATTAAATAGTCCTCATTAAAGTATGGTCCATGAATAAACAAGCAAACAGCATGAGTAAATAAAAATTCGAATAATGAAAAGTTTTTATCGCTGTTGCAGCTTTAGTTTGCTTTAATAAATCAGTCGCTGCAACTATAAATCCAGTATTTAATAGTAAAGCCGCAATTAAATAAAAAATCCCACTCATGCCGATGCAAAAAGGTAACAAACTAATTCCGCTTAAAAGCAGCGTATAAAGTAAAATTTGTTGCTTTGTAAAAGCGATACCATGTGTCACGGGTAACATAGGCAAGTTACTTTTGACATAGTCGGCATGTCTGGCAATTGCTAATGACCAGAAATGCGGGGGTGTCCAAATAAAAATAATTAAAACCAGAATTAAACCGCCTGGATCAATATTTCCTGTTACGGCGGTCCAACCTAACAAAGGAGGCGTTGCGCCTGCTAAGCCACCAATAACAATATTTTGTGTGGTGTGTCGTTTTAAGTACAACGTATAAATGAATGCATAAGCTATTAGGCTAATAAAGCTTAAAAAGCAGGTTAATAAATTACTTGATAGACTTAATACGACTAATCCTAAAAAACTAGCGGTTAATGAAAAAAGCAAAACATGCGTAGTTGAAATTTTTTTTAATGGGAGAGGCCGTCGATCGGTACGCGCCATTAACTTGTCCAAACGCTGTTCTAATAAGTGATTCAGCGCTCCTCCAGAGATGGCGACTAAACCGACACCTAGTAATGTAAATAAACTTAATTGCAAAGAAAGTGGTGTTGAAGAAGCTAATACCATGCCTACCCAAACGGTAATTAACATTAAGCTAGTGACACGCCATTTTCCTAATTCCAAATAGATTAAAGCTTTACTAGCCAAGCAAGTAGCAAAATTCTTTAGCATGTTTTTCCTTATGGGTTACAACCTGTCCTTCATTAAGCATTAAGGCGAAAAAATTATACGAGAATAATTCTATTAAAGGTAGGGTTTTAAGAAAAAATTAAATTATTAATTATTTTTATTTTTGAAAAAGGATAATGCTATTTTAAAGATAAGGTATTTATTTGAAAATAAATACCTTTTTATTTTTTAAATAAAAAATAACTAGACAAAATTATTTTATTAGTGATAAATTGTTTCCGATTAAAAATTAAATGAAATAAAAATTTTTTATCTTTAATAAATATAAAAATAATAAAAAAAGAGGTTTAATATGCACCCTGTTTATTTAGCAGCCCCTAAAGATTCACCATTTATGCTTGGTGAAAAAACAAAATATGTCGCAATTATAAAAGATAAAGCAGTTATATTAAATAATAAAAAATATAATTCTAAGAATGATGCTTATAGTTTGACTTTCAAAATAGGAGCTTCGAATGCAGAGGTGCTTAAAAAATGTATAAATGAAAAATTAAGTATCTATAAAGTAGAAACTCCAAGTAAGTTTATAGATTTATTAGGAAGTGAATTTGATATAAAGGAACAACAAGAACTAAATCAAGAAAATAATGTTGAAGTTACAACATCTAAGTTAACGCTTGAAGATGAACAATTGATAGAAGCGTCACAATCACACCTGCCTACTTCTAGGCCTCGTCCAAACTCTCTAAGGTATGAAAACGTATCTGGTTCTTACTTAAGAAAAACATTATCATTACATGATCCGGTAAGGGAAAATTCACTCGACATACAGCAGCCAGATATCCCTTCAGACTTATCTTCATCACGCAATTCAATTCATAACCAAGATTCATTGGATGCAGAACGAGATCAGCTAATTGAGAGAGCACCAAAAATTTATTCCTTTTTTACTGAAAAAGCAAAAAATACTCCCTTATCTCATATAAAATCTCATGGGCTTAATATTCAAAAAGGTTATTTTAATGGTGGAGTAAAATCAAAAATATTATTAGATATTACGCAACTAGCGGATCAGATAAAGAGCAACAGTAATGAGATAGGAAATGAATCATCAAATGAACAAATACAAGCATTAAAGCAAAAGGTTTCAATGCTAAATGAAAAAATTAATGACAAACAAAATCTTGAAATTTTATCTCGATATCGCGGTTTTTCTGCATTTAAATGTTTTGCTACACTTTGGGGTGGTGGAAGAGTGAAGAGTATTGAGTATGTTGAACAATTACAAGAACAAGTAGGTAGCTTACTCAAAGAGATCACTCCATTAAGACCTACTGTTTAAAATTTATAAAATTAAAGGGCAGCTTTTTCTGCCCTTAATAAAAATAATAAGGGGATAATATGTATCCATTATCAAATTTAAAACAAATTAAAGATGAAAACTTGCAGCAGGAGTTAGATGAATTACAAACTAAAACAGCTGAATTGGAAAGGTATCATAATTTTGCAGAGGTTGATGATCTTTTAGAAGAAAGTAAAAATATCATTGCGAGTGAAAAAAATGTTGAAGTGATAGCACAAAGTAGTAAAAAAATAGATAGTATAATGAAATTACTAACTCAACCTATACAAGAAAGAATGAATCAATTAATTTTTTTAAAAAATTTAATTGAAGCTTATTGTGATCAAACTGAAGTGCAAAGTTTAAATAGTACTTTAGCTATTCAAGAAAAAAAATTAAAAATCGAAATAACAAAAAAAATTATAGATTCACAAGAAATTAAAAATCAGTTTTTTAAAATTGATGCGATTTGTCATAAAAATTTAAAGAAAATAATAGGAAAAATAAAGCAAAGACTATTAGAATTAGAAAAATCTTGTGATGATAGATATAAAGCCTATTTGAATAATCAATTGGAGATAATTAGCTTATCCGAAAAGGAAATTAACGAAAAAGTAACTGAAATGCCAGCTTGTTTTGCTACGATAAAATTTGTAATTGAATCGATTAACGAATTTGAATCCAGTCATAAATTATTTATACATTTAATACATTCTTTTAATTCATCTAAAGAACACTATCAAAAATTAACCGATATTTTATTTAATTCTGCTGTTATTACTCTTTGTAAACGTGGATTAGAAATTCAAATAAAACTGTTAAATAATAATTTTTCCAAGTTTGATCCCAGATCGCAGTTGCTTGAAGATTTAAATACAGATTTACAATCGCTTAATCAAGAAACCAAGCAATTAATCAAACTAAGCAGTGAAGAATTAAAACTTAAACACAATAATTTAATGAATCTTGTCAAGAACTCTAATGAAGCCTTAACTGCTCATAATAAAAAATTATCTTATTCGAGTACCCAGATTGCTATGAATAAAAGTATAGCGATTAAACTTATTAAGGATAAAATTGATTTATTGTTAAATACTGAAATAAATTTCGAAGATAATGCTTCGAGTCAAGCAGTGATTGATAAAATTTCAGAATTGAAGCAAACAATTAAGGACGCTAAGGGAATCTTATCTGAATATCGAGGGATATCTTTTTTACGTTGTGTTGCTACTCTGTGGGGTGGGGGGAAAGTCACAAGTCAGGGATTAGTTAATACATTAGAAGAGCAGTTAACAGATTTTCCGATCAATAAGACTAGACTATCGCCGAGTATAAAGACTTGCTAAGTTAGAAAGGGACTTTTAAACTGTCCCTTTTTTGATTTAAAGAGATTAATAAGAAGATGCGCATTTTTAATCTTGATACGATATTTAGTTTTGCTCTCTATCCTGATGGAAATAAGAAACGTAATCGTAATAGCCAAAGCTACTGTTTAACGGTTGATCAATATAGTAAGAATGGTATCGATGAGACCGATACTGAAACACTTAAAAATCATTTAAAGAATATGAAGGTTCTATGCTTAGGTGTTTTGGCTGATGAATTTAAGAACAGAGATAAACCTGAGTTAGGCGCTGTAAAGTTTCGGATAAAAAAAACAGATAAATACGAGATCAAAAGAGAGTTTTTATCACCTAACAAAAATACTCCATTACCACTTTTTTTGTTTTACAAGAAGAAAAAAGCTAAAGTTACTAAAGCGCTAACTGATATTTTAAGTCCATTCTTTTTTAACATCATTAACTTATACAAAGAAAAAAATTTAGAGTTAAAAAAAATAGGGATAAGCAAAGAAGATATTATTGAAATTAATTATGCCTATCAAAATAAGATTACAAAAGCAGCTGAAATTATTTTTAAGGAAATAGAAGGATCCCATACAGAAGTAAATATTATCGGTTTATTTGTCGACCCTTATTTTATACGAAAAGTAGATGACAGGTTGTTTTTAGAAGATACTCGACCTATTGATACGTTTCCAAGGCAGAATATTCCCCTTCTGAAAGAACAAAGTTTTTTAGAAGGAGATCAGGAATTAATAAAACCTGAAACGGATAGTAATAACTTGAGTGCATCTATTTTTTTGAGCAATACTTACAAAAAAAATGATATTTTTGAATCATTAGATCGGGTTTTTACTGAATCTGTGGAAGAAAAATCAAAAAACTTATCGGTTACTGCAGAAGATGGAATTGCTAAAGAGGTAGTTGATGCTGCTCAGTTAGATTCAGGAGTAGACAGGCATGATACAAGTGTAGATTTAGTCACTAGTCGGCAAGAAGAAATAGCCGCTTCTATATCATCAATAAGTAACCCAATTGCTACTAAAAGTAAATCCTATGATTGGAATTCAAGAGCCAAAAAAGAGATAACGGATTTGCTTGTAAAGTATCAAAAACATTTATCTCAAAGGTTTTTTTTTCGTAATAATACTGCAAAGATTGAGAAATTATTCATTACAGAAGATTTATTAGCAAAAATAAAGCAAGATACTTATGAAAGCTTTTCGAATTGTTTAGAGAGTATTAATACTAAAAAAATTCTTGAAACCCACAGAGATTTACCTATTATCCAGAAAATAGGTAAATTTTTCAAAGGCCATAGCAAAACGGAGGGCACATTATTGCTAGAAAATATATTTTCTAGCTTAAATGAGAATACTATAGTAATAAATTCTATATCTATTTAAATTAAATAAAAAAAATAAAAATAATAAGGATAAACTATGAAATATAATTTATTTAAAGCAATTAATGCTAATGTGCTTTATGAATACAACGAACCTTATAAAAAAAAAGGCGATCAGCAGGCTTTTAGTAATTTCAAGAAAATTTCAAGTGAAATAGGAGAAGCGTATCCGACAGAATGGTATTATCAATCTTTTAAAATAACAAATAATTCTTTTTCTACAGCGTTCACTCTTCCTTTGCAAATATTTCCTGTTAACCATCATTATCAGCGATCTTATTTGCAAGAACATAATCAAATTCAAAAAAAAGATTCTAATGTAGCTGAGGATACTGATAAATTAAAGGATAAAGATCTAAAAATAGCAAAATCCAGCAATTTTTTAAACAAGATAACTAAACTATTTTCTTTAAAAAAAGAAATATTTATAAATGGAGTGAAAAATTGTAATGATGAATTTGATTTTTTAAGACTTAAAAATTTTTGATCGCTTAAGGATCAAATTTTCTAATTGGTATCCATACAAACCAATATTTAATGTAATGATAATTAATAATAGTAACGCAGCAACGGCATTGTGTGCCATGGCAATAGGCAAAGGTAACACCCATAATACATTTAAAGCACCTAAACTAATTTGTAGACCTAATAAGAATGCTAGTAATACAGCGAGACTGCGTAAAAAAATTCTTTTCGTTACATTAAATAGTTTATAAACTACCAAACCTAAGTAAATAGTAGTAATTACCGCCATTATCCGATGAGTCATTTGTATGGCAGTGCGAGCAGTATGAGATAAGATACCCCCTTCGTAATTAATATTTGTATTTAACCAAAGGTGAAAACCTTCGAAGAAATTCATGGCAGGCCACCATTGTCCTTGACACCGCGGGAAATCGGGACAGACAAAAGCGGCATAATTAGCGCTGGTCCATCCGCCGAGACAAATTTGTATTATGATCAATAATAAACCGAATGCCATCCATGATCTTAATTTTTGTTCCGATACTGAAGATTGCTTTATGGATAATTGGCTCAGTCGTAGTATTAATAGCCAAAGCAAACTCAATAACGCTAATCCACCTAATAAATGAGATAGGACAACCAAAGGATGCAATCGCAAAGTAACAGTCCATTTTCCTAACAAGCCTTGTAAAAACAATAAAAAAAGCAAACTAGTGGCTACCCATACGGGTTGTTGGGATAGTTTATATTTATTAATAATTAAAACTATTGCGGCAAAGCTTAATAATACTAAGGTAGCCGCCATATAACGATGAATCATTTCTGGCCATGCTTTTCCTAGATCTAAGGTTTTTCCTATAAAAGGGGCTTGCTTTATTTGTTTGGCATCCTTAGGCAATGTGAACTTTCCGTAGCAACCTGGCCAATCAGGGCACCCTAAGCCCGCATCTTTCAAGCGAGTGAATGCACCCAGTTGCACAACAATGAAAGCCAATAAAAAAGCAATATATAAAAAATATAAAGCCGATTTGTTTTCCGGAAGCATATTTTATCCTGTTGTTGAAATTGCCAATAAACGCGCTAAATCTTGATATATATCCTCACCAGAGACATCGCTCGAATAATATAAAATAATTTTTCCAAATGGATTCGCTAAAAAATATCCATTTTTTTGATGTAATTTTTTTAATTCTGGTTTAGAGATCGTATAGTTTAGTAAATTTGAATCTTTATTTATTAATGGAGAAAGACGAAGTAAATTTGTTTTAGCTTGTATTAAGCCATACTTTACACGGTAACGATTCTTGCCTAATGCTAATGTGATTTGCCGCATGGTATGCAAATTTTTTTGACATAATTCACGACAGGGCGATTCGTTTAAATAAAATAAAAACCAACTACCATTAAACGAACGAAGTTTTGTTCTATCTGGAATTAATTTTAGTTGCTGTAAACTCAAGTTGAAAGGAATAAGAGTCCCTTTATTGACTGTTTTGTGATGTAACCAGAGAGGATTTTTATTATAAAGGGCTACAGCTACTATTAACGGCGTTAAAAATATAATTAATAACAACAGAAAAATAAACAAATAATGGGGGGTATGTTTTTTTTTCATAAACGATGAATATGAATACTAAAAAAAGCAATAAATAAGGTGAAACTTAAAACAAACCATTGAAAAGCATAAGCATAATGACGGTTCGCTTGTAACGTAATAGGTTGCCAAAGTGGTGTAAAACTATAAGTTTGTTTGGTGTTAATGACGAGCATAAAAGGTTGAAAATTATTTCTTTTTAAGAAATCTGGATTGATAGATTGAATTCTTTTCGGCCATTTCTTTTCATTTATCTGCTTGAAGCTAAAGGTTTTGTTAGGAAATACAATTAAGCCACGTATTATTAGTTTATTGTTCAAAGGCGGAATTTTTGGAATTTTTTTTCTATCGATACTTTGCGGTATCCATCCTCTATTGACTAAAATGAGTTCCTGTCTATTATTTAAAATAAAAGGAGTGAGGATTTCATACCCGACTTTATGTAAATAAATCTTGTTTTCTAATAAAAAACTGTGTTGATTATCAAAATGACCTTGCATAATTCCAGGAAAATAATTTTTTTCTAAATTAATATTTTCAATTTGATTTAAATTAATCGGTATGGCTACCGAGCGTTGATAAAATATTTTTTGGATTTGATTTTTACTATCACCACGATGAATTTGCCAAAATCCTAAATAAACAAGTAAGGGAAGTAAAAATATTACCATCAGACTGGGAAATAAAGTAGGTGTAAAGCAATAATTACTAAATTCAATGGATATAATATTTTTTTTCATGTTTTAAAAAATCAAAAAAAATGCCAAGGCCAAAATTACCGCAAGAAAATCCCACCACCATACGGCAGCATCGAAAGAAAAAGCATTTTTTTCTAGTAGTTGGTTGTGATAGATTCGAAAACATAAAATGCATAAAAATAATAGCGCGGCAGCAATATTTAATAAATGTAATCCTAGGAAGGCGATTAAAAAGCTACCATAGATTCCACTTTTAGTAATAATATGAGTATGAATGAGATGAATAAAATAATAAGTTTGTGAAATAAAAAAAATACAGGCTAAAAAAATAGCTAAATTTAAGTTTAGGCGACATAATTTATAGCGGGCTTTTTTTAAATAGTAGAGTGCACCGGTTAAAAGTAATGCGCTAAAAAGTAGAATGATTAAATTAATTAATGGAATTTGGCGCAGAGAACCTAAACTCGGTGTGCTAGCAACAGTTGCTGAAAAGCTAGAGGGGGGTAATAATGGCCAATGTTTAGCAAAATCTGGCCAGAGTAAATAATGGGTTAGCTGTGAAGCATCACCACTTTGTCCAGCTAGCCATGAGGTAATTGAGAATCTTACATGAATAATAGAGCCGATGAGTAAACCGAATAAAAATAGTTCAGAGATTAAAAACCATAACATGCCCCAACGAAAAGTTTTATCCATTTGTCGATTGTATAATCCAGCATTACTTTCTTGTGTCACATTCCAAAACCAACCACTCAGCATAAACACTAACCCAGCTATGCCTATTATAAATGCGATTAGCCCCCATTTTTTTTCTAAATTAAGTGAGCCAAAGGCTAAAAAGAGTAAAGCGAGTGCACCCAAAATGGGCCAAGCGCTTTGTTCGGGTACATAGTATGAAGAGTCTTTGTTTTTCATTCGCGTTTGTCCTTTAACGTGATCTTGGCTTGAATTTTTATTTCATGAAAGGGTTTTAAATTGGAATATGGCCTAAAGTTTGTGGTGCTATTTTTGCATGTTTTAAACCGCTTGTGTCGAATAAGGTATAAGCTAAAGTAATCGTATTAATATTTTTTGGTAAATGCTGATCAATATGAAATAAAACCGGCATGTCTCGTTGTTGGCCGGGATTAAACGTTTGCTGAGTAAAGCAAAAACATTCGGTTTTTTTTAAATAACGTGCAGCTAAGCCTGGAGAGACGCTGGGGATGGCTTGTACAGTCATTGGACGATTCGAATTATTTTTAGCTGCAAAATAAATTAAAATATTTTCCCCTGGATGTAATTGTATATGCTGAAGCCTAGGGTAAAAATCCCAGGGAAGATAGTTGTTGTTATTTGTCATAAATTCCACACGAATATTGCGTGATAAATCAATTTCATTCGAAGTTACATAGGCATTTTTATCGGTTTTCCCATTAATACCTAAATTTTTACACAGTACGTTATAAAGTGGAATCATGGCAAAGCCAAAGCCAAACATGCTTAAGGTGGTAAAACAGAGCAAAATTAAAATTTTTTTATTTGATAATTTCGCTATTCTAACTGTCATGCGTTTGTATACTCACAGCAATTGGATTTTTGGCAAGGCGTTGCGAAAAAGAAGCAACCGAAGTGTATATAATATACATGAGGATTGCGAGTTGAGCGACAGCCAAAAATTCAAGTGCGAAGAGTATATTACTCAAATTTTGGCGGTGTAGTAAAACTATGTAATGGAGGAGGGGAACTTAAGGTCCATTCTAATCCTTCAGCGCCTTCCCAAACCTGAGAGCTCGCTTTTTTTCCTTTTCCACGTATCGATTGAATAATAATGTAGAGAAAAAATACTTGAGCAAAGCCGAATAAAAAAGCACCTAAACTCGCAATTGCATTAAAATTGGCAAATTGTAAGGAATAATCGGCCACTCGTCTTGGCATGCCAGCGAGGCCTAAAAAGTGCATTGGGAAAAAAGTTAGATTGACACCAATAACAGATAGCCAGAAATGACATTGACCTAAGCGTTCGTTGTACATAACGCCAGTCATTTTAGGCAACCAATAATAAGCTCCGGCAATAGCCCCAAATAAAGCACCAGGTACTAAGACATAATGGAAGTGTGCTACCACAAAATAGGTATCTTGATATTGAAAATCTGCAGGTACCATGGATAACATGACACCCGAAAAACCACCGATGGTAAATAAAATAACAAATGCTAAAGCAAATAACATGGGGGTTTCAAAACTGATAGCACCGCGAAACATGGTGGTTACCCAATTAAATACTTTAACTCCTGTAGGCACGGCAATTAGCATCGTGGTATACATAAAAAATAATTCAGCAGCCAAAGGAACACCGGTTACAAACATATGATGTACCCAAACAATAAAAGATAAAAATGCAATGGCTAACAATGCATACACCATGAACCGATAACCAAAAAGTTTTTTGCGACTAAACGTTGGAATAACCTGCGAGATAATTCCAAAAGCCGGAAGAATAATAATATAAACTTCAGGATGTCCAAAAAACCAAAAGAGATGTTGATAGAGTAATGGATCGCCTCCGCCTGCCGCATTAAAAAAACTTGTTGCAAAATGTCTGTCCATAAGCATCATTGTCACTGCAGCCGCTAAAACGGGCATGACACCTATGAGTAAAAAGGCCGTAACAAACCAACTCCAACAAAATATTGGCATTTTCATCATGGTCATCCCAGGAGTTCTAAGATTGAGAAGCGTGACAATAATGTTAATAGCGCCCATTAATGAAGAAAGCCCCATTAAATGAATCGCAAGAATTAAATAATCTGTGCTAGCTGGTCCATAGGTCGTTGATAAGGGCGCATACATTGTCCAACCAAAGTTAGGTGCAGAACCATCCATAAATAAGGTACTAAAAAGTAAAATAGCGGCAACGGGTAAGATCCAAAATGCCCAATTATTCATACGTGGCATGGCCATATCAGGTGCACCTATCATTAAAGGAATCATCCAGTTGGCAAAACCAGAAAAGGCCGGCATGATAGCGAGGAATAACATGACTAAGCCATGCATGGTCGTCATTTGATTAAAAAATTCTGGATTAAACAAACGCGCACCCGGTTGAAATAATTCTGCACGAATTAATAAAGCAAAGACTCCACCGATAAAGAACATCAGTAGGCTAAAAAGGAGATATAATGTCCCAATTTCTTTATGATTAGTTGTGAATAGCCAACGTTTGATAAATGCTAGACAACCTTGAGAGGCCGAATGTTCTAAATCAAGTATTTTTTCCATGAAGAAGTTCTCCTACTTGTTGTTTGGCCCATAAATTAAATTCTTTTTTACTCACCGCTTTTACAACGATAGGCATAAATGCATGGTTTGTCCCACACAGTTCAGCGCATTGGCCACGATACGTGCCTGCAGTATCTATTTTTGCCCAGGCTTCATTAATAAATCCTGGAATAGTATCGCGTTTAATGCCTAAAGTGGGCACCCACCATGAGTGTATGACGTCATTCGAAGTAAATAAAAATCTAATTTTTTTATGAATAGGCACAACTAATGGATGATCCACTTCTAATAAATACCATTGATTTTTCTTTGCTTCATTCTGTAATTCTTCTACAGGTGTAGAGAGATTGCTAAAAAAATCGATTCCTTGATCTAAATAAGCGTAGCGCCAACGCCATTGATATCCAGTTACTTTAATCGTTAATTCAGAATCGCTATTATCATTCATTTTGATTAAAGTTTTAGTGGCAGGTATTGCAATAACGATTAATATAATAAACGGCACAATGGCCCATGCAATTTCCAAAAAAAAATTTTCATGAAATTGAGCAGCATTGACTCCTCGTGATTTTCTATGCCGAATAAGCGAATAAATCATGATGCTAAATACTACGATGGCAATTCCTACGCAAACCCAAAATACCAGCATATGTAAATGATAAATAGCATGACTGATAGGCGTAACGCCTCGCGGCATATTGGTTTGCCATGCCGCTAAAGCCAATCCTGGACTAAGCAGAAAATTAAAATTAATAAAAAAAATTAAAAAAAATTTTTTAACATGCTTCATATCCTATCTGTCCTTTTTATAGTGATCACAATAACTTTTTAAGTTTAGGATGTTTTTATTTCAATCAATAGGCACAATTGATTAATTTAAATGCTTAGCATAAAAGATCATTACCATAAAAAATAATTGCCAGTAGTTTTGCTTTGTTCAACCATATATTTTACGCTAGCTTCTAATTCGGAATTACTACAATTTTTGCAGTCTCCTTTTGCAGGCATTTTTTTATACCCCAAAATAGTATGTTCAAATAAAACATCGATATTTTTGGCAATAATGGGTTGCCAGCGTGCTTTATCTCCTAATATGGGCGCCCCTAATTTCCCATTATCATGGCAGATAGCACAATGTTGTTGGTAAATTTGTTTACCTACTTTTAGGCTCAGTGGTTTTTCTTGTACGGGAATGGTTTTGGTCGCCCCCGCTTGATCATTTAAGATGAGATAATCAACGGCTGCTTTTACTGCATCATCTGAGCATCCAGTGCAAGTTCCTTTAGGTGGCATGGAATTAAAACCATGAATAGCCCGTTCATAGACAATATTTTTTCCTTGCTTTAAACGTTTTTTCCATTCAACGGTATCGCCTAATTTTGGAGCGCCTGCTGCTCCACTGGCATGGCAAACCGCACAATAAGATTCATAAACTTTGCGGCCAGTTTTAGCGGTAATGGGTCCACTGAATGCAGAATAAGGCACTTGGCTTTTTACTGTTTTTAAATAAACTGCGATGGCATTTAAATCGTGAGTAGATAAATACTTAAGACTATTACTATTAACTTCTGCCATGGGTCCTGCTACGACACCGGCATTTCTTAACAGTTTATTTTGTTTAAAGACGGCTCGAATATCATCGATACAAATACCTTTTAATCCACTTGAGCTTATATTCGGTGCGTAATAACCTTGGATAAATCCTCCCGTTAGGGAATATTTCTTTTTTTCAGCACCTAACAAATTCAAAGGAGTATGGCACATTCCGCAGTGACCTAAGCCTTGGACTAAATAAGCCCCACGGTTCCATGACTTCGTATATTGCTTATCTATTTCATAAGCACCAGGACGAAAAAATAAAATCCGCCATCCTAGTTGCAAAAAACGCCAATTAAATGGCCACATCATTTCATTGGCGTGGTTAGCTTTTTTAACTGGATCTAAACTAAATAGATAGGCTTTGATCGCTAACAAATCATGCGTATTGATTTTGGTGAAGCTAGCGAAAGGAAATACCGGAAAATAATAACTTCCATTCGGGGCTATACCTTCATGCATGGCACGGATAAAATCTTTATCATTCCATGTTCCTATTCCTGTGGTTTTATCTGGTGTAATATTGGGCGAATAAATGCTCCCGAAAGGCGTATAAATTCCTAATCCTCCAGCAAAAGGTTGGCCTTGGTGTTTTGTATCGGTATGACAAGCGATACAATCACCCGCTTTACTTAAATATTCACCCCGTTTAATCAGTTTGCGTAATGCAGCATCTTTAGGATAATTAATGGGAGGATAGGGGATATTGAGTTCAGGATTTTTCTTTGTTGGATCAGCATTCGAGTTGGCAAATGCCAAACTAGATAATAGCAAGGTGGATATAAAAAAAGAATATTTTAAAAAATTATAGAGATATCTTAAGATTATTTTATTCATAGTCCTTTACGAATCCAATCTTTTTTAGATATGTTACAACCCTGCACTCGATTTTATGAGCTATTTTCGATCAATTTACGTGACCAAAAACCCAGGGCAAAGGTCTCAGCAACTATCTAATGACTTATCATTCGTTATAATGCCATAGTCATCGTTTATTTTTAAGTATTATTGTATTTATTCCATTCTTTGTTAGATACACTATCTTAATTTTAAAGCAATCTATTTATTTATAGATAATATAAACTATTTAGTGGAGTGACGGATAACTTTCTTCCTATTGAACGCATGTTAGAAGATGTCTTTAAATGACTATAGATGAACTCACTAAGGCTATTAAGCTTTTAAAGGCGGGAAAACTAATTGTTTTTCCTACTGAAACAGTCTATGCCTTAGCAGGTGATGCGAGAAATTTAACCGCGGTTCAGAAAATTTTCGCGCTAAAGCAACGTCCTTTAAATCAACCTTTAAGCGTTTTATTGGCGAAAGAACATCCCCTGGATAGATGGGCCAGAGACATTCCTAAGGTTGCAGAAAAGTTAGCTGATCATTTTTGGCCGGGTCCTTTGACACTTATTTTAAATAAAGAAAAATCAGTTTTGCCTGAATTAACCGGTGGGCAAGATAAAATAGGTTTACGCGTGCCGGATCATCCTATTGCGCAAGCGATATTAAATTCTTTTGCCAGCGGAGTCGCAGCGCCTTCTGCGAATCGCTCCACTCATCTTAGTCCTACCTTAATTGCACATGTACAGCAAGAATTTGAACATAAACTCGAACTTATTATTAATGGTGGACCTTGTTCTATTGGGATTGAATCAACGATTATTGATGTGACTTTTGACGTTCCGCGAATACTTAGATTAGGCGCTCTCCCGTTAGAACAAATAGAATCTATCACTCCCTACGAGATTGGGGAATCCATATTATCTCATCGTTTTTCTAAAAAGCCTTTGATAGAGCAAGTTTCTAAACAAGAATTAGATCGTATCATCGATAGTTATTTAAATCAGCATAAGCTATTAACCGTGTTTGGATTAGGTCCAGTAAAGAAAAAACATAAAGACTTAACTTGGATTCGTATGCCGAATGTGGCTAGTCAATATGGGCAGAGGCTATATCAATATTTGCATGAAGCGGAACAACAGAGTGATAAAATTTTGGTGGAATCTGTACCAAAGCTCAAGGCCTGGGCCGGGATCCAATTGATATTAGATAAATATTCTTAAAAGAAATGAGTCGCTCATCGTAAACTAAAGCAAGGTTCTGTCACAACATGGATTTTTTTATAAAATTAGACTAAATTAAAAACATTTATAGGTAGATACGTATGTTAGCGCTATTCTTTTTCTATAGTCTTTGTGTGCTTTTTGCCTGGTGCAAGGAGCGAAGGCTCGCTATAGGTTTATTTATAGTCTTTTTATTACTAACAACGTTTATGTTTATTCATCATATGACTGATCATTTATCTCTGCAATTTTAGGGATAATTAGTATGCACTCTTCTAAAATAGCCAAAATTATTAAGATCCTCAATGCGATAGATGCTCTAGGTTTAGTTTTTTTGCTATTGATCGCGTTTATTTTACAAATAGGCTTTCACGAATTACCTTGCCCTTTATGTCTCCTGCAACGGCTTGGTGTGTTGGCAATAGCATTTGGTTTTTTGCTGAATGTACAATTTAAAATACGTCCAGCCCATTATGCGCTTTCTTTATTATCGGCCATATTGACAGCGTCTATTAGTGTACGCCAAATTTTTCTTCATGTAATTCCAGGTGATACGGGTTATGGGCTTCCTTTATTTGGTTTACACCTCTATACCTGGGTATTTCTGCTGTGCGTAGGCGTGATTATTTATATCTCCATTATTTTTAGTATTTCACCTCAATATGAATATGATGAACCCTCCAAAACAAAGGGAATGCAGTTTTTAACCCATATGGCGTTTGCGCTTGTTTTTCTTTTAGCCATTTTAAATGGAATTTCTACCTATTTTGAATGTGGGTTAAAAGCTTGTCCAGACAATCCTGTCAAATATGAGATTCAATTAGTTGCATCTCATTCTCGCCATACTTAATTTTTGTTTTAACATGGCTAAAAAACGATAAAAATTAGCTTTGTTTATTCTCGAGGAAGTATGAATCTCAAAGATCTTAAATATTTATTAGCTTTAGCAGAATACCGTCATTTTGGAAGGGCTGCTAAAGCGTGTTCGGTTAGTCAACCAACCCTAAGTATACAATTGAAAAAATTAGAGCACGCTTTAGGCGTACAGTTATTTGAGCGCGGACAAAAAAGGGTATTAATTACCGCAGTAGGGATGCGTATTGTGGAGCAAGCAAAGCAGGTACTCAGTGCTATGCGCGAGCTTGAGAGATTAGCCAAATTAGCTAAGGATCCATTTTCAGCAGAATTACGCTTGGGACTAATTCCTAGTTTAGGGCCTTATTTACTCCCGCATATTTTACCTATTATCAAACAACAATTAACTAAACTTTCGCTATATTTATATGAAGATAAAACGGATTTACTTCTGACGCAATTAAATCAAGGGGTGTTAGATGCCATAATATTAGCATTACCGGTTCCACATAAAGGCATGCAGTGTAAAACTTTATTCAAAGAACCTTTCTTTTTGACTATGCCAGCATCGTATTCTTCACATTATTCTAAAGAATTACATTTAAAAGACTTAAAGGATGAAAATCTTCTTTTATTAGAAGAAGGTCATTGTCTCAGAGATCAAGCATTAGAGGTGTGTCGTAAAAAAACTAACCTTAAAGAAAAGATGAATTATCGGGCAACCAGTTTAGAAACTTTGCGACATATGGTGGGAAGTGGGGCAGGAATTACTTTACTTCCTTTATTAGCTTTAGAAGAGCATTCTTTGATAATTAATAAGCCTTTTTCTGCTCCTAGACCTGAGCGAAAAATTGGAATGTTATGGCGTAAAGAAAGCGCTTTGGAGCCTTGTTGCAAAAAGATAGCCACACTCATTGAAACTACGATTCCTGATGTTTTAGCTGATTTAGAAAAAAAACTGGATTCAGCTAAATACACTCACAACACTTGAATTTTTGTCTGTGTTGCCGTTCAATTTGAATCCTCTTCGCGGCTACTTGCCAAAAATTCACACTGTGAGTATAACTTTAACCTTTGTATTTGAAGAAAAAATTACTTTTTCATAGAGTCAAAAAATTCATCATTGGTTTTGGTGTTTTTTAAGCGTTCAATTAAGAACTCCATGGCGGTTACTTCATCCATGGATTGTAAAATTTTACGTAATATCCACATTTTTTGTAATACATCAGGTTTAGCTAGTAACTCTTCACGTCGAGTACCCGATCGATTTAAGTGGATAGCAGGATAAATACGTTTTTCAGCTATTCTTCTATCAAGATGAATTTCCATATTTCCGGTTCCTTTAAATTCTTCATAGATAACATCATCCATTTTTGAGCCGGTATCAACCAGCGCGGTTGCGATGATGGTTAAACTACCCCCTTCTTCAATATTACGCGCAGCGCCAAAAAAACGTTTTGGTCGTTGTAGTGCATTCGCATCGACACCACCTGTTAATACCTTTCCAGAGGAAGGAATAACAGTATTATAAGCACGCGCTAAGCGGGTGATAGAGTCTAATAAAATAACGACATCCTTTTTGTGTTCGATCAAGCGTTTCGCTTTTTCAATCACAATTTCTGCGACTTGTACATGGCGAGTTGCAGGTTCATCAAAGGTACTTGCAATGACTTCACCACGAACAGAACGTCGCATATCGGTTACTTCTTCAGGACGCTCGTCAATTAATAAAACGATCAAGTAGCATTCTGGACAATTATGCGAAATCGATTGTGCGATATTCTGCATCATCATCGTTTTACCGGCCTTTGGAGGGGACACAATTAAACCACGTTGACCTTTCCCAGTCGGAGCGACTAAATCAATAATTCTAGCAGTAATGTCTTCTGTGCTACCGTTTCCGCGTTCGAGCGTAACTCGTTCGTCAGGGAATAAAGGGGTTAAGTTTTCAAATAAAACTCGATTTTTAGCATTTTCAGGCGCATCAAAATTAATTTCGCTTACTTTAAGTAAAGCAAAATAACGTTCAGATTCTTTAGGGGGACGAATTTTTCCTGAAACCGTGTCGCCAGTATGAAGATTAAAGCGTCGAATTTGACTAGGAGAAACATAAATATCATCAGGTCCGGCAAGGTACGAACCTTCTGCAGAACGTAAAAAGCCAAATCCATCCGGTAATATTTCTAATACGCCGTCTCCATAGATATCTTCTCCTCTTTTTGCTAGTGCTTTAAGGATAGAAAAGATCATATCTTTTTTATGCAGGCGGCCCAGACCATCTATTTTTAATTCTTCAGCAATGGCAACCAATTCGGCTGGGGAGTTTTTCTTGAGTTCAGTTAAATTCATAGTATTGTTTCTTTCATAAAAGGAAATGTAAAAAATTGAGTGAGTATTAAGTATTTAATTGGAATATTAATATTAAGAATGAGTATCAAGAATTTAGAGAGTGTTAAAAATTCATTTTATAATTTTATATCCGAGTAGAGATACAAATAGTGCCCTACGCATAGTTAAACAAATGATGCGAAAAAAGTTACCTGAAATCCCCAAAACAGTGTTAGTGCCAATAGTACTTATCTTAAGGCCATCCTACTTAGAAAAATACATTAAAGAGTACATTGGTTAAGCAAGATGTTTATCTAAAAATGCTTCTAACTGTGATTTCGATAAGGCGCCGACTTTAGTTTCTAGCGCTTTTCCATCTTTAAAGAGGATTAATGTAGGAATACCACGCACACCATATTTTGCCGGGGTATTAGGGTTCTCGTCAACATTTAATTTCCCAATTTTTATTTTTCCATGATACTTTTGGGCAAGCTCCTCTAAAATAGGGGTAATCATTTTGCAGGGGCCACACCATTCTGCCCAAAAATCAACGAGTACAGGTTGGGAATCAACTTGTAATACTTCTTTTTCAAAGGAAGCATCGTTAAGAGTAATAGTGGATGAGTTATTCATGGTAGTAACCTATTTGACCTCAAAAAAATGGTTGACAAATTATACTCATGCAAATGAGTTTTTTGGGACGGGACCGCATAGTGAAGCAACCGGAGTGTATATAATATACAAGATTGCGAATTGATCGGCAACGTAGTCAAAAATTCAAGTGCGAAGCGTATATTATTCATGCTCAGGGGCGACAACGTAAATACCAGGAGCATTCCGTAAGTAACCGTTATAGTCCATTCCATACCCAAAAACAAAACCATGATCCATAGTAATAGCGGTAAAATCTGCCGAGGTTGTTCCTCCCGGTAAACGGTCCGCTTTTTGTTTATCGAGTAAGACGGCAGTATATACTGTCTGTGCCCCCTGTTCATGACAATAATCAACGATGGCAGCTAATGTCAAGCCACCATCTAGAATATCTTCAATAATCAATATATTACGACCTTTGAGAGATACACGCGGTTTAGCTATCCAGAGTATTTCAGCTTGCCCAACGGTTTCCTGTGAATAGCGTGTAGCATGAACATAGTCGAGTTCTAATGGAAAATCTAGGCGTGGAAGTAAGTTTCCTGCTGGAATAAGACCTCCAATCATAACACATAAGACGACGGGATTGCTTTCACTTAATTTATCGCTAATGGCCTTAGCCATGTTATCTAAACCTTTTTCGATTTCTTCTTTAGTAAAAAGACGAGTCGCTTTTCTTTCGACTTCTTGTATATGACTTGGAATTAACATGAATGCATCCTAATGTTCGAATAGAGGTTTTAATAGGTTAACCGCACTACGCCAGGCGTCAGTTTGCTGTAGAGCAGGGAGGGTTAGTGTGCGACGAGGAAATAATTTTTGCAAGTGCTGGGAATTATAAAGTTTAATGAGTTCAGGAGAGTGCGCTAAATTTTCCAAAGCTAAAATAGCATCTTTTCGGCAATTACAAACTAATAATGCATCGCATCCGGCTTGTAAAGCCAGTCGTATACGTTCTGAGATAGTTCCCATATGTTGTACTGCTTTCATTGATAAATCATCCGTAAAGATTGCACCCGTAAAATTTAATTGTTTACGCAAAATAGATTGCAACCAATAGGGAGAAAAACCACAGGGTAACGGATCAACCTGATTGTAGACGATATGTGAAGCCATTATGCCATCTAGATAGGGACTTAATTGAGCAAAAGGAATTAAGTCCTGTGCTTCAATAGTTTGATAGTCTCTATCATCTACGGTGAAGTGCGTGTGAGTATCCGCACTGACAGAACCATGTCCAGGAAAGTGTTTGCCTACAGAACACATGCCCGCACGATGCATCCCTGTGATGACGGCACGCCCTAATTTAGTCACAATAGTAGGATCACTATGTAATGCACGTAAACCTATGACTTGATTTAAATTATTATTTAAATCTAAAACGGGTGCAAAACTAAGATCAATACCTACTGCCAGTAATTCACTGGCTAATAACCAGGCATGGGTTTCTGCGAGCTGAATAGCTTCCTCAGGTTTTTGGTCGTAACGAGCGCCAATTAATCCTAAAGCGGGCAGTCGCGTAAATTCTTCTTGAAAACGTTGAACTCTTCCCCCTTCTTGATCAACCGTTAATAAAAGTCGTTGTTTACTGTGTAAATGAATTTGCGAAATTAAGTGCTGCAGTTGAGAAATTGATTCAAAGTTACGTTGAAAGAAAATAATTCCACCCACTTGAGGATGCTTTATTATTTCACGCTCTTCAGAAGTGAGCTCTAAACCTGTTAGATCCAGTATAATAGGTCCCATAAAGTTCTCTTAATGTAAATTGTACAAATAGTTAAAAAAACATTAGTTCTTAATAGTAATCACTAATTATAACATCGATTAATTGGTAATTAATGAACGACTCGATTGCTATTAAAAATGAATGAAATGCTGGATTTAATAGATTGTAATTGTCTATGTAAGATAAACTAAGTAAAAATTGAAAAGGACAACACCTGGCCGGATTATTTTTTTAATTAACATTCCGCTTGACAGAAAAGATGTATGAGGTAGAATTCGCGAGCTCTTGAGTTTTTGGCTTAAGGGTGC
>contig_194
AATTATTTTTACAACCTAAATTTAAATAAAACATTAAGCCCGCGAAAGCGGGCTTTTTTATTAGGTAAGTAAAATTTTGTAATGCTATAGATCTTTTTACAATCGATTTATTTTATGATCTATAGTAATTAGAACTTTCCTGAGGATAATTATGTTTGAATTATTTTTTTCTGCTGAAGCTTGGATTAGTTTACTTACCTTAACCGCATTAGAAATTATTTTGGGAATTGATAACCTAGTTTTCATTTCTATAGTAACCAATAGACTTCCTAAAACTCAGCAACATTCAGCACGCCAATTTGGTTTATTACTCGCTTGTTTGACGCGCTTGCTTTTACTGGCAACCTTAGCTTGGATAACTAAGTTCACACAACCTCTTTTTACCTTAGTGGGTCATGTTTTTTCAGGAAGAGATTTGATACTCATCGTAGGAGGATTATTTTTACTTGCAAAAGGGACCAGTGAACTTCATTTTAATGTAACTATTACCGCAGAAAATAAAAGTAGTCTGCATCGATACTCACGATTTTCAATGGTTATCATTCAGATTATGTTACTAGATATTATTTTTTCATTAGATAGTGTGATCACCGCAGTAGGAATGGCTCAGGAATTTATCATTATGGCCTTAGCTATTATCATCGCAATCGTACTGATGATTTGGGCCAGTGGACCCATCAGTCATTTTATTAGTACCTACCCGAACTTAAAGATTCTCGGTTTAAGTTTTTTATTGTTAATTGGCTTAGTCTTAGTAGCGGATGGCTTTGGTTTACATGTGCCTAGAGCCTATCTCTATTTTGCTATTGCTTTCTCAGTATTTGTAGAATGGTTAAATATTCTGGCTAGTCGATGGCGACAGAAAAAAAATTCGAATTAGAGGCTTTTTTTAAAAATCTAGGGGTATTCACCCCCAGGTGAAGGCTTAGAGAGCCCATAAAGAAAAATATGCTTGCATTATCGACTCTTTTTTGATAAATAGAGGGCTAGCTTATTTCCAATAATAAGGTGTTCCCTCATGCTAAGTAATAAGTATAAATTAACAGTGATAATGGCTGGCTTTTTTTGGTTAAGCTTACTCGGCAACGTTGCTTTAGCGGATGAGACTTCACCATCAAATGATGATGAAATCAGAAGACTGGCACAAAAAACTCAAATTTTAGAGTCCGAATTGCAACGCGTGCAAAATCAAGTGGCTACTTTACGTAGGCAATCAAACCCAGATCATCTTTCTCCTACAGAAATTGCTAATCATCAAAGTTTAGTTACTTCTCTGCACCCTTTTTTTATTATTGGCACGCCTGTCGTTAGCTCACCGTATATTGGGATAAACTCCGAATTTAATGCTTCTGACTTAATCGTTAATCAGCCTTATGTGAACGAGGATCTCTATTTACTACAGCAGCGAAAACGGATTTACAATTATTTAATAGAAAATGGGCATTCTTTTCCAGCGACACCGGTTGTTAATCTGAGTGGAAAAGTAGAGTCCCAGATCTACCATACTAGCCATTTTGGTACTTTTCAAAATAACTCAGCGACAGATATTAATTTGACGGGTATTGAGTTAGATACTGAAATTTTAGTGAATCAGTGGGTAACAGGTCTTATCGCGTTTGTTTATGATAATACTCCTCCTGATATGTCGCCAAGACGCATTGATAATTCGCATGTTTTTTTAGAGCGGGGGTTTTTAACCATAGGAAATTTAGCTAAGTTTCCTCTGTATGCGACCATGGGTCAATTTTACGTGCCATTTGGTCAGTACTCATCTTCAATGATTAGCGATCCATTTACTAAAATCTTAGGCAGGACCAAAGCGAGGGCCTTGGAGTTAGCTTTTTCAAAACAATTTAATGATGAAAATAATTTAAATTTATCGACTTTTGTTTTTAGAGGACCAAGCCGAACCAGTATAGACAATAATGGTCTACGGAATTATGGAGCTAATGCGGAGTATATTTTTACTAAACCTAAATGGAATATTGATATAGCAGGAAGCTATATTCGTAGTATCGCGGATTCCATTGGAATGCAGCATAATGATAACGATGGAACTAATAATTTTGAAGGATTTGCTACTAACAATAATACTGAAATTCTTAATCCTGTGTCGGGTTTAGATGCTCGCGGAACGTTGAGCATCGAAGCATTTAGTGTTACGGGTGAATATGTTACGGCTAGCCGTTCATTTTCACAAACAGTATTATCATTTAACGGGCAGGGTGCTAAGCCTTCAGCTTTTCATGTAGAGGCAGAGTATAAATTTAATGTGTTAGAAAAACCTAGTGCAGTTATTATTGGATATGACCAATCCAAAGATGCTTTAGGTTTACTCATTCCTAAGAAGCGCTATATAGCAACCGTTAGTACATCCATTTGGAAATATACCATCGAAAGTTTAGAGTTTCGCCACGATATTGACTATAGTGCAACAGATGTTGCTCAAGGCCAATCGGGTTTAGGGTTTAATCCTATTAATGGAACAGGAAAAAGTGGTAATACAATTACTTTACAAGTTGGCTTATATTTCTAAAGATATACGCTTCGCACTTTAATTTTTGATTGTTGCTGCTCAACTCGTAATCCTCATGTAGGTTAATACAGTCTGGTTGCTTCGTTTTCACGCCGCTTTGCCAAAAAATCCAATTGCTGTGAGTATAAATTTAAGAAAATTTATATAGAGGACCATACTTTGATGCCCCTTTTTGTTATTCTAAGCCGATGAACAAGCGTATTTTGTTGGGTATTACAGGTAGTATTGCTGCTTATAAAACACCTGAACTTATTAGAAAATTAAAAGAACAACATTATGAAATTAGAGTTGTTTTAACTTCCTGTGGCAAAGCTTTTGTAACTCCTTTGACATTACAAGCAGTTTCACAGCATAAAATATATGATGAACTTATAGATATTGAAGCTGAAGCGGCAATGAGTCATATTGAGCTTGCACGATGGCCTGATTGCATTTTGATAGCCCCGGCTACAGCCCATCTGATTGCTAAATTAGCGCATGGTTTTGCGGATGACTTATTGAGTACCTTATGTTTAGCTGCCAACGCGCGTTTAATTATTGTGCCTGCCATGAATCAAGCGATGTGGTCAAATCAGGCAACCCAAGATAATATAAATAAACTCAAAGAAAGAGATTGCTTGTTTTTAGGGCCTGGGGAAGGAAGTCAAGCTTGTGGTGAGTTTGGTTTTGGTCGCATGCTAGAGCCGCTAGAGATAGTGGAAGCACTATCAAAAGTATTTATTAAACCTTATTTACAAGAACAGAGAATTTTAATTACCGCAGGTCCCACTCAGGAAGGTATCGATCCCGTGCGCTACTTATCAAATCGTAGTTCGGGTAAAATGGGATTTGCTTTAGCGCAGGCGGCTATTGAGGCAGGTGCTGAAGTGACACTCATTAGTGGACCGGTTGCTTTAATTCCCCCCCCCAAATTGAAGTTTATATCGGTGAAGACAGCTACTGAAATGCTAGTAGCTGTTCAGAAGGAAATTAGTCATCAGACAATTTTTATAAGTACTGCTGCGGTGGCAGATTATCAAATAGTAAATCCAGCATTACAAAAAATTAAAAAATCCAATGCGTTACTCACTTTGCAATTAAAACCCACAATTGATATTTTAGCCTCCGTTAGTCAAATGAATTTACAACCTAAACCTTTACTGGTTGGATTTGCTGCTGAAACTGAATATATCTTAAAATTTGCCGAAGAGAAGCGAAGAAATAAAAACATAGACTTAATGGTAGTTAACGATGTAAGTCAATCGGATATTGGTTTTGATAGTGATAAAAATGAAGTAACGGTATTGTCTTCAGATGTGCCTATACATCTTGCATGTGCAACTAAGCAATCAATAGCCCAACAATTATTACATATTGTGGCGAATCGTATACTTAGCATGTCAAAAAAAAATGCTAAAACGCCTCTTTAGAGCGAATGAAATAGGGATAAATAGTCAGATCGCTTGATAATGGGACATTTGCTCTTTAAACTAAGCATGCTCCTAGCCTTTGTGGCAGAGACAAAAATTTAAGTGCGAAGAAAGTATACCGATGAGGACTTGATCATGCGACAGGTACCTAGTGTTCTTTGCTATTACCATTCTTTACGGGTAAATAGCGTATGAACGTTTTAAAGTTTTCTGAAAAAAAAATAACTAAAGAAAAAATCGTAATCTTAACTTGTTATGATTACAGTACCGCAAAAATTCTTAATGAATCTTCTTTAGATGCCTTATTGATTGGCGATAGTCTTGCCATGACTATGCATGGCTTTAAAGATACGGTTATGGCTACATTGCTTATGATGGAGCTTCATACTGCGGCGGTGTCTCGAGGTGCCCCTTCTAAATTTATTATTAGTGATCTCCCTTTTTTAAGTTATCGTCAATCTGTTAGTCGTAGTGTTATTGCTGCGCAAAAGCTTATGCAAGCAGGTGCACAGGCTATTAAGTTAGAAGGTGCCGCAGGCAATCTTTCCTTGATAGCCCATTTAGTCGAGTCAGGTATTCCAGTTATGGGTCATATAGGTTTAACTCCGCAATTCATCCATAGCTTAGGTGGATATAAAGTCCAGGGGAAAACTCCTGCTCAAGCAGAGCGACTTAAACAAGACGCCTTAGCTCTAGAGCAAGCAGGTTGTTTTGCTATAGTCCTAGAATGTGTTCCATCACTGCTTGCAAAAGAAATAACGGCTTCTTTAAAAATTGCAACAATTGGTATAGGAGCGGGTGTTGATACCGACGGACAGGTTTTAGTCATACAGGATTTATTAGGGCTCAATCTAGATTTTAAACCAAAATTTGTTAATCACTTTCTTGATGGTAGTCAATTGTTTTTAAAAGCCGTTAATCAATATAGTCATTCTGTTAAATATAAAGAATTTCCTCGCTATGAACATAGTTACCCAACTTGATGATTGGCAAGTCATCAGAAAAAAAAATAATAATAAAAACATAGGTTTTGTGCATACGATGGGTCATTTGCATGCGGGACATTTAAGTCTTTGTGCTCGTTCGCAAGCAGAGAATGATTTGACTGTGCTAGCCATTTTTGTAAATGCGACACAATTCAATCAGATAGAGGATTTTAATCATTATCCTCGCACGCTTGAAGAGGATAAAGCTTTGTTACGGAAACAAAAAGTTGATTATTTATTATTGCTAGATGCTGCCATTATTTATGGTGATAATTATCAAATTCAGATTCATGATATAAGTGATTTGAGTAAAGAATTAGAAGCAAAGTTTCGTCCAGGACATTTTACGGGGATGTTGACCGTGGTATTAAAGTACTTGAATATTGTAAAGCCTACACGCTCCTATTATGGCGAAAAAGACTTCCAACAATTATTACTTATCAAAAAAATGGCGCAAGCACTTTTTTTAGAAACAGAAATCATTGGTTGCCCAACGATTCGTGCCGCAGATGGTTTGGCTTTAAGCTCTAGGAATACTCGTTTGAACTTAGAACAACGCGCTAAGGCGGGTCATTTCCCTACTATTTTACAGAGAGCCTCAAGCTCTGAAGAAGCTATGCAGCAATTAAAAACTTTAGGGTTTAGGGTTGATTACGTTACGGATCATTGGGGAAAACGTTTAGCCGCTGTTTACGTGGGAGAGGTAAGATTAATCGATGCTTTGCCTATTTCTGCGTAAATAGATTCATCAGATTTTATAAAGAAAGATGACGTGTAATTTTTATTGTATATTGAATCGTACGCAAAAAACGAATGACTTTTGCTAAGTGCTTGCGATTTAGAACGGATAAAGTAAAGTGAATAATACTATGTTTTCTATCACGACTTTCAACTTTAATATTTTCAATATTTGCATCTGCTTTAGCAATATTATGTGTTAATAATGCTAACACACCATGTTGATCGATAGTTTCAATATAAATATCTGTTTTAAAAAAACCATTGGTTTGTTTTTCCCATTGTATCGAAATGGCCCGTTCAGGATTTTTTTTAATAAGTCGTGCGGCGTACTTACAACGTTGTAAATGCACAGTAAGACCATGTCCAGCATTGAGTAAACCTATAATTTCATCGCCTGGAATAGGTCGGCAACATTCGGCAAATTTGATTAAGCTATTATCTGCATTTTTAAGAAACAAGGGTAAGGAGTTAATTTGATTTTTAAAACTAGATTTCAAACTACATAAGGAATAAGCGACTAAAGCAGGATGTATATAACCGAGCCCAATGGCTTCGAGTAGATCTTCTAATGATTGGGATTGAAATTTTTGCAATGCCTTATTTAGATTTTTAGGGTTGATATGTGTACTGTCTTGCCCTAAAGGCGTTAGATGGTTATCCAGCAGGCGTTGGCCTAATTGAACCGCTTCATTATGCTGCTTATTTTTGAAAAATTGTCTAATATGGCTGCGCGCACGTCCAGTTGCTACAAACTCTAACCAGCGTGAATCAGGAAAAGTTTTCGAATCAGTAATGATTTCTACCGTTTGACCACTTTGCAAGTGCGTACTGAGCGGAACTAAATGTTTATCTATTCTGGCTGCAATGCAGTGGTTCCCGATATCAGAATGAATGGCATAAGCAAAATCGATAAGAGTGGCTTTATGGGGAAGCTCAATGATGTCGCCTTTAGGTGTAAAAATATAAATATCTGTGGGGAAAAGATCAATCTTCACTGTCTCCATAAATTCGAGTGAACTAGGAGTTGTTTGTTGGATATCCAGTAAGCGTTTAAGCCACTCTCGTGCTCTTAAATGTGGGCGTAACTCGTTAACCTTCGTTTTTTCTTCTAACCAGTAACTGACAATACCATGATCAGCGCCATTATCCATCGTAGTTGTACGGATTTGTATGTGGATTGAAGTGGCTTCAGGGGCGAATAAAGTCGTATGTAATGCTTGGTAACCATTCGCTTTGGGTAGAGCGATATAGTCATGGAAATGATCAGGTAGAGGCTTATAAAGATTATGTACAGCACCTAGTACGCGATAACAACTATCTATCTTATCTACAATAATACAAAAAATGGGGATATCAATGATTTCATTGAAAGATAAGTGATTCTCGCACATTTTTTTGTAAATTTGGTAGAGGTGCTTTTTTTTATGCCAAATGGCATGGAAAGGTAAATGATGTTTATCCAAGCACTCTTTTAAAGCAGATTCTATTTTATGGATACTGGCTTTATGTTTGCGTCGATTTTTTTGTACAGTTTCTTGTAATATACGATATCGCCAGGGATAAAGATTTAAAAAACAGAGATCTTCTAACTCTATGCGCACCAGATGCATACCTAATCGCTGCGCAATAGGTGCATATATATCCAGGGTTTCTTTAGCAATACGGTGCCGTTTCTCTACAGAAACGGCAGATAAGGTACGCATGTTATGTAAACGATCGGCTAGTTTTATGATGATGATGCGGATATCTTTTGCCATAGCCAGCAGCATTTTGCGAAAATTTTCTGCTTGAGCTTCAGCGCGGCTTTGAAATTGAATTTGTGTCAGTTTACTCATCCCATCGACAAGTTCTGCTATTTCACTGCCAAATGTCGCAGTTAACACCGTTTTTTCAATGGGAGTGTCTTCAATAACATCATGTAAAATGGCGACGATTAGCGTTTGAACATCCATGCGCATTTGAGCAAGAATTTTAGCGACGGCTATAGGATGGCTAATATAAGGATCCCCACTATGGCGTTTTTGACCAGAATGGGCCCTAGCAGCAAATTGATAGGCGTTATAAACCTGCTTTATTTGCTCAGGAGATAAATAGATTTGTAGTTCTTGTTTGAGGTCACTAAACATGTGCATGCAAGCGCCTCCGATTTTTTACAAGCCCGTAGATTGTGACCCACTTATGCCGCTTTCTTGCACTGATTTTTCTTCAGCTTCATTGAGTCTGCCACCCGCGATTTCTCTTAAGGCGATTACGGTAGGTTTATCGTTTTCGGGATCAACCATGGCCATGCCACCTTTAGCAATTTGCCGGGCTCGTTTTGAGGCTATAATAACTAACTCGAAATGATTTTTAACCTTCTTTAAACAATCTTCAACTGTAACTCGTGCCATATGAATTCTCTGTTTATTGAGCGAAATTGAACCTAATACTATAACATTATTTAACTATATCTATACTATATTTCTGGTGAAAATATAGCTTTTCCGCTATTTTTTGGGCTTAAGTCTAAGCGATGTCTAACTAAATACTTGCTTTTTAAGAGGATTGACTTTAGTTAGCTGCATTCATCAATGCGACAGTAACATCCAGCATTCTATTGGAAAACCCCCATTCATTGTCATACCACGCAAGTACCTTAACAAAGTCACCTATAGCGCGAGTTTGCGGTGCATCTACTGTAGAAGAAGCCGGATTATGATTGTAATCGATGGAAACTAGAGGCTCTTCACTATAATTAAGCAGACCTTTCAGTGGACTAGTTTTAGAGGCCTTTTTTAAGATTTCATTCACCTCTTGAGCGGTTGTTTCGCGTTTAGCCTGAAAACTTAAATCAACTAAAGAAACGTTTATTGTAGGAACGCGTATTGCTAAACCATCGAGTTTTCCATCTAATTCAGGATACACCAAACCGAGTGCCGAAGCGGCGCCTGTTTTTGTAGGAATCATCGAATGAGTGGCTGAACGTGAACGATACATATCAGAGTGATAAGTGTCGATAAGTACTTGATCATTCGTATAAGCATGAATCGTGGTCATTAAACCATGGATTATACCTAGATTTTCATGTAAAACTTTGGCTAAGGGAGCTAGGCAATTGGTAGTACAGGAAGCATTAGAAATAATGGAATAGCTACTTTTTAAGGTATGGTGATTAACACCATAAACAATAGTTGCATCCACTCCTTTCCCAGCGGGAGCGGAGATAATGACTTTTTTTGCACCTGCATTAATATGTTTTCTCGCTTTTTCTGGCGAAGTGAACAGGCCTGTACATTCGTGAACGACATCAATATCTAGTTTTTTCCAAGGTAAATTTTCTGGATCACGTTCCGAGAGGATCTTTATTCGCTGATCATTGATAACTAAATAATCTTTATCAACGGTTATGGTCCCTGAAAATTTTCCGTGAGTGGTATCATAACGTGTCAGATGAGCATTAATATCGATATTTCCTAAGTCATTTATAGCAACAATCGCTATATCATGCTGCTTAGGATTTTCAAAAAAAGCTCTTAAAATATTACGGCCAATGCGACCATAGCCATTGATAGCGATACGTGTTGTCATAGTAATTCTCCTAGCTTAATCGGCTAATAGTGGGTTTAGTATTTTAATAATGTTTTCTATAGTAAATCCAAAATTTTTAAAAACATCTGATCCGGGTGCAGATTCGCCAAATTGACTAAGTCCGATTACTTTTCCCTTACTACCTACATATCGATACCAAAAATCTTTAGTTCCCGCTTCTATAGCAATGCGCAATGTAATCGAGTTAGGAAAAATTTTGGCTTTGTAGGAAAAATCTTGTTGTTCAAAGCGATCAGCGGAAGGCATAGAGACGACACGGATTTCCCTACCCTGTTGATTTAAAGACTGTGCAGCACTGATGGCTAAATTAACCTCAGAGCCTGTTGCTATGATGATGGCTTCAGGTGTTGTGGAGGGACTATCGAGAAGAATATAAGCTCCTCGATGGATAGATTGTAAAGTTTCTTGGCTGTGTGTTTGTGGAGGGATAGCTTGTCGAGTGAGTAATAAACAAGTAGGCCCTAAATGCTGTATCGCTTGTTGCCAGGCAACGGCGGTTTCTAATGCATCGCAAGGTCGCCAAACAGAAAGGTTGGGAATAAGTCGTAAGCTATTAATGTGTTCTATAGGTTGATGAGTCGGACCGTCTTCTCCTAGTCCAATAGAATCGTGTGTATAAATAAAAATAACATGCTGTTTCATTAATGCAGATAAGCGAACAGCATTACGTGCATAATCGCTAAAGACCAAAAAAGTTCCTCCATAAGGGATGAATCCTCCATGTAATGCTATGCCATTCATCATGGCGGACATACCAAATTCACGTACGCCATAATGTAGATAATTACCGGCTGGATTTTCTTTGGTTAAAACTTGAGATCCTTTCCAAAAAGTTGAATTAGATTCAGTCAGATCGGCCGATCCACCTAACAACTCCGGTAAAAGAGGTGCAAAGGCATTTAATGCATTTTGTGAGGCTTTACGCGTGGCTATTTTTTCTGGAAGATTTTGATAAATTTTTTCTAGAATTTTTTTAGTTTTTCCTTCCCAATTTAAAGGGAGTTTTTTATTAATTCTGCGTTCATACTCTTTGGCGAGTTCAGAAAATTCTGATTGATACGCACTCCATTTTTCTTCCCAAGCTTTTTCTAAAGCATTTCCTTTAGAACGAGCATCCCAAGCTTGATAAATATCCTCTGGTATTTCGAAAGGCGGATAGTCCCAATGTAGTGCAAGTCGGGTGGCAGCTATTTCTTTTTCACCTAATGCTGCACCATGCGCTTGGTGGCTGCCCATTAAATTAGGAGCACCGCATGCAATTTTGGTTTTACAACAAAGTAAGCTGGGTTTATCGGTAACAGCACGAGCTTTTTCAATAGATAATTTAATTTGTTGTGGATCGTGACCATCAATATCAGGAATAACATGCCAATGATACGCTTTAAAACGTTCAGGCGTATTGTCTTTAAACCAGTCTGAAACATCACCATCAATAGAAATGTTATTGTCATCCCAAAAAGCAATTAATTTACCTAAACCTAAACATCCTGCCAAAGAAGCAACTTCGTGAGAAATACCTTCCATTAAACAACCATCACCTAAGAATACATACGTAAAATGATCGATAACGGAGTGAGAAGGACGATTAAAACGAGCGGCTAAATTTTTTTCCGCTAAGGCCATACCGACAGCATTTGCGAATCCTTGACCGAGAGGACCCGTTGTAGTTTCTATGCCGGGAGTTAAACCGACTTCAGGATGTCCTGGTGCTTTAGAATGTAATTGGCGAAATCTTTTAATTTCAGCTAATGGAAGATCATAGCCGGTTAAATGAAGTAATGCATAATGCAACATCGATCCATGGCCATTAGATAAAATAAAACGATCTCGATTACTCCAGTTTGGGTTGTTGGGATTATGAACTAAAAATTCTCTCCATAGGACAGTTGCAATATCTGCCATTCCCATAGGCATGCCAGGATGGCCTGAATTGGCTTTTTCTACGGCATCTATGCTTAAAAATCGAATGGCATCCGCATATTTTTTTTGGTAAGACATCAAAGGTTTTCCTATTTACCCATAATCAGGAATATTTAAAAAATTCGATTCAAATAAATTAAAAAACATCACTCACGATCGCATGCGCAATAATAATAGAGGAGGACAGGATCAGCAAACTTAATAAACTTTTTCCGCCCGTTACTCGATATCGTCCATCGATTTGTTGACAATATCGTCCAGACCAAGCCATCAATGCCGGAAGCAAAGCTAATAAGACGGCACACCATATGCCAGCATAATTTAATGCCAACATAAATGAAGCAGGGTAAAATAAAACAATCATTAAAGGAGGTAAAAAAGTAAGTAGATAGACAATAAATTTATTTTTTTCAGTATGGGTTAAGCTTAACCCATCCATTAAAAAATCAGATAAACTAATACCTACACCTAAAAAAGAAGTTGCTAAACAAATGGATGTGAAAATCCAAGCAAATAAAGTAATGCTTTTTTTATTTAATAAATGACTCAATGTATTGGTTAAATAACTAGTGGATTGGCTAGATTGCGCAATAGCAAAAAGCTTATTGATAGGGATAACTCCCATAATGGCTGCATTCCAAAAAATATAACAGATAAGCGGAATTAAACTACCTAGAATAATGACGCGACGTAATTGTTTAACGTTACTATGGAAATAACTGCGTAAACTTGGGATAATCGCGGCAAAGCCAAATGATGTAATGAGGATAGTAAGACTATTGGGTAAATAATGTATATTTCCCTGTCCTAGCTGCTTGGCGGATATAAAAGGAAATAGAAATAATATTAGGAGAAAAAAGATAAGTAATTTTCCTCCCATTAGAATGCGATTCATTAAATCAACTGAACGCATGCCTTTATAAACAATAGGGCCTAAGATAAGTACAAATAAGATGGCTGTAGCGAATACAGAAAACTGAATATCAATTTTTTGTAAGATTCCTTGTAAAAAATCTGAACCTCCAGCGATATAAGCGGCTAGTAAAGTATAGAGTAATAATAAATAACATAACCAGGCTATGACCTCGCCTGGAGCTCCTAAAGTAGCTCGTGCCATGGAAATTAAATGGCTATTAGGGGGGAACCAAAGGTTTACTTCTAAAATAAGCAAACCACCGGCTAGCATAATACCCCAACAAGCAATCAAAAAAAGCGATGAATTTAAAAAGCCAGCTTGGGCGGTGGCAAGAGGAACAGCTAACATTCCACCGCCTATTGCATTACCAGTAATTAATAAAATACCACCCAATTGTTTAATATTCATAGGATACTTAGTTAATGAGGCTTAAAATAATAATAAATAAGGCAATTATTATTAAACTAATTAATAAAGGCTTTCCTCCAGTAACTTGATAGCCTGAAGCACATTTTTTGATATATCGTCCACTCCAGACCATCATAGCAGGAAGCAGAATTAATAGAATGGCACAAAGTACCCCCGCATAAGATAAAGCCAGGATGAAAGCATGAGGATAACGGTTGGCAATGAGTAAGGGAGGAAAAAAAGTGACGGCATAAAGAAGTAACTTTTTTAAACCTTTTTTTTCAATTTGCAATCCATCACTGAAAAAATCAAATAAGCTTAAAGCGACACCTAAAAAAGAGGTAGCAAAACATATTGATGTAAATATTTTTGCTAAAAAATTAATTAACTTGTTATCAAGTAAATGACTTAAAGCGGCCATTAAATTGCTAGTGGAATGGCCTGAATGATACATGAATATTAAACCTGAGTCCCCATGTGCGGGGATGGAGCCCATAATGGTTAATTCCCATAAAATGTAACAGAGTAAGGGAATTAAGCTACCAATGAGAATAGCTTTGCGTAACATAAACAAATCATTAGTAAAATAGCTACGTAAGCTGGGGACTATTATCGCAAAACCAAATGAGGTCATAATGACCGTTGTGCTGCCTAAAATAATGCTAAGCCGATAAGTATTTTCCAAGCTTAATAAGTAATGAATAGAAATAAATGGAAAAATACAAATCACTAACAAAATAAAGGTTAATAACTTACTAAACATTAAACTCCTATTAACATAATCCACTGAGCCTAATCCTTTGTAAACGATGAGACTTAATAATCCTGCAAATAAAAGAGCGGAAAGTTTTGCTGGTAGGTTGATATGAAACGTTAATAAAAGATGTTGTAAGAAATCACTACCACCGGCAATATAAGCGGCTAATAAAGCATAGAGCAATAAAAGATAGCTAAACCATGCGACGATCTGGCCAAATCTACCTAAAGTTGTTTTAGCCATACTAATTAAATTGCTATTTACACTATGCCAAAGATTAACTTCTAAAATAAGCAATGCAGCAGCGGTCATTATTGCCCAGCACGTCACTAAAAAAAATAGGGCATTGATAAAACCTAATTGTGCAGTAGCAATAGGTAGAGCTAACATGCCTCCACCGATGCTAGTGCCTACGATAAGTAATATTCCGCCGATAAGTTTATGCATGTTTATTTTTAATAGAGATAAGGTTCACCTTGCGGCCTTGTTTTAAACCGCCGATGTATCCAGAGATACTGTTCTGGATGAGCACGGACAGCTTGTTCTAGCAATTGATTAAAACACAGCATATCTTGGTAATCATTGCCTTGGGCAAAATTTTCTAAAATGGGTCCGATAGTAATTTGATAGCCTTCACCTTTTGGAAGACGATGATAAAATAAAGTGACAACAGTTGCGCCAGTTCGACTTGCATAGCGACTAGGGGTTGAGATGGTTGCAGTAGAAATGTTAAAAAATGGCGAAAAAATGCTGTGTGTAGGACCATAATCTTGATCAGCCGCATACCAAATTGCTTTGTTTTGTTTCAAAGTTTTAATAATTTGGCGGATTGCATGACGATGTATAGGCTGCATCCATTTAAATTGACGATGTTGTTTTAGTAATCTATCGATGACTTGATTTTTTTGTTCGCGATAAACCACATACATTGGAAAAATACTAGAAAACAGGCGGCCACAAATATCCAGCGATGTAAAATGACCACTTAAAATAAGCACCCCTTTTTTTCTGGATATAGCCTCTTGCAGATGTTCTAAGCCATCTACATGAATGAGCGAATCAATTTTGTGATCAGGCATCCACCAAGCCATAGCCGATTCGATGAGCCCCATTCCTAAAGATTGAAATTGTTTTTTAAGTAAGTTTGTTCGTTCTTTGTTGGATAACTCAGGAAAGCAAAGTTTCAGATTAATTTCTCCGATATGCCGAAATCTTTTCAATAAATAATAGGAGATACGCCCTAAATTTTTACCAAATTGTAGTTGTAATCGGTAAGATAGTTTTGTGATGAGATATAAAATTCCTAAACTTAACCACGTAGGCCAATAGCGAGGGTGTAACAGATCTAAAAATTTATTTTTCATTAGATAATAATAATCGATTTATTATTTGTTTTTTTATTAAATGTTGTTGAATAATTTCGTCAATATCATGTTGTGTTTCGTAGTGATACCAGGTGCTTTCAGGATAAATCACCAATACAGGGCCCAAACTACAACGCCCTAGGCATCCAGAATGGCTTACTCGAATTTTTTGCGGTTGATTTTTTATCAGTAGTTTTAGGTTTGCTTTTAAATAGTCTAATAAGGGTTTAGCCCCACGTTTCGCACAACAATCCTTATTATTTTCTCGTAGATTAGTGCATAAAAAGATATGATGTTGATAATAGGACATAAATTTTTTTGTAGCAAAAATAAGAAAGTTTTTACTCTACCAGAAAAAAATAAGTATCTCTATTAAGCAGCTGATTTACAGACATTAAAGATTAGGGCTCAAGCTTAAAAAGCGGGATCGAAATCATAAAACTGATCAAATGCGTCTTTTTGAGTTAAACTAATAGTTTAAAATAGGAAGGGAGTAACTTATGTCAAATATTATACGGCACCGATCACCTTCTTTATTACACCAATTACACCGTCTGTCACAAGAGTGGGATCAACTCTTTGACCCCAGTCATCAACTCATTGAAGATAGTTCCATGGTTGAAACGAGCCATTGGGCGCCTGCCGTGGATATCAAAGAAGAACCTACTCGCTTTGTGCTCTTTGCAGATATTCCAGGGGTTGATCCAAAAGATATAGAAATTTCTATGGAAAGTGGTATTTTGACAATTAAGGGTGAAAGAGTGGCGACTCATACCGAAGAGAAGGAAGGGTATACACGAATTGAGCGATCAAAAGGTAGTTTTTACCGCCGCTTTGCTTTGCCTGATACTGCAGACGCCGATAAGATAACTGCTGAAGGAAAACAGGGCGTACTTAGAATCATTATCCCTAAAAGTGAAAAGGCAGCGGCTAAAAAAATAAAGGTGGAGGATAAAAAAGATTAATTTTTTATCGCCAACTATGAATTAGGTAAAGAATTCGTGTATAAGCTAATAATCTCTTAGGGAGTTATACTTAATATTGTAGAACATGTTATACGTAAGGCGGGGAGAATGAATTTCTCAAACCATGGATTTCTTTTTAACCAAATATTATTGCGTGGTGATGGATGTGGTAGTGGAAAATAGGTGGGTAAATAATCTGCGAAAGAAGCGACGGTTTGGTTAAATTTGTTTTAGCCTGTTTACCTAAATAATGTTGTTGTGCATACTGGCCAATTAGTAAGGTCAGTTGAATGTTCGGCAGACCAGCTAAAAGTTTAGCTAACCATAAGCTTGCACATTCTTTTCGCGGAGGTAAATCGCCTGAAGGGCCCGTCCCAGGATAACAGAAACCCATGGGAATGATGGCAATTTGATTAATATCATAAAATGTTTTTTTATCGAGATTTGTCCAATGCCGTAAACGATCCCCGCTAGGATCGTTCCAAGGAATTCCCGTGTTATGTACGCGAATTCCTGGTGCTTGACCAACGATAAGTAAACGACTTAGATGATGTGCTTGTAATACAGGTCTGGGGTTTAAAGGTAAGTGATTGGCACAGAGTCGACATTCACGAATGTTTTTGATTAGAGGTAAAAGTTTATTCATAACAGGATGGAGGTTCTACTTGCCAAATGGGTATTACACCCACTAAAGTAAGCGCTGAAATAGGCTGCTTTATTTAATAGGTAGGATCTATGGAGTATAAAGAAACAGAGGCTTTATTAGAAGAAGATGATGGTGATGGAAGTAGTGATACTGAATTATCACCTGACATCTTAGACATTGAAGATGAAGAATTAGATACATGGCCTGAAGAATTGGCCTTAGATGCATTGAATAAGAAAACAAAAGTCTCGCCCGTTCGGTTTTCACTTGAAAAGCGCCGAGCTATTGAAGATTATTTAGAGCAACGACGATTACGTGAAGAATTCGATTATGAGTTTGAAAATGAACCTTCATCAGAAACTTCAGATGCAACAAAAAGTGAGTAGCTATGCACTTTAAGTTTTTGGATTTTGAACAGCCTATCGCAGAGCTCGGAGCCAAAATAGAAGAGCTACGTAAGTTAGGTAACGATGCCGAGCTTAATGTCAATGAAGAAATTAAACGCTTAGAGCAAAAAAAAATAGAATTAACCGAGTCTATTTTTCAGTCATTAAATGCCTGGCAAATAGTTCAGTTAGCGCGACATCCACAAAGACCCTATTTTTCGGATTACGTCAATAGAATTTTTTCTGATTTTGATGAGCTACATGGAGATAGAGAGTTTTCAGATGATTCTTCAATTATCGGTGGCGTGGCTAATTTAGCGGAACAACCCGTCGTTATTATTGGTCAACAGAAGGGTCGCTCCACGAATGAAAAAGTCCAACGTAATTTTGGAATGCCTAAGCCAGAAGGTTATCGTAAAACAATGCGGTTAATGGAATTAGCGGAGCGATTTAAATTACCTATTTTGACCTTTATTGATACCCCAGGAGCTTATCCTGGAATTGACGCCGAAGAACGTAACCAAAGTGGTGCAATTGCACAAAACTTACAGCGGATGTCTCAGCTGAAGACGCCTATTATTTCTACCATAATTGGAGAAGGTGGGTCAGGCGGGGCTTTAGCTATTGGAGTCGCCGATCGAATTTTAATGTTGCAATACAGTGTTTATTCAGTTATTTCACCAGAGGGATGTGCTTCTATTCTATGGAAAAGTGCTGAAAAAGCTTCTGAGGCGGCGGAAGCGATGGCTATGAATGCCGATCGTTTATATGAACTCAAACTGATAGATGCAGTGATTCAAGAACCTTTAGGTGGCGCTCATACTGATTTTGATGAGATGGCTAATCGACTAAAGGATGAACTTGTTAAACAACTAACACAGCTCCAGTATTTTTCTATGGAAAAATTACTCGAACTGCGTTTTAGCAAAATTTTAGCTGTAGGTACTTAGCTCTGAGATAAATCTAGTTTCTATTAATTGATTAAAATAATGAAACTTTTATATATTGAAGTAATAGCGTTTCTATCGGGTATAGTCAATATTTATCTTTTAACTCGCTGTAGTTTATGGAATTGGTTTTTCGGAATCATTACGGTTTCTTTATATGCCATCATTTTTTTTCGTACCAAGTTGTATGCCGATATGGGTCTACAGGGAGTTTTTTTAATTTTTCAGTTTTATGGACTTTATCAATGGTGTTATGGTAATCGTGGAAAGAAACCCATAGCGATGCAAATAATGCATTATTCTACGGGTTTGTCTTTAGTGCTAGCCGCGATTGTTTTATTTGCCAGTATTAGTTTTATTCTAAAACACAATACCGATTCTACGACTATTTATGCCGATACCACGATTACTACGTTAAGCTTGATTGCTCAATGGATGATGAGTAAGAAATATTTACATCATTGGGTTTTATGGATAGTGATTGATTTTATTTCTATAGGTTTGTATATCAGCAAAAACTTATATTTAACCTCCCTACTTTATTCAGTATTTCTTCTGCTGTGTATCAAGGGCTATTATCGATGGAGAGAAACTTTAATTAACTCGATATTGCCTCATTCCATCGCGGTTAAATCTGGCTAAAATCATCCTTGAGCCCACTTTTTTCATATTGGTTTAATTACTCTCGAACTTAGACTTTACAGATCCTAGGCAAATTTTGTAAGGTTAACTTATGTTTACGCACGAAAAACTCCAATTTTTATTAAAACAATACCCTGCATCTATTTGTTTTTGGATAGCCTATAGCGGCGGCTTGGATTCGCAAGTTTTACTCTATGCATTAAATCGCTTATTACCCACAAAACGTTTACGAGTTATTCATATCAATCATGGTTGGCATGTTGACTCAATAAAATGGGCGAATGTTTGCCGGCATACTTGTGAAAAACTAGGTGTTTATTGTGAAATCATCCCTGTGGATACGCATCCTAAATCAGGTGAAAGCCCAGAGGCATACGCCCGAGAAGTTCGCTATAGTGCTATAGCAAAAAGAATTCGACCAGGAGACTTTTTATTGACGGCTCATCACCGTAATGATCAAGCAGAAACTTTATTATTACAATTAGTTCGTGGCTCAGGTCTTAAAGGTTTAGTGAGTATGCCATTTTGTCAGAGGTTTGCAAAAGGTTATCTAATACGACCTTTGCTAGATTTTACCCGTACAGAACTTTATGAGTACGCTCAAAAGCATCATTTAACTTGGATAGAAGATGATAGCAATAGAGATTTACGTTTTAATCGTAATTTTATTCGTCATCAAGTGCTACCAGTTATTCAGCAACGTTGGCCTCAAGCAGACAAAACTATCGCAAGAGCCGCTGCAAATTTGGCAGAAGCGCATTCTCTGCTTGATGAGGTAGCCCACCAAGATTGGAGTATGGTTCAAGGGTCTGCACCTAATGTATTAATTATTTCTAGTTTGATGAAGTTAAGTGCTATACGTCGAAGTAATCTTTTGCGTTATTGGTTGCAGCAGTTACATTTTTCTTTACCTAGCCAAAAGCAATTAAAACAAATTGATATTTTACTAAAAAGTAGAGTGGATGCATCTCCTCAAGTTAATTGGAAAAATATTCAGTTACGTCGATACCGTGATAGTTTATATGTCTTAACTTTACTAGAAAACGAAAAAAATTTTATTTTTCAAGGTGTTACTCCATGGGAGTTGAGTCAGACACTGATATTACCAACATTAGATCAACTAACTACAAGGCAAGTTTTAGGGGTAGGATTGAACTATTCTTTACTCATAGAAGGACAAGTCGATGTGACTTTTCGGCAAGGAGGAGAACGGTTCTATGCAAGCAATCGTCAAGGTTCCCATCCGTTGAAAAAATTATTTCAAGAATGGGGAGTTCCTCCTTGGGAGCGTAATAGGGTGCCTTTAATTTACTATCGAAAGGAATTAATTGCTGTGGCTGGATATGGTATAAATCCTCATTTTGCAGCAAAGCAAAATGAGTTGGGTTTCGTTATTGAACTGATTCCAAAATCTTCTGACACAGCATGACCAAAATTGTCTAAAGGCGTAAACAAAGCAACAAGTATTCTATACTTCTAATGAATTGATCAGTGATTAAAATAATCAATTTGAACTAAAAGCTTCTTATTTAATCACTACAAATCTAAAGCCACCGCTGGATAATACGTTAACTAAAAGTTCGTGTTTACTTTGCTTAGCGATATCTTGTAGTTGAGCAACATTAGTTACAGCTATTTGATTAGCCGAGGTTATGACGTTTCCAGGACGGATACCGGCATGCCAGGCCATACTATTTTCATCGGTATCAACGACTTCTACACCGATCAAATGACCTTGACCTGTAATCGTTTGATTTAAGTCACGTAACACTAATCCATAGAGAAAGGGGTTATTATGTTCAGCGACTTTTTTAGAATCTTTAGGATCAGTCAAGTTTATTACTGTATTGATAGTTTTTCCTTTGCGCAATAGCTTGATAGTAATTTTATCTCCAACTCTAAGCATCCCGACGATATTTTTTACTTGTCCACCGTTATGGATGGGTGTACCGTTAATTGATTGAATGATATCACCGGTTTGAATGCCTGCTTTTTCAGCGGGTGAGTAATTAGGAACTTGAGAGACTAATGCACCGTTGGTGTCAGGCGAAATATGCAATGCGGTAGCTAATGCGGGTGTTAAATCTTGTACTAGAACACCCATTAAGCCTCGTTTTACCGAACCATATTCAGCTAATTGTTTCATAACGCCATGCGCCATGTTAATAGGTATAGCAAAACCAATCCCAATATTTCCTGGATTTGAGCCTGGCGCCAATATGGCCGTATTAATACCCATTAATTGGCCTTGTAAATTAATTAAAGCACCACCCGAGTTTCCTGGATTAATGGGAGCATCCGTCTGGATAAAATTCTCATAACCCTCTATTCCTAATCCTGTGCGCTGTAATGCGCTAACTATACCTGAAGTGACTGTTTGATTGAGGCCGAAAGGATTACCAATAGCGGCTACAAAATCACCTACTTTTAAATTATCAGAATTTCCTAGAGGAATAGCCGTTAGATGATCAGGGGTGATGGTAAGTAAAGCGATATCAGAAGCAGGATCTGATCCTTTAAGTGTTGCTTTAAAAACGCGACCATCACTTAAAGTAACGGTGATGGTTTTAGCCTCGCGAATAACATGTGCATTAGTTAAAATATAGCCTGCTTTTGCGTCTACAATAACGCCTGAACCCATGCTTTCAAAATGCCGTGGATAAGGACGCCCTGGTACAGGAGGGGGTAATTGATTAGGAGGAATATCTCCTTGAACAGAAACATTCACGACTGCTGGGAGTATAGGTTGTAACATCTGAGAGATGCTATTCTTGTTTATTTGATGAGCTAAGCTAAAGGGCCAGCCTGCGTAGCTTAAGGGGCAAAAGCCAATTATAAGTAAAGAACTGAATAATAATTGGTATAATAATTTTTTCATAGATTTGCGATGTCAAATGAGTAGCCGCTAAGCTTAACGTATTTTTTGGTTTTGTTGCAATTATCGATTATTATACACTCTAAAGGTTATTTAATGCGCGATTATTCTTTTTGGGATCAATTAATTTTACAGTTTGATGAAGCTTTAGGATCCATACCACTGCTCTCTGCGGCTACTCGGCCTAATCCGGCTGAAAATTTATTGATACAAGATAATGTTTTAAGTAAAAAAGAAAATCAACTTTCAGGCAGCTTGATGCGGATAAATCATGTAGGTGAAGTTTGTGCCCAAGCGCTCTATACCGGGCAAGCATTGACTGCCCGTTCCAAGATCATTAAACAAAAATTAAAAAAAGCGGCCGGAGAGGAGGTCGATCACCTCAATTGGTGCCGGCAGCGTATCCATGAATTAGATACCCATGTTAGTTATTTGAATCCATTTTGGTATATCAGTGCTTTGTTAATGGGTTTGATTGCCGGCTTGTGGGGCGATAGGGTAAGCTTGGGGTTTTTAGCTGAAACAGAACATCAAGTAGAAAGGCATTTGTATAAGCATTTACAGAAACTGCCATTACAGGATAAAAAAAGTCGGATTATTGTCGAGCAAATGCGCAAAGAGGAACTAGAACATGCCCTGACAGCTGAGTATGCTGGAGCTATTCCCTTACCGATTGTAATTCAATGGAGTATGCAAGGGTTGGCTAAATTTATGTCTATAATCGCGTATCGAATTTGATTCTAACTTCGGAAAAATGGTGAATTTTCTGCAAACACTCTTTAGAGCTTTATTACAATTTTGTATACTGAAAGCATTAATTATTCTTGTAGTAACAGCTATTCTTTGTTTCTTACTGCCTATTTTCTATCAAAAATACCAGCGACGTTTAAACAGTAAATCACCTATTTTAAGCGTTGCATTACTAGAGTCTATTTATAAACCCTTAATGGTATTGATTGCTATTATGGGCATAATCTATGCGTTGGAATCACTGTGTATCGCTTGGAAAGGGTTGAGTGTTGAGCAATTACATTTAATTCGAAATTTAACTTTCACAGGTTTATTTGCATGGTTTTTATGGCGTTTTGTTTCTGTTGCAAAAGAAGCTTTTCTGCAAACTTATAAAAATAAAACTCCGAATAAAGCCATTGATAAAACCCTAGTTCATGGCTTGAGTCAGATTGCGAAGCTATCCATTATTATTTTAACTGCTTTATCTGTATTTCAAATTTTTGGCTTTAGTATGGCGGGGATCTTAGCTTTTGGTGGTATGGGAGGAGTCGTCATAGGATTTGCCGCTAAAGATCTTTTGGCCAACTTATTTGGTAGTTTTATGTTGTTTTTAGATAGGCCTTTTGTGATAGGCGATCAAATCAGCTTACCGGCACTTAAAGTGGAAGGCGCCGTCGAAGAAATAGGTTGGCGAGTTTGCAGGTTACGAACCCCTGATTGTCGGCCTGTGTATATTCCAAATGCTTTATTTTTAAATTTAGTGGTCGAAAATCGATCAAGAATAAAATTTAGAAGATTTTATTGTCGAATTAGCTTACGTTACCAGGATTTAATGAAAGTTCCAGCTATTTTAGAGGATATGCAGTCAATATTAAAAGACAATACAGCTATTGATAAAAATAGGTCCATTACCGTAAACCTTAGTGAATTGGGTAATACTTCTCTTAATTTAGTAGTGATAGCCTATACCGATATTGTTAGTGGCGCAGATTTTTTAAAGCTTCAACAAGCATTATTTTTAGAATTGTTAGCCTGTATTCAGCAGCACGGCGCTGAATGGTCTTTTCCTAGTCATAATGTTTATTTAAACAAAGAAGGTAATCAGTTGCTTAGTTCTCAAAGTCAAAATGATAAAAACAATTAAACTAAGTTATTTGGCTAAATGAAATTAAAACTTAGTATCATCGGTTGTGGTCGCCTAGGAAAAACTTTGGCTACCTTGTTCCTTAAGACAGAACTTGTTTCTATTCAAGATATCATTAATTTCAGTATCGCTAGTAGTAAAAAGGCAGTTGCTTTTTTAGGGGAGGGTAGAATTTGTCATACCCTAAAGCAACTTAAACCCGCTGATATTTATTTAATTGCTACACCTGATGATTGTATTGAATTTATAGCGCAGCAAATAACTCAGCAAAATATATTAAAACAAGGTGATGTGGTTTTTCATTGCAGTGGTTTGGTCTCTTCTGAATCCTTGTATTCTGCAGCTCGTTTAGGTTGTTACACAGCGAGCTTGCACCCAATTTTTAGTTTTTCTGATCCAGTAATGGATGTAAAAAACTTTAGAGGAACGTATTTTGCATTTGAAGGGAGTAAAGAGGCATTCGATCGGCTGCTACCATTACTTAGCGCCATAGAAGGAAAGGTATTCGCAATTGAAAAAAAAAATAAGCCGATTTATCATGCCGCCAGCGTATTTTCCTCTAACTATCTAGTTACCTTATTGGCTATGGCAAAGGATTGTTATTCCAGAGCCGGATTACCGGATAAACTGGCTGAAAATCTTACGTTAGCGCTGATGTCTCAGGCCTTAGATAAAGCACAAAGACTGAAGCCTAAACAAGCGTTGACAGGGCCTCTGCAACGAGGAGATATAGTGACTTTAAAAGAACATCTATCTGCGCTGAAACCTTTTCCTGAATTAAAATATATTTATAAAAGTTTGGGAAAAGCTACATTAGCATTAACTAGGCACGACAAAAACCTAAAAAAATCATTAATGCAGCTTTTTATATCTGATATTTGAATGAGGATTTTAGGCAGTAACAGTATTTGTTAATTTGCGAATTCTAGCTAACAAACGACTCTTATGTCTTGCGGCTTTGTTTTTGTGGATGAAACCTTTATCAGCCATGCGATCAATAATGGGTGAAGCGACTCGGTAGGCCTCATCGGCTTCCATTGCTTTTCCATTCTCAATAGCGACAACAACACGTTTAATATAGGTCCGCATCATGGAGCGATAGCCGGTATTATGCTGGCGGTGTTTTTCTGCTTGTCGAACCCGTTTTTTTGCTTGTTTTGTATTGGCCAATGGACAACCTCCTGAAATAACAACAAACGAACTTACAATTAATAAATTTAGCGTAAGCCTGAATAAATAGGGGCCAATCATGCCCTTATAGAGGCTATTTGTCAATCAAGAGAGAATTTAATGGATTACTCTTCTATTGAGTTATCATGATCCTCTCTATCTTGAATATCTTGGTGTTTATCAGACTGAGTGGGGAGAGTGTCTTCTTCCATTTCGTTGTTATCTTCATCCTCTTCAGCTTCCAATTTATTGGTATTAGGTTGCTTTAGAGTATCAGAAGCCTCTGGGGAATTCGATAGATTTTTAGACGGCTCATCTAATTGATTATTCTTTGGTTTTTTTTCAGGAACAATAATCGGAAGAGCTTGTTGAGAAGTAATAGTTGGTATGGGTGAAGGGAGTATTAAATAATAGTCTAAAAGTTTGCGTGCGATTTGAGGAGCTGGAGTAACGCTATTCTGGATAACAATAGCAAGAGCAATAGTAGGTTTTTCAACGGGTGCAAAAGCAATAAATAATGAGTTATCGCGCAGCTTGGCAGCGATTGTTTTGGTATCATAACGCTCATCGTTTTTAAAACTATATACTTGCGCTGTTCCTGTTTTACCTGCCAAGGTATAGGGAACACCCGGAAAGAAACGTTCGGCTGTTCCACCTGGCGCATTCACAACGTGTTGCATAGCTGTACGGATAAAGCCTAAAATATCTTGAGGTAAATTGATTGGTTCTAAATGTTGTGGTTTAGTTAAGGTGATTGTTCCGTCCCCCTTGCGCCAGCTTAATACGACATGAGGTTTCCAACGATCTCCCCATTCAGCGAGAGCACTGACTGCGAAGGCAAGCTGTAGCGGTGTTACTAATAGATAACCTTGGCCTATGCCGCAATTTAATGTATCTCCAGCATACCAGGGAGTGTGATAGAATTTTTTTTTCCATTCAGGATTAGGTAAAACTCCACTCCCTTCATCAGGAAGATCAATATCAGTTAGAGCTCCGAACCCAAATCGTTTTAGGCTAGTATAAATCCGACGTATACCCATACGTAGACTCAGATTATAAAAATATATATCGGAAGAAACAGTCAGCGCTTTGAGTAAATTGACATCACCATAAGCATGACGACGAAAATTATGATAAATCCGCCCTCTGCCATTAATTTGAAACTCCCCAGCATCATGAATGGTAAAGGTGGGAGTTACCACATTTTCTAGAAGAGCCCCCGTACTGATGAAAGGTTTTATGGTAGATCCGGGATGGTAAGCCCCACGTAGGGCACGGTTATAGAGCGGATTTCCAGGTTCATTTTGTAATAATTCGTAATCATGTTGTCGAATTCCGCTCACAAATAGATTGGGATCAAAAGTAGGATTGCTTACAAAGGCTAAAACTTCACCATTACGAGGATCCAAAGCGACTATAGCTCCTTTTTGGCTGCCTAATGCTTGTTGTGCTAATTTTTGCAAACCACTATCGATGGTTAAGGTAATACTTCTTCCTGCAATGGGTCGAGTTTGTTTTAATATACGCACGATTTGGCCGTGTACATTCGTTTCTACTTGCTGGTAACCGACTGCACCATGTAGCTGTGCTTCATAATATTTCTCTACGCCTGTTTTTCCAATGAAATTACTTGCACTATAATTCACCGGATCTAAGGTTTGTAATTCTTTTTCATTAATTCTCCCCATATAACCCACTATTGCCGCAAAAGGAGCTCCCTGAGGGTAATAACGTATCATTTGTGCTTGTATCGCAACACCGGGAAAACGATATCTTTCTAGAGAAAATTTAGCTACTTCTTCTTCATTTAATTTTAAGCGTAGGGGTACAGGTTCAAAACGATGATGTAAATGCTTTTGACGGTTAAACTGTTTTAAATCCTCTGCGTCTATTTTTATAAAAGAGCTTAATTGTTGAATAGTCGCATCTATATTTTTTACCAAATCAGGTGTAATAACAAGATTAAAAATAGGTTTATTTTCTGCCAGTAATACACCCTTTCTATCATAAATTAAGCCGCGATTGGGCTCTATTGAGACTAGGCCAAGCTGATTTTGACGGGCTAAGGTGGTATAAAGTTTATGCTGAAAGACTTGTAAATAGACTAACCTGCTTAGCAAGAGGATGCTTAGAATCAATATCCCAATAAGAATAGCGATAGCTCTACGCTTAAATAATTTATGCTCTTGAAGAGTGTTTTTAAATGTATTAATTGACTTAAGCATAATATTTGATTGTGCCTTAGTTAAATGCTGAGTAACAGCATGGTCCTGTCCCTGTTACACTCAAATGGGTCGTATTTGGTTCTTACCCATTTAAAACGCTTGTAAGTCTTATGATGGCATTTTTGCTTTGGTTTATCGTTTACAATCAAGTAGATTGCTGCCCGGTATAAAAAATTTTATTAACATTTAATTTTTCTGAGTATATAAAAAAGTAAAGATTTAAGACAGGTCTAAGTTAAATATGGTTTCTTCACATGAGTTATTTAGTAAGGCTAAGCAGTTTATTCCAGGAGGGGTTAATTCTCCGGTGCGCTCGTTTAGTGCAGTGGGTGGTGATCCGATATTCTTTTCACATGGGAAAGGGGCTTACTTATTTGATGTTCAAGGTCAGTCCTATATCGATTATGTGGGGTCCTGGGGCGCGTTAATTCTTGGGCATGCTCCAGAAAAAATAGTATCCGCTGTAGAGCAAGCTGCTAGACGAGGTTTAAGTTTCGGTGCTCCAACACCCGGAGAGATTGACTTAGCAGAAAAAATTTCCAATTTAATGCCTAATTTAGCAAAAGTCCGTTTAATGAACTCAGGTACTGAAGCGACCATGACAGCGATACGGCTTGCCCGAGGATTTACTGGTCGCGATAAAATCCTTAAATTTAATGGGTGTTATCATGGCCATGTGGATGCACTGTTGGTAAAAGCAGGTTCAGGATTAGCCAGTTTTGGTATACCTGATAGTGCGGGTATACCGAAAGAAGTGGCGCAACAAACCTTGAGTGTTGACTTTAATAATCTTGAGCAAGTTACACAAATGTTTATGCATTATGGTAAGGAAATTGCTGCCGTCATCGTAGAGCCTATCGCAGCTAATATGAATTGTGTTTTACCACTGTCTGGTTTTTTAGAAGGATTACGTGAATTATGTGATTACTATGGAAGCTTACTCATTTTTGATGAAGTGATATCAGGTTTTAGGGTATCTTTAGGTGGTGCACAAGCAATCTATCAAGTGAAGCCCGATTTAACTACGCTAGGTAAAATTATTGGCGGTGGTTTACCAGTGGGCGCTTTAGGCGGTCGATCTGAAATTATGGATTGTTTGGCTCCACAAGGAAAAGTTTATCAAGCTGGCACTTTATCAGGTAATCCAATTGCAGTGGCAGCAGGTCTTGCTACTTTAGAAGTAGTCAGCCAACCAGAATTCTATGCTGAATTAAATTTTATAAACGAAAAACTAGTATCTGGATTATTAGCGCTTGCTAAAGAGGCCAACATTTGTTTTCAAGCCCACCATGTCGGAGGATTATTCGGGTTTCTTTTTACTCAAGAGATTGGAATCTATAATTACCAACAAGTAAAATCAGCCAATCAGCTCCTTTTCAAAGAATTTTTCCACAGAATGCTTGCTGAAGGTATTTATTTTTCACCCTCTGCTTTTGAATCAGGTTTTATATCCAGTCTACATGGAAGTCAGGAGATAAATTTTACGTTAGCAGCGGCAGAAAAAGTATTTGCTAAGCTAAAAGAACAAAATTTAATTCCCGCCTAATTTTCTATTCCACTCAGTTAACTTAAGTTTTTTTATAAAAATTCTCTTATTCTTCATTTTCTAGTATAATTTATAGTTAGCTAGAGTTTGGACATAAAAAATAATCAAAATTTATTGGAAAATAAGAAATGCTAATGGAAGAAGTGCACGCTATCACAAATACCGAAGATGAAAATAGGAGTGTACTTCACAATCTGGCTTTGCCTATTTCTTATTCTTTATCAAAAGAATTACATGATAATTCAGCTGAATTATTATTATTAGAAAAAAAAATTATATTAGGAAATAACTTATTAGCTAAGGTTAATGATCAAGCGTTAATATTAAAATTAAAGAAAGAGAGAAGAAAATTTCAAGAGAAAAAAACAGAACTAACTACTTTAATTGAAAAACTGAAATTTATTATTGGCTCTATAAAAGATTTTACTTTATTCTTTATTTTTATCGGAAGATTTTATACGCTGACAATTGAAAAATTAAATTTTGAACAGCGTGCCAAGAAAATTTCTTTAAAATTAATTTACGACTTAAAAAAAGAAGAGCAGAATTTATATAATGAATATGTTGAAGGAGATTGCTTTACTAAAGTATTAGAAGTCTTATCTTTTGAATCTTATCAATGTTATTTCCAGGAATATACCAAAAATTTTTTTGGTAATATCCCAAATTACAGTGATCGCTATGTCAATGTGCTTTTAATCATAAAAGCCATGTTTTCTATGTGCGCTTGTTTTAGAGTAGATCAATTTGATTTAACCAATGTCAAAATTTTTTTATCCAACCATATACCGCACGCGGTTGTTTTGCCAAACCATAATTATGAGTTAGTTGCATTGCGCTGCTTTTTTTTCTATGAAATTGTAAAAGAATATCTTAAGTTAAAATTAGTAAAAAATAATCTGAGTAATTTGAAAAAATCGATTAGTTTGGAATTAAACATAAGCAATTATAAATCACAAAACAAAAAGGTGCTTATAATGGGGTTATATAATTTGCAAGAATCTTTAAGCAAGATTGAAGAAAAATATAGTAATTTTCTAAAAAAAAAACCAGAAGATAATGAATCAGACATTAATGAATCGTTAGCTTTTTTTAAGATAATAGTCGATGACATTCAGTTGCTTAATACAAAAACAAAAAATTTAATTGAAGATAAATATGCTAAGTTGAATAAAATGTGTAGCCTTTTAGTAATCATTACGCATGAGAATTATCTGCCTAAATTTTTAGAAGTATTTAATATTAAAATAGGGAATGATTTTTTATTAAATGAAATAAAAGGATCAGAAAATATAGAGACAAATAAAGAAGCGCTTAATCATTTATTTCATGCTATCTGTAGAGATGAATTTTATATCCCATTAAGCAAAAGAGTTAATTTATTTATTAAGCAAATGACCGAAACTTATTGCAAAGCCGATATTTCAGTGCTTGAAAGTATAGAGTTGGAAGACTTAATAGAATTTAGCTTTTATTATATTTTTACTTTGGCTTATATGAATTTTAATGATCGTTTGAAAGGAACTAACACTAAATTGCTTTATGCTCAAATGGTTGCTTTTAATAGGTTTATCAATATTAAATTTGAATCCTTAGAAGTATTAGAAAAAAGAAAAAATGAAAAAATAAGTAAATTTTTAGAAAAAAACTTTAAAAATAAAGAAAACTACTTTCATCATAAGGAAAATATTCTTGAAGAAATCAAATTAAACTTAGAAATGATACAAAATATTAAAAGTATCTTGTCTGATGCCAAATCGCTAGAAACGGCTCTTATCCCCAAGTTAGAGTCAGATTTAATTCCGATGCCTGAAGCAAATACGCTAATTAATTTTTTAAAAAAATTAGAGAAAAAACAAAAAACTTGTGAAGCTGAGTATCAAAAAATAGAAAAGCACCTGTTCTTTGATAAATCTAAAACTAAAAAAATAATTAAAAAAAGTAATGAAGTTTATTCAGAGAAGGATAAGAGAGTAGAAGAGAATAAAATGATTGAATTTTTTTCAGAACCATTAATTTATTTGTCTAGAAATTTGATGGAAATTTTAAAAAATATAAATATAAAAGAGAACCTCCAAGATATAAATCAATTTTGCCAGAAACTTTCTTCTGCTATGGGGCAACTCTCCTCATCTATAAATAAGCTTATATTAAGTATGGGTAATTGGAATTATATTTATAAAACACACCATTTAACCGATCTAAGTTTACCTGAACTATTAAAATTAATGGATGAAATTATAATTAAGGAACCTTTAACAAAAAGTAGAGGCCATAAAAAGAAATTGTTTCAATTAAAAGAGTTGCTTAATACGTCATGTTTATCGACAGAACTTCTTATTGATCAAGTTAACCCAATAATTAAAAAATATCATAATTTAAATACGGAAGCCAAAAAATTTTTAAGTATGCTTCCTGTTTCTTTTATCGATGATCACAAAAATTTTAAACTCTTGTCTAAATCAATGATTAAAAAAGTAAAACGTAATATTAAGGAATATAAACAATTAAAAGAACAATCAAATTGTCTGGTAAAATTAATTCGATTAATTAAGTGCGAAATGGATGATCGAGCAATTAGATTATATGCCATCATCGTAGAAGCCGATGACTATCAAAGAACCTATAAATTTTTTGAAAAACTGTCTAGCAAAACTTTTAATCATTCAAAACAGATTCTTTCTGTTGTTAAACAAAGAAGTTCTGAGGATACGGATAAAAAAGTTGCCTTACCTCAGCCGAGCCAGTTAATGAATGCAACTAAAGAAATAACGATTGAAAGCTTGGGTGAAGCGCAAGTGGAATCTAATTATACTGCTAATGGAAATAGAGAACTCGAGCTTAATGAAGATTTGCTCAACAACCAAGAACCATTAAACGTTGAAAAAAAATTGATAGAAGAAGAGATCTTCATTGAGGCTTCTTTAAATAATCGTTCTAATAATTCGGGTTTGCCTGATATGACTTTACTACAAGACTATGAAGCTTGGAATTTTGAATTTGAAAAATGGAAAAACGATAAAAATGCTCAACTATACAAGCTTTTTCATATTATTGAAAATTGTTCGAAAACAGTTTTAATGAGTAGCGCAAATGCATTTTTAAAATATTTGTCTTTACATCAGAATGATCTTATTGAAAAAAATGACGAACTAAACAAACGTAAAAATCAAATAAGTTCTTTTTTTAACGATCCGGCTAAAAATAAACTATTTATAAGTTATTTGACTCAATACTTAAACTGGTTCGACGAAATCTTTCAGCGGATTATCGTTTGTAGGACACTGATTTTGCAGAATGAGCAAAATCCTGAAATTCAAGAATCTCCTCGTTTACCTAGTTCCTTCGCTAACAATAGAGCAGAGTTTAATAATTTATTAACTTTTTATTTAGGGGCTACTGATAAATACAATAAGTTTCGAGATAATTTAATTAATGAAGAAAAAGAATTAAATAATTTGAATCGAAATTTTATTAAACAAATACTTAGCCTAGGATCGCTTGATGAAATGGAAGAAGATAATGTATTATCTGGCTTCAGTAAACAATTAGATAGGGTCAATCAATTAAAACTAGCAATAGAACAAGAATTTGAAACTAAACAGAAAATCAAAGAGAAATTATCGTTGATTGCAAGCCCTGAAATTGTTAAGTTTTATTTAAGTCGTATTGATCCATGCGATGCAGACAGCTTAAAAACTGTAGGATCGGATTTGTTTCCCCCACAATTTCCTGCAATAGCAAGTTGTGGTCCGTCTACATTTTATTATTTGCCTCCATCTGCTCTTGGTCCCATTGATGGAGCTCAGTCATACAGTCAAATATTTTACACGATGTAATTATTTTTCCCCTAGCGTAATGACAATCATTTTTTTTGGTTTAATCCTTTGGAATGCCTGCTTAATTTGCCCTAAATTTACAGAATTAATATTTTGTTGGTAGGTGTCTAAGTAATTCAATGGTAATTGATAAAAACCTATCTTTTCTGTAGCCGCTAAAATGCCTTCATTACTAGTGATCGAAAGTGGAAAGCTGCCGACAAGAGCTCGTTTGGCTTCTTGCAAATTTTGCGAAGTGGGACCTTTAACAAGAAAGTTTTTTAAAGTTTGTTCAGTCAAAGAAAGTGCTTTAGCCGCTTGATCGCAGCGTGTTTGTAGCACAATTAAGAAAGGGCCAGCGGCTTGTAATGGCTTGAATCCACTATTTATGCCATAACATAAACCTCGTTTATTTCTAACCTCATTAAAAAGTTTTGAGGTAAGTATGCCACCACCTAAAATTTGGTTACCGACAACCAGTGGAAAATAGTCAGGATCTTTTATAGCAATACCGATTTGACCTAAAAAAATAGTTGTTTGTTTGGATGGATAAAGAACTTTTATGATGTGACTTTTTAAGTGAGGAGATAAAGGTGCATTGACAGGGATAGAGGCTTTTCCTTGTGCCAACGCACCTGAAAGTTGTTCGGCAATATTCATTGCTTTTGCTTTAGTTACATTTCCTACGATAGCGATGACGCCATTTTTTGCAACATAATGGCGATGGTAAAATTTTAATAATTTTTCTTGGGATATTTGCTTAATATTTGTTGTAGTTCCTAATATAGGTGAGGCATAAGGATGAAGACCATATAAAGCTTGGTAGAAGATTTTAGCGGCAATAGCACTCGGTGTTTGCGCTTCTTGTTGTAGAGAGATTAGAATTTGTTTTTTAATCCTATTGATAGCCGTTTTAGGGAAAGTCGCATCCTTAAGTAAGCCAGAAAAAGTGCTTAATGCTGAGTTGAAGAATTGTGGAGCGCTGAGTGAGCGTAGATTTAAGACGGTCATATCTTGGTTAACACCTGCATTATAATGAGCTCCGACGGCTTCAAATCGGTTAGCAATTTGATCAGCATTTAAATTTTGAGTCCCCTGGTCTAACATTTGTGCAGTAAATTGAGCAATCCCTGGTGAATCATGATCTTGAGCAGAGCCAGCATGAAATAAGACACCGATATCTATAATAGGTAGTTCTTTTTTAGCAACGAAATAAACCGGCATACCATTTTTTGTAGACCAGTGTTCAATTTTTAGAATAACGTGTGGGGTTTCTGCTTGCGTAGTGCCAATAATAAATATCGATAAAAAAGTCAAAAAATAAAAGTAAAATTTAATGCGCATGTATCGATCCTATCATTGATAAAGAATTGGGATTACTTGAGTTGATGGGTAAAGGCAGTAAGTAAGCGATAGTCAAATGAGAAGCGAGCAAATATTTATTGGCAACAGTTTGTATTTGACGTGGTGTAATAGCGTTAATATGTTTTAAGTAATCTCGTTCTATTTGCCAGGGCAAGTTAATTGCAGCTAAACTTCCAAGTTCATACGCTTGTGCAGTTATAGAATCTTCTCGATATATTTTGTCAGCAGCTATTTGGGCTTTTGCGCGTTTCAATTCTTCACTATTAACACTAAAAGTTTGTAACTGTTTGATTTGCTTTAATAAACTTAATTCAAGTTCTGATAAAGTATGTCCAGTCGTTGGTGTGGCTTGCAACAAAAATAAATTATTTAGACGACTGACAGGGTTATAAAATGCGTTAGCATTGGCAGCTATTTGTTGCCCTCTAATAAGATTTTTCGCAAAACGAGCACTATTACCACCTGATAATAAGGTTGTAATAAGATCTAAAACGTAAGGATCTTGACTATTTAAACCTTCCTTAATGACTGGCACTGGATAAGCCATGACAAGCCAAGCTAACTGAGCAGGGGTTTGTATGATGAGGCGCTTTTCTCCTAATGGGGGAATAGCTTTTTCTGGTTTTATTTTCGGGAGAGGGAGGGGTTTTAAATTAGAAAAATAAGCTTGTGCTAATTGATAAACTTGGTTGGGTTTTACATCTCCTACGACAACTAGTATGGCATTATTAGGTGCATACCAGGTTTCATACCATTTTCGTAAATCTTCAACGGTCATATTTTGTAGATCGCTTTTCCAGCCGATGACAGGATGATGATAAGAGCTTGCAACAAAAGCGGCAGCATTAAGACGTTCTAATAAAATTTCTTGGGGATTATCATCGACACGCATACGTCTTTCTTCCATTACAACCTGAATTTCTTTAAGAAAATCTTGTGGGCGTAATGATAAATTGCGCATTCTATCGGCTTCTAATTCAAAACTAATCGCTAATTTGTCAGCAGAAAATTTTTGATAATATGCAGTAAAATCTGAATCGGTGAAGGCATTTTGTTCTCCTCCATTTTCCGAGACAATTTTTTCTAGCATACCCGGTCCAAATTTTTTGGTTCCGCGAAACATCATATGTTCTAAAGCATGTGAAATACCAGTTATTCCATTAGGTTCATAACTGCTTCCAACTTTATACCAGATCTCTGAAATAACTACAGGGGCTCGATGATCCTCTTTAACTAGCAAAGTTATTCCATTTTTTAAGTGATATTCATGTACATCCTCTGCCAAGCTTAACGGAGATAAAAATATTAAACCTAAATAAACTAAAATTTTTTTAAAAAACATCGATTAATTTCCTAGAGAACTATGTTGCTCGTGTTCCTGATTTTCATGCCTGCCTAAGCTATATAGGGCTTACCTAACATGAGGACGAGTGGTTTCCTCTTGAGAATATCCGTACAAGACGAAGTATTTCAAGCGGCTTGTTTGAATTTAATAAATATGGTAACAATTATTAGCATTATTTGACATCACTTTATGGGGCTTTCATAATCATTAGATTATTTCTTAATTTAAAAAGTCTGGGCCTGATTTCTATTTAATCGCAGGTAAAACGAGGTTACTTTTATGTCAAAGACAAAAAAAAATACAGTTTTTCAATTCGAAAAAGGTTTAGAAGAGCTTGAAAAAATTGTTGAACAAATGGAGTGCGGTAACTCGACGTTAGAAGCTTCTCTTGAGCAATTTAGCCGAGCGGTGAGCTTATTAAAAGACTGTCAATTGACTTTAAAAAAAGCTGAGCAACGCGTGCAAATTTTAGTAAATACAGATACCAACCAGAAAAAGGAACTGTTACCTTTTCAAGCAGAAGAATTAGTCTAGTGAGCATAGAGCCTAACTTTGTAAGCTATCAGGAACGGGTTAATGGATTATTGACGCATTGTTTGTCAAATCCTCCTCCACTATCAAAACCCTTATACGATGCGATGTATTATGGAGTTTTAAAAGGTGGGAAACGTTTAAGACCTTTATTTGTTTATACGTTAGGAATGGCTTTAGGATTATCGTTGCAGGATTTAGATCATACCGCTTGTGCAATTGAATTGATTCATGCTTATTCATTAATTCATGATGATCTGCCTAGTATGGACAATGATGATTGGCGACGTGGAGAGCCTAGCTGCCATAAACAATTTGGTGAGGCTATGGCTTTGTTGGCAGGCGATGCGTTACAAGCATTAGCTTTTGATGTGCTTCTTAAGGCGCCATTCCAATCACCTAAAATCGTAAAAATGCTTAGTGTGTTGGCAAAAGCAATAGGATCATGGGGAATGGTGGCTGGGCAAGCAATGGATTTTACTGGCTCAAGCGGTGTCAATAAATCGGATGCTGAAAACATTCATTCTTTAAAAACGGGAGCATTATTCGGAGCCACTTTTCAGTTACCCGCCATAATCGCTAACCTGCCTCAGGATGATTTTTTAACCCTAACGAAAGTGGGTAATAGAATAGGTTTGGCTTTCCAAATTCAAGATGATATCTGCGATAATGAAAATATTCATTTTTGGAAGGACCCCCTCGAGAGAGAAAACCATCTAAAAGGACTTAAAGACCAAATTTTAGCTGATTTAGTTTCTATTTTACCTTCCTGCAGAGAAAAAAATTCCTCTCTTATCCAGTTGATAAAGATTTTGTTTATTGATAAAACGATTGACAATAACTATCGACTTGATAGAAAAAAATCATTTCTTTAATAGAGATGAGGCTGTTATAATCGGCTAGTAGCTTCAAATAGCTAGATGTACACAGTAAATAACGGATTTATTGCTTACCTAATTCTTCCTAGAAGCTGCTATCAACTAGATGCTTGCGAAAACTAAATTGTAGGCATTCTCACTAAATGAAATGAGAGGAAAATAACGATATGTCAATGCTGAAAGTAGGTGATAAATTACCTGAATTTAAACTCACAGCTACCGTTGATATTGATATCAACAAGGCTTTTACTGAGATTACTCATGCTTCTTACCCTGGTAAGTGGCTAGTACTGTTTTTCTGGCCTAAAGATTTCACCTTTGTATGCCCTACTGAAATAGTGGCATTTAACGATCTCAATGCTAAATTTAAAGAGAGTAATGCTGTATTATTAGGGGGTAGCACGGATAATGAATTTGTGCACCGTGCTTGGCGACAGTATAACGATGAATTACGGGATCTTTCATTCCCTATGTTGAGTGATATTAAACGTGAATTATGCAGTAATTTAGGGGTATTAGATAACGATGCAGGTGTTGCACAACGAGCAACGTTTATTATCGATCCAGAAGGTATTATTCGTTTTAATATGGTGACAGATTTGAGCGTTGGACGTAATCCTGAAGAAGTGCTACGTATACTTCATGCTTTACAAGATGGAGGACTCTGTCCTTGTAATTGGCAAAAAGGTCAACGTACTATTAACCTTACTGAAGTTACTTAATTTTACAAAATTAGTTTAACAAATAAACCCGCTTCATTAGCGGGTTTTTTATGTCAAAGATAGATGTAATTGGTATAGTGAAATGATGGACTTTCTCCTATAATCTACCTAATGTGTTATTTAAATTTCTTTGAGATAGAATGAAAAAACTGACTCCAGAAGAAGCGAGGGTTATTTTATTAAAAGGTACCGAGTCTGCGTATTCAGGAAAATATTATCGATTTAATGAAAAAGGAGATTACACCTGTAAACAATGTGGGACATTGCTCTATCATTCATCAGCTAAATTTGATTCTGGATGTGGTTGGCCCAGTTTTGATGATGAAATATCGGGTGCAATTAAACGGATACCGGATTCTGATGGTCATCGTACTGAAATTACTTGTGCGAAGTGTGGAGCGCATCTTGGCCATGTTTTTCTTGGCGAAAGATTGACACCTAAAAATATTCGACATTGTGTTAACTCTATATCTTTAGAATTTATTCCTGAAAATGCAAGTAAAAAGGAGAAAAAATGAAAGATAAAGCTAACCCAAAGACCGAAATAGCTATTTTTGCCGGAGGATGTTTTTGGGGCGTAGAACATTTAATGAAACAACTCCCAGGAGCTATTTCAGTAACGTCTGGATATATTGGCGGTAATACGTCTAACCCGACTTATGAAGAAGTGTGTAATGAAAATACCGGTCATGTTGAGGCAGTGGAAATTATTTTTGATCCTAGCAAAGTAAGTTATGAAACTTTAGCTAAACGGTTTTTTGAAATTCATGACCCCGAACAATTAAACCAACAAGGTCCCGATAAAGGTCCGCAATATCGTTCTGAAATTTTTTATACGACGCCTGAACAAAAGGAAATTGCTTTAAAACTGATTAGTATTTTAAAAGGCAAGGGCTTTAAAATTGTTACTAAAGTGACACCGGCAACAAAATTCTGGAAAGCAGAAGATTATCACCAAAACTATTATGAGAAAACTAAAAAAAAACCTTACTGCCATACCTATGTTAAAAAATTTTTATAGTTAGTTTTGACTTAACGAAAAAAGTAGTTAAGTCTCGAATTTTCATATTATCTTTTTTGCTTAGTATTAAGGACTCTGCACACTTTTTTGAATAGACTATATTTCTTATCAATTTATTTTGAAAGGCATATCGATGATTTTTTTCTAAAGAATTCAAATTTATCATTGTTTTCTTTGGCAAAAAATTTAAATTTTAAGGAAGGAGCTTCATTTGAAAAATTTGAGAACAAGAGTCTTGGTATTTTCATTAAATTAAATCCCATTTTTAATTGAGTGGATATAGTTTCTATAGCCTGTATATTTCGCCAAAATAAGGAATGGTTTTCTTCTTTAAAACTATATTTGTATGTCCATAAGCCAAGCTGATTTAATTTATCGTAAAAAACTTCGCTATCACTTCTAAAGCGGTCATATTCTCCAAATAAAAAATAAGTTGGAGGCAAACTAATAAGGGAATTTGACCAAAAAGGGGATATTTCTGGGGCATAATAGGCATTAAAATTATTTTGCAAGTAAAGTTCTATAAACCAATCGACTAAAGAATTTGGAAAGCTATCTTTATTTTCCAATTTAACGTATTTTTTCAAGCTTCGTGATAAATCTAATATAGGAGAAATTAATATTTGCAAAGCAACAGGAAGTTTGTCTTTTTTAGCTTGAATAGTCATTAAAGCAGCTAAATTTCCTCCTGAGCTATAGCCAGAAATAGCAATTTTGTTTACATCAATTTGCATGAAATTAGCATGAAAAATGATTGATTTATAGGCAGCATACACATCATTAAATGGTCGTGGAAAAGGATTTTCTGGAGCTAAGTGGTGATCTAAATCAATGACTTGGCAACCTGATTTTTCTGCTATATGACTACAGGTAATATAAGAATAGTATCTTGCAGATGCGTTAAAACCAGTGCCTCTAATATGAAGTAAGGTAGGATAGGGTGGATTTTTTAACTGAGCAGATCTGTAAATAACAAGAAAAAGATCGCTAGTCTCTTTTAATAAAACAGACATAAGTATAATTATTATTTTAACATTTTTTGCAGGAGATCTTTTTTCTCTTTCTTGCATACGTAAAATAAAAGCACGATGCTCAGTAAGTCTTTTTTTATCGTTTTTATATGGCACTATTGTAAGATACTTATTTTTTATACTTTAGTGGCCGTGATTATATAATAATCAATTAATCCTTTTCTATAGGCAATTTTCCAGTTGGTATCCCATATACAAGGATCGTTTTGTCTGACCCATACATCGTATCCTGGCCAAACATACTGACTAATATTTTCTAGCTTTACATTAGTGAATGAATTTTTTTTTAGTAAATGTAAAATATCAGGTAATGAAGCAAATTCTCCATTACAGCTATCTGCTAAAATAGCAGGTTTTGGTAGCAAGTTAAGTAAGTTCACAAAGCAAAGGCTATTTTTTGCGAAAAAAGTAGAAATGACTAGCGTGCCTCCTTGGCATAAAATTCTTTTTAATTCGGGGACAGCATTCGAAGCATTAAAGTGTTGAAAAGCTTCTACCGTATAAATTTTACTAATACTCTCGTCGGACAAAGGGATTGATTCCGCCGCCCCTTGAAGGAATTGAATTTTTTTCTCTTCAACAAGGGAAAAGTGAGTGTTTATTGAATGATCAATATGTTCTTTTAAATAATCTATACCTAATAGAGATTGAACAACATAGAAATTTGAAAAAAGTACACACCCTCCACCATGGCCAGAACCTAATTCTAATACAGTATCCTGTTCTTGAGGATTTAAACGTTTAAAGACTTGATGATACAGTTGTTTATTAGCTTCAATAACGTCTAGGCTAGATATTACATTAGGAACCGTTTCCCAATAGCCAAAATTAATAAAATTTCCTTTAAATAAAATATCTAAATCGGTACCTGAATAAAGATCGGAAAGATTTTTTGGAAGTAACATTTTTTAATTAATATTAATTTAATAATTATCTTTTTATACTAATTAAATTCTTTTAAAATAGCTAGTATATTTTTAGTATTTATTTGGATTTTTAGAATGAAAGATTATCTTATTCAGATGGTGTCGCTAGGAAAAAAAGCAGCAATGAATGCTTATGTGCCCTTATGCAAATTTTCAGTGGGTGCTTGCATTAGAACTAATGAGGGCCAATTATTTCACGGTTGTAACTGGGAAAATAGGGCGACTCCTCTTAGTCAGTGCGCAGAAACCTCAGCGCTTAGTGGGATGCTAACAGCGGGTTATAGAAAAATAAGTGAAATTGTTTTAGTTACTCCTAAATTTGTTTGTACGCCTTGTGGAGCTTGTAGACAGAGATTGCTTGAATTTTCTCATGAAGAAACAAACTTTTATTCATATAATAGAGATGGATTGTTACTTAAATCGATTAAATTAAATAAACTTCTACCAGAGGCATTTACTTGGAGGCCTTAATCTTAGACTGAATAGGTGTACATGATTCTTTAGGAAAAAAAATGATTTCGCCAGAACAAAAAAAAATATCTATTATTGAAGAGAAGGAATTATTTAATATCATTACAAAACAAAAAAAAGAAATAAAAAATCTAAAAGCTAAATACGAAAAGGATATTTTTACTTTAAATTTTATAGTCCAAAACCTTCCCGGAAGTATTTATTGGAAAAATAAAAATGGATTATATTTGGGAAATAACGATTATGCTAAACGGTTAATGAAAGTCCTTGGATTGGAAACAGACGTTATTGGAAAAACAGATTACGATATTTTCCCAAAAGAAGTAGCGGATGATTTTAAAAGAGCCGATTTAAAAGTTTTATCAGGGAAAAATTTGATCGTCGAAGAAGTGACTACTTTTTCTGATTCTACAGAAATGATTCAATTATCTTCAAAAATACCTCTATTGGATAAAACAAAAAAAATAGTTGGTATTCTAGGCATATCTCTTGATATTACTAAATTAAAAAAAACCGAGTTGGCGTTACAAATTGCTCTGGATAAAGCAAAAGCAGCGAGTCATGCTAAAACTGAATTTTTAGAAAATATGCGACATGATATTCGTACTCCCTTGAGTGGTATTGTGGGTTGCGCCCAAATTATTAAATCGCAAGCGAGTGATCCAGAAAAAGTATCAGAATATGCAGAAGATCTTATTCAATCTAGCGAAGCTTTGTTGAATTTTCTTAATAGGATTTTAGAAGGGATTAAAGTGGCTACTGGAGAAACGTTACTCTTAAAAAAGAAATTTGATTTTAAGAAAAATATTCAAGCTATTCTTAATTTAAACAAGTCACTGGCTGCTAAAAAAAATCTGGAATTAACTTTAGAGATTGATGAAAAAATCCCTCCTTATTTAATAGGAGATCCGATTCGATTACAACGAATTATATTAGAGTTAATGACTAATGCGCTAAGGTTTACACAACAAGGAACTATCAATATTGAAGCAAAAATAAACAAACGCGAAGCACAGCAAGTTGTTATTGAAATAAAAATCACAGATACTGGTATTGGGATACCGGCGGATAAAAAAGAGGATATTTTTACACGGTTTACGCGTTTAACTCCCTCTCATCAAGGTATCTACAAAGGGCTAGGGCTAGGATTATCTATTGTAAAGCAATTTGTTGATGACCTGGAAGGGGAGATCTATGTCGAAAGTCAGTTAAAGCAAGGAACCACCTTTACTTGCCTCCTTCCTTTTAAAGAACCATTGATTATGGATCACATGGGTGTTGAGGATATTACTTTGCCAATTGAAAGTAGAATATATAAGCATATTGCAGAAATTGTGCCAAACATTAGCTTAATAAATCAAGATTTTAATTCTTATCAAAGGAAAGTGTTGTTAGTCGAAGATGACAAATTAGCCGCTAAAATTGCACAAATTATTTTCTTAGAATTAAATTGTGTTATTGATATAGCGCATGACGCGAAGATGGCTTTACAACGAATTCAAAAGCAAGACTATCATCTTGTTTTGATGGATATTGGCTTGCCTGATATGGATGGTATTGCACTAACTCATCGAATTCGTCTACAGCAATGGCAGCGAACAGATATCACTCCAATCATTGGATTAACGGCTCATATTGATATTGAAAATAGACAGCGCTGTTTAGATGCGGGTATGAACACGGTTATATTAAAGCCTTTAAAAAAAGAAACCGCATCAGAATTATTGACAGCCTTTGTGCCAGATGCATGTATTAATCAATCATACTTATTTACTGAGATACGCCCAGTGAGTGGTCCCGTATTAGATGTTGATGCAATGAAAGCACTCTTAAAAAATGAAGGATTGATTAAGGATTGCATTAATTTAATAATCAATGGATTAGAAAAAGAACTCGTTAAACTTCCTGAATTGCATCAAGTCGCTAATTGGCACGCTATACGAGAAATTGCACATAAATTACAAGGCGGAGCTAGTTATTGCGGAGCTAAACGTTTGGAGCAAGCCTGCAAACGAATAGTAGATTATTTGCGAGAAAATGGTCCAGCTAGACACGTTAATGCGCTTTATCAACAATTACTTCAAGAAATGCAAGCTGCAAAAACGGTTTATAAAGATTATCTTAAATAAGAGGATTATCTAAAAACTTTAGAGATTAGGACTTTTCCCATTTCTATATTCAATGAAGTTAAATCATCAAAAACTATTCATTTTTTTTAAATTTCGCTTTTTTTACTAGGTTTTTTAGAAATTTTTTATAATTTTTGGAATCCAAAAGTTTTAGATTTAATGTTTTCTTTTTGTTTTTCAACTTTTCGAATAGTTTTATTTAATTTTTTATTGTAAGAAGAGGGTACGACCGGGTTTTTTAAAGATTTCCGAGCAATCAGATCAAAAAGCATGAGTGTGCTATGAAGATTCGGTGGCGCTATAGACGAAGGGACAGTGTGCTGATTCGATTTTTTCGGTCTCGATTCATTTGGTTGGTAGGTTAGTTTTGGAGATAGCGATAGTGCTTTCGTCGTCGATTTAAAACTTTCTTGATGAGGTAAAAATTTGGGCGTTACTAAAAAATTTCTTTTTTTATCAGAGTTTAGGTCGTTAAAAAAGGTTTTCTTTAGCTTAGTAGTTTCTGGTTTAGAAAAAGCGGGTGTTCGAAACTGATTTTTGGTGGGGGATTTGGCTAACGTTTTCGAATTATTTTGAGCCGAATAGTTCGGCATAGTTCGCCGATAAAAATTCCCCTCATTTTTATGTTGAACAGAGTCATTCTTTTCAATAAAGGATTTAGCTTTTTCCTTCTGAACAGAGAGAAGCGGATTTGTTTTTTTCTTTTTATTTTTTGTTTGATTGATGTTTTTCTTACCACGATAAGCTTTCATTTCCGAATCGTCATATTTTTTTAAATACTCATCGGCCATTGCTAAGATACGTTTTTTCTCATCAACAGTCCTAGATTGAGGATAGTGAGTCATTTGAGGAAAAAAGGTTTGATCAGTGTGCTGAGATACTTCTTTAGAAAGGGTTGATTTTTGAAGAGTATTGATGGTTCTCTTTTCTTCTCGATGAGCTTGGCGCTTACGGCGCAATATCTGCGGTGGCAACTTCTTCTGGTTCTGCATTCCTACCGTATTTAAAAAGGCATGGGCTATTATGTCGCTCACATTAGGAGAATTAGAAGAAAATAGTTGAGATAAATAAGAAAAATGAGTCGCATGCTTAATTTCTTTTTGATAATCCTGAGGATGAATTTCGTAGTCAAAAAATTTAAATGTCGCGGATAATATCTTTTTTTTCATTTCGGGCATTTGATAAAATTGGCAACAGATAATCGTGCAGTAATCCATAGAAGATGGAAAGGCATTCGTCAGAATAAGATTCATTTCATCACGAAAAAATGCAAAATTTCCTATGTTTTTCAATATAAGAATTTCTGATTTTTCTTCTAAATCTTGATGAGTCAGGAGGATAATCTTCTTATCATCAGTAAACATTAAAGGCGCTGCAGTCAAAGTCCAAACGTCATCCTCTAGGGCGACTATATTTCTAGAGACAGAATCCAAAACAATATCAAGTTTTTGATACCAATTACTATTATCAAGCAGTGCATTTTTTAATTGGATAGTTACCCAAGGCCAGAAACAAGTGGAGTCATAAAAATAAGGATAAATCGGAGAATAAACCGAATTACTTAATGTTAAGATTAAATCGTTTGCAGAGGGAAATACATGTGAAGAGATAACAGCCTTGGGATAGATTTGTTTATATTCCTTTATTATTTCGCGTAAATCTAACGTATCTATTAGCTCGATTAAGTCATTTGAATCTCTTTCTGAAGTATCGTATAAGATGACTTTAGGGAGTGGAAACTTAGTGTTCTTCCCCGGTAAAATAATATAAACATTTTCACCGCCATTACCTACTAAATGACTTTCATGCAAGCCGTTGATATAAAAAAGTTCATGTTTTTTTTGTCGCCCTATGGAGAGGGTGAGATTGTTTACTAATTGAATAGAGATAGTTTTTTCTAAACGATTCGCTATTTCGCTAAATAAACTAATTTTTTCGTCCATTGTTTTATTATTAGAGGTTATTTCTTGTCCATATAAATGCTCATTATGGATTAATTTTATTTCAATATCTTGAAAAAAATAAGCTATATTGTTTGAAAGATTCGCTGTATTCTTTGTTTGATTACTGCTTGAGGTAATCCGGTTTGAAATAGTAATAGCAAATAGTTTTCTATCTGTATTTTCAGAAGTGAGCACAGAAATATGTAGCGTATTATTTTTTACCGTCATTGCCTCTAGATTCTCTAAAGGATATTCAAAAAAGAATTGATGCTGAAGGGTTTCTTTAAAATAGTAAATCCACGATTCACCTACCTCGTCTGAGGGAATTCTATACTCGATAGAATCGGTTGTTGCGTCCGATAAAAATGTGATGAGTGTATTGTTTCTTAATACAAACTTCAGATTTTTATAAGAGTGATTAGTGATAAAAAAATTATCGGGATGGGTTTGATTTTTCCCCCCATAACCATCGATAAAGCAAACCGATTGATCCAGATAAAAAATATCGGATTCATTCTTTCGTCCGTAAATTTGATCAATTTGATCGATTTGAACGCGTATCTCATCAGAAGAGCAAAAAGGTGGAATCTGCTGCAATAAACTCTTATTTTTTCCGCATAAGAATCCATCCGTGTCAAGTAGCAAATAATCACTGTTTTCAGGATAAAAATTATCGAGAACCAGTATATCGGATCCCTTGCCGCCTTGTAGTTGGCCTGTAATCGAATTTCCTTGTAAATTAAATACATTGCCATTATCCCCACCGACGTACCATTTTTTACCGTTTTGTACAATGAATAATGTGGGTGAATGAGAAAAAGCAATGACTTCGTCCTCTCCTTCTCCTAAATCGACTAAAGTCCCATTACCCGTTCTGTTTAACGTGTAGCTTACGCCTAAGGCCTTATGACATAAATAATACTTCATCTTTATAGCTTCATTAAGCGCTTCATAAGGAGGTGGAGAGGCGGATAAACAAACTAAATTACCCTCAGCAGGTTCGTCAGGGTTATTATCGTCCGGTGTAAAATTTATTTTTTCATTTAAAAAAACTTTACGAATCTTGCATAAATCGGCTTCAAAGTGAAAAGAAGGAAAAATAGACCACTGAATATCCGTATTATTTTTTAAAAGATTAATCGCATTTTCTACCAATTGCCCATTATTTGCTTTAAGCTGTAAGTACTCTAAAGGCGCTTGATGAAGCGTAGCCAATAAAAACTCAAAAGATTTTTCACCCCTAGAAAGATGAACATATTTTTCAATGGCTTCCACTTGTTGTTTGGCCGCATATCCTTCAGCGCCTAGCCAAACGAGTAACGCAATGCCTTCTCCTAGAGGGCCTGTGAAGGCCGATAGGCCAGTAATAAATCCAAGAAATTCAGCGCCCTCGATAGTGGCTTCGATGCCATCAACAGCTACGATAAGACTATTTGAAGTTAAACTCGGAAGAACAGTTTCATCTCCCATTCTATAGAGTTGTATTTCATTTTTAAGATTGTAAGCAAAAAAAATTGACGTGGCTTTGGAAACAAAAGGCGAAGCAACTTGCATGGCTTTCCCTAACAATTTTCTTTTACCCATGGATAATACGTCTTCATTAAAGAGAATAGTGAGCACTTTTTTGTTTTCCAAGCCTAAATTCTTTTCAAGTAAACTGGCATCGGAGGCTAAGTTTTTTCCTTGAGCGAACAGACTATTGGATAGACTTCCAAAAAATAGACTGCTAGTCATTAATCCGAAATTAATGGCCACTTCATCAAAATGACCTTGAAGCAAAGCCGATAAGGTATCTTTGGTCATAAGTGCTGAGCTTATATAGCGGGATACCTGTTCTATTTTTTTAAAATGAGCTTTAATACGTGAATTACTGATTTCTTTAATTCTATCTTGATCTGGCTCTGATAAGGCACAAACACTCCTCTTTAAACTATGGGATGGACAGCTATCGTAATTGGAAAGCTGATTGCCAAATATTTTCATCTTTAATTCATAAAGAAGTTTTATTGCTTGTTTTTGATTTGCTTTTTTTGAAGGAATCGTTGAATAGCGCTTCATCTTCAAAAGAGGATTTTTCATATTATAAAAATGATCCAAAATGTACTTAATATTTTCCTTAGACAGGATTTCTATCTGCCATTTTTTTTCAATATAGTTAAATATTTCAGACAAATTAAAAAATGAGCCTAATTTGATATAATAAGCTACCGCATCGCCTAAAAACCTAAGGAATTTTTCTTTGGGGTACTTGAGATAGGCCAAATCAATAAAATAATGGCAATATTTTACATTCTGCAAAAGCAGATTATCAAAAAATGTTTTTTCTGGATGGGAATACATCACTTTAGATATTAACTCTGTGTGCTCAGACATATAGAGAAGAAAATGAAGATAATGAAAAACACTTTCTTCATCTTTTTTGAAAGTAAAATGCCAAAGCCAAAGTAAGTGTTGGGTTTTTTCGACTATTTCTTTAAATTTTGGTTGATTTTGTTCGAGATCAATCCGTATGATTTGTTGAACTAATCGATGAATCGTATACTTACCCTCATTTTCCAAATTAATCATGGAATAACTGCTCAGCAAATGCATAATGGTATCTAAGTCATCAATTGTTAGCTCGCGATTGATATGATTGAAATAATAAAATTTTTTACTTGTAATAATATCTGGGTATAAATAACCCATAATATTTAAAATTTCTATTGCATGGTTGCCCAGTGGATCTGCTTTAATTTTATCTAGCGTAATGAGCCAGGTTGTAAAAACTGTCTCTAAATAGGGGTCATTGGAATAATGTGAGAAATCAAAATTTAATAATTCTTTGGTTTTTTCTTTATAGAGTTCGATGTAATGAGAAAGAGAAAAACTAGTATCGGTGTTTCTTCTCAGTTTGATATAAGCGAGTGCTTGTTGTAATGCTAAAGGTAGGCCTTGAAGCAATTGATGTAATTCCTTTATTCTTTCATACGGAATATTATCACCTAAATCCAATGATTTTTTAATGAGTTCTTTGGTTTCTAGTTCCGAGAAAACATTCAGTGTCATAATAGTGGCAATATTACTCCAATTACTATAGCGTGAAGTGATTAACAAACTCGGTTTATTGCCAAGCATAGACTTAGGTAAATAAGCTTCTATGGCACGGTAATTCTCAACATTATCAAAAATAAATAGACTTTTTCGGTCCGAAAAATACTCATAAACCTCTTCTACAATCTTTTCCAGCATTTTTTCTTGGTTATAAGAGTCCTTAGTTATAATTTGTAACTTTGCAGTTAGTTTGTTGAAAGAATACGCTATATTTTCCTTAGTTTCTGCATTAATCCATAAAACATTATGATCGTAATTTTGCGCATAAAGCTCAGCATAGCGTAATGCTAATTGAGTTTTACCTATTCCCCCTAAACCATTAATTGATAATTGGGAACCGGAAGTTTGTGATGACTCGCTATCCGGTGGACTTAAGACCCCCGGAATGGGAGAAATAGATAACATAGACCAAGAAGGTACGATGGCGGTTGTTCTTTCTGAGATTAAGGTACGATGCAATCTCTCAAGTACTTGAATTCTTCCACTGAAGTTTTTAACTGGCTTTCTTAAGTCGAAATAAATAGGTTTTTTACTTAAAGGTTCTCTATTCAAAATGTGAGGGGGGTATCGATTCGCAATTTTATCTAGAATACGTCGTGCTTCGACTGGATTCGTTTCTTTATGTAAAACATAACGATATCCTTTTGAAATAAAATGAAAAATGCTTTTTTCCTGGAGAAATTGGTTTTCTGTATACTTATTTTTTAAGTTTTCTTTCAATTCTCCATTTTCTTCCTGTTCCCAATCTAATAGTCGACGATAACCATATGCGTTGTTAGATGCAGGTTTGAAAGCATAAAATTTATGAGATTGGCCCTTTTTGTCGAGATCAACTAAACCTATTTTTTCAAATAAATTGGCGGTATTAATAGCTTTTTCGTTGTTATCTTGTATGGTATATCCTGAAACGCGTAGTCGAGCTCGTTTAACGTTAGGATCAAAAAATTTTTCTGATGGCCCTTGTAACACACTTTTTTCTATCAGTTCCTTGGAAATAATCTTATCTAAGTTGGAATATTTATCTATAGCGTTGAACAGCCGTCCTACAGCATCCTCTGCTAATTTTTCCATCGCAACCTTACTGCCGGCCTTATCGGTTACTGCTACAAACTGACTTTCAAAACTTTGGAAGATATCAACCGCCGACTCAGATAAAATAGAGTTTAAATAATCTGACTGAATTTCAGAAAAAATTTTGGTAATTTTTTGGGCTTTATCTTTAGAGGGGTAAAATTTACCGCTAATCATTCTCAGCGAAGCCACCAATGAAGGAATTGAACCCACAAGGCTTTGAGAAATACCTATCCCTAATAACGCACCGCTTAACCCTGTTTTTAATTCAGTTTTCAGGCTTTCCTCTGTTAAGCTTTCTCCTTTGGCTAACAAATGATAGGCACCCAGTTTTTTTACAAAAGCACTCATAAAAGTTTCGACAAAAGTCTCTAATAAAATCGTTACTTTTTCTTTTTCATCGTTAAATGCTTTAAATCGTTTAAGATCAGGTTCAATGTTAGTGGGTAACGCTTCTTTGATAGTAAGGTCTTGCGAAAACAGCGGATGCCGTTCACGCCAAACAGAATCAGCACGAAGTTTTTCAGCAAAATATTCCCTTCTTGTATCAAAATATTCTTTACTGCGTGATCGTTTCAATTTATTAATTATCCAGTGTATGGATTGATCCTGGTCAATCATCTGATTCAGATCAGCGGCATTTTCGAGCGCCCATAAACCGCAATTGGAGTTATCTTTTTGTTGAATAAATCCAGGACTTAAATTTATTAATGGTTGTATTAAAAATCGATTAAATAGCAGTTGAAAATATCTTGATGGAATGGGATTATTTTTTGAATCTGTATAATAGCCCACATACTGATCATTTTTATAAGAAATAGCCAATGTCACCCAATGTAAATTTTCTAAATTAATAATTAAAGTAAGACGAGACTCAGTGAATTGATTAGCTTTAACTTTTAATTGAAATGACTCTAAGGTAATTTGCAATTGTGACATGGAGCCTAATATTTCAAATTCAGCATTGCTCTCTCCATGGTAATTGTTATATTCTAAGCGAGCGATCTCAGCGATATCCTCTTGGCTTAACCAATAGCTATACTGGTTTTTTACTGTTGCTTCCACAAGCGTTTTATCATCGCCTGCTCGCTTAATGCGAGAGTTTAAGAGATTGTGAATTAAACTATTATTAAAATGATTTTTTTTGATAGTGGCTGATGAATAGAATACGTTGCTTTTACTATGAATAAGTAAAGGCTCTCTAGCAGTTAGGTTAAATATCTCATGACTTGAGATATTTAACACATTTTGATCATGAAGCGGCGGATGTCCATTTTTTTTTATTTGCATTATTATATTTCCTTTTTTAATTTAACGATCCTATTTATAGTTACTCAGACGCTCTAAATAATTAGTACGAAAGCCTTGGCTAATTAATTTACTGAAGTCTGATGGTGGTGTCGATACCTTTTTGGAAGAAGTTGTGTCAGTATTTACTTATTTTTTATTCTGATTGTTGGTGAAAATTTAATATATAAATTTAAATTTTTGAAGTTCTAAAATACAAAAAATCCGCATTATTTAGTATCGCAGCCAATCTACTGAAAAAAATTATTAATTATTTCGCAATTGACTGTATTTTGTTTAGAAAGAGAAAAGTTATTGGGGCTAAGTCTTTGATTTAATTGGTGCCAACGAGACGAATCGAACGTCCGACCTACTGATTACGAATCAGTTGCTCTACCGACTGAGCTACGTTGGCAATATTCTAAAAAAAGCCAAATTGTAGTCAATTTCAGTGTGATTAGCAATTTCATCTTTAAGCTATTCATAATATTGGCTAAAGTAAATTTCTCTCTAGACGTAGGATCTGTATATCTATTGAATCTACAGGAAGTTTTTTTAAAGATTCCTAATCGTATAATTGACCTTGTTGTAGGATTGGCGTGCCTCAAGAAAGCAAAAAACTGAGTCCAATGATTAACTTTATGATCTTAATACCTATCAATTAGATTAAAGAGAATTATGAAAAGAATTTCAGCTTTTTATCTTGGGGCAGGTTAATTTTTCCCAATGACTCAATAAATTAAATCTTTTTTAATAGAGTGGGCACTGGTTTAAACAAGTATGGCTTGTTAAACTAGGGTATCTATTTTATAAGGCGTAGTTTATGTATTTAATCAAAGGAAAGCAAAAGGGTCTAACTTTACTTGAGCTCATGATAGTTATTGCGATTATTGGTATTTTAGCTGCAATAGCCATACCCAGTTATCAGAATTATAGTAATCGAGCTAAGTTTGCTGAAATTATTCAAGCGACTGCGCCGTTTAAGTTGGCAATTACTACCTGCGTGCATGAGCATGATAATTTAGTTGCTTGTGGCACACCCGGTCAAAATGGAATTCCAGATAATTTTAAATCAGAAAATCAAACTAAAGGCTATGTTGCGACGGTTGAAGTGGGTAAGAGCGCACAGATTATTGCTACCTCTCAGAGAATTCGTATTAATAAAATTGATCATTTTACATATATTTTAACACCTATTGATCAAACAGATGGTCAATTACGCTGGGACGTCAGTGGAACTTGTATACAGGCAGGCCTATGTAAGGCAGAGTAATTAGATGCTTACTCTGATAAGGGGTAAGTGACTTCATAATCAATCAAATAGGCTATACAATCCTAGAGTTTAGTTTCTTTTCAGTTTTGACTATATTGTAGGTTCTTTAAGCATGTTATTCTAAGCCTATTTAAATTTAAGACTAAACAGAGCCTCTATTGAGGTTAGATAACATGACTGACTATAAAAATACCTTAAATCTTCCTCACACTAAATTTCCAATGAAGGCCAATTTGCCGCAGGCAGAGCCAGCTATTTTAAAGCAGTGGGAATCTTTATCGCTTTATAAAAAATTACGCGAAAAAAATCATGGCAAGGCCAAATATATTCTTCACGATGGTCCCCCTTATGCGAATGGCCACATTCATATTGGGCATGCGGTGAATAAAATTTTAAAAGACATGGTTCTGAAAGCAAAGACCATGAGTGGTTTCGATGCTCCTTTTGTTCCAGGTTGGGATTGTCATGGGCTACCTATCGAGCTAAACGTTGAAAAAAAACTTGGCCAAGTCGGTAGTAAATTAACAGCAAAAGCTTTTCGGCAGGCTTGTCGTGAATATGCAAGCCAACAAATATCGATTCAACGCGAGGAATTTAAGCGGTTAGGTGTGCTTGGCGATTGGGATCATCCTTACTTGACTATGAACTTTCAATTCGAAGCGAATATTATTCGCGCATTAGGCCAAATTATTAGCCGAGGGCATCTGCAACAAGGATTTAAACCCGTGCATTGGTGCGTCAATTGTGGATCCGCTTTGGCAGAGGCCGAGGTCGAATATGCGGATAAAATTTCACCTGCAATTGATGTACGGTTTAGCGTGATTGATGAGAGTGATTTTTTAAGTCGAATACCTGCTGACGCAGGTTATGGACCTATAGTAATCCCCATATGGACCACAACACCTTGGGCTCTACCCGCTAATGAAGCAGTTACTTTAAATCCAGATATTGAATATGTTTTGGTGCAAACTGAGAGTGAACGTTTATTAATTGCTGAGTCTTTATTAGTAAGCTGTATACAGCGTTACCAAGTAACGGATTATAAACATTTAGGTAGCGCGACAGGACAAGTTTTTGAAGGAGTTATACTGCAACATCCTTTTTATCATCGACAAATACCCGTTATTTTAGGTGAACATGTTACTACAGAAGCAGGTACGGGCGCGGTACAGACTGCGCCCGCACATGGTGTTGAAGATTATAATGTTGCTCAACACTATGGATTGCCATTAATTAATCCAGTTGGTGGCAATGGCTGTTTTTTACCGGGTACTGCTCTATTTGAAGGGGAGCATGTGTTTAAAGTCAACCCTTTAGTGATCGATAAGTTAAGAGAGTCCAAAAATTTATTGAAAGAAGAAAATATTAAGCATAGTTATCCACATTGTTGGCGCCATAAGACTCCTTTAATTTTTCGTGCGACACCTCAATGGTTTATTAGTATGGAACAACAAGCCTTAAAGGAAGATAGTTTAGCCGCTATCAAGCAAGTTACTTGGATTCCACAATGGGGAGAAGCGCGTATTGAATCCATGGTTAGCAATCGGCCCGATTGGTGTATTTCTAGACAACGAAGTTGGGGGGTTCCTATTCCTTTATTTGTACATCGTTACTCTCGTGATTTGCATCCTAATAGTCTTAGCTTGTTAGAACAAATTGCAAATCGTGTGACAGAGATAGGGATAGATGCCTGGTATGATTTAAATCCAGAAGAAATATTAGGTAATGAAGCAAAAGATTATGAAAAATTAACCGATTGTCTAGATGTATGGTTTGACTCAGGCGTCAGTCATTATGCCGTTTTAATGAAAAATCCTGCTTTGGCGTGGCCTGCTGATCTTTATTTAGAAGGTTCTGATCAGCATCGAGGTTGGTTTCAATCTTCTTTATTAACTTCTGTGGCGATGAACGTCCAAGCGCCTTATAAGTCGGTTTTAACACATGGATTTACTGTGGATGAAAAAGGCCACAAAATGTCTAAATCCTTAGGGAATGTGGTTGCACCAGAAAAGGTTATACAAAGTTTAGGAGCGGATATTTTACGTTTATGGATTTCTTCAACCGATTATCGTAAAGAAATAGCTGTTTCTGATGAAATTTTAAAACGTACGGCAGAAGCTTATCGGCGAATTCGAAATACGATTCGTTTTTTATTAGCCAATTTACATGACTTTGATCCAGCGGATGCTGTGCCAACGAGCGACATGTTGTCTTTAGATATTTGGATCTTAGAACGGGCAAAATTATTACAACATGAGATCATCGACGCTTATGAGAATTTTCAATTCCATACCATTTATCAGAAGCTACAACAATTTTGTATTAGCGATTTAGGTGGCTTTTATTTAGATATTATCAAGGATCGTCAATATACGTTACAAAAAGACAGTGTCGCACGACGTTCTGCACAAACGGCACTTTTTTATATTGTTGAAGCAATGGTGCGTTGGTTAGCGCCCATTTTAAGCTTTACGGCAGAAGAAATTTGGCACTATCTTCCAGGGAAACGGGAAGATAGTGTATTTTTAAATGAATGGTATTCCTTATCTTTTTCGTTCGCAGAAGATCCATTACAAACAATTTATCAGCAAACTGATCGACAAACTTACTGGAATAAGCTCATCCAAGTTCGTAATGAAGTTAACAAAGTGATTGAAAAATCACGTATCAGTGGTGAATTAGGTTCTTCATTGGAAGCGGAGGTTGAACTTTATGTCAAGGAAGATTCTCAACTCTATAAAATACTCTCTGCTCTAAAGGATGAGCTTAGATTTGTATTGATAACCTCTGATGTAAAACTATTGATTTCCAAGCCACTCAAACAGGTATTCTTTACTATCAATGCTGAAGAATTAGGAATAAATGTTATTTCTACGGTAGGGAAAAAAACAAAATGTGCTCGTTGTTGGCATCGACGTTCCGATGTAGGAAAAGCCCCCGAGTATCCTGAGATCTGTTTGCGCTGTGTTGAGAATCTTCCCGAAGGGAAAGGAGAACAGCGAATCTATGCTTAAAATCGAATTTCCCCCCCAACCTATTTGACTTATGCAAGAAAAAAAAATATCTCAGTTAGTATGGCTTTGGTTAAGTGCATTCATTATTGCTCTCGATTATTTAAGCAAGTTGTGGATGACACATTGGTTAGATCAGGCTAGCGTCATTCCGGTATTTCCTTGCTTAAACTTTATATTGACGCACAATTTTGGTGCCGCATTTAGTTTTTTAGGTCAAGCGGATGGATGGCAACGATGGTTTTTTTCAGCAATTAGTGGAATTGTTAGTATTTACTTAGTACGCTTGCTTTATCGCGGAGGTTTAAGTAATTGGGTAGCATGCGCGATTGCGTTGATATTAGGTGGAGCGATTGGTAATTTATACGATCGGCTAAGTCTAGGTTACGTCATAGATTTTATTGATTTTTGTATTGGCCATTGGCATTTTGCTACCTTTAATTTGGCTGATACAGCCATTTCTATAGGTGCTGTTATCTGGATCATTGCTAGCTATAAATCCGGAAAAAAATAATGATAGGGTCTACTAAAAATAGGCTTATTAAAAAACCACTGGGTGTGTTTAGTTTAGCCATGATGAATGTCATTGCGGTTGACAGTTTGCGTTCATTACCTATCGCGGCTCAATTTGGTTATGCCTTAATATTTTTTTACTTACTTGCCGCATTGCTGTTTTTTATTCCGACAGCGTTAGTTACTGCTGAATTAGCTACTTCTTGGCCGAGCACAGGGGGTGCGTATATATGGATTCGCACTGCGTTTGGTGTGCGATGGGGTTGGTTTGCGATTTGGCTGCAGTGGATATACAACGTTGTTTGGTATCCAACGATATTGTCTTTTGTAATAGCGGCCTTTGCGTATTTAATTGATCCACAATTGGTACAACATAAACTCTATCTTTTAAGTACGATATTAATTATCTGGTGGCTGGTTACGGCTTTAAGTTGCTTAGGTTTGCGTGTTTCGAGTTGGCTTAGTAGTATCGGCGCTTTAGTAGGTACTTTAATTCCTATGCTTTTTATGATTGTGTTAGCGCTCATTTGGATTAAAAGCTCACGTCCATTAGCGATACATTTTTCCTCGTATTCATTTTTTCCTAGTCTGAGTAATTTTAATAATTTGGCCTTTTTAACGACTATTATTTTTGGTTTAATGGGCTTAGAAATGTCTGCTGTACACGCAGGGGATGTACATAATCCACAGAAAGATTTTCCGCGAGCCTTATTTTGGTCAGCAAGTTTAATATTGATAAGCTTGATATTGGGCTCTTTAGCTATAGCGCTTATTGTTCCAGCAAATCAGCTTAGTATATTGTCGGGTTTAACGGAGGCTTATGTTGCTTTTTTTAGTAGTTATCATTTGTCCTTTTTTATACCGATCACTATTTCTTTAATTATCATAGGAAGTTTGTGCAGTATTTCTACCTGGGTCATAGGTCCTACGCGAGGTTTGCTGATTGCTACATTCGAGAGCCAAATTCCAGGCTTGCACTGGTTGCTTAAAGTTAATCGGTTTGGTGCACCTATAAGCTTATTGCTAGTTCAAGGTGTTCTAGTTTCTCTATTAACGAGTCTTTTTATACTGATTCCTAGTGTCAATGAGACCTATTGGTTATTAAGCGTTATGACGGCACAATTGGCAGTATTATTTTATATTTTTTTGTTTTTAACCGCATTACGTTTGCGATATAAAGAGGCAGGCAGAAATCGTGCCTATCATATTCCAGGAGGCCATTGGGGGATTTGGATAGTCTGTGGTGCGGGTTTAGTAGGCTGTTTGATTACATTTATACTCGGATTTTTTCCTCCTAGTGGTATCGAAGTGAGTAATCTACTAAAATTTGATATGATTTTGTTAGGCGGCCTTTTGTTATTTTGTTTGCCAGCTATTATCTGCGCTGGATGGGCTTTAGCTTTAAAAAAGTGAGAATAATAACAAATTTGTTAATAATTAGAAGAGGTTGCTGATGATAAGCGCATTAGAAATTCATGGTGTGCCTATCGAGTGTATTAATCAAGCGGCCATAACTTACCATGTTCCAGCGACTTTAATTCTTTCCGTTTTAGCGATAGAAAATGGGAGGAAAGGTTCGGCTTCGTCTAATCAAAATGGGACTTTCGATTATGGTCCTATGCAAATTAATTCAATTTGGTTATTAAAAATTCGACGATATGGTTATACGCAGTATCAGTTGCAATATGATCCTTGTATTAATGTTAAGGTGGGTACTTGGATACTGAGCCAACATATTGCAAATGATGCAAGTCCTTGGCGAGGAGTAGGCAGTTATCATTCACATACCGCTCGATTAAACCATAATTATCAAATCAAAGTCTCTGAAGTCTATCGGCTTTTAGCGAATTATTTGTCTCATCCGAATAACTCGACATTATCTGTGGCTTAAGATTTAAATTTTTAATCTTAGATTAGAATCGATATGCAAAATTTTTTTCATCGTTGTTTTTTGCGAAGCAATCTAAACATCGAAAAGATCAAAAAAAGATGCCTTCTTATTGATAATTTATTTTTTTATGCGTGTTTTAATCATTAAAATGTCCTCAATGGGTGATATTATTCATACATTACCTGCAGTTACTGATGCGATTCAGGCTATTTCGAATATTCAATTTGATTGGGTAGTGGAAGAGTCTTTTGCAGAAATTCCAAATTGGCACAAGCAAGTCCAACAAATCATTCCTATCGCATTACGGCGATGGCGAAAAAATATCTGGCAAGCGGTTCAAAATGGAGAAGTAAAGCAATTTTATAAACAATTATCTGCCCGGCAATATGATATTGTTTTAGATGCGCAAGGATCTATTAAAAGTGCAATTACGACGCGATTAAGTCGAGGTTGTCGCCTAGGCATGGATAAGCATTCCGTTCGGGAAAGTTTAGCCTATCTGGCGTATCAGCAAACCTTTTCTGTGCCCTGGCAGCAACATGCTATTGATCGGTTACGTCAATTATTTGCTAAAGCCTTAAAATATCCTTTACCAAAAACTCGACCTGATTATGGTATTAATAAAGAAAATTTAAGCCAAGCTAAAATACAATTACCAAGAGATTACCTGATATTTATACCTAATACGAGTTGTTCAAGTAAACATTGGCCCAATTATTCCTGGTCTTTACTCATAGAAGAAATGACTCGTCAGAAAGTAAGCGTTTTTATTCCTTGGGGGAATGAAAATGAAAGAAAAAATGCTAATCGATTGACTAAGAAAAACCGTCTAGCACAGGTATTACCTTACTTAAGTCTCAATGAGTTAGCGGCAGTTTTAGCGAATGCTAAAGCAGTCGTTGCAGTAGACACTGGATTAAGTCATTTGTCTGCAGCTTTAGGCATTCCTACGATTGTTCTATATGGTCCAACTAACTCTTCATTGATAGGAACCATAGGTCTTTCACAATGTCATATCAAAATGGCAGTTAATGGGAGTAGTAAACAAGATAATAATACCATTGTTTTAAAAAAAATAACCGATAATTTGCGGCAATTTTTGAAACTTTAATTAGCTTAGACTACATAATTTTTAATTTCTAAGTGTTATTTTTTTCGATAAACCGATCAGTTTTTAATTTTATGCAACCATGAGGATTGCGAGTTGATCAGTAACACAGACAAAAATTCAAGTGCGAAGCGTATTCTAAAAATTGCTATTCCAGCACCTTTACATCAATATTTTGAATATTTGGCTCCAGCTGGCTTTCCATTAACGCCATTAAAAAAAGGTTTACGTGTACTCGTGCCTTTTGGTAATCAGAAAAAAATTGGTTTTTTAATGGAAATAAGTGAAGAATCAGTTTGGCCAAAATCTCAGCTTAAACAAGCGCTTGCTATTCTTGATGAAACTCCGCTTTTACCGGATTCTATTCAAGAGTTATTAGAATGGACAAGTCGATACTATCATTGTCCTATCGGTGAAGTGTTTGCTAATGCTATGCCGCAGGTATTGCGCACAGGAAAAGACGCTAAAAAACTTAAAAACTCCGTTAAAAAACGAACTAAAGAAATTAACAGAGACGAGCTCACGAATCATTCTGAGAATAATTTAAATTTATCGGATCAAATTCGACTAAATAATCATCAGCGACAGTCTATTGAGAGTATTGTTAATTCATTAGATAAATTTCAAGCGTTTCTTTTAAATGGCGTGACAGGAAGTGGAAAAACAGAAGTCTATTTGGAAGTGATACAAGCCGTACTCGATCGAGGTAAACAAGCATTAGTCTTAGTTCCAGAAATTGGTTTAACACCGCAAATGTTAGCGAGATTTCGAAATCGCTTTTCAGTTCCATTGGTATTGTTTCATTCTAAATTAACCGATAAGCAGCGCTTAGAAAATTGGTTACTCTCTAAATCAGGTAAAGCATCTATTATTATTGGTACACGCTCAGCTTTATTTACACCTTTATTACATCCGGGCGTTATTATCATTGATGAAGAACATGATAGTTCTTTTAAGCAGCAAACAGGTTTGCGTTATCACGCTCGAGATTTAGGCTTAGTTCGCGGCCGTTTAGAAAACATCCCGGTCGTATTGGGTTCAGCGACGGCATCTTTAGAAAGTATTTTTAATGCTAAGCAAAATCGTTATCAAATATTACACTTACCTGATAGAGCAGGACTCGCTATTCAACCTAGCTTTCATTTTATTGATTTACGTCAGCAAAAACTTGATCAAGGATTTTCTCCCGCATTATTACAAACCATGGAAAAGCATTTGCAAAATCAAGGTCAAGTACTTTTATTTTTGAATCGACGTGGCTATTCACCAGTTACTATTTGTCATGATTGCGGTTGGACAGCCGATTGCCAGCGTTGTGAACAAAAAATGAATTTTCATCAAAAGCCGGCTCACTTACAGTGTCATTATTGCGGCTATCGGCGTCCTTTAGATTCGCGCTGTCCTGACTGCCAGGGTCAACAATTACTTGCTTTGGGTCAGGGTACACAACGTTTGGAACAAACCTTAAAAAAATACTTTCCTGATATTGGGATTGCTCGAATCGATCGAGATAGTACGCAACGTAAAGGAAGCTTAGATAAATTATTAAAAAATATACATGAAGGTGAAAGTCAGATTTTAATTGGAACACAAATGTTAGCGAAAGGTCATCATTTTCCAAATGTGACTTTAGTGGGGATTTTAGAAGCAGACAGTGGTTTGTTTAGTGCGGACTTTCGTGCCTTGGAACGTACCGGCCAATTATTAACGCAAGTAGCAGGCCGATCCGGGCGAGCCGATAAACCTGGAGAGGTATGGATTCAAACCTATCATCCAGAGCATCCTTTATTAAAGCATTTGTTAGAGCAAGGTTATCTTAGTTTTAGCGAACTATTATTACAAGAAAGACGGCTCTCTCTATTACCTCCTTACAGTTATTTGGCACTGATACATGCCGAAGCCTTAAGCTCAGCCTATCCATTTGATTTTTTAAATGAAGTAAAAAATCAGGCTAAATTAGTGGGGAAAGAAATCAGCCTATTAGGGCCAGTTCCTTCTTTATTACCTCGTCGGGCGGGTTATTATCGTTGCCAATTATTGTTACAGGCAAAACAGCGTAACACTTTACAGGGTTTATTAGAGCAAATTATTAAACCCATTAGCCTTTTTGCTAGTAGTCGTCGAGTTCGTTGGTCACTCGATGTCGATCCCATCGAGCTTTTTTGATTAAAAAGGCTTCTTTTGCATGAAGTAAAGCGCTAAAATACTGTCAAATAATGAACTAAAAAGTAATTTGTTTATGACTATTAGTGTGTTTGATTTGTTTTCCATCGGTATAGGTCCATCGAGCTCGCATACCGTAGGCCCTATGAAAGCTGCTTATGCTTTTGTCGAAAAACTAGCACTCGATCGTGAATTATTTAATGAAGTAAATCGTTTGCAGGTTGAACTCTTTGGCTCGCTAGCGTTAACCGGCCGAGGTCACGGTACAGATATTGCGGTTTTAAATGGCCTGGAAGGGCAACTTCCTGAAACAGTTAATCCCGATGAGGTTACTCCACGAGCCAAGACAATTTTTGAACATTGTAAAATTCAACTGGCGGGAAAAAAAAGTATTTCATTTTCTCAACAGACCGATCTATTATTTTTACAAAAAGCGTTACTTCCCTTGCATACTAATGGCATGCGTTTTAGTGCCTTTAATCCACAAGGAGTTCTTTTAAACAGCCAAATTTATTACTCCATCGGCGGTGGTTTTATCGTTACTGAACAAGCGTTTGGTCAGCAGCATAAAGATGCTGTTCCGGTGCCTTATCCTTTTTCTACCGCCATAGAGTTGTTTAATACCTGTAAAAAAAATAACTTAACGATTTCAGAGCTTATGTTAGCTAATGAACAACAATTAGCACCCGATAGAGAGTTACGCACTGATTTATTGAAAATAGCCGATATTATGCAAATCTGTGTGGATAACGGTTGTCATACCCAGGGAATATTACCGGGTGGGCTGAGCGTCAAACGTCGGGCACCGGAACTTTTCAGCAAGATGAATAATAAAACCATATCGAAGTTAGGGACGTGTCCAGACTCATTATTATGGCCAACTATTTACGCGATGGCGGTTAATGAGGAAAATGCTGCGGGAGGGCGTATAGTCACTGCGCCAACGAATGGAGCTGCGGGTATTATTCCTGCGGTATTAACCTATTATCGCCGGTTTTATGACGAAGTGAACGAACATTCCATCACTGATTTTCTATTGACGGCAGGTGCTATTGCCTTACTTTATAAAATGAATGCATCGATATCCGGTGCAGAGGTTGGCTGTCAGGGGGAAGTCGGTGTTGCTTGCTCGATGGCGGCAGGTGCATTAACGGCAGTTTTAGGTGGTAGTTTAGAGCAAATAGAAAATGCCGCTGAAATGGCAATGGAACATCATTTGGGTTTAACGTGTGACCCAGTTGCAGGGCTAGTCCAAATTCCTTGTATCGAACGCAATGGTGTCGGTGCGGAGAAAGCGATTAAATTGGCGCATTTAGCTTTAATGGAAGATGGGAAAAATAAAAAAGTACCTTTAGATAAAGTTATCGAAACTATGTTTGCCACCGGAAAAGATATGATGGCGATTTACAAGGAAACTTCTTTAGGTGGTTTGGCAAAAACTCTCGCTGTGAATATCCCCGAATGTTAGCGTCTTTTTTGTTATTTTCTTTTTAAGGATCGCGCTTTATACAGTGCATGTAAGGTCAAAATAGGTCCGGAAAGAGCATAGCAGAAAAAGATTAGAAATAATATTTTAGGTGGGTCGAGTGAAATACCCACAAAAGCTAATACTACCAATAAAATAGCCACAAAAGGCACACGTCCTTTCAGATCAATTTCTTTGAAAGAGTAATAACGCACATTACTGACCATTAGAATTGCAATGAGTATCGCTAATACGGCAGTTATCATACTAACGCCATCACCTAAAATTTCTGAATCAACACACAACCATACCATACTGGCTAAGACACCCGCTGCGGCAGGGATAGGGAGTCCTTGAAAATAACGTTTATCAGCTATCAATACTTGTGTATTAAAACGCGCTAAACGTAATGCTCCAGCTGCTGCAAATATAAATGCGGCTAACCAACCTAATTTACCTAATCCTTCTAAAGACCAACTATAAATAACTAAAGCGGGAGCGACACCGAAAGAAACCATGTCTGATAAACTATCTAATTCGGCTCCAAAAGCACTTTGCGTGTTGGTTAGGCGTGCAACACGACCATCAAAAAAATCCATAATCATCGCAACAAAAATAGCAATCGCCGCATAATTAAAATAACCTTCCATGGCAATGACGATGGCATAAAAACCTGCGAATAAACCGGCGATGGTAAACAAATTTGGCAGTAAATAAATTCCACGGCGACGGTAAGCTAATCTTTCTCCGTCTTCATGATCACCATGGTGACTACCTTTTTCATCAGAATTAGCCAATTTTTCTTCAACAGGCTGGGCGAAAAGTTTTGTGTCATTTGGGTTATTCATTAGGAATTCCTTGCAAGGATTTTAATCTATAAATGATCTCAAGTGCTTTTTTGGGAGCTAATTGATCGGGATCTACTTGGTCGAGTAGGTTCATAATATCAGGGTTAGCAGAGAGTTTCTGTAAGGGAAGTGGGTTTACTTTGTTGTTGTGGTTAGTTACGGAGTTTTTTTCAAGTGCGGTGAGTTTTTCTCTGGCGCGCTGAATAACGGGTTTAGGGACGCCTGCTAATTGCGCTACTTGTAATCCATAACTTTGATTCGCAGGTCCTTCCTTGATAGTATATAAAAATACGATGCTATCGTTATGTTCTCTTGCTTCAACATGACAGTTCTTTATGACAGAGTTTTCTTCAGCCAGGCCTGTCAACTCAAAATAATGAGTTGCAAATAAGGTATAAGCTTTAACATACTTTGCTAAATACTCAGCGCAAGAAAAAGCTAAAGCAAGTCCATCAAAAGTACTGGTGCCGCGTCCAATTTCATCCATAATAATTAAACTTTGCTTCGTTGCATTATGCAAAATAGAGGCCGTTTCTGTCATTTCTACCATAAAGGTTGAACGACCACTAGCAAGATCATCAGCTGCTCCGATTCGGGTGAAAATACGATCAATGGGGCCTATCGTAGCGCTTTTTGCTGGAACAAAACAACCTATCATTGCTAATAAACAAATTAAAGCAGTTTGGCGCATATAAGTTGATTTTCCACCCATGTTCGGACCAGTAATGATTAATAAGCGTTGTTCAGGATCTAAATGACAATTATTCGCTACAAAAGGGGTATCTAAGGAGTGTTCAATAACTAAATGTCGACCTCCTTCAATATGGATACCTGGATTTTTACTTAATCGAGGACAGGTTAAATGGAGTGTTGTTGCACGTTCTGCAAAGCATATCAGCACGTCTAACTCGGCTATGGCATTGACGGTTTTTTGTAAATCTGCTAGATAAAAAGCTAATTGATCGAGTAATTCATCATAAAGTTTTTTTTCCAAACTTAACGCTTTAGAACGAGCGCTTAAAGCTTTATCCTCAAATTCTTTTAACTCAGGTGTAATAAAGCGCTCGGCATTTGTCAGAGTTTGCCGACGAATATAATGTGGTGGGACGTGTTTGGATTGCCCTCGACTTATTTCGATGTGATAACCATGTATCCGATTAAAGCCAACCTTCAACGTACTAATGCCTGAAAGCGTTCGTTCACGTTTTTCTAAATCAATCAGATATTGCCCAGTATGTTCACTTAGGTTTTTTAATTCATCAAGTTCAGCATGATAACCTTTTGCGATCATACCTCCTTCACGAGTAACAGCAGGAGGATGTTCAACAATTGCTTGCTGTAATAAACAAAATAATTCTGGAAAGGTTTTTATCTGTTGACTTAATGAAATAAGTAATTCTGATTTTTCATCAGGCGCTTGAGTCTTTAAACAAGGGCCAAGTTTATTATGAATATCTGGCAAAATCGCAAGACCCCATCGTAATTGACTTAAATCTCGTGGTCGCGCCGATTTTAATCCAACTCGTGTAATAATACGTTCGAGATCACCTAGTTGTTTTAACAACGAGTGTAAACTTATACAGGATTGTGTCGCTAATAAATTTATAATAGCGGTTTGCCGTGATTCTATGGTAAATACCTTACGTAAAGGCCGATGCAACCATTGATTTAGTAAACGACTTCCCATGGGAGTGGCTGTTTTATCTAAAATAGACATTAGAGTATTGCTTTTTTCGCCTTGTAAATTAAGCGTTAACTCTAAATTACGTCGGGTAGTTACATCTAATACGATACTTTCTTCGCGCCTCTCTATGCGAATCGGCTGAATATGGTGTAATTGGGTACGCTGCGTGTCTTTAACATAATTTAATAAACAACCGGTTGCTTGTATGGCTAAGGGTAAATCCTGACAACCAAAACCACTGAGATCGCGTGTTTGAAATTGTTGGGTTAATAAATGAGTGGCAGTGTTGAAATCAAATTCCCAGGGCGGGCGGCGTCGAATTGTTTTATAAGAGGTTAATACATCTTCATCTTTATATTCTTCGCTAATTAATAGTTCAGCGGGATTAAGTCGTGCTAATTCACTGGTAAGTGCTTCTTTACCATTAATTTGTAAAATATGAATTTGGCCACTCCCCATGTCAAAATAAGAAAGTCCAAATTGTTCATCGTGGTTATATAGTGCAAGTAATAGGCTTTGATTTTTTTCTAATAATGCTTCATCACTGAGTGTGCCTGGCGTAATAATACGTGTTACTTGTCTTTCCATTGGACCTTTGGAGTGATTCGGATCACCTATTTGTTCGCAAATAGCAATTGACTCGCCAAGTTTAACCAGTTTTGCTAAATAGTTTTCAACGCTATGAAAGGGTACACCGGCCATAGGAATAGCTTGGCTGGCGGATTGACCTCTCTTGGTTAAGGTAATGTTTAATAATTTTGCAGCTTTGATGGCATCTTCATAAAATAATTCATAAAAATCCCCCATGCGATAAAACAATAATTTATCACTGTGTTGAGCTTTTAGTTGCAGATATTGACGAATCATGGGTGTATGCTGGGATAAATCGGTGCTATTCTTCTTCATAAGACAAGACCTCGTGCAAAATCTTTGCTTCTTATTGGTTGTTTCATTAATTTTAACTTTCAGATTTTTAATTATTCGAGAAGTAAACGCTTTACAAAGCTAGAAATTAAATATCTTGAGAAAAATTCCTTTTTGACTTAATTAAGATAGTGTAACTAAAATATAAATTTAATTATACTCTCCGCACTTGAGTTTTTGTCTATTGCTAATCGCTGATTGAAAAGCTAGCTTGTTCTAGTTTAGATAATTGAGGGTTTTTGGTAATACATAAGAAAACATTAATTTTTTTGTCATTTATTTTTTCAGATAGTTCTATTTTAAGAAATTGGTAGAGTTGATAAGTTAAGGCTTCAATAAGTTTAAAAGAACGATCATCACAAAACTGTTGCAAATTATCTGCTAGATTGGCGTAACAGATCGTATTCATTAAATTATCATTAGTACAGGCGTCAAGTAAACGATCAAAACCAAGCTTTATTTGCAGGGAAACTTTTTGAGGTAATTGTCGTTCCTCGACTGAATTGCCTAATTTAACCAGTAAGTTAAGTTTTTCTAGTATCAATTGAGAGTTCATACGCGAAAAGCATAGCAAACTAGTGTGAGTTTGGCTACTATAACCCATTCTGCTCAAAAGCGGTGAGTTAAATAAAATAATAAGAGGTCCTTAATGAATTATATCAATAAAACGCTCTTGCCGGATGAAAAAGTTATCTATTGTAGTCACCCACACTGGATCATTATTTTTAGATCACTAATGGGTTTGATTTTAATTGCTGGATTTTTGATGATCGGAGGTTGGCTTACTCTATTGCTCATCAGTCTTTTTTCTTTATTAGGTTTAGCTACTTGCCTGTCTGGACTGATTGTTTACTATTCTTCTGAATTTGGTATAACAGATAAACGGGTCATCATGAAGTCTGGATTGATTACTCGCTATGCTTATGAAAATTCATTGGATCGCATTGAAGGGATAGAAATTAGCCAAAGTATTATGGGCCGTATTTTTGATTATGGATCAATTCGTATTCGCGGGGTAAGTGGGACCAATGAATTATTTTCTGCTGTTTGCCATCCATTTAGATTTCGATATAAAGTATTAGATGAAATTGAACGGCAAAAAAAAACTAAATAGCTTATTTGAAATTATTTTTCCATTGACGAAGATAAGTGAATATTTCAACGGGAGTGGCAAGTTTTTTACCGGTTCTTTTTTCTATACGTCTCTTTATTTCGGGATTATCACAACGTAAAAAAGGATTACTTAAACGTTCTTCAGATAAGAGACTGGGTACACTGGGCAGATTTTTTTGACGTAATTCTCTAGTTTTTTCTAAGCGTTCTTTGATATGGATATTATTGGGCTCTACTGCTTGAGCGAAGTGTAGGTTAGCCAGCGTATATTCATGACCGCAATAAATCTGCACTTCATCGGGAAGTTGAGCCAGTTTATTCAAAGAATTTAACATTTGTTCGGGAGTCCCTTCAAATAATCGACCACATCCTGCTGTAAATAAGGTATCTCCACAGAATAAAAGAGAGTTTCCAAGGTAAGCAATATGCCCTAAGGTATGGCCAGGAATAGCGAGGACTTCAAAAATTGGCCAATTGACTAATTCAATTTTATCGCCCTCATCGACAGGGTTATTTACACCGGCTATTTTTTCTTTTGCTGGTCCAAATACAGGGACATGATGGTGTTTTAGAATAGAACGAATACCATTCGTATGATCCCAATGATGATGAGTGATTAATATGGCATCGAGTTTAAGGTTTAACTGTTTTAATTGCGTAAGGACGGGTTTTGCTTCACCTGGATCGACAATGATGCAATGTTTTGTTTTTTCATTGATAAGACACCAAATATAATTATCTTTAAAACCTAAAATAGGTAATATTTGTATCGTCATAATCTCTCCACAAAATTCTTTTATTTTTTTAATCGACATCCTTGAAACAGTTCAAATCAGTTCGAGAGGATTTCAATTATTGATTTAGCATTTATGTATCAGTTTGTTTTTCTTGATGCTTGATGTCGGCGCTCACGTCGCTTACCCGCTTCTTCATAACGCCGTATTTCATCGTTTGTTTCAGGAATAACTTTAGGGACGGGTGCAGGATGGCCATGCTCATTAGTACCTACAAAAGTAAAATAGGCAGATACTATATGACGTCGTGTTCCGGTACGATAATCTTCAGCAAGAACCCGTACTCCGATTTCCATTGAACTGGTCCAACTACGGTTAATAGCCGCTTGAAATATTAGAATATCTCCTCGAGTTGCTGGCTGCAAAAAATGCATAGCATCGACAGAAACAGTCACACAAGGCCTTTGACTGTGTCTCTCGGCAACAACAGAAGCCACTCTATCGAGAGTGGACATCACTAAACCACCGAACACGGTTTCTGTTGAGTTCAAATCATTAGGAAATATTTTATAAGTATGGTCATGTACAGCCGAGGCTGAAACGGTTTTTTCTTGTGGTATAGACATTAGCCACCTAAGTTTTCTTTTATCATCAAAAAACTATTATAACTTAATATTATTTACAAACACACCTCATGTTGTTTGACCAATACATTCTCCAAATTTCATTTTTTTTCCAGATAATTCAGCCAACCACTTCATACGATTGGGGGCGAATAAAATAATAACCGTAGAACCTAATTGAAATTGCCCTATCTCTTGTCCTTTAAGTAAGGAAATTTTGTTATCTAGATAATGCCAATGATAAATATGTCGTTTCAAAGCAGGTACGATAACTCCTTCCCACGTGATGTTGATGCTGCCAACGAGCATCGCTCCGACTAAAATGACTGCCATGGGACCTATAGATGTAGAAAATAGCGTAATAACTCGTTCATTTCGAACAAATAAATTGGGTAGTTCTTTTGTGGTTTGATCATCTACTGAAAATAAACGTCCTGGAACATAAATCATTTCTTTCAATTCGCCGCTATAAGGAATATGGACACGATGATAATCTTGAGGGGCTAGATAAAAGGTGGCAAATTCTCCTCCTTGAAATTGTGTGGCTATTTTGGCTGAGCCTCCTAATAAGGCTTGTAAGTTATAGTTTACTTTTTTGGCTTGGATAAGCTGATTTTTCTTGATATGGCCAATTTGACTAATAGTTCCATCTACAGGCGACACAATATCTCTAGTATCACTAGAAATTGGGCGCATTTCGGTTTTTAAAGAGCGTGTAAAAAAATGATTAAAATTAATATAACGATTAGGATTTTCTTCCCGCGCTAAAGTCATATCAACCTGATAATGGCGAATGAACCCATGGATTAATCTATTTTTGATCCATGGCTGTTTGCAGTTGGCTATCCATCCAGCAAAACGCGAGAGACTATGTTGGGGTAGTAACGATTGATAACGAGTGTGCAAATAATTCTCCTTAAGAATTTTATCAAGCGAAATATTTGACCATTATAGCGCGGTCATTTTAATTCGTGAAAGTCTGAACTATAGTTTTTTTATGGACACCGAAGTATTGATTATTGGGGCTGGGCCCACGGGACTGATAATGGCCTGTCAGTTGCTGCGTTATGGCGTTAAATTTAGAATTTTGGACAAACAAAAGGATCAAGTACATGAATCGCGAGCTTTCGCTATTCAAGCAAAATCGATGGAAATATTTCAGAATTTAGGTTTTGCTGAAGAATTTCTGAAACTTGCACGTTCTAACGTGGATTTTGCTTTTTTTATTAATGGTAAAAAACAAATAGAAATCAATTTTCAGCAATTTCAGCATCAAGATACGCCTTTTTCTTCGGTTTATTTTCTTCCGCAAACAGAAACTGAATGTATCTTTATTGAGTTTTTAGAAAAACAAGGTATTTACATAGAGCGTCAAAAAGAATTAATGACTTTTACCCAAGGTACTAAGGGTGTGCAGGCAACTATTAAAAGCAATAGCACAGGAAGCACAGAAAAAATTGCTTGTGCCTATATTATAGGTTGCGATGGAGCCCACAGTAGTGTACGTCATATGCTTAATTTTTCGTTTGAGGGAAATGTCTATCCTCAGCTCTTTAATTTAGTTGATGCGCGTATTGAGTGGCCTTATTCGCGAAACAAATTCCTTTTTTTTCTGGGGAAAGAGGGTGTATTTGTGCACATTCCACTTACAAAGAAAATAAGTCGGGTCATGTTAGCAAAACGTTCGGCTCATTTAGAAGAAAAACTAGATATACCGAACTTAAATGATTTAGAAAATTTAGCGAGTTTGCTGACTCAAGTTTCTGTGAAACTAGTTAATCCAATTTGGATCTCTCAATTTCGCTTACATCATCGTGGCGTAAGCCAATATTATCAAAATCGGGCTTTTCTAGCCGGCGATGCGGCACATATTCATAGTCCAGTAGGCGGCCAGGGTATGAATACCGGCATACAAGATGCCACTAATCTAGCTTGGAAGCTAGCGTTAGTATTGAAGAAAGCTACTGACGTTAAATTATTAGCTACCTATGAGACAGAACGACATCCGGTTGGAAAAACTTTATTGAAAACGACGGATCAGTTTTTCTCCTTACTTACAGCAAAAGGTTTTTTTATTTCCAGGCTACGAAACTGGCTATTATCTTTTGTTATTTCATTTCTTTTTTCAAAGAAAAATTTAGAAAAGCGTTTATTCTGGTTTATATCACAATTGAATATTCATTACGCCCAAAATGAATTTAATTATGAGATCAAAGAAAAATCTCATCATGCTTTTAAAAGAGGTCCATCGCCAGGATATCGAGCACCGAACGCGCCTGCTAATGCATCAAATTTATTTATATTGCTAACGTATAAACCCTTTAATATACTTTATTTTCAGACTAAAAAGAATCAAACTCAGTTAATAGAAAAAATAAATGCCCTTATAAAAAATTATAAAGACTGGGTGCAAGTTCACACTTTTGTTTTATCTCCAGAAAATAAATTACTTTTTAAACGATATGGCGTAATTTCTTCTGCCATTTATGTCATTCGACCTGATGGCTATGTAGGATTTCGAATGAATGCAGATAAAGATTTATGGTTGGAGGAATATCTTAAGAATTTTTTTAAATAAAAAATCAAATAGTGATTTTTATTTTTAATGAGAATAACCTGAGTCTAATTAGAAACTTTACAAGTTGTAAATAGTTTGACCATTTGCTTGGTGGGATCTCTAGTTAGCTAATTTTAAATTGCTTGGAATTTTAAACGATGTGTAAAAAATTTGGGGTTTTTTTTCTGGCCATACTATTGACTAGCTCTTTAGTATCCGCTAAAGAAAACGTTATCTTAAAAACTAGAGCGGGCGAATTTACGATTGATCCAGCAAGGTTGGCTATTTTAGTTGATCCCAGTGGTGATTCAGCAGCGATTAGTTTGACACAAGAAGGTCCTTTATTTGATGAAGTAAAAGATCTAAAAGTGGATAATAAAACGGCACAATGGTATTACCCTCATCTTAAGATGCAAGTTAAAGTAGCAGCAGATGAACAAGGCCTAAAATTTTCTTTTAAAACAAGCAAAGAACAAACTTTTCAATGGCCTATATCGGGATTAACACCACAAGCTAAAGCTTTAGTTCTTCCAGATGGAGAAGGGTTATATATTCCTAATCACGATCTTTTTTGGCTTAAAGAATTTAAAAAATATCCTAGCTTATCTTTAAGTATTCCATTCTGGTCAATAGAATACGCGGATGACAATTATGTCAGTTATATTTGGGACGATCATGATGTTGATACTGATGTGCAGGTACATGAAAAGCAAACCCAACTTTATGTGATGAACGAACATCACTTTCTAAAGCGATCCCATTTTTCAGAATATACCCTATTAATCCACTTGACAGGAGATTCGCCGATAAGTCCAGCACTGGATTATCGTAATTTACTGATCAATGAAAATAAGTTTGTGTCTCTCAAGCAAAAGATACTCGAAAATGCCAATGTAAATAAATTATTAGGAGCTTTTCACATTTGGGTATGGGGTGATGGTAAAAGCTTAGTAATGTTAGATCAACTGGAAAAATTAGGTATTAAGCATGCTTTAATAAATTATGATGCGAATCCAATTCCGAATGGTTTTAACATTGAAAAAGAGTATATTCATAATGCTAAAAGCATGGGTTATTTAATAGGCCCTTATGATAGTTTTGATAATGCCCAAAATCCAAAAACTTCCGATAGTATAACCTCAACTTGGCCTAATCATTTATGGCCAGAAGCTTGTATTCGAAATCCCAATGGATCGATTTTAACTGGATTTGCAAGTCGTGGCTGTTATTTAAGCTCAGAGGCACTTCGCTTAAGAGAATCTAAAGAGAAAAATATCGCAAATCAAATCGAAAAAATGTTAAATAAAGGAGACAATACAATTTTCTTAGATTGTGATGCAGCCTATCCACTTTATGATGATTATTCAAAACATCATCCTATGATACGCGAACAAGATTTAAGTAATCGCTTGGAACGGATGCGATTTGTTGGTAGTGATCAGAAGATAGTGTTAGGTTCAGAAACGGGATTGTCTTGGGCTAATCCAACTATCGCTTATAATAATGGTGCGTTTTTGGCGTTTCCAGAAACTTTTTGGCCTGCTTTGCAAGATAAGAAGCATTTTGGAGTTTGGCAGCCTGGTTATGCTCCAAAAATTCTATTCCAAGCATATAATGCACCCGATGAATTTATTCGTGGATCCTATAATCCGCGTTATAGATTGCCGCTGTATGAAGCAGTATTCCATGATTCAGTGATTACCACTGATCGTTGGGAATTGAACGAATTAAAGATTCCAGCGATTAGAAAAATTAAAGCGTTATTACAAAATCTTTATAATGTTCCTCCGATTTGGGTGTTAGATCAAAAAACATTACAAAAAAATAAAAAATATTTTCTAGATTACTATAATTTTTTCTTCCCTCTTCATCAAATGGCTGGAATAGAAGCACTCACAAGGTTTGATTGGCTAACGGATGATCATTTAATCCAACAAACGCAATTTGGGAATCGACTTATCCTAACTGCAAATTTTTCCGATAGAGTCTATGAAAATATAGGGCCGCGTTGTATACGAGCGGAATGGAAAGAAGATGGTAGTACGTCTTTATTTTGTCCAAAAAATTAATGTTTTTATACTAGATATTTTTAATCATCTAATTTAATCTAAGTCACTTTAGTTTACCAAAATAATAAAAAAATACGGGATGACTTGTCGTAAAAAATTTATTTCAGTTTGGAATGAAATAAAGAAATTTCTTAGTTTTATGGATAAAAGGACTGCAGTGGGTCAATTAAATGATACCACTGCTTTTCCTTGGGTTTTAAATTTTTCCAAGAATTTTTCTGCGAATTATAGAAAATGTAAAAGTAATCGTTGGGATTATTTAATTTCTATTCATGCCTTTAAGAATTCTAATGAATTGATGAAACGAGTTGAAGAAGATCCAATCTATGAAAGATCCTATTTAATAAAAAAATATAATGAACGTCTATTATTTTACTCAAAGGATAAAATCAATCCTTGGATTATTGACGATACAAATGATATTTGTCTCGTGCTCAATAGAAAAAATTATTTGGAATTTGAGGCGAAATTTCAATTTTTAAAAGAAAAAGATTCTGTCAGATTTTATTCATTGATTTCAATTTGGGAGAAAATTAATAAATTCATAATTAAAAACAAAGCGATGCAATTTTTTTATTTACTTTGGTCTGGCTTTATTAGCCATGCTAATTTATTAAATTGGATTAGTTTTTTACTCTTATTATTTTCCTTGTCGCTTTATAGCTATCCGGTTATTTTTTTAATGTTAGGCATATCTTTAGTCAGCTATCTGATCGTACAGCTTGTTTTTTTGGTTAAAAAAAATTCAATAATCCTTCCGAAAATCAACCCAGAAGAATCTGAACAAATTCTAGAATCTTTAAAAATAGAAATATTTAATGAGGAAAAAAATAAGCATGAATTTAAATTGATTCATGAGATAGTTTTTGATTTTTCAAAAAAAGTAAAATTACATGAGGTTTTAAATTCAATTTCAGCTATTCAAAAAAATTTTGACCCAATTTATTATCCACGTTTAGGTATAAAACAATCCAAACTTTATCAATATTTAACAGAAGTGTATCCGAAAACACAGTTTATTGCTTCTCTAATGGTGAATTTGATCAGTGTGATACTTTATACGTATTTGTTACTTTGGGCTATTCAAAGTTGTTTGATAGTTTTAGGGGCTGTTTGTTTGGCGGGCATAATTTCCTCTCCTGTGGCAGTGGGTAGCTTGATTTTAATTGCAGCGGGGTTTTTTTTAATTCATCATCTTTGCGAATTTCTTGCCAGAGAAGTTTTTTATCAACGAACTATCTTAAATCGAATGGATGAAAAATGTGAATATCACTATAAGGATGAACAAGGTAAACAACAAGTTATACAATTAGAAAAATGGAAAAAATTTGAATATTTACAAGATAATATTTGTTATTTGCAGCTAGAATTTAAAACTTTTTTTAAAAAAAATAACTTAAACAATTTATATGATAAATTTTATAGCGTGTTTAATAGTTTGATACTAAAAAAAAATGTCTATTGTTCTAGCGAGCAAGATAAAGTATTAGGGAAAGCAAGTTCTGCTTTCAAAATAGTAAAAAAATTATTGAATCGTTTTTTTGCTTTTTCTGGAGGTGGTTTTTATGGGTATAATCTAAGCCAGCAAATCGTATGGAAAAGTAAGTTAGGACTTCATATTCTTTCTAAGACGCTTACATTGCCAATAGTACTGATCGTCATTCCACTAATTGTTATCAATGGGATTGCTAATCTAATCACCTATCATTTTCATAGTAGACAACTAAATCGTTTTGAAGTGGCAAAGAATTTAGATAGAAAACTAGAAAGTTTAGAACAAACCAATAAAAAACTTTTATTTTTAGCAGCTCTTTTAAGCTTAGAGCTTAAACATGCATCCGATCCAGTGGTTAACTTGATTGCGGATTTAGAATCCGATTTATTACTAGTCAATAAAAATATTTCTTGTAAAAAAAAACCTGATCATTTTTCTTTTTTTAAAAAGAACTCTCAAAAAATAGATACTGTCGTCGATGATAAATATTTACAAAATTTGAAATTTGAAATATAAAAGATTTATTTTAAGAATTATTTTTTTATGCTTGTCTTATTTTAAACTAAAGAATATATTTGCTTAGCTTAAATATCGAAGCAATATTCTCAATAAAAAACAGAGGAAAAAATAAGGATACGAACATCCATACCTTTCTAGTTTGGCAAATGGGCTGCTTTAGTCTATTTTATTATTTTGTTTCTAGCTAGGTTATGCAATAACTTTGAAGGAAGGCGCTTTGGAAATTTATTTGGTTGGTGGAGCAGTGCGTGATCAATTATTGGGTTATCCGATAAAGGAACGTGATTATGTAGTCGTAGGCGCAAGTCCTGAAGAAATGTTAAAGCAAGGTTTTCGCTTGATTGGGAAAGATTTTCCGGTATTTCTTCATCCTAAAACTCATGATGAATATGCATTAGCACGCACAGAGCGAAAAATTGGTCCTGGTTATAAAGGCTTCTCCTGCTATGCAGCGCCGGATGTTACACTCGAGGATGATTTGCTACGTAGGGATTTGACCATTAATGCGATGGCACAAAATAGCAGTGGCCATATTATTGATCCTTTTCAAGGACAAAAAGATATCGATAATAAGATGTTGCGCCATGTCTCTCCCGCCTTTAGTGAAGATCCCGTACGTATTTTACGCGTTGCACGCTTTATGGCGCGATTTTCTCCATTAGGCTTTCGAGTAGCTAAAGAAACCATGGAGTTAATGAAGGCTATGGTATCTGTTGGTGAAGTGCAAGCGCTGGTGCCGGAACGAGTTTGGCAAGAATTTTCTACTGCACTCACTGAACCTGCACCACAAGCTTTCATTAGAACTTTATATGATTGTGGTGCGTTAGCAGTATTATTTCCTGAGCTGCAAGCGTTATATATAAAATATGAACGTATAGCCGACCCAAGATCGCAAGGTCATAGTTATTTATCCGTTTTAGAAAAAGCAGTGGTCTTGACTGATGATCCCCAGGTACGTTTTGCAGCAATACTTTGTGATTTAGGTAAGGGTGTAGCAAAAGAAGAAACTCAAATGGGAATTCATACGATACAAACATTATGCCAGCGTTATCGTATACCCCATGCTTATGTTTCTCTGGCAACGACAGCCGCTGCATACCACTTGCTTTGTCATCGCGCATTAGATCTAGATGCACAATCGTTATATGTTTTACTGGAGAAAACGGATGCATTTAGACAATCTTCTCGTTTAGATCAATTTTTATTAGTTTGCGAAGCAGACTTTCAAGCTTATTCTGGATTAGGTCACATAATTTATTTACAAAAAGATAGAGTATGGGCGGCGTTCGTTACTGCTAAAAAAGTATCTGCCAATAAGATAAAAAAATCGGGTATAACCGGCGCAGCATTGGGGAAAAAATTGATTGAACATCGTATTAAGGCTATATCAGATTTTTTACAAAAAATATAAACTATTTTCTGCTAAAAAAACACTAGCATTAGAGCCCTTCTTTTTTTCCAATTGAAATCATTGCATGCATGAGCAGAGTCTCTTAGAATGTGGGCTCATTTATGATCCTCTTTTATTTATGTTAAGTGATGAACTACTCAGCTATGCAAAAAAACTCGGTTTTGGCGAACTTTTTTTTAAAATAGATCAAGTTAATCAACTTTGTGCCATTGTAGCGATACATAGCACGCGCTTAGGTCCTGCCTTAGGGGGATGCCGTTTTATTGAATACACATCCATAAACCTTGCTATTCATGATGCCTTACGTTTAGCGCAGGGGATGAGTTACAAAGCAGCATTAGCCAATTTACCTTTAGGTGGTGGCAAAACGGTGTTAATGCGACCTAAAGAACTGTCAGATCGTAGCGCCTATTTTCGCGCATTGGGTCGTTTTGTGAATGAATTTAAAGGACGTTATATTATAGCGATGGATAGTGGTGTGGTGATTGAGGATATGGATAGTATTGCGCTCGAAACTCCCTATGTCGTCACTACTTCTAAGCATAAAGGCAATCCTGCGCCTTATACTGCTTTAAGTGTATTATATGGCATTGAGGCGGCGGTTAAATTTAAACTTCATCTTGATCATTTAGAAGGCGTGCATGTTGCTATCCAAGGGTTGGGACATGTGGGGATTGCTTTAGCCAATGCATTGCGAAAAAAAGGTGCTCGTTTAACTGTTTGTGATAATAATGCCGAGTTAATGCAACATTACGCAAAAGATTTACAGGCTACTATTGTGGAGCCAGATGAGATTTATGCCATTGAATGTGATGTTTTTTCTCCTTGTGCTTTAGGAGCTGTATTGAATGATGAATCAATTTCTCAACTCAATACGGCGATTGTGGCAGGCTCCGCTAATAATCAATTAGCCGAACCTCGACATGCGAATTTATTGCATAAAAAAAATATTTTATATGCTCCGGATTATGTTATTAATTCGGGAGGCTTGATTTATGCTTATGCGGAATATCAAAATCGCTTGAATCGAGCACATGTGGTGCAACACATATCGACAATTTATAGTACACTCTTAGAAATATTTAGGTGTGCACATGAGGAAAATAAATCCCCCAGTAGGGTTGCTGATAGCTTGGCTGAATCACGATTAAATAGTATTTAAAAAATATTTCGATCAGGTAGCACTTTTAAAAAGAGGTTAATATGAGCGAGGTTGCGAGATTCTCTATTGAGTATACTCGTTTTTTGGATCCTAAAGGCGAAGCTCAACAAGATTTGCCAGCATTTACGCATAATCTTCATGAATTGTTAAAATTGTATCAGCAAATGATGTTCACGCGTCTTTTTGATTACAAAGCGGTAGCCTTACAAAGAACAGGTATGCTCAATACGTATGCTTCGACACTTGGACAAGAGGCCATTTCTGTTGGGATAGGTGCGAGCATGCAAAAAGAGGATGTCTTGTGTCCTTTTTACCGAGATTATGCTGCCCAATTGATGCGCGGTGTGAAAATGAGTGAGATTCTTAGTTATTGGAAAGGAAATGAATGGGGAAATCATTTTAGTGAATGTCCTTTAGATTTCCCTATTTGTGTACCGATAGCGACTCAGCTTTTACATGCCGCAGGTGTTGCAACGGCGTTTAAACTTCGCAAACAAGCAAGAGTTGCCGTATCAACCTGCGGAGATGGGGCTACCTCTGAAGGTGATTTTTATGAAGCCTTAAATATTGCTGGCGTTTGGCAATTACCCATAGTATTTGTCATTGATAATAATCAATGGGCAATTTCTGTGCCGCGTAAACATCAATCTCACGCACGAACTTTAGCGCAAAAGGCCATTGCGGCAGGAATTCATGGTGAACAGGTTGATGGAAATGATGTGATTGCCATGAAATTTGTAATGGATAAGGCGCTTAGCAAAGCACGTGATGGGCATGGTCCGAGTCTCATAGAAGCGTTAAGCTATCGATTATGTGATCATACTACTGCTGATGATGCGAGCCGCTATCGTCGTGAGGAAGAATTACAGCAAGCATGGCAAGAAGAACCCTTAAGACGTTTAAAAAATTATTTAATTAATCAGAAAAGTTGGTCGGATGAAGAAGAGGAAAATTTTAAAAAAGAATGTGAAAAAAAGATCGAAATCGCTGTAACTGAGTATCTTTCCTTAGCTAAACCGGCAGTCACTGATATATTTGATTATCATTATGCAGAATTACCACATGATTTAATTGAACAACGTATCGAAGCTGAGGCATTGTTTATGTTAAGCAAGGATCGCGTCGATGGTTGAAATAACATTGATAGAAGCGATTACACAGGCATTAGCCTATGAAATGTCTGTTGATGAAGAAGTTGTTTTACTGGGTGAAGATATTGGTATTAATGGGGGTGTATTTCGCGCAACAACTCAATTATTCAAAAAATTTGGTGCCAATCGTGTTTTGGATACTCCTTTAGCTGAGTCTATGATAGCGGGTCTTGCGATTGGCATGGCAACACAAGGCTTAAAACCGATTGCTGAATTCCAATTTATGGGATTTAGTTATCCAGCGTTCGATCAAATTATCAATCATGCGGCGCGCTTTCGTAATCGTACTCGTGGACGTTTACATTGCCCTTTAGTGTTTCGTATGCCCTATGGTGCAGGGATCCACGCACCTGAGCATCATTCTGAGAGTACCGAAGCGCTTTTTTCACACATTCCAGGTTTACGTGTGGTGATTCCTTCATCACCAGCACGCGCTTATGGTTTATTGCTGGCCTCGATCCGTAATCCTGATCCAGTTATTTTTTTAGAACCCACCCGTCTTTATCGTTTAAACAAACAAAAAGTAATCGATACCGGTGAAGCGTTGCCGTTAGATCAAAGTTTTATTTTAAGAGAAGGGAACGATATCACTTTGATTAGTTGGGGGGCGATGTTGCATGAAACTTTATTAGTTGCGGATAAGTTATTGCAAGAAAAAGGAAGGCATGCTGAAGTCATTGACGTTGCTACGATTAAACCTTTAGATATTAATACGCTTTTAACCTCTGTAGAAAAAACTGGACGATGCATCGTCATCCATGAAGCCGCCCGTTATTGTGGTGTAGGTGCAGAAATTGTCGCACAATTGAGTGAAAAAGCATTTCTCTTTTTACAGGCACCACTACAGCGTGTTACCGGTTACGATGTAACGGTTCCTTATGCGCAATTAGAAAAACAATATTTACCCAGTGTCACCAGAATTTACAATGTAGTTGAGCAAACATTGGAGTTTACATGACGACGTTTAACTTGCCTGACCTAGGTGAAGGCTTGCCGGATGCTGAAATTCGAGAATGGTACGTCCAGCTAAATGACGTTATTAAAGTGGATCAGCCTATGGTGGCGATGGAAACCGCAAAAGCATTGGTGGATATTCCTGCGCCTTTTAGTGGGAAAGTAACTAAAATTTACGGGAAAAAGGGTGATATCATTAAAACGGGCCAGCCTTTAATTGATATCGAAGGGGAAAATCCAATAAAGAAAACCACTGATCAAGCCACAGTCGTGGGTAATTTGCAATTAGGTGATACTATTATTGAAGAATCTCCGCTAGGAGTCCAACCTAAGCAACAATCCATGCCGCATCAGAATGGGATTAAAGCAACGCCGGCGATTCGTGCATTAGCAAAAAAGTTTCAAATTAACTTAAATGATTGTAGAGGAACAGGTCCTGATGGACAAATTCTCATCGCTGATATTGAAAAAATGATGCAGAAAAAGTCCAGTAAAGAGTCTGCATCACCATCAAATTTTTTATCTACAGCAGGTTATGAACCTTTACGCGGCGTTCGCCGTGCAATGGCAATCGCAATGCAACAATCACAGCTATCTATCGTGCCAGTAACTCTGGTTGACGATGCGGATATTCATGCTTGGCCAGAAAAAACAGATATTACTTTACGTCTCATTCGTGCCGTTATGGCGGCTTGTCAGCGCGAACCAAAACTTAATGCTTGGTTTAATGAGTCACAATTGGCGTTATGTCAACATAGTCAGATTGATTTAGGTATAGCGATGGATGCACCCGAAGGTTTATTTGTTCCGGTGTTAAAAAATATTGCTCAAGAAAGTGCAGTCAATTTAAGGAAAGCCATCGATAAATTTAAAATAGAAGTAAAAAATCGTAGTGTTTCACCAGAAGATTTAGTAGGAGCGACTTTTGTCTTATCTAATGTAGGGGTTTTTGCGGGTCGTTATGCTACACCTATCATTATTCCGCCTATGGTTGCCATTTTAGCTATTGGACGAATTCATGAAAAAGTTGTTTCCGAACAAGGGAAAATCAGTGTGCATAAACAATTGCCTTTATCTTTAACCGTGGATCATCGTGTTATCACCGGCGGTGAAGCGGCACGATTTTTATCGGCTTTAATGATTGATTTACAAGCAGCGTGATGTAAATAATGTCATCTTTACCTGCACGTAAACGCTTCGGCCAACATTTCCTGCATGAAAGTTTTATTATTGATAAAATCGTGCAAGCGATTTCACCTAAAAAAAACGATCATATGATTGAGATTGGGCCAGGTTTGGGTGCGCTAACTGAACGATTATTACCTCATCTTAAAAATTTAGCCGTGATAGAGCTAGATAGAGACCTCATTCCTTTATTAGAAGAAAAGTGTGCAGTGCTTGGAAAGTTAACTGTTTATCAAGGAGATGTTTTAAAAATTGATTTTCATACCTTGAGTAAGACTAAGCAGATTTGGCGTTTAGTGGGGAATCTTCCTTACAATATTTCGACACCTTTATTGTTTCATTGTCTTGAGCAAGCCAACATTATTCAAGATATGCATTTTATGTTACAGAAGGAAGTAGTCGATAGGATAAGCGCACATCCAGGGCAAACCAGTTATGGTCGTTTAAGCGTGATGATTCAATATTATTGTCAAGTAGAAAAATTATTTAATGTGAAGCCAGGTGCTTTTCAACCACCCCCAAAAGTAGATTCGGCAGTGATTCGACTTATTCCTTATAAAGTATTACCTCATAAAGCCAATGCCCCCTTACTATTTGCTGAAATAGTCAAAAATGCATTTAATCATCGACGAAAAATGCTACGTAATAATTTAGCGCACTGGTTAAAAGAGCAAGAATTTTCACAGCTGAAAATTAATTCGACGTGGAGACCAGAACAACTGACTATTAGTGATTATGTTAAATTAGCTAATTTTGTGGCTGAAAGAAATGAGTTAAAAAAAAATTAGCTAACCACAATCCCACTTCAATAAATTGATGTGGGATGATGATTAGATTAAGAATTTACTGGTTTTAAATGAAAAGTTTAATGATGGTCTTTGTGTTTGTTAAAAAATTCATGAAGTTCTTTCTCCGCTTGTTCCTTGCCAATACCATACCGTTCTTGAATTTTTCCGACTAATTTTTCTTTATCACCATGTAATTGTTCCCAATCATCATCGGTTAATTTAGCCCACTTTTCACGAAGCTTACCTTTTATTTGATTCCATTTTCCCTTTAGCTCTTCTGGATTCATATCTTCCTCCTTAAACTGAGATGAAAATTATATTCTTTGCACTTGAGTTTTTTTTCTGTGTGTATATTAAAAAACTATTTCCGTTAATTTTTATCTCATCCAGTATAGCTTAAGTTCAAAGACATTCAAGTTGGCGAATGTCGATTCATTTTATTCTAAATCCATCATAACGATATTTGTACACTGCCGCTTCATCAATAGGATGGATTTAATTCAATTTATGCGTTTTTCTTTACTTCAATAAGATGAATAGTAAATACGAGTGTTTGATTAGGCCCAATCGCTTTATCAACACCATGCTCTCCATAAGCAAGTTGTGGTGGAATAACGACTTGGTAGGTTGCCCCTGGTTTCATGATCTTTAAAATTTCTATCCAACCAGGAATCACATTATTTAGAGGAAAAGTTACCGGTTCTTTTGATTTTTCAAAAACGGTACCATTAATATAGCTTCCGGTGTATTCAACTTTAACCATAGAAGTATCAGTTGGGCTTTCACCGCTGCCAGGTTGTAGTATTTTATATTGAATTCCACTTTTGGTAGTGATAACACCGGGTTTTGTTTTGTTAACCGCTAAAAAGGAATCACCTTGTTCTTTATTTTTGAGACTAATGCCTTTAAATTCAGCTTGTTTTTTGTTAATCAATTCTTGTTGAAAGTTTTTCAAAATATCCGCCATTTGTGCTTGGGTTAATAAAAGTTTTCCGTGAGCGCCATCGGCCAATCCTTTTTCTAACGCAACTGGATCGACATCAATGCCTTGCTCTTTAAAATTTTCAGCCAAATCAGCGCCAATACTATAGCTTATTTGACCTTTGATCGTCTTTAGTAAAGGAGAGTTAGTGACTATTTTGGGGAAAGTAACGGTGGGTTTAAGTTGATTAACCGTAACTGGAGGGGTACTCTGTGCAGCCAGTACGTTTGAGCTGATGAGTAAACTAGCCAGGGCAGTCAATACAGGTAATCTTGTCATTGGATTTCCTCTTGAGAGACGGTATTAAAAACCGATAGTTTGCCCTAACTTTCGTTAGAAAACTATAGTTAATTAACAAAAATTTTAAAATTATGCCATTTTCAACAGAATATGATGTCATTATAGTCGGTGGAGGTCATGCCGGCACCGAAGCGGCTTTAGCGGCTGCGCGCGTAGGCGCGTCGACTTTATTATTGACACATAACATTGAAACCTTAGGGCAACTTTCTTGTAATCCCTCGATAGGGGGGATTGGAAAAAGCCATTTAGTGAAAGAGATTGATGCTTTAGGTGGCATTATGGCTTATGCGGCTGATCGGGCAGGAATACAATGGCGTACACTGAATGCCAGTAAAGGTCCTGCAGTACGCGCAACAAGAGCACAGATGGATCGGTGTTTATATAAACAAGCGATTCGTAACGCTTTGGAGAATCAAGCTAATTTATTTATTTTTCAACAGAGTGTTGATGATGTAATCCTTCAGTCTAATCGCATCGTCGGTGTGATGACGCAAATGGGATTGCGTTTTTATGCAAAGACTGTCGTGCTGACAGCCGGTACATTTTTAGCTGGAAAAATTCACATCGGTTTGCAGCAAGCTCAAGGAGGGCGTGCCGGTGACCCAGCCTCTAATTCTTTAGCTGAAAAACTGCGTCAATTACCTTTTCGGATTAAGCGATTAAAAACTGGAACGCCTCCGCGTTTAGATGGTCGTACGATTAATTGTGAAATTTTATTAGAGCAGCCGAGTGATAATCCTTTGCCGGTATTTTCGTATTTAGGAAAAGTAGTACAACATCCTGCGCAAATAAGTTGTTTTATTACTTATACCAATGAAAAAACTCATGCAATAATTCGTTCAGGTTTAGATCGTTCCCCTATTTATAGTGGCGTAATAGACGGTGTAGGTCCACGTTATTGCCCCTCTATAGAAGATAAAGTAGTGCGCTTTGCGGACAAATTATCCCATCAGATTTTTCTTGAACCTGAAGGTCTTAATACGCATGAAGTGTATCCAAATGGTATTTCGACCAGTTTGCCCTTTGATATACAATGTGACTTAATACATAGTATTAAGGGCTTAGAACAGGCACATATTACACGTCCAGGTTATGCCATCGAATATGACTTTTTTGATCCACGTGATCTTTTTCCATCTTTAGAGTCGAGATTACTGGAAAATTTATTTTTTGCGGGGCAGATCAATGGAACAACCGGGTATGAGGAAGCGGCTGCACAGGGACTTATTGCGGGTTTAAATGCCGCTTTAAAAGCGCAAGAAAAATCAACGTGGTGTCCTCGTCGCGATGAGGCTTATATTGGTGTATTAATTGATGATTTGATTACACAAGGAACACTTGAACCGTATCGGATGTTTACGAGTCGAGCTGAATATCGTTTACTGTTGCGCGAGGATAATGCCGACTTACGTTTAAGTGAGTCAGCCTATAAATTAGGACTAATCAATGAAACTCGTTGGAAATACATCAATGAGAAGCGCGCTACCTTAGAACAAGAACAACAACGATTAAAACAATTTTCGATTAAGCCCAATACGACTTTAAGTGCAGCAATAGAAGCACTTATAGGACAAGTTTTAACACGTGATTATCGAGTTTCTGAATTATTAACTCGGCCAGAATTAAATTATGCCGATTTAATGAAGGTTGAAGGTTTGGGTCCAGGAATTGCTGATCTAGCTATTTCAGAACAAATTGAGATTCAAGCGAAATACCAAGGTTATATTGATCGGCAATTAGTGGAAATTCAACGACAAGCACGTTATGAAAATATTACTTTACCCCTTACTTTGGATTATAACCGAGTTAAAGGTCTCTCTAATGAAGTGAGAGAAAAATTAATTCAGCACAAACCATTAAATTTGGGACAAGCGTCACGTATTCCGGGTATTACTCCTGCGGCAATTTCCTTGTTGTTGGTCTACATAAAAAAGTAAAATAAACTAAGCTTTATGTCTATTTCTGAATTTTTAAATTTTTCCATTCCCACTGAGCCAAATCAGCGTTTACGCTTAAGTAATCTACAGCAAGATAGCCTTGCCTTAGCATTAAATCAGATAGCCGATAGTTATGAAGGCACAATTTTAATTGTTACACCGGATAACCTAATGGCAAATCGGCTAGAAGCGGCATTAAAGTTTTTTTCTCCGCAGTTAACCGTCATAAACTTTCCTGACTGGGAAACATTGCCTTATGATCATTTTTCTCCCCATCAAGATATTATTTCGCAACGACTTTCGACCTTAGCTCAATTATATGATGTTAAGCGGGCTATATTGTTGGTCCCTATTACCACCTTAATGCAGCGTATTGCTCCGCTGAGTTATATCCAAGCGGCAAGCTTGAGTATGACTTGTGGTGAAAAAAGATCGATCGAGGAGTTGCGAAAAAATTTACAATTAGGAGGTTATCACGGTGTATCGCAAGTTTTAACCCGTGGCGAATTTGCTGTACGCGGATCCATTTTAGATATTTTTCCCATGGGTAGCGATTTACCTTTTCGTGTTGATTTTTCTGATGATGAAGTGGATAGTATTCGCCATTTTGATCCCGATACACAGCGCTCTATAGGAAAAATAGAAAAAATAAATTTGCTTCCGGCACGTGAATTTCCTTTATCAGAATCTGCAATCAATTTTTTTCGCCAACAGTGGCGTGAAAATTTTGTCGGTAATCCTTTAAATTGCCCTTTGTATGAAGCTGTGAGCGAGGGACGTGCTCCAGCCGGAATAGAATATTATCTCCCATTATTTTTTCCGAAAACACAATTATTGATTGATTATTTGCCAAAGAAAGCTTTAATTTTACAAATTAATAATGCTCAGTTAGCAGCAGAAAATTTTTGGAAGGAAATTAATGAACGTTATGAACAACTTAGACATGATATAGAGCGACCCATCTTAGCCCCCAAGCAACTTTATGTGGAAGTCGATACATTATTTACGCGATTAAAAGAATTTCCAAGAATATTGTTACAACAAGCCCCTGCAGAGTCTGCTGATCCTTATCATTCGCTGGTTAAGAAATTTCCTAATTTAACGGTTGATCATAAGCTTGAACAACCGTTAGAACATTTAAATTTATTTCTAAATGAATTTTTAATGAATTTACAAGCGCGTGTTTTATTTTGTGTGGAAAGCGCAGGTCGTAGGGAAGTGTTGCTGGATTTACTCAATAAATTTTCTATACACGCTCATCGCTGTGAAACTTGGCAAGAATTTCTGCATGCTCCTGAACCTATTCATATCATTATTGCGCCATTAGAAGAAGGCTTCTATTTAGAGAACCCCCCTTTGGCATTAATTAGTGAAGCACAGTTATTTGGTAACCAGATTATTCAAAAACGTCAAACTAAAACTAAAAGTGTAGATGCACGTACGATTATTCGAAATTTAGCGGAGTTAACCGAGGGTAATCCAGTTGTTCATATTGATCATGGCGTAGGACGTTATCGAGGTTTACAGCATTTAAAAATAGATGATCAGGAAAATGAATTTTTGATAGTCGAGTATGCTGCAAAAGCAAAATTATATGTTCCAGTTTCTTCGCTTAATTTAATTAGTCGTTACAGTGGGAATGATAGTGAGCATGCGCCTTTGCATCAATTAGGTTCTGACCAATGGGAAAAAACCAAGCGTAAAGCGGCAGAACAAATGCGGGATGTGGCCGCTGAATTGCTCGATATTTATGCCCAACGCGCTGTGCACAAGGGTTACGCTTTCCATCTGCCTGAGCATGATTATCAAGTATTTGCTGCACAATTTCCTTTTACAGAAACACAGGATCAAGAACAAGCTATCCAGCAAGTTATTAAGGATATGATTTCAGAACGCACCATGGATAGATTAATTTGTGGCGATGTTGGTTTTGGCAAAACAGAAGTTGCGATGCGTGCTGCATTTTTAGCGGTGCAATCCAATAAGCAAGTCGCCATACTTGTTCCAACCACCTTATTAGCCCAACAACATTATCAAAATTTTAGTGATCGTTTTGCTGAATGGCCTATACAGATTGAAATGATTTCACGTTTCCGAAGTGTTGCGTTACAGAAAAAAATTCTAGAACGCTTGCAAATCGGGAAAATTGATATTTTGATAGGCACACACAAATTATTAAGTAAAGAGCTACAATTTCCTCGGTTGGGTTTATTGATCATCGATGAAGAGCACCGCTTTGGGGTACAACAAAAGGAACGTTTAAAAGCATTACGTGCTGAAGTAGATATTTTAAGCTTAACTGCAACACCTATCCCACGTACCTTAAATATGGCTTTATCCGGTTTACGTGAATTGTCTATTATTGCTACACCACCGGCACGACGGTTATCGATCAAAACCTTTGTACAAATGCGTAACACCCGTTTGATTCGTGAAGCCATATTGCGTGAATTACTCCGTGGGGGCCAGGTTTATTTTTTACATAATCAAGTCGATAGCATTGAAAAAACGGCAAGAGAATTAGAAACATTAGTACCAGAAGCACGTGTTCAGGTGGCCCATGGCCAATTACGTGAAACGCAACTCGAACGCGTGATGGCAGATTTTTATCATCAACGCTTTAATGTATTGGTTTGTACGACCATCATCGAAACCGGCATTGATGTGCCATCGGCTAATACTATTATTATTGATCGAGCGGATAAGTTTGGTTTAGCACAGCTACATCAATTACGTGGCCGAGTGGGACGCTCTCATCATCAAGCTTATGCGTATTTAATGACACCTCCTAAAGAAATTATGACGGCTGATGCGATGAAACGTTTAGAAGCCTTTACTTCTTTAGAAGATTTGGGCGCTGGTTTTACCTTAGCCATGCATGATTTAGAAATTCGAGGTGCGGGTGAAGTTTTAGGTGAACAGCAGAGTGGTAATATGCAATCGATAGGATTTTCACTCTATATGGAATTACTCGAGCAAACGGTGGCTGTATTGAAATCGGGTAAAGAGCCCGCACTAAAACCGGTTAGTCATGCTGTCGAAATTGATTTGCAAATCTCCGCGTTGATCCCAGAAAACTACTTACCTGACGTACATACTCGTTTAGTGCTTTATAAGCGTATTGCCCATGCTAAAAATGAACAAGAATTAGAGCAATTACAGGTAGAGATGATCGATCGTTTTGGCTTATTGCCTCAGGCACTGAAAAATCTATTTCAATTAAGCGAGTTGAAATTACTTGCGCAAAAAATTGGTATTACAAAGATTGTGTCTGGACCTCAGGGAGGTCGCATTGAATTCAATGAAAAGCCTAATATCAATCCCACCGCTATCATTCAGTTGATTCAGAAAAATCCGGCATTGTATCAGCTTGACGGTCCTGCTCACTTACGCTTTAGCTTTGCACAACCCACACCTGAATTAAGAATAAAAAATCTTTATAGCGTGTTACATAAATTTATTTGATATTCACGGTAATCTTTATAGGATTTATAAAATACTTTCTTTATTTATACTCATGAATCATTTAAAATTATTAGGTTTATATTTTTTTTAAATAATTTAATTTTAAAACTTAGTGTCTTGAATGTTTTTATTACGAAAAGTATAATAGAAATTAAATAATTTAAATGTGATAAAAAAATTATGCCAAATAAAAAAAACATAAAAAAAAATAAATTAATTACAGGACTTGAAAAAAATATTTCAGAAAATGAATCAATTAATCAATGGCGAGAGGAGAACAAGCTTCCAACTCAAAGTTCTCTTGATGCAGGGAAGGTGATTAATACAGGAAATTTATCACATTGGCAAATTCCGTCGGTACCTTGTTCTTCTAATCTTAAACATGAAGCTTCTGTTTCCCTGTCTCCCCGCTCTCCTAATCCTAAACGGCATTTAAAACCTAAAAAACCTGCAATATCAACAACTCCTCCTGGATATATTCGCTTACCTAATCCTAACCGTCATTTAAAACCTAAAAAACCTCCACTACCAACGGATAAAATTTCTGAAATGTTGCAATCAATGAAGCTAAAAGTGCGCAACGAGACTCAAAATCTAAGCACTCGCGATTGTTTTACACTTAACCCTACATTTTCCAAATCTTTTTCTACTTCTGCGACACAGCAAAATTTTGATAGCTCCCTTCCCAATTTTTCTTATGGACATGATAACTCATTAGCTCAAGCAGAGTCTAAATCTACTTTTCCTGTTGCAAATTATTCTGAAGAATCTGAATTTGGGGAACCGGCTGAACTTGGATATCCATCGTATGTCTTCGTAAAACAAAAAGGACATACGGATACGGGAGCGGAATCTAAATTTGGGGAACCGGAATCTTATAATGATGAACAAGAAGAGTATTTTGAAAACCCAGAGTATGTTCCTTATGAGGAAAGGGATAATAATCCTTCTGGG
>contig_195
[truncated: 1,176,774 more chars]
