# Supplementary material for: Candidate pathogenicity islands in the genome of ‘Candidatus Rickettsiella isopodorum’, an intracellular bacterium infecting terrestrial isopod crustaceans
Source: PeerJ. 2016 Dec 21;4:e2806. doi: 10.7717/peerj.2806 (PMC5181103; doi:10.7717/peerj.2806)
Supplement: Supplemental Information 2 [file peerj-04-2806-s002.zip › Supplement/comparative_genomics/dot_plot_isopodorum_diplorickettsia_200/tblastx_results_200.txt]

contig_185_chunk_1	NZ_AJGC01000002.1	47809	47871	21	61.905	2.49e-05	40.5
contig_185_chunk_201	NZ_AJGC01000002.1	47605	47724	40	95.000	1.67e-25	97.7
contig_185_chunk_201	NZ_AJGC01000002.1	47717	47779	21	52.381	1.67e-25	29.0
contig_185_chunk_201	NZ_AJGC01000002.1	47724	47605	40	97.500	5.83e-25	96.8
contig_185_chunk_201	NZ_AJGC01000002.1	47783	47721	21	61.905	5.83e-25	28.1
contig_185_chunk_201	NZ_AJGC01000002.1	47723	47604	40	95.000	1.09e-24	96.4
contig_185_chunk_201	NZ_AJGC01000002.1	47778	47722	19	57.895	1.09e-24	27.6
contig_185_chunk_201	NZ_AJGC01000002.1	47604	47723	40	97.500	9.70e-24	95.5
contig_185_chunk_201	NZ_AJGC01000002.1	47721	47780	20	65.000	9.70e-24	25.4
contig_185_chunk_201	NZ_AJGC01000002.1	47606	47722	39	97.436	3.00e-22	93.2
contig_185_chunk_201	NZ_AJGC01000002.1	47740	47778	13	84.615	3.00e-22	22.6
contig_185_chunk_201	NZ_AJGC01000002.1	47725	47606	40	95.000	3.16e-20	90.0
contig_185_chunk_401	NZ_AJGC01000002.1	47499	47398	34	91.176	1.67e-25	76.7
contig_185_chunk_401	NZ_AJGC01000002.1	47603	47514	30	76.667	1.67e-25	50.1
contig_185_chunk_401	NZ_AJGC01000002.1	47498	47397	34	94.118	3.12e-25	76.2
contig_185_chunk_401	NZ_AJGC01000002.1	47602	47492	37	64.865	3.12e-25	49.6
contig_185_chunk_401	NZ_AJGC01000002.1	47397	47507	37	86.486	4.26e-25	73.9
contig_185_chunk_401	NZ_AJGC01000002.1	47514	47603	30	70.000	4.26e-25	51.5
contig_185_chunk_401	NZ_AJGC01000002.1	47399	47503	35	85.714	2.78e-24	72.5
contig_185_chunk_401	NZ_AJGC01000002.1	47515	47601	29	75.862	2.78e-24	50.1
contig_185_chunk_401	NZ_AJGC01000002.1	47506	47399	36	86.111	2.09e-19	69.8
contig_185_chunk_401	NZ_AJGC01000002.1	47601	47518	28	64.286	2.09e-19	36.3
contig_185_chunk_401	NZ_AJGC01000002.1	47434	47502	23	91.304	4.29e-15	54.2
contig_185_chunk_401	NZ_AJGC01000002.1	47522	47602	27	66.667	4.29e-15	37.3
contig_185_chunk_601	NZ_AJGC01000002.1	47199	47396	66	84.848	1.67e-36	144
contig_185_chunk_601	NZ_AJGC01000002.1	47396	47199	66	84.848	5.95e-36	142
contig_185_chunk_601	NZ_AJGC01000002.1	47394	47197	66	87.879	1.96e-34	137
contig_185_chunk_601	NZ_AJGC01000002.1	47392	47198	65	84.615	1.67e-32	130
contig_185_chunk_601	NZ_AJGC01000002.1	47198	47395	66	84.848	1.12e-31	127
contig_185_chunk_601	NZ_AJGC01000002.1	47197	47394	66	86.364	8.86e-25	105
contig_185_chunk_801	NZ_AJGC01000002.1	46998	47195	66	93.939	3.41e-41	159
contig_185_chunk_801	NZ_AJGC01000002.1	47196	46999	66	93.939	3.15e-40	156
contig_185_chunk_801	NZ_AJGC01000002.1	46997	47194	66	93.939	3.70e-38	149
contig_185_chunk_801	NZ_AJGC01000002.1	46999	47196	66	90.909	3.15e-36	143
contig_185_chunk_801	NZ_AJGC01000002.1	47110	46997	38	92.105	4.26e-25	85.8
contig_185_chunk_801	NZ_AJGC01000002.1	47194	47144	17	94.118	4.26e-25	39.6
contig_185_chunk_801	NZ_AJGC01000002.1	47195	47058	46	93.478	1.55e-11	61.1
contig_185_chunk_1001	NZ_AJGC01000002.1	46871	46996	42	92.857	6.78e-32	97.7
contig_185_chunk_1001	NZ_AJGC01000002.1	46798	46869	24	87.500	6.78e-32	50.6
contig_185_chunk_1001	NZ_AJGC01000002.1	46996	46865	44	90.909	2.38e-31	95.9
contig_185_chunk_1001	NZ_AJGC01000002.1	46869	46798	24	87.500	2.38e-31	50.6
contig_185_chunk_1001	NZ_AJGC01000002.1	46866	46994	43	93.023	2.92e-30	94.1
contig_185_chunk_1001	NZ_AJGC01000002.1	46799	46870	24	83.333	2.92e-30	48.7
contig_185_chunk_1001	NZ_AJGC01000002.1	46995	46870	42	92.857	1.91e-29	93.6
contig_185_chunk_1001	NZ_AJGC01000002.1	46868	46800	23	86.957	1.91e-29	46.4
contig_185_chunk_1001	NZ_AJGC01000002.1	46867	46995	43	93.023	1.12e-27	93.6
contig_185_chunk_1001	NZ_AJGC01000002.1	46800	46859	20	95.000	1.12e-27	40.5
contig_185_chunk_1001	NZ_AJGC01000002.1	46994	46866	43	93.023	1.53e-27	92.3
contig_185_chunk_1001	NZ_AJGC01000002.1	46861	46799	21	90.476	1.53e-27	41.4
contig_185_chunk_1201	NZ_AJGC01000002.1	46797	46600	66	95.455	8.18e-40	155
contig_185_chunk_1201	NZ_AJGC01000002.1	46796	46599	66	96.970	2.12e-39	153
contig_185_chunk_1201	NZ_AJGC01000002.1	46600	46797	66	96.970	1.04e-38	151
contig_185_chunk_1201	NZ_AJGC01000002.1	46795	46598	66	92.424	3.70e-38	149
contig_185_chunk_1201	NZ_AJGC01000002.1	46598	46795	66	93.939	5.08e-38	149
contig_185_chunk_1201	NZ_AJGC01000002.1	46599	46796	66	92.424	5.08e-38	149
contig_185_chunk_1401	NZ_AJGC01000002.1	46595	46416	60	90.000	1.22e-36	144
contig_185_chunk_1401	NZ_AJGC01000002.1	46412	46597	62	88.710	6.98e-34	135
contig_185_chunk_1401	NZ_AJGC01000002.1	46597	46412	62	90.323	1.54e-31	127
contig_185_chunk_1401	NZ_AJGC01000002.1	46416	46595	60	91.667	7.56e-31	125
contig_185_chunk_1401	NZ_AJGC01000002.1	46417	46503	29	93.103	2.51e-18	69.3
contig_185_chunk_1401	NZ_AJGC01000002.1	46552	46596	15	93.333	2.51e-18	33.1
contig_185_chunk_1401	NZ_AJGC01000002.1	46506	46417	30	93.333	8.70e-18	68.4
contig_185_chunk_1401	NZ_AJGC01000002.1	46596	46549	16	75.000	8.70e-18	32.2
contig_185_chunk_1601	NZ_AJGC01000002.1	46199	46396	66	95.455	1.67e-40	157
contig_185_chunk_1601	NZ_AJGC01000002.1	46398	46201	66	95.455	1.04e-38	151
contig_185_chunk_1601	NZ_AJGC01000002.1	46201	46398	66	92.424	6.44e-37	145
contig_185_chunk_1601	NZ_AJGC01000002.1	46200	46397	66	90.909	4.33e-36	142
contig_185_chunk_1601	NZ_AJGC01000002.1	46397	46200	66	92.424	5.08e-34	135
contig_185_chunk_1601	NZ_AJGC01000002.1	46315	46199	39	92.308	1.53e-27	97.3
contig_185_chunk_1601	NZ_AJGC01000002.1	46396	46355	14	100.000	1.53e-27	36.3
contig_185_chunk_1801	NZ_AJGC01000002.1	46197	46156	14	100.000	9.55e-10	39.1
contig_185_chunk_1801	NZ_AJGC01000002.1	46150	46097	18	66.667	9.55e-10	34.1
contig_185_chunk_1801	NZ_AJGC01000002.1	46196	46152	15	93.333	3.42e-06	37.7
contig_185_chunk_1801	NZ_AJGC01000002.1	46136	46098	13	76.923	3.42e-06	23.1
contig_185_chunk_1801	NZ_AJGC01000002.1	46157	46198	14	100.000	8.40e-06	37.3
contig_185_chunk_1801	NZ_AJGC01000002.1	46104	46151	16	56.250	8.40e-06	22.1
contig_185_chunk_2001	NZ_AJGC01000002.1	45884	45997	38	78.947	6.45e-17	79.0
contig_185_chunk_2001	NZ_AJGC01000002.1	45974	45885	30	86.667	1.81e-13	67.5
contig_185_chunk_2001	NZ_AJGC01000002.1	45994	45887	36	80.556	2.49e-13	67.0
contig_185_chunk_2001	NZ_AJGC01000002.1	45886	45972	29	89.655	1.22e-12	64.8
contig_185_chunk_2001	NZ_AJGC01000002.1	45966	45889	26	100.000	5.96e-12	62.5
contig_185_chunk_2001	NZ_AJGC01000002.1	45888	45974	29	96.552	5.09e-10	56.1
contig_185_chunk_2001	NZ_AJGC01000002.1	554446	554526	27	62.963	5.96e-08	49.2
contig_185_chunk_2001	NZ_AJGC01000002.1	554445	554516	24	70.833	5.09e-06	42.8
contig_185_chunk_2001	NZ_AJGC01000002.1	554526	554446	27	66.667	6.99e-06	42.3
contig_185_chunk_2001	NZ_AJGC01000002.1	216381	216485	35	48.571	2.49e-05	40.5
contig_185_chunk_2001	NZ_AJGC01000002.1	554522	554445	26	61.538	3.42e-05	40.0
contig_185_chunk_2001	NZ_AJGC01000002.1	423743	423820	26	53.846	2.30e-04	37.3
contig_185_chunk_2001	NZ_AJGC01000002.1	216401	216478	26	65.385	5.96e-04	35.9
contig_185_chunk_2201	NZ_AJGC01000002.1	45811	45876	22	86.364	1.22e-08	51.5
contig_185_chunk_2201	NZ_AJGC01000002.1	45872	45813	20	85.000	1.81e-05	40.9
contig_185_chunk_2201	NZ_AJGC01000002.1	45873	45811	21	76.190	5.96e-04	35.9
contig_185_chunk_2801	NZ_AJGC01000002.1	45529	45419	37	94.595	7.56e-19	85.4
contig_185_chunk_2801	NZ_AJGC01000002.1	45528	45421	36	97.222	3.70e-18	83.1
contig_185_chunk_2801	NZ_AJGC01000002.1	45572	45420	51	74.510	6.98e-18	82.2
contig_185_chunk_2801	NZ_AJGC01000002.1	45421	45528	36	97.222	9.59e-18	81.7
contig_185_chunk_2801	NZ_AJGC01000002.1	45419	45514	32	93.750	7.56e-15	72.1
contig_185_chunk_2801	NZ_AJGC01000002.1	45420	45572	51	76.471	1.43e-10	57.9
contig_185_chunk_3001	NZ_AJGC01000002.1	45418	45221	66	86.364	5.95e-32	128
contig_185_chunk_3001	NZ_AJGC01000002.1	45416	45219	66	87.879	5.95e-32	128
contig_185_chunk_3001	NZ_AJGC01000002.1	45222	45416	65	86.154	2.91e-31	126
contig_185_chunk_3001	NZ_AJGC01000002.1	45417	45220	66	87.879	2.91e-31	126
contig_185_chunk_3001	NZ_AJGC01000002.1	45220	45417	66	86.364	4.00e-31	126
contig_185_chunk_3001	NZ_AJGC01000002.1	45221	45418	66	87.879	7.56e-31	125
contig_185_chunk_3201	NZ_AJGC01000002.1	45021	45218	66	86.364	8.18e-36	141
contig_185_chunk_3201	NZ_AJGC01000002.1	45019	45216	66	89.394	3.70e-34	136
contig_185_chunk_3201	NZ_AJGC01000002.1	45020	45217	66	84.848	5.08e-34	135
contig_185_chunk_3201	NZ_AJGC01000002.1	45215	45021	65	87.692	1.67e-32	130
contig_185_chunk_3201	NZ_AJGC01000002.1	45217	45020	66	86.364	1.04e-30	124
contig_185_chunk_3201	NZ_AJGC01000002.1	45216	45019	66	84.848	4.69e-29	119
contig_185_chunk_3401	NZ_AJGC01000002.1	44964	45017	18	100.000	2.30e-08	50.6
contig_185_chunk_3401	NZ_AJGC01000002.1	45017	44961	19	100.000	1.13e-07	48.3
contig_185_chunk_3401	NZ_AJGC01000002.1	44962	45018	19	100.000	1.55e-07	47.8
contig_185_chunk_3401	NZ_AJGC01000002.1	45016	44963	18	100.000	9.60e-06	41.8
contig_185_chunk_3601	NZ_AJGC01000002.1	44838	44948	37	100.000	2.12e-19	87.2
contig_185_chunk_3601	NZ_AJGC01000002.1	44947	44837	37	100.000	5.50e-19	85.8
contig_185_chunk_3601	NZ_AJGC01000002.1	44837	44974	46	82.609	1.96e-18	84.0
contig_185_chunk_3601	NZ_AJGC01000002.1	44839	44946	36	97.222	6.34e-18	82.3
contig_185_chunk_3601	NZ_AJGC01000002.1	44946	44839	36	97.222	2.30e-16	77.1
contig_185_chunk_3601	NZ_AJGC01000002.1	44945	44892	18	100.000	6.99e-06	42.3
contig_185_chunk_3801	NZ_AJGC01000002.1	44642	44836	65	87.692	1.12e-35	141
contig_185_chunk_3801	NZ_AJGC01000002.1	44834	44658	59	91.525	2.91e-31	126
contig_185_chunk_3801	NZ_AJGC01000002.1	44835	44641	65	87.692	1.32e-29	121
contig_185_chunk_3801	NZ_AJGC01000002.1	44836	44684	51	96.078	6.45e-29	118
contig_185_chunk_3801	NZ_AJGC01000002.1	44644	44835	64	87.500	1.54e-23	100
contig_185_chunk_3801	NZ_AJGC01000002.1	44751	44834	28	92.857	6.79e-21	66.6
contig_185_chunk_3801	NZ_AJGC01000002.1	44643	44711	23	82.609	6.79e-21	44.6
contig_185_chunk_4001	NZ_AJGC01000002.1	44490	44633	48	89.583	8.33e-31	106
contig_185_chunk_4001	NZ_AJGC01000002.1	44438	44482	15	86.667	8.33e-31	38.2
contig_185_chunk_4001	NZ_AJGC01000002.1	44635	44486	50	86.000	1.91e-29	105
contig_185_chunk_4001	NZ_AJGC01000002.1	44495	44439	19	78.947	1.91e-29	34.1
contig_185_chunk_4001	NZ_AJGC01000002.1	44488	44634	49	91.837	1.71e-28	104
contig_185_chunk_4001	NZ_AJGC01000002.1	44437	44496	20	75.000	1.71e-28	32.2
contig_185_chunk_4001	NZ_AJGC01000002.1	44634	44491	48	89.583	4.38e-28	102
contig_185_chunk_4001	NZ_AJGC01000002.1	44493	44437	19	73.684	4.38e-28	32.7
contig_185_chunk_4001	NZ_AJGC01000002.1	44633	44490	48	91.667	1.12e-23	101
contig_185_chunk_4001	NZ_AJGC01000002.1	44489	44635	49	87.755	1.54e-23	100
contig_185_chunk_4001	NZ_AJGC01000002.1	44439	44528	30	66.667	5.96e-08	49.2
contig_185_chunk_4001	NZ_AJGC01000002.1	44527	44438	30	66.667	5.09e-06	42.8
contig_185_chunk_4201	NZ_AJGC01000002.1	44326	44436	37	91.892	2.86e-27	80.8
contig_185_chunk_4201	NZ_AJGC01000002.1	44238	44309	24	83.333	2.86e-27	51.9
contig_185_chunk_4201	NZ_AJGC01000002.1	44435	44319	39	87.179	7.32e-27	80.3
contig_185_chunk_4201	NZ_AJGC01000002.1	44308	44237	24	79.167	7.32e-27	51.0
contig_185_chunk_4201	NZ_AJGC01000002.1	44334	44435	34	91.176	3.80e-24	75.8
contig_185_chunk_4201	NZ_AJGC01000002.1	44236	44316	27	74.074	3.80e-24	46.4
contig_185_chunk_4201	NZ_AJGC01000002.1	44321	44434	38	86.842	4.10e-22	70.3
contig_185_chunk_4201	NZ_AJGC01000002.1	44237	44323	29	68.966	4.10e-22	45.1
contig_185_chunk_4201	NZ_AJGC01000002.1	44436	44329	36	91.667	3.64e-21	72.5
contig_185_chunk_4201	NZ_AJGC01000002.1	44309	44238	24	83.333	3.64e-21	39.6
contig_185_chunk_4201	NZ_AJGC01000002.1	44371	44324	16	81.250	4.62e-06	29.5
contig_185_chunk_4201	NZ_AJGC01000002.1	44434	44408	9	100.000	4.62e-06	24.0
contig_185_chunk_4201	NZ_AJGC01000002.1	44262	44236	9	100.000	4.62e-06	22.6
contig_185_chunk_4401	NZ_AJGC01000002.1	44036	44233	66	86.364	2.30e-32	130
contig_185_chunk_4401	NZ_AJGC01000002.1	44038	44235	66	83.333	5.50e-31	125
contig_185_chunk_4401	NZ_AJGC01000002.1	44235	44038	66	83.333	5.50e-31	125
contig_185_chunk_4401	NZ_AJGC01000002.1	44234	44037	66	81.818	4.33e-28	116
contig_185_chunk_4401	NZ_AJGC01000002.1	44125	44036	30	83.333	8.19e-13	51.9
contig_185_chunk_4401	NZ_AJGC01000002.1	44233	44177	19	78.947	8.19e-13	31.8
contig_185_chunk_4401	NZ_AJGC01000002.1	44037	44129	31	83.871	8.08e-09	38.2
contig_185_chunk_4401	NZ_AJGC01000002.1	44193	44234	14	78.571	8.08e-09	31.8
contig_185_chunk_4601	NZ_AJGC01000002.1	44033	43836	66	81.818	6.45e-29	118
contig_185_chunk_4601	NZ_AJGC01000002.1	43837	44034	66	80.303	2.30e-28	116
contig_185_chunk_4601	NZ_AJGC01000002.1	43838	44035	66	75.758	8.18e-28	115
contig_185_chunk_4601	NZ_AJGC01000002.1	44035	43838	66	80.303	5.50e-27	112
contig_185_chunk_4601	NZ_AJGC01000002.1	44034	43837	66	78.788	8.18e-24	101
contig_185_chunk_4601	NZ_AJGC01000002.1	43836	44033	66	78.788	5.50e-23	99.1
contig_185_chunk_4801	NZ_AJGC01000002.1	43638	43835	66	86.364	4.00e-35	139
contig_185_chunk_4801	NZ_AJGC01000002.1	43834	43637	66	86.364	3.41e-33	133
contig_185_chunk_4801	NZ_AJGC01000002.1	43835	43638	66	86.364	6.45e-33	132
contig_185_chunk_4801	NZ_AJGC01000002.1	43833	43636	66	89.394	1.22e-32	131
contig_185_chunk_4801	NZ_AJGC01000002.1	43637	43834	66	86.364	2.12e-31	127
contig_185_chunk_4801	NZ_AJGC01000002.1	43636	43833	66	86.364	3.04e-31	126
contig_185_chunk_5001	NZ_AJGC01000002.1	43635	43438	66	87.879	2.91e-31	126
contig_185_chunk_5001	NZ_AJGC01000002.1	43438	43635	66	75.758	9.59e-30	121
contig_185_chunk_5001	NZ_AJGC01000002.1	43634	43437	66	75.758	3.42e-29	119
contig_185_chunk_5001	NZ_AJGC01000002.1	43437	43634	66	78.788	1.04e-26	111
contig_185_chunk_5001	NZ_AJGC01000002.1	43633	43436	66	77.273	1.67e-24	104
contig_185_chunk_5001	NZ_AJGC01000002.1	43436	43543	36	94.444	2.85e-19	80.3
contig_185_chunk_5001	NZ_AJGC01000002.1	43601	43633	11	90.909	2.85e-19	25.4
contig_185_chunk_5201	NZ_AJGC01000002.1	43237	43434	66	92.424	2.30e-36	143
contig_185_chunk_5201	NZ_AJGC01000002.1	43433	43236	66	90.909	3.15e-36	143
contig_185_chunk_5201	NZ_AJGC01000002.1	43236	43433	66	89.394	7.55e-35	138
contig_185_chunk_5201	NZ_AJGC01000002.1	43434	43237	66	89.394	1.96e-34	137
contig_185_chunk_5201	NZ_AJGC01000002.1	43238	43435	66	86.364	1.67e-32	130
contig_185_chunk_5201	NZ_AJGC01000002.1	43435	43238	66	86.364	1.81e-25	107
contig_185_chunk_5401	NZ_AJGC01000002.1	43196	43035	54	90.741	1.93e-32	127
contig_185_chunk_5401	NZ_AJGC01000002.1	43235	43185	17	58.824	1.93e-32	22.6
contig_185_chunk_5401	NZ_AJGC01000002.1	43035	43196	54	96.296	6.78e-32	125
contig_185_chunk_5401	NZ_AJGC01000002.1	43187	43234	16	56.250	6.78e-32	22.6
contig_185_chunk_5401	NZ_AJGC01000002.1	43037	43192	52	96.154	7.56e-31	125
contig_185_chunk_5401	NZ_AJGC01000002.1	43195	43037	53	96.226	1.32e-29	121
contig_185_chunk_5401	NZ_AJGC01000002.1	43191	43036	52	94.231	4.69e-29	119
contig_185_chunk_5401	NZ_AJGC01000002.1	43036	43191	52	94.231	1.96e-18	84.0
contig_185_chunk_5601	NZ_AJGC01000002.1	42835	43032	66	100.000	1.22e-44	171
contig_185_chunk_5601	NZ_AJGC01000002.1	43033	42836	66	100.000	1.54e-43	167
contig_185_chunk_5601	NZ_AJGC01000002.1	42837	43034	66	100.000	1.43e-42	164
contig_185_chunk_5601	NZ_AJGC01000002.1	42836	43033	66	100.000	9.58e-42	161
contig_185_chunk_5601	NZ_AJGC01000002.1	43032	42835	66	100.000	5.50e-39	152
contig_185_chunk_5601	NZ_AJGC01000002.1	43004	42837	56	100.000	8.85e-37	144
contig_185_chunk_5801	NZ_AJGC01000002.1	42635	42832	66	87.879	5.50e-35	138
contig_185_chunk_5801	NZ_AJGC01000002.1	42834	42637	66	89.394	1.96e-34	137
contig_185_chunk_5801	NZ_AJGC01000002.1	42833	42636	66	87.879	5.08e-34	135
contig_185_chunk_5801	NZ_AJGC01000002.1	42637	42834	66	89.394	3.41e-33	133
contig_185_chunk_5801	NZ_AJGC01000002.1	42636	42833	66	95.455	5.50e-27	112
contig_185_chunk_5801	NZ_AJGC01000002.1	42736	42635	34	88.235	5.61e-22	66.1
contig_185_chunk_5801	NZ_AJGC01000002.1	42832	42782	17	100.000	5.61e-22	48.7
contig_186_chunk_1	NZ_AJGC01000001.1	306971	306861	37	62.162	1.22e-08	51.5
contig_186_chunk_1	NZ_AJGC01000001.1	306862	306972	37	59.459	2.49e-05	40.5
contig_186_chunk_201	NZ_AJGC01000001.1	307172	306975	66	75.758	1.54e-31	127
contig_186_chunk_201	NZ_AJGC01000001.1	306976	307167	64	67.188	6.45e-17	79.0
contig_186_chunk_201	NZ_AJGC01000001.1	306975	307172	66	37.879	3.70e-10	56.5
contig_186_chunk_401	NZ_AJGC01000001.1	307226	307176	17	88.235	1.50e-04	37.7
contig_186_chunk_401	NZ_AJGC01000001.1	307457	307410	16	62.500	1.50e-04	27.2
contig_186_chunk_601	NZ_AJGC01000001.1	307491	307676	62	62.903	8.19e-20	88.6
contig_186_chunk_601	NZ_AJGC01000001.1	307675	307511	55	56.364	2.69e-10	57.0
contig_186_chunk_801	NZ_AJGC01000001.1	307691	307879	63	77.778	2.71e-29	120
contig_186_chunk_801	NZ_AJGC01000001.1	307878	307714	55	67.273	2.12e-15	73.9
contig_186_chunk_801	NZ_AJGC01000001.1	307728	307838	37	45.946	8.87e-05	38.6
contig_186_chunk_801	NZ_AJGC01000001.1	307820	307728	31	48.387	5.96e-04	35.9
contig_186_chunk_1001	NZ_AJGC01000001.1	307886	308065	60	60.000	1.20e-17	81.4
contig_186_chunk_1001	NZ_AJGC01000001.1	308058	307900	53	50.943	9.60e-10	55.1
contig_186_chunk_1001	NZ_AJGC01000001.1	307923	308057	45	40.000	6.46e-05	39.1
contig_186_chunk_1001	NZ_AJGC01000001.1	308056	307919	46	45.652	2.30e-04	37.3
contig_186_chunk_1201	NZ_AJGC01000001.1	308087	308284	66	68.182	6.98e-18	82.2
contig_186_chunk_1401	NZ_AJGC01000001.1	308288	308479	64	39.062	1.55e-11	61.1
contig_186_chunk_1601	NZ_AJGC01000002.1	192952	192875	26	50.000	4.34e-04	36.3
contig_186_chunk_1801	NZ_AJGC01000002.1	213014	213085	24	54.167	1.22e-04	38.2
contig_186_chunk_2001	NZ_AJGC01000002.1	213182	213262	27	55.556	3.70e-08	40.9
contig_186_chunk_2001	NZ_AJGC01000002.1	213104	213151	16	62.500	3.70e-08	26.7
contig_186_chunk_2201	NZ_AJGC01000002.1	213329	213460	44	38.636	4.34e-08	49.6
contig_186_chunk_2401	NZ_AJGC01000002.1	213509	213652	48	43.750	5.96e-08	49.2
contig_186_chunk_2601	NZ_AJGC01000002.1	213668	213814	49	38.776	3.16e-08	50.1
contig_186_chunk_3401	NZ_AJGC01000002.1	423820	423746	25	88.000	9.60e-10	55.1
contig_186_chunk_3401	NZ_AJGC01000002.1	423719	423820	34	64.706	2.49e-09	53.8
contig_186_chunk_3401	NZ_AJGC01000002.1	423744	423818	25	88.000	4.70e-09	52.8
contig_186_chunk_3401	NZ_AJGC01000002.1	423831	423745	29	72.414	2.92e-07	46.9
contig_186_chunk_3401	NZ_AJGC01000002.1	423821	423744	26	73.077	4.01e-07	46.4
contig_186_chunk_3401	NZ_AJGC01000002.1	423745	423819	25	76.000	9.60e-06	41.8
contig_186_chunk_3401	NZ_AJGC01000002.1	45886	45963	26	53.846	2.30e-04	37.3
contig_186_chunk_4201	NZ_AJGC01000001.1	125073	124978	32	59.375	1.79e-07	47.6
contig_186_chunk_4401	NZ_AJGC01000001.1	124872	124732	47	48.936	1.67e-12	64.3
contig_186_chunk_4601	NZ_AJGC01000001.1	124670	124503	56	44.643	5.09e-10	56.1
contig_187_chunk_401	NZ_AJGC01000001.1	49071	49136	22	63.636	8.87e-05	38.6
contig_187_chunk_1201	NZ_AJGC01000001.1	569330	569148	61	65.574	8.18e-24	101
contig_187_chunk_1201	NZ_AJGC01000001.1	569152	569328	59	50.847	3.42e-09	53.3
contig_187_chunk_1201	NZ_AJGC01000001.1	569151	569318	56	39.286	3.70e-06	43.2
contig_187_chunk_1401	NZ_AJGC01000001.1	569531	569385	49	44.898	1.10e-12	57.9
contig_187_chunk_1401	NZ_AJGC01000001.1	569384	569331	18	50.000	1.10e-12	25.4
contig_187_chunk_1801	NZ_AJGC01000001.1	569865	569674	64	43.750	1.96e-14	70.7
contig_187_chunk_3001	NZ_AJGC01000001.1	571513	571316	66	54.545	7.56e-19	85.4
contig_187_chunk_3001	NZ_AJGC01000001.1	862492	862295	66	40.909	3.42e-13	66.6
contig_187_chunk_3001	NZ_AJGC01000001.1	571320	571514	65	44.615	8.87e-09	51.9
contig_187_chunk_3001	NZ_AJGC01000001.1	571337	571513	59	40.678	2.12e-07	47.3
contig_187_chunk_3201	NZ_AJGC01000001.1	571702	571574	43	48.837	4.70e-09	52.8
contig_187_chunk_3401	NZ_AJGC01000001.1	571879	571703	59	42.373	2.30e-08	50.6
contig_187_chunk_3401	NZ_AJGC01000001.1	862882	862715	56	33.929	9.60e-06	41.8
contig_187_chunk_3601	NZ_AJGC01000003.1	122051	121941	37	70.270	5.96e-12	62.5
contig_187_chunk_3601	NZ_AJGC01000003.1	121936	122058	41	51.220	1.43e-06	44.6
contig_187_chunk_3801	NZ_AJGC01000003.1	121934	121869	22	50.000	1.67e-04	37.7
contig_187_chunk_4001	NZ_AJGC01000002.1	609797	609711	29	75.862	5.51e-11	59.3
contig_187_chunk_4001	NZ_AJGC01000002.1	609709	609798	30	63.333	4.01e-07	46.4
contig_187_chunk_4201	NZ_AJGC01000002.1	609707	609570	46	65.217	3.16e-16	76.7
contig_187_chunk_4201	NZ_AJGC01000002.1	609574	609696	41	53.659	4.70e-05	39.6
contig_187_chunk_4401	NZ_AJGC01000003.1	121607	121410	66	63.636	1.81e-21	94.1
contig_187_chunk_4401	NZ_AJGC01000003.1	121411	121566	52	50.000	3.70e-10	56.5
contig_187_chunk_4401	NZ_AJGC01000003.1	121446	121601	52	51.923	2.49e-09	53.8
contig_187_chunk_4401	NZ_AJGC01000003.1	121594	121412	61	40.984	5.96e-04	35.9
contig_187_chunk_4601	NZ_AJGC01000003.1	121406	121230	59	57.627	8.86e-21	91.8
contig_187_chunk_4601	NZ_AJGC01000003.1	121246	121404	53	50.943	3.16e-08	50.1
contig_187_chunk_4601	NZ_AJGC01000003.1	121341	121249	31	45.161	6.80e-06	36.8
contig_187_chunk_4601	NZ_AJGC01000003.1	121251	121222	10	60.000	6.80e-06	23.1
contig_187_chunk_4601	NZ_AJGC01000003.1	121245	121334	30	56.667	1.67e-04	37.7
contig_187_chunk_4801	NZ_AJGC01000001.1	521605	521802	66	66.667	4.69e-25	105
contig_187_chunk_4801	NZ_AJGC01000001.1	895110	895307	66	63.636	4.00e-23	99.6
contig_187_chunk_4801	NZ_AJGC01000001.1	923500	923622	41	53.659	1.27e-13	54.2
contig_187_chunk_4801	NZ_AJGC01000001.1	923429	923497	23	60.870	1.27e-13	32.2
contig_187_chunk_4801	NZ_AJGC01000001.1	572915	573088	58	41.379	2.92e-11	60.2
contig_187_chunk_4801	NZ_AJGC01000001.1	895306	895109	66	50.000	1.32e-09	54.7
contig_187_chunk_4801	NZ_AJGC01000001.1	265499	265398	34	55.882	3.19e-09	45.1
contig_187_chunk_4801	NZ_AJGC01000001.1	265380	265336	15	66.667	3.19e-09	26.3
contig_187_chunk_4801	NZ_AJGC01000001.1	521801	521604	66	46.970	8.87e-09	51.9
contig_187_chunk_4801	NZ_AJGC01000001.1	533015	533194	60	35.000	2.12e-07	47.3
contig_187_chunk_4801	NZ_AJGC01000001.1	521799	521605	65	30.769	8.19e-04	35.4
contig_187_chunk_5001	NZ_AJGC01000003.1	121013	120882	44	65.909	1.96e-14	70.7
contig_187_chunk_5001	NZ_AJGC01000003.1	120850	121014	55	54.545	9.60e-10	55.1
contig_187_chunk_5601	NZ_AJGC01000002.1	421544	421434	37	37.838	6.88e-04	35.7
contig_188_chunk_1001	NZ_AJGC01000001.1	838591	838448	48	70.833	1.48e-24	94.1
contig_188_chunk_1001	NZ_AJGC01000001.1	838619	838587	11	100.000	1.48e-24	29.5
contig_188_chunk_1001	NZ_AJGC01000001.1	838446	838595	50	54.000	4.40e-11	53.8
contig_188_chunk_1001	NZ_AJGC01000001.1	838588	838617	10	90.000	4.40e-11	24.0
contig_188_chunk_1201	NZ_AJGC01000001.1	838685	838620	22	77.273	8.19e-08	48.7
contig_188_chunk_1201	NZ_AJGC01000001.1	838630	838686	19	84.211	2.30e-04	37.3
contig_188_chunk_1401	NZ_AJGC01000001.1	838876	838709	56	64.286	1.04e-22	98.2
contig_188_chunk_1401	NZ_AJGC01000001.1	838713	838874	54	62.963	2.12e-15	73.9
contig_188_chunk_1601	NZ_AJGC01000001.1	839015	838902	38	47.368	6.46e-05	39.1
contig_188_chunk_1801	NZ_AJGC01000001.1	839270	839118	51	54.902	2.69e-14	70.3
contig_188_chunk_2001	NZ_AJGC01000001.1	839470	839333	46	52.174	2.36e-13	57.4
contig_188_chunk_2001	NZ_AJGC01000001.1	839318	839274	15	60.000	2.36e-13	28.1
contig_188_chunk_2001	NZ_AJGC01000001.1	839346	839465	40	47.500	1.81e-05	40.9
contig_188_chunk_2201	NZ_AJGC01000001.1	839605	839483	41	68.293	2.30e-16	77.1
contig_188_chunk_2201	NZ_AJGC01000001.1	839508	839594	29	68.966	1.32e-05	41.4
contig_188_chunk_3401	NZ_AJGC01000001.1	841142	841207	22	77.273	1.43e-06	44.6
contig_188_chunk_3601	NZ_AJGC01000001.1	841211	841384	58	51.724	4.62e-16	76.1
contig_188_chunk_3601	NZ_AJGC01000001.1	841329	841210	40	52.500	1.32e-05	41.4
contig_188_chunk_3801	NZ_AJGC01000001.1	841411	841608	66	56.061	3.16e-20	90.0
contig_188_chunk_4001	NZ_AJGC01000001.1	841612	841758	49	69.388	5.50e-19	85.8
contig_188_chunk_4001	NZ_AJGC01000001.1	841760	841632	43	65.116	4.01e-11	59.7
contig_188_chunk_4201	NZ_AJGC01000001.1	842008	841835	58	50.000	5.08e-14	69.3
contig_188_chunk_4201	NZ_AJGC01000001.1	841887	842009	41	68.293	3.16e-12	63.4
contig_188_chunk_4201	NZ_AJGC01000001.1	841874	842008	45	42.222	6.99e-06	42.3
contig_188_chunk_4401	NZ_AJGC01000001.1	842203	842030	58	43.103	1.90e-11	60.8
contig_188_chunk_4401	NZ_AJGC01000001.1	842028	842105	26	61.538	1.22e-04	38.2
contig_188_chunk_4601	NZ_AJGC01000001.1	842276	842178	33	54.545	6.72e-06	42.4
contig_188_chunk_4601	NZ_AJGC01000001.1	842321	842238	28	50.000	3.23e-05	40.1
contig_188_chunk_4801	NZ_AJGC01000001.1	842522	842406	39	64.103	4.37e-13	57.4
contig_188_chunk_4801	NZ_AJGC01000001.1	842390	842340	17	52.941	4.37e-13	27.2
contig_188_chunk_4801	NZ_AJGC01000001.1	842413	842517	35	60.000	1.73e-09	50.1
contig_188_chunk_4801	NZ_AJGC01000001.1	842361	842405	15	60.000	1.73e-09	22.1
contig_188_chunk_4801	NZ_AJGC01000001.1	842424	842516	31	48.387	4.34e-04	36.3
contig_188_chunk_5001	NZ_AJGC01000001.1	842720	842523	66	74.242	1.91e-28	117
contig_188_chunk_5001	NZ_AJGC01000001.1	842524	842721	66	59.091	6.45e-17	79.0
contig_188_chunk_5001	NZ_AJGC01000001.1	842523	842720	66	36.364	1.96e-06	44.1
contig_188_chunk_5201	NZ_AJGC01000001.1	842882	842727	52	59.615	1.55e-15	74.4
contig_188_chunk_5201	NZ_AJGC01000001.1	842730	842864	45	48.889	1.81e-05	40.9
contig_188_chunk_5401	NZ_AJGC01000001.1	843125	842931	65	63.077	1.54e-23	100
contig_188_chunk_5401	NZ_AJGC01000001.1	842926	843114	63	52.381	2.92e-11	60.2
contig_188_chunk_5401	NZ_AJGC01000001.1	843039	843122	28	50.000	6.08e-06	35.0
contig_188_chunk_5401	NZ_AJGC01000001.1	842934	842987	18	55.556	6.08e-06	24.9
contig_188_chunk_5601	NZ_AJGC01000001.1	843323	843129	65	63.077	7.56e-23	98.7
contig_188_chunk_5601	NZ_AJGC01000001.1	843148	843324	59	50.847	2.12e-11	60.6
contig_188_chunk_5801	NZ_AJGC01000001.1	843518	843327	64	60.938	8.18e-24	101
contig_188_chunk_5801	NZ_AJGC01000001.1	843376	843519	48	66.667	2.30e-12	63.8
contig_188_chunk_6001	NZ_AJGC01000001.1	843599	843537	21	80.952	1.04e-06	45.1
contig_188_chunk_6001	NZ_AJGC01000001.1	843538	843597	20	70.000	2.49e-05	40.5
contig_188_chunk_6001	NZ_AJGC01000001.1	843667	843539	43	46.512	2.30e-04	37.3
contig_188_chunk_6001	NZ_AJGC01000001.1	843555	843665	37	51.351	2.30e-04	37.3
contig_188_chunk_6401	NZ_AJGC01000001.1	843958	843776	61	54.098	1.12e-15	74.8
contig_188_chunk_6401	NZ_AJGC01000001.1	843858	843956	33	57.576	5.04e-14	52.8
contig_188_chunk_6401	NZ_AJGC01000001.1	843776	843880	35	42.857	5.04e-14	35.0
contig_188_chunk_6401	NZ_AJGC01000001.1	843781	843954	58	43.103	1.67e-04	37.7
contig_188_chunk_6601	NZ_AJGC01000001.1	843960	844154	65	73.846	2.91e-27	113
contig_188_chunk_6601	NZ_AJGC01000001.1	844144	843959	62	56.452	3.42e-13	66.6
contig_188_chunk_6801	NZ_AJGC01000001.1	844161	844355	65	60.000	2.69e-22	96.8
contig_188_chunk_6801	NZ_AJGC01000001.1	844333	844166	56	50.000	8.19e-12	62.0
contig_188_chunk_7001	NZ_AJGC01000001.1	844395	844556	54	88.889	1.93e-27	113
contig_188_chunk_7001	NZ_AJGC01000001.1	844558	844361	66	71.212	6.45e-21	92.3
contig_188_chunk_7001	NZ_AJGC01000001.1	844556	844395	54	53.704	1.67e-12	64.3
contig_188_chunk_7001	NZ_AJGC01000001.1	844557	844381	59	47.458	4.70e-09	52.8
contig_188_chunk_7001	NZ_AJGC01000001.1	351578	351724	49	46.939	8.86e-09	51.9
contig_188_chunk_7001	NZ_AJGC01000001.1	844414	844557	48	56.250	4.01e-07	46.4
contig_188_chunk_7001	NZ_AJGC01000001.1	844412	844558	49	53.061	2.70e-06	43.7
contig_188_chunk_7201	NZ_AJGC01000001.1	844608	844757	50	74.000	5.79e-25	93.2
contig_188_chunk_7201	NZ_AJGC01000001.1	844560	844607	16	81.250	5.79e-25	31.8
contig_188_chunk_7201	NZ_AJGC01000001.1	844756	844622	45	75.556	5.55e-17	72.1
contig_188_chunk_7201	NZ_AJGC01000001.1	844603	844559	15	80.000	5.55e-17	25.8
contig_188_chunk_7401	NZ_AJGC01000001.1	844761	844958	66	68.182	5.08e-26	109
contig_188_chunk_7401	NZ_AJGC01000001.1	844957	844760	66	59.091	4.34e-16	76.2
contig_188_chunk_7401	NZ_AJGC01000001.1	844958	844794	55	40.000	1.04e-06	45.1
contig_188_chunk_7601	NZ_AJGC01000001.1	844962	845102	47	57.447	3.70e-14	69.8
contig_188_chunk_7601	NZ_AJGC01000001.1	845095	844994	34	58.824	3.70e-06	43.2
contig_188_chunk_8001	NZ_AJGC01000001.1	845358	845552	65	46.154	3.47e-18	83.2
contig_188_chunk_8001	NZ_AJGC01000001.1	845808	845936	43	37.209	7.52e-07	45.5
contig_188_chunk_8001	NZ_AJGC01000001.1	845515	845366	50	44.000	3.16e-04	36.8
contig_188_chunk_8201	NZ_AJGC01000001.1	845562	845660	33	45.455	6.46e-05	39.1
contig_188_chunk_8601	NZ_AJGC01000001.1	846474	846671	66	59.091	2.54e-20	90.3
contig_188_chunk_8601	NZ_AJGC01000001.1	846670	846482	63	44.444	2.49e-05	40.5
contig_188_chunk_8801	NZ_AJGC01000001.1	846675	846869	65	60.000	5.91e-23	99.0
contig_188_chunk_9001	NZ_AJGC01000001.1	846876	847070	65	64.615	8.18e-28	115
contig_188_chunk_9001	NZ_AJGC01000001.1	847072	846875	66	53.030	5.96e-12	62.5
contig_188_chunk_9001	NZ_AJGC01000001.1	847070	846876	65	43.077	2.12e-07	47.3
contig_188_chunk_9001	NZ_AJGC01000001.1	846898	847026	43	48.837	6.99e-06	42.3
contig_188_chunk_9201	NZ_AJGC01000001.1	847074	847268	65	64.615	4.69e-25	105
contig_188_chunk_9201	NZ_AJGC01000001.1	847246	847073	58	56.897	2.49e-13	67.0
contig_188_chunk_9401	NZ_AJGC01000001.1	847344	847457	38	55.263	1.46e-14	63.8
contig_188_chunk_9401	NZ_AJGC01000001.1	847275	847340	22	50.000	1.46e-14	25.8
contig_188_chunk_9601	NZ_AJGC01000001.1	847458	847655	66	68.182	1.55e-18	84.3
contig_188_chunk_9601	NZ_AJGC01000001.1	847651	847463	63	52.381	4.34e-08	49.6
contig_188_chunk_9801	NZ_AJGC01000001.1	847662	847856	65	50.769	4.01e-19	86.3
contig_188_chunk_9801	NZ_AJGC01000001.1	847844	847662	61	36.066	9.60e-06	41.8
contig_188_chunk_9801	NZ_AJGC01000001.1	847822	847667	52	42.308	8.19e-04	35.4
contig_188_chunk_10001	NZ_AJGC01000001.1	847863	848057	65	66.154	2.49e-25	106
contig_188_chunk_10001	NZ_AJGC01000001.1	848050	847949	34	73.529	1.73e-09	50.1
contig_188_chunk_10001	NZ_AJGC01000001.1	847915	847868	16	50.000	1.73e-09	22.1
contig_188_chunk_10001	NZ_AJGC01000001.1	848049	847969	27	55.556	2.30e-04	37.3
contig_188_chunk_10201	NZ_AJGC01000001.1	848058	848222	55	74.545	3.70e-22	96.4
contig_188_chunk_10201	NZ_AJGC01000001.1	848066	848188	41	51.220	5.09e-06	42.8
contig_188_chunk_10201	NZ_AJGC01000001.1	848065	848220	52	50.000	3.42e-05	40.0
contig_188_chunk_10201	NZ_AJGC01000001.1	848221	848060	54	61.111	8.87e-05	38.6
contig_188_chunk_10201	NZ_AJGC01000001.1	848199	848065	45	48.889	5.96e-04	35.9
contig_188_chunk_10401	NZ_AJGC01000001.1	848256	848453	66	71.212	5.21e-31	125
contig_188_chunk_10401	NZ_AJGC01000001.1	848428	848255	58	65.517	3.42e-17	79.9
contig_188_chunk_10401	NZ_AJGC01000001.1	848453	848307	49	44.898	1.22e-04	38.2
contig_188_chunk_10401	NZ_AJGC01000001.1	848255	848383	43	34.884	5.96e-04	35.9
contig_188_chunk_10601	NZ_AJGC01000001.1	848460	848654	65	80.000	2.30e-36	143
contig_188_chunk_10601	NZ_AJGC01000001.1	848653	848459	65	72.308	2.30e-16	77.1
contig_188_chunk_10601	NZ_AJGC01000001.1	848456	848653	66	43.939	4.34e-08	49.6
contig_188_chunk_10601	NZ_AJGC01000001.1	848455	848649	65	43.077	8.19e-08	48.7
contig_188_chunk_10601	NZ_AJGC01000001.1	848654	848460	65	41.538	7.57e-07	45.5
contig_188_chunk_10601	NZ_AJGC01000001.1	848652	848455	66	42.424	5.09e-06	42.8
contig_188_chunk_10801	NZ_AJGC01000001.1	848655	848840	62	79.032	5.50e-31	125
contig_188_chunk_10801	NZ_AJGC01000001.1	848831	848655	59	61.017	2.49e-17	80.3
contig_188_chunk_10801	NZ_AJGC01000001.1	848854	848657	66	62.121	4.01e-15	73.0
contig_188_chunk_10801	NZ_AJGC01000001.1	848657	848833	59	49.153	4.34e-12	62.9
contig_188_chunk_10801	NZ_AJGC01000001.1	848829	848656	58	51.724	2.69e-10	57.0
contig_188_chunk_10801	NZ_AJGC01000001.1	848656	848787	44	61.364	2.12e-07	47.3
contig_188_chunk_11001	NZ_AJGC01000001.1	848936	849052	39	61.538	9.60e-10	55.1
contig_188_chunk_11001	NZ_AJGC01000001.1	849051	848935	39	56.410	8.19e-08	48.7
contig_188_chunk_11201	NZ_AJGC01000001.1	849075	849254	60	41.667	3.00e-11	60.1
contig_188_chunk_11401	NZ_AJGC01000001.1	849309	849365	19	63.158	1.60e-04	29.0
contig_188_chunk_11401	NZ_AJGC01000001.1	849256	849327	24	50.000	1.60e-04	25.8
contig_188_chunk_11601	NZ_AJGC01000001.1	849465	849653	63	41.270	6.07e-13	65.8
contig_188_chunk_11801	NZ_AJGC01000001.1	849660	849857	66	53.030	1.32e-17	81.3
contig_188_chunk_11801	NZ_AJGC01000001.1	849856	849746	37	56.757	8.19e-08	48.7
contig_188_chunk_12001	NZ_AJGC01000001.1	849858	850049	64	71.875	3.42e-29	119
contig_188_chunk_12001	NZ_AJGC01000001.1	850039	849863	59	55.932	2.30e-16	77.1
contig_188_chunk_12001	NZ_AJGC01000001.1	850040	849870	57	47.368	1.67e-08	51.0
contig_188_chunk_12001	NZ_AJGC01000001.1	849871	850056	62	45.161	2.49e-05	40.5
contig_188_chunk_12001	NZ_AJGC01000001.1	850038	849859	60	36.667	8.19e-04	35.4
contig_188_chunk_12201	NZ_AJGC01000001.1	850054	850152	33	66.667	1.13e-11	61.6
contig_188_chunk_12201	NZ_AJGC01000001.1	850152	850054	33	60.606	4.70e-05	39.6
contig_188_chunk_12201	NZ_AJGC01000001.1	850055	850153	33	57.576	3.16e-04	36.8
contig_189_chunk_401	NZ_AJGC01000001.1	277015	276974	14	92.857	3.16e-04	36.8
contig_189_chunk_401	NZ_AJGC01000001.1	276974	277024	17	76.471	5.96e-04	35.9
contig_189_chunk_601	NZ_AJGC01000002.1	67365	67255	37	62.162	7.53e-20	55.5
contig_189_chunk_601	NZ_AJGC01000002.1	67454	67404	17	88.235	7.53e-20	36.6
contig_189_chunk_601	NZ_AJGC01000002.1	67407	67354	18	72.222	7.53e-20	32.6
contig_189_chunk_601	NZ_AJGC01000002.1	67253	67402	50	42.000	6.07e-11	41.4
contig_189_chunk_601	NZ_AJGC01000002.1	67405	67452	16	87.500	6.07e-11	35.9
contig_189_chunk_801	NZ_AJGC01000002.1	67155	67051	35	97.143	2.65e-32	84.9
contig_189_chunk_801	NZ_AJGC01000002.1	67251	67165	29	89.655	2.65e-32	64.8
contig_189_chunk_801	NZ_AJGC01000002.1	67052	67156	35	88.571	4.26e-25	83.1
contig_189_chunk_801	NZ_AJGC01000002.1	67166	67252	29	72.414	4.26e-25	42.3
contig_189_chunk_801	NZ_AJGC01000002.1	67053	67157	35	51.429	8.08e-09	36.3
contig_189_chunk_801	NZ_AJGC01000002.1	67135	67248	38	44.737	8.08e-09	33.6
contig_189_chunk_801	NZ_AJGC01000002.1	67156	67052	35	51.429	1.10e-08	37.3
contig_189_chunk_801	NZ_AJGC01000002.1	67250	67134	39	43.590	1.10e-08	32.2
contig_189_chunk_801	NZ_AJGC01000002.1	67157	67053	35	48.571	1.03e-06	35.9
contig_189_chunk_801	NZ_AJGC01000002.1	67252	67163	30	46.667	1.03e-06	26.7
contig_189_chunk_1001	NZ_AJGC01000002.1	67050	66904	49	79.592	2.49e-21	93.6
contig_189_chunk_1001	NZ_AJGC01000002.1	66896	67048	51	56.863	5.51e-11	59.3
contig_189_chunk_1201	NZ_AJGC01000002.1	66841	66656	62	90.323	7.56e-23	98.7
contig_189_chunk_1201	NZ_AJGC01000002.1	66657	66848	64	79.688	2.69e-18	83.5
contig_189_chunk_1201	NZ_AJGC01000002.1	66656	66838	61	52.459	5.08e-14	69.3
contig_189_chunk_1201	NZ_AJGC01000002.1	66837	66706	44	52.273	2.49e-05	40.5
contig_189_chunk_1401	NZ_AJGC01000002.1	66652	66455	66	74.242	8.67e-32	128
contig_189_chunk_1401	NZ_AJGC01000002.1	66456	66653	66	66.667	7.56e-23	98.7
contig_189_chunk_1401	NZ_AJGC01000002.1	66454	66651	66	39.394	2.12e-07	47.3
contig_189_chunk_1401	NZ_AJGC01000002.1	66653	66459	65	41.538	2.12e-07	47.3
contig_189_chunk_1401	NZ_AJGC01000002.1	66455	66652	66	37.879	1.32e-05	41.4
contig_189_chunk_1401	NZ_AJGC01000002.1	66651	66460	64	39.062	5.96e-04	35.9
contig_189_chunk_1601	NZ_AJGC01000002.1	66451	66254	66	95.455	3.45e-37	146
contig_189_chunk_1601	NZ_AJGC01000002.1	66255	66404	50	74.000	1.05e-21	84.9
contig_189_chunk_1601	NZ_AJGC01000002.1	66389	66451	21	61.905	1.05e-21	29.0
contig_189_chunk_1801	NZ_AJGC01000002.1	66253	66056	66	77.273	5.50e-31	125
contig_189_chunk_1801	NZ_AJGC01000002.1	66060	66248	63	66.667	1.04e-22	98.2
contig_189_chunk_1801	NZ_AJGC01000002.1	66068	66250	61	49.180	1.96e-10	57.4
contig_189_chunk_1801	NZ_AJGC01000002.1	66248	66060	63	41.270	5.09e-06	42.8
contig_189_chunk_1801	NZ_AJGC01000002.1	66067	66249	61	39.344	9.60e-06	41.8
contig_189_chunk_1801	NZ_AJGC01000002.1	66249	66058	64	45.312	9.60e-06	41.8
contig_189_chunk_2001	NZ_AJGC01000002.1	66049	65855	65	64.615	5.50e-23	99.1
contig_189_chunk_2001	NZ_AJGC01000002.1	65856	66050	65	53.846	1.12e-15	74.8
contig_189_chunk_2201	NZ_AJGC01000002.1	65669	65755	29	89.655	6.99e-14	68.9
contig_189_chunk_2201	NZ_AJGC01000002.1	65754	65668	29	82.759	2.69e-10	57.0
contig_189_chunk_2201	NZ_AJGC01000002.1	65758	65675	28	60.714	3.70e-06	43.2
contig_189_chunk_2201	NZ_AJGC01000002.1	65673	65762	30	60.000	1.22e-04	38.2
contig_189_chunk_2401	NZ_AJGC01000002.1	65574	65654	27	66.667	5.96e-09	42.8
contig_189_chunk_2401	NZ_AJGC01000002.1	65530	65565	12	91.667	5.96e-09	27.6
contig_189_chunk_2401	NZ_AJGC01000002.1	65653	65582	24	50.000	1.13e-05	32.2
contig_189_chunk_2401	NZ_AJGC01000002.1	65570	65532	13	76.923	1.13e-05	26.7
contig_189_chunk_2601	NZ_AJGC01000002.1	65508	65311	66	86.364	8.86e-29	118
contig_189_chunk_2601	NZ_AJGC01000002.1	65312	65509	66	80.303	2.91e-27	113
contig_189_chunk_2601	NZ_AJGC01000002.1	65509	65312	66	57.576	6.98e-18	82.2
contig_189_chunk_2601	NZ_AJGC01000002.1	65507	65313	65	56.923	1.43e-10	57.9
contig_189_chunk_2601	NZ_AJGC01000002.1	65313	65510	66	57.576	3.70e-10	56.5
contig_189_chunk_2601	NZ_AJGC01000002.1	65371	65508	46	58.696	1.55e-07	47.8
contig_189_chunk_2801	NZ_AJGC01000002.1	65262	65113	50	80.000	1.22e-24	104
contig_189_chunk_2801	NZ_AJGC01000002.1	65111	65302	64	70.312	1.22e-12	64.8
contig_189_chunk_2801	NZ_AJGC01000002.1	65113	65301	63	47.619	5.51e-11	59.3
contig_189_chunk_2801	NZ_AJGC01000002.1	65308	65111	66	43.939	5.96e-08	49.2
contig_189_chunk_2801	NZ_AJGC01000002.1	65112	65309	66	42.424	3.42e-05	40.0
contig_189_chunk_3001	NZ_AJGC01000002.1	65109	64921	63	63.492	2.92e-23	100
contig_189_chunk_3001	NZ_AJGC01000002.1	64937	65110	58	46.552	6.45e-09	52.4
contig_189_chunk_3201	NZ_AJGC01000002.1	64895	64809	29	62.069	9.60e-06	41.8
contig_189_chunk_3401	NZ_AJGC01000002.1	64763	64575	63	63.492	3.16e-28	116
contig_189_chunk_3401	NZ_AJGC01000002.1	64576	64752	59	61.017	2.12e-15	73.9
contig_189_chunk_3401	NZ_AJGC01000002.1	64569	64760	64	43.750	2.12e-07	47.3
contig_189_chunk_3601	NZ_AJGC01000002.1	64559	64368	64	76.562	1.22e-28	117
contig_189_chunk_3601	NZ_AJGC01000002.1	64366	64560	65	50.769	1.81e-09	54.2
contig_189_chunk_3601	NZ_AJGC01000002.1	64368	64559	64	43.750	3.42e-05	40.0
contig_189_chunk_3601	NZ_AJGC01000002.1	64560	64429	44	43.182	4.34e-04	36.3
contig_189_chunk_3801	NZ_AJGC01000002.1	64364	64197	56	71.429	8.86e-21	91.8
contig_189_chunk_3801	NZ_AJGC01000002.1	64198	64356	53	52.830	2.92e-11	60.2
contig_189_chunk_4001	NZ_AJGC01000002.1	64032	64208	59	64.407	1.22e-08	51.5
contig_189_chunk_4201	NZ_AJGC01000002.1	63933	64031	33	84.848	1.53e-27	71.6
contig_189_chunk_4201	NZ_AJGC01000002.1	63833	63934	34	73.529	1.53e-27	62.0
contig_189_chunk_4201	NZ_AJGC01000002.1	64030	63935	32	56.250	8.02e-13	45.3
contig_189_chunk_4201	NZ_AJGC01000002.1	63924	63832	31	51.613	8.02e-13	38.4
contig_189_chunk_4201	NZ_AJGC01000002.1	64022	63930	31	51.613	3.16e-04	36.8
contig_189_chunk_4401	NZ_AJGC01000002.1	63632	63829	66	43.939	2.72e-13	66.9
contig_189_chunk_4401	NZ_AJGC01000002.1	63828	63631	66	46.970	2.49e-09	53.8
contig_189_chunk_4801	NZ_AJGC01000002.1	61259	61134	42	85.714	6.45e-21	92.3
contig_189_chunk_4801	NZ_AJGC01000002.1	61132	61308	59	50.847	7.56e-11	58.8
contig_189_chunk_4801	NZ_AJGC01000002.1	61134	61244	37	54.054	3.16e-08	50.1
contig_189_chunk_4801	NZ_AJGC01000002.1	61142	61228	29	55.172	2.30e-04	37.3
contig_189_chunk_5001	NZ_AJGC01000002.1	61130	60933	66	80.303	7.55e-35	138
contig_189_chunk_5001	NZ_AJGC01000002.1	60937	61083	49	71.429	5.96e-16	75.8
contig_189_chunk_5001	NZ_AJGC01000002.1	60933	61127	65	41.538	5.09e-10	56.1
contig_189_chunk_5001	NZ_AJGC01000002.1	61077	60937	47	44.681	1.67e-04	37.7
contig_189_chunk_5201	NZ_AJGC01000002.1	60929	60732	66	89.394	3.48e-34	136
contig_189_chunk_5201	NZ_AJGC01000002.1	60733	60924	64	75.000	3.70e-26	109
contig_189_chunk_5201	NZ_AJGC01000002.1	60734	60925	64	51.562	7.56e-15	72.1
contig_189_chunk_5201	NZ_AJGC01000002.1	60924	60757	56	57.143	3.42e-13	66.6
contig_189_chunk_5201	NZ_AJGC01000002.1	60925	60833	31	67.742	3.16e-08	50.1
contig_189_chunk_5201	NZ_AJGC01000002.1	60849	60926	26	69.231	1.32e-05	41.4
contig_189_chunk_5401	NZ_AJGC01000002.1	60731	60537	65	72.308	5.59e-26	109
contig_189_chunk_5401	NZ_AJGC01000002.1	60586	60729	48	83.333	3.16e-16	76.7
contig_189_chunk_5401	NZ_AJGC01000002.1	60729	60592	46	45.652	6.78e-06	42.3
contig_189_chunk_5601	NZ_AJGC01000002.1	60462	60325	46	65.217	2.30e-16	77.1
contig_189_chunk_5601	NZ_AJGC01000002.1	60350	60460	37	64.865	8.87e-09	51.9
contig_189_chunk_5801	NZ_AJGC01000002.1	60258	60175	28	71.429	9.07e-12	51.8
contig_189_chunk_5801	NZ_AJGC01000002.1	60324	60265	20	55.000	9.07e-12	28.3
contig_189_chunk_5801	NZ_AJGC01000002.1	60188	60259	24	70.833	2.30e-04	37.3
contig_189_chunk_6001	NZ_AJGC01000002.1	60120	59929	64	56.250	3.16e-20	90.0
contig_189_chunk_6001	NZ_AJGC01000002.1	59930	60100	57	50.877	8.87e-09	51.9
contig_189_chunk_6001	NZ_AJGC01000002.1	60070	59969	34	50.000	8.19e-04	35.4
contig_189_chunk_6201	NZ_AJGC01000002.1	59925	59728	66	48.485	9.88e-16	75.0
contig_189_chunk_6201	NZ_AJGC01000002.1	59756	59926	57	45.614	2.12e-07	47.3
contig_189_chunk_6201	NZ_AJGC01000002.1	59728	59832	35	31.429	7.08e-04	27.2
contig_189_chunk_6201	NZ_AJGC01000002.1	59863	59919	19	47.368	7.08e-04	25.4
contig_189_chunk_6401	NZ_AJGC01000002.1	59667	59608	20	70.000	1.39e-06	36.8
contig_189_chunk_6401	NZ_AJGC01000002.1	59727	59671	19	47.368	1.39e-06	25.4
contig_189_chunk_6601	NZ_AJGC01000002.1	59400	59299	34	50.000	9.60e-06	41.8
contig_189_chunk_6801	NZ_AJGC01000002.1	59295	59098	66	68.182	5.96e-16	75.8
contig_189_chunk_6801	NZ_AJGC01000002.1	59140	59292	51	43.137	5.51e-07	46.0
contig_189_chunk_7001	NZ_AJGC01000002.1	59094	58897	66	78.788	3.42e-29	119
contig_189_chunk_7001	NZ_AJGC01000002.1	58898	59092	65	72.308	7.56e-23	98.7
contig_189_chunk_7001	NZ_AJGC01000002.1	59092	58904	63	41.270	1.32e-05	41.4
contig_189_chunk_7001	NZ_AJGC01000002.1	58897	59076	60	36.667	2.30e-04	37.3
contig_189_chunk_7201	NZ_AJGC01000002.1	58896	58705	64	57.812	9.42e-23	98.3
contig_189_chunk_7201	NZ_AJGC01000002.1	58706	58822	39	46.154	4.70e-05	39.6
contig_189_chunk_7401	NZ_AJGC01000002.1	58645	58514	44	63.636	1.22e-12	64.8
contig_189_chunk_7401	NZ_AJGC01000002.1	58515	58634	40	52.500	9.60e-06	41.8
contig_189_chunk_7601	NZ_AJGC01000002.1	58480	58283	66	71.212	2.64e-27	113
contig_189_chunk_7601	NZ_AJGC01000002.1	58284	58478	65	61.538	8.19e-12	62.0
contig_189_chunk_7801	NZ_AJGC01000002.1	58282	58091	64	64.062	5.50e-23	99.1
contig_189_chunk_7801	NZ_AJGC01000002.1	58142	58276	45	46.667	9.60e-10	55.1
contig_189_chunk_7801	NZ_AJGC01000002.1	58266	58144	41	53.659	5.96e-04	35.9
contig_189_chunk_8001	NZ_AJGC01000002.1	58038	57958	27	81.481	1.11e-12	61.1
contig_189_chunk_8001	NZ_AJGC01000002.1	57905	57879	9	100.000	1.11e-12	22.1
contig_189_chunk_8001	NZ_AJGC01000002.1	57959	58042	28	67.857	4.01e-07	46.4
contig_189_chunk_8201	NZ_AJGC01000002.1	57872	57675	66	60.606	3.22e-23	99.9
contig_189_chunk_8201	NZ_AJGC01000002.1	57679	57873	65	44.615	3.70e-10	56.5
contig_189_chunk_8401	NZ_AJGC01000002.1	57674	57477	66	65.152	8.18e-24	101
contig_189_chunk_8401	NZ_AJGC01000002.1	57478	57672	65	52.308	2.69e-10	57.0
contig_189_chunk_8601	NZ_AJGC01000002.1	57473	57357	39	66.667	1.27e-20	73.5
contig_189_chunk_8601	NZ_AJGC01000002.1	57331	57272	20	80.000	1.27e-20	36.8
contig_189_chunk_8601	NZ_AJGC01000002.1	57349	57465	39	56.410	3.24e-09	45.5
contig_189_chunk_8601	NZ_AJGC01000002.1	57276	57356	27	48.148	3.24e-09	25.8
contig_189_chunk_8801	NZ_AJGC01000002.1	57271	57083	63	42.857	2.69e-10	57.0
contig_189_chunk_9001	NZ_AJGC01000002.1	57067	56870	66	54.545	4.00e-23	99.6
contig_189_chunk_9201	NZ_AJGC01000002.1	56866	56669	66	60.606	1.12e-19	88.1
contig_189_chunk_9201	NZ_AJGC01000002.1	56808	56867	20	70.000	3.70e-08	35.4
contig_189_chunk_9201	NZ_AJGC01000002.1	56670	56744	25	52.000	3.70e-08	32.2
contig_189_chunk_9201	NZ_AJGC01000002.1	56865	56794	24	58.333	1.63e-04	29.0
contig_189_chunk_9201	NZ_AJGC01000002.1	56757	56695	21	42.857	1.63e-04	25.8
contig_189_chunk_9401	NZ_AJGC01000002.1	56668	56546	41	80.488	2.69e-18	83.5
contig_189_chunk_9401	NZ_AJGC01000002.1	56490	56624	45	68.889	1.43e-14	71.2
contig_189_chunk_9401	NZ_AJGC01000002.1	56482	56667	62	41.935	2.30e-08	50.6
contig_189_chunk_9401	NZ_AJGC01000002.1	56624	56469	52	46.154	3.16e-08	50.1
contig_189_chunk_9401	NZ_AJGC01000002.1	56667	56488	60	46.667	2.49e-05	40.5
contig_189_chunk_9601	NZ_AJGC01000002.1	56468	56280	63	52.381	8.86e-17	78.5
contig_189_chunk_9601	NZ_AJGC01000002.1	56281	56466	62	37.097	2.30e-04	37.3
contig_189_chunk_9801	NZ_AJGC01000002.1	56071	56262	64	64.062	1.96e-18	84.0
contig_189_chunk_9801	NZ_AJGC01000002.1	56261	56196	22	81.818	3.82e-12	41.8
contig_189_chunk_9801	NZ_AJGC01000002.1	56147	56070	26	61.538	3.82e-12	39.6
contig_189_chunk_9801	NZ_AJGC01000002.1	56251	56099	51	41.176	8.19e-08	48.7
contig_189_chunk_10001	NZ_AJGC01000002.1	56021	55866	52	63.462	1.89e-18	79.9
contig_189_chunk_10001	NZ_AJGC01000002.1	56066	56043	8	87.500	1.89e-18	23.0
contig_189_chunk_10001	NZ_AJGC01000002.1	55867	56022	52	50.000	6.45e-09	52.4
contig_189_chunk_10001	NZ_AJGC01000002.1	55866	56000	45	35.556	1.22e-04	38.2
contig_189_chunk_10201	NZ_AJGC01000002.1	55799	55665	45	66.667	3.38e-23	80.8
contig_189_chunk_10201	NZ_AJGC01000002.1	55865	55812	18	88.889	3.38e-23	38.2
contig_189_chunk_10201	NZ_AJGC01000002.1	55666	55785	40	60.000	3.29e-11	51.0
contig_189_chunk_10201	NZ_AJGC01000002.1	55816	55863	16	68.750	3.29e-11	27.2
contig_189_chunk_10201	NZ_AJGC01000002.1	55785	55666	40	40.000	4.34e-04	36.3
contig_189_chunk_10401	NZ_AJGC01000002.1	55658	55464	65	63.077	6.98e-22	95.5
contig_189_chunk_10401	NZ_AJGC01000002.1	55465	55629	55	58.182	7.56e-11	58.8
contig_189_chunk_10401	NZ_AJGC01000002.1	55611	55471	47	36.170	2.30e-04	37.3
contig_189_chunk_10601	NZ_AJGC01000002.1	55454	55320	45	40.000	1.81e-05	40.9
contig_189_chunk_11001	NZ_AJGC01000002.1	55155	54961	65	64.615	7.56e-23	98.7
contig_189_chunk_11001	NZ_AJGC01000002.1	54962	55087	42	50.000	9.55e-10	40.9
contig_189_chunk_11001	NZ_AJGC01000002.1	55100	55156	19	73.684	9.55e-10	32.2
contig_189_chunk_11201	NZ_AJGC01000002.1	54960	54766	65	60.000	3.42e-25	106
contig_189_chunk_11201	NZ_AJGC01000002.1	54794	54958	55	52.727	1.81e-09	54.2
contig_189_chunk_11401	NZ_AJGC01000002.1	54756	54562	65	60.000	7.56e-23	98.7
contig_189_chunk_11401	NZ_AJGC01000002.1	54563	54757	65	50.769	8.19e-08	48.7
contig_189_chunk_11601	NZ_AJGC01000002.1	54558	54361	66	56.061	1.81e-21	94.1
contig_189_chunk_11601	NZ_AJGC01000002.1	54365	54559	65	50.769	1.55e-11	61.1
contig_189_chunk_11801	NZ_AJGC01000002.1	54310	54149	54	75.926	2.30e-24	103
contig_189_chunk_11801	NZ_AJGC01000002.1	54147	54305	53	64.151	2.30e-12	63.8
contig_189_chunk_11801	NZ_AJGC01000002.1	54175	54309	45	44.444	1.55e-07	47.8
contig_189_chunk_11801	NZ_AJGC01000002.1	54296	54150	49	40.816	3.70e-06	43.2
contig_189_chunk_12001	NZ_AJGC01000002.1	54145	53948	66	66.667	4.23e-26	109
contig_189_chunk_12001	NZ_AJGC01000002.1	53949	54146	66	62.121	1.54e-19	87.7
contig_189_chunk_12001	NZ_AJGC01000002.1	54143	53955	63	41.270	1.22e-04	38.2
contig_189_chunk_12201	NZ_AJGC01000002.1	53944	53747	66	75.758	2.88e-33	133
contig_189_chunk_12201	NZ_AJGC01000002.1	53748	53945	66	66.667	3.70e-18	83.1
contig_189_chunk_12201	NZ_AJGC01000002.1	53750	53944	65	43.077	4.70e-09	52.8
contig_189_chunk_12201	NZ_AJGC01000002.1	53770	53931	54	38.889	8.19e-08	48.7
contig_189_chunk_12201	NZ_AJGC01000002.1	53931	53779	51	50.980	6.46e-05	39.1
contig_189_chunk_12201	NZ_AJGC01000002.1	53945	53748	66	36.364	1.67e-04	37.7
contig_189_chunk_12401	NZ_AJGC01000002.1	53608	53537	24	58.333	8.08e-09	38.2
contig_189_chunk_12401	NZ_AJGC01000002.1	53745	53617	43	44.186	8.08e-09	31.8
contig_189_chunk_12401	NZ_AJGC01000002.1	53616	53717	34	55.882	2.73e-08	39.6
contig_189_chunk_12401	NZ_AJGC01000002.1	53540	53608	23	52.174	2.73e-08	28.6
contig_189_chunk_12401	NZ_AJGC01000002.1	53626	53745	40	47.500	6.78e-08	38.6
contig_189_chunk_12401	NZ_AJGC01000002.1	53541	53588	16	75.000	6.78e-08	28.1
contig_189_chunk_12401	NZ_AJGC01000002.1	53716	53672	15	66.667	1.95e-07	30.4
contig_189_chunk_12401	NZ_AJGC01000002.1	53585	53538	16	68.750	1.95e-07	28.1
contig_189_chunk_12401	NZ_AJGC01000002.1	53660	53625	12	75.000	1.95e-07	22.6
contig_189_chunk_12601	NZ_AJGC01000002.1	53532	53335	66	60.606	6.98e-26	108
contig_189_chunk_12801	NZ_AJGC01000002.1	53331	53149	61	78.689	2.43e-31	126
contig_189_chunk_12801	NZ_AJGC01000002.1	53147	53332	62	67.742	1.32e-21	94.5
contig_189_chunk_12801	NZ_AJGC01000002.1	53308	53147	54	42.593	1.55e-07	47.8
contig_189_chunk_12801	NZ_AJGC01000002.1	53181	53315	45	44.444	1.43e-06	44.6
contig_189_chunk_13001	NZ_AJGC01000002.1	53079	52963	39	84.615	2.50e-22	85.9
contig_189_chunk_13001	NZ_AJGC01000002.1	53127	53083	15	73.333	2.50e-22	30.1
contig_189_chunk_13001	NZ_AJGC01000002.1	52964	53080	39	76.923	1.81e-13	67.5
contig_189_chunk_13001	NZ_AJGC01000002.1	52963	53031	23	69.565	1.32e-05	38.2
contig_189_chunk_13001	NZ_AJGC01000002.1	137088	137177	30	43.333	1.32e-05	29.9
contig_189_chunk_13001	NZ_AJGC01000002.1	53065	52961	35	48.571	1.22e-04	38.2
contig_189_chunk_13201	NZ_AJGC01000002.1	52900	52757	48	52.083	7.64e-17	62.9
contig_189_chunk_13201	NZ_AJGC01000002.1	52956	52903	18	77.778	7.64e-17	34.5
contig_189_chunk_13201	NZ_AJGC01000002.1	52913	52957	15	80.000	3.95e-04	29.9
contig_189_chunk_13201	NZ_AJGC01000002.1	52758	52793	12	75.000	3.95e-04	23.5
contig_189_chunk_13401	NZ_AJGC01000002.1	52756	52676	27	77.778	2.31e-08	50.5
contig_189_chunk_13401	NZ_AJGC01000002.1	52677	52754	26	73.077	5.09e-06	42.8
contig_189_chunk_13601	NZ_AJGC01000002.1	52553	52461	31	74.194	9.13e-16	53.8
contig_189_chunk_13601	NZ_AJGC01000002.1	52612	52559	18	88.889	9.13e-16	40.0
contig_189_chunk_13601	NZ_AJGC01000002.1	52462	52548	29	58.621	6.78e-08	34.5
contig_189_chunk_13601	NZ_AJGC01000002.1	52560	52613	18	61.111	6.78e-08	32.2
contig_189_chunk_13801	NZ_AJGC01000002.1	52375	52196	60	60.000	8.86e-17	78.5
contig_189_chunk_13801	NZ_AJGC01000002.1	52197	52358	54	48.148	1.13e-07	48.3
contig_189_chunk_14001	NZ_AJGC01000002.1	52192	52001	64	59.375	6.45e-21	92.3
contig_189_chunk_14001	NZ_AJGC01000002.1	51999	52193	65	46.154	1.13e-07	48.3
contig_189_chunk_14201	NZ_AJGC01000002.1	51991	51797	65	47.692	1.04e-18	84.9
contig_189_chunk_14201	NZ_AJGC01000002.1	51795	51950	52	50.000	3.16e-08	50.1
contig_189_chunk_14201	NZ_AJGC01000002.1	52009	51875	45	37.778	1.22e-04	38.2
contig_189_chunk_14401	NZ_AJGC01000002.1	51793	51599	65	86.154	2.77e-33	133
contig_189_chunk_14401	NZ_AJGC01000002.1	51600	51794	65	76.923	4.34e-24	102
contig_189_chunk_14401	NZ_AJGC01000002.1	51602	51793	64	43.750	7.56e-11	58.8
contig_189_chunk_14401	NZ_AJGC01000002.1	51595	51732	46	41.304	1.32e-05	41.4
contig_189_chunk_14401	NZ_AJGC01000002.1	51728	51618	37	45.946	8.87e-05	38.6
contig_189_chunk_14601	NZ_AJGC01000002.1	51592	51398	65	78.462	1.54e-31	127
contig_189_chunk_14601	NZ_AJGC01000002.1	51405	51545	47	61.702	2.69e-10	57.0
contig_189_chunk_14601	NZ_AJGC01000002.1	51593	51429	55	40.000	1.81e-05	40.9
contig_189_chunk_15001	NZ_AJGC01000002.1	51276	51181	32	81.250	1.22e-12	64.8
contig_189_chunk_15001	NZ_AJGC01000002.1	51175	51270	32	53.125	6.46e-05	39.1
contig_189_chunk_15001	NZ_AJGC01000002.1	51194	51277	28	71.429	5.96e-04	35.9
contig_189_chunk_15201	NZ_AJGC01000002.1	51168	51031	46	86.957	3.50e-26	99.1
contig_189_chunk_15201	NZ_AJGC01000002.1	51050	50967	28	42.857	3.50e-26	29.9
contig_189_chunk_15201	NZ_AJGC01000002.1	51029	51169	47	80.851	1.81e-23	92.3
contig_189_chunk_15201	NZ_AJGC01000002.1	50968	51033	22	54.545	1.81e-23	27.6
contig_189_chunk_15201	NZ_AJGC01000002.1	51034	51156	41	65.854	8.19e-12	62.0
contig_189_chunk_15201	NZ_AJGC01000002.1	51018	51155	46	60.870	4.01e-11	59.7
contig_189_chunk_15201	NZ_AJGC01000002.1	51155	51030	42	61.905	7.04e-10	48.3
contig_189_chunk_15201	NZ_AJGC01000002.1	51024	50998	9	100.000	7.04e-10	25.4
contig_189_chunk_15201	NZ_AJGC01000002.1	51169	51032	46	63.043	2.30e-04	37.3
contig_189_chunk_15401	NZ_AJGC01000002.1	50966	50829	46	76.087	3.42e-21	93.2
contig_189_chunk_15401	NZ_AJGC01000002.1	50767	50964	66	57.576	4.01e-15	73.0
contig_189_chunk_15401	NZ_AJGC01000002.1	50904	50767	46	56.522	1.13e-07	48.3
contig_189_chunk_15401	NZ_AJGC01000002.1	50811	50954	48	41.667	2.12e-07	47.3
contig_189_chunk_15401	NZ_AJGC01000002.1	50914	50816	33	42.424	5.96e-04	35.9
contig_189_chunk_15601	NZ_AJGC01000002.1	50718	50626	31	90.323	1.69e-17	75.1
contig_189_chunk_15601	NZ_AJGC01000002.1	50758	50723	12	75.000	1.69e-17	24.5
contig_189_chunk_15601	NZ_AJGC01000002.1	50624	50716	31	77.419	2.39e-09	48.7
contig_189_chunk_15601	NZ_AJGC01000002.1	50724	50756	11	81.818	2.39e-09	23.1
contig_189_chunk_15801	NZ_AJGC01000002.1	50622	50425	66	75.758	2.69e-34	136
contig_189_chunk_15801	NZ_AJGC01000002.1	50426	50623	66	62.121	1.12e-15	74.8
contig_189_chunk_15801	NZ_AJGC01000002.1	50425	50622	66	50.000	2.30e-12	63.8
contig_189_chunk_15801	NZ_AJGC01000002.1	50621	50424	66	46.970	9.60e-06	41.8
contig_189_chunk_16001	NZ_AJGC01000002.1	50421	50224	66	72.727	8.18e-32	128
contig_189_chunk_16001	NZ_AJGC01000002.1	50225	50422	66	57.576	2.69e-18	83.5
contig_189_chunk_16001	NZ_AJGC01000002.1	50320	50421	34	44.118	4.70e-05	39.6
contig_189_chunk_16201	NZ_AJGC01000002.1	50223	50104	40	52.500	2.02e-14	48.7
contig_189_chunk_16201	NZ_AJGC01000002.1	50093	50022	24	70.833	2.02e-14	40.5
contig_189_chunk_16201	NZ_AJGC01000002.1	50023	50097	25	64.000	1.39e-06	38.2
contig_189_chunk_16201	NZ_AJGC01000002.1	50105	50218	38	36.842	1.39e-06	24.0
contig_189_chunk_16401	NZ_AJGC01000002.1	49942	49808	45	57.778	2.49e-13	67.0
contig_189_chunk_16401	NZ_AJGC01000002.1	49809	49940	44	47.727	2.49e-05	40.5
contig_189_chunk_16601	NZ_AJGC01000002.1	49807	49610	66	74.242	7.56e-31	125
contig_189_chunk_16601	NZ_AJGC01000002.1	49617	49805	63	68.254	3.42e-21	93.2
contig_189_chunk_16601	NZ_AJGC01000002.1	49805	49608	66	43.939	9.60e-10	55.1
contig_189_chunk_16601	NZ_AJGC01000002.1	49806	49621	62	46.774	6.45e-09	52.4
contig_189_chunk_16601	NZ_AJGC01000002.1	49618	49806	63	47.619	1.13e-07	48.3
contig_189_chunk_16601	NZ_AJGC01000002.1	49622	49744	41	48.780	1.32e-05	41.4
contig_189_chunk_16601	NZ_AJGC01000002.1	422393	422437	15	66.667	1.32e-05	26.7
contig_189_chunk_16801	NZ_AJGC01000002.1	49519	49409	37	56.757	5.85e-15	61.6
contig_189_chunk_16801	NZ_AJGC01000002.1	49606	49538	23	52.174	5.85e-15	29.5
contig_189_chunk_17001	NZ_AJGC01000002.1	49399	49208	64	59.375	4.01e-19	86.3
contig_189_chunk_17001	NZ_AJGC01000002.1	49209	49274	22	81.818	8.87e-05	38.6
contig_189_chunk_17201	NZ_AJGC01000002.1	49204	49007	66	40.909	6.45e-13	65.7
contig_189_chunk_17601	NZ_AJGC01000002.1	48788	48633	52	65.385	1.02e-15	74.9
contig_189_chunk_17601	NZ_AJGC01000002.1	48637	48762	42	71.429	1.67e-12	64.3
contig_189_chunk_17601	NZ_AJGC01000002.1	48633	48755	41	51.220	5.09e-06	42.8
contig_189_chunk_17801	NZ_AJGC01000002.1	48629	48432	66	65.152	1.43e-26	111
contig_189_chunk_17801	NZ_AJGC01000002.1	48430	48597	56	58.929	8.87e-13	65.2
contig_189_chunk_17801	NZ_AJGC01000002.1	48432	48629	66	43.939	4.70e-09	52.8
contig_189_chunk_17801	NZ_AJGC01000002.1	48621	48430	64	40.625	7.57e-07	45.5
contig_189_chunk_17801	NZ_AJGC01000002.1	48446	48625	60	38.333	1.67e-04	37.7
contig_189_chunk_18001	NZ_AJGC01000002.1	48428	48231	66	71.212	6.79e-28	115
contig_189_chunk_18001	NZ_AJGC01000002.1	48232	48426	65	61.538	1.67e-20	90.9
contig_190_chunk_1	NZ_AJGC01000001.1	900353	900198	52	34.615	1.43e-06	44.6
contig_190_chunk_1	NZ_AJGC01000001.1	544727	544906	60	35.000	2.70e-06	43.7
contig_190_chunk_201	NZ_AJGC01000001.1	544612	544722	37	56.757	8.87e-09	51.9
contig_190_chunk_401	NZ_AJGC01000001.1	544340	544393	18	72.222	1.18e-04	33.1
contig_190_chunk_401	NZ_AJGC01000001.1	544437	544333	35	48.571	1.18e-04	32.2
contig_190_chunk_401	NZ_AJGC01000001.1	544506	544456	17	47.059	1.18e-04	23.1
contig_190_chunk_401	NZ_AJGC01000001.1	544438	544485	16	43.750	1.18e-04	22.1
contig_190_chunk_601	NZ_AJGC01000001.1	544127	544324	66	51.515	6.45e-17	79.0
contig_190_chunk_601	NZ_AJGC01000001.1	544299	544126	58	53.448	7.56e-11	58.8
contig_190_chunk_601	NZ_AJGC01000001.1	544324	544130	65	38.462	6.46e-05	39.1
contig_190_chunk_801	NZ_AJGC01000001.1	543926	544120	65	84.615	1.60e-31	127
contig_190_chunk_801	NZ_AJGC01000001.1	544123	543926	66	46.970	1.55e-15	74.4
contig_190_chunk_801	NZ_AJGC01000001.1	543930	544121	64	42.188	7.57e-07	45.5
contig_190_chunk_801	NZ_AJGC01000001.1	544122	544012	37	75.676	3.16e-04	36.8
contig_190_chunk_801	NZ_AJGC01000001.1	544121	543927	65	40.000	8.19e-04	35.4
contig_190_chunk_1001	NZ_AJGC01000001.1	543785	543922	46	80.435	1.96e-27	86.2
contig_190_chunk_1001	NZ_AJGC01000001.1	543722	543778	19	94.737	1.96e-27	47.1
contig_190_chunk_1001	NZ_AJGC01000001.1	543922	543785	46	52.174	6.86e-14	48.3
contig_190_chunk_1001	NZ_AJGC01000001.1	543777	543724	18	88.889	6.86e-14	39.1
contig_190_chunk_1001	NZ_AJGC01000001.1	543923	543798	42	54.762	1.29e-11	47.3
contig_190_chunk_1001	NZ_AJGC01000001.1	543778	543722	19	68.421	1.29e-11	32.2
contig_190_chunk_1001	NZ_AJGC01000001.1	543924	543799	42	76.190	9.40e-10	46.0
contig_190_chunk_1001	NZ_AJGC01000001.1	543779	543723	19	57.895	9.40e-10	27.2
contig_190_chunk_1001	NZ_AJGC01000001.1	543760	543924	55	47.273	2.49e-09	53.8
contig_190_chunk_1201	NZ_AJGC01000001.1	543524	543715	64	76.562	2.91e-27	113
contig_190_chunk_1201	NZ_AJGC01000001.1	543718	543524	65	63.077	1.22e-16	78.0
contig_190_chunk_1201	NZ_AJGC01000001.1	543522	543647	42	66.667	5.96e-12	62.5
contig_190_chunk_1201	NZ_AJGC01000001.1	901585	901499	29	58.621	7.68e-11	46.9
contig_190_chunk_1201	NZ_AJGC01000001.1	277862	277800	21	66.667	7.68e-11	40.0
contig_190_chunk_1201	NZ_AJGC01000001.1	543707	543522	62	54.839	6.45e-09	52.4
contig_190_chunk_1201	NZ_AJGC01000001.1	543714	543646	23	82.609	1.98e-08	42.8
contig_190_chunk_1201	NZ_AJGC01000001.1	543600	543523	26	46.154	1.98e-08	25.8
contig_190_chunk_1201	NZ_AJGC01000001.1	543523	543609	29	51.724	1.67e-04	37.7
contig_190_chunk_1401	NZ_AJGC01000001.1	543330	543521	64	59.375	6.98e-22	95.5
contig_190_chunk_1401	NZ_AJGC01000001.1	901777	901586	64	51.562	4.70e-17	79.4
contig_190_chunk_1401	NZ_AJGC01000001.1	543508	543326	61	57.377	1.43e-10	57.9
contig_190_chunk_1401	NZ_AJGC01000001.1	901599	901778	60	48.333	9.60e-06	41.8
contig_190_chunk_1601	NZ_AJGC01000001.1	543123	543314	64	76.562	9.59e-30	121
contig_190_chunk_1601	NZ_AJGC01000001.1	273006	272815	64	73.438	4.00e-27	112
contig_190_chunk_1601	NZ_AJGC01000001.1	901975	901793	61	73.770	1.43e-26	111
contig_190_chunk_1601	NZ_AJGC01000001.1	543298	543125	58	70.690	4.00e-23	99.6
contig_190_chunk_1601	NZ_AJGC01000001.1	272819	273001	61	62.295	2.12e-19	87.2
contig_190_chunk_1601	NZ_AJGC01000001.1	901794	901970	59	66.102	1.04e-18	84.9
contig_190_chunk_1601	NZ_AJGC01000001.1	543302	543126	59	59.322	5.50e-15	72.5
contig_190_chunk_1601	NZ_AJGC01000001.1	543127	543315	63	49.206	8.19e-12	62.0
contig_190_chunk_1601	NZ_AJGC01000001.1	272815	273003	63	52.381	1.96e-10	57.4
contig_190_chunk_1601	NZ_AJGC01000001.1	543297	543127	57	43.860	1.55e-07	47.8
contig_190_chunk_1601	NZ_AJGC01000001.1	901971	901792	60	40.000	2.70e-06	43.7
contig_190_chunk_1601	NZ_AJGC01000001.1	901793	901975	61	42.623	5.09e-06	42.8
contig_190_chunk_1601	NZ_AJGC01000001.1	543128	543298	57	42.105	3.42e-05	40.0
contig_190_chunk_1801	NZ_AJGC01000001.1	542922	543119	66	60.606	1.68e-22	97.5
contig_190_chunk_1801	NZ_AJGC01000001.1	902185	901988	66	50.000	3.13e-19	86.7
contig_190_chunk_1801	NZ_AJGC01000001.1	543088	542930	53	62.264	1.22e-12	64.8
contig_190_chunk_1801	NZ_AJGC01000001.1	273165	273010	52	48.077	1.34e-11	61.3
contig_190_chunk_1801	NZ_AJGC01000001.1	902052	902177	42	54.762	2.70e-06	43.7
contig_190_chunk_1801	NZ_AJGC01000001.1	273065	273169	35	54.286	2.49e-05	40.5
contig_190_chunk_1801	NZ_AJGC01000001.1	543092	542934	53	41.509	3.16e-04	36.8
contig_190_chunk_2001	NZ_AJGC01000001.1	542796	542918	41	75.610	5.50e-19	85.8
contig_190_chunk_2001	NZ_AJGC01000001.1	273341	273210	44	65.909	3.42e-17	79.9
contig_190_chunk_2001	NZ_AJGC01000001.1	542917	542792	42	64.286	5.09e-10	56.1
contig_190_chunk_2001	NZ_AJGC01000001.1	273211	273333	41	63.415	2.92e-07	46.9
contig_190_chunk_2201	NZ_AJGC01000001.1	542483	542680	66	50.000	1.38e-17	81.2
contig_190_chunk_2201	NZ_AJGC01000001.1	273553	273428	42	59.524	5.73e-12	62.5
contig_190_chunk_2201	NZ_AJGC01000001.1	542682	542485	66	45.455	1.81e-05	40.9
contig_190_chunk_2201	NZ_AJGC01000001.1	542677	542564	38	44.737	6.46e-05	39.1
contig_190_chunk_2201	NZ_AJGC01000001.1	273431	273535	35	45.714	1.22e-04	38.2
contig_190_chunk_2401	NZ_AJGC01000001.1	542354	542482	43	60.465	2.35e-12	63.8
contig_190_chunk_2401	NZ_AJGC01000001.1	542482	542387	32	50.000	5.51e-07	38.6
contig_190_chunk_2401	NZ_AJGC01000001.1	542332	542288	15	53.333	5.51e-07	24.9
contig_190_chunk_2401	NZ_AJGC01000001.1	542477	542355	41	39.024	8.19e-04	35.4
contig_190_chunk_3201	NZ_AJGC01000001.1	541728	541823	32	71.875	3.16e-08	50.1
contig_190_chunk_3201	NZ_AJGC01000001.1	541822	541715	36	61.111	2.92e-07	46.9
contig_190_chunk_3201	NZ_AJGC01000001.1	541736	541810	25	72.000	8.87e-05	38.6
contig_190_chunk_3201	NZ_AJGC01000001.1	526818	526871	18	83.333	1.67e-04	37.7
contig_190_chunk_3201	NZ_AJGC01000001.1	541738	541809	24	70.833	2.30e-04	37.3
contig_190_chunk_3201	NZ_AJGC01000001.1	541812	541735	26	76.923	5.96e-04	35.9
contig_190_chunk_3401	NZ_AJGC01000001.1	541489	541623	45	57.778	1.55e-15	74.4
contig_190_chunk_3401	NZ_AJGC01000001.1	541622	541521	34	52.941	1.96e-06	44.1
contig_190_chunk_4601	NZ_AJGC01000001.1	535151	534990	54	75.926	1.43e-22	97.7
contig_190_chunk_4601	NZ_AJGC01000001.1	534988	535152	55	69.091	3.16e-16	76.7
contig_190_chunk_4601	NZ_AJGC01000001.1	535155	534988	56	42.857	5.51e-07	46.0
contig_190_chunk_4801	NZ_AJGC01000001.1	534975	534898	26	80.769	2.12e-07	47.3
contig_190_chunk_4801	NZ_AJGC01000001.1	534899	534970	24	79.167	1.04e-06	45.1
contig_190_chunk_4801	NZ_AJGC01000001.1	534973	534899	25	80.000	1.32e-05	41.4
contig_190_chunk_5201	NZ_AJGC01000004.1	10177	10299	41	43.902	5.59e-08	36.3
contig_190_chunk_5201	NZ_AJGC01000004.1	10288	10341	18	72.222	5.59e-08	30.9
contig_190_chunk_5201	NZ_AJGC01000004.1	37642	37520	41	43.902	6.37e-07	38.2
contig_190_chunk_5201	NZ_AJGC01000004.1	37525	37478	16	62.500	6.37e-07	25.4
contig_190_chunk_5601	NZ_AJGC01000001.1	537558	537424	45	53.333	2.92e-07	46.9
contig_190_chunk_5601	NZ_AJGC01000001.1	537556	537428	43	53.488	1.43e-06	44.6
contig_190_chunk_5601	NZ_AJGC01000001.1	537425	537556	44	52.273	1.43e-06	44.6
contig_190_chunk_5601	NZ_AJGC01000001.1	537417	537551	45	48.889	6.99e-06	42.3
contig_190_chunk_7001	NZ_AJGC01000002.1	462612	462797	62	37.097	7.56e-11	58.8
contig_190_chunk_7401	NZ_AJGC01000002.1	463029	463208	60	38.333	6.45e-09	52.4
contig_190_chunk_7401	NZ_AJGC01000002.1	354394	354471	26	53.846	3.16e-04	36.8
contig_190_chunk_8001	NZ_AJGC01000002.1	463550	463678	43	44.186	9.61e-12	49.6
contig_190_chunk_8001	NZ_AJGC01000002.1	463676	463744	23	43.478	9.61e-12	30.4
contig_190_chunk_8001	NZ_AJGC01000002.1	354973	355065	31	51.613	1.55e-07	47.8
contig_190_chunk_8401	NZ_AJGC01000002.1	355378	355467	30	46.667	2.30e-04	37.3
contig_190_chunk_9001	NZ_AJGC01000002.1	466528	466689	54	35.185	1.58e-05	41.1
contig_190_chunk_9001	NZ_AJGC01000002.1	357094	357219	42	35.714	0.001	35.2
contig_190_chunk_9201	NZ_AJGC01000002.1	357298	357459	54	48.148	3.33e-10	56.6
contig_190_chunk_9201	NZ_AJGC01000002.1	183079	182918	54	44.444	2.25e-07	47.2
contig_190_chunk_9201	NZ_AJGC01000002.1	466759	466890	44	40.909	2.37e-05	40.5
contig_190_chunk_9401	NZ_AJGC01000004.1	3014	2892	41	51.220	2.48e-14	51.0
contig_190_chunk_9401	NZ_AJGC01000004.1	2909	2820	30	53.333	2.48e-14	38.0
contig_190_chunk_9601	NZ_AJGC01000005.1	11895	12089	65	43.077	4.21e-09	53.0
contig_190_chunk_9801	NZ_AJGC01000001.1	896686	896489	66	65.152	9.59e-18	81.7
contig_190_chunk_9801	NZ_AJGC01000001.1	20984	21181	66	45.455	1.22e-08	51.5
contig_190_chunk_9801	NZ_AJGC01000001.1	896493	896591	33	66.667	4.01e-07	46.4
contig_190_chunk_9801	NZ_AJGC01000001.1	896498	896683	62	40.323	7.57e-07	45.5
contig_190_chunk_9801	NZ_AJGC01000001.1	21181	20987	65	30.769	8.19e-04	35.4
contig_190_chunk_10001	NZ_AJGC01000001.1	896485	896366	40	60.000	7.77e-12	62.1
contig_190_chunk_10001	NZ_AJGC01000001.1	896391	896486	32	56.250	1.32e-05	41.4
contig_190_chunk_10001	NZ_AJGC01000001.1	896366	896455	30	60.000	6.46e-05	39.1
contig_190_chunk_10201	NZ_AJGC01000004.1	2222	2028	65	52.308	8.19e-20	88.6
contig_190_chunk_10201	NZ_AJGC01000004.1	2047	2202	52	50.000	6.45e-09	52.4
contig_190_chunk_10201	NZ_AJGC01000004.1	5367	5191	59	33.898	2.49e-05	40.5
contig_190_chunk_10401	NZ_AJGC01000004.1	2024	1911	38	44.737	1.55e-07	47.8
contig_190_chunk_21801	NZ_AJGC01000001.1	615477	615536	20	50.000	8.19e-04	35.4
contig_191_chunk_3001	NZ_AJGC01000001.1	124703	124593	37	45.946	1.05e-08	44.8
contig_191_chunk_3001	NZ_AJGC01000001.1	124785	124732	18	44.444	1.05e-08	24.8
contig_191_chunk_3201	NZ_AJGC01000001.1	124869	124792	26	69.231	2.92e-07	46.9
contig_191_chunk_5001	NZ_AJGC01000002.1	91444	91370	25	68.000	1.32e-05	41.4
contig_191_chunk_7001	NZ_AJGC01000001.1	572708	572806	33	78.788	1.67e-12	64.3
contig_191_chunk_7001	NZ_AJGC01000001.1	572805	572707	33	75.758	4.70e-09	52.8
contig_191_chunk_7201	NZ_AJGC01000001.1	572831	572995	55	80.000	1.52e-27	110
contig_191_chunk_7201	NZ_AJGC01000001.1	572807	572839	11	81.818	1.52e-27	23.5
contig_191_chunk_7201	NZ_AJGC01000001.1	532997	533119	41	75.610	2.49e-18	74.4
contig_191_chunk_7201	NZ_AJGC01000001.1	532941	532982	14	78.571	2.49e-18	28.1
contig_191_chunk_7201	NZ_AJGC01000001.1	572998	572867	44	52.273	1.92e-16	59.7
contig_191_chunk_7201	NZ_AJGC01000001.1	572891	572829	21	76.190	1.92e-16	36.3
contig_191_chunk_7201	NZ_AJGC01000001.1	572829	572999	57	52.632	5.96e-12	62.5
contig_191_chunk_7201	NZ_AJGC01000001.1	572919	572830	30	80.000	4.01e-11	59.7
contig_191_chunk_7201	NZ_AJGC01000001.1	572830	572892	21	76.190	5.86e-09	42.3
contig_191_chunk_7201	NZ_AJGC01000001.1	572944	572997	18	66.667	5.86e-09	28.1
contig_191_chunk_7401	NZ_AJGC01000001.1	573071	573124	18	100.000	3.77e-25	52.4
contig_191_chunk_7401	NZ_AJGC01000001.1	573122	573211	30	70.000	3.77e-25	51.0
contig_191_chunk_7401	NZ_AJGC01000001.1	573002	573058	19	73.684	3.77e-25	39.6
contig_191_chunk_7401	NZ_AJGC01000001.1	533240	533329	30	70.000	9.27e-19	51.0
contig_191_chunk_7401	NZ_AJGC01000001.1	533123	533179	19	73.684	9.27e-19	36.3
contig_191_chunk_7401	NZ_AJGC01000001.1	533195	533242	16	81.250	9.27e-19	33.6
contig_191_chunk_7401	NZ_AJGC01000001.1	573120	573070	17	82.353	1.53e-14	36.8
contig_191_chunk_7401	NZ_AJGC01000001.1	573060	573004	19	78.947	1.53e-14	36.8
contig_191_chunk_7401	NZ_AJGC01000001.1	573192	573127	22	59.091	1.53e-14	32.7
contig_191_chunk_7401	NZ_AJGC01000001.1	533310	533245	22	59.091	1.65e-10	35.9
contig_191_chunk_7401	NZ_AJGC01000001.1	533169	533122	16	75.000	1.65e-10	30.9
contig_191_chunk_7401	NZ_AJGC01000001.1	533238	533194	15	66.667	1.65e-10	25.4
contig_191_chunk_7601	NZ_AJGC01000002.1	492119	492048	24	87.500	1.30e-09	50.6
contig_191_chunk_7601	NZ_AJGC01000002.1	492172	492125	16	56.250	1.30e-09	22.1
contig_191_chunk_7601	NZ_AJGC01000002.1	492043	492120	26	80.769	3.16e-08	50.1
contig_191_chunk_7601	NZ_AJGC01000002.1	492038	492118	27	77.778	2.12e-07	47.3
contig_191_chunk_7601	NZ_AJGC01000002.1	492118	492038	27	74.074	2.70e-06	43.7
contig_191_chunk_7601	NZ_AJGC01000002.1	492042	492119	26	73.077	3.70e-06	43.2
contig_191_chunk_7601	NZ_AJGC01000002.1	492129	492043	29	68.966	1.81e-05	40.9
contig_191_chunk_7601	NZ_AJGC01000002.1	554515	554435	27	59.259	1.67e-04	37.7
contig_191_chunk_7601	NZ_AJGC01000002.1	216486	216397	30	56.667	3.16e-04	36.8
contig_191_chunk_7801	NZ_AJGC01000001.1	573101	573226	42	88.095	4.69e-21	92.7
contig_191_chunk_7801	NZ_AJGC01000001.1	533222	533341	40	87.500	2.12e-19	87.2
contig_191_chunk_7801	NZ_AJGC01000001.1	573225	573100	42	73.810	8.19e-16	75.3
contig_191_chunk_7801	NZ_AJGC01000001.1	533340	533218	41	65.854	6.45e-13	65.7
contig_191_chunk_7801	NZ_AJGC01000001.1	573099	573227	43	51.163	1.22e-08	51.5
contig_191_chunk_7801	NZ_AJGC01000001.1	533223	533339	39	58.974	2.30e-08	50.6
contig_191_chunk_7801	NZ_AJGC01000001.1	573227	573099	43	48.837	1.55e-07	47.8
contig_191_chunk_7801	NZ_AJGC01000001.1	533339	533226	38	50.000	2.92e-07	46.9
contig_191_chunk_7801	NZ_AJGC01000001.1	533341	533225	39	64.103	4.01e-07	46.4
contig_191_chunk_7801	NZ_AJGC01000001.1	573226	573101	42	57.143	5.51e-07	46.0
contig_191_chunk_8001	NZ_AJGC01000001.1	573097	573008	30	60.000	1.95e-17	44.6
contig_191_chunk_8001	NZ_AJGC01000001.1	573015	572965	17	82.353	1.95e-17	36.3
contig_191_chunk_8001	NZ_AJGC01000001.1	572961	572905	19	73.684	1.95e-17	35.4
contig_191_chunk_8001	NZ_AJGC01000001.1	573023	573097	25	68.000	2.50e-15	44.1
contig_191_chunk_8001	NZ_AJGC01000001.1	572963	573016	18	72.222	2.50e-15	42.3
contig_191_chunk_8001	NZ_AJGC01000001.1	572904	572957	18	50.000	2.50e-15	22.6
contig_191_chunk_8001	NZ_AJGC01000001.1	533136	533086	17	76.471	4.00e-10	33.1
contig_191_chunk_8001	NZ_AJGC01000001.1	533085	533020	22	54.545	4.00e-10	29.5
contig_191_chunk_8001	NZ_AJGC01000001.1	533199	533143	19	57.895	4.00e-10	28.1
contig_191_chunk_8001	NZ_AJGC01000001.1	533084	533134	17	76.471	2.35e-09	39.6
contig_191_chunk_8001	NZ_AJGC01000001.1	533144	533194	17	76.471	2.35e-09	32.2
contig_191_chunk_8001	NZ_AJGC01000001.1	572903	573022	40	40.000	6.65e-08	34.1
contig_191_chunk_8001	NZ_AJGC01000001.1	573024	573095	24	62.500	6.65e-08	32.7
contig_191_chunk_8001	NZ_AJGC01000001.1	573096	573022	25	68.000	3.02e-07	37.3
contig_191_chunk_8001	NZ_AJGC01000001.1	573013	572951	21	57.143	3.02e-07	27.2
contig_191_chunk_8001	NZ_AJGC01000001.1	533021	533143	41	39.024	8.33e-05	37.7
contig_191_chunk_8001	NZ_AJGC01000001.1	573019	573096	26	50.000	8.33e-05	28.1
contig_191_chunk_16201	NZ_AJGC01000001.1	573357	573211	49	46.939	8.19e-08	48.7
contig_191_chunk_16201	NZ_AJGC01000001.1	537537	537436	34	61.765	2.12e-07	47.3
contig_191_chunk_16201	NZ_AJGC01000001.1	537440	537523	28	67.857	7.57e-07	45.5
contig_191_chunk_16201	NZ_AJGC01000001.1	537523	537434	30	60.000	9.60e-06	41.8
contig_191_chunk_16201	NZ_AJGC01000001.1	537427	537537	37	56.757	1.32e-05	41.4
contig_191_chunk_16201	NZ_AJGC01000001.1	573296	573370	25	64.000	6.46e-05	39.1
contig_191_chunk_16201	NZ_AJGC01000001.1	537524	537441	28	57.143	1.22e-04	38.2
contig_191_chunk_16201	NZ_AJGC01000001.1	573358	573296	21	66.667	4.34e-04	36.3
contig_191_chunk_16201	NZ_AJGC01000001.1	537435	537524	30	60.000	5.96e-04	35.9
contig_191_chunk_16401	NZ_AJGC01000001.1	573080	573178	33	63.636	1.85e-15	59.7
contig_191_chunk_16401	NZ_AJGC01000001.1	573029	573064	12	75.000	1.85e-15	24.9
contig_191_chunk_16401	NZ_AJGC01000001.1	573176	573208	11	81.818	1.85e-15	24.9
contig_191_chunk_16401	NZ_AJGC01000001.1	533198	533296	33	54.545	1.73e-09	47.3
contig_191_chunk_16401	NZ_AJGC01000001.1	533294	533326	11	81.818	1.73e-09	24.9
contig_191_chunk_16401	NZ_AJGC01000001.1	573153	573079	25	52.000	6.46e-05	39.1
contig_191_chunk_17001	NZ_AJGC01000002.1	248986	249159	58	46.552	3.42e-13	66.6
contig_191_chunk_17001	NZ_AJGC01000002.1	176651	176457	65	38.462	1.13e-11	61.6
contig_191_chunk_17001	NZ_AJGC01000002.1	249088	249258	57	40.351	4.01e-11	59.7
contig_191_chunk_17001	NZ_AJGC01000002.1	248896	249057	54	42.593	9.60e-10	55.1
contig_191_chunk_17001	NZ_AJGC01000002.1	176660	176571	30	60.000	7.91e-08	47.8
contig_191_chunk_17001	NZ_AJGC01000002.1	177505	177434	24	41.667	7.91e-08	28.1
contig_191_chunk_17001	NZ_AJGC01000002.1	176768	176655	38	52.632	2.12e-07	47.3
contig_191_chunk_17001	NZ_AJGC01000002.1	177046	176957	30	40.000	6.74e-05	29.5
contig_191_chunk_17001	NZ_AJGC01000002.1	177124	177056	23	34.783	6.74e-05	26.7
contig_191_chunk_17001	NZ_AJGC01000002.1	177133	177029	35	40.000	8.87e-05	38.6
contig_191_chunk_17001	NZ_AJGC01000002.1	176656	176766	37	56.757	2.30e-04	37.3
contig_191_chunk_17001	NZ_AJGC01000002.1	249161	248991	57	43.860	2.30e-04	37.3
contig_191_chunk_18001	NZ_AJGC01000002.1	198268	198203	22	72.727	1.52e-10	40.5
contig_191_chunk_18001	NZ_AJGC01000002.1	198349	198275	25	52.000	1.52e-10	35.4
contig_191_chunk_18001	NZ_AJGC01000002.1	198210	198269	20	85.000	1.49e-08	44.6
contig_191_chunk_18001	NZ_AJGC01000002.1	198249	198320	24	50.000	1.49e-08	24.4
contig_191_chunk_20801	NZ_AJGC01000002.1	201888	201748	47	44.681	4.34e-08	49.6
contig_191_chunk_22201	NZ_AJGC01000001.1	235729	235595	45	40.000	3.28e-07	46.7
contig_191_chunk_22201	NZ_AJGC01000001.1	509112	509243	44	38.636	1.46e-05	41.2
contig_191_chunk_22201	NZ_AJGC01000001.1	729450	729602	51	35.294	1.34e-04	38.0
contig_191_chunk_22201	NZ_AJGC01000001.1	124280	124158	41	34.146	1.34e-04	38.0
contig_191_chunk_22201	NZ_AJGC01000001.1	509019	509144	42	33.333	3.47e-04	36.7
contig_191_chunk_22201	NZ_AJGC01000001.1	563322	563438	39	38.462	6.53e-04	35.8
contig_191_chunk_23401	NZ_AJGC01000002.1	177055	176972	28	46.429	2.49e-05	40.5
contig_191_chunk_23401	NZ_AJGC01000002.1	177733	177596	46	36.957	8.87e-05	38.6
contig_191_chunk_23601	NZ_AJGC01000001.1	469021	468896	42	33.333	3.37e-04	36.7
contig_191_chunk_23801	NZ_AJGC01000001.1	119152	118991	54	40.741	2.12e-11	60.6
contig_191_chunk_23801	NZ_AJGC01000001.1	235717	235526	64	39.062	5.51e-11	59.3
contig_191_chunk_23801	NZ_AJGC01000001.1	510762	510604	53	41.509	2.30e-08	50.6
contig_191_chunk_23801	NZ_AJGC01000001.1	509568	509726	53	41.509	5.96e-08	49.2
contig_191_chunk_23801	NZ_AJGC01000001.1	510063	510221	53	35.849	2.12e-07	47.3
contig_191_chunk_23801	NZ_AJGC01000001.1	509016	509210	65	35.385	2.92e-07	46.9
contig_191_chunk_23801	NZ_AJGC01000001.1	508755	508913	53	37.736	1.43e-06	44.6
contig_191_chunk_23801	NZ_AJGC01000001.1	509337	509516	60	33.333	1.43e-06	44.6
contig_191_chunk_23801	NZ_AJGC01000001.1	510987	510802	62	30.645	3.70e-06	43.2
contig_191_chunk_23801	NZ_AJGC01000001.1	355279	355413	45	37.778	9.60e-06	41.8
contig_191_chunk_23801	NZ_AJGC01000001.1	511059	510901	53	35.849	1.32e-05	41.4
contig_191_chunk_23801	NZ_AJGC01000001.1	120746	120573	58	27.586	1.32e-05	41.4
contig_191_chunk_23801	NZ_AJGC01000001.1	120126	119965	54	33.333	2.49e-05	40.5
contig_191_chunk_23801	NZ_AJGC01000001.1	508818	509012	65	30.769	3.42e-05	40.0
contig_191_chunk_23801	NZ_AJGC01000001.1	120554	120366	63	25.397	6.46e-05	39.1
contig_191_chunk_23801	NZ_AJGC01000001.1	728757	728906	50	30.000	8.87e-05	38.6
contig_191_chunk_23801	NZ_AJGC01000001.1	235524	235721	66	34.848	1.22e-04	38.2
contig_191_chunk_23801	NZ_AJGC01000001.1	728847	728996	50	32.000	2.30e-04	37.3
contig_191_chunk_23801	NZ_AJGC01000001.1	119990	120154	55	40.000	3.16e-04	36.8
contig_191_chunk_23801	NZ_AJGC01000001.1	509118	509234	39	43.590	4.34e-04	36.3
contig_191_chunk_23801	NZ_AJGC01000001.1	120455	120300	52	34.615	4.34e-04	36.3
contig_191_chunk_24201	NZ_AJGC01000002.1	177160	176972	63	39.683	2.11e-12	64.0
contig_191_chunk_24201	NZ_AJGC01000002.1	177061	176867	65	43.077	2.11e-12	64.0
contig_191_chunk_24201	NZ_AJGC01000002.1	176780	176592	63	47.619	6.82e-11	59.0
contig_191_chunk_24201	NZ_AJGC01000002.1	177613	177446	56	42.857	1.17e-09	54.8
contig_191_chunk_24201	NZ_AJGC01000002.1	178496	178323	58	41.379	7.80e-09	52.1
contig_191_chunk_24201	NZ_AJGC01000002.1	178421	178233	63	38.095	7.12e-08	48.9
contig_191_chunk_24201	NZ_AJGC01000002.1	177541	177359	61	34.426	3.46e-07	46.6
contig_191_chunk_24201	NZ_AJGC01000002.1	176593	176763	57	43.860	4.01e-07	46.4
contig_191_chunk_24201	NZ_AJGC01000002.1	176868	177059	64	43.750	1.04e-06	45.1
contig_191_chunk_24201	NZ_AJGC01000002.1	176962	176816	49	42.857	2.30e-06	43.9
contig_191_chunk_24201	NZ_AJGC01000002.1	176572	176670	33	45.455	4.62e-06	31.3
contig_191_chunk_24201	NZ_AJGC01000002.1	176491	176568	26	46.154	4.62e-06	29.0
contig_191_chunk_24201	NZ_AJGC01000002.1	249181	249336	52	36.538	1.53e-05	41.2
contig_191_chunk_24201	NZ_AJGC01000002.1	177226	177065	54	35.185	1.40e-04	38.0
contig_191_chunk_24201	NZ_AJGC01000002.1	176687	176574	38	39.474	2.63e-04	37.1
contig_191_chunk_24201	NZ_AJGC01000002.1	177018	177158	47	42.553	4.34e-04	36.3
contig_191_chunk_24401	NZ_AJGC01000002.1	177160	176972	63	47.619	1.97e-15	74.0
contig_191_chunk_24401	NZ_AJGC01000002.1	177061	176870	64	46.875	1.55e-13	67.7
contig_191_chunk_24401	NZ_AJGC01000002.1	176774	176595	60	45.000	2.56e-12	63.6
contig_191_chunk_24401	NZ_AJGC01000002.1	177541	177353	63	46.032	4.78e-12	62.7
contig_191_chunk_24401	NZ_AJGC01000002.1	176561	176409	51	49.020	2.27e-11	60.5
contig_191_chunk_24401	NZ_AJGC01000002.1	176687	176565	41	56.098	7.00e-10	55.5
contig_191_chunk_24401	NZ_AJGC01000002.1	178421	178233	63	34.921	3.32e-09	53.3
contig_191_chunk_24401	NZ_AJGC01000002.1	316627	316812	62	33.871	2.80e-05	40.3
contig_191_chunk_24401	NZ_AJGC01000002.1	249181	249315	45	37.778	3.82e-05	39.8
contig_191_chunk_24401	NZ_AJGC01000002.1	177445	177338	36	38.889	3.43e-04	36.2
contig_191_chunk_24401	NZ_AJGC01000002.1	176804	176694	37	35.135	3.43e-04	26.8
contig_191_chunk_24401	NZ_AJGC01000002.1	176413	176559	49	48.980	8.19e-04	35.4
contig_191_chunk_24401	NZ_AJGC01000002.1	176973	177158	62	46.774	8.19e-04	35.4
contig_191_chunk_24601	NZ_AJGC01000002.1	177547	177359	63	44.444	2.11e-13	67.2
contig_191_chunk_24601	NZ_AJGC01000002.1	177166	176975	64	39.062	3.34e-12	63.3
contig_191_chunk_24601	NZ_AJGC01000002.1	176762	176598	55	38.182	2.11e-09	54.0
contig_191_chunk_24601	NZ_AJGC01000002.1	177613	177455	53	39.623	5.31e-07	46.0
contig_191_chunk_24601	NZ_AJGC01000002.1	177217	177077	47	36.170	1.15e-05	41.5
contig_191_chunk_24801	NZ_AJGC01000002.1	177157	176972	62	41.935	2.36e-13	67.1
contig_191_chunk_24801	NZ_AJGC01000002.1	176744	176601	48	43.750	1.09e-08	51.6
contig_191_chunk_24801	NZ_AJGC01000002.1	177217	177077	47	44.681	5.27e-08	49.4
contig_191_chunk_24801	NZ_AJGC01000002.1	177505	177359	49	42.857	7.22e-08	48.9
contig_191_chunk_24801	NZ_AJGC01000002.1	177604	177452	51	39.216	6.59e-07	45.7
contig_191_chunk_24801	NZ_AJGC01000002.1	177058	176876	61	34.426	9.04e-07	45.3
contig_191_chunk_24801	NZ_AJGC01000002.1	178493	178335	53	32.075	4.00e-05	39.8
contig_191_chunk_25001	NZ_AJGC01000002.1	177541	177353	63	38.095	8.07e-08	48.7
contig_191_chunk_25001	NZ_AJGC01000002.1	177061	176975	29	48.276	6.64e-04	35.7
contig_191_chunk_25201	NZ_AJGC01000002.1	177145	176972	58	43.103	6.95e-11	58.9
contig_191_chunk_25201	NZ_AJGC01000002.1	176973	177131	53	49.057	2.30e-08	50.6
contig_191_chunk_25201	NZ_AJGC01000002.1	177511	177353	53	41.509	6.41e-08	49.0
contig_191_chunk_25201	NZ_AJGC01000002.1	177616	177452	55	40.000	1.19e-07	48.1
contig_191_chunk_25201	NZ_AJGC01000002.1	176756	176601	52	40.385	1.19e-07	48.1
contig_191_chunk_25201	NZ_AJGC01000002.1	177052	176876	59	37.288	5.62e-07	45.9
contig_191_chunk_25201	NZ_AJGC01000002.1	177226	177077	50	34.000	2.33e-05	40.5
contig_191_chunk_25201	NZ_AJGC01000002.1	176599	176757	53	35.849	3.16e-04	36.8
contig_191_chunk_25201	NZ_AJGC01000002.1	176657	176562	32	31.250	3.19e-04	28.0
contig_191_chunk_25201	NZ_AJGC01000002.1	176570	176502	23	43.478	3.19e-04	25.8
contig_191_chunk_25201	NZ_AJGC01000002.1	249184	249312	43	30.233	7.07e-04	35.6
contig_191_chunk_25401	NZ_AJGC01000002.1	177169	176972	66	42.424	8.28e-12	62.0
contig_191_chunk_25401	NZ_AJGC01000002.1	177517	177353	55	36.364	6.52e-09	52.4
contig_191_chunk_25401	NZ_AJGC01000002.1	176991	177170	60	48.333	1.55e-07	47.8
contig_191_chunk_25401	NZ_AJGC01000002.1	176696	176574	41	43.902	3.74e-06	43.2
contig_191_chunk_25401	NZ_AJGC01000002.1	177226	177077	50	40.000	5.14e-06	42.8
contig_191_chunk_25401	NZ_AJGC01000002.1	176759	176604	52	36.538	1.83e-05	40.9
contig_191_chunk_25401	NZ_AJGC01000002.1	176582	176409	58	34.483	2.51e-05	40.5
contig_191_chunk_25401	NZ_AJGC01000002.1	177613	177452	54	33.333	4.74e-05	39.5
contig_191_chunk_25601	NZ_AJGC01000001.1	728682	728876	65	41.538	4.09e-12	63.0
contig_191_chunk_25601	NZ_AJGC01000001.1	729438	729611	58	37.931	1.40e-08	51.2
contig_191_chunk_25601	NZ_AJGC01000001.1	120554	120396	53	41.509	4.37e-07	46.3
contig_191_chunk_25601	NZ_AJGC01000001.1	120647	120495	51	39.216	2.09e-06	44.0
contig_191_chunk_25601	NZ_AJGC01000001.1	509703	509897	65	35.385	2.86e-06	43.6
contig_191_chunk_25601	NZ_AJGC01000001.1	563298	563474	59	32.203	7.31e-06	42.2
contig_191_chunk_25601	NZ_AJGC01000001.1	120770	120594	59	32.203	1.00e-05	41.7
contig_191_chunk_25601	NZ_AJGC01000001.1	509316	509501	62	30.645	1.37e-05	41.3
contig_191_chunk_25601	NZ_AJGC01000001.1	728781	728972	64	28.125	1.87e-05	40.8
contig_191_chunk_25601	NZ_AJGC01000001.1	507463	507648	62	32.258	2.56e-05	40.4
contig_191_chunk_25601	NZ_AJGC01000001.1	508791	508985	65	33.846	2.56e-05	40.4
contig_191_chunk_25601	NZ_AJGC01000001.1	728634	728777	48	43.750	2.56e-05	40.4
contig_191_chunk_25601	NZ_AJGC01000001.1	235726	235556	57	35.088	3.49e-05	39.9
contig_191_chunk_25601	NZ_AJGC01000001.1	729516	729629	38	44.737	3.49e-05	39.9
contig_191_chunk_25601	NZ_AJGC01000001.1	511314	511129	62	35.484	6.54e-05	39.0
contig_191_chunk_25601	NZ_AJGC01000001.1	729145	729255	37	43.243	1.22e-04	38.1
contig_191_chunk_25601	NZ_AJGC01000001.1	729686	729874	63	31.746	4.27e-04	36.3
contig_191_chunk_25601	NZ_AJGC01000001.1	512979	513134	52	30.769	7.99e-04	35.4
contig_191_chunk_25801	NZ_AJGC01000002.1	176696	176505	64	39.062	8.87e-13	65.2
contig_191_chunk_25801	NZ_AJGC01000002.1	177550	177425	42	42.857	1.78e-11	51.9
contig_191_chunk_25801	NZ_AJGC01000002.1	177412	177362	17	64.706	1.78e-11	27.2
contig_191_chunk_25801	NZ_AJGC01000002.1	177169	177047	41	43.902	2.42e-11	43.7
contig_191_chunk_25801	NZ_AJGC01000002.1	177040	176981	20	65.000	2.42e-11	35.0
contig_191_chunk_25801	NZ_AJGC01000002.1	177045	177170	42	45.238	4.39e-09	40.0
contig_191_chunk_25801	NZ_AJGC01000002.1	176976	177041	22	63.636	4.39e-09	30.9
contig_191_chunk_25801	NZ_AJGC01000002.1	176965	176849	39	46.154	5.96e-09	46.4
contig_191_chunk_25801	NZ_AJGC01000002.1	176759	176706	18	55.556	5.96e-09	24.0
contig_191_chunk_25801	NZ_AJGC01000002.1	178427	178299	43	37.209	7.91e-08	42.3
contig_191_chunk_25801	NZ_AJGC01000002.1	177526	177458	23	52.174	7.91e-08	33.6
contig_191_chunk_25801	NZ_AJGC01000002.1	176521	176667	49	42.857	2.12e-07	47.3
contig_191_chunk_25801	NZ_AJGC01000002.1	176759	176673	29	44.828	4.16e-07	35.9
contig_191_chunk_25801	NZ_AJGC01000002.1	176672	176607	22	50.000	4.16e-07	28.1
contig_191_chunk_25801	NZ_AJGC01000002.1	249079	249234	52	42.308	5.09e-06	42.8
contig_191_chunk_25801	NZ_AJGC01000002.1	248977	249132	52	38.462	9.60e-06	41.8
contig_191_chunk_25801	NZ_AJGC01000002.1	248872	249030	53	35.849	1.81e-05	40.9
contig_191_chunk_25801	NZ_AJGC01000002.1	177144	177233	30	43.333	2.06e-05	32.2
contig_191_chunk_25801	NZ_AJGC01000002.1	177075	177161	29	37.931	2.06e-05	25.8
contig_191_chunk_25801	NZ_AJGC01000002.1	177070	176975	32	46.875	8.87e-05	38.6
contig_191_chunk_25801	NZ_AJGC01000002.1	176558	176469	30	40.000	3.16e-04	36.8
contig_191_chunk_25801	NZ_AJGC01000002.1	176850	176960	37	45.946	5.96e-04	35.9
contig_191_chunk_25801	NZ_AJGC01000002.1	177451	177359	31	48.387	6.13e-04	35.4
contig_191_chunk_25801	NZ_AJGC01000002.1	177139	177080	20	50.000	6.13e-04	26.7
contig_191_chunk_25801	NZ_AJGC01000002.1	176671	176763	31	41.935	7.08e-04	26.7
contig_191_chunk_25801	NZ_AJGC01000002.1	176602	176673	24	45.833	7.08e-04	25.8
contig_191_chunk_26801	NZ_AJGC01000001.1	125073	124969	35	51.429	1.68e-06	44.4
contig_191_chunk_27001	NZ_AJGC01000001.1	124878	124732	49	55.102	7.56e-15	72.1
contig_191_chunk_27201	NZ_AJGC01000001.1	124679	124503	59	47.458	6.16e-15	72.4
contig_192_chunk_401	NZ_AJGC01000002.1	529989	529906	28	60.714	8.87e-05	38.6
contig_192_chunk_401	NZ_AJGC01000002.1	529906	529989	28	50.000	8.19e-04	35.4
contig_192_chunk_601	NZ_AJGC01000002.1	529990	530046	19	100.000	3.16e-08	50.1
contig_192_chunk_601	NZ_AJGC01000002.1	530045	529992	18	100.000	5.96e-08	49.2
contig_192_chunk_601	NZ_AJGC01000002.1	529992	530045	18	100.000	5.51e-07	46.0
contig_192_chunk_601	NZ_AJGC01000002.1	530044	529991	18	100.000	1.04e-06	45.1
contig_192_chunk_801	NZ_AJGC01000002.1	533528	533596	23	82.609	8.19e-08	48.7
contig_192_chunk_801	NZ_AJGC01000002.1	533595	533527	23	82.609	2.92e-07	46.9
contig_192_chunk_1001	NZ_AJGC01000002.1	533597	533791	65	86.154	4.33e-36	142
contig_192_chunk_1001	NZ_AJGC01000002.1	533793	533599	65	70.769	1.22e-24	104
contig_192_chunk_1001	NZ_AJGC01000002.1	533599	533793	65	44.615	8.87e-13	65.2
contig_192_chunk_1001	NZ_AJGC01000002.1	533637	533795	53	49.057	6.45e-09	52.4
contig_192_chunk_1001	NZ_AJGC01000002.1	533738	533598	47	44.681	2.70e-06	43.7
contig_192_chunk_1201	NZ_AJGC01000002.1	533799	533996	66	69.697	1.43e-26	111
contig_192_chunk_1201	NZ_AJGC01000002.1	533995	533798	66	59.091	1.32e-17	81.3
contig_192_chunk_1201	NZ_AJGC01000002.1	533915	533995	27	44.444	8.40e-06	30.4
contig_192_chunk_1201	NZ_AJGC01000002.1	533800	533940	47	31.915	8.40e-06	29.0
contig_192_chunk_1201	NZ_AJGC01000002.1	533996	533799	66	40.909	3.42e-05	40.0
contig_192_chunk_1401	NZ_AJGC01000002.1	533997	534146	50	76.000	5.96e-20	89.0
contig_192_chunk_1401	NZ_AJGC01000002.1	534097	533999	33	63.636	5.96e-08	49.2
contig_192_chunk_1401	NZ_AJGC01000002.1	534137	534003	45	44.444	3.42e-05	40.0
contig_192_chunk_1801	NZ_AJGC01000002.1	534423	534527	35	65.714	3.43e-18	57.0
contig_192_chunk_1801	NZ_AJGC01000002.1	534342	534434	31	64.516	3.43e-18	45.1
contig_192_chunk_2001	NZ_AJGC01000002.1	534528	534659	44	77.273	6.79e-21	84.5
contig_192_chunk_2001	NZ_AJGC01000002.1	534656	534682	9	100.000	6.79e-21	26.7
contig_192_chunk_2001	NZ_AJGC01000002.1	534667	534530	46	67.391	5.85e-15	68.4
contig_192_chunk_2001	NZ_AJGC01000002.1	534681	534655	9	100.000	5.85e-15	22.6
contig_192_chunk_2201	NZ_AJGC01000002.1	534726	534923	66	72.727	6.98e-26	108
contig_192_chunk_2201	NZ_AJGC01000002.1	534922	534767	52	71.154	4.70e-13	66.1
contig_192_chunk_2201	NZ_AJGC01000002.1	534911	534738	58	51.724	3.16e-12	63.4
contig_192_chunk_2201	NZ_AJGC01000002.1	534784	534915	44	47.727	1.32e-05	41.4
contig_192_chunk_2401	NZ_AJGC01000002.1	534930	535088	53	77.358	1.13e-22	98.1
contig_192_chunk_2401	NZ_AJGC01000002.1	535123	535001	41	68.293	5.08e-14	69.3
contig_192_chunk_2401	NZ_AJGC01000002.1	535109	534954	52	57.692	6.99e-10	55.6
contig_192_chunk_2401	NZ_AJGC01000002.1	534941	535108	56	41.071	1.67e-08	51.0
contig_192_chunk_2401	NZ_AJGC01000002.1	535104	534985	40	50.000	1.32e-05	41.4
contig_192_chunk_2601	NZ_AJGC01000002.1	535125	535322	66	75.758	2.12e-31	127
contig_192_chunk_2601	NZ_AJGC01000002.1	535316	535125	64	53.125	8.87e-13	65.2
contig_192_chunk_2601	NZ_AJGC01000002.1	535145	535315	57	50.877	2.12e-11	60.6
contig_192_chunk_2601	NZ_AJGC01000002.1	535320	535153	56	53.571	4.01e-11	59.7
contig_192_chunk_2601	NZ_AJGC01000002.1	535126	535323	66	53.030	9.60e-10	55.1
contig_192_chunk_2601	NZ_AJGC01000002.1	535324	535202	41	65.854	3.42e-09	53.3
contig_192_chunk_2801	NZ_AJGC01000002.1	535326	535523	66	83.333	4.33e-36	142
contig_192_chunk_2801	NZ_AJGC01000002.1	535522	535325	66	71.212	5.96e-24	102
contig_192_chunk_2801	NZ_AJGC01000002.1	535325	535513	63	55.556	1.81e-17	80.8
contig_192_chunk_2801	NZ_AJGC01000002.1	535514	535326	63	58.730	8.86e-17	78.5
contig_192_chunk_2801	NZ_AJGC01000002.1	535521	535327	65	52.308	1.55e-15	74.4
contig_192_chunk_2801	NZ_AJGC01000002.1	535327	535515	63	55.556	9.60e-14	68.4
contig_192_chunk_3001	NZ_AJGC01000002.1	535527	535724	66	84.848	3.15e-36	143
contig_192_chunk_3001	NZ_AJGC01000002.1	535720	535532	63	71.429	8.86e-21	91.8
contig_192_chunk_3001	NZ_AJGC01000002.1	535724	535530	65	46.154	8.87e-13	65.2
contig_192_chunk_3001	NZ_AJGC01000002.1	535538	535720	61	50.820	2.92e-07	46.9
contig_192_chunk_3001	NZ_AJGC01000002.1	535528	535719	64	46.875	3.70e-06	43.2
contig_192_chunk_3001	NZ_AJGC01000002.1	535719	535651	23	47.826	2.06e-05	29.0
contig_192_chunk_3001	NZ_AJGC01000002.1	535602	535537	22	45.455	2.06e-05	29.0
contig_192_chunk_3201	NZ_AJGC01000002.1	535725	535889	55	58.182	7.68e-17	78.7
contig_192_chunk_3201	NZ_AJGC01000002.1	535879	535775	35	68.571	6.45e-09	52.4
contig_192_chunk_3201	NZ_AJGC01000002.1	535766	535840	25	56.000	5.51e-06	32.2
contig_192_chunk_3201	NZ_AJGC01000002.1	535725	535772	16	68.750	5.51e-06	27.8
contig_192_chunk_3201	NZ_AJGC01000002.1	535872	535768	35	45.714	1.67e-04	37.7
contig_192_chunk_3401	NZ_AJGC01000002.1	535896	536093	66	46.970	2.24e-17	80.4
contig_192_chunk_3401	NZ_AJGC01000002.1	536092	535919	58	48.276	1.22e-08	51.5
contig_192_chunk_3601	NZ_AJGC01000002.1	536097	536234	46	82.609	1.09e-24	93.6
contig_192_chunk_3601	NZ_AJGC01000002.1	536232	536273	14	78.571	1.09e-24	30.4
contig_192_chunk_3601	NZ_AJGC01000002.1	536240	536100	47	48.936	8.08e-09	44.1
contig_192_chunk_3601	NZ_AJGC01000002.1	536272	536225	16	62.500	8.08e-09	25.8
contig_192_chunk_3601	NZ_AJGC01000002.1	536095	536235	47	55.319	1.43e-06	44.6
contig_192_chunk_3601	NZ_AJGC01000002.1	536235	536095	47	48.936	1.67e-04	37.7
contig_192_chunk_3801	NZ_AJGC01000002.1	536274	536453	60	86.667	2.69e-30	123
contig_192_chunk_3801	NZ_AJGC01000002.1	536440	536276	55	72.727	7.56e-19	85.4
contig_192_chunk_3801	NZ_AJGC01000002.1	536444	536277	56	53.571	8.19e-12	62.0
contig_192_chunk_3801	NZ_AJGC01000002.1	536279	536443	55	49.091	5.51e-11	59.3
contig_192_chunk_3801	NZ_AJGC01000002.1	536275	536454	60	48.333	4.01e-07	46.4
contig_192_chunk_3801	NZ_AJGC01000002.1	536454	536278	59	47.458	3.70e-06	43.2
contig_192_chunk_4601	NZ_AJGC01000002.1	536495	536689	65	87.692	2.52e-34	136
contig_192_chunk_4601	NZ_AJGC01000002.1	536688	536494	65	75.385	5.50e-27	112
contig_192_chunk_4601	NZ_AJGC01000002.1	536524	536682	53	49.057	2.49e-13	67.0
contig_192_chunk_4601	NZ_AJGC01000002.1	536683	536495	63	49.206	2.69e-10	57.0
contig_192_chunk_4601	NZ_AJGC01000002.1	536526	536681	52	48.077	9.60e-06	41.8
contig_192_chunk_4801	NZ_AJGC01000002.1	536693	536791	33	90.909	2.13e-30	74.8
contig_192_chunk_4801	NZ_AJGC01000002.1	536797	536895	33	90.909	2.13e-30	68.4
contig_192_chunk_4801	NZ_AJGC01000002.1	536796	536692	35	62.857	1.95e-21	57.0
contig_192_chunk_4801	NZ_AJGC01000002.1	536894	536796	33	78.788	1.95e-21	56.1
contig_192_chunk_4801	NZ_AJGC01000002.1	536796	536888	31	38.710	3.16e-04	36.8
contig_192_chunk_5001	NZ_AJGC01000002.1	536899	537096	66	84.848	2.30e-32	130
contig_192_chunk_5001	NZ_AJGC01000002.1	537095	536898	66	69.697	1.32e-25	107
contig_192_chunk_5001	NZ_AJGC01000002.1	536898	537095	66	42.424	8.87e-09	51.9
contig_192_chunk_5001	NZ_AJGC01000002.1	537096	536917	60	50.000	3.16e-08	50.1
contig_192_chunk_5001	NZ_AJGC01000002.1	536927	537055	43	60.465	3.16e-08	50.1
contig_192_chunk_5001	NZ_AJGC01000002.1	537094	536897	66	43.939	4.34e-08	49.6
contig_192_chunk_5201	NZ_AJGC01000002.1	537097	537273	59	89.831	5.08e-30	122
contig_192_chunk_5201	NZ_AJGC01000002.1	537269	537099	57	73.684	2.69e-22	96.8
contig_192_chunk_5201	NZ_AJGC01000002.1	537183	537097	29	68.966	1.52e-12	42.3
contig_192_chunk_5201	NZ_AJGC01000002.1	537264	537211	18	88.889	1.52e-12	40.5
contig_192_chunk_5201	NZ_AJGC01000002.1	276743	276564	60	36.667	1.81e-09	54.2
contig_192_chunk_5201	NZ_AJGC01000002.1	537212	537262	17	88.235	2.28e-07	40.0
contig_192_chunk_5201	NZ_AJGC01000002.1	537098	537145	16	81.250	2.28e-07	24.9
contig_192_chunk_5201	NZ_AJGC01000002.1	537259	537212	16	87.500	5.63e-07	35.0
contig_192_chunk_5201	NZ_AJGC01000002.1	537184	537098	29	55.172	5.63e-07	28.6
contig_192_chunk_5201	NZ_AJGC01000002.1	537213	537269	19	68.421	1.22e-04	32.7
contig_192_chunk_5201	NZ_AJGC01000002.1	537099	537143	15	60.000	1.22e-04	22.6
contig_192_chunk_5401	NZ_AJGC01000002.1	537299	537496	66	86.364	1.96e-34	137
contig_192_chunk_5401	NZ_AJGC01000002.1	537495	537298	66	60.606	6.14e-24	102
contig_192_chunk_5401	NZ_AJGC01000002.1	537490	537347	48	47.917	6.99e-06	42.3
contig_192_chunk_5401	NZ_AJGC01000002.1	537304	537492	63	34.921	9.60e-06	41.8
contig_192_chunk_5601	NZ_AJGC01000002.1	537500	537652	51	88.235	2.56e-26	105
contig_192_chunk_5601	NZ_AJGC01000002.1	537640	537675	12	83.333	2.56e-26	24.4
contig_192_chunk_5601	NZ_AJGC01000002.1	537639	537502	46	82.609	1.22e-20	91.3
contig_192_chunk_5601	NZ_AJGC01000002.1	537511	537639	43	51.163	1.55e-07	47.8
contig_192_chunk_5601	NZ_AJGC01000002.1	537637	537515	41	53.659	5.51e-07	46.0
contig_192_chunk_5601	NZ_AJGC01000002.1	276338	276189	50	34.000	1.04e-06	45.1
contig_192_chunk_5601	NZ_AJGC01000002.1	537632	537516	39	51.282	1.32e-05	41.4
contig_192_chunk_5601	NZ_AJGC01000002.1	537525	537638	38	57.895	5.96e-04	35.9
contig_192_chunk_5801	NZ_AJGC01000002.1	537676	537873	66	84.848	5.50e-31	125
contig_192_chunk_5801	NZ_AJGC01000002.1	537875	537678	66	75.758	6.45e-25	105
contig_192_chunk_5801	NZ_AJGC01000002.1	537852	537679	58	39.655	4.34e-04	36.3
contig_192_chunk_5801	NZ_AJGC01000002.1	282159	282242	28	46.429	5.96e-04	35.9
contig_192_chunk_6001	NZ_AJGC01000002.1	537877	537954	26	88.462	4.01e-11	59.7
contig_192_chunk_6001	NZ_AJGC01000002.1	537953	537876	26	84.615	1.55e-07	47.8
contig_192_chunk_6201	NZ_AJGC01000002.1	538114	538242	43	53.488	3.70e-10	56.5
contig_192_chunk_6401	NZ_AJGC01000002.1	538330	538509	60	68.333	1.54e-23	100
contig_192_chunk_6401	NZ_AJGC01000002.1	538511	538359	51	58.824	5.09e-10	56.1
contig_192_chunk_6401	NZ_AJGC01000002.1	538509	538363	49	44.898	1.67e-04	37.7
contig_192_chunk_6401	NZ_AJGC01000002.1	538367	538504	46	45.652	3.16e-04	36.8
contig_192_chunk_6601	NZ_AJGC01000002.1	538513	538629	39	51.282	8.19e-08	48.7
contig_192_chunk_6601	NZ_AJGC01000002.1	538600	538695	32	50.000	2.30e-04	37.3
contig_192_chunk_6601	NZ_AJGC01000002.1	538631	538512	40	47.500	5.96e-04	35.9
contig_192_chunk_6801	NZ_AJGC01000002.1	538702	538836	45	68.889	3.42e-05	40.0
contig_192_chunk_7001	NZ_AJGC01000002.1	539037	539204	56	66.071	6.79e-21	88.6
contig_192_chunk_7001	NZ_AJGC01000002.1	539182	539229	16	62.500	6.79e-21	22.6
contig_192_chunk_7001	NZ_AJGC01000002.1	539200	539087	38	50.000	1.04e-06	45.1
contig_192_chunk_7201	NZ_AJGC01000002.1	539233	539430	66	81.818	3.41e-33	133
contig_192_chunk_7201	NZ_AJGC01000002.1	539354	539232	41	70.732	5.08e-14	69.3
contig_192_chunk_7201	NZ_AJGC01000002.1	539430	539260	57	43.860	8.87e-09	51.9
contig_192_chunk_7201	NZ_AJGC01000002.1	539419	539261	53	45.283	5.96e-08	49.2
contig_192_chunk_7201	NZ_AJGC01000002.1	539262	539420	53	47.170	1.13e-07	48.3
contig_192_chunk_7201	NZ_AJGC01000002.1	539261	539419	53	47.170	1.67e-04	37.7
contig_192_chunk_7401	NZ_AJGC01000002.1	539434	539631	66	90.909	2.29e-40	156
contig_192_chunk_7401	NZ_AJGC01000002.1	539630	539433	66	72.727	4.69e-25	105
contig_192_chunk_7401	NZ_AJGC01000002.1	539631	539434	66	48.485	1.55e-15	74.4
contig_192_chunk_7401	NZ_AJGC01000002.1	539445	539630	62	48.387	1.55e-11	61.1
contig_192_chunk_7401	NZ_AJGC01000002.1	539444	539629	62	48.387	7.56e-11	58.8
contig_192_chunk_7401	NZ_AJGC01000002.1	539629	539444	62	45.161	4.70e-09	52.8
contig_192_chunk_7601	NZ_AJGC01000002.1	539632	539829	66	83.333	1.43e-34	137
contig_192_chunk_7601	NZ_AJGC01000002.1	539829	539632	66	51.515	6.98e-18	82.2
contig_192_chunk_7601	NZ_AJGC01000002.1	539637	539828	64	51.562	1.96e-10	57.4
contig_192_chunk_7601	NZ_AJGC01000002.1	539723	539634	30	56.667	5.18e-10	40.0
contig_192_chunk_7601	NZ_AJGC01000002.1	539828	539772	19	73.684	5.18e-10	34.1
contig_192_chunk_7601	NZ_AJGC01000002.1	539636	539752	39	56.410	4.70e-09	52.8
contig_192_chunk_7601	NZ_AJGC01000002.1	539827	539645	61	47.541	2.12e-07	47.3
contig_192_chunk_7801	NZ_AJGC01000002.1	539833	540030	66	87.879	3.17e-38	149
contig_192_chunk_7801	NZ_AJGC01000002.1	540029	539832	66	77.273	1.32e-29	121
contig_192_chunk_7801	NZ_AJGC01000002.1	539832	540029	66	48.485	3.16e-12	63.4
contig_192_chunk_7801	NZ_AJGC01000002.1	540030	539833	66	43.939	6.99e-10	55.6
contig_192_chunk_7801	NZ_AJGC01000002.1	539867	540031	55	50.909	1.32e-09	54.7
contig_192_chunk_7801	NZ_AJGC01000002.1	540031	539912	40	50.000	1.13e-07	48.3
contig_192_chunk_8001	NZ_AJGC01000002.1	540034	540231	66	83.333	3.16e-28	116
contig_192_chunk_8001	NZ_AJGC01000002.1	540230	540033	66	71.212	2.30e-20	90.4
contig_192_chunk_8001	NZ_AJGC01000002.1	540228	540034	65	55.385	3.16e-20	90.0
contig_192_chunk_8001	NZ_AJGC01000002.1	540033	540230	66	54.545	1.55e-15	74.4
contig_192_chunk_8001	NZ_AJGC01000002.1	540032	540229	66	59.091	5.50e-15	72.5
contig_192_chunk_8001	NZ_AJGC01000002.1	540151	540032	40	55.000	1.13e-07	48.3
contig_192_chunk_8201	NZ_AJGC01000002.1	540232	540429	66	72.727	7.45e-29	118
contig_192_chunk_8201	NZ_AJGC01000002.1	540431	540282	50	62.000	1.13e-11	61.6
contig_192_chunk_8201	NZ_AJGC01000002.1	540429	540232	66	43.939	1.81e-09	54.2
contig_192_chunk_8201	NZ_AJGC01000002.1	540409	540233	59	40.678	3.16e-08	50.1
contig_192_chunk_8201	NZ_AJGC01000002.1	540233	540409	59	44.068	7.57e-07	45.5
contig_192_chunk_8401	NZ_AJGC01000002.1	540433	540630	66	74.242	1.04e-26	111
contig_192_chunk_8401	NZ_AJGC01000002.1	540629	540432	66	57.576	1.81e-17	80.8
contig_192_chunk_8401	NZ_AJGC01000002.1	540630	540451	60	45.000	1.43e-06	44.6
contig_192_chunk_8401	NZ_AJGC01000002.1	540464	540631	56	42.857	2.70e-06	43.7
contig_192_chunk_8401	NZ_AJGC01000002.1	540453	540629	59	33.898	1.81e-05	40.9
contig_192_chunk_9201	NZ_AJGC01000002.1	540642	540758	39	64.103	1.26e-12	64.7
contig_192_chunk_9201	NZ_AJGC01000002.1	540757	540629	43	55.814	1.32e-09	54.7
contig_192_chunk_9201	NZ_AJGC01000002.1	540750	540646	35	48.571	3.16e-04	36.8
contig_192_chunk_9401	NZ_AJGC01000002.1	540759	540956	66	83.333	8.85e-33	131
contig_192_chunk_9401	NZ_AJGC01000002.1	540958	540761	66	74.242	1.43e-22	97.7
contig_192_chunk_9401	NZ_AJGC01000002.1	540761	540949	63	47.619	6.45e-13	65.7
contig_192_chunk_9401	NZ_AJGC01000002.1	540917	540759	53	52.830	8.19e-12	62.0
contig_192_chunk_9401	NZ_AJGC01000002.1	540951	540760	64	42.188	2.69e-10	57.0
contig_192_chunk_9401	NZ_AJGC01000002.1	540760	540915	52	48.077	1.32e-05	41.4
contig_192_chunk_9601	NZ_AJGC01000002.1	540966	541046	27	51.852	2.30e-04	37.3
contig_192_chunk_9801	NZ_AJGC01000002.1	541089	541175	29	62.069	6.52e-06	42.4
contig_192_chunk_10201	NZ_AJGC01000002.1	541495	541421	25	72.000	3.82e-12	46.0
contig_192_chunk_10201	NZ_AJGC01000002.1	541584	541480	35	51.429	3.82e-12	35.4
contig_192_chunk_10201	NZ_AJGC01000002.1	541419	541514	32	68.750	4.49e-12	52.7
contig_192_chunk_10201	NZ_AJGC01000002.1	541553	541621	23	43.478	4.49e-12	28.5
contig_192_chunk_10201	NZ_AJGC01000002.1	541478	541588	37	62.162	2.27e-10	50.4
contig_192_chunk_10201	NZ_AJGC01000002.1	541417	541497	27	44.444	2.27e-10	24.9
contig_192_chunk_10401	NZ_AJGC01000002.1	541625	541822	66	80.303	1.04e-30	124
contig_192_chunk_10401	NZ_AJGC01000002.1	541821	541624	66	66.667	9.59e-22	95.0
contig_192_chunk_10401	NZ_AJGC01000002.1	541822	541640	61	52.459	4.01e-11	59.7
contig_192_chunk_10401	NZ_AJGC01000002.1	541642	541821	60	45.000	2.49e-09	53.8
contig_192_chunk_10401	NZ_AJGC01000002.1	541644	541823	60	51.667	1.22e-08	51.5
contig_192_chunk_10601	NZ_AJGC01000002.1	541826	542023	66	83.333	2.37e-32	130
contig_192_chunk_10601	NZ_AJGC01000002.1	542022	541837	62	75.806	1.54e-23	100
contig_192_chunk_10601	NZ_AJGC01000002.1	542020	541868	51	52.941	2.92e-11	60.2
contig_192_chunk_10601	NZ_AJGC01000002.1	541837	542022	62	43.548	3.70e-10	56.5
contig_192_chunk_10601	NZ_AJGC01000002.1	541839	542021	61	50.820	8.87e-09	51.9
contig_192_chunk_10601	NZ_AJGC01000002.1	542021	541839	61	44.262	4.34e-08	49.6
contig_192_chunk_10801	NZ_AJGC01000002.1	542024	542221	66	89.394	2.91e-35	139
contig_192_chunk_10801	NZ_AJGC01000002.1	542217	542026	64	78.125	2.30e-28	116
contig_192_chunk_10801	NZ_AJGC01000002.1	542044	542220	59	35.593	1.96e-06	44.1
contig_192_chunk_11001	NZ_AJGC01000002.1	542225	542335	37	72.973	6.99e-14	68.9
contig_192_chunk_11001	NZ_AJGC01000002.1	542307	542224	28	64.286	2.49e-05	40.5
contig_192_chunk_11201	NZ_AJGC01000002.1	542367	542546	60	88.333	3.70e-30	122
contig_192_chunk_11201	NZ_AJGC01000002.1	542481	542371	37	59.459	5.31e-16	50.1
contig_192_chunk_11201	NZ_AJGC01000002.1	542545	542465	27	70.370	5.31e-16	44.5
contig_192_chunk_11201	NZ_AJGC01000002.1	542372	542542	57	52.632	4.01e-11	59.7
contig_192_chunk_11201	NZ_AJGC01000002.1	542374	542481	36	52.778	5.96e-04	35.9
contig_192_chunk_11401	NZ_AJGC01000002.1	542550	542747	66	80.303	5.50e-31	125
contig_192_chunk_11401	NZ_AJGC01000002.1	542746	542549	66	69.697	8.18e-24	101
contig_192_chunk_11401	NZ_AJGC01000002.1	542744	542559	62	45.161	1.67e-12	64.3
contig_192_chunk_11401	NZ_AJGC01000002.1	542549	542746	66	40.909	5.96e-04	35.9
contig_192_chunk_11601	NZ_AJGC01000002.1	542789	542929	47	74.468	2.92e-19	86.8
contig_192_chunk_11601	NZ_AJGC01000002.1	542931	542785	49	53.061	8.19e-04	35.4
contig_192_chunk_11801	NZ_AJGC01000002.1	542933	543127	65	75.385	6.91e-28	115
contig_192_chunk_11801	NZ_AJGC01000002.1	543126	542932	65	69.231	6.98e-22	95.5
contig_192_chunk_12001	NZ_AJGC01000002.1	543137	543334	66	83.333	3.70e-34	136
contig_192_chunk_12001	NZ_AJGC01000002.1	543333	543136	66	77.273	1.22e-28	117
contig_192_chunk_12001	NZ_AJGC01000002.1	543331	543137	65	43.077	9.60e-10	55.1
contig_192_chunk_12001	NZ_AJGC01000002.1	543135	543332	66	42.424	1.55e-07	47.8
contig_192_chunk_12001	NZ_AJGC01000002.1	543191	543135	19	63.158	1.22e-04	31.3
contig_192_chunk_12001	NZ_AJGC01000002.1	543332	543234	33	42.424	1.22e-04	24.0
contig_192_chunk_12201	NZ_AJGC01000002.1	543335	543526	64	85.938	7.55e-35	138
contig_192_chunk_12201	NZ_AJGC01000002.1	543522	543337	62	82.258	7.56e-27	111
contig_192_chunk_12201	NZ_AJGC01000002.1	543514	543335	60	46.667	5.51e-11	59.3
contig_192_chunk_12201	NZ_AJGC01000002.1	543518	543336	61	40.984	6.45e-09	52.4
contig_192_chunk_12201	NZ_AJGC01000002.1	543336	543500	55	50.909	5.96e-08	49.2
contig_192_chunk_12201	NZ_AJGC01000002.1	543352	543435	28	64.286	8.87e-05	38.6
contig_192_chunk_12401	NZ_AJGC01000002.1	543525	543677	51	88.235	1.04e-18	84.9
contig_192_chunk_12401	NZ_AJGC01000002.1	543677	543546	44	47.727	2.92e-07	46.9
contig_192_chunk_12401	NZ_AJGC01000002.1	543532	543678	49	44.898	3.42e-05	40.0
contig_192_chunk_12401	NZ_AJGC01000002.1	543636	543565	24	58.333	1.63e-04	30.9
contig_192_chunk_12401	NZ_AJGC01000002.1	543565	543539	9	88.889	1.63e-04	24.0
contig_192_chunk_13601	NZ_AJGC01000002.1	546588	546508	27	48.148	8.19e-04	35.4
contig_192_chunk_13801	NZ_AJGC01000002.1	546795	546598	66	65.152	2.69e-26	110
contig_192_chunk_13801	NZ_AJGC01000002.1	546599	546754	52	53.846	4.01e-11	59.7
contig_192_chunk_13801	NZ_AJGC01000002.1	546794	546600	65	40.000	2.70e-06	43.7
contig_192_chunk_13801	NZ_AJGC01000002.1	546790	546611	60	38.333	3.42e-05	40.0
contig_192_chunk_14001	NZ_AJGC01000002.1	546996	546799	66	77.273	6.45e-29	118
contig_192_chunk_14001	NZ_AJGC01000002.1	546797	546994	66	60.606	1.67e-16	77.6
contig_192_chunk_14001	NZ_AJGC01000002.1	546799	546984	62	43.548	1.55e-11	61.1
contig_192_chunk_14001	NZ_AJGC01000002.1	546798	546962	55	43.636	6.46e-05	39.1
contig_192_chunk_14201	NZ_AJGC01000002.1	547122	546997	42	57.143	2.21e-17	56.1
contig_192_chunk_14201	NZ_AJGC01000002.1	547193	547098	32	53.125	2.21e-17	43.2
contig_192_chunk_14401	NZ_AJGC01000002.1	547394	547197	66	77.273	1.12e-31	127
contig_192_chunk_14401	NZ_AJGC01000002.1	547201	547395	65	64.615	7.56e-23	98.7
contig_192_chunk_14401	NZ_AJGC01000002.1	547389	547237	51	50.980	8.19e-12	62.0
contig_192_chunk_14401	NZ_AJGC01000002.1	547238	547390	51	54.902	1.96e-10	57.4
contig_192_chunk_14401	NZ_AJGC01000002.1	547390	547235	52	53.846	1.81e-09	54.2
contig_192_chunk_14601	NZ_AJGC01000002.1	547595	547398	66	54.545	2.69e-18	83.5
contig_192_chunk_14601	NZ_AJGC01000002.1	547399	547593	65	47.692	1.22e-08	51.5
contig_192_chunk_14801	NZ_AJGC01000002.1	547781	547596	62	64.516	6.45e-21	92.3
contig_192_chunk_14801	NZ_AJGC01000002.1	547606	547782	59	57.627	7.56e-15	72.1
contig_192_chunk_15001	NZ_AJGC01000002.1	547976	547797	60	55.000	1.13e-07	48.3
contig_192_chunk_15201	NZ_AJGC01000002.1	548202	548026	59	30.508	1.67e-08	51.0
contig_192_chunk_15401	NZ_AJGC01000002.1	548364	548203	54	50.000	3.42e-13	66.6
contig_192_chunk_15401	NZ_AJGC01000002.1	548204	548362	53	43.396	8.87e-05	38.6
contig_192_chunk_15601	NZ_AJGC01000002.1	548583	548410	58	62.069	5.51e-11	59.3
contig_192_chunk_16001	NZ_AJGC01000002.1	548788	548931	48	62.500	1.48e-14	65.7
contig_192_chunk_16001	NZ_AJGC01000002.1	548740	548805	22	50.000	1.48e-14	24.0
contig_192_chunk_16001	NZ_AJGC01000002.1	548907	548800	36	50.000	1.55e-07	47.8
contig_192_chunk_16001	NZ_AJGC01000002.1	548799	548912	38	47.368	5.01e-05	34.5
contig_192_chunk_16001	NZ_AJGC01000002.1	548741	548779	13	76.923	5.01e-05	22.1
contig_192_chunk_16201	NZ_AJGC01000002.1	549019	549090	24	79.167	2.38e-10	46.9
contig_192_chunk_16201	NZ_AJGC01000002.1	549095	549142	16	68.750	2.38e-10	28.3
contig_192_chunk_16201	NZ_AJGC01000002.1	549089	549018	24	75.000	6.46e-05	39.1
contig_192_chunk_16401	NZ_AJGC01000002.1	549146	549265	40	85.000	1.81e-17	80.8
contig_192_chunk_16401	NZ_AJGC01000002.1	549259	549149	37	67.568	5.51e-11	59.3
contig_192_chunk_16401	NZ_AJGC01000002.1	549258	549178	27	74.074	4.01e-07	46.4
contig_192_chunk_16401	NZ_AJGC01000002.1	549242	549150	31	67.742	3.42e-05	40.0
contig_192_chunk_16401	NZ_AJGC01000002.1	549144	549260	39	64.103	1.67e-04	37.7
contig_192_chunk_16401	NZ_AJGC01000002.1	549145	549258	38	63.158	3.16e-04	36.8
contig_192_chunk_16601	NZ_AJGC01000002.1	549348	549437	30	93.333	2.49e-13	67.0
contig_192_chunk_16601	NZ_AJGC01000002.1	549427	549350	26	84.615	1.55e-07	47.8
contig_192_chunk_16601	NZ_AJGC01000002.1	549350	549436	29	55.172	4.70e-05	39.6
contig_192_chunk_16801	NZ_AJGC01000002.1	549435	549569	45	82.222	3.70e-22	96.4
contig_192_chunk_16801	NZ_AJGC01000002.1	549568	549437	44	79.545	6.45e-17	79.0
contig_192_chunk_16801	NZ_AJGC01000002.1	549566	549441	42	50.000	1.43e-06	44.6
contig_192_chunk_16801	NZ_AJGC01000002.1	549425	549568	48	35.417	1.22e-04	38.2
contig_192_chunk_16801	NZ_AJGC01000002.1	549415	549567	51	37.255	2.30e-04	37.3
contig_192_chunk_17001	NZ_AJGC01000002.1	549573	549770	66	87.879	1.12e-27	114
contig_192_chunk_17001	NZ_AJGC01000002.1	549769	549572	66	80.303	1.04e-22	98.2
contig_192_chunk_17001	NZ_AJGC01000002.1	549770	549579	64	51.562	3.70e-14	69.8
contig_192_chunk_17001	NZ_AJGC01000002.1	549593	549727	45	53.333	4.70e-09	52.8
contig_192_chunk_17001	NZ_AJGC01000002.1	549708	549571	46	54.348	1.55e-07	47.8
contig_192_chunk_17001	NZ_AJGC01000002.1	549619	549768	50	48.000	2.30e-04	37.3
contig_192_chunk_17201	NZ_AJGC01000002.1	549771	549968	66	90.909	1.43e-38	150
contig_192_chunk_17201	NZ_AJGC01000002.1	549970	549773	66	77.273	4.69e-25	105
contig_192_chunk_17201	NZ_AJGC01000002.1	549968	549780	63	58.730	1.81e-17	80.8
contig_192_chunk_17201	NZ_AJGC01000002.1	549773	549970	66	54.545	1.04e-14	71.6
contig_192_chunk_17201	NZ_AJGC01000002.1	549781	549969	63	53.968	5.96e-08	49.2
contig_192_chunk_17201	NZ_AJGC01000002.1	549969	549868	34	58.824	9.60e-06	41.8
contig_192_chunk_17401	NZ_AJGC01000002.1	549972	550169	66	81.818	1.67e-32	130
contig_192_chunk_17401	NZ_AJGC01000002.1	550168	549971	66	66.667	4.34e-20	89.5
contig_192_chunk_17401	NZ_AJGC01000002.1	550106	549975	44	54.545	1.13e-11	61.6
contig_192_chunk_17401	NZ_AJGC01000002.1	550170	549976	65	44.615	5.09e-10	56.1
contig_192_chunk_17401	NZ_AJGC01000002.1	549977	550138	54	48.148	2.12e-07	47.3
contig_192_chunk_17601	NZ_AJGC01000002.1	550173	550370	66	92.424	2.91e-39	153
contig_192_chunk_17601	NZ_AJGC01000002.1	550369	550172	66	81.818	3.16e-28	116
contig_192_chunk_17601	NZ_AJGC01000002.1	550172	550354	61	49.180	2.69e-14	70.3
contig_192_chunk_17601	NZ_AJGC01000002.1	550352	550173	60	45.000	7.56e-11	58.8
contig_192_chunk_17601	NZ_AJGC01000002.1	550353	550171	61	45.902	3.16e-08	50.1
contig_192_chunk_17601	NZ_AJGC01000002.1	550171	550353	61	45.902	5.96e-04	35.9
contig_192_chunk_17801	NZ_AJGC01000002.1	550374	550496	41	85.366	2.69e-18	83.5
contig_192_chunk_17801	NZ_AJGC01000002.1	550495	550373	41	75.610	1.13e-11	61.6
contig_192_chunk_17801	NZ_AJGC01000002.1	550487	550377	37	51.351	8.19e-08	48.7
contig_192_chunk_17801	NZ_AJGC01000002.1	550491	550378	38	50.000	2.70e-06	43.7
contig_192_chunk_17801	NZ_AJGC01000002.1	550376	550501	42	42.857	3.42e-05	40.0
contig_192_chunk_18001	NZ_AJGC01000002.1	550555	550746	64	51.562	4.29e-20	89.5
contig_192_chunk_18001	NZ_AJGC01000002.1	550742	550557	62	46.774	3.82e-10	56.5
contig_192_chunk_18201	NZ_AJGC01000002.1	550771	550947	59	64.407	1.32e-25	107
contig_192_chunk_18201	NZ_AJGC01000002.1	550946	550773	58	50.000	2.92e-11	60.2
contig_192_chunk_18201	NZ_AJGC01000002.1	550784	550861	26	50.000	1.22e-04	33.1
contig_192_chunk_18201	NZ_AJGC01000002.1	550914	550937	8	75.000	1.22e-04	22.1
contig_192_chunk_18401	NZ_AJGC01000002.1	550948	551145	66	60.606	5.50e-24	102
contig_192_chunk_18401	NZ_AJGC01000002.1	551093	550983	37	70.270	1.32e-09	54.7
contig_192_chunk_18401	NZ_AJGC01000002.1	551145	550948	66	37.879	8.19e-04	35.4
contig_192_chunk_18601	NZ_AJGC01000002.1	551149	551346	66	46.970	4.34e-16	76.2
contig_192_chunk_18801	NZ_AJGC01000002.1	551398	551550	51	50.980	2.92e-11	60.2
contig_192_chunk_18801	NZ_AJGC01000002.1	551549	551397	51	45.098	1.32e-05	41.4
contig_192_chunk_19001	NZ_AJGC01000002.1	551551	551748	66	54.545	1.54e-19	87.7
contig_192_chunk_19001	NZ_AJGC01000002.1	551744	551670	25	60.000	3.16e-04	36.8
contig_192_chunk_19201	NZ_AJGC01000002.1	551757	551948	64	54.688	1.22e-16	78.0
contig_192_chunk_19201	NZ_AJGC01000002.1	551947	551831	39	58.974	1.67e-08	51.0
contig_192_chunk_19201	NZ_AJGC01000002.1	551942	551835	36	47.222	8.19e-04	35.4
contig_192_chunk_19401	NZ_AJGC01000002.1	551952	552095	48	62.500	1.04e-14	71.6
contig_192_chunk_19401	NZ_AJGC01000002.1	552052	551951	34	64.706	2.12e-07	47.3
contig_192_chunk_19601	NZ_AJGC01000002.1	552153	552344	64	59.375	1.22e-20	91.3
contig_192_chunk_19601	NZ_AJGC01000002.1	552253	552158	32	62.500	1.43e-06	44.6
contig_192_chunk_19801	NZ_AJGC01000002.1	552387	552545	53	43.396	4.15e-09	53.0
contig_192_chunk_19801	NZ_AJGC01000002.1	552544	552398	49	48.980	1.04e-06	45.1
contig_192_chunk_21601	NZ_AJGC01000001.1	158717	158776	20	60.000	3.61e-04	33.1
contig_192_chunk_21601	NZ_AJGC01000001.1	616633	616689	19	52.632	3.61e-04	30.4
contig_192_chunk_22601	NZ_AJGC01000002.1	584011	583817	65	56.923	8.19e-20	88.6
contig_192_chunk_22601	NZ_AJGC01000002.1	583839	584009	57	50.877	4.34e-08	49.6
contig_192_chunk_22801	NZ_AJGC01000002.1	584212	584015	66	62.121	3.16e-24	103
contig_192_chunk_22801	NZ_AJGC01000002.1	584019	584207	63	57.143	2.92e-11	60.2
contig_192_chunk_22801	NZ_AJGC01000002.1	584192	584055	46	47.826	1.96e-06	44.1
contig_192_chunk_22801	NZ_AJGC01000002.1	584057	584209	51	45.098	3.70e-06	43.2
contig_192_chunk_22801	NZ_AJGC01000002.1	584032	584208	59	42.373	3.42e-05	40.0
contig_192_chunk_22801	NZ_AJGC01000002.1	584205	584014	64	39.062	8.87e-05	38.6
contig_192_chunk_23201	NZ_AJGC01000002.1	584596	584402	65	55.385	4.01e-19	86.3
contig_192_chunk_23201	NZ_AJGC01000002.1	584421	584594	58	44.828	3.42e-09	53.3
contig_192_chunk_23401	NZ_AJGC01000002.1	584758	584600	53	60.377	2.12e-15	73.9
contig_192_chunk_23401	NZ_AJGC01000002.1	584598	584795	66	48.485	2.30e-08	50.6
contig_192_chunk_23601	NZ_AJGC01000002.1	584992	584801	64	62.500	2.10e-20	90.5
contig_192_chunk_23601	NZ_AJGC01000002.1	584880	584996	39	58.974	2.42e-11	49.2
contig_192_chunk_23601	NZ_AJGC01000002.1	584799	584843	15	80.000	2.42e-11	29.5
contig_192_chunk_23801	NZ_AJGC01000002.1	585142	585002	47	63.830	3.70e-14	69.8
contig_192_chunk_24001	NZ_AJGC01000002.1	585398	585234	55	76.364	8.18e-24	101
contig_192_chunk_24001	NZ_AJGC01000002.1	585244	585399	52	65.385	1.32e-17	81.3
contig_192_chunk_24001	NZ_AJGC01000002.1	585399	585235	55	41.818	4.01e-07	46.4
contig_192_chunk_24201	NZ_AJGC01000002.1	585599	585402	66	75.758	2.28e-29	120
contig_192_chunk_24201	NZ_AJGC01000002.1	585400	585597	66	62.121	1.06e-13	68.3
contig_192_chunk_24201	NZ_AJGC01000002.1	152835	152716	40	55.000	7.21e-09	52.2
contig_192_chunk_24201	NZ_AJGC01000002.1	94323	94228	32	65.625	7.21e-09	52.2
contig_192_chunk_24201	NZ_AJGC01000002.1	585407	585586	60	41.667	1.04e-06	45.1
contig_192_chunk_24201	NZ_AJGC01000002.1	488661	488798	46	43.478	1.05e-05	41.7
contig_192_chunk_24201	NZ_AJGC01000002.1	487839	487934	32	56.250	1.44e-05	41.3
contig_192_chunk_24201	NZ_AJGC01000002.1	585408	585599	64	45.312	3.42e-05	40.0
contig_192_chunk_24201	NZ_AJGC01000002.1	152819	152715	35	45.714	5.96e-04	35.9
contig_192_chunk_24201	NZ_AJGC01000002.1	585517	585410	36	41.667	8.19e-04	35.4
contig_192_chunk_24401	NZ_AJGC01000002.1	585749	585600	50	78.000	2.49e-21	93.6
contig_192_chunk_24401	NZ_AJGC01000002.1	585601	585771	57	61.404	2.30e-16	77.1
contig_192_chunk_24401	NZ_AJGC01000002.1	585615	585752	46	43.478	8.19e-04	35.4
contig_192_chunk_24601	NZ_AJGC01000002.1	585986	585801	62	64.516	3.70e-22	96.4
contig_192_chunk_24601	NZ_AJGC01000002.1	585805	585987	61	50.820	6.45e-13	65.7
contig_192_chunk_24601	NZ_AJGC01000002.1	488316	488510	65	35.385	8.87e-09	51.9
contig_192_chunk_24601	NZ_AJGC01000002.1	153195	153037	53	35.849	6.99e-06	42.3
contig_192_chunk_24601	NZ_AJGC01000002.1	487374	487547	58	34.483	2.49e-05	40.5
contig_192_chunk_24601	NZ_AJGC01000002.1	94593	94516	26	50.000	2.30e-04	37.3
contig_192_chunk_24601	NZ_AJGC01000002.1	153038	153196	53	35.849	3.16e-04	36.8
contig_192_chunk_24601	NZ_AJGC01000002.1	585843	585989	49	40.816	4.34e-04	36.3
contig_192_chunk_24601	NZ_AJGC01000002.1	487549	487433	39	46.154	8.19e-04	35.4
contig_192_chunk_24801	NZ_AJGC01000002.1	586157	586014	48	83.333	8.86e-21	91.8
contig_192_chunk_24801	NZ_AJGC01000002.1	586021	586158	46	71.739	8.87e-13	65.2
contig_192_chunk_24801	NZ_AJGC01000002.1	585990	586157	56	39.286	1.81e-05	40.9
contig_192_chunk_25001	NZ_AJGC01000002.1	586358	586164	65	76.923	5.08e-30	122
contig_192_chunk_25001	NZ_AJGC01000002.1	586165	586359	65	58.462	8.19e-16	75.3
contig_192_chunk_25001	NZ_AJGC01000002.1	586350	586237	38	47.368	2.07e-10	49.6
contig_192_chunk_25001	NZ_AJGC01000002.1	586206	586165	14	50.000	2.07e-10	25.8
contig_192_chunk_25001	NZ_AJGC01000002.1	586167	586328	54	50.000	1.22e-08	51.5
contig_192_chunk_25001	NZ_AJGC01000002.1	586238	586351	38	47.368	3.16e-04	36.8
contig_192_chunk_25201	NZ_AJGC01000002.1	586559	586362	66	84.848	3.15e-32	129
contig_192_chunk_25201	NZ_AJGC01000002.1	586360	586551	64	67.188	1.55e-15	74.4
contig_192_chunk_25201	NZ_AJGC01000002.1	586551	586363	63	39.683	2.49e-09	53.8
contig_192_chunk_25201	NZ_AJGC01000002.1	586362	586550	63	44.444	4.34e-08	49.6
contig_192_chunk_25201	NZ_AJGC01000002.1	586367	586552	62	43.548	2.49e-05	40.5
contig_192_chunk_25401	NZ_AJGC01000002.1	586757	586560	66	56.061	1.22e-20	91.3
contig_192_chunk_25401	NZ_AJGC01000002.1	586689	586561	43	44.186	3.16e-08	50.1
contig_192_chunk_25401	NZ_AJGC01000002.1	586627	586752	42	40.476	1.53e-05	29.9
contig_192_chunk_25401	NZ_AJGC01000002.1	586560	586616	19	73.684	1.53e-05	28.6
contig_192_chunk_25401	NZ_AJGC01000002.1	586565	586660	32	53.125	1.67e-04	37.7
contig_192_chunk_25601	NZ_AJGC01000002.1	586910	586764	49	48.980	2.01e-13	58.2
contig_192_chunk_25601	NZ_AJGC01000002.1	586961	586920	14	57.143	2.01e-13	27.6
contig_192_chunk_25601	NZ_AJGC01000002.1	586762	586872	37	45.946	9.60e-06	41.8
contig_192_chunk_26401	NZ_AJGC01000002.1	587633	587586	16	75.000	1.22e-04	29.0
contig_192_chunk_26401	NZ_AJGC01000002.1	587493	587440	18	55.556	1.22e-04	26.3
contig_192_chunk_26601	NZ_AJGC01000002.1	587744	587854	37	67.568	5.96e-12	62.5
contig_192_chunk_26601	NZ_AJGC01000002.1	587853	587743	37	59.459	2.49e-05	40.5
contig_192_chunk_26601	NZ_AJGC01000002.1	587854	587717	46	43.478	6.46e-05	39.1
contig_192_chunk_26801	NZ_AJGC01000002.1	587855	587980	42	57.143	7.56e-11	58.8
contig_192_chunk_26801	NZ_AJGC01000002.1	587973	587857	39	48.718	1.32e-05	41.4
contig_192_chunk_27001	NZ_AJGC01000002.1	588056	588253	66	77.273	2.49e-33	133
contig_192_chunk_27001	NZ_AJGC01000002.1	588253	588059	65	47.692	2.92e-15	73.5
contig_192_chunk_27001	NZ_AJGC01000002.1	588252	588142	37	70.270	1.32e-09	54.7
contig_192_chunk_27001	NZ_AJGC01000002.1	588060	588233	58	46.552	2.30e-08	50.6
contig_192_chunk_27001	NZ_AJGC01000002.1	23529	23335	65	30.769	5.96e-08	49.2
contig_192_chunk_27201	NZ_AJGC01000002.1	588260	588454	65	87.692	1.02e-34	138
contig_192_chunk_27201	NZ_AJGC01000002.1	588450	588256	65	80.000	1.32e-29	121
contig_192_chunk_27201	NZ_AJGC01000002.1	23325	23134	64	51.562	7.59e-17	78.7
contig_192_chunk_27201	NZ_AJGC01000002.1	588259	588378	40	60.000	7.56e-11	58.8
contig_192_chunk_27201	NZ_AJGC01000002.1	588430	588260	57	49.123	1.43e-10	57.9
contig_192_chunk_27201	NZ_AJGC01000002.1	588264	588374	37	62.162	4.70e-09	52.8
contig_192_chunk_27201	NZ_AJGC01000002.1	588353	588264	30	66.667	3.70e-06	43.2
contig_192_chunk_27201	NZ_AJGC01000002.1	23138	23308	57	47.368	9.60e-06	41.8
contig_192_chunk_27401	NZ_AJGC01000002.1	588455	588652	66	87.879	7.17e-25	105
contig_192_chunk_27401	NZ_AJGC01000002.1	588654	588457	66	74.242	1.04e-22	98.2
contig_192_chunk_27401	NZ_AJGC01000002.1	23133	23029	35	68.571	4.75e-12	62.8
contig_192_chunk_27401	NZ_AJGC01000002.1	588459	588626	56	50.000	6.99e-10	55.6
contig_192_chunk_27401	NZ_AJGC01000002.1	588562	588461	34	64.706	8.19e-08	48.7
contig_192_chunk_27401	NZ_AJGC01000002.1	588460	588621	54	46.296	1.13e-07	48.3
contig_192_chunk_27401	NZ_AJGC01000002.1	588575	588462	38	55.263	2.12e-07	47.3
contig_192_chunk_27401	NZ_AJGC01000002.1	23006	23131	42	57.143	6.99e-06	42.3
contig_192_chunk_27601	NZ_AJGC01000002.1	588656	588826	57	82.456	5.96e-28	115
contig_192_chunk_27601	NZ_AJGC01000002.1	588822	588655	56	75.000	2.49e-17	80.3
contig_192_chunk_27601	NZ_AJGC01000002.1	588829	588656	58	56.897	1.55e-11	61.1
contig_192_chunk_27601	NZ_AJGC01000002.1	588821	588657	55	45.455	4.70e-09	52.8
contig_192_chunk_27601	NZ_AJGC01000002.1	588657	588809	51	52.941	1.43e-06	44.6
contig_192_chunk_27801	NZ_AJGC01000002.1	589063	588962	34	47.059	1.24e-07	39.1
contig_192_chunk_27801	NZ_AJGC01000002.1	589111	589049	21	47.619	1.24e-07	26.7
contig_192_chunk_28201	NZ_AJGC01000002.1	589272	589400	43	62.791	2.12e-11	60.6
contig_192_chunk_28401	NZ_AJGC01000002.1	589416	589586	57	57.895	1.96e-18	84.0
contig_192_chunk_28401	NZ_AJGC01000002.1	589573	589457	39	69.231	1.43e-10	57.9
contig_192_chunk_28401	NZ_AJGC01000002.1	589571	589428	48	45.833	4.34e-04	36.3
contig_192_chunk_28601	NZ_AJGC01000002.1	589617	589790	58	51.724	4.70e-13	66.1
contig_192_chunk_28601	NZ_AJGC01000002.1	314439	314576	46	47.826	1.67e-04	37.7
contig_192_chunk_28801	NZ_AJGC01000002.1	589806	590003	66	63.636	1.12e-23	101
contig_192_chunk_28801	NZ_AJGC01000002.1	590000	589806	65	53.846	3.16e-12	63.4
contig_192_chunk_28801	NZ_AJGC01000002.1	590004	589813	64	48.438	2.49e-09	53.8
contig_192_chunk_28801	NZ_AJGC01000002.1	589936	589808	43	58.140	6.45e-09	52.4
contig_192_chunk_28801	NZ_AJGC01000002.1	589813	590001	63	50.794	8.87e-09	51.9
contig_192_chunk_28801	NZ_AJGC01000002.1	314709	314825	39	46.154	2.01e-08	45.1
contig_192_chunk_28801	NZ_AJGC01000002.1	314634	314669	12	50.000	2.01e-08	23.5
contig_192_chunk_28801	NZ_AJGC01000002.1	589880	590005	42	50.000	5.96e-04	35.9
contig_192_chunk_29001	NZ_AJGC01000002.1	590007	590153	49	69.388	1.81e-17	80.8
contig_192_chunk_29001	NZ_AJGC01000002.1	590030	590158	43	58.140	3.16e-08	50.1
contig_192_chunk_29001	NZ_AJGC01000002.1	590138	590040	33	57.576	8.87e-05	38.6
contig_192_chunk_29001	NZ_AJGC01000002.1	590104	590009	32	53.125	2.30e-04	37.3
contig_192_chunk_29001	NZ_AJGC01000002.1	590023	590133	37	56.757	2.30e-04	37.3
contig_192_chunk_29201	NZ_AJGC01000002.1	590198	590284	29	62.069	1.22e-08	51.5
contig_192_chunk_29201	NZ_AJGC01000002.1	590295	590200	32	56.250	6.99e-06	42.3
contig_192_chunk_29601	NZ_AJGC01000002.1	590861	590724	46	58.696	7.56e-11	58.8
contig_192_chunk_29601	NZ_AJGC01000002.1	590760	590852	31	70.968	1.67e-08	51.0
contig_192_chunk_29601	NZ_AJGC01000002.1	590786	590860	25	72.000	5.51e-07	46.0
contig_192_chunk_29601	NZ_AJGC01000002.1	590821	590759	21	76.190	5.96e-04	35.9
contig_192_chunk_29801	NZ_AJGC01000002.1	591062	590871	64	67.188	2.92e-19	86.8
contig_192_chunk_29801	NZ_AJGC01000002.1	590869	591063	65	66.154	2.12e-17	80.6
contig_192_chunk_29801	NZ_AJGC01000002.1	591063	590869	65	49.231	5.96e-12	62.5
contig_192_chunk_29801	NZ_AJGC01000002.1	590895	591062	56	46.429	1.32e-09	54.7
contig_192_chunk_29801	NZ_AJGC01000002.1	591061	590927	45	51.111	1.55e-07	47.8
contig_192_chunk_29801	NZ_AJGC01000002.1	590954	591061	36	47.222	4.34e-04	36.3
contig_192_chunk_30001	NZ_AJGC01000002.1	591060	591185	42	92.857	4.89e-22	96.0
contig_192_chunk_30001	NZ_AJGC01000002.1	591071	591184	38	71.053	2.92e-11	60.2
contig_192_chunk_30001	NZ_AJGC01000002.1	591061	591183	41	56.098	2.30e-08	50.6
contig_192_chunk_30001	NZ_AJGC01000002.1	591171	591091	27	66.667	8.19e-08	48.7
contig_192_chunk_30001	NZ_AJGC01000002.1	591182	591084	33	57.576	4.01e-07	46.4
contig_192_chunk_30001	NZ_AJGC01000002.1	591184	591137	16	93.750	2.03e-04	37.4
contig_192_chunk_30201	NZ_AJGC01000002.1	591189	591254	22	90.909	8.19e-08	48.7
contig_192_chunk_30201	NZ_AJGC01000002.1	591250	591188	21	80.952	1.96e-06	44.1
contig_192_chunk_30401	NZ_AJGC01000002.1	591308	591433	42	83.333	6.79e-21	89.0
contig_192_chunk_30401	NZ_AJGC01000002.1	591265	591297	11	54.545	6.79e-21	22.1
contig_192_chunk_30401	NZ_AJGC01000002.1	591429	591304	42	69.048	5.09e-10	56.1
contig_192_chunk_30401	NZ_AJGC01000002.1	591288	591428	47	48.936	1.55e-07	47.8
contig_192_chunk_30401	NZ_AJGC01000002.1	591433	591308	42	52.381	1.04e-06	45.1
contig_192_chunk_30401	NZ_AJGC01000002.1	591428	591309	40	45.000	1.43e-06	44.6
contig_192_chunk_30401	NZ_AJGC01000002.1	591304	591429	42	54.762	2.49e-05	40.5
contig_192_chunk_30601	NZ_AJGC01000002.1	591436	591612	59	62.712	4.69e-21	92.7
contig_192_chunk_30801	NZ_AJGC01000002.1	591616	591813	66	81.818	5.96e-24	102
contig_192_chunk_30801	NZ_AJGC01000002.1	591812	591615	66	68.182	3.42e-21	93.2
contig_192_chunk_30801	NZ_AJGC01000002.1	591813	591616	66	53.030	2.69e-14	70.3
contig_192_chunk_30801	NZ_AJGC01000002.1	591630	591809	60	43.333	1.32e-09	54.7
contig_192_chunk_30801	NZ_AJGC01000002.1	591629	591808	60	46.667	2.49e-09	53.8
contig_192_chunk_30801	NZ_AJGC01000002.1	591811	591629	61	42.623	4.70e-05	39.6
contig_192_chunk_31001	NZ_AJGC01000002.1	591814	592011	66	75.758	2.12e-31	127
contig_192_chunk_31001	NZ_AJGC01000002.1	592010	591816	65	64.615	7.56e-19	85.4
contig_192_chunk_31001	NZ_AJGC01000002.1	592009	591815	65	40.000	1.81e-05	40.9
contig_192_chunk_31001	NZ_AJGC01000002.1	591816	592013	66	34.848	6.46e-05	39.1
contig_192_chunk_31201	NZ_AJGC01000002.1	592015	592212	66	68.182	3.17e-25	106
contig_192_chunk_31201	NZ_AJGC01000002.1	592130	592014	39	61.538	2.30e-08	50.6
contig_192_chunk_31401	NZ_AJGC01000002.1	592216	592413	66	78.788	8.02e-31	125
contig_192_chunk_31401	NZ_AJGC01000002.1	592409	592215	65	69.231	2.49e-25	106
contig_192_chunk_31401	NZ_AJGC01000002.1	592214	592369	52	48.077	1.50e-07	47.8
contig_192_chunk_31401	NZ_AJGC01000002.1	592398	592216	61	45.902	1.55e-07	47.8
contig_192_chunk_31601	NZ_AJGC01000002.1	592516	592608	31	38.710	7.61e-07	36.8
contig_192_chunk_31601	NZ_AJGC01000002.1	592414	592485	24	41.667	7.61e-07	26.3
contig_192_chunk_31801	NZ_AJGC01000002.1	592615	592698	28	78.571	1.48e-14	59.7
contig_192_chunk_31801	NZ_AJGC01000002.1	592697	592750	18	66.667	1.48e-14	29.9
contig_192_chunk_31801	NZ_AJGC01000002.1	592697	592623	25	72.000	1.22e-04	38.2
contig_192_chunk_31801	NZ_AJGC01000002.1	592696	592622	25	64.000	4.34e-04	36.3
contig_192_chunk_32001	NZ_AJGC01000002.1	595864	595911	16	87.500	5.96e-04	35.9
contig_192_chunk_32201	NZ_AJGC01000002.1	595979	596116	46	60.870	8.20e-20	76.2
contig_192_chunk_32201	NZ_AJGC01000002.1	595918	595980	21	66.667	8.20e-20	31.3
contig_192_chunk_32201	NZ_AJGC01000002.1	596115	595978	46	52.174	4.34e-08	49.6
contig_192_chunk_32401	NZ_AJGC01000002.1	596117	596314	66	56.061	3.42e-20	89.8
contig_192_chunk_32401	NZ_AJGC01000002.1	596313	596119	65	50.769	5.96e-08	49.2
contig_192_chunk_32401	NZ_AJGC01000002.1	596305	596159	49	40.816	3.42e-05	40.0
contig_192_chunk_32601	NZ_AJGC01000002.1	596318	596434	39	53.846	7.56e-11	58.8
contig_192_chunk_32601	NZ_AJGC01000002.1	596388	596317	24	75.000	9.60e-06	41.8
contig_192_chunk_32801	NZ_AJGC01000002.1	596652	596488	55	58.182	9.59e-18	81.7
contig_192_chunk_32801	NZ_AJGC01000002.1	21157	21014	48	41.667	8.19e-08	48.7
contig_192_chunk_32801	NZ_AJGC01000002.1	12390	12271	40	50.000	1.55e-07	47.8
contig_192_chunk_32801	NZ_AJGC01000002.1	596573	596653	27	62.963	3.42e-05	40.0
contig_192_chunk_33001	NZ_AJGC01000002.1	596886	596695	64	65.625	8.86e-25	105
contig_192_chunk_33001	NZ_AJGC01000002.1	596696	596881	62	56.452	9.60e-14	68.4
contig_192_chunk_33001	NZ_AJGC01000002.1	21367	21200	56	44.643	1.55e-11	61.1
contig_192_chunk_33001	NZ_AJGC01000002.1	596728	596886	53	37.736	8.19e-04	35.4
contig_192_chunk_33201	NZ_AJGC01000002.1	597084	596953	44	45.455	1.32e-09	54.7
contig_192_chunk_33401	NZ_AJGC01000002.1	597276	597088	63	79.365	2.91e-31	126
contig_192_chunk_33401	NZ_AJGC01000002.1	597122	597274	51	72.549	8.86e-17	78.5
contig_192_chunk_33401	NZ_AJGC01000002.1	21826	21710	39	41.026	1.78e-11	42.8
contig_192_chunk_33401	NZ_AJGC01000002.1	21715	21650	22	54.545	1.78e-11	36.3
contig_192_chunk_33401	NZ_AJGC01000002.1	597275	597087	63	47.619	1.32e-09	54.7
contig_192_chunk_33401	NZ_AJGC01000002.1	597088	597240	51	50.980	4.34e-08	49.6
contig_192_chunk_33401	NZ_AJGC01000002.1	597087	597275	63	44.444	2.70e-06	43.7
contig_192_chunk_33601	NZ_AJGC01000002.1	597465	597295	57	61.404	1.55e-11	61.1
contig_192_chunk_33801	NZ_AJGC01000002.1	597669	597538	44	70.455	3.70e-14	69.8
contig_192_chunk_33801	NZ_AJGC01000002.1	597539	597670	44	61.364	1.67e-08	51.0
contig_192_chunk_34001	NZ_AJGC01000002.1	597870	597673	66	87.879	7.55e-35	138
contig_192_chunk_34001	NZ_AJGC01000002.1	597677	597868	64	75.000	2.69e-18	83.5
contig_192_chunk_34001	NZ_AJGC01000002.1	597679	597870	64	45.312	3.42e-09	53.3
contig_192_chunk_34001	NZ_AJGC01000002.1	597711	597866	52	42.308	3.42e-05	40.0
contig_192_chunk_34001	NZ_AJGC01000002.1	263501	263584	28	57.143	2.30e-04	37.3
contig_192_chunk_34001	NZ_AJGC01000002.1	597847	597677	57	42.105	8.19e-04	35.4
contig_192_chunk_34201	NZ_AJGC01000002.1	598068	597871	66	90.909	2.12e-35	140
contig_192_chunk_34201	NZ_AJGC01000002.1	597872	598063	64	71.875	1.81e-21	94.1
contig_192_chunk_34201	NZ_AJGC01000002.1	597877	598065	63	33.333	5.09e-06	42.8
contig_192_chunk_34401	NZ_AJGC01000002.1	598269	598072	66	78.788	1.55e-30	124
contig_192_chunk_34401	NZ_AJGC01000002.1	598076	598270	65	66.154	3.16e-20	90.0
contig_192_chunk_34601	NZ_AJGC01000002.1	598470	598273	66	86.364	8.85e-37	144
contig_192_chunk_34601	NZ_AJGC01000002.1	598334	598468	45	66.667	6.45e-13	65.7
contig_192_chunk_34801	NZ_AJGC01000002.1	598668	598471	66	53.030	5.08e-18	82.6
contig_192_chunk_34801	NZ_AJGC01000002.1	598472	598636	55	58.182	1.32e-13	68.0
contig_192_chunk_34801	NZ_AJGC01000002.1	598669	598481	63	42.857	1.96e-10	57.4
contig_192_chunk_34801	NZ_AJGC01000002.1	598482	598670	63	39.683	5.51e-07	46.0
contig_192_chunk_35001	NZ_AJGC01000002.1	598816	598673	48	85.417	1.74e-31	101
contig_192_chunk_35001	NZ_AJGC01000002.1	598871	598815	19	84.211	1.74e-31	45.5
contig_192_chunk_35001	NZ_AJGC01000002.1	598671	598790	40	80.000	2.21e-17	72.1
contig_192_chunk_35001	NZ_AJGC01000002.1	598840	598869	10	90.000	2.21e-17	27.2
contig_192_chunk_35001	NZ_AJGC01000002.1	598672	598818	49	53.061	7.04e-10	50.1
contig_192_chunk_35001	NZ_AJGC01000002.1	598815	598871	19	63.158	7.04e-10	23.5
contig_192_chunk_35001	NZ_AJGC01000002.1	598673	598774	34	58.824	6.46e-05	39.1
contig_192_chunk_35201	NZ_AJGC01000002.1	599069	598872	66	72.727	3.42e-29	119
contig_192_chunk_35201	NZ_AJGC01000002.1	598873	599055	61	65.574	3.42e-17	79.9
contig_192_chunk_35201	NZ_AJGC01000002.1	598923	599066	48	52.083	6.45e-09	52.4
contig_192_chunk_35201	NZ_AJGC01000002.1	599052	598885	56	48.214	5.09e-06	42.8
contig_192_chunk_35201	NZ_AJGC01000002.1	598874	599056	61	44.262	1.32e-05	41.4
contig_192_chunk_35201	NZ_AJGC01000002.1	599065	598946	40	52.500	3.16e-04	36.8
contig_192_chunk_35401	NZ_AJGC01000002.1	599258	599073	62	66.129	3.16e-24	103
contig_192_chunk_35401	NZ_AJGC01000002.1	599076	599255	60	48.333	3.70e-10	56.5
contig_192_chunk_35401	NZ_AJGC01000002.1	599244	599110	45	46.667	1.81e-05	40.9
contig_192_chunk_35801	NZ_AJGC01000002.1	599583	599392	64	64.062	2.30e-24	103
contig_192_chunk_35801	NZ_AJGC01000002.1	599390	599584	65	56.923	2.49e-13	67.0
contig_192_chunk_35801	NZ_AJGC01000002.1	599578	599498	27	48.148	3.73e-05	29.0
contig_192_chunk_35801	NZ_AJGC01000002.1	599519	599385	45	37.778	3.73e-05	28.1
contig_192_chunk_36001	NZ_AJGC01000002.1	599778	599683	32	84.375	2.74e-18	60.5
contig_192_chunk_36001	NZ_AJGC01000002.1	599646	599587	20	80.000	2.74e-18	41.8
contig_192_chunk_36001	NZ_AJGC01000002.1	599585	599647	21	76.190	6.46e-05	39.1
contig_192_chunk_36401	NZ_AJGC01000002.1	600173	599982	64	37.500	2.69e-10	57.0
contig_192_chunk_36601	NZ_AJGC01000002.1	600374	600177	66	62.121	5.08e-22	95.9
contig_192_chunk_36601	NZ_AJGC01000002.1	600238	600375	46	60.870	1.32e-13	68.0
contig_192_chunk_36801	NZ_AJGC01000002.1	600524	600402	41	78.049	3.42e-17	79.9
contig_192_chunk_36801	NZ_AJGC01000002.1	600400	600525	42	57.143	2.69e-10	57.0
contig_192_chunk_37201	NZ_AJGC01000002.1	600701	600898	66	65.152	1.67e-15	74.3
contig_192_chunk_37401	NZ_AJGC01000002.1	600978	601082	35	85.714	6.84e-18	73.5
contig_192_chunk_37401	NZ_AJGC01000002.1	600908	600976	23	52.174	6.84e-18	27.5
contig_192_chunk_37401	NZ_AJGC01000002.1	444308	444207	34	50.000	2.31e-06	43.9
contig_192_chunk_37401	NZ_AJGC01000002.1	601081	601007	25	76.000	6.46e-05	39.1
contig_192_chunk_37601	NZ_AJGC01000002.1	601086	601283	66	78.788	1.12e-31	127
contig_192_chunk_37601	NZ_AJGC01000002.1	601279	601085	65	67.692	1.81e-21	94.1
contig_192_chunk_37601	NZ_AJGC01000002.1	444167	443982	62	32.258	5.51e-07	46.0
contig_192_chunk_37601	NZ_AJGC01000002.1	601211	601092	40	42.500	5.09e-06	42.8
contig_192_chunk_37801	NZ_AJGC01000002.1	601284	601481	66	63.636	8.86e-25	105
contig_192_chunk_37801	NZ_AJGC01000002.1	443975	443790	62	45.161	8.87e-13	65.2
contig_192_chunk_37801	NZ_AJGC01000002.1	601480	601286	65	47.692	2.92e-11	60.2
contig_192_chunk_38001	NZ_AJGC01000002.1	601555	601484	24	62.500	1.81e-05	40.9
contig_192_chunk_38001	NZ_AJGC01000002.1	601485	601550	22	68.182	1.67e-04	37.7
contig_192_chunk_38201	NZ_AJGC01000002.1	604533	604712	60	78.333	3.70e-34	136
contig_192_chunk_38201	NZ_AJGC01000002.1	604709	604551	53	54.717	5.08e-14	69.3
contig_192_chunk_38201	NZ_AJGC01000002.1	604708	604619	30	90.000	3.16e-12	63.4
contig_192_chunk_38201	NZ_AJGC01000002.1	604707	604552	52	51.923	2.69e-10	57.0
contig_192_chunk_38201	NZ_AJGC01000002.1	604549	604701	51	49.020	2.92e-07	46.9
contig_192_chunk_38201	NZ_AJGC01000002.1	604637	604708	24	70.833	4.70e-05	39.6
contig_192_chunk_38401	NZ_AJGC01000002.1	604993	604805	63	53.968	3.70e-18	83.1
contig_192_chunk_38401	NZ_AJGC01000002.1	604800	604985	62	43.548	6.45e-09	52.4
contig_192_chunk_38601	NZ_AJGC01000002.1	605149	605015	45	73.333	1.04e-18	84.9
contig_192_chunk_38601	NZ_AJGC01000002.1	605027	605149	41	51.220	3.16e-08	50.1
contig_192_chunk_38601	NZ_AJGC01000002.1	605148	605059	30	56.667	1.22e-04	38.2
contig_192_chunk_38601	NZ_AJGC01000002.1	605013	605099	29	62.069	1.67e-04	37.7
contig_192_chunk_39001	NZ_AJGC01000002.1	605151	605288	46	63.043	1.32e-17	81.3
contig_192_chunk_39001	NZ_AJGC01000002.1	605287	605153	45	46.667	4.70e-05	39.6
contig_192_chunk_39201	NZ_AJGC01000002.1	605334	605498	55	74.545	4.00e-31	126
contig_192_chunk_39201	NZ_AJGC01000002.1	605496	605329	56	50.000	5.09e-10	56.1
contig_192_chunk_39201	NZ_AJGC01000002.1	605330	605434	35	57.143	2.92e-07	46.9
contig_192_chunk_39201	NZ_AJGC01000002.1	605497	605399	33	63.636	1.43e-06	44.6
contig_192_chunk_39401	NZ_AJGC01000002.1	605499	605696	66	75.758	4.69e-33	132
contig_192_chunk_39401	NZ_AJGC01000002.1	605500	605688	63	47.619	4.70e-09	52.8
contig_192_chunk_39401	NZ_AJGC01000002.1	605698	605501	66	66.667	7.57e-07	45.5
contig_192_chunk_39401	NZ_AJGC01000002.1	605504	605698	65	46.154	1.04e-06	45.1
contig_192_chunk_39401	NZ_AJGC01000002.1	605687	605502	62	51.613	5.09e-06	42.8
contig_192_chunk_39601	NZ_AJGC01000002.1	605700	605882	61	80.328	1.12e-31	127
contig_192_chunk_39601	NZ_AJGC01000002.1	605878	605699	60	71.667	4.69e-21	92.7
contig_192_chunk_39601	NZ_AJGC01000002.1	605879	605700	60	50.000	1.43e-10	57.9
contig_192_chunk_39601	NZ_AJGC01000002.1	605701	605877	59	45.763	5.96e-08	49.2
contig_192_chunk_39601	NZ_AJGC01000002.1	605895	605701	65	43.077	1.96e-06	44.1
contig_192_chunk_39601	NZ_AJGC01000002.1	605702	605776	25	60.000	8.19e-04	35.4
contig_192_chunk_39801	NZ_AJGC01000002.1	606173	606009	55	89.091	9.59e-30	121
contig_192_chunk_39801	NZ_AJGC01000002.1	606016	606171	52	78.846	1.67e-20	90.9
contig_192_chunk_39801	NZ_AJGC01000002.1	606009	606161	51	45.098	1.22e-08	51.5
contig_192_chunk_39801	NZ_AJGC01000002.1	606157	606020	46	47.826	1.81e-05	40.9
contig_192_chunk_39801	NZ_AJGC01000002.1	606014	606160	49	46.939	1.22e-04	38.2
contig_192_chunk_40001	NZ_AJGC01000002.1	606371	606174	66	72.727	5.96e-28	115
contig_192_chunk_40001	NZ_AJGC01000002.1	606175	606372	66	65.152	1.43e-18	84.5
contig_192_chunk_40001	NZ_AJGC01000002.1	606372	606175	66	46.970	2.12e-07	47.3
contig_192_chunk_40001	NZ_AJGC01000002.1	606251	606373	41	48.780	2.49e-05	40.5
contig_192_chunk_40201	NZ_AJGC01000002.1	606572	606375	66	80.303	2.12e-35	140
contig_192_chunk_40201	NZ_AJGC01000002.1	606391	606573	61	73.770	1.96e-22	97.3
contig_192_chunk_40201	NZ_AJGC01000002.1	606399	606572	58	50.000	1.22e-12	64.8
contig_192_chunk_40201	NZ_AJGC01000002.1	606571	606392	60	48.333	2.12e-11	60.6
contig_192_chunk_40201	NZ_AJGC01000002.1	606573	606379	65	41.538	6.99e-06	42.3
contig_192_chunk_40201	NZ_AJGC01000002.1	606455	606544	30	50.000	3.16e-04	36.8
contig_192_chunk_40401	NZ_AJGC01000002.1	606773	606576	66	68.182	7.56e-27	111
contig_192_chunk_40401	NZ_AJGC01000002.1	606613	606771	53	71.698	2.30e-16	77.1
contig_192_chunk_40401	NZ_AJGC01000002.1	606576	606773	66	34.848	5.51e-07	46.0
contig_192_chunk_40601	NZ_AJGC01000002.1	606971	606774	66	62.121	7.56e-27	111
contig_192_chunk_40601	NZ_AJGC01000002.1	606778	606972	65	60.000	4.70e-17	79.4
contig_192_chunk_40601	NZ_AJGC01000002.1	606780	606971	64	45.312	1.43e-10	57.9
contig_192_chunk_40601	NZ_AJGC01000002.1	606973	606779	65	46.154	9.60e-10	55.1
contig_192_chunk_40601	NZ_AJGC01000002.1	606972	606778	65	46.154	1.22e-08	51.5
contig_192_chunk_40801	NZ_AJGC01000002.1	607151	606978	58	75.862	1.32e-25	107
contig_192_chunk_40801	NZ_AJGC01000002.1	606979	607152	58	60.345	8.87e-13	65.2
contig_192_chunk_41201	NZ_AJGC01000002.1	73866	73708	53	47.170	9.60e-10	55.1
contig_192_chunk_41401	NZ_AJGC01000002.1	73702	73607	32	62.500	3.42e-09	53.3
contig_192_chunk_41401	NZ_AJGC01000002.1	73608	73700	31	61.290	1.81e-05	40.9
contig_192_chunk_44401	NZ_AJGC01000002.1	490045	489848	66	63.636	1.22e-24	104
contig_192_chunk_44401	NZ_AJGC01000002.1	489849	490043	65	56.923	2.30e-12	63.8
contig_192_chunk_44401	NZ_AJGC01000002.1	489853	489945	31	51.613	6.46e-05	39.1
contig_192_chunk_44401	NZ_AJGC01000002.1	489854	489937	28	57.143	2.30e-04	37.3
contig_192_chunk_44601	NZ_AJGC01000002.1	489847	489650	66	68.182	4.27e-25	106
contig_192_chunk_44601	NZ_AJGC01000002.1	489648	489833	62	67.742	4.34e-20	89.5
contig_192_chunk_44601	NZ_AJGC01000002.1	489650	489844	65	46.154	2.92e-11	60.2
contig_192_chunk_44601	NZ_AJGC01000002.1	489803	489648	52	42.308	3.16e-08	50.1
contig_192_chunk_44601	NZ_AJGC01000002.1	489843	489649	65	44.615	2.70e-06	43.7
contig_192_chunk_44601	NZ_AJGC01000002.1	489649	489846	66	37.879	6.46e-05	39.1
contig_192_chunk_44801	NZ_AJGC01000002.1	489646	489452	65	83.077	3.49e-28	116
contig_192_chunk_44801	NZ_AJGC01000002.1	489453	489644	64	70.312	1.81e-25	107
contig_192_chunk_45001	NZ_AJGC01000002.1	489445	489248	66	65.152	8.03e-25	105
contig_192_chunk_45001	NZ_AJGC01000002.1	489264	489443	60	60.000	1.96e-18	84.0
contig_192_chunk_45001	NZ_AJGC01000002.1	489422	489261	54	50.000	1.22e-12	64.8
contig_192_chunk_45001	NZ_AJGC01000002.1	489263	489430	56	51.786	8.87e-09	51.9
contig_192_chunk_45001	NZ_AJGC01000002.1	489262	489423	54	55.556	8.87e-09	51.9
contig_192_chunk_45201	NZ_AJGC01000002.1	71928	72023	32	50.000	3.70e-06	43.2
contig_192_chunk_45401	NZ_AJGC01000002.1	71666	71860	65	56.923	4.01e-19	86.3
contig_192_chunk_45401	NZ_AJGC01000002.1	71859	71674	62	45.161	4.34e-08	49.6
contig_192_chunk_45601	NZ_AJGC01000002.1	71465	71659	65	56.923	1.12e-19	88.1
contig_192_chunk_45601	NZ_AJGC01000002.1	71616	71473	48	58.333	2.92e-11	60.2
contig_192_chunk_45601	NZ_AJGC01000002.1	71476	71610	45	44.444	3.16e-08	50.1
contig_192_chunk_45601	NZ_AJGC01000002.1	71609	71466	48	37.500	2.30e-04	37.3
contig_192_chunk_45801	NZ_AJGC01000002.1	71265	71426	54	79.630	1.40e-22	97.7
contig_192_chunk_45801	NZ_AJGC01000002.1	71425	71264	54	70.370	1.87e-17	80.7
contig_192_chunk_46001	NZ_AJGC01000002.1	71070	71261	64	67.188	1.41e-24	104
contig_192_chunk_46001	NZ_AJGC01000002.1	71260	71177	28	67.857	1.96e-06	44.1
contig_192_chunk_46201	NZ_AJGC01000002.1	70880	71077	66	83.333	1.22e-32	131
contig_192_chunk_46201	NZ_AJGC01000002.1	71076	70975	34	88.235	9.87e-16	70.1
contig_192_chunk_46201	NZ_AJGC01000002.1	70911	70879	11	72.727	9.87e-16	23.5
contig_192_chunk_46201	NZ_AJGC01000002.1	71062	70898	55	50.909	5.96e-12	62.5
contig_192_chunk_46201	NZ_AJGC01000002.1	71033	70902	44	56.818	7.56e-11	58.8
contig_192_chunk_46201	NZ_AJGC01000002.1	70878	71063	62	46.774	7.57e-07	45.5
contig_192_chunk_46201	NZ_AJGC01000002.1	70879	71025	49	53.061	1.04e-06	45.1
contig_192_chunk_46401	NZ_AJGC01000002.1	70704	70799	32	78.125	6.31e-23	62.9
contig_192_chunk_46401	NZ_AJGC01000002.1	70799	70876	26	80.769	6.31e-23	55.1
contig_192_chunk_46401	NZ_AJGC01000002.1	70825	70706	40	55.000	1.52e-12	48.7
contig_192_chunk_46401	NZ_AJGC01000002.1	70876	70799	26	53.846	1.52e-12	34.1
contig_192_chunk_46401	NZ_AJGC01000002.1	70875	70789	29	65.517	1.81e-05	40.9
contig_192_chunk_47001	NZ_AJGC01000002.1	69376	69492	39	53.846	5.85e-15	58.3
contig_192_chunk_47001	NZ_AJGC01000002.1	69339	69392	18	66.667	5.85e-15	32.7
contig_192_chunk_47001	NZ_AJGC01000002.1	69492	69376	39	38.462	3.42e-06	31.3
contig_192_chunk_47001	NZ_AJGC01000002.1	69370	69326	15	80.000	3.42e-06	29.5
contig_192_chunk_47201	NZ_AJGC01000002.1	69123	69320	66	74.242	8.86e-29	118
contig_192_chunk_47201	NZ_AJGC01000002.1	69319	69122	66	57.576	2.49e-09	53.8
contig_192_chunk_47201	NZ_AJGC01000002.1	69320	69159	54	40.741	1.96e-06	44.1
contig_192_chunk_47401	NZ_AJGC01000002.1	68922	69119	66	59.091	9.09e-19	85.1
contig_192_chunk_47401	NZ_AJGC01000002.1	69121	68924	66	43.939	5.09e-10	56.1
contig_192_chunk_47601	NZ_AJGC01000002.1	68781	68921	47	59.574	9.13e-16	67.0
contig_192_chunk_47601	NZ_AJGC01000002.1	68739	68771	11	81.818	9.13e-16	26.7
contig_192_chunk_47601	NZ_AJGC01000002.1	68920	68816	35	60.000	4.70e-05	39.6
contig_192_chunk_47801	NZ_AJGC01000002.1	68541	68693	51	64.706	1.22e-16	78.0
contig_192_chunk_47801	NZ_AJGC01000002.1	68692	68540	51	52.941	1.22e-08	51.5
contig_192_chunk_48001	NZ_AJGC01000002.1	68370	68537	56	73.214	7.30e-22	95.4
contig_192_chunk_48001	NZ_AJGC01000002.1	68497	68369	43	55.814	5.09e-06	42.8
contig_192_chunk_48001	NZ_AJGC01000002.1	68369	68530	54	37.037	8.19e-04	35.4
contig_193_chunk_201	NZ_AJGC01000003.1	88739	88807	23	60.870	7.65e-11	32.7
contig_193_chunk_201	NZ_AJGC01000003.1	88643	88702	20	50.000	7.65e-11	30.9
contig_193_chunk_201	NZ_AJGC01000003.1	88685	88732	16	68.750	7.65e-11	29.9
contig_193_chunk_4001	NZ_AJGC01000002.1	407814	407680	45	44.444	5.96e-04	35.9
contig_193_chunk_5201	NZ_AJGC01000002.1	406778	406963	62	53.226	3.42e-17	79.9
contig_193_chunk_5201	NZ_AJGC01000002.1	406854	406789	22	68.182	8.19e-04	35.4
contig_193_chunk_5401	NZ_AJGC01000002.1	406595	406774	60	66.667	1.81e-25	107
contig_193_chunk_5401	NZ_AJGC01000002.1	406776	406600	59	52.542	9.60e-14	68.4
contig_193_chunk_5601	NZ_AJGC01000002.1	406408	406506	33	63.636	1.81e-09	54.2
contig_193_chunk_5801	NZ_AJGC01000002.1	406333	406407	25	76.000	1.71e-08	51.0
contig_193_chunk_6001	NZ_AJGC01000002.1	406067	406264	66	78.788	8.18e-32	128
contig_193_chunk_6001	NZ_AJGC01000002.1	406263	406066	66	68.182	7.56e-23	98.7
contig_193_chunk_6001	NZ_AJGC01000002.1	406066	406233	56	46.429	6.99e-10	55.6
contig_193_chunk_6001	NZ_AJGC01000002.1	406258	406073	62	46.774	1.67e-08	51.0
contig_193_chunk_6001	NZ_AJGC01000002.1	406259	406074	62	41.935	5.09e-06	42.8
contig_193_chunk_6201	NZ_AJGC01000002.1	405870	406043	58	51.724	1.73e-14	70.9
contig_193_chunk_6201	NZ_AJGC01000002.1	406033	405869	55	40.000	1.81e-05	40.9
contig_193_chunk_6401	NZ_AJGC01000002.1	405667	405554	38	84.211	8.19e-16	75.3
contig_193_chunk_6401	NZ_AJGC01000002.1	405555	405668	38	63.158	1.43e-10	57.9
contig_193_chunk_6401	NZ_AJGC01000002.1	405569	405667	33	54.545	3.42e-05	40.0
contig_193_chunk_6601	NZ_AJGC01000002.1	405500	405351	50	70.000	2.21e-17	75.8
contig_193_chunk_6601	NZ_AJGC01000002.1	405547	405515	11	90.909	2.21e-17	23.5
contig_193_chunk_6601	NZ_AJGC01000002.1	405352	405459	36	66.667	3.16e-08	50.1
contig_193_chunk_6801	NZ_AJGC01000002.1	405347	405156	64	48.438	2.30e-16	77.1
contig_193_chunk_7001	NZ_AJGC01000002.1	405149	404991	53	69.811	3.70e-14	69.8
contig_193_chunk_7001	NZ_AJGC01000002.1	404992	405072	27	62.963	1.43e-06	44.6
contig_193_chunk_7201	NZ_AJGC01000002.1	404989	404903	29	51.724	4.34e-04	36.3
contig_193_chunk_7401	NZ_AJGC01000002.1	404798	404601	66	45.455	1.17e-12	64.8
contig_193_chunk_7601	NZ_AJGC01000002.1	404549	404475	25	92.000	5.96e-12	62.5
contig_193_chunk_7601	NZ_AJGC01000002.1	404476	404577	34	67.647	5.51e-07	46.0
contig_193_chunk_7601	NZ_AJGC01000002.1	404478	404591	38	55.263	3.70e-06	43.2
contig_193_chunk_7801	NZ_AJGC01000002.1	404471	404277	65	64.615	1.23e-25	107
contig_193_chunk_7801	NZ_AJGC01000002.1	404308	404373	22	86.364	2.70e-06	43.7
contig_193_chunk_8001	NZ_AJGC01000002.1	404261	404076	62	77.419	6.98e-30	122
contig_193_chunk_8001	NZ_AJGC01000002.1	404077	404259	61	68.852	1.67e-20	90.9
contig_193_chunk_8001	NZ_AJGC01000002.1	404076	404261	62	53.226	6.99e-14	68.9
contig_193_chunk_8001	NZ_AJGC01000002.1	404259	404077	61	52.459	1.32e-13	68.0
contig_193_chunk_8001	NZ_AJGC01000002.1	404260	404075	62	50.000	4.34e-12	62.9
contig_193_chunk_8001	NZ_AJGC01000002.1	404075	404218	48	56.250	2.12e-11	60.6
contig_193_chunk_8201	NZ_AJGC01000002.1	404072	403881	64	87.500	6.81e-37	145
contig_193_chunk_8201	NZ_AJGC01000002.1	403882	404073	64	75.000	2.92e-23	100
contig_193_chunk_8201	NZ_AJGC01000002.1	403896	404072	59	52.542	6.99e-14	68.9
contig_193_chunk_8201	NZ_AJGC01000002.1	404002	403901	34	64.706	1.04e-06	45.1
contig_193_chunk_8201	NZ_AJGC01000002.1	404073	403900	58	51.724	3.70e-06	43.2
contig_193_chunk_8201	NZ_AJGC01000002.1	403901	404002	34	61.765	3.42e-05	40.0
contig_193_chunk_8401	NZ_AJGC01000002.1	403874	403677	66	78.788	8.18e-32	128
contig_193_chunk_8401	NZ_AJGC01000002.1	403678	403872	65	70.769	8.86e-21	91.8
contig_193_chunk_8401	NZ_AJGC01000002.1	403679	403873	65	43.077	4.01e-07	46.4
contig_193_chunk_8401	NZ_AJGC01000002.1	403872	403678	65	44.615	4.34e-04	36.3
contig_193_chunk_8601	NZ_AJGC01000002.1	403673	403476	66	54.545	6.98e-22	95.5
contig_193_chunk_8601	NZ_AJGC01000002.1	403477	403674	66	45.455	1.32e-09	54.7
contig_193_chunk_8801	NZ_AJGC01000002.1	403358	403272	29	41.379	5.01e-05	29.0
contig_193_chunk_8801	NZ_AJGC01000002.1	403472	403395	26	42.308	5.01e-05	27.6
contig_193_chunk_9001	NZ_AJGC01000002.1	403201	403076	42	40.476	2.07e-10	41.4
contig_193_chunk_9001	NZ_AJGC01000002.1	403271	403218	18	72.222	2.07e-10	34.1
contig_193_chunk_9401	NZ_AJGC01000002.1	402840	402697	48	54.167	3.42e-13	66.6
contig_193_chunk_9601	NZ_AJGC01000002.1	402669	402478	64	51.562	3.70e-22	96.4
contig_193_chunk_9601	NZ_AJGC01000002.1	402470	402643	58	50.000	7.56e-11	58.8
contig_193_chunk_9601	NZ_AJGC01000002.1	402475	402648	58	48.276	5.09e-10	56.1
contig_193_chunk_9801	NZ_AJGC01000002.1	402451	402269	61	62.295	2.49e-21	93.6
contig_193_chunk_10201	NZ_AJGC01000001.1	877259	877113	49	65.306	5.50e-19	85.8
contig_193_chunk_10201	NZ_AJGC01000001.1	877108	877257	50	50.000	5.51e-07	46.0
contig_193_chunk_10401	NZ_AJGC01000001.1	877481	877296	62	48.387	1.43e-14	71.2
contig_193_chunk_10401	NZ_AJGC01000001.1	877303	877434	44	43.182	1.22e-04	38.2
contig_193_chunk_10601	NZ_AJGC01000001.1	877694	877572	41	73.171	1.04e-18	84.9
contig_193_chunk_10601	NZ_AJGC01000001.1	877507	877695	63	58.730	1.12e-15	74.8
contig_193_chunk_10801	NZ_AJGC01000001.1	877895	877698	66	72.727	3.70e-30	122
contig_193_chunk_10801	NZ_AJGC01000001.1	877699	877893	65	55.385	7.56e-15	72.1
contig_193_chunk_10801	NZ_AJGC01000001.1	877881	877696	62	40.323	1.96e-10	57.4
contig_193_chunk_10801	NZ_AJGC01000001.1	877770	877883	38	50.000	3.16e-04	36.8
contig_193_chunk_11401	NZ_AJGC01000001.1	878413	878610	66	45.455	4.44e-18	82.8
contig_193_chunk_11801	NZ_AJGC01000001.1	878790	878918	43	48.837	1.81e-09	54.2
contig_193_chunk_12001	NZ_AJGC01000001.1	879046	878921	42	59.524	4.34e-12	62.9
contig_193_chunk_12001	NZ_AJGC01000001.1	878922	879068	49	57.143	2.30e-04	37.3
contig_193_chunk_12201	NZ_AJGC01000001.1	879125	879310	62	66.129	6.57e-14	69.0
contig_193_chunk_12201	NZ_AJGC01000001.1	879277	879125	51	45.098	6.99e-06	42.3
contig_193_chunk_12401	NZ_AJGC01000001.1	879444	879515	24	70.833	1.65e-07	41.8
contig_193_chunk_12401	NZ_AJGC01000001.1	879329	879364	12	66.667	1.65e-07	23.5
contig_193_chunk_12601	NZ_AJGC01000001.1	879533	879712	60	61.667	5.08e-18	82.6
contig_193_chunk_12601	NZ_AJGC01000001.1	879708	879577	44	59.091	2.49e-09	53.8
contig_193_chunk_12601	NZ_AJGC01000001.1	879706	879575	44	45.455	3.16e-04	36.8
contig_193_chunk_13001	NZ_AJGC01000001.1	333743	333841	33	57.576	1.96e-06	44.1
contig_193_chunk_13201	NZ_AJGC01000001.1	333878	334075	66	39.394	4.27e-08	49.7
contig_193_chunk_14001	NZ_AJGC01000001.1	334592	334711	40	55.000	3.42e-09	53.3
contig_193_chunk_14001	NZ_AJGC01000001.1	334710	334591	40	45.000	2.49e-05	40.5
contig_193_chunk_14201	NZ_AJGC01000001.1	334724	334894	57	38.596	1.67e-04	37.7
contig_193_chunk_14401	NZ_AJGC01000001.1	334889	335083	65	36.923	6.69e-09	52.3
contig_193_chunk_15001	NZ_AJGC01000001.1	335498	335683	62	43.548	8.87e-09	51.9
contig_193_chunk_15201	NZ_AJGC01000001.1	335744	335881	46	47.826	6.99e-10	55.6
contig_193_chunk_15201	NZ_AJGC01000001.1	335883	335686	66	51.515	5.09e-06	42.8
contig_193_chunk_15201	NZ_AJGC01000001.1	335689	335835	49	36.735	8.19e-04	35.4
contig_193_chunk_15401	NZ_AJGC01000001.1	335887	335985	33	69.697	6.99e-10	55.6
contig_193_chunk_15401	NZ_AJGC01000001.1	335984	335889	32	62.500	5.51e-07	46.0
contig_193_chunk_16201	NZ_AJGC01000001.1	336632	336823	64	28.125	2.70e-06	43.7
contig_193_chunk_16401	NZ_AJGC01000001.1	879724	879876	51	47.059	2.30e-12	63.8
contig_193_chunk_16401	NZ_AJGC01000001.1	336827	337018	64	40.625	5.96e-12	62.5
contig_193_chunk_16401	NZ_AJGC01000001.1	879878	879747	44	43.182	8.87e-05	38.6
contig_193_chunk_16601	NZ_AJGC01000001.1	879952	880041	30	86.667	1.99e-14	64.8
contig_193_chunk_16601	NZ_AJGC01000001.1	880041	880076	12	83.333	1.99e-14	24.4
contig_193_chunk_16601	NZ_AJGC01000001.1	880040	879948	31	74.194	2.49e-09	53.8
contig_193_chunk_16801	NZ_AJGC01000001.1	880080	880217	46	86.957	1.66e-25	92.7
contig_193_chunk_16801	NZ_AJGC01000001.1	880219	880281	21	71.429	1.66e-25	34.1
contig_193_chunk_16801	NZ_AJGC01000001.1	337286	337423	46	54.348	7.57e-17	58.3
contig_193_chunk_16801	NZ_AJGC01000001.1	337220	337276	19	78.947	7.57e-17	39.1
contig_193_chunk_16801	NZ_AJGC01000001.1	880219	880115	35	65.714	2.77e-12	46.9
contig_193_chunk_16801	NZ_AJGC01000001.1	880280	880218	21	66.667	2.77e-12	35.0
contig_193_chunk_16801	NZ_AJGC01000001.1	337422	337309	38	47.368	1.65e-07	36.3
contig_193_chunk_16801	NZ_AJGC01000001.1	337273	337220	18	61.111	1.65e-07	29.0
contig_193_chunk_17001	NZ_AJGC01000001.1	880325	880378	18	83.333	5.10e-10	38.2
contig_193_chunk_17001	NZ_AJGC01000001.1	880282	880329	16	93.750	5.10e-10	35.9
contig_193_chunk_17001	NZ_AJGC01000001.1	337430	337552	41	39.024	1.32e-05	41.4
contig_193_chunk_17001	NZ_AJGC01000001.1	880328	880284	15	80.000	2.13e-04	30.4
contig_193_chunk_17001	NZ_AJGC01000001.1	880368	880330	13	76.923	2.13e-04	24.0
contig_193_chunk_17201	NZ_AJGC01000001.1	770631	770536	32	43.750	1.96e-06	44.1
contig_193_chunk_17201	NZ_AJGC01000001.1	770536	770631	32	37.500	5.11e-04	27.6
contig_193_chunk_17201	NZ_AJGC01000001.1	770653	770715	21	52.381	5.11e-04	25.4
contig_193_chunk_17401	NZ_AJGC01000001.1	770532	770449	28	71.429	2.49e-18	62.9
contig_193_chunk_17401	NZ_AJGC01000001.1	770391	770332	20	75.000	2.49e-18	39.6
contig_193_chunk_17601	NZ_AJGC01000001.1	770328	770134	65	58.462	1.04e-22	98.2
contig_193_chunk_17601	NZ_AJGC01000001.1	770138	770326	63	49.206	8.19e-08	48.7
contig_193_chunk_17801	NZ_AJGC01000001.1	770130	770035	32	56.250	7.29e-13	47.4
contig_193_chunk_17801	NZ_AJGC01000001.1	770040	769981	20	75.000	7.29e-13	36.5
contig_193_chunk_17801	NZ_AJGC01000001.1	769979	770029	17	82.353	1.22e-07	35.9
contig_193_chunk_17801	NZ_AJGC01000001.1	770035	770127	31	51.613	1.22e-07	29.9
contig_193_chunk_17801	NZ_AJGC01000001.1	770029	769979	17	64.706	6.55e-05	31.3
contig_193_chunk_17801	NZ_AJGC01000001.1	770128	770033	32	40.625	6.55e-05	24.9
contig_193_chunk_18001	NZ_AJGC01000001.1	769974	769879	32	50.000	1.92e-09	43.9
contig_193_chunk_18001	NZ_AJGC01000001.1	769848	769801	16	62.500	1.92e-09	28.1
contig_193_chunk_18201	NZ_AJGC01000001.1	769797	769720	26	46.154	9.01e-08	33.1
contig_193_chunk_18201	NZ_AJGC01000001.1	769648	769583	22	50.000	9.01e-08	33.1
contig_193_chunk_18401	NZ_AJGC01000001.1	769582	769433	50	48.000	1.04e-14	71.6
contig_193_chunk_18601	NZ_AJGC01000001.1	880611	880513	33	60.606	3.16e-08	50.1
contig_193_chunk_18601	NZ_AJGC01000001.1	874496	874410	29	48.276	1.67e-04	37.7
contig_193_chunk_18801	NZ_AJGC01000001.1	880812	880615	66	75.758	2.30e-32	130
contig_193_chunk_18801	NZ_AJGC01000001.1	874700	874503	66	63.636	5.96e-24	102
contig_193_chunk_18801	NZ_AJGC01000001.1	874602	874513	30	66.667	1.96e-06	44.1
contig_193_chunk_18801	NZ_AJGC01000001.1	880718	880813	32	62.500	3.16e-06	41.8
contig_193_chunk_18801	NZ_AJGC01000001.1	874517	874588	24	70.833	3.16e-06	29.0
contig_193_chunk_18801	NZ_AJGC01000001.1	880690	880812	41	43.902	5.96e-04	35.9
contig_193_chunk_19001	NZ_AJGC01000001.1	881013	880816	66	56.061	2.12e-19	87.2
contig_193_chunk_19001	NZ_AJGC01000001.1	874850	874704	49	51.020	4.34e-12	62.9
contig_193_chunk_19001	NZ_AJGC01000001.1	880814	880966	51	54.902	7.57e-07	45.5
contig_193_chunk_19001	NZ_AJGC01000001.1	874702	874827	42	52.381	4.34e-04	36.3
contig_193_chunk_19201	NZ_AJGC01000001.1	881715	881614	34	70.588	6.45e-09	52.4
contig_193_chunk_19201	NZ_AJGC01000001.1	881615	881713	33	51.515	4.34e-04	36.3
contig_193_chunk_19401	NZ_AJGC01000001.1	881913	881716	66	68.182	1.32e-29	121
contig_193_chunk_19401	NZ_AJGC01000001.1	881915	881736	60	40.000	2.12e-07	47.3
contig_193_chunk_19401	NZ_AJGC01000001.1	881783	881914	44	52.273	7.57e-07	45.5
contig_193_chunk_19601	NZ_AJGC01000001.1	882114	881917	66	65.152	1.67e-28	117
contig_193_chunk_19601	NZ_AJGC01000001.1	881918	882115	66	56.061	2.49e-13	67.0
contig_193_chunk_19601	NZ_AJGC01000001.1	881917	882099	61	36.066	1.04e-06	45.1
contig_193_chunk_19801	NZ_AJGC01000001.1	882312	882118	65	84.615	1.12e-31	127
contig_193_chunk_19801	NZ_AJGC01000001.1	882116	882304	63	76.190	1.54e-27	114
contig_193_chunk_19801	NZ_AJGC01000001.1	882262	882116	49	55.102	2.92e-15	73.5
contig_193_chunk_19801	NZ_AJGC01000001.1	882121	882291	57	49.123	2.92e-11	60.2
contig_193_chunk_19801	NZ_AJGC01000001.1	882311	882123	63	49.206	1.22e-08	51.5
contig_193_chunk_19801	NZ_AJGC01000001.1	882117	882263	49	53.061	2.12e-07	47.3
contig_193_chunk_20001	NZ_AJGC01000001.1	882474	882319	52	73.077	2.45e-22	89.1
contig_193_chunk_20001	NZ_AJGC01000001.1	882509	882462	16	68.750	2.45e-22	27.0
contig_193_chunk_20001	NZ_AJGC01000001.1	882317	882466	50	52.000	1.32e-09	54.7
contig_193_chunk_20001	NZ_AJGC01000001.1	882316	882474	53	47.170	2.49e-05	40.5
contig_193_chunk_20001	NZ_AJGC01000001.1	882467	882330	46	39.130	8.87e-05	38.6
contig_193_chunk_20201	NZ_AJGC01000001.1	882713	882522	64	46.875	3.70e-14	69.8
contig_193_chunk_20401	NZ_AJGC01000001.1	882914	882732	61	49.180	8.54e-15	71.9
contig_193_chunk_20601	NZ_AJGC01000001.1	883094	882915	60	66.667	8.18e-24	101
contig_193_chunk_20601	NZ_AJGC01000001.1	882919	883101	61	57.377	5.50e-15	72.5
contig_193_chunk_20601	NZ_AJGC01000001.1	883089	882916	58	44.828	1.67e-08	51.0
contig_193_chunk_20601	NZ_AJGC01000001.1	882942	883085	48	43.750	5.96e-08	49.2
contig_193_chunk_20601	NZ_AJGC01000001.1	882920	883090	57	38.596	1.32e-05	41.4
contig_193_chunk_20801	NZ_AJGC01000001.1	883181	883309	43	62.791	7.89e-15	66.1
contig_193_chunk_20801	NZ_AJGC01000001.1	883113	883175	21	47.619	7.89e-15	24.4
contig_193_chunk_20801	NZ_AJGC01000001.1	883311	883180	44	47.727	3.34e-06	37.7
contig_193_chunk_20801	NZ_AJGC01000001.1	883173	883114	20	50.000	3.34e-06	23.1
contig_193_chunk_21001	NZ_AJGC01000001.1	883316	883513	66	83.333	1.31e-32	131
contig_193_chunk_21001	NZ_AJGC01000001.1	883506	883315	64	76.562	5.08e-26	109
contig_193_chunk_21001	NZ_AJGC01000001.1	883339	883407	23	52.174	6.65e-08	33.6
contig_193_chunk_21001	NZ_AJGC01000001.1	883441	883506	22	50.000	6.65e-08	33.1
contig_193_chunk_21001	NZ_AJGC01000001.1	883323	883511	63	41.270	5.51e-07	46.0
contig_193_chunk_21201	NZ_AJGC01000001.1	883514	883711	66	71.212	2.69e-26	110
contig_193_chunk_21201	NZ_AJGC01000001.1	883692	883516	59	59.322	3.42e-13	66.6
contig_193_chunk_21201	NZ_AJGC01000001.1	883519	883692	58	31.034	5.09e-06	42.8
contig_193_chunk_21401	NZ_AJGC01000001.1	883715	883900	62	59.677	8.94e-19	85.1
contig_193_chunk_21401	NZ_AJGC01000001.1	883887	883750	46	63.043	5.96e-12	62.5
contig_193_chunk_22201	NZ_AJGC01000001.1	884548	884736	63	80.952	2.12e-31	127
contig_193_chunk_22201	NZ_AJGC01000001.1	884741	884556	62	62.903	8.87e-13	65.2
contig_193_chunk_22201	NZ_AJGC01000001.1	884685	884542	48	52.083	2.92e-07	46.9
contig_193_chunk_22201	NZ_AJGC01000001.1	884543	884737	65	38.462	1.32e-05	41.4
contig_193_chunk_22401	NZ_AJGC01000001.1	884743	884934	64	84.375	8.18e-36	141
contig_193_chunk_22401	NZ_AJGC01000001.1	884933	884742	64	67.188	1.12e-19	88.1
contig_193_chunk_22401	NZ_AJGC01000001.1	884769	884933	55	52.727	6.45e-13	65.7
contig_193_chunk_22401	NZ_AJGC01000001.1	884934	884794	47	57.447	6.99e-10	55.6
contig_193_chunk_22401	NZ_AJGC01000001.1	884893	884768	42	52.381	2.70e-06	43.7
contig_193_chunk_22601	NZ_AJGC01000001.1	884944	885105	54	72.222	8.18e-24	101
contig_193_chunk_22601	NZ_AJGC01000001.1	885101	884943	53	67.925	2.30e-16	77.1
contig_193_chunk_22601	NZ_AJGC01000001.1	885100	884963	46	45.652	3.70e-06	43.2
contig_193_chunk_22601	NZ_AJGC01000001.1	884955	885074	40	50.000	5.09e-06	42.8
contig_193_chunk_22601	NZ_AJGC01000001.1	885045	884944	34	50.000	8.87e-05	38.6
contig_193_chunk_22801	NZ_AJGC01000001.1	885139	885336	66	78.788	5.95e-32	128
contig_193_chunk_22801	NZ_AJGC01000001.1	885335	885147	63	68.254	5.96e-24	102
contig_193_chunk_22801	NZ_AJGC01000001.1	885159	885332	58	39.655	4.70e-09	52.8
contig_193_chunk_22801	NZ_AJGC01000001.1	885140	885316	59	38.983	5.96e-08	49.2
contig_193_chunk_22801	NZ_AJGC01000001.1	885303	885154	50	46.000	1.96e-06	44.1
contig_193_chunk_23001	NZ_AJGC01000001.1	885340	885537	66	81.818	4.00e-23	99.6
contig_193_chunk_23001	NZ_AJGC01000001.1	885536	885339	66	62.121	8.19e-20	88.6
contig_193_chunk_23001	NZ_AJGC01000001.1	885357	885536	60	41.667	6.99e-10	55.6
contig_193_chunk_23001	NZ_AJGC01000001.1	885341	885529	63	47.619	7.57e-07	45.5
contig_193_chunk_23201	NZ_AJGC01000001.1	885541	885735	65	81.538	5.08e-34	135
contig_193_chunk_23201	NZ_AJGC01000001.1	885734	885540	65	61.538	2.12e-19	87.2
contig_193_chunk_23201	NZ_AJGC01000001.1	885540	885734	65	35.385	4.34e-08	49.6
contig_193_chunk_23201	NZ_AJGC01000001.1	885539	885703	55	45.455	5.51e-07	46.0
contig_193_chunk_23201	NZ_AJGC01000001.1	885636	885541	32	53.125	2.70e-06	43.7
contig_193_chunk_23401	NZ_AJGC01000001.1	885739	885936	66	51.515	4.69e-21	92.7
contig_193_chunk_23601	NZ_AJGC01000001.1	885979	886107	43	39.535	7.57e-07	45.5
contig_193_chunk_23801	NZ_AJGC01000001.1	886343	886146	66	60.606	1.81e-21	94.1
contig_193_chunk_23801	NZ_AJGC01000001.1	886146	886340	65	36.923	3.42e-05	40.0
contig_193_chunk_24001	NZ_AJGC01000001.1	886478	886344	45	71.111	2.07e-21	79.5
contig_193_chunk_24001	NZ_AJGC01000001.1	886540	886475	22	54.545	2.07e-21	33.4
contig_193_chunk_24001	NZ_AJGC01000001.1	886345	886476	44	59.091	4.70e-09	52.8
contig_193_chunk_24001	NZ_AJGC01000001.1	886443	886345	33	54.545	6.99e-06	42.3
contig_193_chunk_24001	NZ_AJGC01000001.1	886346	886441	32	53.125	1.32e-05	41.4
contig_193_chunk_24001	NZ_AJGC01000001.1	886347	886442	32	53.125	5.96e-04	35.9
contig_193_chunk_24201	NZ_AJGC01000001.1	886741	886544	66	75.758	8.18e-28	115
contig_193_chunk_24201	NZ_AJGC01000001.1	886545	886742	66	65.152	5.96e-20	89.0
contig_193_chunk_24201	NZ_AJGC01000001.1	886733	886590	48	45.833	1.43e-06	44.6
contig_193_chunk_24201	NZ_AJGC01000001.1	886577	886729	51	43.137	9.60e-06	41.8
contig_193_chunk_24401	NZ_AJGC01000001.1	886942	886751	64	68.750	1.81e-25	107
contig_193_chunk_24401	NZ_AJGC01000001.1	886770	886940	57	57.895	1.96e-14	70.7
contig_193_chunk_24601	NZ_AJGC01000001.1	887142	887026	39	46.154	9.40e-10	45.1
contig_193_chunk_24601	NZ_AJGC01000001.1	887002	886943	20	50.000	9.40e-10	28.1
contig_193_chunk_24801	NZ_AJGC01000001.1	887343	887149	65	69.231	9.59e-26	108
[truncated: 16,251 more rows]
