# Supplementary material for: Candidate pathogenicity islands in the genome of ‘Candidatus Rickettsiella isopodorum’, an intracellular bacterium infecting terrestrial isopod crustaceans
Source: PeerJ. 2016 Dec 21;4:e2806. doi: 10.7717/peerj.2806 (PMC5181103; doi:10.7717/peerj.2806)
Supplement: Supplemental Information 2 [file peerj-04-2806-s002.zip › Supplement/comparative_genomics/dot_plot_isopodorum_grylli_200/blastn_results_200.txt]

contig_185_chunk_1	contig_2	270963	271128	179	78.212	4.04e-30	125
contig_185_chunk_1	contig_2	640769	640934	179	78.212	4.04e-30	125
contig_185_chunk_1	contig_2	272824	272795	30	90.000	1.32e-04	41.0
contig_185_chunk_1	contig_2	642630	642601	30	90.000	1.32e-04	41.0
contig_185_chunk_201	contig_2	271130	271328	200	97.000	5.25e-92	331
contig_185_chunk_201	contig_2	640936	641134	200	97.000	5.25e-92	331
contig_185_chunk_401	contig_2	271329	271528	200	94.000	5.98e-85	307
contig_185_chunk_401	contig_2	641135	641334	200	94.000	5.98e-85	307
contig_185_chunk_601	contig_2	271529	271728	200	93.000	3.10e-82	298
contig_185_chunk_601	contig_2	641335	641534	200	93.000	3.10e-82	298
contig_185_chunk_801	contig_2	271729	271928	200	97.500	3.53e-94	338
contig_185_chunk_801	contig_2	641535	641734	200	97.500	3.53e-94	338
contig_185_chunk_1001	contig_2	271929	272128	200	98.500	6.82e-97	347
contig_185_chunk_1001	contig_2	641735	641934	200	98.500	6.82e-97	347
contig_185_chunk_1201	contig_2	272129	272328	200	98.000	8.31e-96	343
contig_185_chunk_1201	contig_2	641935	642134	200	98.000	8.31e-96	343
contig_185_chunk_1401	contig_2	272329	272528	200	97.000	4.31e-93	334
contig_185_chunk_1401	contig_2	642135	642334	200	97.000	4.31e-93	334
contig_185_chunk_1601	contig_2	272529	272728	200	97.000	4.31e-93	334
contig_185_chunk_1601	contig_2	642335	642534	200	97.000	4.31e-93	334
contig_185_chunk_1801	contig_2	272729	272894	203	74.384	4.32e-36	145
contig_185_chunk_1801	contig_2	642535	642700	203	74.384	4.32e-36	145
contig_185_chunk_1801	contig_2	273506	273543	38	89.474	7.32e-08	51.8
contig_185_chunk_1801	contig_2	643312	643349	38	89.474	7.32e-08	51.8
contig_185_chunk_2001	contig_2	272895	273093	200	97.000	5.25e-92	331
contig_185_chunk_2001	contig_2	642701	642899	200	97.000	5.25e-92	331
contig_185_chunk_2001	contig_2	273544	273615	72	93.056	1.08e-24	107
contig_185_chunk_2001	contig_2	643350	643421	72	93.056	1.08e-24	107
contig_185_chunk_2001	contig_2	1018170	1018250	81	80.247	6.41e-15	75.2
contig_185_chunk_2001	contig_2	570573	570516	59	77.966	1.09e-05	44.6
contig_185_chunk_2001	contig_2	277297	277233	67	74.627	3.79e-05	42.8
contig_185_chunk_2001	contig_2	647103	647039	67	74.627	3.79e-05	42.8
contig_185_chunk_2001	contig_2	1004827	1004771	60	78.333	1.32e-04	41.0
contig_185_chunk_2001	contig_2	1314668	1314612	57	75.439	1.32e-04	41.0
contig_185_chunk_2001	contig_2	315339	315402	64	73.438	4.62e-04	39.2
contig_185_chunk_2201	contig_2	273091	273189	99	97.980	1.08e-43	170
contig_185_chunk_2201	contig_2	642897	642995	99	97.980	1.08e-43	170
contig_185_chunk_2201	contig_2	273638	273748	113	82.301	8.91e-26	111
contig_185_chunk_2201	contig_2	643444	643554	113	82.301	8.91e-26	111
contig_185_chunk_2201	contig_2	272853	273038	188	67.553	7.32e-08	51.8
contig_185_chunk_2201	contig_2	642659	642844	188	67.553	7.32e-08	51.8
contig_185_chunk_2201	contig_2	1333833	1333884	52	82.692	2.55e-07	50.0
contig_185_chunk_2201	contig_2	845546	845483	64	75.000	1.09e-05	44.6
contig_185_chunk_2201	contig_2	1488985	1488934	52	76.923	1.32e-04	41.0
contig_185_chunk_2401	contig_2	273190	273393	206	86.408	1.32e-61	230
contig_185_chunk_2401	contig_2	642996	643199	206	86.408	1.32e-61	230
contig_185_chunk_2601	contig_2	273390	273490	109	77.982	4.32e-17	82.4
contig_185_chunk_2601	contig_2	643196	643296	109	77.982	4.32e-17	82.4
contig_185_chunk_2601	contig_2	273499	273538	40	92.500	4.93e-10	59.0
contig_185_chunk_2601	contig_2	643305	643344	40	92.500	4.93e-10	59.0
contig_185_chunk_2801	contig_2	273724	273865	148	87.838	1.41e-48	187
contig_185_chunk_2801	contig_2	643530	643671	148	87.838	1.41e-48	187
contig_185_chunk_2801	contig_2	273540	273639	101	95.050	2.39e-39	156
contig_185_chunk_2801	contig_2	643346	643445	101	95.050	2.39e-39	156
contig_185_chunk_2801	contig_2	272891	272966	76	93.421	7.31e-27	114
contig_185_chunk_2801	contig_2	642697	642772	76	93.421	7.31e-27	114
contig_185_chunk_2801	contig_2	277301	277225	79	72.152	1.32e-04	41.0
contig_185_chunk_2801	contig_2	647107	647031	79	72.152	1.32e-04	41.0
contig_185_chunk_3001	contig_2	273868	274065	198	94.949	1.41e-86	313
contig_185_chunk_3001	contig_2	643674	643871	198	94.949	1.41e-86	313
contig_185_chunk_3201	contig_2	274070	274267	198	96.970	5.25e-92	331
contig_185_chunk_3201	contig_2	643876	644073	198	96.970	5.25e-92	331
contig_185_chunk_3401	contig_2	274268	274326	59	98.305	4.61e-23	102
contig_185_chunk_3401	contig_2	644074	644132	59	98.305	4.61e-23	102
contig_185_chunk_3601	contig_2	274337	274449	113	99.115	2.23e-52	199
contig_185_chunk_3601	contig_2	644143	644255	113	99.115	2.23e-52	199
contig_185_chunk_3801	contig_2	274450	274649	200	100.000	3.10e-101	361
contig_185_chunk_3801	contig_2	644256	644455	200	100.000	3.10e-101	361
contig_185_chunk_4001	contig_2	274650	274849	200	99.000	1.60e-98	352
contig_185_chunk_4001	contig_2	644456	644655	200	99.000	1.60e-98	352
contig_185_chunk_4201	contig_2	274850	275050	201	95.522	3.31e-88	318
contig_185_chunk_4201	contig_2	644656	644856	201	95.522	3.31e-88	318
contig_185_chunk_4401	contig_2	275051	275250	200	97.500	3.53e-94	338
contig_185_chunk_4401	contig_2	644857	645056	200	97.500	3.53e-94	338
contig_185_chunk_4601	contig_2	275251	275450	200	97.000	4.31e-93	334
contig_185_chunk_4601	contig_2	645057	645256	200	97.000	4.31e-93	334
contig_185_chunk_4801	contig_2	275451	275650	200	98.000	8.31e-96	343
contig_185_chunk_4801	contig_2	645257	645456	200	98.000	8.31e-96	343
contig_185_chunk_5001	contig_2	275651	275850	200	97.000	4.31e-93	334
contig_185_chunk_5001	contig_2	645457	645656	200	97.000	4.31e-93	334
contig_185_chunk_5201	contig_2	645657	645856	200	97.000	4.31e-93	334
contig_185_chunk_5201	contig_2	275851	276050	200	96.500	1.83e-91	329
contig_185_chunk_5401	contig_2	276051	276250	200	98.000	8.31e-96	343
contig_185_chunk_5401	contig_2	645857	646056	200	98.000	8.31e-96	343
contig_185_chunk_5601	contig_2	276251	276450	200	100.000	3.10e-101	361
contig_185_chunk_5601	contig_2	646057	646256	200	100.000	3.10e-101	361
contig_185_chunk_5801	contig_2	276451	276650	200	99.500	1.32e-99	356
contig_185_chunk_5801	contig_2	646257	646456	200	99.500	1.32e-99	356
contig_186_chunk_1	contig_2	443595	443472	124	80.645	2.09e-27	116
contig_186_chunk_201	contig_2	443471	443272	200	86.500	2.55e-64	239
contig_186_chunk_401	contig_2	443271	443071	204	79.412	3.11e-44	172
contig_186_chunk_601	contig_2	443068	442871	198	80.808	1.41e-48	187
contig_186_chunk_801	contig_2	442870	442671	200	79.000	3.11e-44	172
contig_186_chunk_1001	contig_2	442670	442471	200	83.000	4.31e-55	208
contig_186_chunk_1201	contig_2	442470	442285	186	79.570	4.61e-42	165
contig_186_chunk_1401	contig_2	442268	442078	191	70.681	2.39e-20	93.3
contig_186_chunk_2001	contig_2	441685	441512	174	73.563	1.08e-24	107
contig_186_chunk_2201	contig_2	441509	441348	162	72.840	6.85e-21	95.1
contig_186_chunk_2401	contig_2	441271	441189	83	77.108	1.16e-11	64.4
contig_186_chunk_2601	contig_2	441112	440965	149	73.826	3.55e-18	86.0
contig_186_chunk_2601	contig_2	798266	798234	33	90.909	3.79e-05	42.8
contig_186_chunk_3401	contig_2	426162	426303	143	86.014	4.61e-42	165
contig_186_chunk_4001	contig_2	426335	426498	170	84.118	6.00e-47	181
contig_186_chunk_4201	contig_2	426499	426697	199	93.970	2.09e-84	306
contig_186_chunk_4201	contig_2	205201	205115	87	79.310	1.84e-15	77.0
contig_186_chunk_4401	contig_2	426699	426898	200	92.000	1.61e-79	289
contig_186_chunk_4601	contig_2	426899	427098	200	92.500	1.32e-80	293
contig_186_chunk_4601	contig_2	204807	204650	158	72.152	1.02e-18	87.8
contig_186_chunk_4801	contig_2	427104	427295	195	86.154	4.61e-61	228
contig_186_chunk_5001	contig_2	427296	427495	200	94.000	5.98e-85	307
contig_186_chunk_5201	contig_2	427497	427695	199	92.462	4.60e-80	291
contig_186_chunk_5201	contig_2	204197	204066	132	78.030	1.08e-24	107
contig_186_chunk_5401	contig_2	427696	427894	199	92.462	4.60e-80	291
contig_186_chunk_5601	contig_2	427896	428095	200	89.000	2.23e-71	262
contig_186_chunk_5801	contig_2	428096	428295	200	87.000	5.99e-66	244
contig_186_chunk_5801	contig_2	203566	203427	143	74.825	1.02e-18	87.8
contig_186_chunk_6001	contig_2	428296	428495	200	89.000	2.23e-71	262
contig_186_chunk_6001	contig_2	203384	203217	168	78.571	5.26e-35	141
contig_186_chunk_6201	contig_2	428496	428695	200	92.000	1.61e-79	289
contig_186_chunk_6201	contig_2	203193	203023	175	75.429	8.91e-26	111
contig_186_chunk_6201	contig_2	436219	436270	52	80.769	2.55e-07	50.0
contig_186_chunk_6401	contig_2	428696	428895	200	88.500	9.49e-70	257
contig_186_chunk_6401	contig_2	202898	202829	70	85.714	4.32e-17	82.4
contig_186_chunk_6601	contig_2	428896	429095	200	93.500	2.54e-83	302
contig_186_chunk_6601	contig_2	436590	436751	163	69.325	4.93e-10	59.0
contig_186_chunk_6801	contig_2	429096	429293	198	89.899	5.25e-73	268
contig_186_chunk_7001	contig_2	429296	429494	199	88.945	7.79e-71	260
contig_186_chunk_7201	contig_2	429497	429684	188	94.681	3.78e-81	295
contig_186_chunk_7401	contig_2	429698	429884	187	80.749	8.90e-45	174
contig_187_chunk_401	contig_2	621413	621297	117	89.744	6.84e-40	158
contig_187_chunk_601	contig_2	621293	621216	78	88.462	1.61e-22	100
contig_187_chunk_801	contig_2	621122	620955	171	73.684	4.61e-23	102
contig_187_chunk_1001	contig_2	620942	620829	117	77.778	2.39e-20	93.3
contig_187_chunk_1201	contig_2	620797	620598	200	81.500	9.50e-51	194
contig_187_chunk_1401	contig_2	620597	620398	200	85.000	1.61e-60	226
contig_187_chunk_1601	contig_2	620395	620231	166	69.880	9.52e-13	68.0
contig_187_chunk_2001	contig_2	619924	619792	135	74.074	4.32e-17	82.4
contig_187_chunk_2201	contig_2	619791	619592	200	81.500	9.50e-51	194
contig_187_chunk_2401	contig_2	619589	619392	198	81.313	1.16e-49	190
contig_187_chunk_2601	contig_2	619312	619189	126	71.429	4.05e-11	62.6
contig_187_chunk_2801	contig_2	619187	618995	200	76.500	6.41e-34	138
contig_187_chunk_3001	contig_2	618994	618797	198	77.778	1.96e-40	159
contig_187_chunk_3001	contig_2	529376	529343	34	85.294	4.62e-04	39.2
contig_187_chunk_3001	contig_2	568566	568604	39	82.051	4.62e-04	39.2
contig_187_chunk_3201	contig_2	618794	618595	200	80.000	6.00e-47	181
contig_187_chunk_3401	contig_2	618593	618399	197	85.787	1.61e-60	226
contig_187_chunk_3601	contig_2	618396	618195	204	84.314	1.83e-53	203
contig_187_chunk_3601	contig_2	569157	569242	86	75.581	1.41e-10	60.8
contig_187_chunk_3801	contig_2	618192	617997	199	71.859	2.91e-19	89.7
contig_187_chunk_4001	contig_2	617939	617845	95	82.105	6.85e-21	95.1
contig_187_chunk_4001	contig_2	569361	569449	89	71.910	8.91e-07	48.2
contig_187_chunk_4201	contig_2	617831	617646	187	75.936	9.51e-32	131
contig_187_chunk_4201	contig_2	569471	569600	130	75.385	8.34e-20	91.5
contig_187_chunk_4401	contig_2	617636	617453	184	79.891	4.61e-42	165
contig_187_chunk_4601	contig_2	617444	617255	190	80.526	2.55e-45	176
contig_187_chunk_4801	contig_2	617244	617048	197	79.695	2.55e-45	176
contig_187_chunk_4801	contig_2	570109	570239	135	69.630	1.09e-05	44.6
contig_187_chunk_5001	contig_2	617045	616912	134	83.582	1.51e-35	143
contig_187_chunk_5401	contig_2	150185	150010	176	82.386	7.30e-46	178
contig_187_chunk_5601	contig_2	150009	149810	200	80.000	6.00e-47	181
contig_187_chunk_5801	contig_2	149809	149611	199	74.372	3.32e-31	129
contig_187_chunk_6001	contig_2	149609	149410	200	78.000	1.61e-41	163
contig_187_chunk_6201	contig_2	149409	149211	199	75.879	1.51e-35	143
contig_187_chunk_6401	contig_2	149207	149025	183	75.410	1.16e-30	127
contig_187_chunk_6801	contig_2	148795	148603	193	75.130	2.72e-32	132
contig_187_chunk_7201	contig_2	148356	148222	138	75.362	6.85e-21	95.1
contig_187_chunk_7401	contig_2	148141	147988	155	74.194	2.39e-20	93.3
contig_187_chunk_7601	contig_2	147965	147770	196	72.959	2.09e-27	116
contig_187_chunk_7801	contig_2	147717	147588	133	75.940	1.84e-15	77.0
contig_187_chunk_8201	contig_2	147340	147182	159	75.472	8.91e-26	111
contig_187_chunk_8401	contig_2	147157	146969	189	77.249	1.24e-36	147
contig_187_chunk_8601	contig_2	146959	146849	111	76.577	1.24e-17	84.2
contig_188_chunk_1	contig_2	432819	433000	183	76.503	1.16e-30	127
contig_188_chunk_401	contig_2	198446	198305	143	68.531	8.91e-07	48.2
contig_188_chunk_801	contig_2	817680	817648	34	88.235	1.32e-04	41.0
contig_188_chunk_2801	contig_2	197702	197537	168	72.024	1.51e-16	80.6
contig_188_chunk_3001	contig_2	197501	197321	184	70.109	5.26e-16	78.8
contig_188_chunk_3201	contig_2	197254	197123	132	82.576	7.81e-33	134
contig_188_chunk_3401	contig_2	197025	196872	158	74.051	1.02e-18	87.8
contig_188_chunk_3601	contig_2	196871	196675	197	75.635	1.84e-34	140
contig_188_chunk_3801	contig_2	196668	196472	197	74.619	9.51e-32	131
contig_188_chunk_4001	contig_2	196471	196277	195	80.000	2.55e-45	176
contig_188_chunk_4201	contig_2	196227	196073	155	79.355	2.24e-33	136
contig_188_chunk_4601	contig_2	195864	195671	194	76.289	1.51e-35	143
contig_188_chunk_4801	contig_2	195644	195507	138	82.609	5.26e-35	141
contig_188_chunk_5001	contig_2	195469	195271	199	81.910	7.80e-52	197
contig_188_chunk_5201	contig_2	195270	195072	199	73.367	1.72e-28	120
contig_188_chunk_5401	contig_2	195067	194871	198	73.737	2.09e-27	116
contig_188_chunk_5601	contig_2	194866	194672	196	72.449	1.32e-23	104
contig_188_chunk_5801	contig_2	194668	194471	198	78.283	1.61e-41	163
contig_188_chunk_6001	contig_2	194464	194269	200	79.000	4.61e-42	165
contig_188_chunk_6201	contig_2	194268	194168	104	78.846	1.84e-15	77.0
contig_188_chunk_6401	contig_2	194072	193895	181	83.978	9.50e-51	194
contig_188_chunk_6601	contig_2	193889	193690	200	79.500	2.55e-45	176
contig_188_chunk_6801	contig_2	193687	193490	198	77.273	8.33e-39	154
contig_188_chunk_7001	contig_2	193492	193296	201	81.592	1.41e-48	187
contig_188_chunk_7201	contig_2	193295	193097	200	84.500	8.33e-58	217
contig_188_chunk_7401	contig_2	193085	192896	190	78.947	1.61e-41	163
contig_188_chunk_7601	contig_2	192873	192696	178	82.022	7.30e-46	178
contig_188_chunk_7801	contig_2	192690	192505	191	81.675	1.72e-47	183
contig_188_chunk_8001	contig_2	192492	192304	194	78.351	2.91e-38	152
contig_188_chunk_8201	contig_2	192299	192200	100	81.000	6.85e-21	95.1
contig_188_chunk_8601	contig_2	191915	191717	199	80.402	1.72e-47	183
contig_188_chunk_8801	contig_2	191708	191523	186	82.796	3.32e-50	192
contig_188_chunk_9001	contig_2	191516	191317	200	80.500	4.92e-48	185
contig_188_chunk_9201	contig_2	191314	191128	187	78.610	6.84e-40	158
contig_188_chunk_9401	contig_2	191116	190917	200	75.000	2.24e-33	136
contig_188_chunk_9601	contig_2	190910	190717	194	88.144	1.72e-66	246
contig_188_chunk_9801	contig_2	190715	190520	196	75.510	6.41e-34	138
contig_188_chunk_10001	contig_2	190514	190317	198	83.838	1.01e-56	214
contig_188_chunk_10201	contig_2	190316	190117	200	85.000	1.61e-60	226
contig_188_chunk_10401	contig_2	190115	189919	197	77.665	6.84e-40	158
contig_188_chunk_10601	contig_2	189908	189717	192	83.854	1.51e-54	206
contig_188_chunk_10801	contig_2	189716	189517	200	87.500	4.92e-67	248
contig_188_chunk_11001	contig_2	189505	189312	195	74.359	1.72e-28	120
contig_188_chunk_11201	contig_2	189306	189108	200	78.000	1.96e-40	159
contig_188_chunk_11401	contig_2	189104	188910	195	75.897	1.84e-34	140
contig_188_chunk_11601	contig_2	188891	188721	171	74.854	7.31e-27	114
contig_188_chunk_11801	contig_2	188705	188512	197	76.142	6.41e-34	138
contig_188_chunk_12001	contig_2	188510	188320	191	78.534	1.96e-40	159
contig_188_chunk_12201	contig_2	188307	188203	105	76.190	1.84e-15	77.0
contig_189_chunk_1	contig_2	622338	622384	49	85.714	6.01e-09	55.4
contig_189_chunk_201	contig_2	622441	622487	47	95.745	1.84e-15	77.0
contig_189_chunk_201	contig_2	1488985	1488961	25	96.000	1.32e-04	41.0
contig_189_chunk_401	contig_2	622488	622532	45	95.556	2.24e-14	73.4
contig_189_chunk_401	contig_2	622609	622639	31	93.548	1.09e-05	44.6
contig_189_chunk_601	contig_2	622644	622752	109	80.734	4.61e-23	102
contig_189_chunk_801	contig_2	622862	623064	203	84.236	8.33e-58	217
contig_189_chunk_1001	contig_2	623066	623209	144	78.472	1.72e-28	120
contig_189_chunk_1201	contig_2	623272	623472	201	84.080	2.91e-57	215
contig_189_chunk_1401	contig_2	623478	623670	193	75.648	2.24e-33	136
contig_189_chunk_1601	contig_2	623673	623871	199	83.920	2.91e-57	215
contig_189_chunk_1801	contig_2	623876	624072	197	77.157	2.91e-38	152
contig_189_chunk_2001	contig_2	624074	624271	198	74.242	1.16e-30	127
contig_189_chunk_2201	contig_2	624355	624453	99	80.808	2.39e-20	93.3
contig_189_chunk_2201	contig_2	507665	507691	27	92.593	1.32e-04	41.0
contig_189_chunk_2401	contig_2	624454	624650	197	86.294	1.32e-61	230
contig_189_chunk_2601	contig_2	624660	624856	197	81.218	4.04e-49	188
contig_189_chunk_2801	contig_2	624867	625057	191	85.864	1.96e-59	223
contig_189_chunk_3001	contig_2	625058	625256	199	84.422	2.39e-58	219
contig_189_chunk_3201	contig_2	625310	625438	129	86.047	2.91e-38	152
contig_189_chunk_3401	contig_2	625439	625637	199	82.915	1.51e-54	206
contig_189_chunk_3601	contig_2	625645	625830	186	83.333	2.72e-51	196
contig_189_chunk_3801	contig_2	625842	626012	171	84.795	3.32e-50	192
contig_189_chunk_4001	contig_2	626047	626201	155	81.935	8.33e-39	154
contig_189_chunk_4201	contig_2	626203	626399	197	81.218	4.04e-49	188
contig_189_chunk_4401	contig_2	626402	626601	200	82.500	1.83e-53	203
contig_189_chunk_4601	contig_2	626602	626779	193	73.575	7.31e-27	114
contig_189_chunk_4801	contig_2	626785	626963	179	81.564	3.78e-43	168
contig_189_chunk_5001	contig_2	626965	627163	199	80.402	1.72e-47	183
contig_189_chunk_5201	contig_2	627164	627363	200	86.500	2.55e-64	239
contig_189_chunk_5401	contig_2	627364	627532	169	81.657	4.61e-42	165
contig_189_chunk_5601	contig_2	627576	627759	188	77.128	6.41e-34	138
contig_189_chunk_5801	contig_2	627760	627933	174	79.885	2.39e-39	156
contig_189_chunk_6001	contig_2	627967	628159	193	72.021	3.79e-24	105
contig_189_chunk_6201	contig_2	628160	628359	200	76.500	3.54e-37	149
contig_189_chunk_6401	contig_2	628360	628513	154	75.325	3.79e-24	105
contig_189_chunk_6601	contig_2	628667	628820	156	78.205	4.93e-29	122
contig_189_chunk_6801	contig_2	628827	629025	199	79.397	8.90e-45	174
contig_189_chunk_7001	contig_2	629026	629224	200	83.000	6.40e-53	201
contig_189_chunk_7201	contig_2	629226	629425	200	84.000	8.33e-58	217
contig_189_chunk_7401	contig_2	629426	629624	200	82.000	2.72e-51	196
contig_189_chunk_7601	contig_2	629625	629823	199	80.402	1.72e-47	183
contig_189_chunk_7801	contig_2	629825	630016	192	86.458	1.32e-61	230
contig_189_chunk_8001	contig_2	630051	630223	173	81.503	3.78e-43	168
contig_189_chunk_8201	contig_2	630228	630425	198	82.323	2.23e-52	199
contig_189_chunk_8401	contig_2	630426	630625	204	77.941	1.96e-40	159
contig_189_chunk_8601	contig_2	630626	630818	193	86.528	3.78e-62	232
contig_189_chunk_8801	contig_2	630830	631025	196	73.469	1.72e-28	120
contig_189_chunk_9001	contig_2	631026	631223	198	72.727	7.31e-27	114
contig_189_chunk_9401	contig_2	631426	631625	200	86.000	3.10e-63	235
contig_189_chunk_9601	contig_2	631626	631825	200	74.500	9.51e-32	131
contig_189_chunk_9801	contig_2	631829	632005	177	79.096	2.91e-38	152
contig_189_chunk_10001	contig_2	632026	632225	200	75.500	1.84e-34	140
contig_189_chunk_10201	contig_2	632232	632422	191	84.293	1.24e-55	210
contig_189_chunk_10401	contig_2	632441	632625	185	79.459	1.61e-41	163
contig_189_chunk_10601	contig_2	632643	632788	146	80.822	6.41e-34	138
contig_189_chunk_10801	contig_2	632879	633008	130	76.154	6.85e-21	95.1
contig_189_chunk_11001	contig_2	633009	633207	199	77.387	2.39e-39	156
contig_189_chunk_11201	contig_2	633209	633399	191	74.869	3.32e-31	129
contig_189_chunk_11401	contig_2	633411	633608	198	82.828	5.25e-54	205
contig_189_chunk_11601	contig_2	633609	633808	201	81.095	4.92e-48	185
contig_189_chunk_11801	contig_2	633815	634006	192	78.646	5.62e-41	161
contig_189_chunk_12001	contig_2	634009	634208	200	80.500	4.92e-48	185
contig_189_chunk_12201	contig_2	634209	634408	200	82.000	2.23e-52	199
contig_189_chunk_12401	contig_2	634409	634608	200	80.500	4.92e-48	185
contig_189_chunk_12601	contig_2	634611	634808	198	74.747	2.72e-32	132
contig_189_chunk_12801	contig_2	634826	635007	182	83.516	9.50e-51	194
contig_189_chunk_13001	contig_2	635009	635198	190	77.895	8.33e-39	154
contig_189_chunk_13201	contig_2	635209	635407	199	84.925	5.61e-60	224
contig_189_chunk_13401	contig_2	635409	635604	196	83.163	5.25e-54	205
contig_189_chunk_13601	contig_2	635609	635789	181	83.978	2.72e-51	196
contig_189_chunk_13801	contig_2	635898	636094	197	78.680	1.32e-42	167
contig_189_chunk_14001	contig_2	636096	636276	181	77.901	1.24e-36	147
contig_189_chunk_14201	contig_2	636296	636495	200	81.000	1.16e-49	190
contig_189_chunk_14401	contig_2	636496	636695	200	84.500	6.83e-59	221
contig_189_chunk_14601	contig_2	636698	636895	198	79.798	7.30e-46	178
contig_189_chunk_15001	contig_2	636999	637128	130	84.615	4.32e-36	145
contig_189_chunk_15201	contig_2	637131	637327	197	92.386	5.61e-79	288
contig_189_chunk_15401	contig_2	637331	637520	191	83.770	6.40e-53	201
contig_189_chunk_15601	contig_2	637530	637729	200	86.500	2.55e-64	239
contig_189_chunk_15801	contig_2	637731	637927	197	87.310	2.09e-65	242
contig_189_chunk_16001	contig_2	637930	638129	200	86.500	2.55e-64	239
contig_189_chunk_16201	contig_2	638130	638327	198	83.838	1.24e-55	210
contig_189_chunk_16401	contig_2	638330	638529	202	75.248	7.81e-33	134
contig_189_chunk_16601	contig_2	638530	638729	200	84.000	8.33e-58	217
contig_189_chunk_16801	contig_2	638731	638921	194	76.289	7.81e-33	134
contig_189_chunk_17001	contig_2	638935	639126	192	78.125	6.84e-40	158
contig_189_chunk_17201	contig_2	639133	639329	197	85.787	1.32e-61	230
contig_189_chunk_17401	contig_2	639331	639465	146	69.863	4.93e-10	59.0
contig_189_chunk_17601	contig_2	639469	639602	134	79.851	1.72e-28	120
contig_189_chunk_17801	contig_2	639606	639802	197	78.680	1.32e-42	167
contig_189_chunk_17801	contig_2	805196	805173	24	95.833	4.62e-04	39.2
contig_189_chunk_18001	contig_2	639804	640000	197	87.817	4.92e-67	248
contig_190_chunk_401	contig_2	466616	466558	59	89.831	1.51e-16	80.6
contig_190_chunk_2001	contig_2	425907	426048	143	75.524	1.96e-21	96.9
contig_190_chunk_2201	contig_2	426083	426136	56	82.143	2.55e-07	50.0
contig_190_chunk_2801	contig_2	466382	466337	46	97.826	5.26e-16	78.8
contig_190_chunk_3001	contig_2	466336	466138	200	83.000	5.25e-54	205
contig_190_chunk_3201	contig_2	466137	466053	86	77.907	1.16e-11	64.4
contig_190_chunk_4001	contig_2	320755	320605	158	76.582	3.11e-25	109
contig_190_chunk_4001	contig_2	310624	310754	138	76.087	6.85e-21	95.1
contig_190_chunk_4001	contig_2	981924	981753	172	72.674	8.34e-20	91.5
contig_190_chunk_4001	contig_2	683875	684005	138	75.362	2.91e-19	89.7
contig_190_chunk_4001	contig_2	1490032	1490127	101	81.188	1.24e-17	84.2
contig_190_chunk_4001	contig_2	737128	737001	138	73.913	5.26e-16	78.8
contig_190_chunk_4001	contig_2	351515	351396	126	73.810	7.81e-14	71.6
contig_190_chunk_4201	contig_2	310755	310954	200	80.500	4.92e-48	185
contig_190_chunk_4201	contig_2	684006	684205	200	79.000	3.11e-44	172
contig_190_chunk_4201	contig_2	320604	320418	187	79.144	5.62e-41	161
contig_190_chunk_4201	contig_2	981752	981591	164	81.098	8.33e-39	154
contig_190_chunk_4201	contig_2	736998	736809	191	69.634	1.51e-16	80.6
contig_190_chunk_4401	contig_2	312293	312473	181	81.768	7.30e-46	178
contig_190_chunk_4401	contig_2	684208	684388	185	81.081	1.08e-43	170
contig_190_chunk_4601	contig_2	312479	312675	197	80.711	4.92e-48	185
contig_190_chunk_4601	contig_2	684405	684601	197	80.711	4.92e-48	185
contig_190_chunk_4601	contig_2	736572	736405	169	66.272	1.32e-04	41.0
contig_190_chunk_4801	contig_2	312676	312837	162	82.099	5.62e-41	161
contig_190_chunk_4801	contig_2	684602	684686	85	95.294	2.24e-33	136
contig_190_chunk_4801	contig_2	312676	312828	177	76.271	7.81e-33	134
contig_190_chunk_4801	contig_2	462889	462837	53	83.019	2.10e-08	53.6
contig_190_chunk_4801	contig_2	312963	312995	33	93.939	7.32e-08	51.8
contig_190_chunk_4801	contig_2	425186	425143	44	81.818	1.09e-05	44.6
contig_190_chunk_4801	contig_2	979475	979437	39	84.615	1.09e-05	44.6
contig_190_chunk_4801	contig_2	462889	462837	53	77.358	1.32e-04	41.0
contig_190_chunk_4801	contig_2	736300	736250	51	76.471	4.62e-04	39.2
contig_190_chunk_5001	contig_2	462825	462724	105	84.762	2.09e-27	116
contig_190_chunk_5001	contig_2	467823	467924	105	83.810	8.91e-26	111
contig_190_chunk_5001	contig_2	684732	684820	89	85.393	4.61e-23	102
contig_190_chunk_5001	contig_2	313041	313129	89	84.270	5.62e-22	98.7
contig_190_chunk_5001	contig_2	1171727	1171639	89	80.899	1.24e-17	84.2
contig_190_chunk_5001	contig_2	1255253	1255325	75	82.667	2.73e-13	69.8
contig_190_chunk_5201	contig_2	425138	425098	41	80.488	4.62e-04	39.2
contig_190_chunk_5401	contig_2	458485	458430	57	84.211	6.01e-09	55.4
contig_190_chunk_5401	contig_2	226585	226635	53	83.019	2.10e-08	53.6
contig_190_chunk_5601	contig_2	1021255	1021191	65	95.385	1.32e-23	104
contig_190_chunk_5601	contig_2	1337297	1337354	58	96.552	1.96e-21	96.9
contig_190_chunk_5601	contig_2	458420	458295	127	75.591	4.32e-17	82.4
contig_190_chunk_5601	contig_2	570544	570480	65	78.462	6.01e-09	55.4
contig_190_chunk_5601	contig_2	226636	226662	27	96.296	1.09e-05	44.6
contig_190_chunk_5601	contig_2	315376	315437	62	75.806	1.32e-04	41.0
contig_190_chunk_6001	contig_2	1350865	1350725	141	70.213	3.32e-12	66.2
contig_190_chunk_6201	contig_2	1350700	1350508	193	69.430	4.32e-17	82.4
contig_190_chunk_6401	contig_2	1350399	1350300	100	78.000	4.32e-17	82.4
contig_190_chunk_6801	contig_2	1350104	1349946	159	72.956	1.24e-17	84.2
contig_190_chunk_7001	contig_2	1349915	1349726	191	69.634	1.84e-15	77.0
contig_190_chunk_7401	contig_2	1349511	1349330	182	75.275	4.04e-30	125
contig_190_chunk_7601	contig_2	1349313	1349119	195	70.256	8.34e-20	91.5
contig_190_chunk_7801	contig_2	1349118	1349022	97	75.258	9.52e-13	68.0
contig_190_chunk_7801	contig_2	1348984	1348934	51	76.471	4.62e-04	39.2
contig_190_chunk_8001	contig_2	1348907	1348730	183	69.399	1.16e-11	64.4
contig_190_chunk_9001	contig_2	1347936	1347766	171	77.193	2.72e-32	132
contig_190_chunk_9201	contig_2	1347753	1347588	166	81.325	1.96e-40	159
contig_190_chunk_9401	contig_2	1140233	1140170	64	82.812	3.32e-12	66.2
contig_190_chunk_9401	contig_2	1351650	1351481	172	66.860	3.79e-05	42.8
contig_190_chunk_9801	contig_2	1351221	1351111	111	76.577	4.32e-17	82.4
contig_190_chunk_9801	contig_2	1355045	1354952	94	78.723	1.51e-16	80.6
contig_190_chunk_9801	contig_2	1347099	1346989	111	73.874	9.52e-13	68.0
contig_190_chunk_10001	contig_2	1354915	1354817	100	81.000	1.02e-18	87.8
contig_190_chunk_10001	contig_2	1351074	1350976	100	80.000	1.24e-17	84.2
contig_190_chunk_10001	contig_2	1346952	1346871	82	80.488	1.84e-15	77.0
contig_190_chunk_10201	contig_2	1346715	1346573	143	74.126	8.34e-20	91.5
contig_190_chunk_10601	contig_2	289279	289386	113	72.566	6.01e-09	55.4
contig_190_chunk_11001	contig_2	289631	289822	193	72.539	4.61e-23	102
contig_190_chunk_11201	contig_2	289838	289978	141	75.887	4.61e-23	102
contig_190_chunk_11401	contig_2	290051	290229	179	71.508	2.39e-20	93.3
contig_190_chunk_11801	contig_2	290516	290629	115	83.478	7.31e-27	114
contig_190_chunk_12001	contig_2	290630	290829	200	78.500	1.32e-42	167
contig_190_chunk_12201	contig_2	290851	290950	100	76.000	2.24e-14	73.4
contig_190_chunk_12801	contig_2	291454	291616	163	73.620	1.61e-22	100
contig_190_chunk_13001	contig_2	291641	291778	138	73.913	1.02e-18	87.8
contig_190_chunk_13201	contig_2	291840	292026	187	71.123	6.85e-21	95.1
contig_190_chunk_13401	contig_2	292027	292216	191	71.204	2.91e-19	89.7
contig_190_chunk_13601	contig_2	292227	292404	178	71.348	8.34e-20	91.5
contig_190_chunk_14001	contig_2	292761	292842	85	87.059	5.62e-22	98.7
contig_190_chunk_14201	contig_2	292843	293042	200	84.500	6.83e-59	221
contig_190_chunk_14401	contig_2	293043	293242	200	79.500	2.55e-45	176
contig_190_chunk_14801	contig_2	293443	293636	197	66.497	1.72e-09	57.2
contig_190_chunk_15001	contig_2	293776	293820	45	86.667	6.01e-09	55.4
contig_190_chunk_15201	contig_2	293828	294027	200	81.000	1.16e-49	190
contig_190_chunk_15401	contig_2	294045	294227	183	82.514	1.41e-48	187
contig_190_chunk_15601	contig_2	294228	294418	194	73.196	3.11e-25	109
contig_190_chunk_15801	contig_2	294426	294625	200	69.000	6.41e-15	75.2
contig_190_chunk_16001	contig_2	294628	294821	194	79.381	1.08e-43	170
contig_190_chunk_16201	contig_2	294828	295027	209	71.292	1.61e-22	100
contig_190_chunk_16401	contig_2	295028	295225	198	74.747	2.72e-32	132
contig_190_chunk_16601	contig_2	295230	295427	198	76.768	1.02e-37	150
contig_190_chunk_16801	contig_2	295428	295626	199	81.407	3.32e-50	192
contig_190_chunk_17001	contig_2	295632	295794	163	80.982	8.33e-39	154
contig_190_chunk_17201	contig_2	295829	296018	190	78.947	1.61e-41	163
contig_190_chunk_17401	contig_2	296032	296227	196	72.959	7.31e-27	114
contig_190_chunk_17601	contig_2	296241	296426	186	70.968	2.39e-20	93.3
contig_190_chunk_17801	contig_2	296428	296608	181	78.453	1.02e-37	150
contig_190_chunk_18001	contig_2	296628	296827	200	80.500	4.92e-48	185
contig_190_chunk_18201	contig_2	296836	297026	192	72.917	3.79e-24	105
contig_190_chunk_18401	contig_2	297030	297211	183	72.131	2.39e-20	93.3
contig_190_chunk_18601	contig_2	297228	297427	200	82.000	2.23e-52	199
contig_190_chunk_19001	contig_2	297624	297821	201	74.627	1.72e-28	120
contig_190_chunk_19201	contig_2	297825	298021	197	83.249	1.51e-54	206
contig_190_chunk_19401	contig_2	298033	298216	184	76.630	6.41e-34	138
contig_190_chunk_19601	contig_2	298226	298390	165	84.242	6.00e-47	181
contig_190_chunk_19801	contig_2	298422	298615	195	70.769	1.02e-18	87.8
contig_190_chunk_20001	contig_2	298638	298821	184	82.609	4.04e-49	188
contig_190_chunk_20201	contig_2	298822	298973	152	78.289	4.04e-30	125
contig_190_chunk_20401	contig_2	299019	299210	192	74.479	4.93e-29	122
contig_190_chunk_20601	contig_2	299275	299417	143	79.021	1.41e-29	123
contig_190_chunk_20801	contig_2	299421	299613	194	78.351	8.33e-39	154
contig_190_chunk_21001	contig_2	299625	299818	194	72.680	8.91e-26	111
contig_190_chunk_21201	contig_2	299819	300013	197	76.650	6.41e-34	138
contig_190_chunk_21201	contig_2	830057	830034	24	95.833	4.62e-04	39.2
contig_190_chunk_21401	contig_2	300023	300205	184	78.804	3.54e-37	149
contig_190_chunk_21601	contig_2	300219	300417	199	81.910	7.80e-52	197
contig_190_chunk_21801	contig_2	300423	300613	194	76.804	4.32e-36	145
contig_190_chunk_22001	contig_2	300663	300815	154	79.870	9.51e-32	131
contig_190_chunk_22201	contig_2	300816	301015	200	80.000	6.00e-47	181
contig_190_chunk_22401	contig_2	301026	301196	171	75.439	1.72e-28	120
contig_190_chunk_22601	contig_2	301219	301408	190	75.263	9.51e-32	131
contig_190_chunk_22801	contig_2	301443	301612	170	73.529	1.32e-23	104
contig_190_chunk_23001	contig_2	301622	301815	195	78.462	2.39e-39	156
contig_190_chunk_23401	contig_2	302016	302211	196	78.571	4.61e-42	165
contig_190_chunk_23601	contig_2	302216	302414	199	75.377	6.41e-34	138
contig_190_chunk_23801	contig_2	302424	302611	190	68.421	9.52e-13	68.0
contig_190_chunk_24001	contig_2	302616	302782	167	76.647	4.04e-30	125
contig_190_chunk_24201	contig_2	302816	302889	77	75.325	7.32e-08	51.8
contig_190_chunk_24201	contig_2	306321	306394	77	75.325	7.32e-08	51.8
contig_190_chunk_24601	contig_2	303195	303370	177	67.797	6.01e-09	55.4
contig_190_chunk_24601	contig_2	306706	306881	177	67.797	6.01e-09	55.4
contig_190_chunk_24801	contig_2	303390	303573	196	67.347	1.72e-09	57.2
contig_190_chunk_24801	contig_2	306901	307084	196	66.837	1.72e-09	57.2
contig_190_chunk_25001	contig_2	303603	303773	173	72.254	8.34e-20	91.5
contig_190_chunk_25001	contig_2	307114	307284	173	72.254	8.34e-20	91.5
contig_190_chunk_25201	contig_2	303774	303946	173	80.925	1.61e-41	163
contig_190_chunk_25201	contig_2	307285	307457	173	80.925	1.61e-41	163
contig_191_chunk_1	contig_2	429962	429760	204	78.431	5.62e-41	161
contig_191_chunk_1	contig_2	201732	201862	134	73.134	2.24e-14	73.4
contig_191_chunk_401	contig_2	429560	429430	131	77.099	4.61e-23	102
contig_191_chunk_401	contig_2	202123	202322	201	68.657	7.81e-14	71.6
contig_191_chunk_601	contig_2	429356	429179	178	72.472	1.61e-22	100
contig_191_chunk_801	contig_2	429117	428972	146	77.397	7.31e-27	114
contig_191_chunk_801	contig_2	202605	202735	131	72.519	6.41e-15	75.2
contig_191_chunk_801	contig_2	436757	436719	39	84.615	1.09e-05	44.6
contig_191_chunk_1001	contig_2	202745	202898	154	75.325	1.08e-24	107
contig_191_chunk_1001	contig_2	428961	428797	165	72.727	6.85e-21	95.1
contig_191_chunk_1001	contig_2	436536	436475	63	74.603	4.62e-04	39.2
contig_191_chunk_1201	contig_2	428753	428566	189	73.545	3.11e-25	109
contig_191_chunk_1201	contig_2	203012	203146	135	71.852	2.24e-14	73.4
contig_191_chunk_1201	contig_2	436271	436229	43	88.372	6.01e-09	55.4
contig_191_chunk_1401	contig_2	203180	203347	168	80.952	1.96e-40	159
contig_191_chunk_1401	contig_2	428505	428363	143	84.615	1.96e-40	159
contig_191_chunk_1601	contig_2	428362	428171	197	69.543	1.84e-15	77.0
contig_191_chunk_1601	contig_2	203453	203536	84	77.381	3.32e-12	66.2
contig_191_chunk_1601	contig_2	203352	203396	45	84.444	2.55e-07	50.0
contig_191_chunk_2001	contig_2	427968	427816	153	77.778	1.41e-29	123
contig_191_chunk_2001	contig_2	203772	203894	123	68.293	3.11e-06	46.4
contig_191_chunk_2401	contig_2	427580	427384	202	73.762	7.31e-27	114
contig_191_chunk_2401	contig_2	204129	204325	200	68.500	7.81e-14	71.6
contig_191_chunk_2601	contig_2	427368	427221	149	75.168	5.62e-22	98.7
contig_191_chunk_3001	contig_2	204724	204837	115	78.261	8.34e-20	91.5
contig_191_chunk_3001	contig_2	426975	426784	193	67.876	1.41e-10	60.8
contig_191_chunk_3201	contig_2	426768	426582	187	74.332	4.93e-29	122
contig_191_chunk_3201	contig_2	204932	204997	66	81.818	3.32e-12	66.2
contig_191_chunk_3401	contig_2	426580	426381	200	75.500	1.84e-34	140
contig_191_chunk_3401	contig_2	205120	205209	90	78.889	1.84e-15	77.0
contig_191_chunk_3801	contig_2	488610	488445	166	77.711	2.72e-32	132
contig_191_chunk_4001	contig_2	488428	488240	192	76.562	3.32e-31	129
contig_191_chunk_4201	contig_2	488212	488069	145	75.862	1.61e-22	100
contig_191_chunk_4401	contig_2	488023	487843	181	76.796	6.41e-34	138
contig_191_chunk_4601	contig_2	487842	487648	195	78.974	1.32e-42	167
contig_191_chunk_4801	contig_2	487642	487480	163	74.233	1.32e-23	104
contig_191_chunk_7001	contig_2	485776	485869	94	84.043	4.61e-23	102
contig_191_chunk_7001	contig_2	582551	582504	48	85.417	6.01e-09	55.4
contig_191_chunk_7201	contig_2	486921	486768	154	98.052	6.40e-72	264
contig_191_chunk_7201	contig_2	485901	486067	167	82.036	1.32e-42	167
contig_191_chunk_7401	contig_2	486767	486567	201	98.010	2.90e-95	342
contig_191_chunk_7401	contig_2	486096	486272	177	76.271	2.72e-32	132
contig_191_chunk_7601	contig_2	486566	486378	189	89.418	4.04e-68	251
contig_191_chunk_7601	contig_2	207068	206936	133	85.714	8.33e-39	154
contig_191_chunk_7601	contig_2	1333826	1333902	77	76.623	4.93e-10	59.0
contig_191_chunk_7601	contig_2	1314668	1314611	58	75.862	3.79e-05	42.8
contig_191_chunk_7801	contig_2	486316	486169	151	79.470	9.51e-32	131
contig_191_chunk_7801	contig_2	486534	486678	151	72.185	2.24e-14	73.4
contig_191_chunk_7801	contig_2	145871	145812	63	74.603	1.32e-04	41.0
contig_191_chunk_8001	contig_2	486166	485976	191	74.346	6.00e-28	118
contig_191_chunk_8001	contig_2	486679	486826	159	71.698	1.51e-16	80.6
contig_191_chunk_8201	contig_2	487427	487526	101	74.257	4.93e-10	59.0
contig_191_chunk_8401	contig_2	487530	487735	206	80.583	4.04e-49	188
contig_191_chunk_8601	contig_2	487736	487935	200	85.500	1.32e-61	230
contig_191_chunk_8801	contig_2	487958	488112	155	77.419	4.93e-29	122
contig_191_chunk_9001	contig_2	488364	488511	148	79.730	2.72e-32	132
contig_191_chunk_9201	contig_2	488523	488626	104	73.077	4.05e-11	62.6
contig_191_chunk_9601	contig_2	550377	550493	122	74.590	1.51e-16	80.6
contig_191_chunk_9801	contig_2	550494	550692	199	84.422	2.39e-58	219
contig_191_chunk_10001	contig_2	550712	550894	183	74.863	1.72e-28	120
contig_191_chunk_10201	contig_2	550895	551094	200	81.000	1.16e-49	190
contig_191_chunk_10401	contig_2	551095	551294	200	79.500	2.55e-45	176
contig_191_chunk_10601	contig_2	551302	551494	193	87.565	7.30e-65	241
contig_191_chunk_10801	contig_2	551497	551684	188	84.043	5.25e-54	205
contig_191_chunk_11001	contig_2	551705	551891	187	83.957	1.83e-53	203
contig_191_chunk_11201	contig_2	551895	552094	200	87.500	4.92e-67	248
contig_191_chunk_11401	contig_2	552095	552293	199	85.930	1.08e-62	233
contig_191_chunk_11601	contig_2	552299	552494	196	88.776	3.31e-69	255
contig_191_chunk_11801	contig_2	552496	552694	199	82.412	6.40e-53	201
contig_191_chunk_12001	contig_2	552695	552894	200	82.000	2.23e-52	199
contig_191_chunk_12201	contig_2	552895	553094	200	82.000	2.23e-52	199
contig_191_chunk_12401	contig_2	553095	553277	193	76.684	2.24e-33	136
contig_191_chunk_12601	contig_2	553285	553483	199	87.940	4.04e-68	251
contig_191_chunk_12601	contig_2	219893	219868	26	92.308	4.62e-04	39.2
contig_191_chunk_12801	contig_2	553485	553684	200	87.500	4.92e-67	248
contig_191_chunk_13001	contig_2	553685	553877	193	87.565	7.30e-65	241
contig_191_chunk_13201	contig_2	553885	554084	200	87.500	4.92e-67	248
contig_191_chunk_13401	contig_2	554085	554281	197	81.726	9.50e-51	194
contig_191_chunk_13601	contig_2	554285	554484	200	78.000	1.61e-41	163
contig_191_chunk_13801	contig_2	554485	554678	200	85.000	1.61e-60	226
contig_191_chunk_14001	contig_2	554679	554874	196	87.755	1.72e-66	246
contig_191_chunk_14201	contig_2	554879	555078	200	85.000	1.61e-60	226
contig_191_chunk_14401	contig_2	555079	555277	199	88.442	3.31e-69	255
contig_191_chunk_14401	contig_2	580500	580480	21	100.000	4.62e-04	39.2
contig_191_chunk_14601	contig_2	555286	555478	193	84.456	1.01e-56	214
contig_191_chunk_14801	contig_2	555491	555678	188	80.851	7.30e-46	178
contig_191_chunk_15001	contig_2	555679	555876	198	84.848	1.96e-59	223
contig_191_chunk_15201	contig_2	555879	556078	200	86.000	3.10e-63	235
contig_191_chunk_15401	contig_2	556088	556277	191	81.152	2.09e-46	179
contig_191_chunk_15601	contig_2	556280	556388	109	85.321	4.93e-29	122
contig_191_chunk_16001	contig_2	1423488	1423450	39	82.051	4.62e-04	39.2
contig_191_chunk_16001	contig_2	1560075	1560113	39	82.051	4.62e-04	39.2
contig_191_chunk_16201	contig_2	458409	458304	106	83.962	8.91e-26	111
contig_191_chunk_16201	contig_2	206984	206928	57	85.965	9.52e-13	68.0
contig_191_chunk_16201	contig_2	486429	486282	150	72.000	9.52e-13	68.0
contig_191_chunk_16801	contig_2	150836	150949	114	73.684	9.52e-13	68.0
contig_191_chunk_17001	contig_2	151497	151661	172	69.767	9.52e-13	68.0
contig_191_chunk_17001	contig_2	151073	151258	189	67.196	1.41e-10	60.8
contig_191_chunk_17001	contig_2	151011	151166	159	67.925	6.01e-09	55.4
contig_191_chunk_17001	contig_2	151281	151447	174	66.092	1.32e-04	41.0
contig_191_chunk_18001	contig_2	319456	319496	41	85.366	8.91e-07	48.2
contig_191_chunk_20601	contig_2	488566	488616	51	78.431	3.79e-05	42.8
contig_191_chunk_21801	contig_2	1252323	1252407	85	80.000	1.84e-15	77.0
contig_191_chunk_22201	contig_2	1252662	1252853	195	72.308	4.61e-23	102
contig_191_chunk_22401	contig_2	1252859	1253008	157	78.344	1.41e-29	123
contig_191_chunk_22801	contig_2	549001	548812	190	68.947	6.41e-15	75.2
contig_191_chunk_23401	contig_2	548388	548196	193	74.093	1.41e-29	123
contig_191_chunk_23801	contig_2	548204	548008	197	73.096	2.09e-27	116
contig_191_chunk_23801	contig_2	546327	546290	38	84.211	3.79e-05	42.8
contig_191_chunk_24001	contig_2	548004	547879	130	69.231	3.11e-06	46.4
contig_191_chunk_24201	contig_2	547808	547627	185	66.486	7.32e-08	51.8
contig_191_chunk_24401	contig_2	547233	547147	87	74.713	4.93e-10	59.0
contig_191_chunk_24601	contig_2	547289	547146	144	70.139	3.32e-12	66.2
contig_191_chunk_24801	contig_2	547607	547542	66	78.788	1.72e-09	57.2
contig_191_chunk_24801	contig_2	547409	547337	73	76.712	6.01e-09	55.4
contig_191_chunk_24801	contig_2	547508	547443	66	77.273	7.32e-08	51.8
contig_191_chunk_25001	contig_2	546999	546817	183	68.852	2.24e-14	73.4
contig_191_chunk_25001	contig_2	548225	548191	35	91.429	2.55e-07	50.0
contig_191_chunk_25001	contig_2	546174	546134	41	87.805	8.91e-07	48.2
contig_191_chunk_25201	contig_2	546809	546647	166	70.482	6.41e-15	75.2
contig_191_chunk_25401	contig_2	546609	546410	200	77.000	8.33e-39	154
contig_191_chunk_25401	contig_2	548073	548020	54	75.926	4.62e-04	39.2
contig_191_chunk_25601	contig_2	546407	546223	188	72.872	1.08e-24	107
contig_191_chunk_25601	contig_2	547604	547542	63	74.603	3.79e-05	42.8
contig_191_chunk_25801	contig_2	546329	546252	78	71.795	3.79e-05	42.8
contig_191_chunk_26001	contig_2	546012	545912	101	81.188	1.96e-21	96.9
contig_191_chunk_26801	contig_2	426499	426662	164	75.610	1.32e-23	104
contig_191_chunk_26801	contig_2	205212	205111	102	74.510	9.52e-13	68.0
contig_191_chunk_27001	contig_2	426709	426846	138	73.913	1.02e-18	87.8
contig_191_chunk_27201	contig_2	204807	204650	158	77.215	1.41e-29	123
contig_191_chunk_27201	contig_2	426892	426968	77	83.117	1.51e-16	80.6
contig_191_chunk_27401	contig_2	204543	204413	133	72.932	3.32e-12	66.2
contig_191_chunk_27601	contig_2	204385	204221	165	73.333	1.61e-22	100
contig_191_chunk_27601	contig_2	434974	435068	95	69.474	1.32e-04	41.0
contig_191_chunk_27801	contig_2	427517	427652	136	83.088	5.26e-35	141
contig_191_chunk_27801	contig_2	204189	204014	176	71.591	2.39e-20	93.3
contig_191_chunk_27801	contig_2	435190	435289	100	79.000	3.55e-18	86.0
contig_191_chunk_28001	contig_2	427715	427912	204	67.647	4.93e-10	59.0
contig_191_chunk_28001	contig_2	203995	203879	119	69.748	8.91e-07	48.2
contig_191_chunk_28201	contig_2	427913	428100	188	72.872	3.11e-25	109
contig_191_chunk_28401	contig_2	428139	428293	155	78.065	1.16e-30	127
contig_191_chunk_28401	contig_2	203566	203454	113	77.876	8.34e-20	91.5
contig_191_chunk_28601	contig_2	428321	428466	146	82.877	1.02e-37	150
contig_191_chunk_28601	contig_2	203383	203250	134	81.343	3.32e-31	129
contig_191_chunk_28801	contig_2	428536	428708	173	76.301	1.16e-30	127
contig_191_chunk_28801	contig_2	203183	203009	176	75.000	2.09e-27	116
contig_191_chunk_28801	contig_2	436219	436356	138	70.290	1.16e-11	64.4
contig_191_chunk_29001	contig_2	202988	202802	189	73.545	8.91e-26	111
contig_191_chunk_29001	contig_2	428722	428871	152	76.316	1.08e-24	107
contig_191_chunk_29001	contig_2	436452	436536	86	70.930	4.62e-04	39.2
contig_191_chunk_29201	contig_2	428910	429109	200	84.000	8.33e-58	217
contig_191_chunk_29201	contig_2	202790	202603	190	77.368	1.84e-34	140
contig_191_chunk_29201	contig_2	436592	436762	173	67.630	1.72e-09	57.2
contig_191_chunk_29401	contig_2	429110	429306	201	74.627	1.41e-29	123
contig_191_chunk_29601	contig_2	202345	202272	75	80.000	1.16e-11	64.4
contig_191_chunk_29801	contig_2	429514	429684	174	74.713	1.32e-23	104
contig_192_chunk_401	contig_2	570495	570525	31	93.548	8.91e-07	48.2
contig_192_chunk_401	contig_2	225891	225913	23	100.000	3.79e-05	42.8
contig_192_chunk_601	contig_2	570526	570609	88	92.045	6.00e-28	118
contig_192_chunk_601	contig_2	570682	570734	53	94.340	4.32e-17	82.4
contig_192_chunk_601	contig_2	225914	225939	26	100.000	8.91e-07	48.2
contig_192_chunk_801	contig_2	570827	570975	154	85.065	3.11e-44	172
contig_192_chunk_1001	contig_2	570976	571175	200	83.500	3.54e-56	212
contig_192_chunk_1201	contig_2	571183	571376	194	78.866	4.61e-42	165
contig_192_chunk_1401	contig_2	571381	571524	149	85.235	5.62e-41	161
contig_192_chunk_1601	contig_2	571585	571657	74	87.838	2.91e-19	89.7
contig_192_chunk_1801	contig_2	571680	571859	180	80.556	1.32e-42	167
contig_192_chunk_2001	contig_2	571860	572053	194	81.443	4.04e-49	188
contig_192_chunk_2201	contig_2	572070	572257	188	76.596	5.26e-35	141
contig_192_chunk_2401	contig_2	572260	572458	199	74.874	7.81e-33	134
contig_192_chunk_2601	contig_2	572460	572659	200	82.500	1.83e-53	203
contig_192_chunk_2801	contig_2	572661	572857	197	84.264	2.91e-57	215
contig_192_chunk_3001	contig_2	572863	573059	197	83.249	1.51e-54	206
contig_192_chunk_3201	contig_2	573060	573259	200	77.000	8.33e-39	154
contig_192_chunk_3601	contig_2	573462	573659	198	78.283	1.61e-41	163
contig_192_chunk_3801	contig_2	573660	573859	200	77.500	6.84e-40	158
contig_192_chunk_4001	contig_2	573860	574057	198	80.303	6.00e-47	181
contig_192_chunk_4201	contig_2	574065	574259	195	80.513	6.00e-47	181
contig_192_chunk_4401	contig_2	574263	574444	182	81.319	2.55e-45	176
contig_192_chunk_4601	contig_2	574465	574657	193	79.275	3.78e-43	168
contig_192_chunk_4801	contig_2	574662	574857	196	85.714	4.61e-61	228
contig_192_chunk_5001	contig_2	574860	575058	199	83.417	1.24e-55	210
contig_192_chunk_5201	contig_2	575060	575259	200	85.500	1.32e-61	230
contig_192_chunk_5401	contig_2	575260	575457	198	84.343	8.33e-58	217
contig_192_chunk_5601	contig_2	575465	575659	195	86.154	1.32e-61	230
contig_192_chunk_5801	contig_2	575660	575859	200	85.000	1.61e-60	226
contig_192_chunk_6001	contig_2	575860	576071	215	74.884	7.81e-33	134
contig_192_chunk_6201	contig_2	576072	576271	200	77.000	8.33e-39	154
contig_192_chunk_6401	contig_2	576272	576471	200	82.500	1.83e-53	203
contig_192_chunk_6601	contig_2	576472	576671	200	85.500	1.32e-61	230
contig_192_chunk_6801	contig_2	576674	576807	134	73.881	1.24e-17	84.2
contig_192_chunk_7001	contig_2	576865	577059	195	81.026	4.92e-48	185
contig_192_chunk_7201	contig_2	577078	577250	173	85.549	2.23e-52	199
contig_192_chunk_7401	contig_2	577262	577459	198	84.848	1.96e-59	223
contig_192_chunk_7601	contig_2	577460	577659	201	85.572	5.61e-60	224
contig_192_chunk_7801	contig_2	577661	577858	198	82.323	2.23e-52	199
contig_192_chunk_8001	contig_2	577860	578058	199	82.412	6.40e-53	201
contig_192_chunk_8201	contig_2	578060	578259	200	88.000	1.16e-68	253
contig_192_chunk_8401	contig_2	578260	578459	201	76.119	1.84e-34	140
contig_192_chunk_8601	contig_2	578460	578659	200	86.000	3.10e-63	235
contig_192_chunk_8801	contig_2	578660	578859	200	86.000	3.10e-63	235
contig_192_chunk_9001	contig_2	578861	579059	199	79.397	8.90e-45	174
contig_192_chunk_9201	contig_2	579069	579259	193	79.275	1.61e-41	163
contig_192_chunk_9401	contig_2	579260	579430	171	83.041	7.30e-46	178
contig_192_chunk_9601	contig_2	579468	579632	192	70.312	1.96e-21	96.9
contig_192_chunk_9801	contig_2	579650	579832	183	77.049	5.26e-35	141
contig_192_chunk_10201	contig_2	580018	580217	202	76.238	1.51e-35	143
contig_192_chunk_10401	contig_2	580218	580415	198	78.788	3.78e-43	168
contig_192_chunk_10601	contig_2	580420	580616	197	82.234	7.80e-52	197
contig_192_chunk_10801	contig_2	580618	580817	200	78.500	1.32e-42	167
contig_192_chunk_11001	contig_2	580819	580905	87	81.609	3.55e-18	86.0
contig_192_chunk_11201	contig_2	580952	581142	191	85.340	2.91e-57	215
contig_192_chunk_11401	contig_2	581143	581340	198	71.212	1.61e-22	100
contig_192_chunk_11601	contig_2	581343	581542	200	78.500	1.32e-42	167
contig_192_chunk_11801	contig_2	581544	581742	199	80.402	1.72e-47	183
contig_192_chunk_12001	contig_2	581743	581935	193	78.238	1.96e-40	159
contig_192_chunk_12201	contig_2	581943	582142	201	81.095	4.92e-48	185
contig_192_chunk_12401	contig_2	582143	582342	200	83.000	4.31e-55	208
contig_192_chunk_12601	contig_2	582345	582380	36	88.889	8.91e-07	48.2
contig_192_chunk_13801	contig_2	583653	583842	190	77.895	8.33e-39	154
contig_192_chunk_14001	contig_2	583853	584052	200	81.500	9.50e-51	194
contig_192_chunk_14001	contig_2	187491	187427	65	78.462	6.01e-09	55.4
contig_192_chunk_14201	contig_2	584054	584250	197	76.142	1.51e-35	143
contig_192_chunk_14401	contig_2	584253	584451	199	82.412	6.40e-53	201
contig_192_chunk_14401	contig_2	186994	186963	32	90.625	1.09e-05	44.6
contig_192_chunk_14601	contig_2	584458	584652	195	82.051	9.50e-51	194
contig_192_chunk_14801	contig_2	584653	584841	189	76.720	1.51e-35	143
contig_192_chunk_15001	contig_2	584852	585050	200	78.000	2.91e-38	152
contig_192_chunk_15201	contig_2	585053	585255	204	77.941	2.39e-39	156
contig_192_chunk_15401	contig_2	585257	585443	187	80.214	1.08e-43	170
contig_192_chunk_15601	contig_2	585487	585651	165	76.970	1.16e-30	127
contig_192_chunk_15801	contig_2	585661	585732	73	76.712	7.32e-08	51.8
contig_192_chunk_16001	contig_2	585770	585942	176	84.091	4.92e-48	185
contig_192_chunk_16401	contig_2	586170	586284	115	77.391	8.34e-20	91.5
contig_192_chunk_16401	contig_2	586297	586325	29	100.000	2.10e-08	53.6
contig_192_chunk_16601	contig_2	586326	586525	200	86.000	3.10e-63	235
contig_192_chunk_16801	contig_2	586526	586723	198	86.869	7.30e-65	241
contig_192_chunk_17001	contig_2	586726	586925	200	82.000	2.23e-52	199
contig_192_chunk_17201	contig_2	586926	587125	200	88.000	1.16e-68	253
contig_192_chunk_17401	contig_2	587126	587325	200	84.500	6.83e-59	221
contig_192_chunk_17601	contig_2	587326	587525	200	81.000	1.16e-49	190
contig_192_chunk_17801	contig_2	587526	587648	123	86.179	4.32e-36	145
contig_192_chunk_18001	contig_2	587742	587863	122	72.951	2.73e-13	69.8
contig_192_chunk_18201	contig_2	587906	588104	199	76.382	1.24e-36	147
contig_192_chunk_18401	contig_2	588106	588305	200	70.500	8.34e-20	91.5
contig_192_chunk_18601	contig_2	588314	588497	186	73.118	3.79e-24	105
contig_192_chunk_18801	contig_2	588510	588706	197	76.142	1.84e-34	140
contig_192_chunk_19001	contig_2	588707	588906	200	82.500	1.83e-53	203
contig_192_chunk_19201	contig_2	588908	589091	185	78.378	1.02e-37	150
contig_192_chunk_19401	contig_2	589107	589304	198	79.293	3.11e-44	172
contig_192_chunk_19601	contig_2	589349	589506	158	83.544	3.78e-43	168
contig_192_chunk_19801	contig_2	589508	589703	199	74.874	2.72e-32	132
contig_192_chunk_21001	contig_2	590691	590878	188	72.340	3.79e-24	105
contig_192_chunk_21201	contig_2	590879	591069	191	76.963	1.24e-36	147
contig_192_chunk_21401	contig_2	591089	591270	182	75.824	9.51e-32	131
contig_192_chunk_21601	contig_2	591282	591463	182	74.725	4.93e-29	122
contig_192_chunk_21801	contig_2	591479	591675	198	73.232	8.91e-26	111
contig_192_chunk_22601	contig_2	592348	592547	200	77.000	8.33e-39	154
contig_192_chunk_22801	contig_2	592548	592747	200	82.500	1.83e-53	203
contig_192_chunk_23001	contig_2	592753	592895	143	74.825	1.96e-21	96.9
contig_192_chunk_23201	contig_2	592956	593147	192	81.771	4.04e-49	188
contig_192_chunk_23401	contig_2	593149	593345	197	84.772	6.83e-59	221
contig_192_chunk_23601	contig_2	593348	593546	199	78.894	1.08e-43	170
contig_192_chunk_23801	contig_2	593555	593747	193	78.238	1.96e-40	159
contig_192_chunk_24001	contig_2	593748	593947	200	84.500	6.83e-59	221
contig_192_chunk_24201	contig_2	593948	594146	199	80.402	1.72e-47	183
contig_192_chunk_24401	contig_2	594148	594347	200	85.500	1.32e-61	230
contig_192_chunk_24601	contig_2	594348	594538	191	76.440	5.26e-35	141
contig_192_chunk_24801	contig_2	594548	594738	198	80.808	1.72e-47	183
contig_192_chunk_25001	contig_2	594743	594940	198	82.323	2.23e-52	199
contig_192_chunk_25201	contig_2	594947	595131	185	82.703	1.16e-49	190
contig_192_chunk_25201	contig_2	884737	884712	26	92.308	4.62e-04	39.2
contig_192_chunk_25401	contig_2	595142	595340	199	81.910	7.80e-52	197
contig_192_chunk_25601	contig_2	595345	595540	197	78.173	8.33e-39	154
contig_192_chunk_25801	contig_2	595541	595661	121	74.380	5.26e-16	78.8
contig_192_chunk_26201	contig_2	595888	596087	200	87.000	5.99e-66	244
contig_192_chunk_26401	contig_2	596088	596287	200	94.000	5.98e-85	307
contig_192_chunk_26601	contig_2	596288	596497	212	80.660	1.16e-49	190
contig_192_chunk_26801	contig_2	596501	596700	200	78.500	1.32e-42	167
contig_192_chunk_27001	contig_2	596701	596900	200	79.500	2.55e-45	176
contig_192_chunk_27201	contig_2	596906	597099	194	80.412	2.09e-46	179
contig_192_chunk_27401	contig_2	597101	597300	200	83.500	3.54e-56	212
contig_192_chunk_27401	contig_2	667289	667396	108	75.000	2.24e-14	73.4
contig_192_chunk_27601	contig_2	597302	597474	173	84.393	1.16e-49	190
contig_192_chunk_27801	contig_2	597529	597721	193	80.829	6.00e-47	181
contig_192_chunk_28001	contig_2	597729	597873	145	90.345	2.23e-52	199
contig_192_chunk_28201	contig_2	597911	598040	130	79.231	2.55e-26	113
contig_192_chunk_28401	contig_2	598048	598243	197	75.127	1.16e-30	127
contig_192_chunk_28601	contig_2	598249	598430	182	76.923	1.84e-34	140
contig_192_chunk_28801	contig_2	598444	598641	198	79.293	3.11e-44	172
contig_192_chunk_29001	contig_2	598645	598826	199	83.417	8.33e-58	217
contig_192_chunk_29201	contig_2	598827	599023	200	91.500	1.01e-75	277
contig_192_chunk_29401	contig_2	599035	599221	193	84.974	8.33e-58	217
contig_192_chunk_29601	contig_2	599225	599420	202	86.139	4.61e-61	228
contig_192_chunk_29801	contig_2	599422	599621	200	93.500	2.54e-83	302
contig_192_chunk_30001	contig_2	599622	599821	200	85.500	1.32e-61	230
contig_192_chunk_30201	contig_2	599822	599986	172	76.163	8.91e-26	111
contig_192_chunk_30401	contig_2	600015	600204	193	80.311	3.11e-44	172
contig_192_chunk_30601	contig_2	600207	600404	198	74.747	2.72e-32	132
contig_192_chunk_30801	contig_2	600407	600604	198	86.869	7.30e-65	241
contig_192_chunk_31001	contig_2	600605	600804	200	83.500	3.54e-56	212
contig_192_chunk_31201	contig_2	600806	600999	194	80.412	2.09e-46	179
contig_192_chunk_31401	contig_2	601007	601204	198	85.354	1.61e-60	226
contig_192_chunk_31801	contig_2	601405	601537	133	86.466	1.96e-40	159
contig_192_chunk_32001	contig_2	601705	601787	87	80.460	1.51e-16	80.6
contig_192_chunk_32201	contig_2	601795	601988	194	84.536	2.91e-57	215
contig_192_chunk_32401	contig_2	601990	602189	200	86.000	3.10e-63	235
contig_192_chunk_32601	contig_2	602190	602342	153	86.928	1.41e-48	187
contig_192_chunk_32801	contig_2	602398	602545	148	72.297	4.32e-17	82.4
contig_192_chunk_33001	contig_2	602591	602782	192	77.604	2.91e-38	152
contig_192_chunk_33201	contig_2	602786	602974	189	75.661	7.81e-33	134
contig_192_chunk_33401	contig_2	602983	603180	198	85.859	3.78e-62	232
contig_192_chunk_33601	contig_2	603188	603367	180	76.111	9.51e-32	131
contig_192_chunk_33801	contig_2	603389	603576	188	76.596	5.26e-35	141
contig_192_chunk_34001	contig_2	603577	603776	200	80.000	6.00e-47	181
contig_192_chunk_34201	contig_2	603784	603976	193	78.238	1.96e-40	159
contig_192_chunk_34401	contig_2	603977	604175	199	85.930	1.08e-62	233
contig_192_chunk_34601	contig_2	604177	604376	200	83.500	3.54e-56	212
contig_192_chunk_34801	contig_2	604381	604579	199	78.894	3.78e-43	168
contig_192_chunk_35001	contig_2	604580	604779	200	85.000	1.61e-60	226
contig_192_chunk_35201	contig_2	604780	604979	200	81.500	9.50e-51	194
contig_192_chunk_35401	contig_2	604980	605172	193	76.684	4.32e-36	145
contig_192_chunk_35601	contig_2	605180	605271	92	75.000	4.05e-11	62.6
contig_192_chunk_35801	contig_2	605390	605581	192	83.854	1.51e-54	206
contig_192_chunk_36001	contig_2	605583	605777	195	78.462	1.61e-41	163
contig_192_chunk_36201	contig_2	605793	605947	156	80.769	1.84e-34	140
contig_192_chunk_36401	contig_2	605985	606183	203	69.458	3.55e-18	86.0
contig_192_chunk_36601	contig_2	606185	606382	198	77.273	8.33e-39	154
contig_192_chunk_36801	contig_2	606400	606527	128	78.906	3.11e-25	109
contig_192_chunk_37001	contig_2	606602	606774	177	75.141	8.91e-26	111
contig_192_chunk_37201	contig_2	606776	606975	200	75.000	2.24e-33	136
contig_192_chunk_37401	contig_2	606976	607175	200	82.500	1.83e-53	203
contig_192_chunk_37601	contig_2	607176	607374	199	80.905	4.04e-49	188
contig_192_chunk_37801	contig_2	607379	607575	197	80.203	2.09e-46	179
contig_192_chunk_38001	contig_2	607598	607656	59	79.661	2.10e-08	53.6
contig_192_chunk_38201	contig_2	607692	607882	191	84.817	1.01e-56	214
contig_192_chunk_38401	contig_2	607897	608071	175	73.714	3.11e-25	109
contig_192_chunk_38601	contig_2	608104	608289	186	79.570	4.61e-42	165
contig_192_chunk_38801	contig_2	608353	608469	117	82.051	2.09e-27	116
contig_192_chunk_39001	contig_2	608481	608680	200	75.000	2.24e-33	136
contig_192_chunk_39201	contig_2	608719	608874	156	83.974	3.78e-43	168
contig_192_chunk_39401	contig_2	608875	609074	200	80.500	4.92e-48	185
contig_192_chunk_39601	contig_2	609075	609252	178	80.337	1.61e-41	163
contig_192_chunk_39801	contig_2	609268	609428	161	85.093	1.72e-47	183
contig_192_chunk_40001	contig_2	609432	609611	180	75.000	4.93e-29	122
contig_192_chunk_40201	contig_2	609634	609830	197	85.279	5.61e-60	224
contig_192_chunk_40401	contig_2	609832	610031	200	82.500	1.83e-53	203
contig_192_chunk_40601	contig_2	610036	610231	196	84.184	1.01e-56	214
contig_192_chunk_40801	contig_2	610237	610413	178	83.708	1.72e-47	183
contig_192_chunk_41001	contig_2	610452	610627	179	73.184	3.55e-18	86.0
contig_192_chunk_41201	contig_2	610645	610778	134	85.821	2.39e-39	156
contig_192_chunk_42001	contig_2	611428	611505	81	76.543	1.72e-09	57.2
contig_192_chunk_42201	contig_2	611620	611817	199	72.362	1.32e-23	104
contig_192_chunk_42601	contig_2	612046	612134	89	82.022	2.91e-19	89.7
contig_192_chunk_42801	contig_2	612228	612311	86	79.070	9.52e-13	68.0
contig_192_chunk_43001	contig_2	612445	612583	139	71.942	6.41e-15	75.2
contig_192_chunk_43201	contig_2	612584	612725	142	72.535	1.51e-16	80.6
contig_192_chunk_43401	contig_2	612784	612983	200	70.000	8.34e-20	91.5
contig_192_chunk_43801	contig_2	613175	613377	207	68.599	1.16e-11	64.4
contig_192_chunk_45201	contig_2	613705	613830	126	78.571	3.79e-24	105
contig_192_chunk_45401	contig_2	613868	614057	190	76.316	1.84e-34	140
contig_192_chunk_45601	contig_2	614077	614262	186	76.882	5.26e-35	141
contig_192_chunk_45801	contig_2	614282	614465	184	81.522	2.09e-46	179
contig_192_chunk_46001	contig_2	614466	614665	200	79.500	2.55e-45	176
contig_192_chunk_46201	contig_2	614666	614859	194	81.959	3.32e-50	192
contig_192_chunk_46401	contig_2	614866	615065	200	84.500	6.83e-59	221
contig_192_chunk_46601	contig_2	615066	615206	142	82.394	7.81e-33	134
contig_192_chunk_47001	contig_2	615382	615557	176	78.409	1.24e-36	147
contig_192_chunk_47201	contig_2	615558	615757	200	81.500	9.50e-51	194
contig_192_chunk_47401	contig_2	615758	615957	200	69.000	4.32e-17	82.4
contig_192_chunk_47601	contig_2	615958	616073	116	77.586	2.91e-19	89.7
contig_192_chunk_47801	contig_2	616150	616318	169	77.515	7.81e-33	134
contig_192_chunk_48001	contig_2	616346	616546	205	80.000	1.08e-43	170
contig_192_chunk_48201	contig_2	616547	616622	77	87.013	1.02e-18	87.8
contig_192_chunk_48201	contig_2	616665	616721	57	75.439	1.32e-04	41.0
contig_193_chunk_201	contig_2	1469031	1469156	126	70.635	2.55e-07	50.0
contig_193_chunk_201	contig_2	1472292	1472417	126	70.635	2.55e-07	50.0
contig_193_chunk_3801	contig_2	226992	227143	152	85.526	2.55e-45	176
contig_193_chunk_4201	contig_2	227362	227414	55	78.182	1.32e-04	41.0
contig_193_chunk_4401	contig_2	227527	227720	194	74.742	3.32e-31	129
contig_193_chunk_4801	contig_2	227926	228108	197	66.497	3.11e-06	46.4
contig_193_chunk_5001	contig_2	228141	228314	175	71.429	1.24e-17	84.2
contig_193_chunk_5201	contig_2	228315	228514	200	79.500	2.55e-45	176
contig_193_chunk_5401	contig_2	228515	228684	170	81.765	1.32e-42	167
contig_193_chunk_5601	contig_2	228723	228909	192	76.042	9.51e-32	131
contig_193_chunk_5801	contig_2	228926	229109	184	77.717	1.24e-36	147
contig_193_chunk_6001	contig_2	229112	229308	197	82.741	1.83e-53	203
contig_193_chunk_6401	contig_2	229511	229633	123	77.236	2.91e-19	89.7
contig_193_chunk_7201	contig_2	229807	229854	48	91.667	2.73e-13	69.8
contig_193_chunk_7601	contig_2	230054	230251	198	80.808	1.41e-48	187
contig_193_chunk_7801	contig_2	230252	230451	200	81.000	1.16e-49	190
contig_193_chunk_8001	contig_2	230453	230651	199	85.930	1.08e-62	233
contig_193_chunk_8201	contig_2	230661	230850	190	82.632	9.50e-51	194
contig_193_chunk_8401	contig_2	230864	231049	186	83.333	2.72e-51	196
contig_193_chunk_8601	contig_2	231052	231249	198	82.828	5.25e-54	205
contig_193_chunk_8801	contig_2	231254	231447	194	74.742	1.16e-30	127
contig_193_chunk_9001	contig_2	231455	231654	200	78.500	1.32e-42	167
contig_193_chunk_9201	contig_2	231655	231854	200	76.500	3.54e-37	149
contig_193_chunk_9401	contig_2	231859	232053	195	75.385	2.24e-33	136
contig_193_chunk_9601	contig_2	232055	232254	200	81.500	9.50e-51	194
contig_193_chunk_9801	contig_2	232255	232454	200	77.000	8.33e-39	154
contig_193_chunk_10201	contig_2	232554	232753	200	75.000	2.24e-33	136
contig_193_chunk_10401	contig_2	232808	232939	132	84.848	3.54e-37	149
contig_193_chunk_10601	contig_2	232956	233145	193	76.684	5.26e-35	141
contig_193_chunk_10801	contig_2	233154	233350	197	81.726	9.50e-51	194
contig_193_chunk_11001	contig_2	233355	233556	202	70.297	1.02e-18	87.8
contig_193_chunk_11201	contig_2	233605	233765	163	84.663	3.78e-43	168
contig_193_chunk_11401	contig_2	233767	233951	185	79.459	1.61e-41	163
contig_193_chunk_11601	contig_2	233968	234165	198	72.727	7.31e-27	114
contig_193_chunk_11801	contig_2	234166	234363	198	76.768	1.02e-37	150
contig_193_chunk_12001	contig_2	234379	234563	185	76.757	1.84e-34	140
contig_193_chunk_12201	contig_2	234567	234761	196	79.082	5.62e-41	161
contig_193_chunk_12401	contig_2	234790	234965	176	80.682	4.61e-42	165
contig_193_chunk_12601	contig_2	234979	235163	185	80.000	1.32e-42	167
contig_193_chunk_12801	contig_2	235166	235370	205	73.171	6.00e-28	118
contig_193_chunk_13001	contig_2	235393	235571	179	78.212	1.24e-36	147
contig_193_chunk_13201	contig_2	235572	235769	198	89.394	2.23e-71	262
contig_193_chunk_13401	contig_2	235777	235971	195	77.436	8.33e-39	154
contig_193_chunk_13601	contig_2	235972	236171	201	78.109	6.84e-40	158
contig_193_chunk_14001	contig_2	236410	236563	154	83.117	6.84e-40	158
contig_193_chunk_14201	contig_2	236564	236761	198	84.343	8.33e-58	217
contig_193_chunk_14401	contig_2	236766	236962	197	83.756	3.54e-56	212
contig_193_chunk_14601	contig_2	236964	237161	198	80.808	1.41e-48	187
contig_193_chunk_14801	contig_2	237164	237363	200	83.000	4.31e-55	208
contig_193_chunk_15001	contig_2	237366	237563	198	83.838	1.01e-56	214
contig_193_chunk_15201	contig_2	237565	237763	199	81.910	7.80e-52	197
contig_193_chunk_15401	contig_2	237764	237954	192	80.729	3.11e-44	172
contig_193_chunk_15601	contig_2	237993	238163	171	81.871	3.78e-43	168
contig_193_chunk_15801	contig_2	238164	238363	200	83.500	3.54e-56	212
contig_193_chunk_16001	contig_2	238364	238563	200	82.500	1.83e-53	203
contig_193_chunk_16201	contig_2	238572	238763	192	84.375	3.54e-56	212
contig_193_chunk_16401	contig_2	238764	238963	200	82.500	1.83e-53	203
contig_193_chunk_16601	contig_2	238964	239161	198	87.374	5.99e-66	244
contig_193_chunk_16801	contig_2	239178	239362	185	84.324	1.83e-53	203
contig_193_chunk_17001	contig_2	239364	239465	102	82.353	1.32e-23	104
contig_193_chunk_17201	contig_2	239576	239768	193	72.539	3.11e-25	109
contig_193_chunk_17201	contig_2	1397900	1397844	57	80.702	2.10e-08	53.6
contig_193_chunk_17201	contig_2	1399575	1399519	57	80.702	2.10e-08	53.6
contig_193_chunk_17401	contig_2	239770	239968	203	70.936	2.91e-19	89.7
contig_193_chunk_17401	contig_2	1397842	1397761	82	75.610	4.93e-10	59.0
contig_193_chunk_17401	contig_2	1399517	1399436	82	75.610	4.93e-10	59.0
contig_193_chunk_17401	contig_2	1397671	1397623	49	79.592	1.32e-04	41.0
contig_193_chunk_17401	contig_2	1399346	1399298	49	79.592	1.32e-04	41.0
contig_193_chunk_17601	contig_2	239969	240168	201	73.134	2.55e-26	113
contig_193_chunk_17601	contig_2	1397622	1397426	201	67.164	6.01e-09	55.4
contig_193_chunk_17601	contig_2	1399297	1399101	201	67.164	6.01e-09	55.4
contig_193_chunk_17801	contig_2	240169	240359	191	80.105	8.90e-45	174
contig_193_chunk_17801	contig_2	1397422	1397223	203	72.414	4.61e-23	102
contig_193_chunk_17801	contig_2	1399097	1398898	203	72.414	4.61e-23	102
contig_193_chunk_18001	contig_2	240370	240562	193	74.611	1.16e-30	127
contig_193_chunk_18001	contig_2	1397198	1397128	71	73.239	3.79e-05	42.8
contig_193_chunk_18001	contig_2	1398873	1398803	71	73.239	3.79e-05	42.8
contig_193_chunk_18201	contig_2	240569	240767	199	76.382	1.24e-36	147
contig_193_chunk_18401	contig_2	240770	240918	149	76.510	8.91e-26	111
contig_193_chunk_18801	contig_2	241137	241334	198	80.303	6.00e-47	181
contig_193_chunk_18801	contig_2	462405	462500	97	80.412	4.32e-17	82.4
contig_193_chunk_19001	contig_2	241336	241515	180	78.889	8.33e-39	154
contig_193_chunk_19201	contig_2	241594	241698	105	85.714	4.93e-29	122
contig_193_chunk_19201	contig_2	174425	174392	34	85.294	4.62e-04	39.2
contig_193_chunk_19401	contig_2	241699	241898	200	84.500	6.83e-59	221
contig_193_chunk_19601	contig_2	241899	242098	200	76.500	3.54e-37	149
contig_193_chunk_19801	contig_2	242099	242298	200	89.000	7.79e-71	260
contig_193_chunk_20001	contig_2	242302	242500	199	83.417	1.24e-55	210
contig_193_chunk_20201	contig_2	710558	710521	38	86.842	3.11e-06	46.4
contig_193_chunk_20401	contig_2	242719	242883	166	74.096	5.62e-22	98.7
contig_193_chunk_20601	contig_2	242923	243093	171	85.965	6.40e-53	201
contig_193_chunk_20801	contig_2	243102	243298	199	80.905	6.00e-47	181
contig_193_chunk_21001	contig_2	243310	243499	190	84.737	3.54e-56	212
contig_193_chunk_21201	contig_2	243501	243684	190	80.526	3.11e-44	172
contig_193_chunk_21401	contig_2	243699	243882	184	76.087	7.81e-33	134
contig_193_chunk_22201	contig_2	244064	244253	192	78.125	8.33e-39	154
contig_193_chunk_22401	contig_2	244259	244450	192	83.333	1.83e-53	203
contig_193_chunk_22601	contig_2	244459	244658	200	76.000	4.32e-36	145
contig_193_chunk_22801	contig_2	244660	244858	199	82.412	6.40e-53	201
contig_193_chunk_23001	contig_2	244860	245058	199	80.402	1.72e-47	183
contig_193_chunk_23201	contig_2	245061	245254	194	80.928	1.72e-47	183
contig_193_chunk_23401	contig_2	245268	245456	189	83.069	7.80e-52	197
contig_193_chunk_23601	contig_2	245466	245628	163	77.301	1.16e-30	127
contig_193_chunk_23801	contig_2	246531	246730	200	84.500	6.83e-59	221
contig_193_chunk_24001	contig_2	246731	246930	200	81.000	1.16e-49	190
contig_193_chunk_24201	contig_2	246931	247130	200	84.500	6.83e-59	221
contig_193_chunk_24401	contig_2	247135	247330	196	73.980	1.41e-29	123
contig_193_chunk_24601	contig_2	247331	247530	200	75.000	2.24e-33	136
contig_193_chunk_24801	contig_2	247531	247729	199	79.397	8.90e-45	174
contig_193_chunk_25001	contig_2	247731	247930	202	75.248	7.81e-33	134
contig_193_chunk_25201	contig_2	247931	248130	200	80.500	4.92e-48	185
contig_193_chunk_25401	contig_2	248131	248328	198	83.333	4.31e-55	208
contig_193_chunk_25601	contig_2	248331	248527	197	82.234	7.80e-52	197
contig_193_chunk_25601	contig_2	1284155	1284124	32	87.500	1.32e-04	41.0
contig_193_chunk_25801	contig_2	248532	248728	197	77.157	2.91e-38	152
contig_193_chunk_26001	contig_2	248731	248859	130	87.692	2.39e-39	156
contig_193_chunk_26201	contig_2	249824	249947	124	83.065	3.32e-31	129
contig_193_chunk_26401	contig_2	249956	250155	200	84.500	6.83e-59	221
contig_193_chunk_26401	contig_2	31987	32017	31	87.097	4.62e-04	39.2
contig_193_chunk_26601	contig_2	250156	250355	200	86.000	3.10e-63	235
contig_193_chunk_26801	contig_2	250359	250555	197	84.264	2.91e-57	215
contig_193_chunk_27001	contig_2	250558	250754	197	82.741	1.83e-53	203
contig_193_chunk_27201	contig_2	250756	250937	182	81.319	2.55e-45	176
contig_193_chunk_27401	contig_2	250954	251146	196	80.102	3.78e-43	168
contig_193_chunk_27601	contig_2	251151	251350	200	82.000	2.23e-52	199
contig_193_chunk_27801	contig_2	251351	251499	149	77.181	2.09e-27	116
contig_193_chunk_28001	contig_2	251609	251750	142	75.352	5.62e-22	98.7
contig_193_chunk_28201	contig_2	251751	251910	160	83.750	3.11e-44	172
contig_193_chunk_28401	contig_2	251952	252121	170	74.118	3.11e-25	109
contig_193_chunk_28601	contig_2	252162	252341	183	77.596	5.26e-35	141
contig_193_chunk_28801	contig_2	252351	252541	191	69.634	1.24e-17	84.2
contig_193_chunk_29001	contig_2	252553	252740	188	74.468	1.41e-29	123
contig_193_chunk_29201	contig_2	252757	252950	194	78.351	5.62e-41	161
contig_193_chunk_29401	contig_2	252952	253150	199	77.889	5.62e-41	161
contig_193_chunk_29601	contig_2	253158	253349	192	82.292	9.50e-51	194
contig_193_chunk_29801	contig_2	253351	253401	53	86.792	4.05e-11	62.6
contig_193_chunk_30201	contig_2	253710	253900	191	73.822	1.72e-28	120
contig_193_chunk_30401	contig_2	253910	254041	132	75.758	6.85e-21	95.1
contig_193_chunk_30601	contig_2	254115	254309	195	78.974	3.78e-43	168
contig_193_chunk_30801	contig_2	254317	254504	188	81.915	1.41e-48	187
contig_193_chunk_31001	contig_2	254512	254707	196	84.184	1.01e-56	214
contig_193_chunk_31401	contig_2	254950	255096	147	74.150	6.85e-21	95.1
contig_193_chunk_36001	contig_2	257125	257185	63	76.190	1.09e-05	44.6
contig_193_chunk_36401	contig_2	257484	257682	199	73.869	4.04e-30	125
contig_193_chunk_36601	contig_2	257689	257883	195	72.821	2.55e-26	113
contig_193_chunk_36801	contig_2	257900	258010	111	73.874	2.73e-13	69.8
contig_193_chunk_37001	contig_2	258092	258272	181	76.243	4.04e-30	125
contig_193_chunk_37201	contig_2	258293	258340	48	83.333	7.32e-08	51.8
contig_193_chunk_37201	contig_2	258381	258497	129	67.442	1.09e-05	44.6
contig_193_chunk_37401	contig_2	258504	258692	196	67.857	6.01e-09	55.4
contig_193_chunk_37601	contig_2	258707	258883	177	74.011	2.55e-26	113
contig_193_chunk_37801	contig_2	258900	259074	175	73.143	4.61e-23	102
contig_193_chunk_38001	contig_2	259109	259300	192	79.688	1.08e-43	170
contig_193_chunk_38201	contig_2	259302	259486	185	71.892	1.61e-22	100
contig_193_chunk_38201	contig_2	1349547	1349580	36	86.111	1.32e-04	41.0
contig_193_chunk_38401	contig_2	259506	259614	110	80.000	1.96e-21	96.9
contig_193_chunk_38601	contig_2	259697	259830	134	76.119	5.62e-22	98.7
contig_193_chunk_38801	contig_2	259973	260085	113	83.186	7.31e-27	114
contig_193_chunk_39001	contig_2	260104	260292	189	77.249	1.24e-36	147
contig_193_chunk_39201	contig_2	260296	260409	114	77.193	3.55e-18	86.0
contig_193_chunk_39401	contig_2	260529	260717	189	82.011	4.04e-49	188
contig_193_chunk_39601	contig_2	260718	260883	166	82.530	3.78e-43	168
contig_193_chunk_39801	contig_2	260919	261027	110	82.727	3.11e-25	109
contig_193_chunk_40001	contig_2	261076	261205	130	80.769	4.93e-29	122
contig_193_chunk_40201	contig_2	261206	261404	199	81.910	7.80e-52	197
contig_193_chunk_40401	contig_2	261406	261605	200	84.500	6.83e-59	221
contig_193_chunk_40601	contig_2	261616	261805	190	84.737	3.54e-56	212
contig_193_chunk_40801	contig_2	261806	262004	199	85.930	1.08e-62	233
contig_193_chunk_41001	contig_2	262006	262205	200	83.500	3.54e-56	212
contig_193_chunk_41201	contig_2	262206	262405	200	84.000	8.33e-58	217
contig_193_chunk_41401	contig_2	262423	262598	176	84.659	2.72e-51	196
contig_193_chunk_41601	contig_2	262606	262805	201	78.109	6.84e-40	158
contig_193_chunk_41801	contig_2	262808	263005	198	80.303	6.00e-47	181
contig_193_chunk_42001	contig_2	263006	263196	191	84.817	1.01e-56	214
contig_193_chunk_42201	contig_2	263213	263355	143	82.517	4.32e-36	145
contig_193_chunk_42401	contig_2	263496	263553	58	82.759	1.41e-10	60.8
contig_193_chunk_42601	contig_2	263582	263755	174	79.885	2.39e-39	156
contig_193_chunk_42801	contig_2	263810	263955	146	79.452	3.32e-31	129
contig_193_chunk_43001	contig_2	263956	264153	198	80.303	6.00e-47	181
contig_193_chunk_43201	contig_2	264158	264354	197	82.234	7.80e-52	197
contig_193_chunk_43401	contig_2	264356	264555	200	77.500	6.84e-40	158
contig_193_chunk_43601	contig_2	264556	264755	200	81.000	1.16e-49	190
contig_193_chunk_43801	contig_2	264758	264915	158	75.949	7.31e-27	114
contig_193_chunk_44001	contig_2	264971	265057	87	80.460	4.32e-17	82.4
contig_193_chunk_44201	contig_2	265163	265194	32	93.750	2.55e-07	50.0
contig_193_chunk_44401	contig_2	265384	265563	180	76.111	9.51e-32	131
contig_193_chunk_44601	contig_2	265567	265760	194	82.990	6.40e-53	201
contig_193_chunk_44801	contig_2	265798	265954	157	73.885	5.62e-22	98.7
contig_193_chunk_45001	contig_2	265976	266126	151	74.172	1.96e-21	96.9
contig_193_chunk_45201	contig_2	266192	266269	78	80.769	2.24e-14	73.4
contig_193_chunk_45401	contig_2	266361	266557	197	79.188	1.08e-43	170
contig_193_chunk_45601	contig_2	266560	266737	178	78.090	4.32e-36	145
contig_193_chunk_45801	contig_2	266781	266950	170	77.647	2.24e-33	136
contig_193_chunk_46201	contig_2	267164	267337	174	76.437	3.32e-31	129
contig_193_chunk_46401	contig_2	267403	267550	148	75.000	1.61e-22	100
contig_193_chunk_46601	contig_2	267558	267751	194	68.041	7.81e-14	71.6
contig_193_chunk_46801	contig_2	267752	267905	154	81.169	1.24e-36	147
contig_193_chunk_47001	contig_2	267954	268069	116	83.621	1.41e-29	123
contig_193_chunk_47201	contig_2	268108	268258	151	87.417	1.41e-48	187
contig_193_chunk_47401	contig_2	268259	268458	200	90.000	4.31e-74	271
contig_193_chunk_47601	contig_2	268461	268658	198	86.869	7.30e-65	241
contig_193_chunk_47801	contig_2	268659	268858	200	85.500	1.32e-61	230
contig_193_chunk_48001	contig_2	268860	269058	199	84.925	5.61e-60	224
contig_193_chunk_48201	contig_2	269059	269258	200	85.000	1.61e-60	226
contig_193_chunk_48401	contig_2	269259	269455	198	88.889	3.31e-69	255
contig_193_chunk_48601	contig_2	269458	269602	149	69.799	8.91e-07	48.2
contig_193_chunk_48801	contig_2	269672	269870	199	84.925	5.61e-60	224
contig_193_chunk_49001	contig_2	269874	270039	169	82.249	1.96e-40	159
contig_193_chunk_49201	contig_2	270027	270146	120	85.000	2.24e-33	136
contig_193_chunk_49401	contig_2	270156	270347	192	80.729	2.09e-46	179
contig_193_chunk_49601	contig_2	270349	270548	200	80.500	4.92e-48	185
contig_193_chunk_49801	contig_2	270549	270715	170	70.000	9.52e-13	68.0
contig_194_chunk_1	contig_2	1396573	1396519	55	83.636	6.01e-09	55.4
contig_194_chunk_1	contig_2	1398248	1398213	36	88.889	8.91e-07	48.2
contig_194_chunk_201	contig_2	1396369	1396173	197	77.157	2.91e-38	152
contig_194_chunk_401	contig_2	1396169	1395970	203	75.369	6.41e-34	138
contig_194_chunk_601	contig_2	1395968	1395770	199	76.884	2.91e-38	152
contig_194_chunk_801	contig_2	1395769	1395702	68	85.294	5.26e-16	78.8
contig_194_chunk_1201	contig_2	1395352	1395205	148	80.405	2.24e-33	136
contig_194_chunk_1401	contig_2	1395154	1395014	141	77.305	8.91e-26	111
contig_194_chunk_1601	contig_2	1395004	1394802	203	83.251	3.54e-56	212
contig_194_chunk_1801	contig_2	1394801	1394602	200	80.500	4.92e-48	185
contig_194_chunk_1801	contig_2	1182932	1182985	54	77.778	1.32e-04	41.0
contig_194_chunk_2001	contig_2	1394597	1394402	196	81.122	1.41e-48	187
contig_194_chunk_2201	contig_2	1394401	1394202	200	81.500	9.50e-51	194
contig_194_chunk_2401	contig_2	1394201	1394067	135	81.481	9.51e-32	131
contig_194_chunk_2601	contig_2	1394021	1393930	92	79.348	1.51e-16	80.6
contig_194_chunk_2801	contig_2	1393927	1393735	193	79.275	3.78e-43	168
contig_194_chunk_2801	contig_2	754051	754086	36	86.111	3.79e-05	42.8
contig_194_chunk_3001	contig_2	1393727	1393528	200	83.000	4.31e-55	208
contig_194_chunk_3201	contig_2	1393527	1393328	200	77.000	8.33e-39	154
contig_194_chunk_3401	contig_2	1393325	1393140	186	76.882	5.26e-35	141
contig_194_chunk_3601	contig_2	1393124	1392928	197	83.249	1.51e-54	206
contig_194_chunk_3801	contig_2	1392927	1392823	105	71.429	6.01e-09	55.4
contig_194_chunk_4001	contig_2	1392738	1392554	201	73.632	2.55e-26	113
contig_194_chunk_4201	contig_2	1392551	1392354	198	84.343	8.33e-58	217
contig_194_chunk_4401	contig_2	1392342	1392157	186	79.570	4.61e-42	165
contig_194_chunk_4601	contig_2	1392153	1391958	196	83.673	1.24e-55	210
contig_194_chunk_4801	contig_2	1391953	1391757	200	81.000	4.04e-49	188
contig_194_chunk_5001	contig_2	1391756	1391557	200	79.500	2.55e-45	176
contig_194_chunk_5201	contig_2	1391556	1391357	200	84.000	8.33e-58	217
contig_194_chunk_5401	contig_2	1391356	1391157	201	69.652	1.51e-16	80.6
contig_194_chunk_5601	contig_2	1391156	1390952	206	79.126	1.32e-42	167
contig_194_chunk_5801	contig_2	1390951	1390754	198	88.384	1.16e-68	253
contig_194_chunk_6001	contig_2	1390749	1390552	198	81.313	1.16e-49	190
contig_194_chunk_6201	contig_2	1390551	1390352	200	84.000	8.33e-58	217
contig_194_chunk_6401	contig_2	1390350	1390154	197	85.787	1.32e-61	230
contig_194_chunk_6601	contig_2	1390149	1389953	197	85.787	1.32e-61	230
contig_194_chunk_6801	contig_2	1389951	1389752	200	81.000	1.16e-49	190
contig_194_chunk_7001	contig_2	1389750	1389554	197	85.279	5.61e-60	224
contig_194_chunk_7201	contig_2	1389549	1389352	198	86.364	3.10e-63	235
contig_194_chunk_7401	contig_2	1389351	1389152	200	88.000	1.16e-68	253
contig_194_chunk_7601	contig_2	1389150	1388954	197	88.325	4.04e-68	251
contig_194_chunk_7801	contig_2	1388951	1388755	200	85.000	5.61e-60	224
contig_194_chunk_8001	contig_2	1388754	1388615	141	84.397	1.24e-36	147
contig_194_chunk_8201	contig_2	1388560	1388390	171	77.778	6.41e-34	138
contig_194_chunk_8401	contig_2	1388382	1388183	200	80.500	4.92e-48	185
contig_194_chunk_8601	contig_2	1388182	1387988	195	82.564	2.23e-52	199
contig_194_chunk_8801	contig_2	1387976	1387783	194	86.082	4.61e-61	228
contig_194_chunk_9001	contig_2	1387782	1387583	200	79.000	3.11e-44	172
contig_194_chunk_9201	contig_2	1387582	1387383	200	83.500	3.54e-56	212
contig_194_chunk_9401	contig_2	1387374	1387183	192	75.521	9.51e-32	131
contig_194_chunk_9601	contig_2	1387173	1386986	188	79.787	3.78e-43	168
contig_194_chunk_9801	contig_2	1386985	1386786	200	86.000	3.10e-63	235
contig_194_chunk_10001	contig_2	1386785	1386588	198	82.323	2.23e-52	199
contig_194_chunk_10201	contig_2	1386581	1386392	190	78.421	6.84e-40	158
contig_194_chunk_10401	contig_2	1386385	1386186	200	78.500	1.32e-42	167
contig_194_chunk_10601	contig_2	1386183	1385986	198	86.364	3.10e-63	235
contig_194_chunk_10801	contig_2	1385982	1385793	190	85.263	8.33e-58	217
contig_194_chunk_11001	contig_2	1385773	1385586	188	86.170	1.96e-59	223
contig_194_chunk_11201	contig_2	1385585	1385390	207	69.565	7.81e-14	71.6
contig_194_chunk_11401	contig_2	1385363	1385192	172	81.977	1.08e-43	170
contig_194_chunk_11401	contig_2	1384181	1384018	165	66.061	4.62e-04	39.2
contig_194_chunk_11601	contig_2	1385187	1384992	196	81.633	3.32e-50	192
contig_194_chunk_11601	contig_2	1383994	1383920	75	80.000	9.52e-13	68.0
contig_194_chunk_11601	contig_2	33599	33718	120	70.833	4.93e-10	59.0
contig_194_chunk_11801	contig_2	1384987	1384815	173	84.971	2.72e-51	196
contig_194_chunk_11801	contig_2	1383792	1383650	144	69.444	6.01e-09	55.4
contig_194_chunk_11801	contig_2	33797	33851	55	80.000	2.55e-07	50.0
contig_194_chunk_12001	contig_2	1384782	1384593	190	79.474	1.32e-42	167
contig_194_chunk_12201	contig_2	1384590	1384399	192	81.250	4.92e-48	185
contig_194_chunk_12201	contig_2	1383372	1383230	143	71.329	2.24e-14	73.4
contig_194_chunk_12401	contig_2	1384390	1384192	199	77.889	1.96e-40	159
contig_194_chunk_12401	contig_2	34397	34482	86	79.070	6.41e-15	75.2
contig_194_chunk_12601	contig_2	1384187	1383988	200	77.500	6.84e-40	158
contig_194_chunk_12801	contig_2	1383987	1383788	200	76.500	3.54e-37	149
contig_194_chunk_12801	contig_2	1385167	1385106	62	77.419	2.55e-07	50.0
contig_194_chunk_13001	contig_2	1383787	1383626	162	82.716	1.32e-42	167
contig_194_chunk_13001	contig_2	1384970	1384840	134	70.896	2.10e-08	53.6
contig_194_chunk_13201	contig_2	1383587	1383388	200	77.000	8.33e-39	154
contig_194_chunk_13401	contig_2	1383387	1383203	185	77.838	3.54e-37	149
contig_194_chunk_13401	contig_2	1384591	1384398	194	71.134	5.62e-22	98.7
contig_194_chunk_13401	contig_2	34195	34385	191	66.492	1.72e-09	57.2
contig_194_chunk_13601	contig_2	1383183	1382986	199	81.407	1.41e-48	187
contig_194_chunk_13801	contig_2	1382982	1382791	195	74.872	3.32e-31	129
contig_194_chunk_14001	contig_2	1382784	1382590	195	86.154	1.32e-61	230
contig_194_chunk_14201	contig_2	1382585	1382389	197	84.772	6.83e-59	221
contig_194_chunk_14401	contig_2	1382381	1382189	193	73.057	7.31e-27	114
contig_194_chunk_14801	contig_2	1382110	1382073	39	84.615	1.32e-04	41.0
contig_194_chunk_15001	contig_2	1382026	1381901	132	76.515	1.51e-16	80.6
contig_194_chunk_15201	contig_2	1381900	1381707	200	83.000	4.31e-55	208
contig_194_chunk_15601	contig_2	1380176	1380058	119	79.832	1.08e-24	107
contig_194_chunk_15601	contig_2	1381253	1381185	70	77.143	7.32e-08	51.8
contig_194_chunk_15801	contig_2	1380055	1379857	200	78.500	1.96e-40	159
contig_194_chunk_16001	contig_2	1379851	1379679	173	83.815	1.41e-48	187
contig_194_chunk_16201	contig_2	1379656	1379456	202	88.614	3.31e-69	255
contig_194_chunk_16401	contig_2	1379455	1379261	195	87.692	5.99e-66	244
contig_194_chunk_16601	contig_2	1379254	1379056	199	83.920	2.91e-57	215
contig_194_chunk_16801	contig_2	1379055	1378858	198	83.333	4.31e-55	208
contig_194_chunk_17001	contig_2	1378853	1378656	198	85.354	1.61e-60	226
contig_194_chunk_17201	contig_2	1378655	1378456	200	83.000	4.31e-55	208
contig_194_chunk_17401	contig_2	1378453	1378297	157	83.439	1.32e-42	167
contig_194_chunk_17601	contig_2	1378253	1378059	195	84.103	3.54e-56	212
contig_194_chunk_17801	contig_2	1378058	1377859	200	77.500	6.84e-40	158
contig_194_chunk_18001	contig_2	1377858	1377687	172	77.326	9.51e-32	131
contig_194_chunk_18201	contig_2	1377622	1377487	136	78.676	8.91e-26	111
contig_194_chunk_18401	contig_2	1377466	1377290	177	73.446	1.08e-24	107
contig_194_chunk_18601	contig_2	1377279	1377084	197	78.173	3.54e-37	149
contig_194_chunk_18801	contig_2	1377083	1376893	191	81.675	1.41e-48	187
contig_194_chunk_19001	contig_2	1376846	1376691	159	71.698	4.32e-17	82.4
contig_194_chunk_19201	contig_2	1376686	1376540	147	73.469	2.91e-19	89.7
contig_194_chunk_19401	contig_2	1376486	1376289	199	75.879	2.24e-33	136
contig_194_chunk_19801	contig_2	1376179	1375983	197	75.635	1.84e-34	140
contig_194_chunk_20001	contig_2	1375981	1375783	199	77.387	2.39e-39	156
contig_194_chunk_20201	contig_2	1375774	1375583	193	81.865	1.72e-47	183
contig_194_chunk_20401	contig_2	1375582	1375383	200	79.500	2.55e-45	176
contig_194_chunk_20601	contig_2	1375381	1375185	197	89.340	7.79e-71	260
contig_194_chunk_20801	contig_2	1375180	1374995	186	83.333	2.72e-51	196
contig_194_chunk_21001	contig_2	1374943	1374784	161	73.913	1.96e-21	96.9
contig_194_chunk_21201	contig_2	1374669	1374581	89	83.146	2.39e-20	93.3
contig_194_chunk_21601	contig_2	1374378	1374181	198	76.768	1.02e-37	150
contig_194_chunk_21801	contig_2	1374171	1374021	151	78.146	1.41e-29	123
contig_194_chunk_22001	contig_2	1373980	1373782	199	74.372	3.32e-31	129
contig_194_chunk_22201	contig_2	1373780	1373581	200	78.500	1.32e-42	167
contig_194_chunk_22401	contig_2	1373573	1373381	193	83.938	4.31e-55	208
contig_194_chunk_22601	contig_2	1373378	1373183	196	76.531	1.24e-36	147
contig_194_chunk_22801	contig_2	1373180	1372996	194	75.258	1.41e-29	123
contig_194_chunk_23001	contig_2	1372989	1372790	201	73.134	2.55e-26	113
contig_194_chunk_23201	contig_2	1372789	1372591	199	71.859	1.08e-24	107
contig_194_chunk_23401	contig_2	1372589	1372425	165	73.333	1.61e-22	100
contig_194_chunk_23601	contig_2	1372334	1372212	123	73.171	2.73e-13	69.8
contig_194_chunk_23801	contig_2	1372116	1372003	114	78.070	2.39e-20	93.3
contig_194_chunk_24001	contig_2	1371998	1371855	145	82.759	4.32e-36	145
contig_194_chunk_24401	contig_2	1371599	1371470	136	76.471	4.61e-23	102
contig_194_chunk_24601	contig_2	1371469	1371270	200	81.000	1.16e-49	190
contig_194_chunk_25001	contig_2	1371052	1370870	184	80.978	1.32e-42	167
contig_194_chunk_25201	contig_2	1370869	1370670	200	78.000	1.61e-41	163
contig_194_chunk_25401	contig_2	1370665	1370474	192	79.688	1.08e-43	170
contig_194_chunk_25601	contig_2	1370469	1370270	200	80.000	6.00e-47	181
contig_194_chunk_25801	contig_2	1370269	1370070	200	87.500	4.92e-67	248
contig_194_chunk_26001	contig_2	1370068	1369872	197	81.218	4.04e-49	188
contig_194_chunk_26201	contig_2	1369867	1369711	157	78.344	9.51e-32	131
contig_194_chunk_26401	contig_2	1369574	1369433	148	71.622	2.24e-14	73.4
contig_194_chunk_26401	contig_2	410795	410744	52	80.769	3.11e-06	46.4
contig_194_chunk_26601	contig_2	1369430	1369235	196	81.633	3.32e-50	192
contig_194_chunk_26801	contig_2	1369232	1369033	200	80.000	6.00e-47	181
contig_194_chunk_27001	contig_2	1369032	1368835	198	80.303	6.00e-47	181
contig_194_chunk_27201	contig_2	1368831	1368633	199	82.915	1.51e-54	206
contig_194_chunk_27401	contig_2	1368632	1368439	194	81.443	4.04e-49	188
contig_194_chunk_27601	contig_2	1368420	1368236	188	79.787	1.32e-42	167
contig_194_chunk_27801	contig_2	1368196	1368143	54	85.185	4.05e-11	62.6
contig_194_chunk_28201	contig_2	1367846	1367678	171	69.591	2.73e-13	69.8
contig_194_chunk_28401	contig_2	1367628	1367508	124	73.387	2.73e-13	69.8
contig_194_chunk_28401	contig_2	198516	198479	42	80.952	4.62e-04	39.2
contig_194_chunk_28601	contig_2	1367357	1367292	66	83.333	2.73e-13	69.8
contig_194_chunk_30801	contig_2	1365209	1365106	106	76.415	2.24e-14	73.4
contig_194_chunk_31001	contig_2	1365077	1365018	60	76.667	3.11e-06	46.4
contig_194_chunk_31201	contig_2	1364838	1364691	148	77.027	7.31e-27	114
contig_194_chunk_31401	contig_2	1364658	1364491	169	74.556	1.32e-23	104
contig_194_chunk_32001	contig_2	1364059	1363863	197	81.726	9.50e-51	194
contig_194_chunk_32201	contig_2	1363859	1363670	190	76.842	4.32e-36	145
contig_194_chunk_32401	contig_2	1363659	1363467	193	75.648	2.24e-33	136
contig_194_chunk_32601	contig_2	1363459	1363260	200	74.000	1.16e-30	127
contig_194_chunk_32801	contig_2	1363259	1363061	199	81.407	3.32e-50	192
contig_194_chunk_33001	contig_2	1363046	1362864	185	78.378	1.51e-35	143
contig_194_chunk_33201	contig_2	1362860	1362661	200	80.500	4.92e-48	185
contig_194_chunk_33401	contig_2	1362660	1362464	197	83.249	1.51e-54	206
contig_194_chunk_33601	contig_2	1362458	1362263	196	68.878	5.26e-16	78.8
contig_194_chunk_33801	contig_2	1362258	1362068	191	81.675	1.41e-48	187
contig_194_chunk_34001	contig_2	1362060	1361871	190	82.632	9.50e-51	194
contig_194_chunk_34201	contig_2	1361859	1361702	158	84.810	7.30e-46	178
contig_194_chunk_34601	contig_2	1361495	1361403	93	84.946	3.79e-24	105
contig_194_chunk_34801	contig_2	1361393	1361194	200	78.000	2.39e-39	156
contig_194_chunk_35001	contig_2	1361186	1360991	196	79.592	8.90e-45	174
contig_194_chunk_35201	contig_2	1360983	1360798	186	81.183	7.30e-46	178
contig_194_chunk_35601	contig_2	1360578	1360468	112	77.679	4.32e-17	82.4
contig_194_chunk_35801	contig_2	1360372	1360269	109	79.817	3.55e-18	86.0
contig_194_chunk_36001	contig_2	1360193	1360001	193	89.637	2.72e-70	259
contig_194_chunk_36201	contig_2	1359999	1359801	199	87.940	4.04e-68	251
contig_194_chunk_36401	contig_2	1359800	1359639	162	82.099	5.62e-41	161
contig_194_chunk_36601	contig_2	1359514	1359417	98	79.592	1.02e-18	87.8
contig_194_chunk_36801	contig_2	1359409	1359219	191	82.199	3.32e-50	192
contig_194_chunk_37001	contig_2	1359216	1359015	205	79.024	1.61e-41	163
contig_194_chunk_37201	contig_2	1359007	1358813	195	81.026	4.92e-48	185
contig_194_chunk_37401	contig_2	1358809	1358635	175	78.286	4.32e-36	145
contig_194_chunk_38601	contig_2	155698	155663	36	86.111	4.62e-04	39.2
contig_194_chunk_40401	contig_2	134555	134682	128	68.750	7.32e-08	51.8
contig_194_chunk_40401	contig_2	561491	561519	29	89.655	4.62e-04	39.2
contig_194_chunk_40401	contig_2	1429685	1429657	29	89.655	4.62e-04	39.2
contig_194_chunk_40601	contig_2	561602	561716	115	73.043	9.52e-13	68.0
contig_194_chunk_40601	contig_2	1429574	1429460	115	73.043	9.52e-13	68.0
contig_194_chunk_41001	contig_2	561971	562116	146	76.712	8.91e-26	111
contig_194_chunk_41001	contig_2	1429205	1429060	146	76.712	8.91e-26	111
contig_194_chunk_41401	contig_2	142906	142963	58	79.310	7.32e-08	51.8
contig_194_chunk_41401	contig_2	12198	12338	141	67.376	8.91e-07	48.2
contig_194_chunk_41401	contig_2	562442	562497	56	78.571	8.91e-07	48.2
contig_194_chunk_41601	contig_2	12368	12495	131	71.756	9.52e-13	68.0
contig_194_chunk_41601	contig_2	562528	562655	131	71.756	9.52e-13	68.0
contig_194_chunk_42001	contig_2	425729	425872	144	71.528	6.41e-15	75.2
contig_194_chunk_42401	contig_2	433362	433270	105	69.524	4.62e-04	39.2
contig_194_chunk_43001	contig_2	432799	432743	57	77.193	1.09e-05	44.6
contig_194_chunk_43201	contig_2	432643	432444	200	77.500	6.84e-40	158
contig_194_chunk_43201	contig_2	199067	199240	178	69.101	9.52e-13	68.0
contig_194_chunk_43401	contig_2	432443	432245	199	74.874	7.81e-33	134
contig_194_chunk_43401	contig_2	199254	199453	200	67.000	1.16e-11	64.4
contig_194_chunk_43601	contig_2	432243	432044	200	82.000	2.23e-52	199
contig_194_chunk_43601	contig_2	199456	199653	198	70.707	1.96e-21	96.9
contig_194_chunk_43801	contig_2	432043	431844	204	76.961	4.32e-36	145
contig_194_chunk_43801	contig_2	199654	199849	198	75.253	9.51e-32	131
contig_194_chunk_44001	contig_2	431837	431679	159	83.648	1.08e-43	170
contig_194_chunk_44001	contig_2	199859	200012	158	73.418	2.91e-19	89.7
contig_194_chunk_44201	contig_2	431565	431486	80	72.500	3.11e-06	46.4
contig_194_chunk_44401	contig_2	431429	431239	194	78.866	1.61e-41	163
contig_194_chunk_44401	contig_2	200262	200458	197	72.589	2.55e-26	113
contig_194_chunk_44601	contig_2	200460	200656	200	74.000	1.72e-28	120
contig_194_chunk_44601	contig_2	431237	431047	191	70.157	1.02e-18	87.8
contig_194_chunk_44801	contig_2	431037	430842	196	85.714	4.61e-61	228
contig_194_chunk_44801	contig_2	200668	200851	184	76.087	7.81e-33	134
contig_194_chunk_45001	contig_2	430802	430647	156	82.051	2.39e-39	156
contig_194_chunk_45001	contig_2	200910	201047	138	76.087	1.61e-22	100
contig_194_chunk_45201	contig_2	430643	430447	197	85.279	5.61e-60	224
contig_194_chunk_45201	contig_2	201051	201244	194	77.835	2.39e-39	156
contig_194_chunk_45401	contig_2	201251	201450	201	81.095	4.92e-48	185
contig_194_chunk_45401	contig_2	430440	430244	197	78.680	1.32e-42	167
contig_194_chunk_45601	contig_2	430241	430045	197	78.680	1.32e-42	167
contig_194_chunk_45601	contig_2	201453	201621	171	74.854	3.79e-24	105
contig_194_chunk_45801	contig_2	430038	429845	194	78.866	4.61e-42	165
contig_194_chunk_45801	contig_2	201666	201827	162	78.395	7.81e-33	134
contig_194_chunk_46001	contig_2	429843	429647	200	71.000	2.39e-20	93.3
contig_194_chunk_46201	contig_2	429627	429449	179	72.626	4.61e-23	102
contig_194_chunk_46401	contig_2	429393	429251	145	79.310	2.55e-26	113
contig_194_chunk_46401	contig_2	202240	202348	110	74.545	2.73e-13	69.8
contig_194_chunk_46601	contig_2	429129	429053	77	89.610	1.32e-23	104
contig_194_chunk_46601	contig_2	436762	436720	43	88.372	6.01e-09	55.4
contig_194_chunk_46601	contig_2	202500	202654	156	67.308	1.09e-05	44.6
contig_194_chunk_46801	contig_2	202676	202862	187	80.214	1.08e-43	170
contig_194_chunk_46801	contig_2	429042	428847	196	77.041	1.02e-37	150
contig_194_chunk_47001	contig_2	202938	203053	117	69.231	3.79e-05	42.8
contig_194_chunk_47201	contig_2	428642	428524	119	84.874	7.81e-33	134
contig_194_chunk_47201	contig_2	203094	203164	71	85.915	1.24e-17	84.2
contig_194_chunk_47201	contig_2	436270	436234	37	86.486	1.09e-05	44.6
contig_194_chunk_47401	contig_2	428449	428310	140	82.143	6.41e-34	138
contig_194_chunk_47401	contig_2	203270	203377	108	87.963	2.24e-33	136
contig_194_chunk_47601	contig_2	203463	203566	105	77.143	5.26e-16	78.8
contig_194_chunk_47601	contig_2	428240	428139	102	76.471	1.84e-15	77.0
contig_194_chunk_47801	contig_2	428045	427902	144	72.222	1.51e-16	80.6
contig_194_chunk_48001	contig_2	203863	204035	173	70.520	4.32e-17	82.4
contig_194_chunk_48001	contig_2	427844	427676	170	70.588	6.41e-15	75.2
contig_194_chunk_48201	contig_2	427646	427447	201	70.647	2.91e-19	89.7
contig_194_chunk_48201	contig_2	435289	435190	100	75.000	9.52e-13	68.0
contig_194_chunk_48401	contig_2	204266	204403	139	74.820	3.55e-18	86.0
contig_194_chunk_48401	contig_2	427436	427257	180	70.000	4.32e-17	82.4
contig_194_chunk_48401	contig_2	435068	434938	131	67.176	3.79e-05	42.8
contig_194_chunk_48601	contig_2	204482	204543	62	74.194	1.32e-04	41.0
contig_194_chunk_48801	contig_2	204691	204841	151	78.808	3.32e-31	129
contig_194_chunk_48801	contig_2	426965	426826	140	77.143	3.11e-25	109
contig_194_chunk_49001	contig_2	426818	426623	197	76.142	2.24e-33	136
contig_194_chunk_49001	contig_2	204890	205042	154	72.078	1.84e-15	77.0
contig_194_chunk_49201	contig_2	426622	426475	150	76.667	6.85e-21	95.1
contig_194_chunk_49201	contig_2	205111	205209	99	74.747	3.32e-12	66.2
contig_194_chunk_49801	contig_2	146031	145896	136	94.118	1.24e-55	210
contig_194_chunk_49801	contig_2	1488931	1489040	113	73.451	1.16e-11	64.4
contig_194_chunk_49801	contig_2	1021191	1021276	87	75.862	6.01e-09	55.4
contig_194_chunk_49801	contig_2	570488	570573	87	74.713	7.32e-08	51.8
contig_194_chunk_50201	contig_2	152112	152216	105	73.333	4.93e-10	59.0
contig_194_chunk_50401	contig_2	152217	152409	193	82.383	2.72e-51	196
contig_194_chunk_50601	contig_2	152417	152615	200	79.500	3.78e-43	168
contig_194_chunk_51001	contig_2	152819	153018	202	83.168	1.51e-54	206
contig_194_chunk_51201	contig_2	153021	153218	198	82.323	2.23e-52	199
contig_194_chunk_51401	contig_2	153219	153418	200	83.000	4.31e-55	208
contig_194_chunk_51601	contig_2	153423	153611	190	81.579	7.30e-46	178
contig_194_chunk_51801	contig_2	153639	153815	180	78.889	4.32e-36	145
contig_194_chunk_52001	contig_2	153834	154018	185	82.162	4.92e-48	185
contig_194_chunk_52201	contig_2	154020	154218	199	80.905	4.04e-49	188
contig_194_chunk_52401	contig_2	154219	154418	200	75.000	2.24e-33	136
contig_194_chunk_52601	contig_2	154419	154618	200	81.000	1.16e-49	190
contig_194_chunk_52801	contig_2	154619	154811	193	85.492	1.96e-59	223
contig_194_chunk_53001	contig_2	154831	155017	187	81.818	4.92e-48	185
contig_194_chunk_53201	contig_2	155019	155210	192	83.333	1.83e-53	203
contig_194_chunk_53401	contig_2	155219	155413	195	80.000	2.55e-45	176
contig_194_chunk_53601	contig_2	155454	155614	161	80.745	1.02e-37	150
contig_194_chunk_53801	contig_2	155622	155824	204	75.980	6.41e-34	138
contig_194_chunk_54001	contig_2	155827	156021	196	81.122	2.09e-46	179
contig_194_chunk_54201	contig_2	156025	156224	200	79.500	2.55e-45	176
contig_194_chunk_54401	contig_2	156225	156424	200	80.000	6.00e-47	181
contig_194_chunk_54601	contig_2	156425	156609	185	81.081	2.55e-45	176
contig_194_chunk_54801	contig_2	156625	156824	200	77.000	8.33e-39	154
contig_194_chunk_54801	contig_2	120911	120881	31	87.097	4.62e-04	39.2
contig_194_chunk_55001	contig_2	156837	157021	185	76.216	2.24e-33	136
contig_194_chunk_55201	contig_2	157032	157223	192	70.312	2.91e-19	89.7
contig_194_chunk_55401	contig_2	157227	157420	196	75.510	1.41e-29	123
contig_194_chunk_55601	contig_2	157425	157576	154	75.974	1.08e-24	107
contig_194_chunk_55801	contig_2	157622	157821	200	77.500	6.84e-40	158
contig_194_chunk_56001	contig_2	157828	158014	187	67.914	3.32e-12	66.2
contig_194_chunk_56201	contig_2	158069	158126	58	86.207	2.73e-13	69.8
contig_194_chunk_56401	contig_2	158128	158322	195	73.846	4.93e-29	122
contig_194_chunk_56601	contig_2	158335	158527	193	81.347	1.41e-48	187
contig_194_chunk_56801	contig_2	158528	158698	171	74.854	7.31e-27	114
contig_194_chunk_57001	contig_2	407165	407134	34	91.176	1.32e-04	41.0
contig_194_chunk_57201	contig_2	158934	159046	121	70.248	1.72e-09	57.2
contig_194_chunk_57401	contig_2	159143	159302	160	75.625	2.55e-26	113
contig_194_chunk_57601	contig_2	159303	159491	189	77.778	2.91e-38	152
contig_194_chunk_57801	contig_2	159586	159687	102	81.373	5.62e-22	98.7
contig_194_chunk_58001	contig_2	159690	159886	197	80.711	4.92e-48	185
contig_194_chunk_58201	contig_2	159889	160087	199	79.899	2.09e-46	179
contig_194_chunk_58401	contig_2	160095	160285	191	78.534	1.96e-40	159
contig_194_chunk_58601	contig_2	160296	160487	192	78.646	5.62e-41	161
contig_194_chunk_58801	contig_2	160488	160687	200	79.500	2.55e-45	176
contig_194_chunk_59001	contig_2	160689	160885	197	78.173	5.62e-41	161
contig_194_chunk_59201	contig_2	160890	161069	180	74.444	6.00e-28	118
contig_194_chunk_59401	contig_2	161092	161287	198	78.788	6.84e-40	158
contig_194_chunk_59601	contig_2	161290	161477	188	76.064	2.24e-33	136
contig_194_chunk_59801	contig_2	161494	161668	176	75.568	2.09e-27	116
contig_194_chunk_60001	contig_2	161690	161876	188	70.745	1.24e-17	84.2
contig_194_chunk_60201	contig_2	161888	162086	199	71.357	4.61e-23	102
contig_194_chunk_60401	contig_2	162088	162287	200	78.500	1.32e-42	167
contig_194_chunk_60601	contig_2	162288	162487	200	84.500	6.83e-59	221
contig_194_chunk_60801	contig_2	162490	162647	158	85.443	6.00e-47	181
contig_194_chunk_61001	contig_2	162774	162950	177	83.051	4.92e-48	185
contig_194_chunk_61201	contig_2	162958	163153	196	83.163	5.25e-54	205
contig_194_chunk_61401	contig_2	163154	163353	200	88.500	9.49e-70	257
contig_194_chunk_61601	contig_2	163354	163475	122	83.607	9.51e-32	131
contig_194_chunk_61801	contig_2	163565	163669	105	85.714	4.93e-29	122
contig_194_chunk_62001	contig_2	163755	163954	200	77.000	8.33e-39	154
contig_194_chunk_62201	contig_2	163956	164154	199	84.925	5.61e-60	224
contig_194_chunk_62401	contig_2	164157	164354	198	85.859	3.78e-62	232
contig_194_chunk_62601	contig_2	164355	164554	200	78.000	1.61e-41	163
contig_194_chunk_62801	contig_2	164561	164754	195	76.923	5.26e-35	141
contig_194_chunk_63001	contig_2	164757	164954	198	78.788	3.78e-43	168
contig_194_chunk_63201	contig_2	164985	165153	169	75.740	1.72e-28	120
contig_194_chunk_63401	contig_2	165167	165346	180	83.889	9.50e-51	194
contig_194_chunk_63601	contig_2	165355	165547	193	83.420	5.25e-54	205
contig_194_chunk_63801	contig_2	165555	165757	203	79.803	2.09e-46	179
contig_194_chunk_64001	contig_2	165761	165955	195	80.000	2.55e-45	176
contig_194_chunk_64201	contig_2	165958	166157	203	80.788	1.41e-48	187
contig_194_chunk_64601	contig_2	166331	166511	184	77.717	4.32e-36	145
contig_194_chunk_64601	contig_2	178341	178315	27	92.593	1.32e-04	41.0
contig_194_chunk_64801	contig_2	166528	166713	187	77.005	1.84e-34	140
contig_194_chunk_65401	contig_2	166890	166960	71	77.465	1.72e-09	57.2
contig_194_chunk_65601	contig_2	166968	167161	194	79.381	1.08e-43	170
contig_194_chunk_65801	contig_2	167163	167362	200	81.500	9.50e-51	194
contig_194_chunk_66001	contig_2	167369	167562	194	79.381	1.08e-43	170
contig_194_chunk_66201	contig_2	167563	167675	113	90.265	8.33e-39	154
contig_194_chunk_66401	contig_2	167753	167942	190	77.368	3.54e-37	149
contig_194_chunk_66601	contig_2	167943	168142	200	82.500	1.83e-53	203
contig_194_chunk_66801	contig_2	168143	168268	132	83.333	2.72e-32	132
contig_194_chunk_67001	contig_2	168338	168537	200	78.500	1.32e-42	167
contig_194_chunk_67201	contig_2	168544	168737	194	82.474	7.80e-52	197
contig_194_chunk_67401	contig_2	168738	168937	200	78.500	1.32e-42	167
contig_194_chunk_67601	contig_2	168938	169137	200	81.500	9.50e-51	194
contig_194_chunk_67801	contig_2	169153	169337	185	83.243	9.50e-51	194
contig_194_chunk_68001	contig_2	169338	169533	196	82.143	2.72e-51	196
contig_194_chunk_68201	contig_2	169538	169730	195	75.385	9.51e-32	131
contig_194_chunk_68401	contig_2	169738	169908	171	77.778	6.41e-34	138
contig_194_chunk_68601	contig_2	170002	170140	139	78.417	2.09e-27	116
contig_194_chunk_68801	contig_2	170143	170337	195	77.949	6.84e-40	158
contig_194_chunk_69001	contig_2	170341	170540	203	75.862	6.41e-34	138
contig_194_chunk_69201	contig_2	170541	170740	202	73.267	8.91e-26	111
contig_194_chunk_69401	contig_2	418874	418902	29	89.655	4.62e-04	39.2
contig_194_chunk_69601	contig_2	170837	170963	127	70.079	4.93e-10	59.0
contig_194_chunk_69801	contig_2	171030	171229	200	79.500	2.55e-45	176
contig_194_chunk_70001	contig_2	171239	171427	189	83.069	7.80e-52	197
contig_194_chunk_70201	contig_2	171432	171614	183	83.060	1.16e-49	190
contig_194_chunk_70401	contig_2	171630	171835	207	75.362	3.32e-31	129
contig_194_chunk_70601	contig_2	171840	172035	196	77.041	1.02e-37	150
contig_194_chunk_70601	contig_2	243501	243531	31	87.097	4.62e-04	39.2
contig_194_chunk_71001	contig_2	172236	172436	201	72.637	3.11e-25	109
contig_194_chunk_71201	contig_2	172444	172634	191	82.199	3.32e-50	192
contig_194_chunk_71401	contig_2	172642	172819	180	77.778	6.41e-34	138
contig_194_chunk_71601	contig_2	172867	173028	163	75.460	8.91e-26	111
contig_194_chunk_72001	contig_2	173534	173709	176	76.705	2.72e-32	132
contig_194_chunk_72201	contig_2	173711	173911	203	76.355	5.26e-35	141
contig_194_chunk_72401	contig_2	173916	174111	197	75.127	1.16e-30	127
contig_194_chunk_72601	contig_2	174122	174307	186	75.806	2.72e-32	132
contig_194_chunk_72801	contig_2	174314	174445	136	81.618	9.51e-32	131
contig_194_chunk_73201	contig_2	174707	174848	142	80.282	9.51e-32	131
contig_194_chunk_73601	contig_2	175022	175157	140	76.429	6.85e-21	95.1
contig_194_chunk_73801	contig_2	175159	175346	188	85.638	8.33e-58	217
contig_194_chunk_74001	contig_2	175358	175556	199	80.905	4.04e-49	188
contig_194_chunk_74201	contig_2	175558	175725	168	80.357	8.33e-39	154
contig_194_chunk_74401	contig_2	175791	175961	171	81.871	3.78e-43	168
contig_194_chunk_74601	contig_2	175964	176163	200	76.500	3.54e-37	149
contig_194_chunk_74801	contig_2	176184	176315	135	77.778	1.08e-24	107
contig_194_chunk_75001	contig_2	176476	176629	154	85.714	2.09e-46	179
contig_194_chunk_75201	contig_2	176630	176829	200	83.000	4.31e-55	208
contig_194_chunk_75401	contig_2	176830	177028	199	86.432	1.08e-62	233
contig_194_chunk_75601	contig_2	177030	177220	191	80.628	7.30e-46	178
contig_194_chunk_75801	contig_2	177231	177429	199	83.920	2.91e-57	215
contig_194_chunk_76001	contig_2	177430	177627	198	72.727	1.08e-24	107
contig_194_chunk_76201	contig_2	177633	177830	198	78.788	3.78e-43	168
contig_194_chunk_76401	contig_2	177835	178032	198	84.848	1.96e-59	223
contig_194_chunk_76601	contig_2	178043	178232	190	82.632	9.50e-51	194
contig_194_chunk_76801	contig_2	178235	178430	196	79.082	3.78e-43	168
contig_194_chunk_77001	contig_2	178433	178626	194	78.351	5.62e-41	161
contig_194_chunk_77201	contig_2	178637	178833	197	82.234	7.80e-52	197
contig_194_chunk_77401	contig_2	178836	179035	200	85.000	1.61e-60	226
contig_194_chunk_77601	contig_2	179036	179235	200	80.000	6.00e-47	181
contig_194_chunk_77801	contig_2	179238	179435	198	85.354	1.61e-60	226
contig_194_chunk_78001	contig_2	179438	179635	198	84.848	1.96e-59	223
contig_194_chunk_78201	contig_2	179636	179835	200	79.000	3.11e-44	172
contig_194_chunk_78401	contig_2	179851	180041	194	69.588	1.84e-15	77.0
contig_194_chunk_78601	contig_2	180043	180235	199	71.357	6.85e-21	95.1
contig_194_chunk_78801	contig_2	180238	180435	198	82.828	5.25e-54	205
contig_194_chunk_79001	contig_2	180436	180635	200	78.500	1.32e-42	167
contig_194_chunk_79201	contig_2	180636	180836	201	79.602	8.90e-45	174
contig_194_chunk_79401	contig_2	180838	181028	191	74.869	3.32e-31	129
contig_194_chunk_79601	contig_2	181057	181220	166	77.108	1.41e-29	123
contig_194_chunk_79801	contig_2	181237	181436	200	81.000	1.16e-49	190
contig_194_chunk_80001	contig_2	181437	181581	146	76.712	1.32e-23	104
contig_194_chunk_80201	contig_2	181666	181825	162	82.099	1.96e-40	159
contig_194_chunk_80401	contig_2	181826	181913	93	74.194	1.72e-09	57.2
contig_194_chunk_80601	contig_2	182016	182149	134	85.075	4.32e-36	145
contig_194_chunk_80801	contig_2	182150	182349	200	83.000	4.31e-55	208
contig_194_chunk_81001	contig_2	182355	182545	191	80.628	7.30e-46	178
contig_194_chunk_81201	contig_2	182556	182748	193	76.166	5.26e-35	141
contig_194_chunk_81401	contig_2	182753	182948	196	86.735	8.89e-64	237
contig_194_chunk_81601	contig_2	182950	183149	200	81.500	9.50e-51	194
contig_194_chunk_81801	contig_2	183151	183347	197	80.203	2.09e-46	179
contig_194_chunk_82001	contig_2	183350	183549	200	80.000	6.00e-47	181
contig_194_chunk_82201	contig_2	183550	183748	199	77.387	2.39e-39	156
contig_194_chunk_82401	contig_2	183754	183949	196	83.163	5.25e-54	205
contig_194_chunk_82601	contig_2	183956	184149	194	84.536	2.91e-57	215
contig_194_chunk_82801	contig_2	184150	184343	194	85.567	5.61e-60	224
contig_194_chunk_83001	contig_2	184350	184541	192	78.125	6.84e-40	158
contig_194_chunk_83201	contig_2	184550	184747	198	81.313	1.16e-49	190
contig_194_chunk_83401	contig_2	184756	184950	195	69.744	3.55e-18	86.0
contig_194_chunk_83601	contig_2	184976	185143	168	77.381	2.72e-32	132
contig_194_chunk_83801	contig_2	185157	185346	190	77.895	8.33e-39	154
contig_194_chunk_84001	contig_2	185351	185548	198	86.364	3.10e-63	235
contig_194_chunk_84201	contig_2	185552	185748	197	75.127	7.81e-33	134
contig_194_chunk_84401	contig_2	185753	185950	198	73.232	6.00e-28	118
contig_194_chunk_84801	contig_2	186176	186350	175	86.286	4.31e-55	208
contig_194_chunk_85001	contig_2	186351	186549	199	82.915	1.51e-54	206
contig_194_chunk_85201	contig_2	186551	186738	188	85.106	1.01e-56	214
contig_194_chunk_85401	contig_2	186752	186950	199	84.925	5.61e-60	224
contig_194_chunk_85601	contig_2	186953	187149	197	86.294	1.08e-62	233
contig_194_chunk_85801	contig_2	187156	187350	195	84.103	3.54e-56	212
contig_194_chunk_86001	contig_2	187351	187548	198	81.818	2.72e-51	196
contig_194_chunk_86001	contig_2	583893	583850	44	84.091	8.91e-07	48.2
contig_194_chunk_86201	contig_2	187551	187750	200	85.000	1.61e-60	226
contig_194_chunk_86401	contig_2	187784	187938	155	81.935	8.33e-39	154
contig_194_chunk_86801	contig_2	188151	188204	55	85.455	1.72e-09	57.2
contig_195_chunk_1	contig_2	277126	277231	108	91.667	4.32e-36	145
contig_195_chunk_1	contig_2	646932	647037	108	91.667	4.32e-36	145
contig_195_chunk_1	contig_2	277390	277458	69	86.957	1.24e-17	84.2
contig_195_chunk_201	contig_2	277473	277658	186	80.108	3.78e-43	168
contig_195_chunk_401	contig_2	277675	277861	187	70.588	1.02e-18	87.8
contig_195_chunk_601	contig_2	277863	278053	191	79.058	4.61e-42	165
contig_195_chunk_801	contig_2	278064	278258	195	73.333	6.00e-28	118
contig_195_chunk_1001	contig_2	278262	278429	168	82.738	3.11e-44	172
contig_195_chunk_1201	contig_2	278449	278649	203	83.744	1.01e-56	214
contig_195_chunk_1401	contig_2	278650	278849	200	81.500	9.50e-51	194
contig_195_chunk_1401	contig_2	1103943	1103918	26	92.308	4.62e-04	39.2
contig_195_chunk_1601	contig_2	278861	279017	157	83.439	1.32e-42	167
contig_195_chunk_1801	contig_2	279078	279248	171	82.456	8.90e-45	174
contig_195_chunk_2001	contig_2	279250	279448	199	81.407	3.32e-50	192
contig_195_chunk_2201	contig_2	279449	279648	200	84.000	8.33e-58	217
contig_195_chunk_2401	contig_2	279649	279848	200	78.500	1.32e-42	167
contig_195_chunk_2601	contig_2	279849	280046	198	81.818	2.72e-51	196
contig_195_chunk_2801	contig_2	280051	280247	197	81.726	9.50e-51	194
contig_195_chunk_3001	contig_2	280249	280448	200	78.500	1.32e-42	167
contig_195_chunk_3201	contig_2	280449	280646	198	81.313	1.16e-49	190
contig_195_chunk_3401	contig_2	280651	280836	188	79.787	5.62e-41	161
contig_195_chunk_3601	contig_2	280847	281046	200	86.500	2.55e-64	239
contig_195_chunk_3801	contig_2	281047	281244	198	83.333	4.31e-55	208
contig_195_chunk_4001	contig_2	281247	281445	199	80.905	4.04e-49	188
contig_195_chunk_4201	contig_2	281447	281620	174	82.759	2.09e-46	179
contig_195_chunk_4401	contig_2	281668	281814	147	83.673	6.84e-40	158
contig_195_chunk_4601	contig_2	281816	282012	197	81.726	9.50e-51	194
contig_195_chunk_4801	contig_2	282017	282213	197	84.772	6.83e-59	221
contig_195_chunk_5001	contig_2	282215	282414	200	80.000	6.00e-47	181
contig_195_chunk_5201	contig_2	282415	282535	132	79.545	6.00e-28	118
contig_195_chunk_5401	contig_2	282556	282669	115	79.130	1.96e-21	96.9
contig_195_chunk_5601	contig_2	282689	282869	181	74.586	1.72e-28	120
contig_195_chunk_5801	contig_2	282884	283058	175	78.286	4.32e-36	145
contig_195_chunk_6001	contig_2	283069	283269	201	76.119	1.51e-35	143
contig_195_chunk_6201	contig_2	283297	283455	159	72.956	2.39e-20	93.3
contig_195_chunk_6401	contig_2	283466	283664	199	82.412	6.40e-53	201
contig_195_chunk_6601	contig_2	283665	283831	167	85.030	4.04e-49	188
contig_195_chunk_6801	contig_2	283868	284064	197	82.741	1.83e-53	203
contig_195_chunk_7001	contig_2	284065	284257	193	80.829	6.00e-47	181
contig_195_chunk_7201	contig_2	284267	284461	195	79.487	1.08e-43	170
contig_195_chunk_7401	contig_2	284474	284557	84	83.333	2.91e-19	89.7
contig_195_chunk_7601	contig_2	284566	284735	173	76.879	1.16e-30	127
contig_195_chunk_9801	contig_2	284814	284978	165	78.182	2.24e-33	136
contig_195_chunk_10001	contig_2	285004	285174	171	75.439	1.72e-28	120
contig_195_chunk_10201	contig_2	285233	285395	163	77.914	2.72e-32	132
contig_195_chunk_10401	contig_2	285430	285590	161	73.913	4.61e-23	102
contig_195_chunk_10601	contig_2	285620	285759	140	80.714	9.51e-32	131
contig_195_chunk_11001	contig_2	286003	286197	196	75.000	4.04e-30	125
contig_195_chunk_11201	contig_2	286294	286384	91	79.121	5.26e-16	78.8
contig_195_chunk_11201	contig_2	286212	286248	37	86.486	1.09e-05	44.6
contig_195_chunk_11601	contig_2	286585	286782	201	73.134	7.31e-27	114
contig_195_chunk_11801	contig_2	286802	286901	100	75.000	9.52e-13	68.0
contig_195_chunk_12401	contig_2	287381	287557	179	74.860	7.31e-27	114
contig_195_chunk_12601	contig_2	287587	287745	159	72.327	2.91e-19	89.7
contig_195_chunk_12801	contig_2	287772	287964	199	78.392	1.32e-42	167
contig_195_chunk_13001	contig_2	287967	288163	197	85.787	1.32e-61	230
contig_195_chunk_13201	contig_2	288165	288361	197	80.711	4.92e-48	185
contig_195_chunk_13401	contig_2	288365	288562	198	84.848	1.96e-59	223
contig_195_chunk_13601	contig_2	288567	288763	197	80.711	4.92e-48	185
contig_195_chunk_13801	contig_2	288765	288963	199	79.397	8.90e-45	174
contig_195_chunk_14601	contig_2	315332	315419	88	98.864	8.33e-39	154
contig_195_chunk_14601	contig_2	145884	146002	121	75.207	2.73e-13	69.8
contig_195_chunk_14601	contig_2	1021326	1021206	129	72.868	3.32e-12	66.2
contig_195_chunk_14601	contig_2	1314780	1314692	90	73.333	7.32e-08	51.8
contig_195_chunk_14601	contig_2	622457	622516	61	77.049	1.09e-05	44.6
contig_195_chunk_14601	contig_2	1018181	1018236	56	76.786	3.79e-05	42.8
contig_195_chunk_14601	contig_2	273128	273204	78	71.795	4.62e-04	39.2
contig_195_chunk_14601	contig_2	642934	643010	78	71.795	4.62e-04	39.2
contig_195_chunk_14801	contig_2	315421	315474	54	77.778	1.09e-05	44.6
contig_195_chunk_14801	contig_2	569456	569315	149	69.128	1.09e-05	44.6
contig_195_chunk_14801	contig_2	1337341	1337361	21	100.000	4.62e-04	39.2
contig_195_chunk_15201	contig_2	150857	150924	68	76.471	7.32e-08	51.8
contig_195_chunk_15601	contig_2	738093	738058	36	86.111	3.79e-05	42.8
contig_195_chunk_15601	contig_2	151101	151166	66	72.727	4.62e-04	39.2
contig_195_chunk_17401	contig_2	146281	146314	34	97.059	1.72e-09	57.2
contig_195_chunk_17601	contig_2	739344	739149	196	78.571	4.61e-42	165
contig_195_chunk_17801	contig_2	739145	738947	199	80.402	1.72e-47	183
contig_195_chunk_18001	contig_2	738946	738747	200	83.000	4.31e-55	208
contig_195_chunk_18201	contig_2	738746	738547	200	78.500	1.32e-42	167
contig_195_chunk_18401	contig_2	738546	738344	204	78.922	4.61e-42	165
contig_195_chunk_18401	contig_2	738028	737878	157	70.701	2.24e-14	73.4
contig_195_chunk_18401	contig_2	738093	738031	63	84.127	2.73e-13	69.8
contig_195_chunk_18401	contig_2	151634	151756	123	69.919	6.01e-09	55.4
contig_195_chunk_18401	contig_2	738585	738505	81	72.840	8.91e-07	48.2
contig_195_chunk_18401	contig_2	151010	151067	58	75.862	3.79e-05	42.8
contig_195_chunk_18601	contig_2	737855	737662	195	76.923	5.26e-35	141
contig_195_chunk_18601	contig_2	738343	738149	195	75.897	1.84e-34	140
contig_195_chunk_18601	contig_2	151497	151537	41	85.366	8.91e-07	48.2
contig_195_chunk_18601	contig_2	151010	151051	42	83.333	1.09e-05	44.6
contig_195_chunk_18601	contig_2	738584	738541	44	81.818	1.09e-05	44.6
contig_195_chunk_18801	contig_2	738141	737947	195	72.821	2.55e-26	113
contig_195_chunk_18801	contig_2	737657	737471	187	70.588	1.24e-17	84.2
contig_195_chunk_18801	contig_2	737702	737660	43	86.047	7.32e-08	51.8
contig_195_chunk_18801	contig_2	151011	151062	52	80.769	2.55e-07	50.0
contig_195_chunk_18801	contig_2	738176	738138	39	89.744	2.55e-07	50.0
contig_195_chunk_18801	contig_2	151506	151558	53	77.358	3.79e-05	42.8
contig_195_chunk_18801	contig_2	738566	738528	39	82.051	4.62e-04	39.2
contig_195_chunk_19001	contig_2	737943	737747	202	77.228	5.26e-35	141
contig_195_chunk_19201	contig_2	737601	737449	156	73.718	6.85e-21	95.1
contig_195_chunk_19201	contig_2	737746	737547	200	69.500	3.55e-18	86.0
contig_195_chunk_19201	contig_2	738229	738077	158	70.886	2.73e-13	69.8
contig_195_chunk_19201	contig_2	738588	738433	159	69.182	1.16e-11	64.4
contig_195_chunk_19201	contig_2	151473	151549	77	77.922	4.05e-11	62.6
contig_195_chunk_19201	contig_2	151695	151780	86	72.093	8.91e-07	48.2
contig_195_chunk_19201	contig_2	151010	151054	45	82.222	3.11e-06	46.4
contig_195_chunk_19201	contig_2	738096	737947	156	66.026	1.09e-05	44.6
contig_195_chunk_19201	contig_2	490468	490508	41	80.488	4.62e-04	39.2
contig_195_chunk_19401	contig_2	737546	737356	191	74.869	3.32e-31	129
contig_195_chunk_19401	contig_2	738125	738021	105	68.571	4.62e-04	39.2
contig_195_chunk_19801	contig_2	1019505	1019614	110	70.000	3.11e-06	46.4
contig_195_chunk_20001	contig_2	1019635	1019806	175	70.857	1.24e-17	84.2
contig_195_chunk_20201	contig_2	1019814	1020009	196	84.184	1.01e-56	214
contig_195_chunk_20401	contig_2	1020012	1020211	200	88.500	9.49e-70	257
contig_195_chunk_20601	contig_2	1020212	1020411	200	84.500	6.83e-59	221
contig_195_chunk_20801	contig_2	1020412	1020611	200	85.500	1.32e-61	230
contig_195_chunk_21001	contig_2	1020613	1020806	194	90.206	6.40e-72	264
contig_195_chunk_21201	contig_2	1020814	1020930	122	75.410	1.51e-16	80.6
contig_195_chunk_21601	contig_2	347222	347421	200	74.000	1.16e-30	127
contig_195_chunk_21801	contig_2	347422	347618	200	75.000	3.32e-31	129
contig_195_chunk_22001	contig_2	347619	347742	124	78.226	4.61e-23	102
contig_195_chunk_22601	contig_2	348373	348428	56	76.786	3.79e-05	42.8
contig_195_chunk_23401	contig_2	352179	352376	198	85.354	1.61e-60	226
contig_195_chunk_23601	contig_2	352389	352576	188	85.638	8.33e-58	217
contig_195_chunk_23801	contig_2	352577	352776	200	89.000	2.23e-71	262
contig_195_chunk_23801	contig_2	1459513	1459602	90	71.111	3.11e-06	46.4
contig_195_chunk_24001	contig_2	352777	352976	200	87.500	4.92e-67	248
contig_195_chunk_24001	contig_2	1459631	1459713	83	75.904	1.41e-10	60.8
contig_195_chunk_24001	contig_2	525423	525457	35	91.429	2.55e-07	50.0
contig_195_chunk_24201	contig_2	352978	353176	203	77.833	6.84e-40	158
contig_195_chunk_24401	contig_2	353177	353375	199	82.412	6.40e-53	201
contig_195_chunk_24601	contig_2	353377	353573	203	74.877	4.93e-29	122
contig_195_chunk_24801	contig_2	353574	353773	200	83.500	3.54e-56	212
contig_195_chunk_25001	contig_2	353774	353970	200	83.000	1.51e-54	206
contig_195_chunk_25201	contig_2	353971	354171	201	96.020	7.78e-90	324
contig_195_chunk_25401	contig_2	354172	354370	201	86.567	3.10e-63	235
contig_195_chunk_25601	contig_2	354371	354566	196	77.551	2.39e-39	156
contig_195_chunk_25801	contig_2	354571	354770	200	82.000	2.23e-52	199
contig_195_chunk_26001	contig_2	354771	354972	202	78.713	3.78e-43	168
contig_195_chunk_26201	contig_2	354976	355156	183	79.781	6.84e-40	158
contig_195_chunk_26401	contig_2	355181	355373	193	77.202	1.02e-37	150
contig_195_chunk_26601	contig_2	355375	355547	173	75.145	6.00e-28	118
contig_195_chunk_26801	contig_2	355580	355764	185	80.541	3.11e-44	172
contig_195_chunk_27001	contig_2	355765	355964	200	82.500	1.83e-53	203
contig_195_chunk_27201	contig_2	355965	356164	200	80.500	4.92e-48	185
contig_195_chunk_27401	contig_2	356165	356354	190	85.263	8.33e-58	217
contig_195_chunk_27601	contig_2	356365	356564	200	74.000	1.16e-30	127
contig_195_chunk_27801	contig_2	356584	356764	181	84.530	6.40e-53	201
contig_195_chunk_28001	contig_2	356765	356948	184	82.609	4.04e-49	188
contig_195_chunk_28201	contig_2	357001	357165	169	72.189	1.02e-18	87.8
contig_195_chunk_28601	contig_2	357379	357575	197	79.695	2.55e-45	176
contig_195_chunk_28801	contig_2	357578	357741	164	80.488	2.91e-38	152
contig_195_chunk_29001	contig_2	357776	357975	202	78.713	4.61e-42	165
contig_195_chunk_29201	contig_2	357976	358175	200	80.500	4.92e-48	185
contig_195_chunk_29401	contig_2	358176	358374	201	76.119	2.24e-33	136
contig_195_chunk_29601	contig_2	358376	358553	182	75.824	3.32e-31	129
contig_195_chunk_29801	contig_2	358578	358774	197	77.665	6.84e-40	158
contig_195_chunk_30001	contig_2	358785	358964	192	76.042	2.72e-32	132
contig_195_chunk_30201	contig_2	358965	359164	200	76.500	3.54e-37	149
contig_195_chunk_30401	contig_2	359165	359362	198	79.293	3.11e-44	172
contig_195_chunk_30801	contig_2	359565	359747	183	80.328	3.78e-43	168
contig_195_chunk_31001	contig_2	359768	359963	196	87.245	2.55e-64	239
contig_195_chunk_31401	contig_2	360053	360184	132	82.576	7.81e-33	134
contig_195_chunk_31601	contig_2	360242	360438	197	81.218	4.04e-49	188
contig_195_chunk_31801	contig_2	360442	360639	198	81.818	2.72e-51	196
contig_195_chunk_32001	contig_2	360642	360834	193	77.720	3.54e-37	149
contig_195_chunk_32201	contig_2	360845	361047	203	76.847	2.91e-38	152
contig_195_chunk_32401	contig_2	361048	361244	198	84.848	2.91e-57	215
contig_195_chunk_32601	contig_2	361263	361447	185	80.541	3.11e-44	172
contig_195_chunk_32801	contig_2	361448	361647	200	77.500	6.84e-40	158
contig_195_chunk_33001	contig_2	361648	361825	178	87.079	8.33e-58	217
contig_195_chunk_33201	contig_2	361894	362027	134	78.358	8.91e-26	111
contig_195_chunk_33401	contig_2	362033	362232	200	76.000	4.32e-36	145
contig_195_chunk_33801	contig_2	362433	362630	198	79.798	7.30e-46	178
contig_195_chunk_34001	contig_2	362633	362826	197	76.650	1.24e-36	147
contig_195_chunk_34201	contig_2	362831	363027	198	79.293	4.61e-42	165
contig_195_chunk_34401	contig_2	363032	363229	198	82.323	2.23e-52	199
contig_195_chunk_34601	contig_2	363233	363429	197	83.249	1.51e-54	206
contig_195_chunk_34801	contig_2	363430	363629	200	86.000	3.10e-63	235
contig_195_chunk_35001	contig_2	363630	363812	183	77.596	4.32e-36	145
contig_195_chunk_35201	contig_2	363830	364029	200	80.500	4.92e-48	185
contig_195_chunk_35401	contig_2	364032	364229	198	76.263	4.32e-36	145
contig_195_chunk_35601	contig_2	364230	364361	135	75.556	2.39e-20	93.3
contig_195_chunk_35801	contig_2	364424	364620	197	88.325	4.04e-68	251
contig_195_chunk_36001	contig_2	364631	364821	191	86.387	4.61e-61	228
contig_195_chunk_36201	contig_2	364822	365021	200	86.000	3.10e-63	235
contig_195_chunk_36401	contig_2	365022	365220	199	84.925	5.61e-60	224
contig_195_chunk_36601	contig_2	365231	365421	191	82.723	2.72e-51	196
contig_195_chunk_36801	contig_2	365423	365520	101	75.248	4.05e-11	62.6
contig_195_chunk_37001	contig_2	365691	365887	197	84.264	2.91e-57	215
contig_195_chunk_37201	contig_2	365889	366088	200	83.500	3.54e-56	212
contig_195_chunk_37401	contig_2	366089	366283	198	81.313	4.04e-49	188
contig_195_chunk_37601	contig_2	366296	366485	190	85.263	8.33e-58	217
contig_195_chunk_37801	contig_2	366486	366685	200	83.500	3.54e-56	212
contig_195_chunk_38001	contig_2	366686	366880	195	85.641	1.61e-60	226
contig_195_chunk_38201	contig_2	366888	367084	197	87.817	4.92e-67	248
contig_195_chunk_38401	contig_2	367086	367285	200	86.000	3.10e-63	235
contig_195_chunk_38601	contig_2	367287	367483	197	80.203	2.09e-46	179
contig_195_chunk_38801	contig_2	367487	367680	194	80.928	1.72e-47	183
contig_195_chunk_39001	contig_2	367707	367882	176	80.682	4.61e-42	165
contig_195_chunk_39201	contig_2	367885	368080	196	84.184	1.01e-56	214
contig_195_chunk_39401	contig_2	368085	368282	198	81.313	1.16e-49	190
contig_195_chunk_39601	contig_2	368283	368482	200	87.000	5.99e-66	244
contig_195_chunk_39801	contig_2	368483	368577	95	93.684	4.32e-36	145
contig_195_chunk_40001	contig_2	368687	368878	193	79.275	5.62e-41	161
contig_195_chunk_40201	contig_2	368903	369072	170	84.118	4.92e-48	185
contig_195_chunk_40401	contig_2	369087	369288	202	79.208	3.78e-43	168
contig_195_chunk_40601	contig_2	369290	369489	200	82.000	2.23e-52	199
contig_195_chunk_40801	contig_2	369492	369689	198	81.818	2.72e-51	196
contig_195_chunk_41001	contig_2	369690	369889	200	79.500	2.55e-45	176
contig_195_chunk_41201	contig_2	369890	370089	200	77.000	8.33e-39	154
contig_195_chunk_41401	contig_2	370095	370293	199	82.412	6.40e-53	201
contig_195_chunk_41601	contig_2	370294	370493	202	77.228	2.91e-38	152
contig_195_chunk_41801	contig_2	370494	370681	188	85.106	1.01e-56	214
contig_195_chunk_42001	contig_2	370694	370862	169	79.882	2.91e-38	152
contig_195_chunk_43001	contig_2	878322	878222	101	78.218	1.24e-17	84.2
contig_195_chunk_43201	contig_2	878174	878072	106	73.585	4.05e-11	62.6
contig_195_chunk_43401	contig_2	878016	877927	91	82.418	2.91e-19	89.7
contig_195_chunk_44001	contig_2	877423	877327	97	71.134	2.55e-07	50.0
contig_195_chunk_44401	contig_2	876927	876828	100	72.000	6.01e-09	55.4
contig_195_chunk_44601	contig_2	876823	876753	71	77.465	1.72e-09	57.2
contig_195_chunk_44801	contig_2	876599	876431	175	66.857	7.32e-08	51.8
contig_195_chunk_46401	contig_2	874962	874769	194	72.165	1.08e-24	107
contig_195_chunk_46601	contig_2	874767	874568	200	82.000	2.23e-52	199
contig_195_chunk_46801	contig_2	874567	874368	200	78.000	1.61e-41	163
contig_195_chunk_47001	contig_2	874355	874279	77	76.623	4.93e-10	59.0
contig_195_chunk_47201	contig_2	874157	873959	199	70.854	5.62e-22	98.7
contig_195_chunk_47401	contig_2	873858	873769	90	77.778	2.24e-14	73.4
contig_195_chunk_48201	contig_2	873167	873009	159	77.987	3.32e-31	129
contig_195_chunk_48401	contig_2	872982	872806	181	75.138	4.93e-29	122
contig_195_chunk_48601	contig_2	872674	872585	90	70.000	3.79e-05	42.8
contig_195_chunk_48801	contig_2	872577	872387	191	74.346	1.41e-29	123
contig_195_chunk_49401	contig_2	372077	372250	177	69.492	6.41e-15	75.2
contig_195_chunk_49601	contig_2	372285	372463	179	74.302	2.09e-27	116
contig_195_chunk_49801	contig_2	372471	372644	185	70.270	2.24e-14	73.4
contig_195_chunk_50001	contig_2	372672	372864	193	85.492	1.96e-59	223
contig_195_chunk_50201	contig_2	372865	373061	200	74.500	3.32e-31	129
contig_195_chunk_50201	contig_2	833198	833257	61	77.049	1.32e-04	41.0
contig_195_chunk_50401	contig_2	373063	373254	192	88.021	2.09e-65	242
contig_195_chunk_50601	contig_2	373262	373460	199	83.417	1.24e-55	210
contig_195_chunk_50801	contig_2	373462	373661	200	87.000	5.99e-66	244
contig_195_chunk_50801	contig_2	1421002	1421201	200	71.500	1.32e-23	104
contig_195_chunk_50801	contig_2	1562561	1562362	200	71.500	1.32e-23	104
contig_195_chunk_51001	contig_2	373662	373859	198	86.364	3.10e-63	235
contig_195_chunk_51001	contig_2	1421259	1421309	51	80.392	8.91e-07	48.2
contig_195_chunk_51001	contig_2	1562304	1562254	51	80.392	8.91e-07	48.2
contig_195_chunk_51201	contig_2	373862	374061	200	85.500	1.32e-61	230
contig_195_chunk_51201	contig_2	1421910	1421948	40	85.000	3.79e-05	42.8
contig_195_chunk_51201	contig_2	1561653	1561615	40	85.000	3.79e-05	42.8
contig_195_chunk_51401	contig_2	374067	374261	195	86.667	3.10e-63	235
contig_195_chunk_51401	contig_2	1422045	1422152	108	71.296	6.01e-09	55.4
contig_195_chunk_51401	contig_2	1561518	1561411	108	71.296	6.01e-09	55.4
contig_195_chunk_51601	contig_2	374262	374459	198	84.343	8.33e-58	217
contig_195_chunk_51601	contig_2	1422261	1422367	107	70.093	3.79e-05	42.8
contig_195_chunk_51601	contig_2	1561302	1561196	107	70.093	3.79e-05	42.8
contig_195_chunk_51801	contig_2	374463	374660	199	80.402	2.55e-45	176
contig_195_chunk_52001	contig_2	374662	374861	200	85.000	1.61e-60	226
contig_195_chunk_52201	contig_2	374862	375061	200	87.000	5.99e-66	244
contig_195_chunk_52401	contig_2	375064	375242	179	92.737	6.40e-72	264
contig_195_chunk_52601	contig_2	375281	375395	115	92.174	1.32e-42	167
contig_195_chunk_52801	contig_2	375526	375620	95	84.211	1.32e-23	104
contig_195_chunk_53001	contig_2	375622	375820	199	77.889	5.62e-41	161
contig_195_chunk_53201	contig_2	375821	376018	198	82.323	2.23e-52	199
contig_195_chunk_53401	contig_2	376021	376220	200	84.500	6.83e-59	221
contig_195_chunk_53601	contig_2	376221	376420	200	85.000	1.61e-60	226
contig_195_chunk_53801	contig_2	376422	376619	198	80.808	1.41e-48	187
contig_195_chunk_54001	contig_2	376626	376819	196	75.510	1.16e-30	127
contig_195_chunk_55201	contig_2	377778	377971	202	71.287	5.62e-22	98.7
contig_195_chunk_55401	contig_2	377972	378165	195	78.462	1.96e-40	159
contig_195_chunk_56201	contig_2	831519	831543	25	96.000	1.32e-04	41.0
contig_195_chunk_56401	contig_2	379326	379492	169	82.840	1.32e-42	167
contig_195_chunk_56801	contig_2	379697	379890	194	80.928	1.72e-47	183
contig_195_chunk_57001	contig_2	379895	380048	155	81.935	1.02e-37	150
contig_195_chunk_57201	contig_2	380097	380295	199	83.417	1.24e-55	210
contig_195_chunk_57401	contig_2	380296	380495	200	75.000	2.24e-33	136
contig_195_chunk_57601	contig_2	380541	380642	102	82.353	1.32e-23	104
contig_195_chunk_57801	contig_2	380681	380878	200	82.500	7.80e-52	197
contig_195_chunk_58001	contig_2	380881	381080	200	74.500	9.51e-32	131
contig_195_chunk_58201	contig_2	381081	381280	202	78.218	2.91e-38	152
contig_195_chunk_58401	contig_2	381282	381480	199	78.392	4.61e-42	165
contig_195_chunk_58601	contig_2	381483	381672	200	73.500	7.31e-27	114
contig_195_chunk_58801	contig_2	381673	381872	200	81.500	9.50e-51	194
contig_195_chunk_59001	contig_2	381886	382071	186	79.570	4.61e-42	165
contig_195_chunk_59201	contig_2	382073	382268	196	79.592	8.90e-45	174
contig_195_chunk_59401	contig_2	382273	382401	129	77.519	4.61e-23	102
contig_195_chunk_59601	contig_2	382483	382663	181	88.398	3.78e-62	232
contig_195_chunk_59801	contig_2	382669	382847	188	67.553	2.10e-08	53.6
contig_195_chunk_60001	contig_2	382859	383053	195	80.000	2.55e-45	176
contig_195_chunk_60201	contig_2	383058	383257	200	75.500	1.84e-34	140
contig_195_chunk_60401	contig_2	383272	383455	184	76.087	7.81e-33	134
contig_195_chunk_60601	contig_2	383461	383644	184	84.783	1.51e-54	206
contig_195_chunk_60801	contig_2	383663	383842	180	78.333	3.54e-37	149
contig_195_chunk_61001	contig_2	383900	384050	151	74.834	4.61e-23	102
contig_195_chunk_61201	contig_2	384054	384239	186	74.731	1.41e-29	123
contig_195_chunk_61401	contig_2	384253	384430	178	72.472	1.61e-22	100
contig_195_chunk_61601	contig_2	384464	384643	180	78.333	4.32e-36	145
contig_195_chunk_62001	contig_2	384852	385048	200	72.000	1.08e-24	107
contig_195_chunk_62401	contig_2	385252	385451	200	80.500	4.92e-48	185
contig_195_chunk_62601	contig_2	385453	385614	165	81.818	5.62e-41	161
contig_195_chunk_62601	contig_2	385821	385860	41	90.244	2.10e-08	53.6
contig_195_chunk_62801	contig_2	385871	385908	38	89.474	7.32e-08	51.8
contig_195_chunk_63001	contig_2	386121	386264	145	73.793	1.02e-18	87.8
contig_195_chunk_63201	contig_2	386265	386408	144	77.083	8.91e-26	111
contig_195_chunk_63401	contig_2	386494	386654	161	82.609	4.61e-42	165
contig_195_chunk_63601	contig_2	386689	386860	172	76.163	4.04e-30	125
contig_195_chunk_63801	contig_2	386872	387024	159	80.503	4.32e-36	145
contig_195_chunk_64001	contig_2	387061	387259	199	81.910	7.80e-52	197
contig_195_chunk_64201	contig_2	387261	387460	200	80.500	4.92e-48	185
contig_195_chunk_64401	contig_2	387461	387659	203	80.296	2.09e-46	179
contig_195_chunk_64601	contig_2	387666	387836	171	77.778	6.41e-34	138
contig_195_chunk_64801	contig_2	387867	388052	186	82.258	1.41e-48	187
contig_195_chunk_65001	contig_2	388060	388259	200	74.000	1.16e-30	127
contig_195_chunk_65201	contig_2	388260	388454	195	77.436	8.33e-39	154
contig_195_chunk_65401	contig_2	388461	388659	199	75.879	1.51e-35	143
contig_195_chunk_65601	contig_2	388660	388773	114	72.807	3.32e-12	66.2
contig_195_chunk_65801	contig_2	388888	389087	200	78.000	1.61e-41	163
contig_195_chunk_66001	contig_2	389101	389280	184	73.913	1.08e-24	107
contig_195_chunk_66201	contig_2	389285	389479	195	74.359	1.16e-30	127
contig_195_chunk_66401	contig_2	389502	389684	183	84.699	5.25e-54	205
contig_195_chunk_66601	contig_2	389697	389888	192	77.083	3.54e-37	149
contig_195_chunk_66801	contig_2	389893	390090	198	75.758	5.26e-35	141
contig_195_chunk_67001	contig_2	390123	390290	168	74.405	3.11e-25	109
contig_195_chunk_67201	contig_2	390298	390329	32	87.500	1.32e-04	41.0
contig_195_chunk_67401	contig_2	390589	390684	96	84.375	3.79e-24	105
contig_195_chunk_67601	contig_2	390685	390884	200	78.500	1.32e-42	167
contig_195_chunk_67801	contig_2	390894	391084	191	75.916	6.41e-34	138
contig_195_chunk_68001	contig_2	391092	391283	196	71.939	1.32e-23	104
contig_195_chunk_68201	contig_2	391285	391484	200	83.000	4.31e-55	208
contig_195_chunk_68401	contig_2	391485	391630	149	79.195	1.16e-30	127
contig_195_chunk_69001	contig_2	1272702	1272670	33	90.909	3.11e-06	46.4
contig_195_chunk_69601	contig_2	79977	79944	34	88.235	1.32e-04	41.0
contig_195_chunk_69801	contig_2	391657	391824	168	79.167	4.32e-36	145
contig_195_chunk_70001	contig_2	391826	392025	201	83.582	1.51e-54	206
contig_195_chunk_70201	contig_2	392028	392208	181	81.215	8.90e-45	174
contig_195_chunk_70401	contig_2	392232	392425	195	77.436	1.24e-36	147
contig_195_chunk_70601	contig_2	392426	392623	198	76.768	1.02e-37	150
contig_195_chunk_70801	contig_2	392627	392801	176	78.409	1.84e-34	140
contig_195_chunk_71001	contig_2	392902	393005	105	73.333	1.72e-09	57.2
contig_195_chunk_71201	contig_2	393039	393205	167	77.246	9.51e-32	131
contig_195_chunk_71401	contig_2	393207	393306	100	71.000	2.55e-07	50.0
contig_195_chunk_71401	contig_2	204233	204261	29	89.655	4.62e-04	39.2
contig_195_chunk_71401	contig_2	393336	393371	36	83.333	4.62e-04	39.2
contig_195_chunk_71601	contig_2	393394	393571	178	82.022	7.30e-46	178
contig_195_chunk_71801	contig_2	393574	393771	198	82.323	2.23e-52	199
contig_195_chunk_72001	contig_2	393772	393968	197	76.650	3.54e-37	149
contig_195_chunk_72201	contig_2	393972	394168	197	79.188	1.08e-43	170
contig_195_chunk_72401	contig_2	394174	394371	198	81.818	2.72e-51	196
contig_195_chunk_72601	contig_2	394372	394568	197	77.665	6.84e-40	158
contig_195_chunk_72801	contig_2	394575	394769	195	81.538	1.16e-49	190
contig_195_chunk_73001	contig_2	394773	394957	185	77.838	3.54e-37	149
contig_195_chunk_73201	contig_2	394972	395077	112	69.643	2.55e-07	50.0
contig_195_chunk_73401	contig_2	395142	395283	156	71.795	5.26e-16	78.8
contig_195_chunk_73601	contig_2	395289	395483	195	82.051	9.50e-51	194
contig_195_chunk_73801	contig_2	395484	395675	192	82.812	7.80e-52	197
contig_195_chunk_74001	contig_2	395690	395881	192	81.250	4.92e-48	185
contig_195_chunk_74201	contig_2	395884	396074	191	83.770	5.25e-54	205
contig_195_chunk_74401	contig_2	396086	396283	198	82.323	2.23e-52	199
contig_195_chunk_74601	contig_2	396284	396471	188	73.404	7.31e-27	114
contig_195_chunk_74801	contig_2	396519	396707	189	83.069	7.80e-52	197
contig_195_chunk_75001	contig_2	396708	396907	200	81.500	9.50e-51	194
contig_195_chunk_75201	contig_2	396908	397102	195	85.128	6.83e-59	221
contig_195_chunk_75401	contig_2	397108	397304	197	76.650	3.54e-37	149
contig_195_chunk_75601	contig_2	397315	397514	200	74.000	3.32e-31	129
contig_195_chunk_75801	contig_2	397538	397717	180	77.222	1.84e-34	140
contig_195_chunk_76001	contig_2	397718	397917	200	76.500	3.54e-37	149
contig_195_chunk_76201	contig_2	398014	398107	94	74.468	4.05e-11	62.6
contig_195_chunk_76601	contig_2	398315	398452	138	75.362	1.96e-21	96.9
contig_195_chunk_76801	contig_2	398510	398693	184	77.174	1.51e-35	143
contig_195_chunk_77001	contig_2	398713	398894	182	81.319	2.55e-45	176
contig_195_chunk_77201	contig_2	398905	399083	195	72.308	4.61e-23	102
contig_195_chunk_77401	contig_2	399091	399288	198	76.768	1.02e-37	150
contig_195_chunk_77601	contig_2	399289	399488	200	76.500	3.54e-37	149
contig_195_chunk_77801	contig_2	399489	399682	196	85.204	8.33e-58	217
contig_195_chunk_78001	contig_2	399690	399882	193	82.383	2.72e-51	196
contig_195_chunk_78401	contig_2	400088	400287	200	75.000	2.24e-33	136
contig_195_chunk_78601	contig_2	400288	400476	189	84.127	1.51e-54	206
contig_195_chunk_78801	contig_2	400544	400644	101	77.228	5.26e-16	78.8
contig_195_chunk_79001	contig_2	400652	400844	193	78.238	1.96e-40	159
contig_195_chunk_79201	contig_2	400845	401041	200	73.500	1.72e-28	120
contig_195_chunk_79401	contig_2	401043	401239	197	77.157	2.91e-38	152
contig_195_chunk_79601	contig_2	401264	401440	177	80.226	5.62e-41	161
contig_195_chunk_79801	contig_2	401444	401629	187	79.144	6.84e-40	158
contig_195_chunk_80001	contig_2	401641	401838	198	76.263	4.32e-36	145
contig_195_chunk_80201	contig_2	401886	402021	136	72.059	2.24e-14	73.4
contig_195_chunk_80401	contig_2	402105	402229	125	80.800	6.00e-28	118
contig_195_chunk_80601	contig_2	402232	402425	194	86.082	4.61e-61	228
contig_195_chunk_80801	contig_2	402430	402626	200	74.000	4.04e-30	125
contig_195_chunk_81001	contig_2	402627	402827	201	80.100	6.00e-47	181
contig_195_chunk_81201	contig_2	402832	403028	197	86.294	1.08e-62	233
contig_195_chunk_81401	contig_2	403030	403223	194	85.567	5.61e-60	224
contig_195_chunk_81601	contig_2	403232	403427	196	78.061	1.96e-40	159
contig_195_chunk_81801	contig_2	403432	403628	197	70.558	6.85e-21	95.1
contig_195_chunk_82201	contig_2	403830	404029	200	80.000	6.00e-47	181
contig_195_chunk_82401	contig_2	404030	404228	199	86.432	8.89e-64	237
contig_195_chunk_82601	contig_2	404230	404429	200	81.000	1.16e-49	190
contig_195_chunk_82801	contig_2	404431	404616	186	87.634	3.78e-62	232
contig_195_chunk_83201	contig_2	404748	404919	172	72.674	8.34e-20	91.5
contig_195_chunk_83401	contig_2	404928	405124	197	80.203	2.09e-46	179
contig_195_chunk_83601	contig_2	405127	405325	199	79.899	2.09e-46	179
contig_195_chunk_83801	contig_2	405327	405526	200	80.500	4.92e-48	185
contig_195_chunk_84001	contig_2	405527	405658	132	80.303	4.93e-29	122
contig_195_chunk_84201	contig_2	405732	405925	194	76.289	1.51e-35	143
contig_195_chunk_84401	contig_2	405927	406126	200	79.500	2.55e-45	176
contig_195_chunk_84601	contig_2	406127	406295	169	78.698	1.51e-35	143
contig_195_chunk_84801	contig_2	406449	406548	100	78.000	4.32e-17	82.4
contig_195_chunk_85001	contig_2	406557	406753	197	80.203	2.09e-46	179
contig_195_chunk_85201	contig_2	406756	406955	200	84.000	8.33e-58	217
contig_195_chunk_85401	contig_2	406956	407155	200	80.500	4.92e-48	185
contig_195_chunk_85601	contig_2	407159	407341	183	81.967	6.00e-47	181
contig_195_chunk_85801	contig_2	407356	407438	83	78.313	2.73e-13	69.8
contig_195_chunk_86001	contig_2	407548	407743	196	72.449	8.91e-26	111
contig_195_chunk_86201	contig_2	407746	407933	188	70.745	8.34e-20	91.5
contig_195_chunk_86401	contig_2	407946	408128	183	79.235	1.96e-40	159
contig_195_chunk_86401	contig_2	691596	691621	26	92.308	4.62e-04	39.2
contig_195_chunk_86801	contig_2	408343	408526	184	85.870	2.91e-57	215
contig_195_chunk_87001	contig_2	408543	408738	196	76.531	1.24e-36	147
contig_195_chunk_87201	contig_2	408746	408870	125	74.400	4.32e-17	82.4
contig_195_chunk_87401	contig_2	408952	409092	141	72.340	5.26e-16	78.8
contig_195_chunk_87601	contig_2	409098	409289	192	83.854	1.51e-54	206
contig_195_chunk_87801	contig_2	409294	409491	198	81.313	1.16e-49	190
contig_195_chunk_88001	contig_2	409494	409620	127	82.677	9.51e-32	131
contig_195_chunk_89401	contig_2	410877	411034	160	80.625	7.81e-33	134
contig_195_chunk_89601	contig_2	411042	411236	195	84.615	8.33e-58	217
contig_195_chunk_89801	contig_2	411243	411439	197	86.802	2.55e-64	239
contig_195_chunk_90001	contig_2	411441	411640	200	76.500	3.54e-37	149
contig_195_chunk_90201	contig_2	411642	411839	198	82.323	2.23e-52	199
contig_195_chunk_90401	contig_2	411846	412025	180	77.778	4.32e-36	145
contig_195_chunk_90601	contig_2	412045	412240	196	76.531	1.24e-36	147
contig_195_chunk_90801	contig_2	412241	412432	192	80.729	2.09e-46	179
contig_195_chunk_91001	contig_2	412443	412636	194	80.928	1.72e-47	183
contig_195_chunk_91201	contig_2	412641	412840	200	77.000	8.33e-39	154
contig_195_chunk_91401	contig_2	412841	413040	200	81.000	1.16e-49	190
contig_195_chunk_91601	contig_2	413043	413213	173	78.035	6.41e-34	138
contig_195_chunk_91801	contig_2	413261	413429	171	77.778	9.51e-32	131
contig_195_chunk_92001	contig_2	413442	413637	197	80.711	7.30e-46	178
contig_195_chunk_92201	contig_2	413642	413829	188	77.128	4.32e-36	145
contig_195_chunk_92401	contig_2	413844	414041	198	80.808	1.41e-48	187
contig_195_chunk_92601	contig_2	414079	414234	159	79.245	9.51e-32	131
contig_195_chunk_92801	contig_2	414274	414383	117	73.504	1.72e-09	57.2
contig_195_chunk_93201	contig_2	414570	414649	80	83.750	4.32e-17	82.4
contig_195_chunk_93401	contig_2	414720	414839	120	80.833	2.55e-26	113
contig_195_chunk_93601	contig_2	414844	415042	199	78.894	1.32e-42	167
contig_195_chunk_93801	contig_2	415044	415232	201	72.637	1.32e-23	104
contig_195_chunk_94001	contig_2	415233	415431	199	79.899	2.09e-46	179
contig_195_chunk_94201	contig_2	415435	415632	198	78.788	3.78e-43	168
contig_195_chunk_94401	contig_2	415637	415802	166	79.518	1.24e-36	147
contig_195_chunk_94601	contig_2	415826	416014	189	79.365	4.61e-42	165
contig_195_chunk_94801	contig_2	416015	416214	200	81.000	1.16e-49	190
contig_195_chunk_95001	contig_2	416215	416414	200	80.000	6.00e-47	181
contig_195_chunk_95201	contig_2	416415	416610	196	81.122	1.41e-48	187
contig_195_chunk_95401	contig_2	416615	416808	194	80.928	1.72e-47	183
contig_195_chunk_95601	contig_2	416815	417012	198	74.242	1.16e-30	127
contig_195_chunk_95801	contig_2	417017	417154	138	80.435	1.41e-29	123
contig_195_chunk_96001	contig_2	417218	417401	184	84.783	1.51e-54	206
contig_195_chunk_96201	contig_2	417404	417603	200	81.000	1.16e-49	190
contig_195_chunk_96401	contig_2	417605	417791	187	83.422	7.80e-52	197
contig_195_chunk_96601	contig_2	417805	418002	198	78.788	3.78e-43	168
contig_195_chunk_96801	contig_2	418004	418203	200	83.500	3.54e-56	212
contig_195_chunk_97001	contig_2	418205	418402	198	87.374	5.99e-66	244
contig_195_chunk_97201	contig_2	418406	418603	198	84.848	1.96e-59	223
contig_195_chunk_97401	contig_2	418604	418711	109	84.404	2.09e-27	116
contig_195_chunk_97601	contig_2	419002	419061	60	90.000	4.32e-17	82.4
contig_195_chunk_97801	contig_2	419199	419375	177	83.051	4.92e-48	185
contig_195_chunk_98001	contig_2	419405	419598	194	82.990	6.40e-53	201
contig_195_chunk_98201	contig_2	419603	419796	194	83.505	1.51e-54	206
contig_195_chunk_98401	contig_2	419801	419994	194	82.990	6.40e-53	201
contig_195_chunk_98601	contig_2	420056	420193	138	78.986	6.00e-28	118
contig_195_chunk_98801	contig_2	420216	420268	53	77.358	3.79e-05	42.8
contig_195_chunk_99201	contig_2	420596	420795	200	76.500	3.54e-37	149
contig_195_chunk_99401	contig_2	420803	420992	194	73.196	8.91e-26	111
contig_195_chunk_99601	contig_2	420993	421192	201	76.617	1.51e-35	143
contig_195_chunk_99801	contig_2	421193	421388	196	80.612	1.72e-47	183
contig_195_chunk_100201	contig_2	421605	421779	176	76.705	4.04e-30	125
contig_195_chunk_100401	contig_2	421780	421843	64	75.000	1.09e-05	44.6
contig_196_chunk_1	contig_2	308218	308382	165	84.848	4.92e-48	185
contig_196_chunk_1	contig_2	309482	309669	200	79.500	1.72e-47	183
contig_196_chunk_1	contig_2	304707	304871	165	81.818	1.61e-41	163
contig_196_chunk_1	contig_2	726809	726874	66	86.364	1.84e-15	77.0
contig_196_chunk_201	contig_2	309671	309799	129	88.372	4.61e-42	165
contig_196_chunk_201	contig_2	308383	308427	45	86.667	6.01e-09	55.4
contig_196_chunk_201	contig_2	304872	304916	45	80.000	1.32e-04	41.0
contig_196_chunk_201	contig_2	308537	308562	26	92.308	4.62e-04	39.2
contig_196_chunk_401	contig_2	308577	308625	49	91.837	7.81e-14	71.6
contig_196_chunk_601	contig_2	308772	308971	201	70.149	1.02e-18	87.8
contig_196_chunk_801	contig_2	308976	309033	58	86.207	2.73e-13	69.8
contig_196_chunk_1201	contig_2	310159	310360	202	88.614	2.72e-70	259
contig_196_chunk_1401	contig_2	310363	310484	122	85.246	2.24e-33	136
contig_196_chunk_1401	contig_2	727175	727105	71	80.282	3.32e-12	66.2
contig_196_chunk_1601	contig_2	727104	727069	36	83.333	4.62e-04	39.2
contig_196_chunk_1801	contig_2	313472	313658	187	75.936	7.81e-33	134
contig_196_chunk_2001	contig_2	313662	313860	199	86.432	8.89e-64	237
contig_196_chunk_2201	contig_2	313861	314045	197	74.619	1.08e-24	107
contig_196_chunk_2401	contig_2	314052	314249	198	82.323	2.23e-52	199
contig_196_chunk_2601	contig_2	314252	314448	200	76.500	1.24e-36	147
contig_196_chunk_2801	contig_2	314449	314585	137	83.942	3.54e-37	149
contig_196_chunk_3001	contig_2	485114	485035	82	73.171	4.62e-04	39.2
contig_196_chunk_3201	contig_2	328050	328119	70	87.143	3.55e-18	86.0
contig_196_chunk_4001	contig_2	328740	328864	125	84.800	1.84e-34	140
contig_196_chunk_4201	contig_2	328921	329116	196	77.551	2.39e-39	156
contig_196_chunk_4401	contig_2	329121	329295	175	70.857	3.55e-18	86.0
contig_196_chunk_4601	contig_2	329320	329500	181	72.376	4.61e-23	102
contig_196_chunk_5201	contig_2	434218	434417	200	73.000	6.00e-28	118
contig_196_chunk_5401	contig_2	434419	434626	208	71.635	2.55e-26	113
contig_196_chunk_5601	contig_2	434638	434753	116	75.000	5.26e-16	78.8
contig_196_chunk_5801	contig_2	434837	435011	175	80.000	6.84e-40	158
contig_196_chunk_6001	contig_2	435016	435209	194	78.866	4.61e-42	165
contig_196_chunk_6201	contig_2	435212	435417	206	66.990	3.32e-12	66.2
contig_196_chunk_6201	contig_2	427550	427624	75	78.667	1.16e-11	64.4
contig_196_chunk_6401	contig_2	435418	435617	200	67.500	1.16e-11	64.4
contig_196_chunk_6801	contig_2	435829	435962	134	71.642	2.73e-13	69.8
contig_196_chunk_7001	contig_2	436000	436199	200	77.000	8.33e-39	154
contig_196_chunk_7001	contig_2	428353	428486	137	72.993	5.26e-16	78.8
contig_196_chunk_7001	contig_2	203359	203254	106	75.472	6.41e-15	75.2
contig_196_chunk_7201	contig_2	436200	436399	200	79.000	3.11e-44	172
contig_196_chunk_7201	contig_2	203155	203012	144	73.611	2.91e-19	89.7
contig_196_chunk_7201	contig_2	428559	428617	59	83.051	4.05e-11	62.6
contig_196_chunk_7401	contig_2	436405	436599	195	72.821	2.55e-26	113
contig_196_chunk_7401	contig_2	428820	428869	50	80.000	3.11e-06	46.4
contig_196_chunk_7401	contig_2	202888	202842	47	80.851	1.09e-05	44.6
contig_196_chunk_7601	contig_2	436600	436785	186	75.269	3.32e-31	129
contig_196_chunk_7601	contig_2	428950	429102	156	69.231	1.16e-11	64.4
[truncated: 4,699 more rows]
