# Supplementary material for: Candidate pathogenicity islands in the genome of ‘Candidatus Rickettsiella isopodorum’, an intracellular bacterium infecting terrestrial isopod crustaceans
Source: PeerJ. 2016 Dec 21;4:e2806. doi: 10.7717/peerj.2806 (PMC5181103; doi:10.7717/peerj.2806)
Supplement: Supplemental Information 2 [file peerj-04-2806-s002.zip › Supplement/comparative_genomics/dot_plot_isopodorum_grylli_200/island_coords_200.csv]

contig	start	end	plot.start	plot.end	length
contig_191	17201	21800	98683	103282	4600
contig_193	31601	36400	191875	196674	4800
contig_196	42801	48200	442755	448154	5400
contig_196	85601	89600	485555	489554	4000
contig_196	89801	107800	489755	507754	18000
contig_197	50601	54600	558418	562417	4000
contig_197	71201	83600	579018	591417	12400
contig_197	278601	296200	786418	804017	17600
contig_198	154801	160600	1047259	1053058	5800
contig_198	245601	250400	1138059	1142858	4800
