# Supplementary material for: Candidate pathogenicity islands in the genome of ‘Candidatus Rickettsiella isopodorum’, an intracellular bacterium infecting terrestrial isopod crustaceans
Source: PeerJ. 2016 Dec 21;4:e2806. doi: 10.7717/peerj.2806 (PMC5181103; doi:10.7717/peerj.2806)
Supplement: Supplemental Information 2 [file peerj-04-2806-s002.zip › Supplement/comparative_genomics/dot_plot_isopodorum_grylli_200/Rickettsiella_grylli.fasta.single_line]

>contig_1
TTTTAAAGCGCTTATTTTGTATGCTGAAAATATTATTTTTTCAATTCAGAAAATAAAGAAAACATTGAAAAAAATTGATCTTTTTTCTCAGCGCTTGGGAATTTCTTTAACGTATATTTACGCTTTAGATGATTCTTATGAACGGATGAAAAAAGAATTTAATAGGGATAAAATAATTAACTATTTAGAATGTTTTTTAAGTTTATTTAAACAAGGCTCACTACCTGTTAATAATAAGTATCGTTTATTTGATTTACAAAATATAAAGAAAATAAAAATATTTCAAGAGCCTCGTTTTTTAAATGCATTTATTGTAGATAATAGTCTGAAAAAGATTTTAGAACGGCATTTCGAAATTTTAAATGAATTTTTTATTCATAATGACGACACTGTTGTATACCCAAAAAAATATTTAAAAAATAAAAGTAATTATTTCAAAAATGTCTTAAATTTTTTATCAGGTCAATATTATTTTTTCAATGCATATCATAAGCATTTTTTTGTAAAAAAATTTCTTTTCAATGCTTACCAATGTGTTGATTTAAAGCGAATCGAAAATGAGATTTTTAAACTAAAATGGTGGCATTTTATAGTAGCGGGTATGAATCCTTATCCCGTTTTTAAACGAGGATTTAGAGAACGTTTAGCGAAAAAATTATTTTTGAACTTAATTGAGGAAGAATTTCGACGCATCGAAAAAACGCCGCATATTCACGTTCTAGATGCTTTGTTTTCTATTCAAGTACGACTTAAATCTTCAAAAATAGAGATGGAAAATACATCGATGAGTTTACGTTTGCTTGATCTTCCCCAATCGCGTCAAGAAATAATCGATAGATTAAACAGTCATGAAAACGTAAAAGAACTCTTAGGTGAGATTTCTCTTTTATCCGATAATGCACAAAGGTGTGTCAATGAATTGGCAAAAGCATTGGAAACTGGCCAGTATGAACATGAAAATGAAAAAAACTGCTCTATTTCGATTGGTCGAATCAATGTTTAAAAAATAAAACAAACAGCAAATTTTCCGTATCAAACGACGATGCGACTTTTTCTTTAGTTTACAAAAGGGTCAACTAAATTTCGACTTATTTCCATTTAATATTGCAACCCATGCTCGGTAATTGGTGTGGATTAACCAGTTTTTCTTTGAGTATGTTTTCTAAAGCTGAACGAATGTCTTTACCGGTTACTGGAATTTTATTGCTAGGTCTAGAGTCATCGAATTGACCTCGATAGACGCATAAGAGATTCTTATCGAAAATAAAAAAATCAGGAGTACAGGTGGCGTGATACGCTTTGGCTATTGATTGAGTTTCATCATAAAGATAGGGGAAACTGAAGTTTAATAGTTTGCCCAGTTGTGTCATTTTATGAGGCGCGTCTTCTGGATAATTTAGGGCATCATTCGCACTGATGGCTATAAATGAAATGCCCTTCGCTTGATAGTCTTTCGCTAAACGAATAATCTCCTGAATAACATGCTTTACAAAAGGACAATGGTTACATATAAACATAATGACGGTGGCTTTCGAATCACGCACATGATCGAATAAATGATAGGGCTTGCTCGTCAGTGTATCTTGTAGTGTAAAATCAGGTGCTTTGGTCCCTAATGGGAGCATGCGAGAAGGGGTGAGTGTCATAAAAATATTCCTCTTTAATGGTTAAGCGTTTTCATAATTTAACTAATTTTGATATTTTTGACTATGGCTAAGCTTTATTTTTATTATTCAGCGATGAATGCGGGCAAAAGTACAACATTGCTTCAGGCCAGTTACAATTATAAAGAACGTGGTATGGAAACCTTACTGTTTGCTCCCGCCATCGATAATCGTTCTCAATCGGGTCGTATATGCTCACGAATTGGCTTAAGCGCAGAAGCGAATTTGTTTACACCAAAAGACGATTTATTAAAAAAAATGGACGCTTATTTAACTCAAAAACAGAAAATAATCAAATGCGTTTTAATCGATGAAGCGCAATTTTTAACAAAAAATCAAGTATTACAATTAACGGTTATCGTTGATCGTTTTAATATCCCTGTTTTATGTTATGGTTTGCGGAGTGATTTTCGGGCGGAACCTTTTGAAGGAAGTTTGTATTTATTAATATGGGCTGATGAAATCATTGAAATAAAAACAGTCTGTCATTGTGGCCGTAAAGCGACGATGAATATACGATTTGATGCACGCCATCGTAAGTTAACAGAGGGTAAACAAATCGAAATAGGCGGTAATGAGCGTTATGTGGCAGTTTGCAGAAAGCATTTTAAATTGGCGGATAAAATTTAATTTTAGGGAATAGTCTAAAAATGCATCTTTATTGAGAGATAGCCGCCACCTTTTTTATTAATATTTTCTTAATCTTACCGGCTTAGAATTGATTTTTGTATTTTTCCAGATGGGAATTGTTTTTATTCAAAAATAAATTTTATGCCTACTCATAGAGTATCCAATTATTCAAAGAAATACATTGAAAAACTTTACGTCTCAGGTTTAACGGAGCAATTCGCTTTTGTCAAAAAGGCTCAAAGTAAAGAAATGATTAATAATGAGGCGCTACGTGACGCAATTATTTCGAATGTAAAAAAAAACAAGTTTGATAGAACTCTATTTAATATGGAAATAGAATTATTAAATATATTTAAATTATTTTGTTTTATTCAGGCGTGGGCTGATTTGGAAGAAAATTGGATTAATGATGCCGATAATGAATATAAAAAAAAACGTCAACAACTAAAATTTAAAAAAAATATAAATAAATCGATTAGAAGATTAATCCATTTAGGATTATTTAAATTAGTCTATGAAAAATTGTGGCAATTTAAAGAAATTGCGGCCAACAGTGCTGAAAATACTGAAGAAATTGCGTTGATCAACTTTTTTTTAGAATCACTCGAGTATGCGCATACTGAAGTTAATGCAAAGAAGAAATTTAAAAAAGAAACTTTAATAGGGTATATTAAAGAATTTTTAAAGTATAAAAAATTTAATTTGCCGTATGAAACGATTGAAAATACCTTTTTAGAGGCTACTCAATTAATTGCTTCTTATGTACGATGGCCTGATAAGTTTTTTTATGGATGCGGTTTAATGATTGGGTTACTGGCATCGTTCGCGTGCGGATTGAGTACCGGCGGTGCTATTTTTATATTATTAACGAGTTTTAGCGGGCCACTGGGAATGGTCATTCCTTTAAGTTTGTTGATTTTTTTAGCAGGAACCAAAGCTAATTTTCAACTTTTTTCACAGCATGTTCCGCAGTTTTTTCAAAATCTTTGGAATGGCAACAGGACTGAATTTATCGATCAACACGGTCATCGTCTTCAATTATCGATGAGTAAAAAATGTTTACTTCTACCGGCTGGATTTTTTTCTTTATCGGTCGGCATTGCAGCGGCAGCCATTACGTATCTGGAAGGTTCAAAAATGTTAGCCCTTATTTGTTCCACCTTGGCCGTAACATGCCCCCATGTGACTGTCATTTTATTAGGTCTATTAGCAAGTGCGTTGCTCGTTGGTTTAAGTATCGTGATGTTTAGAACATTTACTGAGATATTGAAATCAGAGCTTTCGTGGCAAATAATTAAGCAAAACATGATGGAAAAATGGCAAAATCTTAAGTGGCGGCACAGTTTCAATTATGCTTTAAAAATAGTGGTTATGGGGGCTGCTTTTTTTGGTTTAATTTATTTAGATTTTACCGGTACAGCGACTTTAGCAGGGTTATTAGGTTGGGTTGCTGCGGATGCGATAACCTTAGCGGCAATCATCGGCGATCTACCGTTTACGTTAAATACCGCGCTGGCATGGTGTAATAGTTTATTGAAAAGTAATGTTAGCCTTCATTTTACGAAAGACATCCCGTATTATTTGACAAAATTCGTGGAGTTTTTTGCATTAATAATCAATGCGTTAGGCAATGCTGCGCTGGTTTTTACAGACTCTCGTCTTTCTCGTATTGCGAGTGTTGCCTGTTTTATGAATTCCTATGCGAGTAATCGTATAAAAGATGAAGAGAGCGACTTCATTTCTGCGAGAGTAAACGCAACGAAACAAGTTTTAAAGGGTTTAAGTTGCACTTTTTTCAGACGATCGTCGTTGGCTTCTTTAGATGTTCAAATATCAGACAGTTCAACGTTAAGGACGCATTCTTCCTGAACAGTGAACAATACGGTGACACTCATTGTAAAACTTCATCGGGATGGTTTGACTTGGACATTGGAGCGGTCTTGTTATACACTACGCCTCCCAAATAGGCTATAAAAATAAAAGACTAAAAATTCGTGAAGTTAATTCTATTTGAGGCACGTTCATGGTGATAACCCCGTCTAAGCGAATGAATGATCGCAGTTTTTGTACGCTCGAACCTTGGCTGGTTTGTTTGTCCGCCGCACTCTTTTTCTTTTATGAATTCATTCAGCTGGGTATGTTTAACTCGATTAGTCAGGAGTTAATGCGTGATTTTTCAATCAATGCGAGCCAATTGGGGTTTTTGTCTGCCACTTATTTTTATGCAGATGTTATTTTTTTATTGTTTGCGGGCGTTCTTGTCGATCGATTTTCAATTCGTAGAATTATACTCACCGCCATGGTGATGGTCGTTTTATCGACGATTCTGTTTGCTTTTAGTGCTTCTTTTAAAGTCGCAGCATTGAGCCATTTTATAGCAGGGATAGGTAATGCTTTTTGCTTTTTAAGTTGTATTAAATTAGCAACACGTTGGTTTTCTTCGCAAAGATTAGCACTGATCATTGGTATTATTATAACGATTGCAATGTCCGGAGGAATAGTGGCGCAAACGCCTTTTGCATTAGTCGTGCATGCATTAGGCTGGCGAAATGCAGTTCTGATCAACGCAGGATTAGGTCTTTTAATTACGTTATTAATTTATCTTTTTGTTCGTGATTATCCCATGACGTATCCATCTCAAAAAATAATAGAAAGTGCTATTAAGCCTATTCCGGTGATGGAAAGTATGCGTTTATCGTTGCAAAATAAACAGAATATTTTAGCTGGATTGTATACGTGTCTTTTAAATTTACCCATTATTTTACTGGGCGCGTTGTGGGGAACGTTGTATTTAACGCAAGTGCATCATTTGGAAAAAACGCAAGCCTCTTTAGTTTCAACCATGATTTTTTTAGGAACTATTATTGGCTCACCTTTCGTCGGTTGGTTTTCTGATTTTATTGCGAGGCGACGATTGCTGATGATTATAGGCGCGTTATTTTCCTTGCTTATTTTAACCGCTATTTTATTGATATCCACGTTGCATTTTTATACGTTACTTGTTTTGTTTTTACTGTTAGGGTTTTTTACGAGTACACAAATTATTAGTTATCCCTTAATTGCAGAAAGTAATCCGAGACATTTAACGGGTCTTGCGACCAGCCTGGCTTCGATTCTGATTATGGGAGGTGGGGCCGTTTTTCAACCCTTATTTGGGTGGTTGATTGATTTAAATTGGAATCAAACTATTTTACACGGAGTTCCGTATTATTCGCGTAGTAATTTTTTATATGGAATGTCTATAATCCCTCTCGGTTTTAGTGTGAGTTTGATCGTAGCGTTTTGTTTGCGTGAAACCTATTGCCAACCATTTATCCATGAGAAAAATTTATGCTGACTTCGGCCTATAGCAGGCGTGCGTTAGAACAGGATAAAAAATTAGCATGGATCGTTTGTTTTTCAGCGGCTTTATTTTTTTTCTATGAATTTATTCAAATGAATATGTTTAATGCGATCAGTGCTGATTTGATGCGCGCTTTTTCGCTGAATGCAACAGGATTAGGCAAACTTTCTGCTTATTATTTTTATGCTAATTTATTATTTTTACCCGTTGCGGGTGCTTTGTTAGATCGATTTTCAACCCGTAAAATTATTCTTTTTTCTTTATTTCTTTGTATCATTGGTATCGCTGCTTTTGCAATGACCCATTCATTTTTTTTAGCCGCTCTATTTCGTTTTATGAGCGGCATTGGTAGCGCGTTCTGTTTTTTAAGCAGCATTCGATTGGCCTCGCGTTGGTTTCCAGCAAAAAATATGGCGTTGGTCAGTGGCTTAATTGTCACGATGGCTATGTTGGGAGGTATGGTTGCTCAAACACCTTTAACGTTATTAGTTGAATTCGTAGGGTGGCGCTATGCGTTACTTTTTGATGCCAGTTTAGGGGTTGTTATTTTCTTAATAATTTTGAGCGTCGTTCGAGATTATCCAGAAAATTTAAAACAAGAACAAAAAAAAATGCATCAAGAACTTTCTCGTATGGGTCTTTTAAAAAGTTGGCGATTGGCTTATTTCAATCCACAAAATAGCTTATGTGGTCTTTATGTGGCGTTGTTAAATTTACCGATGGTTCTTTTAGGTTCTATTTGGGGAGGGTTGTTTTTACAGCAAGCGAACCATTTTTCTGCAACAGAAGCATCATTTGCACCCAGTTTACTTTTCGTAGGAACCATTATAGGTGGACCTGTTGTGGGTTGGGTTTCTGACAGGTTTCAGAAACGTATCCCACTGATGATGTTAGGCGTCATTATTTCTTTCGTCTTAATGATTACAATTATCGATGTGCCAATGGCGTCTATAACAAACATTGCGCTATTATTTTTTGCATTAGGTTTTTTTACGAGTACTCAAGTTTTGAGTTATCCTTTAGTTGCAGCGAGTAATCCGAAAAGTATAACCGCCACTTCTGTGAGCGTTGTGTCTTTTATGGCCATCAGCGGTTATGCCGTGTTCCAACCTTTATTTGGTTGGTTAATGGATGCTAACTTTCAAGGAATGCTATTCAATCAAATCAGAGTGTATTCTCCGAGTGATTATCATCGTGCCTTGCTCATCATCCCTATTGGATTTTCTCTTGCGTTTATGGCGACATTTTTAATGCAAGAACCCACGTCGTAACGTGTAAAATGCTCTAAAATAATGCAATTACGTTTTAAATTGGCTATTTTAAAAAAGATTCGATAGTATATACTTTTTTAAATTTAACATCGTTAAATTCTTATTTCTTTTTTTAAAGTTTGAGAATAAAAAATGGATAATTATACTACCTTTACTTCAGAATCAGTGTCAGAAGGTCATCCGGATAAGGTGGCTGATCAAATTTCTGATGCGGTCTTAGATGCAATTTTACGTCAGGATATGAACGCTAGAGTGGCCTGTGAAGCGATCGTTAAAACAGGCATGGTTTTGGTGGCTGGAGAGATTACGACAACCGCTTGGGTTGACGTAGAACAAATTGTTCGAGAAACCGTTAAAGAAATTGGGTACAACAGTTCGTCGATGGGGTTTGACTGGGAATCTTGTGCAGTGATGACGGCTATTGGTAAACAATCTCCCGATATTGCCCAGGGAGTTGATAAACTGGATAAACTTGATCAAGGTGCGGGTGACCAGGGTTTAATGTTTGGTTATGCCAGTAATGAAACCGAAGTATTTATGCCCGCAGCGATTACTTATGCGCATCGATTAATGGAACGTCAAGCAAAACTACGTAAAAATAATAGTTTAAATTGGTTGCGTCCTGATGCAAAGAGCCAGGTTACTTTACGTTATCAAAATGGAAAGCCTACTGAGGTTGAAGCCATTGTTCTTTCGACTCAACATGATCCTGATATTGCCTATGATGACCTAAAAGAAGCGGTTATGGAGGAAATTATTAAGCCGATTTTCCCCCCCGCCTGGTTAACACAAACCACAAAATATTATATTAACCCCACCGGTCGTTTTGTTATTGGAGGGCCTTTAAGCGATACCGGTTTAACCGGGCGTAAAATTATTGTCGATACGTATGGGGGTATGGCCCGTCACGGCGGAGGTTGTTTTTCCGGAAAAGATCCGAGCAAAGTTGATCGCTCAGCGGCTTATGCGGCCCGTTATGTGGCAAAAAATATTGTTGCGGCAGGATTAGCGGATCGATGTGAGATTCAAATTTCGTATGCGATTGGTGTTGCCGAACCGACTGCTATCAACATCAATACATTTGGTACCGCTAAATTATCTGATCGACGAATTATTGAGCTTATTCAACAACATTTTGATTTAAGACCTTTTGGTTTAATTGAAATGTTGAATTTATTAAAACCCATTTATAAACGTACTGCAGCGTATGGGCATTTTGGTCGCGAAAACGAAGATTTTCCTTGGGAAAAAATCGATAAGAAAGAAATATTACGCGCGGATTTATTAGCGCATGAAAGTAAATTAACGGAGTTTTAGTTTTTTCTTCATTTAATTTGCCCTCTTCGACAAGAGGACTGCTGATTTCTATTGTATCGGCGCGTTTATAGTATTTTAATGATGCGATGCTCGCTCAATTTTTTAGTATTTAAAGGTATTCCTTTATGATTGAAGAAAAGTTAAAAATTAACATCACTGACTATAAAGTTGCAGATTTAAGTTTAGCGGATTGGGGGCGACGAGAAATAACGATTGCCGAGAAAGAAATGCCTGGTTTAATGGCTTTGCGGAAAAAATATGGTTCTGAAAAACCCCTGAAAGGGGCCCGGATTGCGGGCTGTTTACATATGACGATACAGACGGCTGTTTTAATTGAAACCTTACTTGATTTAGGTGCTGAAGTACGTTGGTCATCCTGCAATATTTTTTCCACGCAAGACCATGCTGCTGCGGCTATGGCCGCTAAGAACGTACCCGTTTTTGCTTGGAAAGGAGAAACAGAAGAAGAATTTTGGTGGTGTATTGAACAAACATTAGCGGGACCGGATGATTGGACGCCCAATTTATTATTAGATGATGGTGGCGATCTAACTTTATTACTTCATGAAAAGCATCCTACACGACTACAGGCGATTAAAGGAGTATCAGAAGAAACAACGACCGGTGTGCATAGACTCTATCAAATGCAAAAAGAAAAAACACTCCGTATTCCCGCTATTAATGTGAACGATTCGGTGACAAAATCTAAATTTGACAATCTTTATGGTTGTAGAGAGTCATTGATTGATGCCTTAAAGCGAGCCACTGACGTGATGATTGCAGGGAAAATTGCTATTGTGTGTGGCTATGGGGATGTTGGAAAAGGATGTGCACAAAGTCTTCGAGCGTATGGGGCAACGGTTTGGATTACTGAAATTGATCCTATTTGTGCATTACAAGCAGTCATGGAAGGTTATCGCGTCGTTACGATGGATGAAGTCGTTGCATTAGGCGATATATTCGTTACGGCAACGGGGAATAAAGACGTCATTACTTTAAATCATATGCAACAAATGAAAGATTTGGCTATCGTTTGCAATATTGGTCACTTTGATTCAGAGATAGATGTGGCTGGGCTACGCCAATTTAATTGGTTAAATATCAAGCCACAGGTGGATCAGATCAATTTTCCCGACCAAAAACGTTTATTATTACTAGCAGAAGGTCGTTTAGTTAATTTAGGTTGTGCAACAGGCCATTCCAGTTTTGTCATGTCTAATTCTTTTACTAATCAAGTTTTAGCACAAATTGAATTATGGCAATATAATGAACGGTACCAAAAAGGACAAGTTTATAGGTTACCGAAGATACTTGATGAACAAGTGGCGCGTTTACATTTAGAAAAAGTAGGTGCTAAATTAACCCAATTAACCCCTGATCAGGCGCAATACATTGGCGTAAAACGCCAAGGGCCTTATAAATCGGATTATTACCGTTATTAATTAACTTTCAATGATTTTGATGCCGTTTTTATTGGCTATAAGTAGTTTATTTGCAGGACGCTGGGCGAATAATCCATTACTGACTACGCCTGGAATATTATTGAGTAAACGTTCAAGTTTAATAGGGTCAGTAAAATCCCAATGCTGAGTATCCAATATAATATTTCCATTGTCAGTAATAAATTTATCTCTAAGAAAAGGAAATCCTCCCAATTTTACTATCTCTCTCGCAACGTAACTACGCGCCATTGGAATCACTTCAAGCGGTAAACCTTTTTGACCAAGCATTCCGACATACTTACTTTCATCAATAATACACATAAAATTCTGGCTTGCGGAAGCAATAATTTTTTCTCGCGTTAATGCCCCTCCTCCTCCTTTAATAAGTTGCAAATGAGGATTGACTTCATCAGCACTATCAATATACAGCATTAATTCTCCGGCACTATTTAGATCTAAAACAGGAATATGAAGTTCTTTTAATCGTTTTTCAGTTTCTAAGGAAGCTGGAACGACGCCTTCGATTTTATGTCGAATAGCGGCTAATGCGGTAATCAGATGATTGATGGTGCTACCACTGCCTAGACCTAAAATGGATCCGGGGCTAATGTACGCTAATGTAGTTTCTGCTAGTTTTTTTTTTAAACGTTCAAGATTTTGTATTTCCATTAAAATCCCCTGAGATAAAATTTTAAAAGTTTACGTTGATACGCTTGAGTGAAATTATTATATAACTTATTTAAAATAAATGTTTTTTAATCAATAGAGGGTTATTTCAAATTATGATTTTCTGAATTTACAATATATTTTATTATAGCCGCATCTTCTTGTGAAAACCCATTCATCAGTGTTGGAATGGTAAATATTTGATAAGCGGAACGTATAAAATACAAGCCTTGATCGAGAATATTAATTAACATCATATTATCTCGATATTGCGCGACGATTTGATAACGTATTGGTTGGGGTAGCGCTAACATAAATGTATCTCCATAAAAAATTGTTAAAATCCTTATTGCTTCTATGAAGAAAATATTTGTCTCTCGGGTTATTGAATTTTAAATTAAGTTGAACCGCTAAAAAGTGACAAAATACTATCTTTTTTTAACTATACTATGCGCGTATTATTTAATTCAATATGCAAAAAACTTTAAATTTAGCAAGAAAATCATGTTTTTTACCTACTTGGTAACTTATTTTACAGAGAAGCCTTAAGAAATTATCATCCATGGACATAATCGGATAAATCCTGAGAAGTCATTTTTACCCAATAGCAGAATGATTAGAAGTTTTCACCTTTAATAGTTCTCACGCGCAAAAGCAATTCTTCTGTTTTAATCGCTTTCTTTAATGAAAATTGTTAATATACATGAGCTTAAAATATTGACATTTTACTGGAAAAGATAAACAATTTTATTTTACTACTTCACATCATTTCATTTTTTATAGATTTAGAAATAAAAAATGTATATTTGAAGTACTTTTGACTTTTTATATTTCATCTTTACGATAATAAGAATTTTATGCTTTCAACCTATGCAAGATCTCGAGTACCGCTTTTTAATAGTTCGTCCTTTTTAAAAAATAATAAAGCCTTTCTAAGCCAGTTTCAGTGTTTTCTGGAACCCAAAATTGATAATCAAGCACAACGCTTTAAACAACATCATTTAATACAGTCTTGGATTAGACATAATCGAAAAAAAAATCATCAGACCTTAGCTTATATGATGCCACCCATGATTGAATTTGTTATGGGCTTCGAGGATTTTAATCAGTATTATCTTCGTTACCCTTGTAATACGCAAACACCAAATTCTCTTGAAGAAGTAATCAATGCACATACCTATGAAGATGCCACCCATTCGCGGTTATTTTTGAAAGATTGGGATACTTTAGGAGTAGATACTTTACTGAGTTGGAAATACAGTGATTATATGCATTCCATCATGACAACATGGGATGCGACAATGAAAAAACAGGGACTAAAATTATATCGTTTGGCTTATTACCATCCATATCCATTTGAACGATTTGCTTTGATGGAGACAATTGAGACCGCTGGAAAAACCTTTTTTTCTGCTACGGTAAATTTAGCTGAAGATCTTTCATTGCGATCAGGGAAAACTTATCCTTATTTTGGTAAATATCATTTAGACTTAGAAAATGGCCATCTTCAGAACGAAGCAGTTTTCTTCCAGTCAAAAGAAGATGAAACATTAATTTTAGAAAAAAAAGAGCTTTCCAATAGATATAAAAAAAATGTAGATGATTTTGTTTGTCAGGAAATCATTGCTTCTTTAGTAAAAGAAGTGGGAGATATTTTCTTCGATACCTTTACAGTATGGCATGACAGCGCTATAAAATTTTCAAAAAATTCTGATTTTTATACTGATCTTTTCCAAAAGGAAACTAAAAATTACTTCTTGAATAGAAGTAACCTAAAGAAGAAGTACAATCACGATCATTGGATGACATTCTATTCAAAATCGATGTTCAGTTTTTTACAAAATGATATATTTCAATATGGGTTTTCCTCTATAGAAAACCATGTTATTTATAGAAAATTATCAAATGCGAGAGAAATAATCCCTAAAATTTTTGCTCGATTTGCGCTCATTGATTTTTTAGGTGCAGCTTTTGTTTGTCGCTTTAATGAATGGTCAGTAATAGACTGCCCAAAGGGAAATTTTCTCAAAGAACTTTCGATGGCCATGAGTGGGGTCGGTGATGCTTTAATTCACGATTGGAAGGTGCTTGGTTTAGATAGTATGGAAGCAAATTTAGAAATTTCGCAGATTTTGTCGTTTAAATTTTTTGATCAACAAAGCAATCTACATCGTCAGCACTTTTCGGAGTGGTTTAAAGACTTACTCTGCTATCCCGATCCATTGATTCAAAGCTTCGTTCTTTATGCGACGGTGGTTATCTATCAAACTTTCTTAAAATCTTTTTCTCCCTTATTAGGTTCAGAATTAAATTCTTCATCGTTAACTTTATTAAATGACCGTTGGTTTCAAGATTTTCATCGTTGCTTTCAAAAAGAAATGATTTTTTGGGAAACCCAATTATCGACCCAGCAAAAAAAAATTATTTTTCAGCAGATATTAAACTTATTAAAACGGTTTATTCTTCAATTAGATCAAATTGATTTTAATTTAGAACAAAAAGATAGTGTTGGAGTTTCCATCCCAACATTGAAGATTACATAGTTTATTTATTATTTAAGCTATCCTTCAACGATGAGTTACTTTGAAATAATCAGAGAGAATTTTTATGAGCCTGCTAACGTTAGAGAGTATTAAATCTTTTTTAATCCAGTTTGCTGAGCAGAGCGAACAAGTATATTGGCTTGGCGATCCAGAGTTTACTTATCTTGCCTACGTTAGCCCAGCTTATGAAGAAATTTGGGGTCGATCCCGAGAAGCGCTTTATAAAGATCCGAGTATTTGGATTAGCCATTTATATCCAGCAGACCAAAAAATTCATCCTATTCTTAAAATGAAACAAAAGGTAGTTGAGGATGGATTAAAAGCCCGATTTAGAGAAAATTATCGTATTATTCGATCTGACGGAGAAATGCGATGGATTATCGATCGTGGTTTCCCTGTATCAGATGAAATGGGGAAAATAATTGCTATTACAGGAGTGGCTGTTGATGTCACCAAAGAAAAACAACAAGAAGAAGTACTAAAAAAAGCCAAAAAACAAGTAGAAGTGGCCAACCAAGCTAAAACTGAATTTCTAGAAAACATGCGTCACGATATACGAACACCATTGTCTGGCATTATAGGGTGTGCTGAGTTGCTGCAATCAAAAACTAACGATCTGACTATTTCTGAGTATGCGAACGATCTTGTTAAATCCAGCCATGCCTTACTGGATTTCCATAATAATGTCTTAGAAGGGATTCAAGTCGCTACGGGTGAAATTCCATTCGTTAAAAAGAAATTTGATTTACGTCAACCATTGGAAGAAATCATCAACCTTAATAAATCCTTGGCCGCAGAAAAGCAACTCATTTTACAGTTTCACTATGATGAGCGCATTCCTCAATACGTAATGGGTGACCCCGTACGCGTACAGCGTATTCTATTAGAGCTGCTCTCCAATGCATTAACCTTTACTAAAAAAGGACAGGTTACTGTCAATATTGCACTCAAGAAAAAAGAATCAAGAGAAGTCATCGTCGAACTGAGTGTAAGTGATACCGGTATGGGTATACCTAAAGATAAGCAAGAGGAGATCTTTATTCGGTTCAAGCGTTTAACGCCTTCCTACAAAGGGATTTACAAAGGCTTAGGTCTAGGATTAACCACTGTCAAACAATTCGTTGATGACCTGGATGGTGAGATTTACGTTGAAAGTGAATTGGATCACGGTGCTACGTTTACGTGTTTCATTCCTTTTCAAGAACCTTTCGTGATGGGCGAAACCACGATAGAAGAAATACCGTTGCCGGATTAGGGAGTATTCAATTAACTGTGTCAACGCTAAACTAAATCAACAATTTTAGGAGTTGACATGAAACAAGCCATACTCAGTAAAGAATTTGAAGCTGAAGCGATAGCACGGCTAAAATCAGGAGAATCGTTAACAGGAAAAGATGGAATATTAACGCCGTTAATAAAACAAATTATCGAAGCATCGTTAGAGGGGGAAATAGACGCTCATTTATCAGAATCTAAAGCAACGGATATCTCAAATCGACGCAATGGAAAAACCAGTAAGTTATTAAAAACGGGGACAGAAAGTTTTGAGCTAGAAACACCCCGAGACCGTTTAGGAACGTTTGAACCACAAATGGTTAAGAAACGTCAAACGGTTTTAAACGAGTCCTTAGATAACAAAATACTGTCATTGTATGCACTTGGGATGAGCTATGAGGCGATCCAAGAACATCTGGCGGATATGTATGGTCTTGAGGTTTCAGCCGCTAAAATTAGCTTGATAAGCGATAAATTAATGCCGGTTATAACGGAATGGCGAAATAGACCGTTAGAATCTGTGTATCCCATCGTATTTCTCGATGCCATGCATTTTAAGGTGCGTATTGAAGGAAAAGTCAGTAGTCGTGCTTTTTATTCGGTTTTGGGTGTTAACAATCAGGGTCGTAAAGAAATTTTAGGGCTGTATCTTTCTGAAAATGAAGGTTCTCGTTTCT
>contig_2
TTTGCCACGTATAAATTGTGCTTTCTCCAATTCCATATTTACGGGCTAATTCAACCGCTGGAACTCCCGCTCCATACTCTTTCAGCACGGTGATAATTTGTGATTCACTAAACTTTTTCTTCTTCATTTGTTAACTCTCCTGGTCAGTAATTTACCAAAAAACTCTATTTAATGGTTGGGGTATTTTACGGGAGGGTTACCTAAGCATTTTGAGCAGTTTTTCCAGGCTGTATATATTGAACAATCACTTGATGTTGCTTTGCCCAACTAAGAAAGTGTTTTGACAAGTTCTCTGGGCCATTATCTACCCGAATAACGTTGGGATAACCTTTGATAGCGGTAATAGTATCAAGCCATCGTGTCACACGCTGTGCAGGCATTGAGAATCCAATTTCAATACCCAATCCTTCGCGGTTATAATTATCAATGACGTTGACTGTAGGTAAGCGTTTTCCAGTAAATAAAGCATCGCTCATAAAATCTAATGACCAACATTCATTTAAGTACATCGGCTGCCTAAGCGATTGCTTTAAGCGAGAAGGCAATCGCTTTTTATTCTTTCGTTTGAGATTTAATCGTAATTCGCAATACAAGCGATAAACTCTTTTATGATTTATCATATAACCTTGGGCCTTTATCATTTGAAATAGCTTTTTAAATCCATACCGTGGATGTTCAGTCGATAATTGTTTTAATAATGCTTTAATGGCTTCATTGGCTTGAGTTAGCCTCGATTTGTAATCGAAATTTATACGATTAATTCGAGCTACACGGCAAGCACGATTGATGCTAATTTGTTTGGCCGCCACTAATTCTTGCGCAATAATTCTTCGCTGACATCCACGCCTAACTTTTTTTCGAGGACCTCCCTTAAAAGTTCATGGTCTAAACTTAATGAAGCATACATCCTTTTTAATCGAAGATTTTCATCTTCCAGCTGTTTTAAGCGTTTAAGTTCCGTAACACTCATACCCGCATATTTTGATCTCCAAGCAAAGTACGTGCTTTGGCCCATTCCATATTTTCGGCATAAATCGGTAATCGGAATACCCGCTTCCCCTTCTTTTAATATCGTGACTATTTGCGTTTCGGTAAATTTTTTCTTCTTCATTTAGAATCTCCGCTGGTTATTAATTTAACAGAAACTCTATTTCTTACTTGCGGCAGTATAGGGGAGACTTACCGTATCCATACCATTCAAACGGATAATGGCCATGAATTTCAAGCCAAATTCCATTGGCATGTCGAAGATTTAAGCATGAGGCATGTTTATATTAAACCAGCCATGCCTCATCTCAATGGTAAAGTAGAGCGTTCGCATGGGATTGATAAAGAAGAGTTTTATCAAATGCTTAACTATAAAAACGACGTCGATTTAGATAAAAAAATTCGTGAATGGGAAAATTTTTATAATTACCAACGACCTCATGGTTCTTTAAAAGGTAAAACTCCTTATGAAATTCTAAAAATTAAACTTTCTTGTTAAAATTAGGCTGTCAACCTTAGTTATTTTCTTAAGCTTATTTTTTAGAGATTTTTATGCAGCCATTTAAAAAACTCGAAGTGTAGCAAAAATCTTTATTTGGAAATAGAGATTGATCCCAAAGTAAGTCTGAAGCTCCTTTTGTTATTTCTAACGCAATACCTATTTCTTTATAGGCATCGATATTGTTATGATAAAAGTTGTAGTTTACGGTATCAAACAACTGACATATTCGTGGAAATTTTTGTTTGTAATGAGAAGAATTATTCTTTATTGTATCAAATAAAATTTTTAGCTCTCGCTGATCGGTTAAAATATCTCGAGGTTCCTTGTTCATAGGTAACCCTTCTAAAATCGAAGGAAAGGATAGCGAATAGTAAAGAGGGGTATTTTTTTGAATATTAAAATAGGATGGATGCATTATAGTAGGTAAGTATTTTAGCTTATAAATATCAATAAAAATTTCCTTAAGAATTTTAGTTGGTGCAATAATTTGTTCTAAATTCGCTGAAGAAAAACCAGGTAATAAACCGACAGCTATAGCAAGCAAATGTTTTGCAGTACTTAATATATAGGGGCGAGGCTTTAAATTTCTACAACCAATAGCAGTCATAAATTCTTGCCATGTCAGTTCAAAATTGTAAAAATTACTATACCCCGGAGTTAATTGATTATGATAAGCTTTAGATAAAAAGTTAAAAAAAGGAAACCAGTTAGGGTTAGTGCAATTAACTTCTTCAAACCAGCTTTTAGTAAAAAATAACACCTGGTTATTCCATTGGTTAATATAATTCGGATGGTTACTAATAGATGTAAAAATACCCCAATGATCAGATAAAGAAATAGGAGGATCTAACTGCATATTTAGATATTTTTTAAGCCTACTATACCCGCCTTTATTAGCTATTTTAGGCACTAAAAATATGGAACGGGCGCCACTATTAATACTAAAATTTGGTTTTTCTTTATAATCGTAAATAGTTTGCATAATCTCTTGTAAGCCAAATAATTGTCCGGGCATTAATAATTTTAAAGGAATGACACGGTTTTTGTTAAAGGGACAATAAACCTCTATTGCTTTATTTAGGAGTAAACCCAATGGAACACTGGCGTAGGAAAGTTTATCTTTTAAAGAGCTATTTACTAAACTGATAGACACATTTGTTTTTTTAACGTAACTGTATACACTAAGTTCACCATTATTTACTAAAGTAGAGCCATAGGGGTAAACTACCTTAATAAAATTTGGTTTCTTTTGAAGTTTTATTTTTTGAATACAATTAAATAATTCCACATTTGTTTCTTTAATAACTTTTTTTATTTCTCCCCAAGTAACTTCTGAAACTTTAAACTCATCCAAGCTTGTCTCTGGCATAACTAAATTAACCCATTTAATGAAAATTAAAAAAGAATCTATTTTTAATTATTATCTTTAGAATGTTTTAATTGTGAGAAGAGTTGTAATGACTTAGAATTTTTATTGACCGTAAATATTGATCCACTGATCCGAAAAAGTCAATATATTAAATTTGATCTTATTAATTTAAATTATATCCTAACATATCGCGTTATAATTTCTATTACATTTTTTTATGTAAAATTTTATAATGATTTTTTCTGTAGCATTTTTAGCTACAGAAATTACTGCTAAAAAATAGAATCCTATAGTTATGCACAAAGTTTAAATAAATTGAATCTTAGCATACAGTAATATTTAAATGTGGAGTTAGGACGATGCTTAATAAGAGAAATAGCGTTAAGTTGATTCAATCGTTTTTGATAGTGATTTTGTTTCTCATTTTTTATAATAACATAATGGAATTAAGAATAAGATGTACGATACAATTAGATTACAGCGCGTGAGAATATTACATTTTCGGTACCCAAAATGTCGTGTAATTCAACATCCATGACGTTCAACGGTGCTTTGGGTAGTGTTTGCTTTGTGTTGCTAAATTTTTTCAATTAGCATCGACCCTATTAAGTCTAAGTTTATTTTTTCTGTAATTTTGCGGTTTATTTTATAAGCTTTCATTTTATCTCTTAATATTCCCTCAATATATTTCTCTAAGAAATTCAATAATGAATTAATCATTAATAAATAGTTCTATTGTAATTTTTAATTGGCAACTAAATTAAAAACAGTTTTATATTTAGTAATCAGTTAGCCTTTGGTGGATTGATTTATCAGGACTTTGTCCCTCTTGCTATGTAAAGGAGCTCCTAATGAAAAGTAAAGGTATAAACAAATGTTGTTTTATTACCCTTGCAATAGGATTTAGTTCAATACTTTTAAAAGCGAATGCAGAAGTTCTACCTATACCGGCTCGTTTTTCGGGAAACGTTTATGGTAGTACGAAATATGTTGTGGGTCAGGCTGATGCGATGCTGCCTTTAGTAGGAGATGCTCAGCATAACTTTTATATTGATCCTGCATTAACTTCAGGAAGTAATTGGGAAGGTCATGGAGATTTAGGGTTAGGGTATCGCTGGATTCAAAATGGTTCAGCGATATTAGGTGGTTATCTTTTTGGTGAATATAATCGAATGGATAATAATGTGCGTATATGGACAATGAATCCAGGGATAGAAGCCTTAGGTTCTCGTTGGGATGCCCATCTTAATGGGTATTTTGTTATGGATAATCGGAGTAAAGTTGTTGGAACTGATTTAGAGTTTGTTAGATTTCGTGGCCATTCGGCAGTTTATAACCTATTTGATGTAACCCAAAATGTGGGAAATGGTGGTGATGTGAAACTGGGTTACCAACTCTTTCCTAAAACACCTTTAAAAGCTTTTGTAGGTAGTTATTTTTTTAGTCCAGCAGAAACAAAAAATATTTTAGGTGGAGCAGTGGGCTTAGAATATTGGGCGAACCGAAATGTGAAAGTTTTTGCTAGTTATACGTACGATAAGTTACGGCGTAGTGTGGGTTCTTTAGGGTTAGGGGTTGAATTGGGAGGTACGCACGTCCATCGTAGCGATCCTTCCATAGAAGAACGAATCACTGATCCATTAGAGCGTAATTTAGCTGAATTAGGGGGTTCGGCGGCGTTTCCGAGTCAAATGAAAAGAAAGCTAGTACGTACGATAGGTGATGGGGGCGATGGAGAAAATTCCAGGAATTAATGCTTTTTTTAGCCAAACCGGTACGCCTAATAATGGCGGGGTGGGTTTGACCTTGGGTAATTGTACCTATGAGAATCCTTGTGGCCCCACTGATCTAACTAACGAAGCTACGCAAACCTTATCCGGTTATCTTCCAAACACGAAGATGTACTTTTTGGGAGGGACATACACGGCGTTAGATGTTCCTGGAGGAAGCAACCCGGTCACGATCAGGGCCGGACAAAGTCTTACTTCGTATCCAGGGACTCCGATTTCTACGCTGAGTGGAGGACTTATCATGGAAGGCAATAATAGTGTAAATAATATGAAACTTGCTCCGACGCCTAGTACCCCCATCGGCATCAGTGGTGCTCCAAACGGTAACGTATTGATTAATGGCAGCGAGATTGGAAGTGCAGAAGCTCCATACGTGACCGGAGTAGAGCTGACAGGCAGTGCACAAACAACGTTAGACAAAAGTAAGGTTTTTGGTTCTACAGGAGTAAGATTTTCTGAGGCTACTAGCTTGATCAGTAATGCGAGTGAGATCAATGGTACTGTTTCAGGTATTGAGTCAACGGGTAGTGGACTTATTAATCTTACTAATCAAAGCTCAGTTAATGTAACAGGAGAAGATGGTTTGGTTGGAGTGAGTTCTACTGGAGAGGGCGAAGTGACTGTCAGTGGAGCAAGTTCAATTAATGTAGATGCGACGGGCAGTGCGGTTGGTTATTCAAGTGGTGGTAGCGGTGCAGTCAACTTTAGTGGAGGCAGTGCAATTAATGTGAAATCGACTGGCGGTCAAGCCATAGGAATTCATACGCTTACAAGCAGCGTTGCCCCTGTAATGTTGGATGAAACACAAATTAAGGTCGATGGCCAAACCAGTCCTATTGGGGTACTCACCGAGGGAGAAGGAAGTTACACAGCTAGAAATCCTAAAATTGAAGTGATCGGTGGTGCTTCAGCTCAAGGAGTTCTTTCCTCAGGAAGTGGTGCTATTAAAACAGAGGCAGGCACAATCACGGTAGATGGAAATGGACAAGCCGCGGCCACAGGGTTTTCAACCACGAGCACGAGTAGCGGCAACGTCGAACTCAAGGGAACAAAGATTAATGTGTCGGGGGGTGATAGAACGCGAGGACTTGACGTCGGAGGAAGTGGACCTATTGAACTAACAGGTCAAAGCTCAGTTAATGTAACAGGAGAAGATGGTTTGGTTGGAGTGAGTTCTACTGGAGAGGGCGAAGTGACTGTCAGTGGAGCAAGTTCAATTAATGTAGATGCGACGGGCAGTGCGGTTGGTTATTCAAGTGGTGGTAGCGGTGCAGTCAACTTTAGTGGAGGCAGTGCAATTAATGTGAAATCGACTGGCGGTCAAGCCATAGGAATTCATACGCTTACAAGCAGCGTTGCCCCTGTAATGTTGGATGAAACACAAATTAAGGTCGATGGCCAAACCAATCCTATTGGGGTACTCACCGAGGGAGAGGGAAGTTACACAGCTAGAAATCCTAAAATTGAAGTGATCGGTGGTACTTCAGCTCAAGGAGTTCTTTCCTCAGGAAGTGGTGCTATTAAAACAGAGGCAGGCACAATCACGGTAGATGGAAATGGACAAGCCGCGGCCACAGGGTTTTCAACCACGAGCACGAGTAGCGGCAACGTCGAACTCAAGGGAACAAAGATTAATGTGTCGGGGGGTAATAGAACGCGAGGACTTGACGTCGGAGGAAGTGGACCTATTGAACTAACAGGTGCAGGTTCAATCACAGTAAATGCAGTTGGTTCTTCTGGAATTTTGGGAATTTCAAGAAACAGTGGATCCACTAGTGATATCACGTTGGCGGATAACTTTTCAGTGGATGCAATAGGAGGTGAAGGTACAATAGGAATTTCTGATGAAGGAACAGGAACTTTCACACTAGGTGACGAAAATATTATAAGTGCTATGGGAGATACTAATATTACTGCATTTTCCAAAACAAGTGCTGGAGAGGTTAACATAGGCAGTAGCAAACTGATGGCAAATGCTCCAGCAGGACAAGCATTAGGGCTTTCAGCAGATGGCCCTGCTGTTATTAAAATGAATGGAACACAAATACAAGTGGAAAGCGGAGGTGGGAGAGGCGCTTGGTTCAAACAAACGAGTAAGGGTGAGTTAACCAATACCATAATCACGGCGCCCAACCGAGCATTAGAGGTTCAAGATAGAAGTCAGGTTACAGTTACTGGAGGTCATTTTACTGTGGGAAATAATCGCGCAAGTGCGATTATTTCTGGTCCAGGAACTAGTACTATTAACATAAGTGGCACTAGGATTGATGTTACTGGGGCTGGTATTCCTCCTAATGCAGAACTTAATGGGATAGCCAAGAACCGGGCTGGATCTGGTGCGGTGAGAGCAAAAGATTTAATTATAAATGTGTCGAGCCCGACTACTGGCACCTCTCGGGGGGCGACTACAACTGAACGTACAAGCGGCGTGTTTACTATAGAAGGATCAAAAATCAATGTGAAGGGCGGCAATACTAGTGAGGGGCCCAGCGGCCCAGTTGTTCCACGGGGTGGCCCCATAACATCAACTAATAACACCTGTACGCTAAATGGACGATCAGTAAATTGTAACTCTTAAGTTTAAACAGAATAGTCAGAAACAAATTTATGTTTTGCAGTCTTCTTTATAACTAGGACAAATCAGCTAATAGTTGATAAATTTTTTCAATCATACTATTAAATAAGGCTACTATTCACTATTAATAATGTTTATAAAAATCAGTTAGCCTTTGGTGGATTGATTTATCAGGACTTTGTCCCTCTTGCTATGTAAAGGAGCTCCTAATGAAAAGTAAAGGTATAAACAAATGTTGTTTTATTACCCTTGCAATAGGATTTAGTTCAATACTTTTAAAAGCGAATGCAGAAGTTCTACCTATACCGGCTCGTTTTTCGGGAAACGTTTATGGTAGTACGAAATATGTTGTGGGTCAGGCTGATGCGATGCTGCCTTTAGTAGGAGATGCTCAGCATAACTTTTATATTGATCCTGCATTAACTTCAGGAAGTAATTGGGAAGGTCATGGAGATTTAGGGTTAGGGTATCGCTGGATTCAAAATGGTTCAGCGATATTAGGTGGTTATCTTTTTGGTGAATATAATCGAATGGATAATAATGTGCGTATATGGACAATGAATCCAGGGATAGAAGCCTTAGGTTCTCGTTGGGATGCCCATCTTAATGGGTATTTTGTTATGGATAATCGGAGTAAAGTTGTTGGAACTGATTTAGAGTTTGTTAGATTTCGTGGCCATTCGGCAGTTTATAACCTATTTGATGTAACCCAAAATGTGGGAAATGGTGGTGATGTGAAACTGGGTTACCAACTCTTTCCTAAAACACCTTTAAAAGCTTTTGTAGGTAGTTATTTTTTTAGTCCAGCAGAAACAAAAAATATTTTAGGTGGAGCAGTGGGCTTAGAATATTGGGCGAACCGAAATGTGAAAGTTTTTGCTAGTTATACGTACGATAAGTTACGGCGTAGTGTGGGTTCTTTAGGGTTAGGGGTTGAATTGGGAGGTACGCACGTCCATCGTAGCGATCCTTCCATAGAAGAACGAATCACTGATCCATTAGAGCGTAATTTAGCTGAATTAGGGGGTTCGGCGGCGTTTCCGAGTCAAATGAAAAGAAAGCTAGTACGTACGATAGGTGATGGGGGCGATGGAGAAATTCCAGGAATTAATGCTTTTTTTAGCCAAACCGGTACGCCTAATAATGGCGGGGTGGGTTTGACCTTGGGTAATTGTACCTATGAGAATCCTTGTGGCCCCACTGATCTAACTAACGAAGCTACGCAAACCTTATCCGGTTATCTTCCAAACACGAAGATGTACTTTTTGGGAGGGACATACACGGCGTTAGATGTTCCTGGAGGAAGCAACCCGGTCACGATCAGGGCCGGACAAAGTCTTACTTCGTATCCAGGGACTCCGATTTCTACGCTGAGTGGAGGACTTATCATGGAAGGCAATAATAGTGTAAATAATATGAAACTTGCTCCGACGCCTAGTACCCCCATCGGCATCAGTGGTGCTCCAAACGGTAACGTATTGATTAATGGCAGCGAGATTGGAAGTGCAGAAGCTCCATACGTGACCGGAGTAGAGCTGACAGGCAGTGCACAAACAACGTTAGACAAAAGTAAGGTTTTTGGTTCTACAGGAGTAAGATTTTCTGAGGCTACTAGCTTGATCAGTAATGCGAGTGAGATCAATGGTACTGTTTCAGGTATTGAGTCAACGGGTAGTGGACTTATTAATCTTACTAATCAAAGCTCAGTTAATGTAACAGGAGAAGATGGTTTGGTTGGAGTGAGTTCTACTGGAGAGGGCGAAGTGACTGTCAGTGGAGCAAGTTCAATTAATGTAGATGCGACGGGCAGTGCGGTTGGTTATTCAAGTGGTGGTAGCGGTGCAGTCAACTTTAGTGGAGGCAGTGCAATTAATGTGAAATCGACTGGCGGTCAAGCCATAGGAATTCATACGCTTACAAGCAGCGTTGCCCCTGTAATGTTGGATGAAACACAAATTAAGGTCGATGGCCAAACCAATCCTATTGGGGTACTCACCGAGGGAGAGGGAAGTTACACAGCTAGAAATCCTAAAATTGAAGTGATCGGTGGTACTTCAGCTCAAGGAGTTCTTTCCTCAGGAAGTGGTGCTATTAAAACAGAGGCAGGCACAATCACGGTAGATGGAAATGGACAAGCCGCGGCCACAGGGTTTTCAACCACGAGCACGAGTAGCGGCAACGTCGAACTCAAGGGAACAAAGATTAATGTGTCGGGGGGTAATAGAACGCGAGGACTTGACGTCGGAGGAAGTGGACCTATTGAACTAACAGGTGCAGGTTCAATCACAGTAAATGCAGTTGGTTCTTCTGGAATTTTGGGAATTTCAAGAAACAGTGGATCCACTAGTGATATCACGTTGGCGGATAACTTTTCAGTGGATGCAATAGGAGGTGAAGGTACAATAGGAATTTCTGATGAAGGAACAGGAACTTTCACACTAGGTGACGAAAATATTATAAGTGCTATGGGAGATACTAATATTACTGCATTTTCCAAAACAAGTGCTGGAGAGGTTAACATAGGCAGTAGCAAACTGATGGCAAATGCTCCAGCAGGACAAGCATTAGGGCTTTCAGCAGATGGCCCTGCTGTTATTAAAATGAATGGAACACAAATACAAGTGGAAAGCGGAGGTGGGAGAGGCGCTTGGTTCAAACAAACGAGTAAGGGTGAGTTAACCAATACCATAATCACGGCGCCCAACCGAGCATTAGAGGTTCAAGATAGAAGTCAGGTTACAGTTACTGGAGGTCATTTTACTGTGGGAAATAATCGCGCAAGTGCGATTATTTCTGGTCCAGGAACTAGTACTATTAACATAAGTGGCACTAGGATTGATGTTACTGGGCCTGGTATTCCTCCTAATGCAGAACTTAATGGGATAGCCAAGAACCGGGCTGGATCTGGTGCGGTGAGAGCAAAAGATTTAATTATAAATGTGTCGAGCCCGACTACTGGCACCTCTCGGGGGGCGACTACAACTGAACGTACAAGCGGCGTGTTTACTATAGAAGGATCAAAAATCAATGTGAAGGGCGGCAATACTACTAGTGAGGGGCGCAGCGGCCCAGTTGTTCCACGGGGTGGCCCCATAACATCAACTAATAACACCTGTACGCTAAATGGACGATCAGTAAATTGTTAAAAGAGAGCAGAATAAAAACAGAATAAATAAAACCTCTTCTTCATGTTTAGAGGGCTTTTTATTGTAGAAGAGGTCTGACCACCTTCTAACTATAGCGGTAGCGGTCGTAATACGGTGGGATAGACAAATGATTATAGGTTCTAGAGATATTAATTGCTTCAGCACAAAGAAGTAAAAGATTTCATTTATTTACTACAACTTTATAATCATTGCTTTGTTTCTTACTTAACAGAAAGTAAACAATTGCTCTATACACATTTATTTCGATAAAAACATTGATGATTATTGCCATTGAAGATTAAACGTAAAGCTTCAATGTTATAAAATAAGAAAGGAGTAAATCTGTAAATAATAAATTCATTTTTTTCTTAAAATAAAGGGGAGTATTCAATTAACTGTGTCAACGCTAAACTAAATCAACAATTTTAGGAGTTGACATGAAACAAGCCATACTCAGTAAAGAATTTGAAGCTGAAGCGATAGCACGGCTAAAATCAGGAGAATCGTTAACAGGAAAAGATGGAATATTAACGCCGTTAATAAAACAAATTATCGAAGCATCGTTAGAGGGGGAAATAGACGCTCATTTATCAGAATCTAAAGCAACGGATATCTCAAATCGACGCAATGGAAAAACCAGTAAGTTATTAAAAACGGGGACAGAAAGTTTTGAGCTAGAAACACCCCGAGACCGTTTAGGAACGTTTGAACCACAAATGGTTAAGAAACGTCAAACGGTTTTAAACGAGTCCTTAGATAACAAAATACTGTCATTGTATGCACTTGGGATGAGCTATGAGGCGATCCAAGAACATCTGGCGGATATGTATGGTCTTGAGGTTTCAGCCGCTAAAATTAGCTTGATAAGCGATAAATTAATGCCGGTTATAACGGAATGGCGAAATAGACCGTTAGAATCTGTGTATCCCATCGTATTTCTCGATGCCATGCATTTTAAGGTGCGTATTGAAGGAAAAGTCAGTAGTCGTGCTTTTTATTCGGTTTTGGGTGTTAACAATCAGGGTCGTAAAGAAATTTTAGGGCTGTATCTTTCTGAAAATGAAGGTTCTCGTTTCTGGCTACACGTTTTAAATGATTTGTGCGCTCGCGGAGTTGAGGATATTCTCATTGCTAGCATTGACGGATTAAAGGGTTTTCCTGAAGCCATTGCTGAGGTTTTCCCCCAGACAGAAATTCAGCTTTGTGTGATTCATCAAATCCGTAACTCATTAAAGTACGTGACCAGCAAAGATCAAAAATCCTTTATGGCTGATTTAAAATTGGTTTATCGTGCGAGCTCCAAGGATTTAGCCGAGCATCGCCTATTGGAGCTTGATGAAAAATGGGGTAAAAAATACCCTGCTGTGATTAAGTCTTGGCAAACTCAATGGGAGCGTTTGTCTCAGTATTTTAAGTACCCAGAAGAGCTACGACGTATTGTTTACACAACGAATATAGTGGAGGGGTTTCATCGGCAAGTGCGTAAATATACCAAAAATAAAGGCGCTTTTACTAGTGAAAATGCCTTACTTAAATTAATTTACTGTGCCTGTCAAAAAATACTAGAAAAGTGGTACCAGCCCCTGCATAATTGGGCCTTAATTGCCTCTCAACTACAGATATTTTTTGATGGCAGATTAAATTTACAGTTACGATAAAATTATTAATGACACAGTTTTGTGAACACTCTCCCGGATTATGGAAAATCGAATAAAGCAGTTACAACAACGCGTGTCACACCGATTTCATCTGAAGAAATAGGTAACAGTAAAATTTTGCTAGTAGAAGATAACGTTTTAGCAGCGAAAGCCGCCGCCGGTGTTCTGTCAGAATTTAACTGTACCATTGATATTGCGCCGGATGGTAAAACAGCCATGGAACGGTTACAAAAAAATGTGTATCAATTGATCCTCATGGATATTGGATTGCCTGATACAGATGGAATCGCCTTGACCCACTGTATACGTCTCAACCAATGGAAAAAAACCATGCGACGATTCCTATCGTTGGTTTAACGGCGCATATTGGGGAAAGAAAACAGGAATGTCTCGATGCGGGTATGAATGCCGTTATTCATAAACCCTTAAAAAAAGAAACGGTTCAAGAGTTATTAACCACATTTATGCAGAATGAATCCTCCGATGAGCCCACCGCATCAACACGTTTTATGATCAGAGGCGCAGTAATAGATTTTGATGAAATAAAAAAGATCTTACGGGATGAAAAAGTCATTGAAGAATGTCAACAATTGATGATAACAGGTTTAAGTGAAGATTTAGTAAAACTCGCAGCCGGGTATCAATCAGAAGATTGGGAAAGCATTCAAGCGACTGCACACAAATGGCAAGGCGGTGCTGTTTATTATGGTGCTAAGCGATTGGAACAAGCGTGTAAAAATTTTAATGATTATTGGTCAACGAGTAAGAAAGAATACCTGAAGACCTTGTATCACCAGTTAGTGCAAGAAATGGAAGCGGTTAAAGCGGTATGTAGTCATAAACATAAACAGTTTAAATAATCGCTATAAACACCTAAAAACAAAAAGAACGTGAGTATGCAAGTTATTTTGTGTAAATTAGCTATAGACCTGAGAGTGTTCACCAAACTGTGTCATTAATAATTTATCGTAACTGTAAATTTAGCCTGCCATCAAAAAATATCTGCAGTTGAGAAGCAATTAAAGCCCAATTATGCAGGGGCTGGCACCACTTTTCTAGTATTTTTTGACAGGCACAGTAAATTAATTTAAGTAAGGCATTTTCACTGGTAAAAGCCCCTTTATTTTTTGTATATTTGCGTACTTGCCGGTGAAACCCTTCAATAATGTTGGTTGTGTAGATAATACGCCTTAATTCTTCAGGATACTTAAAATACTGGGAAAGCTTATCCCATTGAGTTTGCCAAGACTTAATCACAGCAGGATATTTTTTACCCCATTTTTCATCGAGTTCTAATAGGTGATGCTCGGCTAAGTCCTTGGAACTCGCACGATAAACCAATTTTAAATCAGCCATAAAGGATTTTTGATCTTTGCTGGTCACATACTTTAATGAATGACGGATTTGATGAATCACACAAAGCTGAATTTCTGTCTGGGGGAAAACCTCAGCAATGGCTTCGGGAAAACCTTTTAATCCATCGATGCTGGCAATGAGAATATCCTCAACTCCCCGAGCACGTAAATCATTTAAGACACTTAACCAGAAACGAGAACCTTCATTTTCAGAAAGATACAGCCCTAAAATTTCTTTACGACCCTGGTTGTTAACCCCTAAAACCGAATAAAAAGCACGGCTACTGACTTTACCTTCAATACGTACCTTAAAATGCATGGCATCGAGAAATACGATCGGGTACACAGATTCTAGCGGTCTATTTCGCCATTCCGTTATAACCGGCATTAACTTATCGCTTATCAGGCTTATTTTAGCCGCTGAAACCTCAAGACCATACATATCCGCCAGATGGTCTTGGATCGCCTCATAGCTCATCCCAAGTGCATACAGCGATAGTATTTTGTTATCCAAGGATTCGTTTAAAACCGTTTGACGTTTTTTTACCATTTGCGGTTCAAACGTTCCTAGACGGTCTCGGGGTGTTTCCAGCTCAAAACTTTCTGTCTCCGTTTTTAATACTTTACTTGTTTTTCCATTGCGTCGGTTCGATAACTCAGGCGTTTTCGATTCTGATAATAAATGGGATTCTAATTCACCTTCTAACGACGCTTCGATAATTTGTTTTATTAACGGCGTTAATATTCCGTCTTTTCCTGTTAACGATTCTCCTGATTTTAGTCGGGCTATCGCTTCAGCTTCAAATTCTTTACTCAGTATCGCTTGTTTCATGTCAACTCCTAAAATTCTTAATTTAGTTTAGCGTTGACACAGTTCCTTGAATACTCCCATAGACCTTATTTACAGGCTCCATTTGTTACAGCCGATTCGATAGGTTTGTGTGGCGTTAATTGTTCTCCTATTCTATAATTATTTTATATAAGGAATAAATCTTTTTAGTTTATCTCTAAAAAGATTTGTTGCTTGCTTCTTAAATTTCTTTACTTCAAAACCATCTCTAAACCCCACTCGATATCCCAAATCATGAGCATCATCACTTTTCATTGTATTTAATAATTCCCGGTTTGATGAAATATATTTTTCTGAATAACGAGGGTAACCCTCCCGTAAAATACCCCAACCATTAAATAGAGTTTTTTGGTAAATTACTGATTTCAATCCCTAAACAAAAACTACTCTATTTAAAAACTGGGGGAAGTTTGGGAGGTTTACAAGATACCTCTAAATAAAATTCGATGTTCCGTTTTATCACTACTTACTGTTCCCGATAATATGAACATGATGAGTTCTTTTTGCTCCAAAGGGAGGCATTCCTTTAAAAAATCGCAAGTGAGATTTACTTAGGTTCTCAGCCCAAAAAATATAAGCTAACGTCTCAAGTAGCTTAATCCATTGCTTAGCTTCTTCTATGGATTCGACAGCAATAAAAATATCGATGACTGGCTTGCTTGAAAGCCCTGGTACCGCACAGTGCTACCCAAATGTTCTATTGAAACATATGATAATTGACTTGAAACCCTTTTAATTGCGTTTATTGCAGCTTCCGCTAATTTAGGCCCATTTAGAATGGTATGTTCAATAATAATATTATCTTTCGCCTCTAATTGTTCAGCTTTTGCCGAGCCGGTCTTATAATCGATCATCTGGATAAAGGAACTTTTTCCATTGTCATAGTTTTCTATATCTTCAGAAAATACTTCGGCTAATGACTGTTTTATCAGTGAATAAGCCTGCGTATATATTCCTCATGCGCAACCATGAAACCCCTAAATAATAAATGGCGCTTAATTTCAGGAGACCCTTGCTCAAATAAGTGAATATGATGTGTTCTTTTAGTTTTAGACTTCGAATAAAAACGACGGTCAGAAATACCGTATTCTCCCATACAAACGTAGCCTCGCTTTTCAAATTCATGATTTAATGGATCTACTAAACTTATGTCTTTGACAACGGGGGAAATATCAATGATGGGTTTGGCATAAATATTGGGTATGGCTGTGCTACCAATATAATGAATTTGGACACAGTTTTCTTTCAGAATTGATTTAATCTCATTTGCGGCATCGGCAAATATTTTTGGCCATTCTGGATTGTATTCCGTTAGCTCAACAAGCTTTATTTTTTCTTTTAGATCAATCATAACTGGAATTTCTTGTAGATTTTTTCAAGATTACCGTCATAGCCAATATGACCAACAATAAGCTGGGTTGCAGAAAAATTTAAGTACGATGGTTGAGGCTTAATTGCAACACAATTTATTTTCTTATGATCTACATTATAATATACTGTTATATGTGGATTAAAGTTCTGTAACACGTGTGGTGTGCCGTAACGATCAATTAATTGTTGTTGGGCCTGACTAAGTTGCGTATAGCAATCTTTAAAAACTGGTAATATACCTTCACGATACGGTGAAACCGCTTTTAAAATATCCGTATGTAATCTAAGTAATTGCACATTTTCTTTGATATTCCAAAATAAATTCGTACATGATTCCTTTAATTCAGCATCAAGCTCTAATTTAAAAGGATCAAGAGGTTTAGTGAGATTATCTAACGTTATACCTATTTTTTCTAGCTGCGAACAACGAAACCGACCTTGAAAAAGACTGATGTGGATAAGATTTTGTTTATTGGGAATATCTTCTAATGCCTGTTCAAGCTGATTATTAAGCCGAATTGCTTCTTTTACTATTTCATTGCTTGGTATTAACGCAATAGTGAGTTCATCGCAATCATGTTTTGATATAGTCATTATTTGCCACTTCACTTTTTACATTCACACAATGTCCCCATATAAAAGGGTTGTAATTAATGTCTTTATCGTACCAATCAATACCTTCTTTCTTAATTAAGTAATTTCTAAACAACATCGATGGGATCATTAATATAATAACGAAAATAAATTTTACAGCCCACGCTATCCCAATTGCTATTATGATTTTATTTAAGGAATAAAGAGTTGAAAAAGTACACAAATAAGCAATGGTCACTAATAATCCTTCGCTAATTATTGAAGCAAACAAACTACGAAGCCAAAATTTCTTACCGTACATTTTAATTTTAAACGTTGAAAATAAATATGCGTTAATAAAAGCACTTATAAAAACAGCAAATGCACTGCCAATTTCATTTTTTAATATAGTACCAAGACAGCCTTATAATGCTCGTGAAATGACCAAAAATCTGGCGAGGGTAAGAATAAAGTCAAATTAACAATAACCCCAAACAAAAGCTGTGCATAAATATTAAGCCAGATGAGTTCACGAGATAGGCTATAACCATAGACGTCAGCAATGATATCACCTAATGCATAACAAATAGGGTAAACTAAAGCACTTGCAGGAAGGAATCCGTAAAAAAATACTGTTAATTTACCTACAATACAATTACACGCTAACTGAATGGTAATAGAGGTAATCGCCAGTAAGTGAAAAAGTTTAAATCGTTGTAGTCCTTGAGAGATATTAAGAATATTCATGCCACATAAAAGCTTACTTTTCAAAGCCCCGATATTATTTCAGCAAAGGCCCTTACCTTATTGCCGGTTCGTCTTTCGGTGCTAATGCAGTGGTAGAAATGGCCAGGCAATTAGCCAACCAAGATGAAAAACTTGCTTTTGTTGGTCTTATTGATGGTTGGGCTAAATATCCTAAAGAAGCTAATGACAATCGCGAATGGTTTAGTCAAAACTTAATAAATCAGCTTAAAAGCCTCGATAAGCAGTTTTCTCGTGAAGATTTACCAGAATTACTTTTAGATTTACATTGGCATAGACAACAACTGCTAGTGAAGCATATTTTACCTAATATATCAGATATTAAATTAACGTTATTTAAAGCAAAGCAAACGATGGGAGTAATAAAACCTCTGGAATCTGTTTATAATAATTGGGATTACCATTGTAAATCTGTCCCAACGGTATATCTTGTATCAGGTGATCATTTTACAATGCATTTTCCACCACACCATAAATCCTTAGCTAAAGCCTTCAAACAAGCGCTTGCCGAAATTGATTTTTAGTAAAATACAAAATCGAGAAACAAAGCTCCTAAGAAACCAAATAAATTCATTAATTTTCACAGTGATGAGTAATGGTAAGTCTCCCCTAAATACCGCAAGAGCTAAATAGAGTTTCTGTTAAATTAATTAACCAGACGGAGATTCTAAATGAAGAAGAAAAAATTTACCGAAACCCAAATAGTAACACTATTAAAGGAAGGAGAAGCGGGTGTTCCAATAGCAGATTTATGCCAAAAATAGGGAATGGGCCAAAGCACGTACTTTGCTTGGAGAGCAAACTATGCGGGTATGAGCGTTACGGAACTTAAGCGCTTAAAACAGCTGGAAGATGAAAATCTTCAATTAAAAAGGATGTATGCTTCATTCAGTTTAGACCATGAACGTTGGACAAAAGCTAAATGATTTTTATTCTGAGTTCATATCGCGTATAACATGAGCTTTCATCAGAAAATCGGTTTAGCCACCCCAATAGCTTTTTTTAAGCCGATAATATTCTCTTCTTAACGTTTTTTGATAAGCTGTGTTATGCTTTGTCATTTTGGCGCTAATTTTCTACAAAACGTATTAAAATAGTTTATCTACTGTAATAACCTGGGTTCTCGGCTTCTATTGAAAAGTTCTTTACCGAGGTAAACTAAAATAATGGTTTTGAATAAGGTTTGCTTTTTTGTACTTTTATTGTAAGAGGGGCTGTATGCGTAGATTAGGTTTACATAGCCTGTTTTTAGCTTTATTAATCAGTTTGAGTGCTTGTGGAAAAATGAGTAATAATTCTAAGCCGACTTCGTCATTAAATTTTAAAGCGGGTAAGGATTATGAAGTTATTTCTACCTCAGAAATTGTGCCTAAATTTACTCCCAAAGCCCAGGTTCAAGTCGTTGAATATTTTAGTTACGCCTGTTCCGCCTGTTACCATTTTGAGCCAATATTAGAGAAGTGGCTTGCAAACAAACCAAAGTATGTAAAATTTGAACGTATACCGATAGTATTTCAACCCATGTGGCGTAGTTTAGCGCGCGCTTATTATATTGCAAAAATGTTAGGCGTCGAAAAAAAATTGACGCCTGCACTATTTAAAGCTATTCATGTCGAAGGGCAAGATTTATCGAACCCTAAACTTCAAGAAGCGTTTTTTATAAAACAAGGGATTAAACAACATACATTTGAAAGTATAGCTAGTTTTTCTCCAGGTATTGATGCACAGCTATTGAGAAGTGATACGTTGATGCAAAAAAATAAAATTCTTGCAGCACCGACATTAGTGATTGATAATCGGTATAAAGTTGATCCGAGTATGGTTGGCGGAAATCCTACCCGTTTTCTTCAGGTTACTGATTATTTGATAGAAAAAGTGAGGAAAGGGGACGAATAACTTGAGTGATTTCGTAACGATTCAGGGTTTATTTTTTAAACGGAATGAGCGTGTTATTTTTTCTGATATTGAATTGAGTATTCCCCGAGGGAAAATAACCGCAATTATGGGACCCAGTGGTTGTGGAAAGACAACATTATTACGATTAATAGGCGGGCAGTTAAAACCTCAACGAGGCAATATTATTGTTGATGGGAAATGGGTTCATCAACTATCGCGTACAGAATTATATGCTTTGCGTCGTAAAATGGGTATTTTGTTCCAGAGCGGCGCGTTATTTACCAATCTTACTGTTCAGGAAAATGTTGCTTTTCCATTAAAAGAGCATACTCATCTGCCTGATTTTATGATCCATGATATTGTACTGATGAAACTGCAATCCGTCGGTTTACGTGGTGCTAAGGATCTTATGTCCAGTCAACTTTCAGGAGGTATGGCGCGGCGCGTTGCTTTAGCACGGGCAATTGCACTCGATCCGGAACTTATTATGTATGATGAGCCTTTTACAGGTCTTGATCCGATTGCTCGAGGTGTGATTGTTAAGCTCATTTCAAATCTCAATACAGCGTTAGGTATTACAACCATTTTAGTATCCCATGATGTAAAAGAGACATTTAATATTGCAGATTATATTTATGTGATAGCGAATGGGAAAATAATTGGTTATGGTCCCCCTGAAAAGATACACAGCGATAAAGATCCAGAGGTTCAACAATTTTTAAAGGGTTTACCGGATGGCGTAGTTCCCTTTCATTACGCTGCGCTCGATTATGCCCAAGATTTGTTGCATTAGCGCTATGTTGATACTTGAGAAGTTACAGCAATTGGGTCAGCGTGGCTTACGACTACTGGTAAATTTTGGCCGCGCAACCCTTTTTTTAACTCAATTGTTGATTCGTAAGCCACGTTTTAGAAAAAGCTTTCCTTTGCTCATAGAACAATTATATTTTATAGGTGTATTGTCGTTAATCATCATGGTCATATCGGGGTTATTTATTGGCATGGTCGTTGGATTACAAGGTTATAATACCTTAAATAAGTTTGGCGCCAGCCAACAATTAGGCCAATTAGTTGCCTTAAGCGTGGTGCGAGAATTAGGACCTGTTATTACGGCATTATTATTTGCAGGCCGTGCGGGTTCAGCGTTGACTGCAGAAATTGGTTTAATGAAGTCAACCGAACAGCTTGCAAGTATGGAAATGATGGGTATCGATCCACTGTGGCGTGTTATTTCTCCCCGTTTTTGGGGTGGCTTTATAAGCATGCCATTTCTGATGATTATTTTTAGTACGGTTGCTATTTGGGGGGGGTATTTAGTCGGTGTTGTTTGGTTGGGTGTTGACGGGGGGACCTTTTGGAGTGCGATGCAATCGGCGGTTAATTTCCATGACGATATAATCAATGGGATTATAAAAAGTATTGTTTTTGGTGGTGTAGTGACCTGGATAGCCGTATTTCAGGGATATGATACGATACCTACGCCACAGGGTGTTGGACGCGCAACAACGCATACCGTTGTTTATTCTTCTCTGGCTATACTCGGTTTGGATTTTGTATTAACTGCTGTCATGATGGGAGGCTGGTAAGTGCGTGAGAGAGTAATCGAAATTTGGGTTGGTTTCTTTATGTTGTTTGGCGTACTTGCTTTATTATTTTTAGCATTTAAGGTCAGTGGATTAAGTAGCACAATTGGTAGAGGTGGTTATAATGTAACAGCTGCTTTTGATAACATAGGGGGATTAAAAATGCGTTCGCCAGTCTCTTTAGCGGGTGTTCATGTGGGAGAAGTCAGCGCAATAAAACTGGATGATCTCAAATTTAAAGCAATTGTAACCATGAGAATCGATTCCAGGTATAAACAATTACCCATTGATACCTCAGCAAGTATTTTAACTCAAGGATTATTAGGTGCAAATTATATTAATCTAACACCGGGGTTTGCACATAAATTTCTAAATAATAACGATATTATTCAAGATACACATCCCGCATTAATTTTAGAGGATCTGATTGGTCAATTCCTATTTAGTTTAAAAAATTCGGGAGGAAAAAAATGAAAAAGATAATAAGTATAGTTTTTGGATTATTAATGCTTGTCGACCCAATCGCATGGGCTATTTCTTCACCCGTCGATTTGTTGCAAAATACGTCTAACCAATTAATTTCATCGTTACAACGGAATCGAGCGACACTGAAAACGAAGCCCCAGGTTGTTTACGGAATAGTGAACCAAATTTTGTTACCCCATGTGGATATCATGAGTATGTCGAGCAGAGCGTTAGGACGTGAAGCGTGGTTTCAAGCGACACCTTATCAAAGGCAAGTGTTTGCTCAACAATTTGTTACATTGCTTATCCGTACGTATTCAAGCGCATTAGCGCAGTATACGAATGAAAAAGTTAATTTTTTTCCAATAAGAGGGGATTACAATAATCAATCTCGCGTACAGGTTAATAGCGCGATTGTTCGTGAATCAGGGCCGCCTATTAACCTCAGTTATCGTTTAATGCGAGAAGGTGGACAATGGATGCTTTATGATTTTAGTGTTGATGGTATCAGTATAATTGAAAGCTTTCGTTCACAATTTGTTGGAGAGCTGCAACAAAGTGGTATCGAAGGACTTATTAATAAACTGACTCAACATAATAGCCAAAATTATTAATTTTAATGAAAACTTCTTTTTTTCAGTTTAAAAAAGATTATTACGCATTAATAGGCGCTTTAACGATTCATACCGTTCCTCATCTATGGCAGTTCAGCAAAAGTCTCTTAGAAAACGACAAATCGTCGTTACTTATTTTTAACTTAGAGAAAGTTACCCAAAGTGATAGTAGTGGGGTGGCGTTATTGATTGCATGGACACGAATGTTAAGTCAGCGTGATCAAAAAGTTCACTTTGTGGCTTTACCTGAACAAATGCTTGCTATTATCCGCGTATCTGACTTAGAAAAAATATTACCGATAAAAAGCACATGATGTAAGGCAGTGCTCAATAATCTCAGTCTTAATGAGCTGCAATAATGCTGATTTCATTTGGGGTTTTTGTTATTAAAAAGTATATATTCGGGAAGCAGGCATTGTGAGATATAAAAATAGAGTAGAGAGATAAATGGTGGATAAACTAATTATTAAGGGTGGCGTCCCATTACAAGGTGAAGTTCGAATTTCTGGTGCGAAAAATGCAACGTTGCCCATTTTAGCAGCGTGTTTGTTATCCGAAGAACCGATTACCTTATTTAATGTCCCCCATTTGCAAGATGTGACTACAATGGTAGAACTTTTAAGTGGCATGGGTGCGCAATTTACCATTGGTGAACGGATGAGTTTAGAGGTGCGCGCTCGTGATTTAACGGACTCCTATGCTCCTTATTCATTAGTACGTAAAATGCGTGCTTCTATCTTAGTATTAGGCGCTTTACTGGCTCGATGTGGCGAAGCTATTGTTTCTCTTCCTGGTGGTTGCGCGATTGGCACGCGCCCAGTTAACTTGCATATACAAGGGCTTGAAGCGATGGGCGCTAAAATTGATATAAAAAATGGTTATATCAAGGCCAAAACGAAAGGACGTTTACAAGGGGCGTTTATCGAATTAGATACTATTACCGTGACTGGAACTGAAAATTTAATGATGGCGGCAATACTTGCCAAAGGTAAAACAATTATAAAAAATGCTGCACGTGAACCGGAAGTGGTGGATTTAGCAAATTTTTTAAATAGTATTGGTGCAAATATTAGCAATGCAGGAACAGATACCATTTCTATTGAAGGTGTTGAACAACTCACCGGTGGTTATTATCGAATTTTACCGGATCGGATTGAAGCGGCAACCTATTTAATTGCTGTTGCGTGTACCCAAGGGTTTATTCGATTGAAAGATATTCAAGCCAACACGTTAGAAGCTGTTATCGACACGTTACGTCAAGCGGGTGCAGAAATTGCGATAGGTGATCATTGGATTGAACTTGATATGCGCAATAAACGTCCAAAAGCGGTTAATGTGAGTACAGCACCCTATCCTGCTTTCCCAACAGATGCACAAGCACAAATTATGGCACTGAATATTATTGCTGAGGGCACTGGAATGATCACAGAAACGGTTTTTGAGAACCGTTTCATGCACGTTCAAGAGATGCGTCGTATGGGGGCTGATATTACTTTGAAAGGTAATATTGCCATTTGTAAAGGAGTTGATAAGTTAATGGGAGCAGAAGTAATGGCTACCGATTTACGGGCTTCGGCAAGTTTAGTTTTGGCAGGTTTAACGGCTCAAGGTGAAACAACGGTCAACAGAATTTATCACATCGACAGAGGTTATGAGTGCATTGAAGAAAAACTATCGCAATTAGGCGGAAGAATCTGCCGAATATCGCATTAAACGACTATCAATTAGAGAAGTTTATCAGCTAAATATATAATGCAACTATAAAACCAATAAACTTTCTAATTAAATTTCAATAAAATGCGCTATCAAACAATGGTCGCTTCACACAGGGTCGTCATTGTTCGTGATTGGATGCCGCTTAACATATTCCAAATAGATTGAGCTATTTTTTTTGCAGCTTTTTCTGCAATTATTTTTTCTTTTGTAGATAATTTTTTTATTAAAGTTTTCGTTGCTTCGGAATGTTCTACATCCGCTTCACGGTGAACTAAAAAAAATTTCAGCGTCGTTTCATCGGAAATGTTGTAAAACTGTTTTAACCCAGTAATTTTACTGGCAGCTGTTTGTGGGATTTGTCGCTCATAGGCGTATAAAGCACCTAAACCTTCTGCATAAGATGAGCGCGATAGCGCCATAAATTCATCGATAAATTGTTTCGTTTCTGGGAAAAGCGCACTACCCGTCACTGTCTCATCGGCTAGCCCCAGGCCTTGAGTAAATTGTAGCCATAAAACGGGGTGACTATCAAGACCATTCATTCCTTCTTCGTCATTTAAATTATCTAATAATACTTTTCGTGCCGTAGGGTCCTGACAATGACTATGTGTGGCACTAATATACCGAGGAAAAACATTCACATGGTGATAATATTGACACGCATAATCACAAAGATTATTTAGCGATAATTTACCAGCAGACCAGGCTTGATAGAATGGATGTTTCAATAAGTGGTTTTCGTTAAGCTGTCTATCCAGTTGCTGCATATAATTATTTTGTAAAATATCATTAAATGTAGTGTCCACGGTTTGCATCGTCATATGCCTTTCTCCTTATTTGGTTCAGAGTACGCTATTATACCGAATTTAATCTCAGAACTAAAACCAAGTTTATGTCTTAATATTACCGTTTTTTTAAGCCTAAATGCTTGAAGCCTTTATTAAATAGCTGGAATATTCAAAAACGCAAATTTTAAAAAAGAGCATAAAGATTTGATTATAAAATTTACATCATGTAAGCCGTTCATTGATGAATAATTTAGTTTAACGTCTGCGATTCCACTTTTATGGGTTAAAAACGAGTTTTCTTAATATTTTTTGTGTTTGATGGGCGTTTATCGCTATTTCATCGAACAAGCTCTTTGCAATCAGTTTACGAGGCGCTATCCAGGTGCCCGCCACGCAGCGCACAGCGGGTAGAGTCAAATAATGAATAAAATTGTTTGCATTTAAACCACCGGTAGGGCAAAAATGCAAAGGTAAAATTTCTGTAATGGCGCGTAAGGTTTTGATACCGCCCATACTTTCTGCAGGATAAAATTTAAGATAATTTAATTTGAGTTGATAGGCCAACATGGCTTCGCTTAACGTCACAATGCCGGGCATATAAGGTATGTTTTGTTTTTCGGCTTCAAGAACCAATGGTTTGCTTAAACCTGGGCTTACTGCGAATTTTGCTCCAACCGATTTTATCTGAGAAAATTGTTTGGTCTCAATGATCGTACCCGCTCCGACGATAGCTTCTGGAAACTGCGTATTTATTTTCTCGATAGCTGCTAAAGCGCAAGCAGTGCGTAAGGTAATTTCTAAAACGTTAAATCCAGATTCCAGCAAAGTTTCCGCTAAAGGAATTGCATGTTCTATGTTATCCATTACAATAACCGGTATAATGCGATTCTGGTTTAGAATATCAATTAATGTAAACATCAAAAACCTATAAAATGATATGCATAATACCTTCGTCTTTTATGCGAATCAAATATGGATAAAGATCGAACTGAAAAATTTAATCTGAATACGTTTGTTTATGTCTAAAATGAAACATATTGGCGCAATTGGTGAGGCCATGTTGGAATTATCGCACCAAACACCTACGTTATTATCACTTTCGTATGCGGGAGATACGTTAAACTTTTCAATTTATTTATGTCGATTATTACAAAATCAAGCCTATAAAGTGCACTACATAACCGCTTTAGGTCAAGATTTCTATAGTGAAGCGATGTTATTGGATTGGAAAAAAAAAGGTCTTCAAACGAATTTAATTTGTCGTATAGAGAATAAATTGCCTGGACTTTATTTAATTCGGACTGATAATAATGGCGAAAGAACATTTTATTTTTACCGATCAAATTCAGCTGCACGGGATTTATTTAAAGGAAACAATCGAAATGATTTATCTCGGCAATTGATAGAAATGGATTATTTATATTTTTCAGGAATTAGTTTGGCTATACTCGATGAAATGAGCAGAAAATATTTACTTTGTATTGTCGAAAAAGCAAAACAAAGAGGGGCGACAATTATTTTCGATAGTAACTATAGACCTTCATTATGGACGAATCCTGAGTCTGCGAAAAAAGTGACTCAAGATTTTTTAAAATTTGTTGATATTGCTTTAACAACGTTTATAGATGAACAATTAATCTTTGGTGATACAAATCCCGAAGCATGTGTTCAACGATTGTTGAAATATGGGATCACTGAAATAGTGATTAAATGTGGTTCTGATCCTGCTTTAGTTGCAACGACAGAGGGGCAACAACGTGTTCCCGCGTGTCCAGTGAGTCGAATCGTCGATACGACAGCCGCAGGAGATTCTTTTAATAGTGCTTATTTAGCATCACGTTTTTTAGGGTTTGATCCCATCCATGCGAGTTTATATGGTCATCAATTAGCGGCGCGGGTTATAACACATCCTGGCGCGATTATTCCTCAAAGTTTAATGCCTTCTTTATTTTGAGTGATGCAGGAAGTAAATTATTGTATTGCTCATCGAAATGACGTCCGTAGATTTGATAATCACGGTTATTAAAATGTAGGAAATGGACTATTGAATCATAATTTATAAATTTTTTTGGATGATTAGATGGTTATGGATAACGATCGGAAAAATATAAACACGAAACGATCTATCGATGAAGAGGGTGAAATTTATGAAGGTTAACATCGTTTGTCAACACACGATGACATTAGGTGAAGGTCCTCTCTGGCATCCCGTGGAAAAATGTTTATATTGGGTAGATATCGTTGCTGCGACGTTGTATCGATTAAATGCGGATAACAGTATCAATAAGTTTATAATGCCCAGCGAAATAGGTTCAATTGCATGGTCCGCGCAAGGTGGTTTAATAGCCGCATTGAGGGATCGTTTTGCAACGATTGATACAAACACGGGATCAACTCAAACGATTGCTTTACCTTTGCATAAGATGAAAAAGGTGATGTTCAATGATGGCAAATGTGATAGACAAGGACGGTTTTGGGCAGGTACGAAAGATGTTAAAGAACAAGAACCGATTGGTGCGTTGTATTGTCTGAATAAAGGGAATGTAGTAGAGATGCTGAAAGGATTTACGGTGAGTAATGGCATTGCGTGGAATTTGGACAATAGTGTGATGTATATTTGTGATTCGCCTTCTCGCCAAATTTATCAATATGAGTTTGATAAGCGACGTGGAAGTTTAGGCCAAATGCAGGTATTTGCGCAGATCCCACAAGAAGAGGGTTTCCCGGATGGACTTACCGTTGATAGTCAAGGTTATCTTTGGAGCTGTCATTGGGATGGTTGGCAAATCACGCGTTATACCTCAACGGGTGAAATAGACAGTATTATCCCTATGCCGATCCCTAGACCCACGAGCTGTTGTTTCGGGGGCCCTGATTTAACAACTTTGTATGTGACATCGGCTTCGATTGGTTTAAGTGCATCTCAACTGGCTGATGCGCCGCAATCAGGAATGATTTTTTCGATAGAAACCGGCATAAAAGGCTTACCCGAACCTGGTTACTGCGCTTAAATGAGATTGGATTCTTATAAAAATGCTGTCATAAAAAATTTTCATTTTTATCAGTAATTTTTATTAGCAAAAGTATGAATAGACTTAAAAAAGAGATTATTTATGATAAAAATATCAAATCCTAATGGGTTGGTTTATACAATTTCTGGATTTGCCGCTTTAGCAGGATTGTTATTTGGCTATGATACAGGAATTATTTCGGGCGCTATTTTATTTATTAAAAAAGATTTTTTTTTAACGAATTTTCAAATTGAGTGCGTTGTTAGTGCTGTTTTGTTGGGTGCTTTAATCGGTTCGGGCGTCAGTGGTCGAGTCAGTGATTTATTTGGTCGACGTAAAATACTTCTATTTACTTCAATGACGTTTATCTTAGGATCTTTAATTACAGCGTTTTCACCTAATTTAACTTTTTTAATGATAGGCAGAATAGTATTGGGACTTGCTATCGGTATCGGTTCTTTTACGGCCCCTCTTTATTTAGCGGAGATTGCCCCAAAACGTATTCGGGGGTTGTTGGTTTCTTTAAATCAGTTAGCCATTACTATCGGTATCGTTTTTTCTTATATGATTAATTATTATTTTTCTGTTTCAGGTGGATGGCCTTGGATGTTTGGTTTAGGAGTTATTCCCGCGATTATTTTATTTTTAGGGACGCTGTATTTGCCTGAAAGTCCACGATGGATGATTTTAAAGGGTTGGAATCAAAAAGCACGTACAGTTTTACAATATTTACGGCATAATGAAAACATTACTAAAGAATTTGACGAAATCTGTCAAACAGTGGCCATTGAAAAAGGGACACATCGTCAATTATTGGCAAAATGGTTACGACCTATTCTCTTTATTAGTTTAGGCTTAAGTTTTTTTCAACAAGTTACGGGAATTAATGCCATTGTGTATTATGCGCCAACTATTTTACAACTAGCAGGTTTTAAATACGCGAGCAACGCTATTTTAGCAACACTCGGTATTGGAATAATTAATGTATTATTTACGCTTGTCGCATTACCGCTGATTGATAGATGGGGGCGTCGTCCTTTGTTATTGTATGGCCTTTTAGGGATGTTTATAAGTTTAGTGAGTTTAGGATTAGCTTTTTATCTCCCTGGATTTACCCAACTACGTTGGGTTGCTGTAGCCAGCATGATTCTTTACATTGCTAGTTTTGCAATGAGCTTAGGCCCTATAATGTGGTTAATTATTTCGGAAATTTTTCCATTAAATATTCGTGGAGTGGGAGCGAGTTTAGCGATTTCGATGAGCTGGGGTTTTAACCTGTTAGTATCGTTAACGTTTTTGACGTTGATCGAATGGATAGGGACGAGTTACACGTTTTGGCTCTATTCATTTTTATGTATATTAGGCTGGATTTTTGTTTATTTTATTGTTCCAGAAACAAAAAATTGTTCTTTAGAACAAATTGAAAATAATTTACGTTTAGGACGTCCTAGTCGTGAATTAGGTGCAGCGCTACGCCTTTCTTCTTTATTTGAAAAACTAAAAAAAACCGTTGCTTTTTTCTAAATCAGAAAAATATGAGAGATTTTAAATGATGTTGAAAAATAAAGTTATTTTAATGACTGGATCGACGAACGGAATTGGTGCTGAGGCGGCACGACGGTGTGTTGCTGAAGGCGCTAAAGTTATGATCCATGGTCGTAAGGAAAATTGTGCTAAAAAATTAGTTCACGAACTGGGAGAATCAAGCAGGTTTTTGTTAGCTGATTTAATGGAGGAGCATGCTTATTCTTATTTAGTCAAAGAAACGGTAAAAAAATTTGGTCGTTTAGATGGTCTCGTCAATAATGCCGGTATTTATCCACGAAATAATATTGACACCGTTTGTTTAAAAATGTGTGAGCAAATAATGCGAGTCAATTTCTATGCGCCTTTATTTTTATGCAAAGCGGCTGTAGACGTTTTCCGTCGTCAGAAAAAAGGGGGAACGATAGTGAATATAGGCTCTATTAACGCTTATACCGGTCAGCCTGATCTTTTGATTTATTCTGCTTCTAAAGGTGCCCTCATGACAATGACCCGTAATTTAGCGGATAGTTTAGGGCCTGAATTTATTCGAGTGAACCAATTAAATGTGGGATGGACACCGACTGATCAGGAGGTTTGTTTAAAACGAAAAGAAGGCTTACCTGAAAACTGGCAGGAAAAGATTCCAAAAATGTATGCGCCGAGTGGCCGTTTATTATCACCTCATAATGTAGCGTCCCACATTGTATTTTGGCTTGCCGATCAGTCCGCGCCCGTGAGCGGTGCGGTCTATGAAGTTGAACAATATCCCATTATTGGACGCAATCGTTTAAATGAGTTGATAATACAATAAGTTAAGAAAAAAATTGGATCTATTTCAAAAATATAAAATGCGATTTTCTTCGAGGTTTCATTATGAAGATTCAAGATGCTCAAGTGTTTATGACGTGCCCTGATCGTAACTTCGTGACGTTAAAATTGGTTACCAATGAAGAAGGATTATATGGTCTTGGTGATGCCACCTTAAATGGGCGTGAGTTAGCGGTTAAAGCGTATTTAGACGATCTTATTCCGTGCTTAATAGGTCGAGATCCCGCGCAAATTGAAGATATTTGGCAGTTTTTTTACCGCGGTGCTTATTGGCGCCGTGGACCTGTAACAATGGCTGCTATTGCGGCTATCGACATGGCGCTATGGGATATCAAAGGAAAATCATTAAATACACCACTTTATAATTTGTTAGGTGGAAAAAGTCGTCAAGGAGTGATGGTGTATGGACATGCGAATGGGAAAAATATTACAGATACACTTTCTCAAGTTGGAAATTATATCGATATGGGGTACTTAGCCATACGGGCCCAAACCGGAGTGCCTGGCTTACCGAATAGTTATGGGGTATCTAAAGATAAAATGTATTATGAACCTGCAACGAAAGGATTACCACAAGAATATATATGGTCCACCGAAAAATATCTCAATTATGTGCCTAAATTATTTAAAGCGTTGCGTAAGACCTATGGTAATGATATCCATTTCCTTCATGATGTCCATCATCGTTTAACCCCTATTGAAGCGGCCCGTCTAGGAAAAGAATTAGAGCCCTACCATCTTTTTTGGTTGGAGGACACTGTGCCTGCAGAGTTACAGGAAGGTTTTCGAATTATACGTCAGCATACAACAACACCACTTGCGGTAGGCGAAGTATTTAACACAATATGGGATACGCATCTATTATTTACCGAACAACTTATTGATTATATTCGTATGTCTGTTGTTCATGGGGGTGGAATATCACATTTAAAAAAAATAGCAGCAATGGCAGAAATTTACCATATAAAAACAGGATGTCATGGTCCAACAGACGTTTCACCGATTACAATGGCGGCCGCGCTACATTTTGATATTTCAATTAATAATTTTGGTATACAGGAATATATGCGTCACACCGAGAAGACCAACGAGGTATTTCCCCATCATTATCACTTTGATAGAGGTTATTTATATCCTGGTGAACAACCGGGTTTAGGTGTAGATTTTAATGAAAAATTGGCAAAAAAATACCCTTATGAACGCGCCTATCTGCCCATTAATCGAAAAATAGATGGAACGTTATTTAATTGGTAAATCCGTGTTAGTTTGAAAATAAGCCTCTTTAAAGAGGCTTATAGTGGTTAGTAAAACAAAAATAATATTATTGTTTATTTATCATTAATATATTATTTAATGTTTTTACGAATCCGGCAGGATCATCCAATGGTTCACCCTCAGCAAGTATGGCCTGGTTTAAAAGTAAATGAGACCATTCTGCTAAACGAGCATCATCTTGTTCATCTTTCAAATCTTGTATAAATTGATGCTGAATATTAAGCTCAAAAATGGGTTTACTTTCTGGAATTTTTTGACCCGTCGCTTCTAACATACGTCTCATTTGACTATTTAATGCATTTTGTTCTTTTACTATACATGCAGGAGAATCGGTCAAGCGTTGTGAAATACGAACTTCTTTAACTTTATCCTTCAGTATTTCATGAATATGTTTTAATAAGGATCCAAATTCTTCTTCACATTGCTTTTTCCGCTCTTCATTTTTTTCTTCAGTGATCCCTGAAATATCGGAATCTTTTGAAACCGATTGTAATTGTTTACCTTTAAATTCAGTTAAATGAGCAACTAACCATTCATCAATACGATCATGAAGCAGCAATACCTCAATTTCTTTTTTACGAAAAATTTCTAAATTAGGACTATGGCTTGCCGCTGCGAAATTTTCTGCAGTGATGTAGTAAATTTTGTCTTGCTGTGGTTTCATTCGTGCCACATAGTCTTCTAAACTAATGGTTTGCTCACTTTTATTGAGATGCGTTGAACTAAATCTTAAAAGTTTAGCCAATGAATCACGATTTATAAAATCCTCAGAAAAACCTTCTTTTAAAATATTGCCGAACGCTTTCCAAAATTGTAAATATTTTTCAGTTTGTTCTTTAGAAAGATGATTCAGTGTTTCTATTATGCGCTTGGTGATCGCTGAACGAATATTGTCTACCTGCTTATTATTTTGCAAAACTTCTCGAGAAATATTTAACGGGAGATCATTGCTATCAACAATTCCTTTTACGAAGCGCAAATAACGCGGTAAAAATTGTTCTGCGTCATCCATAATAAATACACGCTTAATATAAAGTTTTAACCCGCGTGGTTTTTCTTGTGTCCAAAAGTCAAAAGGATCAGCTTGAAGCGGTAAATAAAGTAAAGTCGTATATTCTTGATTCCCTTCTATTTTGTTATGGATCCAGCTAAAAGGATCCTCTTGATTCTGCGTGAGATAAGTATAAAATTTCTTATAGTCTTCATCAGTAATTTTATCTTTCGGTAAAGTCCAGAGGGCAGTTCCCGTGTTCACGGTTTCCCAAAGGGTTTCTTTTTCAACCGATTCACCGGATTGATTTTCTTTTGGATCAGAAACTTCTTTCTCTTTAGCATTTTTTTTCATACTAATAGGGAAATTAATATGATCAGAATATTTAGTAATAATGCCTTGTAATCGCCAATCTTCTAAAAATTCGTCGATATCTTTCTCTTTCTTTAGATGCAAGATGATCTCTGTTCCTCGATGAGGTTTAGTTATTGTTTCAATCGTATAACCATCATTAGATTCTCGATTATATTCCCAAGCAACACCCTCTTCAGGCAATTTTCCAGCGGCGCGAGTTTTCACAGTAACTTTATTCGCAACCATAAATGCTGAATAAAATCCAACACCAAATTGGCCAATAAGCTGAGTATCGTGGTGGGCGTCCCCTGTTAGAGAATCTAAAAATTCTTTAGTGCCTGATTTAGCAATGGTACCCAGATTAGAAATAACCTCATCCCACGTCATGCCTACTCCATTATCGATGAGCGAAATGGTCCGTTTCTCTTTATCCGTAATCAAAGTAATTTGGGGGTTAGGGTCTTCTTCATAAATTTGAGGATTGGATAAAGCCTTAAAACGTAGTTTTTCAATGGCATCATGTGCGTTTGAAATGAGCTCGCGTAAAAAAATTTCTTTATTTTTATAAATTTTATCTATCATTAAACTTAATAATTGCATACTTTCTGTTTTAAAGCGCAATGTTTTTTTTTCAGAAACGGTTGTCATAAATCCAATGCCTCATTTTACTAAATAGCGAGTTTGTAGACGTAATATAAGGACAATTTTCTCAATTTCAAGTTGAAAATTCGAAAAAACAAGAAAATATAAAATAGAAAATGAGGTTTATTGAAAAAATTTTTAAATGAAAAAAAGTGAAAATAAAAACATTTTACGAAAAAACCTCTGAAAACATTGATAAGTCTTCAGAGGTTTAGTTCGTCTATTTTTAAAATTCTAAATCTTCTAAATCGAGTCAGCAGAGCGATGTGCTTCTATTTTATTTTAAATCAGCGAAATTCGCAAAATTTGCTGAAAAGGGTAGAGGTGGTTCTTTTTCCTCTTTTTTTTCAGATGAAGGTTCGTGATTAATGACACAAGCCAATATCCAAGCGACACCGAGTTCCAACCCTGCTAAAACGACACCCACTAATACACCATCTATTATCATAGTAGTCCCCCATTAAATTGTTGAAATTTCTAATAAACGTATAAAATTTTTTAATAAACGCTTTAAAATTTAACTTCTATTAATTGATTTACTTATTAATAGTGGACTTTTAGCGAGAAAAGCGGTAGCGGGTCAAGAGGAAAGGGTTGTAAGTGCTTGGATAAGAAAGATGCAATTCAATCTCTATAAGCGATTTACAGAACGCGTTGTAAGTTTAGCGCCTAGGTTAATGCAAGTTGAATGCCATTACTAATAAATAAAACACCGGCAATACCGAGTCCTAACAGTAATGGTTTTCCACCTTTTACTTTAAATCCTTTCGCTAAAGGGTTTTTTCTATAACGCCCATGCCAAACCATTAAAGAAGGAAGCAAAATAAAAAGTATTGCGCAGTAAATTCCAGCATAACTTAATGCACCGATGAAAGCGCCTGGATAAAATAAGACGATGGTTAAAGGCGGCAAAAATGTAGCGAGATAAACAATAATTCCACTTTTTCCCCGTTTAGAGAGACGCAGACCATCCGCCAAAAAATCAGATAAACTTAAACCACTTGCCAAAAATGAAGTGGCTAGGCAAATAGAAGTAAAAATTCGTGCCATATAAGTAATAAGCTGATTATTTAAGGTATGACTTAATTGCATAACAAACTCACTGGTTGAGTTTTTTGAATGTAACATATGAATTAATCCATTCTTTCCTTCCCGAGCAATAACGCCCATAATACATAAATTCCAAAATAAATAACAAAAGAGCGGGATTAAACTACCTATTAAAATAGCTTTTCGTAATTTGGGAATGTCATTTTTAAAATAAACGCGAAGACTAGGTATTATATTTGCAAAAGTGAATGAAGTTATCATGACCGTTGCACCACTTGTTAAGTAGAGTAGATTTCCATTTTTTAATTTAATGCCTGAAACGTAAGGAATAATAAATAGAATCAATAAAATATAAATGCTCAGTTTACTCAACATTAAACCGCGATTTACGTAGTCTACATAATGAATGCCCTTATAAACGACGTAACTTAAAATGCTTACAAATAGCAGAATAGACAACCAATGAGGTACCTTAATACCTAAATTAAGCATTAAACCACCGAGAAAATCTCCACCACCTGCCATATAAGCTGCAAGAACAGAGTAAAATAATAAAAGATAACTGATCCAGGCGACGGATTCCCCAAAGCGACCTAATAGTATCCGTGACATGGAAATAATATTTGTATTTGCGGGAAGCCATAGATTAACTTCAAGGATTAAAAAAGCGCTGGCGGTCATAATAAACCAGCATAGCAATAAAAGGAGTAAAGAATTTATGAATCCTGCTTCGGCTGTGGCAATAGGTAAAGCTAACATTCCACCCCCTATTGCTGTACCTATAATCAGTAAAATGCCTCCAAGAAGCTGAGTGTCTATTTTGTTGAACATAGAGGGCGAAAAAATTGCAAATGAGAATTTAGTCTTAATATCTAAAGTTTAACGTACAACAAACCTTTTTATCACACAAGTAAAAAATTTATCTTTAGAGTCAGATGATAAAATTATAACCCCATACGTGGGTGGCGAATGATCGCTTAAATTCGATTAAAAATTTTTTGCCCGAGTTTGAGTTTGACCCGAGTTTGGCGATAGCAGTGAGCGGCAGTTTCTTGCTGAGGATGCGGGGATTGCCCATCTTGTAGGTGAAATAACTACAAAATTTGCTATATTGTTTTTAGGCAGAAAGCGTTTTAATCAACTATTTTGTTACTGAACTTATTCGGTGGTAATATGGAACTTATGCCACAATTAAATGTCTCTACCTATAACCCCGCGGAGAGCGCGGATGATAAGCTTTATTTTACCCCTTCAGCGATTAAACACATTAAAAAAATCTTGGGAAGGTTAGGTGAAAAATCTTTCCGTTTAAGTGTTAAACGTTCAGGGTGCTCTGGTTTTTCTTATGTAGTGGATTATATAACGAGTTCTCCTCCTGGGGATCTGCAATTTCCTATTGACAGTGATTTAGTGGTTTTTGTTGAACCGATAAGCTTTCCGATGCTTAAAGGGACGCATATTGATTACGTACAAAAAGGACTTACTGGAAAGTTGAAATTTATAAATCCAAATCAAATCGCTTCATGTGGATGCGGTGAAAGCTTTAGTATAGAGGAAAAATAGAGGGTTAAATCCCTCACTTATGAGATATAAAATTATTACGATAAATAACAAGCTGGGATTACATGCACGCGCTTCGATGAAGTGGGTTAAAATCGCTAGATGTTTTATTAGTCAAATTACGCTGAGATGTAATGGAAAACAAGTAGACGGAAAGAGTATTTTAGAAGTTATGGGGCTTACAGCCCGACAAGGGAGTCCTGTTGAAGTTATTGTTCAAGGAGAAGATGAAGCAGCCGCTTTAACCGTATTAGAAAAATTGGTTACTGACAGGTTTGGTGAAGAAGGATGATCGTTCAATGCCGATTTTTTTTGGCAAAAGTATTTTTTTTTTATTGATTATTCCTTTAAGTTTAACAGCCGCACAAGCACGTGATGAAACGGTTAATCAATTCATTTTTTTGAACCATAATTACCGTATTCAACAACGAATTGAAATTCAAAGCGCTGCTTTATTAAATACCCCGTATTTGGAAGGTGCTCTCGGTGAGGGAGTTAATGGCCGATATGATCAAAGTCCTTTATATCGCTTTGATTATTTTGATTGTGAAACGTATGTTGATACGGTTATGGCACTCGCGTTAGCCAAAAATCTTTCTGATTTTAGAAATAAAATGAATCGAATTCGTTACAATCAAGGACAGGTTAGTTTTACACGACGTAACCACTTCCCTAGTGCAGATTGGATCCCAAATAATAAAAGAAATGGCTATATCCGAGAGTTGAATTATTCAATTGCAGGTCAAAAAACGCAAACAAGTAAAGCACAAATAAATTTACGGAATTGGTATCGAAGATTAACTATTAATAGAATTCAAATCCCCTATTTAAGTGACCACGAAAAAGAAACGCGATTACGTCAATTAAAAAGAGAAGCTCGGGCTTTTTATGGAAGTAAAACGGCGAGCATATCATTTATTCCTGTTTATGATTTACTTCAACATTCCAATTTAAGACAACGAATACCTTCTGGAAGTTTAATTTTTTTTGTGGGTCATGATTCCTATCTAAGCGCTCGAATAGGAACTTCTATGAATGTACTGCATATGAGTTTCGCTATTTGGAAAAATGGCCAACTTTATTGTCGTATGGCTTCATCCAAGGCGGGAAGAGTATTAGATGTTCTTTTCCCTGATTATTTAAGAACCTATTTACCACTGGGTACGTTAAAAGGCATTAGCGTATGGTCTATCACCGAAAAAAATGAGAGGTGATACATTTTAAGCAATAATCAATCTATCGTTATAAAGTTCCTGCAATCATCATATTTTCAATAAAAATGGATCCTGTTTGAATAGAGCTTTTATAATTAATATCATTTCCTATGGCTATGATATTTTGAAACATATCTTTTAAATTACCAGCGATAGTCACTTCTTCAACAGGATATTGTATTTCCCCGTTCTCTACCCAATAACCGGCTGCTCCTCGAGAATAATCCCCCGTTACTAAATTGATACCTTGCCCCATCACTTCGGTAACTAATAAGCCCTTTCCCATTTGTTTGATGAGATCATTCAGTTCAAATTGACTCGTTTTTAATAGAATATTATGAAATCCACCCGCATTTCCAGTGGTTTGTAAACCTAATTTTCTTGCTGAATAACTGTTTAGCAAGTAACCTTGCAATATTCCTTCGTTCACTAAAACACGATCAGACGTGCAGACGCCTTCGTCATCAAATGGTGTACTTCCTAACGCATTCAGTAAATGGGGTTTTTCGTAGATAGAAATTTTTTTATCAAATACAGATTTTCCAAGGTAATCGACTAAGAAAGAAGCTTTTCGATAAAGGTTTCCACCTGAGATTGCATTAAGAAAAGCACTAATCACGTGGTTGGCAATTTCTGAGTGAAAAAGGATGGGCGCATGACACGTGCTTAATCGTCGTGCATTAAGTCGTTTTAGAGTCGTGTTAGCGGCTTCCTCGGCTAATTTTTCAAATGATTGTAATTGGTTTGGGTCACGACTAAGCGTGTAACTCCCATCACGCTGCATGCCCATTTTATCTTTTGCGATGAGATGACAAGAAATGGTGTGTAGAGAGCTAGGATATCCTGCCAAAAATCCATTACTATTCCCATAAACATGAATAGCCTCTTGAGTCGACAAAACAACGTTTTCTGAAGTTAATCGATTGTCGATAGCCATTGCCTTCGCTTCACACGTTTTTCCTAATGCAATCGCGTGTTGAGGATCAATCGACCACGGATGATAAAGATCTAGATCGAGCGGGTTTTTTTCTAAAAAATGAGATTCCGCTAAACCATTAAAAGGGTCTTCTGTTGTAAAACGTGCGATATGGCAAGCAGCTTCTACCGTATTTTCAATCGCTTGCGAACTAAAATCCGAAGTACTTGCAGAGCCTTTTTTGTAACCAAAGTAAACAGTGACCCCTAAACTTTTATTTCGATTATGCTCGATCGTTTCAACGTCTTGGTTGCGAATGCTGATTGAAAACCCCGTGTCATGATGAATATGTGCTTCGACCTGAGTAACACCGCGTTTTTTTGCCCTACTCATCAATTCAATAAGCTGATTTTTATAGTCTGCTTGCTTATTGATTAATTCTAAGGGATGTTCATGTTTTAATTGCGTCTGCATAACTCACTCTCGAAATTAAAGTGTAAAAGAGTATAGCGATACGTGTTAAATTTCGCTAGACTAGCTAATCATTGGGTTCATAGACTGGCTCGGTAGGATAAGGTCACCATAAAAATGCAACAATTTATTGAATTTGGTTTACGACACTGGGAGCTTTGGTTAGCATTTTGTGTTATTTTAGTATTATTATTAACCTTCGAATTACATGCTAAACTAACAGGCACACTCCCGCTTAGCGTTCAAGAAGCTATTTTCAAGATCAACAGAGAGGATGCTATTTTTTTAGATGTTCGTGATGCGCTGAGCTATAAAAAGGGACATATTGCAAAATCCATTAATATCCCTTTTTCTGAGCTTAAATCGAAATTAAGTGATTTAGAACCTTATCGAGAAAGGCCTATTATCATTAATTATAAGCCGGGACAATCGCATCATAAACTAGGTCGATTGTTAAAGAATGCCGGATTTTTAAAATGTTACCATCTTAAAGGCGGAATAATGAGTTGGCAGAACGCGGCTTTACCTCTCATTAAAGGATAAAGATTTAGTTTTTAAGTACTTGAAGAGGAGTTTTTTATGCAAAAAGTAGTAATCTATACGAAGCCGGACTGTCCATATTGCGCGGATGCCAAGGAATTGTTTACTAAAAAAGGCGTTCAATTTGAGGAAATCCAAGTCGATAAAAATCCTGAAAAATTGCAAGAAATGGTAAAATTAAGCAATCGGCGATCCGTTCCGCAAATATTTATTAACAATAAGTCTATCGGAGGGTTTGAAGAGTTATCAAAATTAGCGACCTCCGGAGAGTTAGATACCTTATTAAAAACCGAGTAATTTATGAATAATCAACCTTCCCATACCCAAGCTGAGCAGCCTGAATTTATTATCCAGCGGGTTTATGTGAAAGATCTGTCTTTAGAGACGCCACATTCTCCACAAGCCTTTAAAGAAGAATGGAAACCAGAATTAAATTTGCAGTTTACTATGGATACTGCGGTCATAGGAACTGATGAACATGAAGTTGTTTTAAAAATTACGGTGACAGCAACATCAAACGGTAAGACTTTATTCTTAGTTGAAGTAAAGCAATCGGGTCTTTTTACATTAAAAGGATTTAATGACGTACAAATTCATCAGGTTAAGAACATTACTTGTCCAACCATTTTATTTCCATATGCTCGGGAAGCCGTTTCGGATTTAGTGGGTCGAGCAGGGTTTCCTCCTCTCTATTTAGCACCGGTTAATTTTGAAGCGTTGTATGCGCAACAAATGCAAGAGCAAAAAAATAAAGAGGGTGGGCAAAAGGAAAACACGTCCAATTCAGTGACTACACCTTAATTTTTAACGTGTTTACAGTTGCATTAACAGGCGGAATAGCCAGTGGTAAATCCACTGTCGCTCGTTATTTTGCAGAATTTGGTATAAATATTGTCGATGCAGATCAAATTGGTCGTGAACTTGTTGATCATGACGCCACTATTCGCGAGAAGCTCGTTTCACGTTTTGGGCATAACCTATTAAAAAAAAACAACAAAATTGATCGTGATCATTTACGAACCATTATTTTTAATCAGATCGACGATCGTGAATGGCTCGAAGAATTATTGCACCCTTTAATTTACTGGAAAGTAAGAGAAAAAATAAAAAAAACGACAGGCGCTTATTGTCTTGCAGTAATACCTTTATTATTGGAAGGGAGAACGTCTCATTTACTGAAGAAAAAACCGTTGACAGAAAATTATATTGAACTTAATCGTATTTTGTTGGTGACTACCACACGGAATCTACAGATTCAACGCGCTAAGGAACGTGATTTTCTTGAAAAAGACCAGATTGATTCTATTTTAAATGCACAAATATCATCTCGAGAAGCCATTAAACAAGCGGATGATATTATTTATAATGAATCAGATTTGAAAAGTCTTTATAATGCGGCGAGCGCACTGCATAAAAAATATCTTTCCTGTTCAATGACCTCTAAAAATTCTCTTGATGATTCAAATGTTCTTCGCTATTATCTCACGTTTAAATAGGAATGATTCTTAATTTCATTTAATTTTTATTTAAGTTAGCTCTATTAGAATAAGTTACATTTTTTATTTTGAATGGAATCCGTCCTAAAAAGTGTTTTTTTGATATTTAGCGTGAGAGGACAACATGTATATAAAAAAAACCAAAGCTTTACGCTATGCGATTGCTCTGTTTCTAACAATAGGGACAGTTTTATCCACTGGATTTTTAAGTTTTTCCGGATTATGGGTTATTTATCCCTATACTATCCCTGCCATATTCGCTTTTTTCCTTTCAGGCGTTATTGAAGGAAAAGTTTTTGGAGTTAGTATTTTTAAAGGTTTAGCACGATTAAAATTATTGACATCGAATGCTGATAAACATTTGTTATTTTGGGAGTTAAATAAATATGTAGAAATCTCTTCTTTTCAAAATAAATACACATGTGATTTTTTAAAGGATTATTGCGCTCAAAGAAAAAAATATAAAGCATTAAAAAATAAATCGAATGTAGACGGGGAGGATGTAAAAGAAGCTAAAAAAAGATTGGAAGAGCTGAAGACATTTTTTTATCAACAATTAAAAGAGCCTGAACATACCGTAACATCCTATATTAGCAAAGAATTGAGAGAAGTCAGTTTACATGAATTAAAATCAGCTAAAAAAAGCGTCGCATTTCTACGTTTTTTTTGGGCAATCAGTATTATAGTTGGTATTGTTTCAGGATTTGTAACTGCTTTTGCAGTACAAGAAGCCATAACAGTGGGTTTAGCATGGTCATTATCGGCAATGGCGCTTTCCGCTATTATATGGCCGGTTGCTTTATTTGCAGCAATAGGCGCAACGTTTTTACTTTATTATGTTATGACTGATATTGTAAAAAATGATTTGATTAGCGAAGCCTGTATTAAAACATTTCGATTATTTAAAAGAAAAGACAAAGAACCAATAAGCGCTTATTTATTACGTTTAGCAAGCTTATCTATCGTGGTAATAGGGGTTATTGGTTTAACGGTGTTTGCAACCGCAGCTTCCGGTGGCACGTGTTGGATAGCGATGCAGAAAGGAGTAAAATTATTAGTGCCCAAATTACCTACTTTTGTAGCTTATTGTGCGAGTGCAATTTTAATCCCTATTAGTTTTTCAACGGATTTAATTTATGCCTTTAGTACCACTTTTCAAACCATTGATACGTGTAAAAAAATATTTTTTTCGATGGTTGAACGCGCAAAACATCCTCTTAAAACGATTATATCAAGTTGCGTGAATATAAAAAATAATTTAAAAAAGACTAAACAAGAAGAGACTTGGATACAATTTTTAAATCCTTTTCGTATTCTCGCTCAATTAATTATATCACCCATACAATCGTTTATTTTTGTAGGGCATTTAATCAGTGTTGGTTTAACAACGGATCGTTTTTTCAATGTTCCGCCTCTTCTAGTGGCCGGCGTATGTACAGTATCAGAAGGGTTACAGGATTTTAGTTTCTTAACGACACAAGATGAGGACCACACTGATCAGATGAAAGATGATCATGATCATCAAAACTTATTACAATTACCTTTACAAGTCCTTTTTTCTCCGCTTCTTTTGTTGATGGGAACTGTTTATTGGGGTTTTAAAAACGATAGAAATAAGACTGATTTTTTTGAAATCTTAAAAAATACATTTGAATTACCCTTATTAAATCTCATTTTTTTCCCCTTGTTACTCCCAGGAGCCTGTTGGGATTGGATATTTAAAAATCCTCACAATGGAGACTCATCGTTTTTGACGTCTATGAAAAAAAGCTTTGAAGTGCATACGCATAAAGCTGAGGATGGAGAAGAGGAGCCCTTTATCATCTGTGAACTATCCGAGGAATGGCGGGAAGTTCAACGGCCTAGAATGATATTGCAAAATGCTGAAAAACGGCTACAAACTACGTGGATGGATAAAAAAACAGCAACTGAAAAACAAACGTGTTTAAGACAATTAATGTCGAAAGAGGTATTCAATGACGTGGTATTGGATTTGAAAGAAGGTAAATCTTTTACCGATATTTTGATTCAAAATCCTAAAAAAATAAAAAATAAATTGGAAAATTTTAAACCAAACATAAATGGTTATCCTTATTCTGTTAATCGTTTTTTTGAACAACCCAAAACCTGGATAAGTATTTTTAATAAACGGCGTAACTTTTTGTCGAAAACTCATTCAACAGACGCGACCACTTTAAAGATGGTTAGAAATGCGTTTAGTTTAGTAAGGAATTAGGTCCTATCGCACTCGTAAACTTCATCTATACTATTAAATGTGAACACTTTCTGAGCCTGGCTTAGCGATTGTCATATCTGAATTTCTCTTGGAAAAATTTTAACTCGTTTATGCAGATTGACCACTTTCAGGTATAGTTATACCTGTAATCGTAACTGAGATATCGCTATGAATTCAAAATTTGATGGCTCAGATGTCAAAATTTTGAAAAAAAAAGTCGTTTATCAAGGACATTTTCAGCTTGAACAATGGAAAGTAAAATTTCGTTTATTTAATGGAAATTGGAGTGCAACACAAACCCGTGAAATCTTTGAAAGAGGCGAAGCGGTGGGTATTCTATTGGTTGACATTCATCGTGATCAATTGGTTTTAATTGAACAATTTCGTGTAGGTATTGCAGGTAAAACCGGGAATCCGTGGTTAATTGAAATAGTAGCTGGTGTCATTGATAAAAATGAACCTTTAGAGCAAGTAGCCCGTCGTGAAACAAAAGAAGAAACAGGTCTAGAAATAAATAATTTATACCCTATTTGCGACTATTGGGTAAGCCCAGGAGCCAGTTCAGAGCGTGTTTATCTTTTTTGTGGACAAGTGGATGCCCAATGTGCAAAGGGAATCCATGGCTTAACGGATGAAGGTGAGGACATTCGTGTCTGTGTTTTAAATTTAAACGTGGCTTATCATTTACTCAATCAAGGAAAATTTAATAATAGTTCGACTATTATTGCATTACAGTGGTTACAACATAATGAACAAAAGATGAGGAAAGCTTTTTTAAAAAACAGTAATTTATGACAAAATCTTCTCCAAAAAAATATACTGCCGAAGCGATAGAGGTACTCAGCGGTCTTGATCCAGTAAAGCGCCGGCCGGGTATGTATAGCGATACGTCTCGCCCGAATCATTTAGCACAGGAAGTGATTGATAATAGTGTTGATGAAGCCATTGCCGGTTATGCACGACATATTGATGTAGTGTTACATGTAGACAATTCTTTAGAAGTGAGTGACGATGGTCGTGGAATGCCGGTTGATGTTCATCCTGAAGAAAAAGTGACGGGCGTAGAGCTTATTCTGACAAGACTGCATGCGGGGGGTAAGTTTAATCATAAAAATTATCGCTTTTCCGGAGGGCTACATGGAGTCGGTGTATCTGTTGTTAACGCATTATCACATCGTCTGCAAGTGACTATTCGGCGAGATGGATTTATTTATCAAATGCAATTTGAACAAGGAAATAAAAAATCTAATTTAAAAAAAATAGGTAAAATGGAGACTGCAACATCAGGGACGTCTTTGCGTTTTTGGCCGGATAAACGCTATTTTGATAATGAAAAATTTTCAGTCAGTCGTTTAAAACATAGTTTGCGGGCGAAAGCGGTGCTTTGTCCTGGTTTAACGGTTCGCTTTACAGATAAGCAAGCGAATAAAAAAGACAAATGGTTTTATGTGGACGGCGTTCTTAGCTATCTAAAAGATAGTTTAAGACAGGTTGAACGTATTCCCAAGGAACCTTTTCATGGGCACTTTGCAACGGAAATAGAGGAAGTTGATTGGGCATTATGTTGGCTTTTAGAAAGTGGCGATGGGTTAATGGAAAGTTATGTTAATTTAGTGCCAACCGTTCAAGGAGGAACGCACGTTAATGGTTTGCGGACCGGCTTACTGGAAGCCATGAGGGAGTTTTGCGAGTTACGTGATTTATTACCGCGTGGTTTAAAATTAGCACCTGAAGATGTGTGGGAAGGATGTCATTACATACTCTCTGTAAAATTATTAGAGCCTCAATTTTCTGGCCAAACTAAAGAAAGGCTTACTTCTCGCCAATCGGCACTGTTTGTTTCCGGTGTAATAAAAGACGCGTTTAGTTTGTGGCTTAATCAACATGTGGCTGAAGCTGAAAATTTAGCGGAATTAATGATAGCTCATGCACAAAAACGTCAACGCAGTAAACACGTCGCACGGAAAAAAGTTTTAGGCGGTGCAGTATTACCAGGTAAATTAGCTGACTGTACAGAAACCGATTTGAATCGTACCGAATTATTTTTAGTTGAAGGTGATTCTGCAGGCGGCTCAGCAAAACAAGCGCGCGATAGAGCATTTCAAGCGATTATGCCATTGCGTGGAAAAATATTAAATACGTGGGAAGTGACGAGTAACCACGTATTAGGATCGCAAGAAATACACGATATTGCTGTCGCCATAGGAATCGATCCAGGATCAAAAGATTTATCAGGGTTACGTTATGGTAAAATTTGCATTTTAGCGGACGCTGATTCGGATGGTTTGCATATCGCGACGTTACTCTGTGGTTTATTTTTAAAACATTTTAGCGCATTAATAGAAGCAGGACATATTTATATAGCGATGCCACCGCTTTATCGTATTGATAGAGGTAAAGAAGTTTTTTATGCCTTAGATGATGAAGAAAAACAAATTATTTTGGATAGATTAATCGCTGAAAACAAAGGAAAAATAAGTATACAACGATTTAAAGGACTCGGTGAAATGAATCCGATGCAATTGCGGGAAACAACGATGGCGCCTGATACGCGACGGTTAGTTCAGCTTATCATTGATCATCCACAAAAAACATTTTCCTTAATGGATCTCTTACTCGCGAAAAAACGTTCGGGTGATCGTAAAATTTGGTTAGAAAAAAAGGGGGATATTGCGACGATATAAATAAACTCTATAAAATCACTAACGTTTTCGAATTAAAGTAAGACCATCACTGATGGGAATTAAGCACATGCTAATTCGTTTATCCTGGTAAATGGCTTGATTAAATGCTCGAATAGCGCGCGTTTGTTTATCATGAAAGGTGGAATCTGCCACCTTACCACTCCAAAGCACGTTATCAATGAGCATGAGGCCGCCAGGCCGAAGCAGCAGAAACGAACGTTCGTAGTAATTTAAATAATTGAGTTTATCCGCATCAATAAAGATAAAATCAAAACGATTTGACTGCCCTTGTTGGATTAAATTGTCTAACGTTTCTAATGCGGGCGCTAATTTCAGATCAATTTTATGTGCAACGCCTGCTTTCCGCCAAAAATGTTGTGCTATAGAAGTTGTTTCTTTATTGATATCACACGCGATAATTTTTCCAGTTTCCGGTAAGGTTAATGCAACCGCTAAAGCACTATAACCCGTATAAACACCGAGTTCCAATGTTTTTGTAGCACCAATGAGCTCAATTAAAAATCGCATGAATTGACCTTGCTCAGGCGAAATTTGCATGCCATGAGAAGCCAAGTGGCATGTTGCTTCTCGAAGTGATTTTAAAGAAGTAGGCTCATGTAAAGAAATAGATAAGAGGTAGTGATAGAGTTTCTCGTTGAGATGGAGTGTTTGGTTTGACATAATGGCTTACTTATTTTTTAGTTGCTGAATCGGTATATTTCACTATAGCGTAAAAGTTAAGTATTGTAGTATCGATTTATTTTATTATTGACATTCTAGCCAAGCGCAGCCAAAATAGCGGACCTTAAACCGTTAGGTCCCCATCGTCTAGAGGCCTAGGACATCGCCCTTTCACGGCGGTAACAGGGGTTCGACTCCCCTTGGGGACGCCATATTATTTTATCTCGCTCATTTCATTGAGTGAGATATATCTATAAACACTACAGTTAGTTTTCATTTATAGTGAACGCGTACCATTTGCCGTAATGACGCGACCCTTAAGGCTCTTATTTGTTTTTTATGATATATTTTTATTTAAAAATAATGAAAAACCTATATTGATAATAAAACAAGTCTCAAATAAAGAGTAAGCGAGAAGCAAGCTATGGCACATTTATTCGATAAACTATTACAGGGCTATCGTGTTTTTCGAAAAAAATATGTTATTGGTGATAATGCCGTTATGCGGTATTTAGCAGATTCGGGCCAAAAGCCTCAGACAATGATTGTTGCGTGTTGTGATTCGCGCGTTGATCCCGCATTAATATTACAATGTAATCCTGGTGATTTATTTGTGATGCGTAATGTTGCGAATATAGTTCCACCCTATCAAAAAGATGAAGCGTTGCATGGCACAAGTGCTGCTTTAGAATTCGGAATTCGAGTGTTGAATATTAAACATCTTATTTTATTGGGGCATAGTCAATGCGGTGGAATAGACGCCCTTTTAAATAGAGAACATTTATCCAAAAATGATTTTATAAGCAAATGGGTTTCTTCAATAAAGCTTCCAGATAATCAGATAAGAAATCCAGAGGAGATTGCAAAATTATCGTTGACACGATCCTATGAAAACTGTATGACTTTTCCTTGGATAAAAGAAAAAGTAGACGCTCAAACATTAACGATTTATCGTTGGTTTTTTGATATTAAGACAGGCCAAATGTTTACTTATTCACGCCGCGATCATATCTATCAAGCATTAGACGTTTAATGTTCATGTTCGCTTATAATCATTGTTTTGTTTTTCATTAAACGCTGTTTTTTTTCCTTAACTCGTTTAATTGCAGCATGAATATAAGCCATTTCTTCGTTAGGGTGGGATGTTTTTTTTATGAATGTTTGATGATGTACTGAATGAAGGCGGTATTTTTTTGCAACGTAACGTTGTCGTGCTTGTTGAGGGTTATACGGGGATTGCTGTAATGTGAACAGATCAATACAGTCTACTGGGCAAGGCGCAATACAAAGTCCACAACCGGTGCATTCTTGTTTTAATACAACATGCAATTGTTTCGCAGCACCTACAATTGCATCAACAGGGCAAGCTTGAATGCATTTGGTACAACCAATACATTCCGACTCACGTATGCGCGCAGTCATGGCCGGTCTTTCGTGCTTACGCATTTCTTCTACAAACGGTCCGGCCTCTTTTTTTAATAAGCTCGCTAAAGCGTGTAAGGTTTTTACTCCGCCGGGCGGGCATTGATTTATTTCTGCTTTGTTTGCTGCAATGGCTTTGGCGTAAGAATAGCAATCCGAATAGTGACATTGCCCACATTGCGTTTGTGGTAATAAAGCATCGATTTCTTTAATGTGTTTTTTTAAATCTTTTTTTGAGAGAACGAACGATGTTGTGTCCATTATTAAATGAAGATAAATGTAAATAAAATTTAATGTGCAGTAATCGAATTCATTTTTTGCATAGTAACAATAACTTCTTCAGGAATACGTTGTAATAAAGGAGTAAACGTGTTTATTCTATGATCGAATAATCCTTTTTCTCGTTGATTCCACGTCAAGGTTGGGATATTTAAGAAACGTTCTACTTTTTTGGCGGTCATTGGAAGTACGGGTTTTAAATAAAGTATTAAAATTCTAAAAAGATTTAACCCTAAACTACAGACCGCATGAGCACGTTCGACTGAATTTGGATTTTTAATGAGTAGCCACGGTTTTTCAGCATCAATCATTTGATTTGCTTTGTCCGCTAATTCCATAATAAGTTTCATCGCGCGATTGTAATTCAGTGCTTCATAATGACTTGAAATTTCATCGCCTTGACGAATAAACGTTTCCATGAGTGCAGGATTTAATAGATTTTTAGATAATTGATGCGCAAATTTTTTATTAATAAAGCTTGCACACCGACTTGCAATATTGACTAATTTTCCGATCAAATCTGAATTAATTTTTTGAATAAAATCGTGTAAATTAAAATCAATATCTTCTGTCTTTCGACTCAGTTTGGTTGCATAATAATATCGCAGATATTCAGGATCGAGATGGTTAAGGTAGTGTCGTGCAGAAATAAAGGTTCCGCGAGATTTTGACATTTTTTGTCCATTAACCGTTACGTAACCATGCACAAAAATCGCCGTAGGCGAACGAAAATTTGCACTTTTTAATATTGCAGGCCAAAAGATAGCATGAAAATTAATAATATCTTTACCGATGAAATGATAGAGCTCAGTCGTTGTGGGGCAAGACCAATATTCATCGAAATGTAAATCGCTATGGCGCGAACAGAGATTTTTAAAACTTGCCATATAGCCTATTGGTGCGTCGATCCAGACATAAAAAAATTTATTTTCTGTTCCTGGAATTTTAAAACCAAAGTAAGGAGCGTCACGTGAAATGTCGAGATCGTGTAAGCCTTCTTTAAACCATTCTAAAAGTTTATTGCTGATTTCATCAGCAAGATGATCCTCTTGTGTGATCCATTGATGTAAAAACTCGGTATAGTCGGAAAGTCGAAAAAAATAATGTTCAGATTCTTTTACAACAGGGCTCGTTCCTGTAATAATCGATTTAGGATCAAGAAGATCCAATGGAGAATAAGTAGAACCACAAACTTCGCAATTGTCACCATATTGATCAAGTGCTTTACAACAAGGACACGCGCCCTTAACATAACGGTCAGGTAAAAACATTTTCGCTGAGGGATCGTAAGCTTGTTTGATCCTTTTTTTATAGATGTTTCCTTTCTCTTTCATACGTTGGTAAATGAAACGCGTTAATGCTTCATTTTCTGGAGAATGCGTGGTATAAAAATTATCAAATTCAATAAAAAAATCTGTAAGATCGTGTTGATGTGCATCGGCTATTTCGCGCACTAAAGCTTCCGGGCTTATGTTGCGTTGCTGTGCTGCGAGCATGATGGGTGTCCCATGCGCATCTTCTCCGGATATAAAAATACAATGATGCCCCCTGATTTTTTGAAAACGGACCCATATGTCCGCTTGAATATGTTCTAATAAATGACCGATATGTAAAGGACCATTGGCATACGGTAGGGCACTTGTGACTAATAATTTTCGAGGTGTTTGCTGCATACTCATCTTTTGCGTATTATTGAGTATCAAATTCTGCCTTTTTGCGAGCAGTGGCGTCAAGTTATAATTTTCTTAAATATTATGTTAAGTCGTGCTAATAAAATCAAACATATTATTGCTATCGCTTCCGGAAAAGGAGGTGTTGGAAAATCAACGACCGCTGTTAATTTAGCCTTAGCGCTTGCTGAAGTAGAAAATAAAAATGTTGGGATCCTGGATGCGGATATCTATGGTCCTAATCAGCCGCAAATGTTAGGGGTTAACGAGAAGCCAACAAGCAAAGATGGTAAAACCTTGGAACCGGTTTATGCGCACGGTCTACAATCAATGTCAATTGGCTATTTAATTGATGCGAGTACCCCCATGATTTGGCGTGGTCCTATGGCGACAGGGGCCTTACAGCAATTATTAAATGATACGCACTGGAATAATCTTGATTATTTGGTCGTTGATTTGCCACCCGGCACAGGAGATATCCAACTAACCTTAACCCAAAAAATCCCTTTATCAGGCGCTGTCATTGTGACAACGCCGCAGGATATTGCGTTGTTGGATGTACGCAAGGCCATCGGGATGTTTAACAAGGTTAAAGTACCTTTGTTAGGCATTGTTGAAAATATGTGTATGTATGCCTGTAGAAATTGCGGTCATAAAGAACCTATTTTTGGCCATGGTGGAGGGGAGCGGCTTGCTAAAGCCTATGATATGAGGTTGCTCGGTACTTTACCTTTAGACGGAAAAATTCGCGAGCAAGCGGATGTCGGGACACCTATTTTTCTTGCAGAGCCACAAGGTGCTATTGCTGATATTTATCGAAAGATAGCACGCGAAATAACAGAACAACTGAACCATCCAAAAACAAAAACTTTTCGATTTCCGAAAATAGTTATCGATAAAGAATAGTATTAGGAAATAAATATGTCGATTAAATCTGATGCATGGATTTGCCGTATGGCAAAAGAATATAGAATGATAACGCCTTTCGAACCTCATCAAATGCGCCAAACGGGGGATGGGCGCATTATTTCTTATGGTGTTTCCAGTTATGGATACGATGTGCGTTGTGCTAACGCGTTTCGCGTGTTTACGAATATTAATTCTGCGATTGTTGATCCTAAAAATTTTTCAGAAGATAGTTTTGTTGATGTAAAAAATGATGTTTGTATTATCCCGCCTAATTCTTTTGCTTTAGCACATACGGTCGAATATTTTCGGATTCCAAGGAATATTCTTACTATTTGTGTCGGTAAATCAACGTATGCACGTTGCGGAATTATCGTCAATGTCACTCCGTTGGAGCCCGAATGGGAAGGCCAGGTTACACTTGAGTTTTCCAATACGACGCCTCTACCCGCTAAAATATACGCCAATGAGGGCGTAGCACAGATGCTATTTTTAGAGTCTGACGAGGTTTGCCAAGTATCCTATTGCGATCGTCGGGGCAAATATCAAGGTCAGCGTGGAGTAACGTTGCCGGTCACCTAGTGTTTTATTCGATTAATGTGACCAACCGTTTAAAATAATCTTGTTTCATACATGCTTTAGCTTTACTCAGTGTTTCTTCTGCAATTTGATTGGCTTGTGCGGTCCCTTGTTTTAAAATGTGTAAAACCGCACCGGGATCCTTTTCATAGCGTTTTCTACGTTCACGTATGGGTTGAGTCAGTTCGACGATTCTGTCGACGAGTACGCGTTTGCATTCCACATCCTTGATTTGACCTTTTCGATATTTATCTTTTGCTTCGCTAACCCATTTTTTATCAGGGTTAAAAACATCATGAAATATCCATAAAGGATTATTTTCTATAGTTCCTTTATCAGTTGCGCGCAACCGGTTGGGGTCGGTATACATGCCCATTACCTTTTTCTTAATGGTGTCAACGTCATCACTCAGATAAATGGCATTGTTTAACGATTTACTCATTTTGGGCAATACCCCTTCTGCATTCGGAGGGCCTGTTCCAACTAATCGACGTACAGGGCTAAGTTTTGCTTGAATAATAGGGAATAACCCCCCTTTAGCGATATAATCTTCATCTTTTGTGTGTGGATCGACACCGCAATAAATTTGGTTAAAACGACGTGCAGCTTCACGGGCTAATTCTAAGTGCGCTATTTGATCTTCCCCCACAGGCACAATGTTAGGTCGAAAACTAAGAATATCTGCGACTTGCCCTATAGGATAAAGTAAGAAACCAAACGGATAGTTATCGCCTAGGTTTTTTTGCCGAATTTCCTCTTTTATGGTTGGATTACGCATGACTCTGGGAAAAGAAATGAGCATACTAAAAAAGGAAGTGAGTTCAGCTATAGCCGGAATTTCTGACTGAATAAAAATATGACTTTGTGTTGGATCGATGCCAGAAGCAAGATAATCTAAGGCGATGTCAAACGTATTTTGACGGATTTCTTCAGGAGATTCGGCGCGTGTGGTAAATGCATGAACATTAGCGATAATGAAATAACAGTCATAAGTTTTTTGCAAGTCCACACGCAAAGCTAAAGATCCTACCCAATGACCAAGATGGAGCCTCCCTGTGGGGGTGTCGCCTGTCAGCAAACGAGGTTTAGAACGGATTATAGCCATAATTAATTTAAAATTAAGATTATTTTGCTAATATAACATGATTAATTTACACTTTTTAGTGTATATTTATAGAGAGAGAATAGATTAACAGTTTACAACCTTTAACCTAAAAAAAAATAACGGTCATCCGATGTTAAAAGGTCAATTACTCGAATTAAGTTTTGAAACTGAATGGCTTAACGCATTACAAGAGTTTGCCTACCCAAGTCATGTAGAAGATCGCGTACAAGTTGTCGAAGATTTGAAAAGGATGTATGGCTTAACCATTAAAGATGAGTCAGGCGAATGGTCTTATATAAAGCACGATCAGGATTTCAATACCGATGCCCAATTATTACAAAGAAAAACAGGGATAGGTCCTGATCCGGACGAAGTTTTTTTATTTAGAATAGGAAAGCTGAATGAAAAATTTAAGCGATTATTATTGCAGAATTTTCATCAAGGGGGAATGTTTTATACGGCGAGGCAGTTTTTAACATTCCATATCAATTCATTGGGTTTTACCCCAAACGTTAATCAAGGGCATAAACATCATATTATCTGTGAGTTTGGTTCTGAGAAATTGGTCGTTACAGAGAAATTTAGTGTAAAAAAATTAGGTTTTTTGCCCGTCGATATGTTACAGAAGGTTTTTGCTCAAGCGGGAGAATTGTTATCTTTTGATTTAGACCCATCTGAAAAAGAAAAAATTGTTTATATTCAAAACTATATTAGAACAAAGCTGGGGGAAAACAACCGTCAAAAAATAGGTTTGCGTCCCATTGATCAAAAAGCAATGCCTTTTGTTTTTGGCACGGAACAAGGTGAAAATCTAATAGAGTTTACCGTAAAGCATACGATTACTTTAGATCCAAAATCGATGGAAATTAATATAAAAAAATTATCTGAAGAAGATGTAAGCTTTAAAATACAATCTCAATTTCATGATTTGCATCCGAAATCATCAAAATTTACATTTTCTAAATTATTGTCTTTAGATTTCCCTTGTGCATTACCGAGTTTTTTTGAAAAATCGCATCGGAATAAAATGAATGAATTGATATTGAAGGCGTATCGAGACTTTATATTAATATTGTTTAATATAATTATTCATTTAATTTCTTCTCCAATTGTTATTCCGCAAAAAAAAACGTTCTTATTTTCATCTTTTGAAGTCTATGAGCCACAGAATAGCTTCCCCTATAGAATGCGTCCTTAACGTTAAAAAATATTTTTTGGAATATTATTGCTTTTTCATCTGTGTTAACATTTCGACATCTGTAAGCTAAGGAGCGTAGGCTATGTCAGCGGTTCAATCTAAAAATTCATCGAGGCTTTTTATCGATTTACCAGTTGATGCGTTAATTAATTATGCCGTAGAGCGAAGAGAAGGGGTCATCGCTGCGAATGGTGCTTTATCGGTTGTTACTGGCCAACGGACAGGGCGATCCCCTAAAGATAAATTTATTGTCACAGAACCCACAAGTGAAAATAATATTGATTGGGATTCTATTAACCAAGCTTTTTCAGAAGATCGTTTCCATGTTTTGTGGCAACGTGCCGAACAATATGCGAAAAAAATCGATTTGTTTATTTCTAATTTACAAGTGGGTGCTGATCCTACTTATTTTTTACCCGTTAAAGTAATAACAGAATACGCGTGGCATAACTTATTTGCACGACAGCTTTTTATTCGTCCAGCTCATTTTTATGGAAAAGTTGCTCATCCGGAGTGGACCATTTTAAGTCTTCCAGGGTTGAAAACAGACCCAGAACGAGATGGCGTTAATAGTGACGCCGCTTTAATCATCCATTTAGCTCAGCGTAGGGTTTTATTATGTGGACATCGTTATGCGGGCGAAATCAAAAAGGCCATGTTTTCGGTTATGAATTATTTACTGCCTCACGTTGATGTTTTACCGATGCATTGCTCTGCTAATGTTGGCGAAAAAGGGGATGTGGCTTTATTTTTTGGTTTATCGGGAACGGGGAAAACCACGTTGTCTGCTGATCCCAGCCGTTTTTTGATTGGTGATGATGAACACGGCTGGAGTAAAACAGGTGTGTTTAATTTTGAGGGCGGTTGTTATGCCAAATGCATTGATTTATCCAAGGAACGCGAACCTTTAATCTGGAAAGCGATTCGTCATGGGGCCGTCATGGAAAACGTGGTGCTTAACCCTAAAACGTTAGAACCCAATTATAACGATTCAACACGGACTCAAAATACACGCGTCGCTTATCCTTTAGATTTTATTGACTCACGGGTTTTTCCCAACCGAGTTGATCGCGCGCCAGACGCTATCATTTTTTTGTGTTGTGATTTGTATGGTGTATTGCCCCCTGTTGCTTATTTGAATCATGAACAGGCAGCCTATTACTTTCTAAGCGGTTACACGGCATTAGTTGGGAGTACGGAAGTGGGTCAAACTGAACCTATCAAAACAACATTTAGCACCTGTTTTGGCGCACCTTTTTTTCCACGACCTGCAAAAGTCTATGCTGAACTATTAATTAAACGGTTAAAAGAGAGTCATGCGAAAGTTTATTTAGTCAATACAGGTTGGACGGGAGGAGCTTATGGGGTGAGTGGAGGACAACGCTTTTCTATTCCTGTCACCCGTGCTGTTATAAAGGCTATTTTAAATGATGAGATTTCCAAGTCAGAATCCGAACGATTGCCAGGGTTTGATTTGGCTATTCCTAACGCGTTGCCAGGTATAGCGAGCAATCTATTAAATCCTAAAAAGACATGGAAAGATCCCGCAGAATATGATCATAAAGCGCATGAGCTCATCAATAAATTTGTTAATAATTTTAAACAGTTTGATGTCAGTTTAACGATTCGAAATGCCGGACCGACTCCCTATAAAGAATAAAGAAGAATTTTTGGTTCATTATTAAAAAGTTTGAGCAAGTTCTTTTGCGCGATTTTGAGCCGCTGTAAGCGCTTTTTTTATAATGTCGTCTAAGTGCGCAGCGTTTAAACTTTCTATGGCCTTTTCAGTTGTCCCGCCCGGTGAGGTTACCTGCTGTCTTAATTGGGTTAAATTTTTTTTAGTTTCAATGGCCATCCGAGCAGAACCTAAAGCAGTTTGCAACGTGAGTGCGTGAGCCATTTCTTTAGATAAACCTAATTCATTTGCGGCATTTTCTAAGGTTTCCATCCATAAAAAGAAATAAGCAGGACCACTTCCCGTTAAAGCAGCAACAAGATCAACCTGTTCTTCGTTACTTAACCAAACGACCGTACCAATGGCATTGAAAATAAATTCAGCGATTTTCTTTTGAGAGAGAGAACACTATGGATTTGCAAATAAAGCAGTTGCTGCACAGCCAATTAAAGCAGGTGTATTAGGCATACAACGGATCAGGGCTAAATTTTGATTAAGTAGGTAATTTTCTAAATGATTTAAACGAATACCTACTGCAATTGAAATAACGAGAGGATTTCTTTCTTGCATACATTTTGCGATTTCAAGGGCAACCGATTTTAAAATTTGTGGCTTTACAGCGAGAACGACAACTGTTGATCGGCGTACTGCGGTTTTATTATCGGTGGTCAGATTAATATTTAAGCTTTTTAGTTGATTTAATTGCTCACTATTATTATTCGTAGCCCATATGTTTTTGGCAGGGAAGTTTTTTTTCAATAAACCGTTGATAATGCTAGTGGCCATATTACCGGCACCAATGAAACTGATCGTTAAGTTTTGCATATTTCGTTACTTCTTTTGCCTCAAATAGTCATTGAGATGTTCTAATTCAGTGGGTGTTCCTATGTTAAACCATAAACCTTTGTAATATTCTCCCGTTATTTTTTTTTCTGCAATCGATTGATACAGAAGTGATGATAATGGAAAAATGCCTGATTTCCCTTGAAATAGATTCGGATGGTAAATTCCAAGATTAGCGAAGGTTAACTTATTGGAGGGATTTAAATCGAGTAAACCCGTGTGAGTAAGGTGAAAATCGCCTTGAGGATGAAAACGTGGATTATCAACTAAAATAAGATGGGCGAGCGCACCAGTCTCTAAACGATGAGATAACAGTTTTTTTAAGGGGAAATCGGTCCAAATATCAGCGCTTATTACCATAAAGGGATCCCTTCCTAAAAGGGTTAATGCTTGACAAATTCCCCCACCTGTTTCCAGCGCAGTCGGTTCAAAAGAATATTCAATGTTAACGCCATACGCTTTTCCATCGCCTAAGGTTTCGATAATTTGTTTAGCTTGATAAGAAACATTAACGACTATCGTTTTTATGCCGATGTTAGCTAGTTTCATGACTTGATGAACAATAAGTGGTTGGTTATTCACCGAAATCAAGGGCTTAGGCTTTTTATCAGTTAAAGGACGCAGCCGTGAACCACGACCCGCAGCAAGTATCATCGCTTTCATTTTTTTTCTTTCTCATAAAGTTTTGGTTGAATTTTTGTTTGTAATAATGTTTTAAACGGTAAAAGTTCAGCATAGTTTTCGCATGTCTTATTCATATAATTGAACAAGCGCGTTACTGTGGATAGATAATGGGGCTTGTTATCTCGATAATTAAGTCGTGAAAAAATACCCAATATTTTTAAATGTCGTTGAAGACTCGTGAGATCAAACCAGCGAATGAATTTTTCTTTAGAAAATTGATGTTTTATGTTGAGGGTAGTGTAAAATTTTAAAGCCCATTGATAAACATGACAAGTGGGCCAATCAACATAAGCATCACGCAATAATGAAGCCACATCATAAGTAATGGGTCCATATAATGCGTCTTGAAAATCTAAAACCCCCACATTTTTATTTTCTAATAAAACCAAATTGCGCGAATGATAATCACGATGAATACACACTTGAGGTTGTTCAAGAAGAGCGTTTATCAAAATTTTAAACGTATTTTCTAATATAGCATTGATTTCAGGGGTTAGGGTTAGCCCTAAATGTTTTTTGATGAACCAATCAATGAACAACCCTAATTCGAATCGAATCAGTTTTTCATTAAACAGACCGAGCGATTTGTCATTTGGAAATTTAGGGTGACAAATCTGAATTTGATAAATAACTGAAAGCGCTCGATGATATAAATCGTCAACGGTCTTGGGGTTGAGTCTATCTAAGTATAAATTATTTCCTAAATCGCTTAGCAACATAAAGCCTTGTTTAAGATTATAGGCAAGTATTTCTGGCGTATAAATTCCTTGACGCGCAAAATTTCTCGCAATCGTAACAAAAGCGATAATATTTTCTTTATCAGGAGGTGCTATCATGACAATGCGACTCATATCATCTTGTTGCAAACGAAAATATTGGCGAAAGCTCGCGTCATTTGCCAAAGGTTGTAATTTAAAAGTGGAGCATGCCAGAGCGCACGATTCTTTCAACCAATTTTTTAACGGTGTTAATTGTGGCGATTGTTCAAAAATAGACATATATACCCCTATTCTTCACTTGAATAATGTCATTCTAAAGATTATCGTTACTGTTTAGTACTAAAAATTCTCTGGAAGAGGCTCACTAGTCTTTAGAAAGTAGAAAGGAAAATCAGTTTTTTATTTTCGAGTGCTATCTTACACCGGAATGAACGGGCTAATCTACCAATCCCAATGTAGTATAGATTGTGAGTATCCTCTATACTTAATAATTCTTTCAGGAATTTTTAGTTTGATGATTGGCGCTTATAAAAATAGGGAACAAATAGCACAAAATTCTCTGTTCATGGATGTTTAAAAAGAACTCCCATTAGAAAGGGGTGAATTTATTTTTTCAGCCTGTTATATTTTGTCGGCAATTGAAAACTATCTTCGGAAGTCTCTATCGTATTGATAACGAGGAAAAAAACGATGTTCCATGGCAGTATAGTCGCATTGGTTACGCCCATGCAAGAAAGTGGCTCTATAGATTATGCAAGCTTACGTAAGCTAGTCGATTGGCATATTGCACAAGGCACCGATGGTATTGTTGTTATGGGAACCACTGGGGAAGCTTCAACGCTCACTTCAGAAGAGCACGTTAATGTGATTAAAACGGTTGTTGAACAAGCCAATCAAAACACGCATCGACATGTTCCCATTATTGCAGGCACAGGAACTCAATCGACACAAAACACGATTGAAAAGACACAATTAGCGATGAAAGCGGGTGTTAATGCCTGTTTGTTAGTCACGCCCTATTATAACTGTCCTACACAGGATGGGCTTTACAAGCATTTTAGTGTGATAGCAAACAAAGTACCTATCCCAATCATTCTTTATAATGTACCCAAACGGACAGGATGTGATTTACTGGCTGAAACGGTGGTTAAACTGTCAAGCATTCCAAATATAGTGGGAATAAAAGAGGGCCAGGTGGAGCGAGTGAAAAATATTTTAAAATTATGCGGTAAAAATTTTGATGTCTATAGTGGGGATGATAATACTGCTTTAGACATTATGCAGAGGGGAGGAAAAGGCGTAATTTCTGTGGCAGCAAATCTTGTACCACAATCAATGCATCATTTCTGTGAGTTAGCCAAAAAAGCAGATTGGGAAGCAGCGAGCAAAATTGACAAACAATTGCGTCCTTTATATCAAGGATTATTTATTGAAACGAATCCTATTCCTGTGAAATGGTTAGCGGCACAACGCGGTATCATTTCGTCATCTACGTTGCGGTTGCCCTTAACGCCGTTATCGGTTGCCCATCAAGCCGATTTGAAACCTGTAATCAATTTAGTGAAGACTTTATCCTAAAATGAGAATGAAGCTATTTTATTTAATTTTAATTTTTTTTGTTGTAAACTTAGTGGCTTGTTCATCTGTAAATAAATATGTAAAAACACAACGGTCACAATACTTGTATAGTCAGGAATTACCTTTGTTGGAGGTTCCGCCTGGTTTACAGATTTCTAAGGAAGAAAGATATAATATTCCTCAAGTTGCTCGTAGGCCCACGCAATTACCTCGTTTATTGCCGCCTACGGTCTGATTAAAAAATTGGAGAGGTACCAAAGCGGTCATAATGGCGCCGACTCGAAATCGGATGGGGGTTTTAAAATCCCACGTGGGTTCGAATCCCACCCTCTCCGCCATGACCTGTGAACGTTTTAGATTTCCGCGTGGCTATTGATTTTCGCTTTTTGCAACGAAATGTATTCAAGTGGCGCATAATTCTGGCTATATTCAGTTTTTTTGCTATTAAACAGGACAATTTCATTCACTATCATAGGGCTAGTATTTAAATTTAATTCCTCTCTTAGATTGGGTGCATGATGATGGATAATCCGACCGAGCGTTAAGTGAGGCAAATAGGGTTTGGTTTCTGGCGTAAAACCTAGGTTTGACGCCACTTCTTCTAATGCATTAGCCAGTTCAAAGAGCTCTGAAGTTGGAATGATATCTGCAGCTATCGCGCGGGGAGCGGTGGGTGATGGAAAGAAGCGAATATTATGGAGTTGGAGCGGAAAAGGCTCTATTTTATTAATTGCATTATGAGCATGCTTGACCAATTCCGAGATTTTTTCAGGCAGCGTTGTTCCTAAAAAACGCAGCGTAATATGAAGATTTTCGGGTTGTACCCACCGAACTCGATGGCCCCAAGGTTCTTGTTTGAGTTCATCAATGAGCTGAGATAGCGCTCGACGTAATTCGGAATTTAATTCAACAGCAAAAAATAAACGTAAAGGGTCGTGTGTGCTCAAGTGTAATTTCCTTATTAAAACTATGAGAGTTGAAACCGCTTATTTTAATGGAAAAGTAAGTAAGCTTCTTGTTAGCTATTTATTTTTTCCGCGAAAACAAGCTATCATAATGCGTTTCATAACCGCTTATTATAATCTTGTTTGAATGCTGTATTTTATCAGCAATTGACGATTTACATTGTAAACTTAATCCTAAATTTTATTTTTCAGCAAATGAATTTATTTTATCTACTTTACCATGATATTGTTTGAAAGATAAATTTTTAATACGCCAATTAATTATGAGATTTGGTTTTTGTAAAATTGGAGTATACTAGCTAATAATTTTTACATTTTTAAGTGCATTATGATGATCGATACTACATTGCTTTCTCGAGTTCAGTTCGGATTTACGATTGGTTTTCATATTTTGTTCCCCACACTCAATATTGGTTTAGCTATTTTTTTATCCATTATGGAGGGGGTTTGGCTAAAGACAGGAAATCCCGTTTATTTAAGAATTTGTCAATTTTGGACCAAAATTTTTGCACTGACGTTCGGGATGGGGGTTGTTTCAGGAGTCGTTTTAGCGTATGAACTGGGCACTAACTTTGGCCCTTTTATCAATGTGGCGGGTGGCGTTATTGGTGCACTTTTTGTTTATGAGGTGCTTGCTGCTTTTTTTCTAGAAGCTGGTTTTTTAGGCGTAATGCTGTTTGGTTGGGATAAGGTTGGTCCGAAACTACATTACTTAGCAACGATACTGGTTACGTTAGGAACACTATTTTCTGCTTTAGGGATTTTATCCGCTAATTCTTGGATGCAAACGCCCGCCGGTTTTCATAGTGATGCAGGAAAATACGTTGTCGATAGCTGGTGGGCAGTCGTATTTAATCCTTCGGCTATTCCTCGTTTTCTGCATATGGTTACGGCTTCATTGTTGACGACGTGTTTTGTCATTGCGGGTGTTTCAGCGTGGTATTTATTAAAGAAAAAACACGTCGATATAGCAAAACCCTGTTTTTCATTTGTTTTAGGCGCCGCGATGATAATAACGCCAATTCAAATAGTGCTCGGTGATATGGTCGGTTTAAACGTTTTCAAATATCAACCCTTAAAAACAGCCGCAATAGAAGGTAACTGGAACACACAGAATGGCGCCCCTTTAGTACTATTTGCTATTCCAAATAGTCAACAAGAAAAAAATGATTATGAAATAAGTATACCAAAACTGGCAAGCTTAATTAATACACATCATTGGGAGGGTCAATTAATCGGATTAAAAAGCGTCCCGCGCGCAGATAGGCCAGTCGTCGGTGCCACATTTTGGATGTTTCGGGTTATGGTCGGGATAGGCTTTTTATTCTTTTTTGTCGCGCTTTATGCACTGTGGAAGAGATGGCGTGGACAACTTTATCACTCCAACGGATTCTACCGGCTCTGTATATTAATAGCCCCTTTAGGGTTTTTAAGCACAATTGCTGGCTGGGTTACAGCAGAATCTGGAAGACAACCTTGGATAGTTTATAACTGGATGACTACCACAGAAGGAGCATCGATCGTTCCTTTTCATCAAGTTGTTTTTTCATTGATCTTATTAGTTATTGTTTATGGTTTTATATTTAGTTTTTATTTATTTTATCTTTTTAAACTAATCCGAAAAGGACCCGTTGGTCCTTTAACCGATGGATCGTCTGCAGAAGTGGTTACGGAAACTCCCTTTAAATATTTAGCGCCAGAGGGTGAATAAATGTTTTTAATTCTTACATGGGCCACGATTATCTCTTTAATTATTATGATGTATGTTTTATTGGATGGTTTTGATCTCGGTATTGGTATTTTATTTCCCTTTTTTAAAAAAAATGAATATCGAGATATTATGATGAGTACGGTTGTCCCTGTTTGGGATGGGAATGAGACATGGTTGGTATTTGGTGCTGCAGCATTATATGCTGCTTTTCCAACCGCTTACGGAATTTTATTGCCCACATTATATATGCCCATCATGATTTTATTAATCGCGTTGATTTTCCGTGGTGTTGCTTTCGAATTTCGTTTTAAAGCCAATAAAAGTCAATTTATTTGGGATATTGCTTTTTCAGCAGGATCAATTTCAGCGGCGTTTATTCAAGGCGTTATTTTAGGGACGTTTGTAAAAGGTTATGGTTACAAGCTTCCGTTACCGCATTCTGCCTATCATTGGTTAACACCGTTTACTTTTTTTACAGGAATCGCAGTCGTTTGCGGTTACGCATTACTGGGCGCAAACTGGTTAATTATAAAAACTGAAGGGGAGTTACAATCCCGCATGTTTAAAGCAGCTAAAATTTTACTGGGAGTAGTTGCTTTTTTTCTCGTTTGTGTAAGTATTTGGACGCCAATAACCGAACCGCACGTTATGCACCGTTGGTTTTCATTCCCTAATTTTTATTATCTATCGTTTTTGCCTATTTTAACAATAGCGGCCGTCTTTTATAATTTTTATTGTTTGCATAGAAAAAAAGAAAAACTGCCGTTTATACTCACCATCGGGTTATTTGTTTTCTCTTATACAGGGTTTTGCATTAGTGCGTGGCCTTATATTGTTCCCCATGTAATCCCTGTTTGGGAAGCTGCCGCCCCACCTTCCACTTTAAAATTTATATTAGTAGGCGCCGTTATTATATTACCAATATTATTCGTTTACACGCTTTATTCTTATAATGTTTTTAGAGGGAAAGTAAAAACGACGATTCACTATTAACGTTCATCATTATGAAAAAACGTATACGTCAATGGTTATGGTTTATTGGTCTATATGTAGCCAGTGTGGCAACTATTATTGTTGTTTCTAAATTATTAGGCTATTTTATCCCGCATTAAAATGTTTCTTGTATTAAATTTTCATTGAGGGAACAGAATTTTCAATCTTAAGAAATATTCTGGCTTCACCGGGATGAAAAAAACGTGCTCTTTGTTCCCTCGAGATTAAAAAATGAGGGACAATTCTGGCTAAAGCATTTAATATTTTATTTAATATACCGTTTACTTCAGTTGAACAGGGATGTTTTTTTTGAAAAATTGAAATTTCACTTTCAACAACATTTTTGAAAGTAGTAAAGACGTCTGCATTGGGAAAGTTAAATACAATGTTATATAATACCGATTGAAAATAAGTATCAGTGGCCTTTTTTAATTTCACGGCTAAATCTATAATTTCATTTATTTTATGATGATGCGCGGTTAATGCTTCAATAAGCTGAACAAAATTTTGATAGTGTTCGACGAGAGAATTGAAGTTTTTTGAACAGGTTTGAATGAAGCGGTAATCATCACGATCATAAACAATCGTGGAAAACCCTTCTTCTGAAAAAAAAGCTCTTTTAAAAAAATCGTACTTTATGTGTAATGGACGCTCTAGCGCATTTTCGATGAGTGCGTCAAGTAACTGTCTAATAGATTTTTGGTTTGATTGAGGCGTTAAATTCATTAATTTTGTAAAAAGTACTCCGTAGGAAAACACAGTGGAAGAGGTTAACGTTTCTTTTAAAGAAGTCATCACATTATTTAAATTAGAGATAAATAATGCTGTTAAATGCGCTGCAGTGCTTACTAATGAATCGGAAGATGAAGAAGTATGATTTTTAGTGAACGCAAACTGTTGTATAGTGCTTTTAAGAAAAATAAAAAAAAGTTGGATTTCAATTTCTTTTTCGCTGTTTTCGTGACGCTGAAAATTTTTTTCTTGTAACGAATGAATAGAATTGGTAATCGTTAAATGAATGATCGTTTGATTATGAGGCGCTATGTTTTTTTCTAATGCTTCTTTGAGTGTTAATTCGGATTCTAGAAATTGGTCGTGTTGTAACTTTTCTGTGAGTTTATTTGGAGGAAATCCGATAGCGCTAAGCAGTGTATTAGGAACATTAAATTTCTTTTTTTTCAAATCATTTTTTAACGTAATAGAAAGTGTTTTTTCATTATCAAAATCAAATTTTAATTCGTCTAACGTTGCTTTTAAAATAGCGTTAGGAAATGCTTTAAAAAAATTATCTTGATTGAAAGATTGCTGAAGAAACGTCAGCAAACAAGCAATATCTTGAGTGAGACGAGAATCGGATAAAAAAGATACGAGATTATTCATTTGATGATTGATTATAATTATAGGTTAATCCAATTTTATAGAATTTGCATGAAGCAAACTCTTTCTCTCTTTAATAGAGGAAATTTTACTCCATTTAATCCATTAATAATAGTTTTATTTTTGGAGAAAAAGTGATTGACGTGCATTAAAGGACGAAAAATTAACATTTAGTCTATCAGAGGCTAGATTTAGAGTGTAATATTTATATAATGGGCATATCATTCATTTTGAGTTTTAATTGAATAAGCGATAACTTTCTTTATGGCTATTTATCCTATTATCCAACTGCCTGATGTGCGTTTGCGTGTTCCGACAACGTCCATTACTGTTTTTGACGCGACTTTACAGCAGTTAATCGATGATATGTTTGAAACGATGTATGCCGCCAAGGGGATAGGTTTGGCAGCGCCACAAATTGCGATTAGCAAAAAATTGGCTGTTATTGATGTTACCAATAATAAATCGCATACCTTATGCTTAATTAATCCCACTATTGTTGAAAAAAAAGGAGAAGCTTTACTGGAAGAAGGTTGTTTATCAGTCCCCGGGATATACGACAAAGCGCCGCGAGCGCTATGGGTTAAATTACAGGCTTTAGATAGAAATGGAAAACCCTATGAAATAGAAGCAGAAGGTTTATTGGCGCATTGTATACAACATGAAGTCGATCATCTGAATGGTAAATTATTTTTAGATCATTTATCCCCTCTGAAACAACAACTCGCCCGTAAGAAACTGGATAAAATTAAAAAAAGGAGGAAGTATTGAAACTAATTTTTGCAGGAACGCCTGAATTTGCCTTACCGAGTTTACATGCATTGGCATCAGCGTATAAACTCTGCGCTGTTTATACCCAACCCGATCGGCCGGCAGGAAGAGGGCGAAAATTGTTAATGAGCCCTGTGAAAAAAATGGCTTTAGAAAATAAGTTACCAGTGATTCAACCGTTTAGTCTCCGTGAATCGAAAGAACAGAAGAAATTAGCTTCTTTGCATGCAGATTTAATGGTCGTTGTTGCTTACGGGCTTATTTTACCGCCAGCAGTATTAGCGATGCCTCGTTTTGGATGTATTAATGTCCACGCCTCGTTGCTTCCACGTTGGCGAGGTGCAGCGCCTATACAGCGGGCAATTTTAGCGGGCGACCGAGAAACGGGTATTACTATCATGCAGATGGACGAAGGTTTAGATACCGGTGAGATAATCAAGAAATTTCCCTGTAGCATCGAGCCTACGGATACTAATAAAACATTACAAGATCGCTTGGCTGAGTTGGGTGCTCATGCATTACTCGAAAGTTTGAAATGGATTGAAAGTGGATCCTATCGATCCGAGCCACAAAATGAAAAAGAGAGTACGTATGCCAAAAAAATTAATAAGTCAGAAGCAGAAATAGATTGGGAGCAGCCAGCAATTTATTTAGATAGATTGGTCCGTGCCTTTTATCCTAAACCCGTTGCCCGTGTTGTGCTCGGGAAATCGATATTGCGGATTTGTAAAGCCGAAGTATTGGAAGAGACAACCTCTGAAAAACCAGGTTTAATCCTAAAGGTGGACAGAGAAGGGATTGATGTAGCGACAGGAAAGGGAGTTTTACGTTTATTAGAAGTGCAATGGCCTGGAGGACGCTGCTTACCCATTTCAAGTTTTATTCATGGACAATCAGAGTTATTCCATGTAGGTGCTATTTTAGATCGAATGTATGTCTAACACGCGTAGAATAGCAGCACACATTATCTCCCGTTTTTTAAAGAAAAAAATAGCGCTTAATACGATTTTGTTTGCGGAAGTCCCTTCTGGAATTGACGTTCGCGATAGAGCGTTTATTCAAGAATTATGTTATGGCGTAATACGGTGGTATTTTCCTTTAAAGAAATTGAGTTCTTTTTTATTGAAAAAATCACTGAACCGTTCAGATCAGGATATTTACGCCTTGGTGTTAGTAGGCCTCTACCAACTGAATTATTTAAATATATCTCCACACGCTGCAGTCTATGAAACGGTTCAAGCGGCCAAAGAATTACGTAAACGATGGGCGGCCCCGCTCATTAATGGTGTTTTGCGATCCTTTCAACGACAAAAAACGGGTTTATTAAAAAAAGTATCTCAAATAACACATCTCGCACATCCTGATTGGCTCATTAAAAAATTACAACACGCGTGGCCAAACGCGTGGCGATCGATTTTAGATGCCAACAATCATTTAGCTTCAATGAGTTTGCGTGTAAATCAATTGGAAATTACACGAGAAAGTTATCTACAAAAACTAAACAATAACAATATAAACGCTACATTGAGCGAATTGAGTCAATCAGGAATTATACTGGATACTTCATTTCCAGTCGATAAGTTACCGGGTTTTAGGACAGGGGAAATTTCAATACAAAATATTTCTGCTCAGCTATCAGCCTCATTGCTACTATTAGAAGATGGACAACACGTTTTAGATGCGTGTGCGGCACCAGGCGGTAAAACAACTCATATTTTAGAAACACAACCCGAGTTGGCTTGTTGTGTGGCTGTTGATGCGGACGTCGTTCGATTAACGAGACTTAAGGATAATCTAAAACGTTTAAAATTGACTGAGAAAAAGATCCAGTTGTTTCCCATGAAGGTTCAGGATTTTAAAATTTTTTGGAAGGGGAGAATGTTCGATAGAATATTATTGGACTCACCGTGTTCAGGAACAGGCGTTATCCGTAAACACCCCGATATTAAATTATTACGAAGAGAGAAAGATGTTATTCAACTCGCTGATCAACAGTATCAACTACTATCAAGCCTTTGGGGATTATTGAAGCCTGGCGGCATTTTACTGTACGTGACGTGCTCTGTACTTCCCGAAGAAAATGCCAATGTATTAAAACGTTTTTTAACGCATCATTTTGACGCTCGAGAAGAAGTTATTCGGGAAACCTGGGGGTTAGCCTGTCCAATCGGAAGACAAATTCTTCCCGAAATTCATGGAGCGGACGGCTTTTATTATGCGAGGTTACGTAAGCTCATGCGCGAGGGGATCGGTTTAAAATAGGAAAATTATGAAAAAAGCCCATTTTACGCCCGATCAAGCGGGGGGTGGATAAACATTAAATAAAATAGAGTTTAGCTTATGTCTAGGTGATTTATATTTATCTTGGAGATATTGCGTTATAATCTTGTTCTTTTGGTGACCGATGAATTAAATCCCTATGAAGCAACTGTTAAAACAAGAAATCAAAAAGGCTTTGTTAAGTATAGGCGATTCTTTCACGCTGTCTTCGTCAATCATCCAAATTGATTATGCGAGAGGAAAATTACATGGTGATTTTTCGAGTAATATCGCTTTAGTTTTGGCAAAACAATTAAACGTTCAGCCATTACAATTAGCTGAAAAAATAAAAGCGAATATAGATTGTTGCTCAGAAAATTCAAAAATAGAAAAAATTGAAGTGGCAGGTCCAGGATTTATTAATTTTTTCTTAAAGAAATGGGTTTGGCATGATGTTATCAGCCAGATTTTAACGCAAACAAATCAATTTGGAACTTCGAATTTAGGACGTCAAGAATCTGTGTTAATCGAATTTGTTTCTGCCAATCCTACGGGCCCTTTGCATGTGGGTCATGGTCGAGGAGCTGCTTATGGGGATTCTATTACAAGATTATTGAGCGCGGTAGGTTATCAAGTTTGTTCAGAATATTATATCAATGATGCCGGAAGGCAAATGGATATTTTGGCGACCAGTGTGTGGTTACGTTATTTAGAAATTTGCAATGAAACATTTAATTTTCCGAGTAATGCTTACCGAGGGAATTATGTTCAAAAAATTGCCCAACAACTTTATACGCAATATGGAGAACGTTTTTTTCAGCCCAGTGAATTAGTCTTCAAAGACATTCCGGTTGATGAACCACAAGGTGGAAATAAAGAACATCATATTGATAGCCTTATTCTGCAAGCGAAAACGTTATTAGGTCCCAACGGTTATGAAAAGGTATTTGATGCGGGCTTAAATTCTATTTTAATTGATATTAAAGAAGATCTCACTGCTTTTAGAGTCAATTTTGATGAATGGTTTTCAGAAAAAAGCTTGTTTAAAATGGGCTTTGTGAATAAAGCAATCAAACGTTTAAAGGAACTTGGAAAAACCTATGAAGCGAATGGAGCCTTGTGGTTTAAATCAACAGATTTTGGAGATGATAAAGATCGCGTATTACTCCGTGAAAATGGCCAGCCCACTTATTTTGCTGCAGACGCAGGCTATCGACTTTATATTTTAGAAAAACGGAAGTTTAAGAAAATAATTAATGTATTGGGCGCGGACCATCATGGTTATATTCCACGAATTCACGCTGTTATTCAAGCATTCGGCTTTCCCAAAGAAAGTTTCAAGGCCTTATTAGTACAGTTTGCGATTCTTTATCGCGGAGATAAAAAAATTCAGATGTCGACACGTAGCGGCGAATTTATTACCTTGCGCGATCTAAGAGAGGAAGTTGGTGCGGATGCGACGCGGTTTTTTTATGTTTTACGGCGTGTGGATCAACATATGGATTTTGATCTTGAACTCGCTAAGGAACAATCCAATGCAAATCCGGTGTACTATGTACAATATGTTTATGCGCGAATAAATAGCGTTATGCGCCAACTGGCTGCAAAACAATGGGTTTGGAACAAAATTTTAGGAATGGATTCATTATCCGAATTAAAAGAAACACAAGAACAAAATTTATTAGTGTTGTTGAATCGATATTCTGAAGTCGTTGAGCTCGCAGCGGTGACTTACGAACCACATATTCTTGCACATTTCTTGAAAGATTTAGCACAATCTTTCCATGTTTATTATAATTCATTTATTTTTCTAGTAGAAAACGATAACTTGCGGAACGCACGATTAAATTTAATTGCTGCAATTGCACAAGTGATTAAAAATGGTTTAGATCTACTGGGCGTGAAAACGTTGGAAGTCATGTAAATGGTTAAAGATTACGCAAAAAAATATAGAAAATTGGAATATCCGATGTCAAGACGTAAGAATAACGCCATACTTTGGGGAATGCTAGGAATTTCAGTGGGTTTATTGATTATTGGCTTGTTATTTTTTTTGAAGTCTGCACCTAAAGAAAAATCAATTCAGCCCATTGAAAAAAAACGCAAAGAAATTATCCAAACGCCTACCCCTAAACCACCTGAACCTCAATTTGATTTCTATAATATTTTGCCACATGAAAATTTAAATTTGTCGCAACAGGGAGATTCTGTGATGCAAGAAATGCCCTTCTCGAGGAGCACGTCCATTACCTCTCTAGAATCGAGATCCATCGATGCGATGATGAGTACAACGCCTGAACAAGTGGCTATTGCTGAAGCTAAAAAACAATTAGAAGAAGAGATGGGAAGGCTTAATAACAAACCCTATATCCTTGTTTTAGGCAATTTTACTGATCGCATTCACGCAGAACAACTACAAGCGCAGGCTTTGTTAAAAGGGATTCCGGTGCGAAAAAAAGTGATTTGGATAAATGGAAAGCCAACTTATCAGATTATGATGGGCCCTGTTGATTTGAATCAGCTTTCTAATGAAAAAAAACGATTGAATGCAGCGGGATTATCAGCAATTGTGGTTAAAATATCGTCATGAAATGAAGGATTATGGTTGTTGGGGTTGAAATTATTAAATAAGCCACCATAGTGGTAATTTCAATAGACTACGATAAAAAAGGTAAATAGTGCAATCATTACATGGTACAACAATATTACTCGTTCGGCGTAATGACAAGGTTGTTATTGGTGGAGATGGGCAGGTGACTTTGGGGAATGCTATTGTTCTCAAGGGGAATGCTCGTAAGGTCCGTAAATTGTATGATGGCCAAGTATTAGTTGGATTTGCAGGGGCTACAGCCGATGCATTTACGTTAATAGAACGGTTTGAAAATAAATTAAAAGAGTGTAACGGTCGGCTTGATCGCGCGTCAGTAGAATTGGCTAAGGATTGGCGTTCTGATCGCGTTTTAAGGCGTTTAGAAGCCATGTTAGCCGTTGCTGATAAAGAGAAGTCGTTTATGCTGAGCGGGAATGGTGATGTCATTGAACCCGAGCATGATTTAATTGCGATAGGTTCCGGCGGAGCTTATGCACAATCGGCTGCATTAGCGTTATTTCAAAATACTAAATTAAGTGCCCGTAGCATTGTTGAAAAAAGTTTAATGATTGCCGCAGACATTTGTGTTTTTACAAATCACCAACGGTCGATTGAAGAAATTGATTCAATAAATCTTAAAAAATAATTTACCAATAAATAAACGTGTTGACCCATGAAAACTAACTCATCCAATTTAATCGATACACCAACGAATGAAACTGATTCGATTTCAGAGCCTACTATGATAGATGCTAATTTTTCAGAAGACAAAAGTGAAGCCAATAATCCTAATCCTGTTGAATTATCGAAGGACATTAATTATTTGAGTAAAATTGATTTGACACCGAAGCAAATCGTACAAGAACTTGATCGTTTTATTATTGGTCAAAATGAAGCGAAAAGGGCGATTGCCATTGCTTTGCGTAATCGTAAACGTCGTATGTTGCTTGAACCTGAGTTAAGAGATGAGGTAACACCTAAAAACATACTCATGATTGGACCTTCAGGCGTAGGGAAAACTGAAATTGGTCGACGGGCTGCAAAAATAACGGGATGTCCTTTTTTAAAAATAGAGGCTACAAAATTTACTGAAGTGGGTTATATCGGGCGCGATGTCGATTCTATTCCTCGAGATTTAGTGGATTCAGCCTTTAAACTTTTGCGTGAAGAAGAAATTACTCGTTTGCAACCTCAAGTTTTAGAGGCTGCTGAAAGTAAAATTTTAGATTGTTTTGTTCCCCCTTCCCGTGCGACCAAAAATGAAGCAGTTGATGAACTTAAAAGCAAAGAAAAATCGATAGCAAGGAATGTTTTTCGTAAAAAATTGCAGGCAGGACAATTAGATGATAAGCAAATAGAAATAGAGTTGGCTGCCCTCCCTGCAGGAGTCGAGATCATGGGCCCTCCCGGTATGGAAGATATGACGAGCCAGCTGCAAAACATGCTGCAAAATATTGGCGCGTCCCGCACGCGCTCGCGCCGTATGAAAGTAAAAGATGCATTAATGGTGATTCAAAAAGAAGAAGCCAGCAAATTACTGGACGAAGAAGATTTGAAACGCAAGGCAATCGAATGGGTAGAGCAATACGGTATCGTGTTTATCGATGAAATCGATAAGGTCTGCCGTCGGGGAGAAACCAGTGGCGCTGATGTTTCTCGTGAAGGCGTGCAGCGGGATTTATTACCTTTAATTGAAGGTTGCACCGTTTCTACAAAATATGGGATGGTCCGAACCGATCATATTTTATTTATCGCGGCGGGTGCTTTTCATTTGTCGAAACCATCCGATTTAGTTCCAGAGCTGCAAGGCCGTTTACCCATACGCGTCGAATTAAAAGCATTAACAGCAAAAGATTTTGAACGTATTTTAATTGAGCCACAGGCCTCTTTAATTGTACAGTATCAAGCGTTATTAAATACGGAAGGACTTCTGCTTAACTTCGATAAGCATGCTATTCAGCGTATCGCTGAAATTGCGTTTGATCTGAATGAAAGAACCGAAAATATAGGCGCCCGCCGATTATATACGGTGATGGAGCGTTTATTGGAGGAAATCTCTTTCGAGGCCACAGATTACACAGATAAAAACCTAACGATTAATGTTAATTATGTGGATAAACATTTAACTTCTTTAGCGCAAGATCACGATACAAGCCATTTTATTTTGTAGAAGCTTCATGATTTCTATGCCTTGTGAGATAAAACTTTTACAAAAAACGCGAATAGTCGAGATTTTGTTTGATAACGGAAAAAAATTTTGTTTGCCCTGTGAGTATTTAAGAGTTTTTTCTCCTTCCGCTGACGCTAAAAAGGATCGATGTGAGAGTCAATTAGTCAGCGGAAAAAAAAATGTGAATATTATTACTATAGAGCCGGTGGGTCACTATGCTATCCGGTTTATTTTTGATGATAATCACCAATCGGGGATTTATACGTGGGAAACACTCTATGAATTATCCGAACATTACGATGAATATTGGAATGATTATTTGAAACGCGTGTCATTAGCGGGCGCGCGTCGAGAATAGAGATTTGTTTTTTTATAGTTTATCCAAAACAATTTATTGACTCAAAATAGTTACTTTGGCAAATCGTCGTTTACCCACTTGATAAACATGAGTCGTATCTGTTTTTATAGATAACTTTTTATCGTCAATTTTTATTGAATCAATTTTAACGGCACCCGCATCAATGAAACGGAATGCTTCTGAAGTACTGCTGACTAAACCGGCTCGTTTTAGTAAATGAGCAATCGGTAAATTTTCGCCGGATATGCTTATGCATAGTGTTTTAATTTCGGAAGGAATAGCCCCCTCTCTAAACTGATGTTGAAATTCCTTTAAGGCTTTTTCTGCTTCTGATGGAGTATGAAAACGTTCAATGATCTCTAAAGCAAGTTCAATTTTAAAATCTCGTGGATTTGCTTTTCCTTCCAGCGCATCTTGCTGCATCTTTTTAATATCATTAAGGGTTTTTTTGAATGAGAGTAACTCAAAATAACGCCACATTAATTCATCCGAAATCGACATTATTTTTCCAAACATCGTATTGGCAGATTCATCAATCGCAATATAATTATTGAGCGATTTAGACATTTTCTGTACGCCATCTAAACCTTCTAACACAGGCAGCGTTAAAATTATTTGAGGTGTTTGTTTAAAATGTTTTTGAAATTCTCGGCCTAAAAGTAAATTAAACTTTTGATCATTTCCACCACATTCAAGATCAGTTTTTAATACAACAGAGTCATACGCTTGAAGCAGAGGATATAGAAATTCATGGATTGCAATAGACCGATGTTGATGATAGCGTTGGTGAAAATCATCTCTTTCCAACATTCTTGCCACTGTGTAAGAGGATGCGAGTTTAATCAAGTCAGTGACCGATAACTTTCCGAGCCAGGTTGAATTAAATCGTAGGTTGGTTTTTTTAGGATCGAGTATTTTGTCAAATTGTTGTTGGTAAGTTTTAGTATTGGCGACAACTTTATCGACGCTCAAAGGTGGGCGAGTAACGTTTTTCCCTGAAGGATCACCGATGAGCGCGGTAAAATCACCGATAATAATATCTATTTCGTGGCCTAAGTCTTGTAATTGACGAAGTTTGTTGATTAATACGGTATGACCTAAATGAAGATCAGGTGCTGTTGGATCAAAACCCGCCTTTATACGTAAAGGCCTATTTTCTTTTAATTTAGACTTTAATTCATCGATAACGAGTAGTTCAGTACTTCCTCGTTGAAAAATTTCGAGTGTCGATTCGTTCATATTATTTACTCGCTACCGCTAATGCCAATGCGTATAATTTGTTTTTTTTCTCATAGGTTATTTTAGCAGCAAGTGAGATGGCTTGTTTAGTGGGTAACTCATTGAGTAAAATACCTAAAATCCGCTTCACGTCTATTTTATGTGGGTTTAAATGTTCCCTCCCTTCGACGAGAACAACAAATTCTCCTTTTTGTTGATTTTTGTCGGAGTTTAGCCAAAGTTTCAAATTTTTTAAAGGATCGCCATGAATTGTTTCAAATGCTTTCGTTAATTCTCTGGCTAATACAACGTAACGTTCAGGTCCAAAAACGGCGAGCATATCATCAATTAATGCGAGAATACGATGCGGCGCTTCATAAAAAATGAGCGTTCGTGTTTCGTACAAAAACGTTTGTAATTTTTTTAATCGAGCACTCCTTTTCCCGGGTAAAAATCCTTCAAATATAAAACGGTCGCACGCTAAACCTGAAGCACATAGAGCCGTTATTAAAGCACAGGGACCAGGAATTGGAATCACTGAAATTCCATGTTGACGTGCTAAATGAACTAAACGATAACCTGGATCGCTAATCAAAGGGGTTCCTGCATCACTTATCAAGCCAATCGATCGGTTTTTTTTTAATGCATCTAAAAGTAAATGAGTAGAGATCGTTTCATTATGTTCATGTAAAGAAACCAAGGGTGTAGTAATACCAAAAGTCTTTAGTAATTTTTGACTATGACGCGTGTCTTCAACGGCAATTGTGTCAACTTTTTTTAAAACGTTGATGGCTCGTGGACTAAAATCCTCGAGGTTACCGAGGGGCGTCGCAACGACATAAAGACCTTGAGTTTTTGACATAAAACTTTTCGCATTAATGCATGAGATGGGTATAATGACACAGCGATTTGTTCTGTGCAAAATTCAGAGGTTAGACTCAAATGTCCAAAAAAGTGAAACAACAAAAATTAGGGTTGTGGATGCTAACTGCGCTTGTTACAGGGAATATGATAGGATCAGGAATTTTCTTATTACCGGCGTCTTTGGCGGCTTATGGAAGTATTAGTTTGCTTTCTTGGGTGGTTACTGCAGTGGGCGCTTTGTTACTCGCATTGGTCTTTGCAAAGCTATCGAATGTGATGCCACTTATAGGCGGGCCTTATGCTTATTGTCGAGAAGCATTTGGTGAATTTGTTGGGTTTCAAATGGCCTATAATTACTGGATTGCGCTTTGGGTAGGCAATGCAGCAATAGTGGTTGCTTTAATCGGGTATTTAAGTTTTTTTTGGCCGAAGTTGGCTCACGACACACGATGGACTTGCTTAGTGAGTATCAGCGTGGTTTGGTTAGTCACCTTTATTAACATTTTAGGTGTCCGACAAGCCGGTATTTTCCAGTTATTAACAACTGTTTTAAAATTGATCCCGTTGCTACTGATTGCTTTAGTCGGTATTTTTTACATTCATCCTCACTTTTTAAGTGCATTCAATTTATCAGGCCAGTCTAATTTAAAAGCATTTAGTGGTGCTGCCACGTTAACTTTATGGTCTTTTATTGGTTTAGAGTCGGCTTCGGTTCCTGCCGGACATGTCAATAATCCGCACCGTACTATCCCCAAAGCGACTATTTTGGGCGTTGTTATCACCACAGTAGTTTATTTACTGAGCAGTACTGCAGCAATGGGTGTAATGCCATTAACCGTGCTTGCGCATTCTAATGCCCCTTATGCAGATGCCGCACGAATAATGTTTGGACCCATCGGGAGCATTTTAGTTGCCATTGGCGCGGTCATTTCGTGTTTGGGTGCTTTAAATGGCTGGGTTCTACTTCAAGGCCAAATTCCATTAGCGGCAGCCCAAGATAAGCTTTTTCCTGCTGTTTTTCTAAAAAAATCAAAAAGTGGCACGCCTATCGTCGGTTTAATTGTTTCTAGTATTTTAATTAGCTTATTATTATTAATGACGCTTAATCATAGTTTGGTTAAACAATTTACACTTATTATTTTACTTGCAACATTAGCCTCGCTGATTCCCTATTTTTTAACTACCATGTCTGAGTTAGTTATTTTTTATAAATATCCTGGGCTTTTTAAAAAGGATAGAAAATTATTGCGTTCGGTGATTATTGCAATTTTAGCCGGAATTTATTCCTTTTGGGTTATTATAGGTTCCGGTAAAGAAATTGTGTTTTATGGAACTTTATTGTTATTGAGTAGTGTACCGGTGTATGTATGGATGAAATGGCGTTCTTCTTCGAATGGAAATGTTATAAACGTAAATGAGCAATCTTTACCTTTACCCTGAGGCATCGTTTGTACCAGTTATTTTTTTTATTATTTATTTTATTCAACGGGTTTTGTTCTCCAGCCTTTGCTGAGTTTAATGATTCCCCTTTATTTAATTTAACGCAGAAGCAATTCATTGCGGATAAGACGCATAGTGATTTACTAAGAAGAAAACTGCAAAGTTTGCGTAATGAGCAAAAGAATGCATCACCTACGGTTAGCAAGCAATCTCTTGAACGTCTTGATTTAATGATTGAAATGGCAAAAGCGGATTTAGAAAGCATTAATTTAAGTTTGAAAACAATACAACAGTCTGTCGATTTAATTCAAGATTCCATTCGAAATACACCCGAGCAATGGGAAATTCCAATTTCCTCAGGTTCTTCCCAAAAACGTGAACATCAACAAACCGTGTTACAACAAACTTTACAGGAAAAAAGAAATTTATCTGCTTTACAACAAAAAAGGATTAAGGTGTTGCTAGGTGCGCGTGAAACGCTTCAGCAAACCATTAATTTTTCTGAAAAATGGCAACAAAATTTGCAGAGAAATTATCAATTACAACAACAGGCCAATCGGCAAGCCTCGCTTGATGTACTTGCCGTAAAATTACAACACGATCAACAAAAATGGATGCAACGATTAAATCAATGGCGTGAAGAATTAAAAAAAGCCGAAGTAACCGGGTTTATCAATAATTATTCCTATCACAAAACAGAGTTTAAATTATTTGAAGCCGAAGAAAAAAATAATTTATTAGAAACTGAATTAAATGCATTAAAACTATCGAATAGATTACAAGATTTAGCGGCTGTATTTAATCAAAAATTATCATTGACTACGCTCAGTAATTTGCAGCATCAGATTGAAACATTAAGTGACCAAATCAGCGCGTCAATTGATTTAGTTCATAATAAAACGAAATTTCTTAAAAATTATTTGATGATCATGAATAAAAATTTACCAAAGGACGGCGTTCATGATGAAAGTAAGCAGGTAGAAATAGGGCCATTAAAAGAAATTATACACGGGTACCAAAGTTTGTTTGTTAAAATGCAAGAATTGGCTAAAGGCGTGAATGCCCAACAAGCCTTCATCACAAAACAATTAAAACTTCAACTGGCTAATAGACAAACATTACCGGGTTGGAATTTAAATGCGTGGGTTGGTTTAGGTCAAACTATTTTTCAAATTCCTACATTAACACTTGATAAATTAGCGGGGCTTTATGAACCTGTTTTCAATAAACTTGAGTTAGTATCGAATTGGCAATGGCTTATTGTTTTGTTGAGTATATTGATATGGTTTGCTATTTGGTTAAAGTTAAGACGATTTTTAGCGGTTGATAGAGTACGCTTGCAACAACGGAGTCGGGGATTTTTTTCTGCACAAACCGTGATAGTGGTATTGCAATTGATGCAACGCCATTTATCGGGAATTATGTTATTGGTCGGTTTAATAGGATTATTATTTTTATTAAATATACCCATAAAATTATTTTCTTTAATTATTAGTATGAGTGTTGTCTGTCTACTATTTAGTATTGTTATTCAACTTGCCCATATTTTATTACTTGAAAATACCACGGATGAGAGTGGTCACGATGTTAGGCTTTATTATCGTTTACGAACGACACTATTGATTGGCGGTATAGTGACGCTTGCTGCAATTTTAGTGAATCAATTGCCAGTCAATTATGAAATTCAAGATTTGTTTGGTCGTTTATTTATGTTGTTTTTGCTCATTGTTGCTTTAGTTTTAATGAAAAGCTGGGAAGTTGTCCCCACATTACTGGAGCCTTATATAGAAAATAAACACGCTTATTTAAAACGAGTTATTCGCTGGTTGAGTTTTTTAATTCCCTTTAGCTTACTCACTAATGCGTTAATAGGGCTTGTGGGTTATGTCGAACTCGCGTGGGCTATTGCACATTACCAAGGTTTGTTCTTGGTTGCGTTAACGGCGTATTTACTGCTTCGAGGACTTTTAGATGAGTTAATTCGTTGGGTCTCTGAATTATGTATTCGCCATTTTAGGAATGGTTGGTTATGGAGTCAAGCGTTATTAAAACCTTTTCATCAAATTTTAAAATTAATATTATTAATTTTGTCAATAATGGGTTTATTTGAACTTTACGGTTGGGGAGATAGGGTTCCGTTACTGAATACGAGTCTTGTAAAATTACTTTCTAAGAAGTTATTCGTTATCTCAAGTACGGCAACGGTGACAGGGGTAACCGTTTTGCAATTAGCAGTATTAATAGTCGTTTTAATTTGGGTTGCTCACTGGTCACGCGAATTTGCTTATCGTTGGTTGTTTGCACATACTAAAGATTTGGGGCTACGTAATAGTTTAGCTATTTTCACGCATTATACACTGATCGCGATTGGAATTACGATTGGACTAAATATTTTAGGTTTAAATTGGGGAAATATATCAGTTATTTTAGGACTTTTTTCATTAGGTGTGGGATTAGGCCTGCGTGATCTCTTTAACAATTTTTTTACAGGGATTTTTTTATTATTAGAAAGACCTGTAAAGGTTGGGGATTGGGTTACTGTGGGTAATTATGATGGGCAAGTTTCACATATTGGCGCGCGATCCATTACAGTAACGACGGATGATCGCCAAGAATTATTAGTTCCGAATGCCGATATTTTTAGTAAAAATTTCATTAATTGGACGCATCGAGATAGCGTAGTACGCGGTGCTTTAGTTACTATCAAAACAAATCGCAAGGATAACCCGCAACGAATTAAAGATATTATTTTAGAAGTATTAGCCACAATACCAAAAATTTTAACCAATCCAAAACCTGAAGTTTATTTCAAAGAAATTGATAAAGTTTTATTAGAATTTAAAGTCGAATATTATGTCGATTTGAATCATATTAGTTCGCGATCGAGTGTTCGGTCACAATTTTTATTTAGTTTATGGGAACGCTTTGTTGATGAGGGCATTTTGCCGCCAGAAGCTCCTCACGATGTCCATCTTGAAGGTAAGTTGGAATTAAATTCTGATCCACCCGTTTAAACGTTATTTATGGAAAAAAAAATTAAAATGATTTTCACAGGAGGTGGTTCATCAGGGCACGTAACGCCCAATTTACCATTAATAGTGGCTTTGAAAAATAAGGGCGCAGCTATTTTCTATGTGGGCTCTCAAAAAGGAATAGAGCGTGCGCTGATTAAACCTTTGAAAATCCCCTATTATGGAATTACAGTCGGTAAATTGCATCGGTATTGGACATGGAAAAATTTATTAACCCCTTTTCAATTATTCATGGGAATCGTACAAAGTTTTCTTATTTTTCGAAAAATCAAGCCGGATATTTTATTTTCGAAAGGAGGGTTTGTTGCTTTACCAGTTGTTATCGCGGCTCAATTAAATGGAATTCCGATAGTCATTCATGAATCTGATTTGACACCGGGCTTAGCCAATCGACTTAGCTTTCCTTTCGCTCAATTGATTTGTATTACCTTTCCTGAAACGGCTAACTATTTTAAAAATAAGCATAAAATAGTATTGACCGGCATGCCCATTCGAGATTTTCTGAAACACGGAAATTGCGAAAAAGGTTTAAAACTGTGTGGATTTTGTAATCGACAAAAACCTGTTTTGTTAGTAATGGCAGGAGGTTTAGGCTCAATTCATATCAACCAATCGATTCGACGTTTAGTAAAACCCTTACTAAAAAAATTTTATGTGATACATATTTGCGGTAAAAATAAATTGGATCCTGAATTTAATGGAATGAAGGGATATAAACAGTTTGAGTATCTAGAAGATAAGTTTCCGAACGTTTTAGCGTGTGCAGATTTAGTGGTTAGCCGTGCAGGCGCGACGTCTATTTATGAATTATTAACGTTAAATAAGCCTCATATTTTGTTACCGTTATCAAAAAAAGCAAGTCGCGGTGATCAAATAGACAATGCAAATTATTTTTCTCGTTTAGGTCTCAGTCAGGTTATTTATTTTGAGGAATTTTCAGATGAAAAATTACTTAAAATTATCGTTGAAAGTTTTGAAAATTTAGATAAGTTAAAACATAAATTAAGTGAATATAAACCGCTTAATGGCACACAAAATATTATAGAAACGTTAATTTCGTTTTCACATCATTCCTAGAATATTTTAGTTTGTCTATGTGTAGAGCGTATGCTTTTTTCTTTTTTAATTTTTTTCTAATTTATAAAATATATCGATACCGTTAGCAAAATCACTGCGGGTAACTTGTAGCGAGAAATTTTTATTTAAAAGATAATTTATTTCTAAAATACTGATGGGATCTAATAAACCAAGACTGTAAGACACATTCAGCCTAGGAGAGAGTTTTTTTCCCACGATTATCGACGTATTTTGTTCTAAGCGATTAGTGCGCGGATCAAAAATAGGTTTCACACCAATGGTTAATTGATCTAACCCTATTTTTTTTTGAAATTTATTAATAAGGCCGCTTAAATTATTTTTTTCATGACCTAAATGAGTCGCAGCATTTAATAGTAATTGTGTACTTGCAGCGCTGATTTCATTACTGGCTTGACCTGTGATCAAATAAGAAAGCATATCCAGGGATGATTTGATTCTATTAGAAGGATTTGCAAATAAAGTAATCTGAGGATTTTGTAATCTCCCTCTTATATGTAAGCCTATATCTACGGGAACAGGTCTTGATTGATAGGAAAATTCGGATTGAATAAAATGATTAGAACCTAGTTTAGATTTAATCTCATTGGCGTTGTTAGAAGTGGAGGCAGGTAAAATAAAAATATTTCGGTGCGCAGTAATATGAACCAGAGGGTTATTAATGGGCATATTCACGAAATTTAATGTAGAATTTTCCGCTAATTTTAAACGTTGACCATAATAACTGTATTCTCCAGGAAAAAGTTGAAGTTGCCCTGTTGCGAATAAAGGATGATCAGATTCTTGTTTTAGAGACAATGAACCTTTCAATTGAGCGCGAAGGCCTTGATAATAAAGGTGAATATCATTGCCCATTTTTATTTTGAGATTACTTTTTAAGTTAAACGGTAAAGTTAACGTTTTTTTCTTATCTGAAAATTGTACATCGCTTGATAATTCGATGAGATTATAATTTTGTGGATTAATTTTAATTTTAGCTTTAGGAAATAGAATAAAACCTTCTGTTTCAACTTGGTTAATCGTTGCATTGATCGTTAATTGGGGGGAAGCGATTATCTGATAATTTGGATTGTGAACGAGGGTGACATTTTCCCCCTTTATTTTTATTAATGTTGATAAATGAGGTTTTAATAAATCAGTTTTACTAGTAAATGTGATGAATCCTTTACCGGAATAAATTTGACCGATACCCTGCAAACGATGTTTATCGGTGTGTAATTGGTAGTTTATATTTTTTAAATGAAGGCCTAAGCTTGGGATAGAGATACTGGCTTGTTGTAAATGAAGCGTGAAAGTAACCGCAGGTTTCTGCAATAAACCCGAAATTTTTAATTGAGCATTAAAAAAGCCGTGACTGCGTTTAAACTCAGGAAACAATCTCGTTAGAAAATTTAAATTTTTAAGGGTTAAATCAATCGTTGCATTGATTTTCTGTTTGAATTTTAACGGGGAGCCGACTTGATAATGAGGTAAAAGTAAGTAAGCAATGAATTGGTTTTTATTGGTTTCGAACGTTTGGATTGACGTTTCTAATCCATTTCTTGAAACAAAACTATTCATGTGTGTCTGCGGAACGATTATCGAAGTCAGCTGTTGGTCTTTACATCTTTTATTCAGTTTAAATTGAGAGAGAGTGCCTTGCAATGAAAAAGGTAAAAAAGATCCGGTTAATTTTAATTTTACTGGAAAAATTTTTAATCGTTTATTATTAAAATCAGAAGCAGTGAAGTCAAAAAACCATTTTTTATCTTTAGTATTTATAGTTAAAGTACTTTGAATTTGTTTGAGTTGCCAATCGTTCCATTGTAGATTTGTTTTTTCAAGCCCTATATTAAATTTGGGATATTGAAAAATTCCACGAATAGTCCCTTGTAAAGTGATGTTATTTTTTAGGTGGGGGAAAAAGCGAGCTAATTCGTTAACCGTTAATAGCCAATGAATATGCCATTGTTGGTGAATAGAACCGTACAGTTTGAGATTTAAATTTTCAGTTTTTATATTTATTTGATGAATGACAGCAGAACTAATTTTTAAATAATGAAAAATTTCTGGAATGTGGATGTTTTTTCTTTGGTCCGTTTTTGATTTTTTTTGAATAGTATGAATAGTATTCGTTTTTTGTTTTATAAAAAGGTTTAATTGATCAATAAAGATCGAATTAAAAGTTAGTTTTCCTGCTAAAAAACTTCGCCAATTTAAATCAAACTCTGCCTCAGAGATATAAAAATTAATTTTATTATTTTTATAATTAAGTTTCTTTAAATAAATGGGACCCAATAATCGTCCATGAAGTGTATTTATTTTTAGTTGCCCTGGCAGAAATTGTTTTCCAATCAATAGCGCTGCTTCTAAACCTTTTTCTGTGTTTAGAAATAAATAGCCACTGATTAAAAAAATACCTATTAATAAACTACTCAGCCATTTAAGCCAAATTATTTTTTTATTTTTCATAAGAAATCAAAACCCATCGTGAATTGAAACCGTATGGGATGTGAAGGAATATCTAAGGCTTTGCCTGCGGTCAGTTCTAAAGGCCCTAATGGAGATGCCCACACCAAGCCAATACCCGCTCCTTTTTGCAAATGAATCGGAAAATCATTGACAGCATTTCCAGCGTCAAAGAAAAGAGCACCATAAAAATTACGGATCAGTCGATGTTGATATTCAATGCTTCCAACCAATAAATAACGACCGGGACCGAGAGATTGATAAGCATAACCCCGAATGTTTTGGCTTCCTCCTGCGTAAAAAAGCAAAGAGGGAGGAAAATTGGAAAGATTAGAAGTGAGGGTATACCCTATGTCTCCTCGAAACAATAATCGGTTATTATCATTCCAACTGAATATGTATTTACCTTGTAATTCAGTTTGTAAAAAACTAACGGTTGATAACACAGGTTGAGCGGCACCTTGTAGCCTAAAATTGAATCGATAGCCTTGTAAGGAGAAAAGAGGATTATCCGATTTACTGTACGATAGGTTTATACCTGGAGTGAGTAAACGTGCGTTTTTTGTTGGCTGGTTGAGATAGTTGAATCGTTCCACTTGATAATTTAAAAATAAGTTGCGTTGCCAGCCATTCCATTCACATGTACTCGTGGTGCCTATTTGTTGCGTCGTGCGAGTTACTTGAGCTAGTTTTTTTCTAACGATGGCAAAATTAATAGTATAATTATCCGTATTCGGATGTTTTCCAGGAAAAGTGTACGTTGTTTGGAAACCGTTTTGTATTTTAGATAATTGGCTAAAAATACTTAAACGATGCCCCGCTTTGTTGAGATAACGGGATTCCCAACCTAACGTTCCGCGAACACCAACGTCTGTTCCGTAACCTATCCCTGCGGTATATTGTTGAGAGGGACGTGGTGTTAATATTAAAGAAATAGGCTGATGTTGATTGAAACTATTTATAGGAGAATCAAGAATAGATACATTCTGAAAGTACCCACTTTTGTTTAAATTTTCTTGTAATTTTAATAATTGTACCGAAGAATAAGGATCACCCACCTTAAAGGGAATATAACGTTCTAATAAGCGATTAGAAAGTATAGATTGTTTGAAGGTAATAGGACCAAAATAATAACGCGGTCCTGTATTTAATGTTAAGCTAATTTGAGCGGTATAGGCGTTCCGATTAATTAAAATAATGTGTTTAGAAAAATAAGCAGATAGATAACCATCCGCAACAACCTGAGCAAGTAAATTTTCTTTTGCATCCTCGTAGGCTTTACTACAAAAACGTTCGCCTTGATGCAAAGGAAAATCATTCATTAAATTTTTGATCTGGGGATCATCGGGGGTATTTACAATGGAAAGTTCGAGCGTTGTGATTTTTAAAGGAGGGCCTGCGGAAATTTGATACCTTACTTCCCAATTTTCACCTATTTTTTGGACGGTGCGATGAATAGACGGTTTAAAATAACCATAAATTTCTAAAGTTTTTTTGATGTCACGAATTCCATGGTTAGACCAGAATTGGATATCTTCGGTGGAAGGTTCTTTTAAAGTCTGTAAGCTATGGTTCAGCCGCTGTTGAACAGGGCTCATAAGCGCTTGCGGTAACCCTTGTATGCGGTAGGTTATATGAAGACATTGCGTAGTATACCCAGAAGAGACGAAAAAAAGGTTTAGCCACGTCATAGCGGCTATAATCGATTTTATTTTTCTTATCATATTAGGTTAATTAAATACCTAATAAGTGCGTGTAAGTAAAGAGAATAAGCCAAATAATGGCTTAAAAAGTATTATTTAAAAAATTTTTTATTTTTATAAAATAAATTCAGGAGAATCACGTAGTTAAAAGGCTTACAAAATTAATTTTCTCTATTTTAGGAATAGAAATTATTGAACAGGTTCTTTAATGACGTTTTCGCTTTAAATGAAACACGTTATCGACCTCAACACGTCAATGTTGAAGTCAATAGATTATCTTATTAGTAAAGTTTTCAGACCGATTGAATCTCAGTAAGCTTTTTTATCTGGACTTCTATTAAAATCTAATATTAGTATATAAGCGAAATCGAATTAATCTTCACTTGTATAAGGCATTGACTATGTTGAAGCGGCAGTTACTTTTTTTAACGTTAGTGATTTTAATGACAGGACTCTTGGGTTCTGTCGTTAAAGCGGATCCAGTAATTCCTATTACAGCGCCTACCATGGCTCAGCCCACATTTACACCGATTGCTCCCAACGTAAATGCGAAAGCTTACTTATTAATGGATGCTTATAGCGGTAAAATTTTAGCAAGTAAAAATATTGACGAACATCTTGCGCCAGCAAGTTTAACAAAAATGATGACTTCTTACGTGGTTTCTATGGCTTTGCAGCAAGGCCGTATACATCTTACTGATTTAGTTCCCATCAGTGAAGCGGCGTGGAAAACGGGGGGCTCTAAAATGTTTGTTAAGGTAGGTGACAAAGTCAGTGTACAAGACTTGATGCAAGGAATGATCGTTGATTCGGGAAATGATGCCTGTGTGGCAATGGCAGAATATATCGCCGGGAGTCAGGAATCGTTTGTTAATTTGATGAATCAGCAAGCTGCACGATTGGGGATGAAAAATACACATTTTGTGGATGTGGATGGATTACCGGATCCTAATCATTATACGACCGCACGGGATATGTCGATTTTAGCCCGTGCTTTAATTCTTGATTTTCCAGAAGATTATAAATGGTATTCGCAAAAATGGTTTTCTTATAATGGGATTAAACAACCTAATCGTAATCGTTTATTATGGCGGAACCCTGATGTTGATGGAATTAAAACGGGGCATACCAATGAAGCAGGTTTCTGCTTAGCCGCTTCGGGTCAAAAAAATGGGTTACGTTTAATTACAATTGTTATGGGCGCTCCTTCCGATGAGGTAAGAGCTCAAGATAGTCAAAAATTATTAACCTATGGATTTCGTTTTTTTGAATCTCGTAAACTCTATAATGCCGGTGAAAATTTAGCGACGACGAAAGTTTGGTTTGGTGAACGTTCTAAAATTGAAGCGGGATTCGCCACCGATCTGTATGTGACACTTCCACTGGGATTCACTAAAAAACCGATGATGACGATGGTTTTTAGGCCTCATTTAAAAGCACCCCTTAAGAAAGGAGAAATTATTGGTCACGCAAACTTACTTGTCAATGATAAATTGATTGCTTCTGCGCCACTGATTGCGTTAGAAAATTTATCCAAGGGTGGTGTGTGGCGAAATTTAGTTGATCGCACGAGTTTGTTATTGAATAAGATTTAAGTGAGCGATAAATTAAAAATTAATTTTTAAAATGAGGTGCTTTTTGATAAAGCAATCGGTTTTTATGTGCATTGAGTATGAATCCTCATGTTCAAAGTAGTGGTGAATAATTTATATAGGTTCTTAAGAGCCTCGCTAACCGCGATTTTATATCTTATTAGCCTTATCGTTTGGTTTATTCCATTAATGAGTGTCGGTTTATTGCGTTTTATTTTTCCGTTTACGAAATGGCGACAATGGACAAAAAAATTAATGGAACATCTACATCGCGTTTGGCTACGCAGTAATTATTTTCTTTTAAAATACTTAATCCCTATGAAATGGGAAGTGACAGGGCTCGATCAATTAATTTTAAAAGAATGGTATTTACTTATTTCTAACCATCAGTCCTGGGCGGATATACTTATTTTGCAATCTATTTTTAGTAATAAAATCCCACCGTTAAAGTTTTTTCTTAAAAGAGAATTACTGTGGACTTTGCCGATAGCCAGTTGGGCATGTTGGTTATTAGATTTTCCATTTATGCATCGATATAGTAAAACCAAATTGGCTCAATATCCTGAATTAAAAAATAAGGATATTGAAACCGCGAAAAAAGCGAGTGCTCAATTTAAGAAAATTCCGACAACTGTTGCGAATTTTGTTGAAGGCACACGTTTTTCAAAGGAAAAACATGATTTACAAAAATCACCTTATCATTATTTATTACGACCCAAGGCAGCAGGTATTGCCTCTAGTCTTGCTATTTTAGGTGATTTTTTTCATAAAATTCTGAATGTAACGATTATTTACCCTCCGGGTAAAGTCAGTTTATTCGATTTTTTATCAGGGAGTATAAAAAAAATAATTATTGATGTGGAAACAATAACGATTACGAAAGAGTGGCGAGGTGATTATAAAAATGATCGTTATTATCGGATAAGTTTTCAAAAAAAATTAAACGAATTATGGAGAAAGAAAGATCAGCTTATCAAACTTAAATTGCAAAATTTTTAAAAACCGAGGTCAGCGGTGAGCAAAAAAAAATTTTTACGTATTGCCACTCGAAAAAGTCCTTTAGCCTATTGGCAAGCAACAAGCATTAAAAATCAATTAGAAAAAATTTTTCCGTTTTTGAAAATTACGTTACTTCCATTTGTTACAGAAGGAGACAGACCCTCTCATTCTTTAAATCAATGGGGCGGTAAAGGTCTTTTTGTTAAAGAATTAGAAGCTGCTTTACTTCATGGTCAAGCAGACATAGCGGTTCATTCTTTAAAAGATCTTCCTATGACGTTAGAAAAAGGGTTGGTATTAGGCGCTATTTGCAAACGTTGCGATCCTCGTGATGTGCTTATTTCAAGATCGGATCGATTATTCACGCAATTGCCGCCCGGATCTTATGTAGGTACCTCAAGTTTACGTCGTCAGTCACAACTGCTAGCGTTACGTCCAGATTTAAAGATCGGTGTATTAAGGGGAAATATTGGAACGCGTTTAAATAAATTGGCTGCAGGTGAATTTGATGCAATCATTTTAGCAGCGGCAGGTCTTATTCGTTTAAAAAAAACAGAGTGTATTAGTGAATATTTTGAAATAGATCATTTTCTTCCAGCACCCGGTCAAGGCGCATTAGGAATTGAATGTCATGAAAATGATGAGGAAAGTTTAACGTATATTTCTGCGTTGATTCATCCAATCACGCATTCCTGTGTATTAGCGGAGCGTGCGTTAAGTCGGGAATTGGGAGGCGGTTGTCAAGTGCCTTTGGCAGCTTATGCGGCTTCTTTAGGTCAAGACTTCATTCGCCTACAGGCTTTCGTTGGAAGTTCCGATGGCACGACACAAATTAAAGTAGAGAAACAAGGGCCGAGAGTGGAAGCGGAAAAAATTGGATTTTTAGCGGCTCAGGATTTACGTGCGCTTGGCGTTGAAGAAATTTTAAATAAATTTAAAAGAATTAAATAAGTTGAAAAATAGACATTCCTATTTAACCAATAACGTTTTATGGGGATATTCACACAGATCGCAGATGATACAGATAGGACATTTGGGTTTGCGCGCCAAACAAATATAACGTCCGTGGAGCACGAGCCAATGGTGTGCATTTTTTAAGTATTTTTGAGGAACGACTTGTAATAACTTTTTTTCAACGGCAAGTGGTGTTTTTCCAGTGGCCAGACTCGTTCTATTACACACTCTGAAAATATGCGTATCGACTGCAACGGTGGGCTGATGAAAAATAGTATTCAGGATGACATTAGCGGTTTTACGTCCAACGCCCGGTAAACTCTCTAACGCTTCACGATGATGAGGAACGTGCCCTTGATAATTGGCCAGCAAAATTTTACAGGTTTTTAATATATTTTTTGCTTTGGTATTATATAAGCCGATTGTTTTTATATATTTTTTTAAACCAGATAAACCTAACGCAACTATTTTTTTTGGTGAATTCGCTTTGCTAAACAAGGATTGGGTTGCATTATTCACGGATTTATCCGTCGCTTGAGCAGAAAGAATGACTGCAATTAATAACTCAAAAGGTGACGTATAATTTAACTCCGTGGTTGGGTGAGGGTTATGCGTCTGAAACCGCTGAAAAATAGTATCCCGTTTTTTTTGATTCATATTTCTATTGCTGAAGAACAAGTATTTTTAGTTGTAAAACAGGTAGGTTAGTAATTTACACGTGATATTTTTTGTGTTAATTATTTTTCTTTTTAAAATCCATTCTCGATTGAACCATGACACCGAGAAAACGGTGAGGCTTATCTAATAGCAATGTTTTAAAATCGGTATTTAAAGGTTTAAGAATGGTATGCCCTCCATCAATTAAAATTTGTTTAAAATGAGGTAATTCATGTCCCTCTATATGAACGATAGCAAAATCAAGGCTATTTGGTTTTAGATCAGGGTCAATCAGGAGTAAAGTCCCTTCTGGAAAACGAGGCTCCATGGTCGTGTCTCTTGCAGAAACAGCGTAGGCATATTGACTCATAGGGACATCGGTCGAAATGCTGGGTAGAGGTGTTGATTTTTCGGAGAGATCCGGCCAATAAAGTACTTGTTTCCAGGTGAGCAAGGGGATTTGACGCCATCCTTGAACACCCGGGTTAAAAGTACCTGGAATACGATCCGCAGGTAAAGGTTCATCGCCAATGAGCTGGCTAATGGAAATTGCAAAGAAATTAGCGATTGGACTTAACGTGGCAACTTTAGGATTATCTGTTTCTCCTGAACAAATTCGATGGACTACGGGCTGGCCTATCCCGGTGCGTCGTGCAAGCTCTGATTCATTAATTCCTAATTCAGCCATTAATTCTTTAAGAATTCTACTCATCCTACTAGTCGTTTTCATATCGTGTTCACTTATTGGTTAGCGGTAATTTTACCTGTCCATGCTGATAAATTCCAACGCAGATAATAAATGAAGAGTTTATTTTACCCTTCTTCAATAACGCAGGGCGGGTATTCTAACATGACACAGGATTTATATGCTAAATAATGAGAAGTTGTCTTTGGCAGCGTTTTTAGGACAGCTTAAAAAGGGTTTTTTATGACATCGTTATAGGTCAATGTTTTTTACATGAAGTAGGATAGAAGAACAACTCGGTTAAACGTCTAAGAATAAAAGAAGCGCATTCAAACGTAAAAAGAGAGAGTAATGCGAGGCTCATAGTGCTGTCGTAAGCATTTTACTTACCTTTTTGATTGGCCGAGAATTATTATCGAATATTATTTGATTTAATTAAGATAAAGTAGAAATATTTCTTGTCAGTTGCAGATATAATGCATAGAATAACGAGTTCATTTTATAAGAGGTAAAAAGGCTTTATGCTGGCTAAAAGTGAAATATTGGCTAAATATCAACGCTTTCCGGGTGATACGGGATCCCCAGAAGTTCAAATTGCGTTATTATCGGGAGAAATCGAGCAGCTCAATGCTCATTTTCAAATGCACAAGAAGGATAATCATTCGCGCCAAGGCCTATTAAAGAAAGTTGATTTGCGTCGAAAATTACTGAAGTATTTTAAAAGCGTGAATTTACAGGGGTATTTAACATTGATTAAGCAGCTTGGCTTACGTGGTTAGAACGTTCCTCTTAGGGCTTTTCTTTTTCGCAATTGTTGAAAAGCATTTTATTTTATATCATGGGCGCTAACTTTCGCCCATTTGTTTTTTTTGAGGGATTGTAAGCGTGTCAACTTTAAGTCATTCTATTTTTAGTAAATCGATAAAGAAAGTCGTTCAGTTTGGTTCGGAAGAAATTATTTTAGAAACAGGAAAAATTGCCCGTCAGGCAACAGCATCTGTGCTTGTAAGCGTGGGAGGCGTGACTGTTTTAGTCACTGTCGTTGGAAATAAACGACAAACGGATGAAAATCGAGATTTTTTTCCATTAACCGTTCAATATCAAGAGCGTACTTATGCTGCTGGGCGAATTCCTGGGGGCTATTTTAAACGAGAAGGCCGGCCTTCCGAAAAGGAAATATTAACGTCGCGCTTAATTGATAGGCCTATTCGTCCTTTATTTCCTGAAGGTTTTTATAATGAAGTACAAGTTGTTGCGACGGTTTTATCTTCGACCCCAGATATTAATCCAGATATACCTGCTTTAATTGGCGCTTCTGCCGCCTTAGCTTTATCTGGCCTTCCTTTTAAGGAACCCATCGCTGCAGTAAGAGTCGGTTACGCTGACGGGCAGTATATTTTAAATCCCAGTATGAAAGAACTCGAAACGTCTGATTTGGATTTAGTGGTGGCGGCTACAGAAAAAGCGGTATTAATGGTCGAATCCCAAGCGGCTGAGCTTAGCGAAGAAATTATGTTGAAGGCTATTTTGTTCGGTCATCAACAAATGCAAGGGGTCATTCAGTCGATAAAAGAGCTTGCCATAGAAGCCAGTAAACCGGCTTGGGATATCAAAACGTTAGTCTCTATGGATGCGCATGTTGAACAAGCGATAATCCAATCTATTGACACTTCATTAACTGAAGCTTATCAAATCCCAGAAAAGTTTATGCGTAAATTTAAGCTCGATGAAATACGAGAAAACACAATGGCACAATGGTTAGATGAAGAAAAAGGGATTACAGCAAAAGCGATTCAATTCGTATTAGAAAAACGAGAAGAAAAAATAGTACGTAGTCGCATTTTATCCGGCCAATCACGTATTGATGGGCGTGATAAAAAAGCAGTTCGTCCGATTACTATTGAGCCTGGGTTTTTACCGCGTACGCATGGTTCAGCCTTGTTTACAAGAGGTGAGACACAAGCGCTTGTGGTGACAACATTGGGTACCGATAGAGATGCGCAAACGGTAGAGGCATTAGACGGTGAAGGACGAGAAACCTTTATGTTGCACTATAATTTCCCTCCTTATAGCGTCGGCGAAACGGGTCAAATAGGCAGCCCGAAACGACGTGAAATTGGGCATGGAAATTTAGCAAAACGCGCCTTACGTGCGGTATTGCCGAGTGAATCTGATTTTCCTTATGTATTACGGGTCGTTTCTGAAATCACCGAATCAAACGGTTCCAGTTCGATGGCAACCGTTTGTGGGGCAAGTGTTGCCTTAATGGATGCTGGAGTTCCTTTAAAAAAACACGTTGCTGGGATTGCAATGGGCCTCATAAAAGAAGGTGAACAGTTTGCAGTATTAACGGATATTTTAGGTGATGAAGACCATTTGGGCGATATGGATTTTAAAGTAGCAGGCACCGTTGATGGTGTGACGGCGTTGCAAATGGATATCAAAATTGAAGGCATTACCGAAGAAATTTTGAAAGTTGCTTTAAATCAGGCAAGAGAGGGTCGTCTCCATATCTTAAGTATAATGAAAGAAGCGTTAGCCGAACCACGTATAGAGGTCTCTCCTTATGCGCCTCGCATAACAACGTTAAAAATAAATCCGGAAAAAATACGTGATTTAATTGGAAAAGGAGGCGCAACAATTCGGGCGATTACGGAAGAAACAGGGACTTTAATTGATATTAGTGATGATGGTATGGTTAGGATTTCGACATCTGATTCACAGGCTTGCCAAAATGCAATAGAGCGCATTAGGAAGGTAACAGCAGAAGTGGAAGTGGGTTGTATTTATGAAGGTGCAATTGTTAAACTGACAGACTTTGGTGCTTTTGTCAACGTATTACCTGGCCGTGATGGTTTAGTACATATTTCACAAATCTCTAAAGAGCGTGTTGAACAAGTGAGTGATGTATTAAGTGAAGGTCAAATTGTGAAAGTTAAAGTCCTTGAAATAGATAGACAAGGTCGGATTCGTTTAACGATGAAAGATATTGAAGTAGAAATGGAAAATGAAGTGCATTCGTGATGAATCAAAAGCGTGTTTTATCAAGTTTTATTAATTTAGTGAATAAAATTAAGCCGGATATCCATGAATTAACCGTCTTTGATTTGAATAAAAAAATTAATAATCAACATTCTTTTTATTTAATTGACGTACGTGAAACGCATGAATTTCAACAGGGATTTATTGCTCCTGCACGTTCACTGAGTAAGGGAATCATTGAGCGCGATATTGAGAAAATCATTCCTGATTTTGAAGCGGAAATTGTCGTTTATTGTGGAGGAGGCTCTCGATCGTGCTTGGCGGCCTATAATTTACAAAAAATGGGATATTGTCATGTATCGTCGTTAGTCGGTGGTTTTCGAGCCTGGTTAAAGGCCGGTTATCCAATAACTAAAAAGAAAGAATAAATGAACGATTCTAAATGCCGAGGTGGTGGAATGGTAGACACGCAAGTTTCAGGTATTTGTGGGGTAAAACCCGTGGAGGTTCGAGTCCTCTTCTCGGCACCATTCGAAGAATAATTTAACAAAAAATTATCGTTGTGAACCGTTCATAACCAGACTGATGACGTTGCGTATGTTAAGTGTTCCTTGAAAAGCGAGGGACAAAAAACGTGGTATTTTAGGGAATGTCAGTTTTAATAAATTAAATTATTTTTAGTTATATCGCATGTTGAGTGCATCACCGCCCCTCTACGACATTCATCAAACTTTTGAAGAAAACTTCAATAATCCTTCTATCTCAGTAACGCCAACCCTTCGAATTTGGCCAGATAAAACACAGTGGGTTTCTTTTCTAGGTTATTCTTTGGCCTCAAAAATTGGCGTGGCCGCATGTGCTGTAACAACGGGTAAGGGCATTGCATTATTAGCACAGCTTGGCTTTGATATATTGACTTATAAAACCATACGTTGCAAAGCGTACCCTACACATCCTTTACCTAATATTGTTCCTATTCAGGTTGACAAACAATTCGATTATTCAGATTTGGACGAAGTGGTATCGACAAAAAAAATAATTGAAATAAATAATAAAATAGCTATTAGCAATTCTTTTGGTAATGGATGTTTGGAACCTCGTGTCGTGATGCAAGATATTGCTTTTTCAAAAAGCGCCTTAGTGGACGGTCAAGTATTGATTGTATCCGTCTATGGCGAAGGTCATTCACTGTCAGCAATGTCACAAGATTTTATGACCGCAGCGTTAATGGCTAAAGAAGCCGGTGCCGATATTATCGAACTCAATTTCTCATGTCCTAATTTAATGAAATCAGATGAGCCACTTTATCGAAATATGGACTGTGTTTCTCAAATAACAACACGTGTTGTGAAATGCGTCGGTGATATTCCTCTATTATTAAAAATAGGCTTCATTCATGAGCATGAGTTCCCGTTAAAATTATTAATTTCTGCTGCACGCGCAGGCGTAAGAGGAATAAGTGCTATCAATTCAATCAGTATGCGTGTATTGAATCAAAACCATCGTCCTGCGTTTGGAAAAAGAATATATAGTGGGATTTCAGGTTATCCAATTCGTCGGTTAGCATTGCAAAGTGTTAAGAAATTAACCCAAATTAATCAAAAAGAAAAACTAAATTTAACTATTGTAGGGATGGGGGGCATTACTGTAGCTGAACATTTTGATGAATTTTTTGATAGGGGTGCCGATGCTGTGCTATCAGCAACAGGTGTGATGTGGAATCCCTATCTTGCAATGCAATTTCATCAACAGTCATGATCATGAAGAAATTAGTTTCCGCACAATTAGTATTAAAAACAGGTGAGCGTTTTTTAGGATACACTCAATCGACTCAAACTTTCGAAGTTTCGGGTGAAGTTATTTTTAACACAGGGATGTTAGGTTATGTTGAGTCATTAACTGATCCTTCTTATGCGGGTCAAATATTATGCTTTACGTATCCTTTGATTGGGAATTATGGCGTTTCTGCGCCAACGACGTGGGAATCTAACAGAATTCAAGTGAAGAGCGTTGTCGTTTCTGAACTCGCTACATTTTATTCAAATTGTACCAGTCAACATTCATTACTGAGTTGGTTTGAAAATGAAAATATACCTTTTATTGCTGGAGTGGATACACGCGCTTTAACCCATTGTTTAAGAGAGAATGGCGTAACGACAGGAATTATTACTCAATTCAATAAGCCACAATATGATTTTATTGAATTTGATGCGATTGACTGGGTAAAACAAGTGACTATTCGTCAGCCGATTAATTACGGTACAGGTAGAAAAAAAGTTATTGTCGTTGATTGTGGTCTGAAAGAAAATATTTTACGTTGTTTATTAAAGTTTCCGATAAAAATTAAGCGGGTTCCTTATGATTACGATTATAGTCAAGAGAATTTTGATGGTGTTTTTATTTCCAATGGTCCAGGTGATCCCCAATTGTGTAAAAAAACAATAACCATTTTAAGAAAAGCGTTAGAAAAAAAGAAACCTTGTTTTGGTATTTGCTTAGGTACTCAATTAATGGCCTTAGCCGCGGGGGCTAAAACCTATAAATTAATTTTTGGTCATCGTTCTCAAAATCAGCCCTGCGTTTATTTACCAACACAACGATGTTATTTGACGTCACAAAATCATGGTTATGCAGTGGATGAAAAAACATTGCCTCACCATTGGCGGGTATTGTTTCGAAATTTAAATGATGGAACGGTTGCAGGAATTGAACATAAAAAAGCACCTTTTTTTTCTGTCCAATTTCACCCTGAAGCAGCACCAGGGCCTACAGATACGCAGTGGTTATTTGAACGTTTCTATCGCACCTTATAAAAATTATGAAAAAAAAACCAATTAAATTTAGAAAAATTTTGATTTTGGGATCAGGTGGGCTCCGTATAGGTCAAGCGGGCGAGTTTGATTATTCAGGCTCACAGGCTATTAAAGCATTAAAAGAAGAAAAAATTACTTCGGTATTAATCAATCCAAATATTGCTACCGTGCAAACGGACCCCCATTTAGCGAACAAAATCTACTTGCAACCCTTAAATTTGGATACCGTTCAACGAATTATTAGTAAAGAAAAACCCGATGGAATTTTATTGGGGTTTGGTGGCCAAACAGCACTTAATTTAGGTTTGGATTTAGAGGAAAAAGGTCTATTAAAAAAATATAAAGTGACCGTATTAGGTACATCGGTTCTATCGATACGTCGAACAGAAGACAGGGATCTTTTTAAAGCCGTTTTAGAGCAAATTAACATTAAAACTCCGCTGAGTTTTGCAGTCCGAACAGTCTCTGAGGCATTGCAAGCAGCCGAAAAGATCGGTTATCCGATTATGTTACGTTCAGGTTTTTCTTTGGGGGGGTTAGGTTCTGGAAAAATTACTCATCGAGAAATGCTTGAACATCGTGCTCAAGAAAGCTTAGCGTCGGCCCCCCAAATTTTAATAGAAGAATATTTATTCGGATGGAAAGAATTTGAATATGAAATTGTTCGCGATCAAGAAGGGAATGCATTAACTATTTGTAATATGGAAAATATGGATCCGATGGGTATTCATACCGGAGAAAGTATTGTTGTAGCCCCTGCACAGACCTTAAATAATGATCAACATCAGCACTTACGGACGATGGCTTTGCAAGTTGCTGAACACTTTAATATTATTGGCGAGTGTAATATTCAATTTGCGATTAACCCAAAAAATGGAGATTACCGTGTTATAGAAATGAATGCACGCTTATCTCGTTCGAGTGCATTAGCCTCTAAAGCAACAGGTTATCCTCTCGCCTTTATTGCCACTAAATTGGCATTGGGATACCGTTTGTGTGAAATAAAAAATAGTGTCACACAGGTCACCAGTGCTTTTTTTGAACCGGCCTTAGATTATATTGTCGTAAAAATTCCACGGTGGGATACGCATAAATTAAAGGCCGCTGAGCGAACCATTGGAACTGAAATGAAAAGTGTTGGTGAAGTAATGGCAATCGGTCGTTCTTTTTCTGAAGCGCTACAAAAAGCAGTGGGTATGTTGAATAAAGGCGTTACGTGTTTAATGGATTATCCAGAAAAAATTGATAATCCCCGTCAAGAAATCCAATGTGCGACAGATAGGCGTTTATTTGCCTTGTATCAATTTTTTAAAAGGGGAGGTTCGATTTCTCAAGCGGAGCGTTTATCACAGATTAATTTTTGGTTTTTGGCTCAAATTCATCAACTGACAGAATTAGAAAAAAAGTTAAATGTGAATAAATTAGATAAAAATCTTTTTCGCCAGCTAAAACAAGCGGGTTTTTCAGATCGTTTTATTGCTAAAGCAAAAAAAAAATCGATAAAACAAATACGAGCATTACGTTTAAACTATGGCATTATCCCTTTTGTGAAGCAAATAGATACATTGGCGGGAGAATTTATCGCCCATACTAATTATCTTTATCTCAGTTATCATGCCATTGAACATGATATTTCTCCTGCCAAGCGCCGACCTATTATTGTATTAGGTTCTGGACCTTACTCGATTGGATCATCGGTCGAATTTGATTGGTGTGCGGTTAATACGGCACACACGTTGCGTCGTTTGAATGAAACGACCGTTATTATCAATTCGAATCCTGAAACAGTTTCAACAGATTATGATGAGTCTGATCGTTTGTATTTTGAACAGCTCACATTTGAACGGGTACAAGATATTTTAGAGTTTGAATCAGCAAAAGGGATCATTGTTTCGGTCGGCGGACAGATTGCCAATAATTTGGCAGTACCGTTAGCGAAAGCAGGTTATCAGTTATTGGGTACGGATCCGAGGTTTATTGATCAAGCTGAAAATCGAGAAAAATTTTCTGCTTTGTTAACGAAACTCAACATTGATCAACCGGCCTGGGAAAGCATTACCAATTTAAGAAAAGCAAAAATTTTTTCAGCGAAGGTGGGCTATCCAGTTTTAATTAGACCTTCCTATATTTTATCTGGTTCTGCAATGAACGTCGTTTTTGATCCAGAATCTTTGGAGCATCATTTACAGGCTGCGGCACATGTTTCACACGATCATCCCGTTGTGGTCTCTAAATTTGTTCAAGAAGCAAAAGAATTAGAAATTGATGGTGTTGCGAAGCAGGGTGAGATCGTGATTGAAGCCATTTCAGAACATATCGAAAATGCAGGCGTTCATTCTGGAGATGCAACGGTGGTATTACCTCCCCAAAAGTTATATTTGGAAACCATACGACGCACTAAAAAAATTGCGCGTAAAATTGTAAAAGCATTACATATAACGGGCCCATTCAATATACAATTTATCGCTAAAAATAATGCTATTCAGGTTATTGAATGTAATTTGCGCGCGTCCCGTTCTTTTCCGTTCGTTTCAAAAGTCACAGGCCATAATTTTATACACATAGCGACCGAAGTGATGCTGAATAAACACCAACCCAAACAGTATGAAACTTTAGAACTTGATTATGTGGGCGTCAAAGCAGCACAATTTTCCTATAATCGTTTAAAAGGATCTAATCCTGTTGCCCAAGTTGAGATGGCCTCAACAGGAGAAGTAGCTTGCATTGCTGAGAATTTAATAGAAGCTTTTTATAAGGCATGGCTCGCAACGGATCAAAATGTTACAGAAAAGAAAATTTTATTAAGTATCTCGGATAACTACAAACTTAAACTCCTACCGTGGATAAGACATTTAGATGATCACGATTGGCTTATTTACAGCACGGAAGGGACACACCGGTTTTTATCACAGCATGGAATTGCCTCTTATTTTGTGAACAAGACAAGCGAAATTAAAAAACCCAATATTAGGGATTTAATTTCACAACGCAGAATAGCAACAATCATTAATATACCGAGTTCTATGACAGGGTTACAACAAACCGATGGTTTTTTAATTCGTCGTTTGGCAATTGATCATCATGTTCCATTAATTACGAATGCACAGATTGCATTGATCGTTTTACAGTGTTTAGTTCATTTATGGAATAAAAGATTACCGATAGAATCTTGGCAAAATTTAGTGCTCAAAAAAGAATAAATAATGAGCGTATTAAAAAACACAGTGAAGGATTTTTGATAGACATCCGTATATAATTTAGAGAAAAACTGACTGGGTTTAAAATGATTAAAAAAGATATTATATCCATTCGTGATCTTTCTTTGAATGAAATTAATGTGATATTAAACTTAGCAAAAAAAATAAAAAAAAATTCACCAAAGAAATATTTGATCGGAAAAATAATTGCACATTGTTTTTTCGAGCCATCCACACGAACACGTTTATCGTTTGAAACAGCGACTTTACAGTTAGGCGGGCACGTTATCGGATTTTCCGATAGCGAATGTCTTTCCATTAAAAAGGGTGAAGATTTACAAGATACAATCAAAACAATTTCTTGTTATGCCGATCTGATTATTTTGCGACATTCATTTGAAGGCGCGGCGCGTTTGGCGGCTGAAATTTCTGATAAGCCTATTATTAATGCTGGAGATGGTGCAAATCAACATCCTACTCAGGCGTTAACTGATTTATTTACGCTAAAAGAAGCACAAGGCAATTTAGAGGGATTATCGATTGCATTAGTCGGCGATTTGAAATATGGACGAACGATTCACTCTTTAGTGCAGTTGTGTGGTTTATTTAATATGCGTTTATTTTTAATATCTCCCGGGTTGTTACCGTTGCCAGAAACAATAGCAAATGAATTAAAATATAAAGGTATTCGATTTTCTTTCCATACTCATTTAGAGGAGGTGATTTCTAAAGTAGATGTTTTATATATGACCCGATTACAACATGAACGATTTACTTCATCCGAAAATCAGCTCTATATAAACCAATGTACTCTGACCGAGGATAAATTAAAAAAAGCGAAACCTAATTTGAATATATTACATCCTTTACCCCGAGGAAAGGAGATGGATAAATCAATTGATGAGACGCATTTTGCGTTATATTTTAAACAAGTTGCTAATGCAGTTTATGTGAGACAGGCTATTCTAGCGCTGATATTGGATAAAAAATTTAAGTTTTAAATCGATTTTTGGATGAAAACATGATCAAAACGCGTTCCGTTTCAGCCATTAAAAATGGGGTTGTTATCGATCATATACCTCCCGGACAATCACTCAAAATTATGCGTTTATTACATGTAATCAACGGTAAACAACGCGTGACCTTAGGATTGAATTTGCGGAGTACGTCTTTAAAATTAAAAGATTTAATTAAAATTGAAAATCGATTGCTTACGTCCGGAGAAGTTGATCACGTGGCTGTTTTCGCGCCTGGCGCAACGATTAACCGAATTAAAAATTTTAAAGTGAGTCATAAAATAAAATGTGAATTACCCCATGTTATACGCGATATTTTAGTTTGTCCTAATTTAAATTGCATAACCCACGTAGAAAAAAAGAGTTATTTTGAATTAGAAGGATCGTCCAATCAATTTAAACTACGCTGTTTTTATTGTGAAAAATTATTTGAACGCGGTGAAGTTGAAGAGATTTGTTTATGATTCAAATAAAAAATGTATGTACTCCAGAAAATAAACGAAAAAATATTGTTATAGAGAGCGATCAAAATATTATCATAGACGCAGAACATCTTCTTGTATTCCCTGGACTCATTGATCCACACGTCCATTTTCGCACGCCAGGATTGGAATACAAGGAAAATTGGACAACAGCTGCTAAGGCAAGTATCAAAGGCGGCTATACAACGGTTTTCGATATGCCGAATACATTGCCCCCTACGATAACCAAAGAAGCCTTAATAGAAAAAAAAGCGCTTATTGATAAACAGTTAAAAGCAATAGGAATTCCCCTTCGTTATCATTTATTTTTTGGTGCGGACAAACACCATTTACATGAAATAAAAAAAGTAAACGATAAGGTTATTGGTATAAAAGTTTTTATGGGGTGTAGTACTGGGGGCTTAGTGATTGATGATGAAGAAAGTCTGCATGCTATTTTTAAATTAGCTGCCAAAGAGAATATGCTCGTTGCCGTTCATGCCGAAGATGAAGTGCGTTTAAAAGAAAATAGGAAGAAATTTAGGGATGTACAATCCTACTCGATTCATTCTGAAATTCGTGATGAATCAGCGGCGATAATCGCAGTAAAAAAAGCAATTCAGCTTGTTCGTTTATACAAAACACGATTATATATTTTGCACGTGAGCACACGCCAAGAAATTGATTTAATTGCGCAAGCAAAAGAAGAAGGCCTCCCGATTTTCGCAGAAACAACACCACACCATTTATTTTTAAATGTTAATGATTATCCCGATTTAGCCGGAAAGGCGATAATGAATCCACCGTTGCGGTCTTCAGAACATCAGAGAGCATTATTTTCGGCAATAAAATTAGGAATTATTGATACAATAGGCTCCGATCATGCGCCGCATACACAAGAAGAAAAGGCCAAACCGTATGGATTATGCCCATCGGGGGTACCGGGCATAGAAACAGCGTTACCACTCCTATTAGAGGCATATCACCAAGATTTAATCACCTTAACAGATATTGTCAATTTAACGTCTTATCGCGCAAAAAAAATATTCCATTTAACCCAGTGCCACGATGATTATGTATTAGTGGATTTATCGTTAGGAAAAAAAGTTCAAGAAAAGTATCTGAGTACAAAATGCCAATGGTCGCCCTTTAGAGGACGTTTTTTGAGAGGTTGGCCCGTGATAACGATATTAAAAGGCCGCATTTATGACCTCAGCAAGATGACCTAATGAGGAGTTTAATTTATTTTTGGATATATTTTGTTAATCCTTTTTTAAAGCAAATCAGTGCTTTAAAAGGTTCTTCTGTATCTTCAAATAATTGACCTAATTCCAAATAAACCTCGGCATTCGACGGATCGTAATTTAAACTTTTTTCGAGATAATCCTGAGCTTTTCCCCATAATTTTCTATGCCGACACAGCCGACCTAAGCTTAATAAAAGATAAGGATCGCTTGGATGTTTTTTTAGCCATTTTTCTGTGATGGCTAACTGGTGTGTCGGATTAGGACTTTTAATCAGGCTATAAGTCGCAGCAAGCGGACCAAACCATTGTTTTTTTAACTGTTTTATGATTAATGATTCCGCTTTCGCGTCCTGATGATGGTTGATAAGACCTTGAATATAGTCGTTTAAAAGGAGAGGATCTTTTTTTATTTTAGGGGGTAAGTTATTCCATAGTTGCTCCAATGTTGCTAAATCGGAGGTATATTTTTCTTCGTTTAATAGGCCTTCATAACTTTCTTGTTGTAATTGTTGAAATTGATGACTCGATATCCAGGTCTTATTTTCCAGTTGAGGTAAAATTTTTAAAATAGAGTGCCAATGATGTGGTTTTTGATAAATGGAAGAAAAAAGACGTTGATCGGTTAGCATCGTTGTTTTCTCTAAACGCTTTTTCTCTAATTTTTGGTGCCATTGCTTTGGAAGCATGGATATAAATGTAAAGAAACGAATGAAATAATAAATTAAAATAAAACTAAAGCTGATGATTAAGACAGCAAGCCAAAGTGGCATTTCTAAAGCAAATTGATGCCATGAAATTAATAGATAACCTGGATCAGTGGTTAATTGAACGCCAATCCAAATTGAAAGCAAAAGAACAAATAAAAAAATTAAAAACCGATACATCAAGAGGATTCCTTTTGATTAGCGGTAACAGCAAAAGTAGTGTTCTGGGTTTTCTCAATCGTGGCAATGATTTCCAATAATGGGTTTAAATCAAGAAATGGAGATTGTAAATTGATTTGTTTTAATTGATTAATCGTTTGTAACACGGTTTGTGTCAGCGGCGAATCCGTTGAAAAATGTTCCATGATAACGGTTTGAAATTCCTGTAAACTCATTTGATAAATCATCGTCTCATGATGTATGAACGCCCATTGAACTTGTTGCAACAATAAATGTAGGTTTTGTTGCAAATAATGTTGTTCTATTTCGGGCAGTAATGGCTCTATTGGCTTGTTTAAGCGTCGAATGACAATTAATTGCCGAAAGCTATTTAGACTGTCTCGAAGTTTATGTTGCCATTTTTTTTCTGACGTGTTGTTGGCCTTGGACTCTGTGGATGGAACGAGAAGTGAATTTTTCGAGGGCAATAATGGTAGCCGAGAAACTTGTTTTTTTAATGTGTCTATCTGATTAAAAACAGCCGTTAAATCAGTAGAAGGCAACTCTTTTAAACGAATTAAATATTGACTCAATAATTGGCGAAGCTTTTCGAATTGAATATCTGAACTCATAATGGAACCTAATTGGTTATTCGCTAAGGTGAGGGCAGACAAAGCAGTGTTAATGTCATGAAAATAAATAAGATTGTATTGTGCTAATTGTATCAAATGATGCGCATTAGAGAGCAGAATACGATTATCGTGACTTGAAAATTTTTGTTCTATAAAATTTTCTAATTGCTTGACGCGTTGTTGTAAAGTATTGTTCTCCGCTTGATTTTTTAAAATCTGTGTCTGAAGCGAGGATTGTTGATTTTGATAATTTTTTATTTCATCTCTATTTTTTAACCATAAATAACTGAAGCCTACTAATAAACTTATCCAGGTGATGAGGAGTAATCCAATAGCAGCCCATGCCGTAAAACAGCGTTTCGATCGAGGCTTATTTTTTTTAAGTCTTTTTTCGGGTTCTTCTAAATGGGGTTGTGCTTCCATATCGGTTGCTCCTGCCAGGAAAACAGAGTATGTAGGATAGCGTCATGACTTGCATTATCCGCTATTAAAGGCAATTTGACAAAGCCTAATTTTTTTGCAATGACCGCCAATCGAGGACTAATGACAAGCATTTGTTTTTTAAATAAATGACTTTCCCAGCGCGGATGCAAGAGAGTGACCAAATTCTTGAGTCCTGTCCCCGAAGTACAAATAATGACATCAATGTCCTCCTGATTAGGAATACACTGTTTTTCAATAGCAGGCAGCTGTCTTTTATAAACAACAAGATTATTGACGCTGGCGCCGCGTGTTTTTAAATTTTTTATTAGATTTAAACGACCGCCTTGACCTTTTATGATTAGAATTTTTTTCCCTTTTATTGTTTGTAATATTGAGAGGTTTATGATGCCCATTCCCGTATAGTTTTTTTCAGGATGAAAATGGCTGGGTAAATGATGTTGTTTTAGTGCGGATACGGTGCCAAGGCCTGTAGCGATAGTTTTCGTACTACAAGGCCAATGGGGCCAAATAGCGTGAATAGACGGGGCTGTGTTAAAAACGGAGTTAGGGCTTATAAAAATAACAAAATGGTAGTGGTTAAGTTTTTTTAGTTCGGAATTTATTTTTTTTATATTCGGTACTTGATTAATTTCCAATGTTGGAAAATGAACAACGAAGCCACCACAATTTTGGATTTGAGTGGTTAATTCACTGGTTTGGTGTAAAGGCCGTGTTATAAGAACGCGTAAATTATATAAAGCCACCATCGTTATAAAATAATAGTATTTGTAGAGAGAATCAATGCTGATTTTAATCTCATGATTTAAAGGAGGACACCGGATTAAATCGAGATCTTTGCTTGGAAAGACAGGGTGGTATCATGTTAATATGATTGGATAAGCTAATTTCTACTGTGAGCGTTTCTGATCATTCATTTATCACGAATATTCTTTATTATCTATACTTTTTACCTCGGCGGATTATGAAATGATTTCTGGCTCCACGTTTTGAAATGTTGGAAACCGAACACGATAAGTGCGGTTCATCCACTAGAAATATTTTTATTTTATACGGATAACGAAAACGGATAACGAAAGCAAGCACTCTTTAGGGTTTTTATGTATTTTACACAGTTAGACGATTTAGGGTTGAAAAACAAACGGGTTCTTATACGAGAAGATTTTAATGTCCCTTTAGATAATGGCAAAATTACGAGTGATGCACGTATACGAGCAGCGTTACCCACTATTCAATATGCCTTAAAAAAAGGGGCAGCGGTCATTTTACTTTCCCATTTAGATAGACCTCCTGAAGGTAACATGACGCCTGAATTTTCTTTAGCGCCTATCGCAGTACGGTTAGGCCAGCTTTTGGGACAACCCGTTCGATTTATCACCCACTGGCTCGATGGATTTGAGATTACACCTGGAGAAGTAGTTTTATGTGAAAATGTGAGGTTTCAGCGTGGCGAAAAGAAAAACGATCCCATTTTAGCCAAGAAAATTGCACAATTAGGCGATATTTTTGTTATGGATGCATTTGCAACAGCGCATCGTGTTGAAGCGTCCACCGTGGGTGCTGCCCAGTTTTCACCCCAAGTTTGTGCTGGATTTTTGCTAACATCGGAATTAAATGCGTTGAGTGTAGGGTTGGAAAATCCTTCAAGGCCCTTATTAGCGATTGTCGGGGGATCAAAAGTTTCGACTAAATTAACGCTGTTATCTTCTTTACTCAATAAAGTAAATTTTTTAATGCTGGGTGGAGGAATCGCGAATACTTTTTTAGTGGCTCAAGGTTATTTTATAGGCCGATCGCTCTATGAACCAGCGCAGGTTCATAGAGCAAAAAGACTTTTAGATTTATCGAAAACATTGCACGTAAAAATCATATTACCTACTGATGTAATTGTGGCGAATGAAATTTCAAATCATGCAAAAACCGCGATTAGAAAGGTAACCCACATTAAAAATGAAGAAATGATTTTGGATATTGGACCTGAATCAATGAAGCAGTATACCGATTATGTAAACCGGTCAGCTTCTATTTTATGGAATGGTCCCCTTGGAGCTTTTGAATGGACACCCTTTCAGCAGGGAACGCGTTGTGTCAGCGAAGCCATTGCGAATAGCCCCGCGTTTTCTATCGCCGGGGGTGGCGATACCTTGGCAGCGATTGAAAAATATGGCGTTGCTCATAAACTTTCTTATATCTCTACAGGAGGAGGCGCTTTTCTTGAGTTTTTGGAAGGAAAAACGTTACCTATTCTCACTATTTTGCACAAACGGCAGAAGGAAAAACAACGATGAAACGGTTTAAACGAACGAAGATTGTCGCTACATTGGGTCCTGCTACCGATAGCGTAGCGGTTTTGCAAAAGATGATTGCGGCCGGTTTAGATGTTGTTCGATTAAATTTTTCTCATGGTAAAGCAGACGATCATATAAAACGTGCTGATTATGTTCGCAAATACGCAAAAGCTGCGAATCGAGAAATTGCTATTATGGCGGATTTACAAGGACCTAAAATTCGTATTTCGTGTTTTAAAAAAGGCGCTATTTTTTTAAAAAAAAATGCTTTATTTATTTTGGATGCTGATTTAGACGAAGAGGAAGGCGATGAATGTGTCGTCGGTATCGATTATAAAGAATTACCACGCGATGTGCATTCTGGAGATTCATTATTGCTTGACGATGGACGTATTGTATTAAAAGTTAAAAAAATTCAGAAAAATAAAATATTCTGTAGGGTTGAGGTCGGGGGAAAACTTTCTGATAATAAAGGAATTAATCGCAAAGGGGGAGGACTTTCAGCGATAGCATTAACTGAGAAGGATAAAAAAGATTTAAAAATCGCAGTTAAATTGGATGCAGATTATATTGCTATTTCTTTCCCACGCAGTGCAGCGGATATAAATTTAGCACGAAGTTTATTAAAAAAAGCGAAAGGTCATGCGGGTTTAATTGCAAAAATAGAACGGAGTGATGCTATTCCTGTTATTGACGAGATTATTCGCGCTTCTGATGCGGTTATGGTCGCTCGTGGTGATTTAGGCGTGGAAATCGGCGATGCAGAATTGCCTGCGGTCCAAAAACACATTATCCAACGGGCACGCTCATTAGATAAGGCCGTGATAACCGCCACACAGATGATGGAATCAATGATTCATAGCGCAATTCCAACCCGAGCCGAAGTTTTTGATGTTGCAAATGCGGTGTTAGATGGTACAGATGCGGTGATGCTCTCTGCAGAAACAGCCATTGGTGACCATCCGGCTTTAGTCGTTGAAGCAATGGCGCGTATTTGCTTAGGTGCAGAAAAGCAAGCAAAAACACGCATATCCCGACATCGTGTAGAATGCCAATTTTCCCGTCCCGATGAGGCCATTGCGATGGCGGCCATGTATACCGCCAATCATTATGATATTAAAGCGATTATTGCCTTAACTGAGTCAGGCGCGACTCCTTTATGGATGTCTCGAATTCGTTCTGGATTACCTATCTATGGGTTGGCGCATAACTTAAAAACGACGCGCCGATTAGCGTTGTATCGCGGCGTATATCCCTTGTATTTTAATATTGATGAACTGTGCCCAGAAAATATTGCTCATTTAGCGATTAAAGAATTAAAAAAACACAAAATTTTAAAAAAGGGAGAACACGTGTTAATTACGTACGGTGATTTGTTAAAAACAACAGGCGGCACTAATACGTTAAAAATTTTAGAAGTGGATTAAAAAGGATAACTGAAGGGCTTTAAATTATTTTAATTTAATCTTTTGTTTTTTCATGCATTGATTACAAATACCATAAATAATAAGACTATGGTCAGTCATCTGGTAATTCGCTTTTTTGGTTACCATTTTCTGACGTTGCTCGATGATTTTATCCACAAATTCATCAACTCTTCCACATTTAATGCAAACTAAATGATCATGGTGATGCCCTTGATTCAACTCAAATACAGAATGAGCATCCTCAAAATTTTGACGCTTGACCAAACCGGCTCGCTCAAACTGTGTTAATACGCGGTAAACAGTCGCTAAACCAATGTCTTCACCCGATTCCAATAAAATTTTGTAAACATCTTCAGCACTCAAATGACGGGTTTTAGTTTGTTCAAGTAACTCAAGGATTTTCATTCGGGGACCCGTTACTTTTAAACCCGCTTCGCGTAATTGTTGATTATCCATTAGACTCTCTCTAAACTCCTCGATGAGTCATTGTATCGAATGACGTTAAGTTTCAGCTTATGATTTTATTTAAATGATATTTTTATGAAAAAGCTATTGTTAAGTTTGTTGTTAACGCTCATGATTGCTGGCTGTCATATCGTTTATCGACACGATATTCAGCAAGGAAATATACTACAGCAGTCTACCATAGACCAACTACATCTCGGTATGACGAGGGAGCAAGTTTACTATCTATTAGGCAGTTGTATACTGGAATCTCCATTTCAAGCAAATCGGAAAGATTATATTTATTACGTACAACCCGGACATGGAGAGCCTATTCAACGACGTATTACGCTTATTTTTTCTAATAATCGATTGCAACACATAGACCAATCAGCACTTCATTAAAATCCATTAAGGAAATGCGACCTAACGATAAGGGGACGTTTTTTGTTTTTGAGCGCGATTCACTCTTATTTTTTTAGGATCGATTAAAAGTGGTTGATAAATTTCTATTCGATCTCCTGCGTTTATTGGCGTGTCCAACGTGCATAATTTACCAAAAATTCCGACTTTATTTTTTTTGAAATGAATTTGAGGAAAATGGAGTAAAATCCCTGAAAGTTTTATGGCTGCTAGGATACACGTGTTGGGAGGAACTAAAATAGAGATGATTTTTTCTCCAGAACGATCAGCAAAAACAACATCAACCTGAAAAAATGGCATTGTTATACTACCGTTGAGTGAATATAACGTCCAAATGGACGGTCTCCATAAACCTGTTTGGCTCGTTTAAAAAAGGCGTCTACTAAAGTATTGGCGACTTTCTCAAAAATAGGTGAAAAAGCAAGCGCGAGTAAAGGTGTAGAAAATTCGAACTCGAGGTTCAAATTGATTTTAGAGCCGCGTGGTGTCGCTTCAAAAGACCAATATCCTTCTAAATGTTTAAAGGGGCCGTTTATAAGACTAATTTCAATCAATTTATTTTTTTGCATACGATTCGATGTGGTAAAACTTTTAGAGAATCCTCCTCCTTTTAAGGTTAATTGAGCCTTTAGACTATCCTCATCCTGGCTGATAACATGACTTGCTGTACACCAAGGAAGAAATTCACTATATTTCTCAACCTGACTTACGAGATTATACATCTCTGAAACATCATAAGGTACTTCTAAGGAATGTTTAATAATTGGCATAGGTTTTATTAAAGGCGACTATCATGGGTAGGTTTGCTATGCTTGGTTTTTGTTATGATTGTTAGCAGGTTTTAAGTATATACCATGAATTCTAAGAAAGCATTGCAAGAGGCAACAATTGCATTAAATAGACGTGCGCGTCACGATTATTTTGTTGAACAGTCTACTGAAGCTGGATTGGTTTTACAGGGTTGGGAAGTCAAAAGTCTGCGGAGTGGGCGCGCTCAATTGACAGAAAGCTACGTTGTCATTAAAAATGGTGAAGCATGGCTCTTAGGCTGTCATATTACCCCAATATCAACGGTATCAACCCACCATAGCCATCCAGATTCTACACGCACACGTAAGCTTTTACTCAATGAACGAGAACTCAATAAGCTTTCCGGGTGCATTATGAGAAAAGGATATACACTGATTGCTTTAAAACTGTACTGGAAAAATAATCGAGTTAAATTAGAAGTAGGTTTAGCGAAAGGTAAACAGGCCCATGATAAACGAGCAAGTCTCAAAGAAAAAGATTGGAAAAGAGAAAAATTACGGTTGGGCCGTTATTCAATGTAGGTGAAATACTTACTATTTTTTTTGAGGAGATAACAGAAAGCCTGCGATAAATGGGTTATAATAGGTACTTGGGGGCGATCTGGCTTCGACGTCGGTTACAAACCCTAAGGTGCATGTCGAGGATGCAACTTTGCCTCGTTAATCATGTTGTAAATCTATAGTTGCAAACGATGCTAACTATAACGCTAAAAACGTTGCTATTGCTGCCTAATCCGTAGTTAATTCGTAACGTTGGTGCTGTCTAAACAACAGCCGGCGCCATGAACTCCATAGGCTTGTATATCGGAGGGAATGGTCAACATTGACAAGCTCGTAGTCTAGCCCCTTCTGAGGCGAAAACTACTAAAATCAATCAGAATCGTCGATTAGTTCCCTGTCAATCGGAAATAGATCGATTAAACTTAAAGATTGTACTAAACATGTAGTGCCGAAGGCAGCGGGCTTGCGGACGTGGGTTCAATTCCCACCGCCTCCACCAGATTTTCCTTTTATAAACAGCATTGAATACTGAACGAAGGTTAAGTCGCTTATTTAATGCGCTAAAAAAGCTAAATTGTGTAGCAACTGACCGAGCTTCCTAGTGACAACCTTCTTAAAAAAGAATAGACTACCGGGCCCGTTAGAAAAACATGATTAATATTTATGGAAAACCTGGTTGTTGTTGTCCTAGGCCTTAATGAAAATCAGTTTACTGATCAAATATTTCGAATGGTTTCCCATAGCGGTTGCCATATAATTGATGCGCGTGTCAATACGACCGCTAAACATGTGATGATGATCTTGTTGATTGGGGGGGCTTGGAATACGATTGCTCGGTTTGAGACACTGATTAAAAAATATGAAGGTCAAGTTTTAGTTGAACGTACACAAGTTCGTGGTGCTCAACTGGACAGCCTCCCTTACTCTTCTTACATTGTGGCGCCTGATACTCCCCATGCTTTAGTTACTATTATTCGTTTTTTATCCGAGCAGCAGGTAACGCTGTATAATCTCCATGTAGAATCTTATAAAGCCCCAATAACCGAAGCGGCTATGCTAGGAATTACATTATCATTTGGTTTCCCCGCTCAACCGCCGCATTTAATTGCCGATTTTCGCGAACATTTTATTGTATTTTGTGATGAAAATAATTTTGATGTGGCAATGGAACCTCAAAAGAACTAGTTTTTATTGAATGGATATCATTTATCATTATGGTCATTCTAAATAAGCGAGCCCCTCAATTTAGTTTACCTGCTACCGGAGGTAAGCGAGTGAGTTTAAAAGATTTAATAGGAAAGAATGTTGTGTTGTATTTTTATCCTAAAGACTGTACTTCAGGATGTACACAGGAAGGAAAAGATTTTACTAAAAATTATAAAAAATTTTCCTCTTTAAATACTGTAATTTTAGGGATATCACGAGATAGTTTAAAACTTCATGAAAAATTTAAATTAGAATATCAATTTCCTTTTGAGCTATTATCAGATACTGACGAAAAAGTATGTCAATTATATGGAGTGTTAAAAGAAAAAATGATGTATGGAAAAAAAATTCGAGGGATAGAGCGAAGTACTTTTTTAATTGATAAGTTAGGAATTTTACGTCAAGAATGGAGAAAAGTGAAAGTGGTTGGACATGTCGATGCCATATTGCAGGCTGTGGGTGAGTTAAGTCATCGTGGGTGTTAGCATAATATGTTGTTTTTATTACCTGCTTTTTTGCAGGAAATGACATTTAAAATAGCATTGACTACACTGGCTAACGGTATCGCAAAGAATACCCCCCAGAATCCGAGTAAGCCACCAAATACGAGTACAGCAATAATGATCGTTACGGGGTGCAAATTAACCGCTTCAGAAAATAAAAGAGGAACTAATACATTAGCGTCTAATGTGATAATTAAAGTATAGATTGCGACCAAATAGGCAAAATGCGCCGTCCATCCCCATTCTAAAAACCCAATAATAAGCACTGGAATAGTCACCATCACTGCGCCTATATAAGGAATAATGACAGATACTCCCACTAAGACGCTCAGTAATATGGCATATTGCAGGCCCAGAATAGCAAATGAAAGATAAGTTATTATCCAGACTATAAGCATTTCTAAAGCTTTTCCTCGCACATAATTGCCTGTTTGAGTAAGCACTTCTGTCCAAACTTGAGAAATTAATCGTCGTTTTTCAGGTAAATATCGACTTAGCCAGCCGATTATTTTTTTTTCATCAAGCAGAAAAAAATAAACTAATAAAGGGACTAATACAAAATAAATGGCAAATGCAATGACATTCGGAATATAACCTAAAGAAGCGGATAATAATAATTGACCTGAGTGGGTTAGTTGAGATTTAAATTGTAAAATCCATTCTTGAATTTGGTTTACAGAGGTATAACCGGGGTATCGAGTAGGGAGATATAAGAGAAGTGCTTGGCCTTTTGCCACCATTGCGGGTAATTCAGCAATTAAATTATTTAATTGACGGAACAATAGAGGTAATAAACCTACAATTCCAATGATAACCAAACTTACAAAACTAATATAAACACCTAAAACTGCGGCGATGCGGGGTAAGTGAAGCTTTTCTAAAGAATGGATTGGCCACTGTAATAAATAAGCGATAACAATACTGACAAATACAGGAGCTAAAATTTTCCCTAAGGAAGCAAAAACAATAATAATAAATAGTAGAAATAGCCATAAAATAGCTAACTCTGGGTCAAAAATATACCGATTAAGCCAGTTTTTAACGAGCTGTAACATAGCACTATTACTTCACTGAAGTGTGAGTTAAGAGGAGTTTATTGAACAGAAGAATTAAAGTCAAAAAAAGCATCAGCTTATTTTGAATTTTTTTCGGATTATTCCCATTCGATGGTTGCAGGCGGTTTTCCTGAAATATCATAAACAACGCGAGAAATTCCATGTACTTCATTAATAATGCGATTTGATATGGTTTCAAGCAGCGAGTGAGGCAAATTAGCCCACCGAGCCGTCATAAAATCGGTCGTTTCTATGGCGCGAATCGCAATAATTGGCGCATATTGACGGGTATCACCAATAACACCCACTGAATTAATCGGTAAAAAAACACAAAATGCTTGACTTATTTTATGGTAATAATTCTGCTTGCGAAGCTCTTCAATTAAAATCAAGTCGGCTTTGCGTAGCAAGTCTACCTTTTCGTGGGTTACTTCACCCAGTATTCGAATCGCTAATCCAGGGCCCGGGAAAGGGTGTTTATAGACGAGCTCAGGGGGTAAACCTAATTCTATGCCTAGTTCACACACTTCATCCTTAAATAATTCGCGTAGGGGTTCCAATAACTTGAGCTTCAGTGTATCTGGAAGCCCACCGACATTATGGTGAGATTTAATGGCATGTGCTTTTTGCGTGATTGTCCCCGCTGATTCAATGACATCTGAATAAATCGTTCCTTGCGCAAGCCAAGCAATATCTTTATGTTTGCTGGCTTCAGACTCAAATATTTCAACGAACAAATTACCAATCGCTTTACGCTTTTCCTCAGGATCAGTGATGCCTTTTAATGTGTTTATAAAGCGCAGAGAAGCGTCAATTTTTACCACTGAAATCTGCATATCATCTGCTAAGGCCTGTATCGTTGAATCTTTGTCTGTGATGCGAAGTAAGCCTGTATTCACAAAAACACACAGTAATTGCTTGCCAATTGCTTTATGCAGTAAAGCAGCTAATACCGTTGAGTCAACACCACCCGAAAGTGCGAGCAAAACTTTTTCTTTACCAACGTTTGTTCTTATTTCAGCAATTTCATGTTCCAAAATTTCAGGGGCGGTCCAGCTCGGTTGACAACGACAAATTTTTTCCACAAAGCGCGCTAATATTTTCTTCCCTTGATACGTATGCGTTACTTCGGGGTGAAATTGCAAGCCATAGAATTGACGAATGGGACAAGCCATACCAGCAATAGGAGTATTGGGTGTACTTAATATAACGACAAATCCAGGAGGAACTTGTTCAACATGATCGCCATGGCTCATCCAGACATCGAGTAAGGCAGTCTCTTCATTTTTTGCATTGTCACGCAAATCAGTTAATAAATGAGTTTGTGTAGTGATTAAGCCTTGAGCATAACCGAATTCTCGATTTGTGCAGGAAACAACTTTACCTCCGAGCTGTTCAGCCATCGTTTGCATACCATAACAGATGCCTAAAACGGGACACCCTAAAGTAAACACAATTTCTGGAGCGCGCGGTGTTGTCATGGATGTAACGGTCTCAGGTCCACCCGATAAAATAATTCCTTTAGGTGCAAACGCTAAAATTTTAGATTCTGAAACATCATAGGGATAAATTTCACAATAAATATGTAATTCACGAATGCGCCTTGCAATTAATGGCGTATACTGCGAGCCAAAATCGAGAATTAATATACGTTCTTTTGGAATTGTCATCTTAAGCTATGCTCCATTTTTATTCGAAATTAATTTTAAAGATTTATAAAAATGCTAATTATTACTAATCATTGATTATAGATTTTCAATGTTCACGATAATAATTAGGGGCTTCTTTAGTAATGGTCACATTGTGAACATGACTTTCTCTTATCCCTGCAGTGGTTAGTTTTATAAATTGTGCCTTTTTATGGAGATCGGTGATATCGGCACTCCCGGTATAGCCCATACCGGCCCTAACGCCACCTAATAAGTGATGAATCACTGTTTGCAGGGGCCCTTTGTAAGGTATCCTTCCTTCTATTCCTTCGGGCACTAGTTTATTGGGTTCTAACGTTTCCTGAAAGTAACGATCAGATGATCCTTGTTGCATGGCGCCCAAGGATCCCATCCCTCGATAAGCCTTATAGGGCTGACTTTGGTAAAGCTCTATTTCTCCAGGCGCTTCTTCAGTTCCTGCGAATAAACTGCCTATCATAACGGCGTGAGCACCCGCCGCTAATGCTTTACACAGATCGCCTGAATAACGAATCCCACCATCTGCAATCAACGTTGTCGGTTTTCCCTTTAAGGCGGAAGAAACATTCATGATGGCAGTAATTTGAGGGACGCCTACACCGGTCACGATCCGCGTTGTACAGATAGAACCTGGTCCTACCCCTATCTTAATTGCATCCGCACCGGCGTCGACCAAAGCGAGTGCGGCATCAGCGGTTGCAATATTTCCTGCAATAAGATCAACATGGGGATACTCTGTTTTTAACCACTTAACCATATCAATAACTGTTTGAGCATAACCATGAGCGGTGTCAATGCAGATGAGATCAGCTCCGGTTTCAATTAAAGCGATTGCACGTTTCTTCGCATTCATACCGACACCAATAGCGGCACCTACGCATAATTGGCCACGTTGATCTTTTGTTGCAAAGGGTTTTTCTTTGGTTTTTTGCAGATCTTTAGCGGTTATTAATCCACGACAGTGAAATTTTTCGTCGACAATTAATATTTTTTCTAAACGATGGTGATTTAACAACGCGATAATTTCTTTAGGGGAGGTGTGTTCTTTCGCGGTAACGAGTTTTTCTTGAGGAGTCATTACTTCAGAAGCAGATTTATCTAAGTTTTCTTCATATCGTATATCGCGATGCGTGACTATCCCGACTAAGCAATTGTTTTGGATAACGGGTATTCCTGAAATTGAATAAGTTACCATTAATTGAAGTAGTTCACGCAATGTTGTTTCTGGGGCAATGGTAATTGGGTTTCTTACTATCCCATTTTCAAAATTTTTCACTTTTCTAATTTGTTGAGTTTGTGCTTCAATCGACATATTTTTATGGATAATCCCTAATCCTCCCTCTTGAGCGAGGGCGATTGCAAGTTTTGCTTCAGTGACTGTATCCATTGCTGCGGAGATTAAGGGTATTTTTAAGTTTATCTTAGAAGTTAACTGTGTTTCTAATGTCACCTCTTTAGGTGAAACTTTTGAATGATCGGGAAGTAATAGAACATCGTCAAACGTTAAGCCTTCTTGAATCATTTTCATAAGTGCAAATACTAAAAATTAAATAAAATTGCGTAGAAGGTACCTTATAGCCCCTTTTAAGTCCAGTCGTCGTAAAACAAAACACGCATTCAATGGGATAAACAGTGAGTCGCAGTGTATAAAAGTGAAGGTTTAATGGTTGATGAGGTTGATGAAGCGTGGATAACGGGGAGTAATACTATTCTTTCATGGAAAAACCATGGGCGAATTATGAAGGGAAAACGGATTGAATAAGGTTAGTATTTTAAGTCTTTACATGCTATAAATGAGTAGTATTTTATCACATTTTTTGATCAGACTAAGAATCGAATAAAGCTATTTTACTGAGTCTTTTGGAATTTTTATGTTTCCACTTTATGGAGCTCATGAAAAACCACTTGTCATTGCTCATCGTGGGGGGGCAGGATTGTGGCCTGAAAATACTTTATTTGCATTACAGAAGGCAGCAACGTTGGGAGCAGATTTGAGTGAAATTGATATCCATATGTCGAGGGATGGTGTTTTAGTTGCGATTCACGATGAAACGGTTGATCGCACAACAGATGCCAAAGGATTAGTAAAAGAGCTTACTTTGGCAGAGTTAAAAAAACTAGATGCGGGTTATCGCTGGACCAATGATGAAGGCCGCACTTTTCCTTTTAGAGGGCAAGGAATTAAAATTCCAAGTTTAAATGAGATTTTTTCTGCGTTTCCAAACGAAAGTATAATGATAGAGGTAAAGCAGAACGGCCCACCGATCATTGCTACATTAAGAGCACTGATAAATGGTCACAATAAAGCGAAACACGTATTGGTGTCTGCTTTTAATTCCCGCACAATGAAAGTAATGCGTAAACTTTGTCCGCATATGGCTACCGCAGCAACACAAGTCGAGATGGAATGTTTCTCTAAATTGAGTCAATTATTTTTTACCCGCCCATTTTCACTATCGGCTGCTGCCCTAGAGGTTCCTTATAAGAAAGTGACTGCCCATTTAATAAAAGCCGCGCATAAAAAAAATATACGCGTAGACGCATGGACTGTGAACGAAACGAAAGAGATGGAAAGGTTGTTCGCTTTAGAAGTTGATGGGATATTAACCGATTTTCCCGATAGAATGATTAATTTGCTCAATAAGGTATAAATAGCGAATAAGCCCCTCACTGCAGATGAGAGAAGAACCTTAAGAATTGTAAGCCTTTTGATGACGAAAATTTTAATGGTTTCGTTTTAAATTCTCCATGCGTGGAAAGCTCGTTTTTATGACTGCGCGATGGACCTAAAAGCCTATAGTGCCCCGTCATTAAGTCTGTATAATAGCGTTCTCATTCTTGAAAATAGCTCATTGATAAAATAAAAGCGAGAGGTATTTATGACGATTCAAAGAACGCTTTCTATTATAAAACCCGATGCGGTTAAAAAAAACCTAATCGGTAAAATTACGACCATTTTTGAAAATGCGGGGCTAAAAGTTATTGCCGCACGTATGACGCTTTTAAAGCGAGAACACGCTGAAAAATTTTATGAAATCCATAAAAATAGACCTTTTTTCAATGAATTAATTGATTTCATCTGCCAAGGGCCTGTAATGATACAGGTTTTAGAAGGTCCCGACGCTATCCTAAAAAATCGTGAACTGATGGGGGCGACTGATCCTAAACAAGCATCTCCCGGTACTATTCGTGCCCTTTTTGCTGAAAATGTCAGCAAAAATGCAGTTCATGGCTCTGACAGCATTGCGACAGCCCAACAAGAAATCGCGTTCTTTTTTACGCCCGACCAGTGCTTTGGCAGCATGACACATGATTAAACCACTTAAAAATTTACTGGATTACGACAAAGTAGAAATGGAGCTTTTTTTCCAAGAATTGGGAGAAAAGTCCTTTCGAGCCCAGCAGGCTTTAAAATGGATCCACCAAGAGGGAATCACGGATATCGACAAAATGAGTAATTTCAGTAAGTCTTTACGTAGCCGGTTGAAAACAATCGCGCAGATCGATTTACCGGAGATTATTATTGAAAAAAAATCTGAAGATGGAACAAAAAAATGGTTGTTGCGACTGACCGATGCGAACTGTGTCGAAACAGTGTTTATACCTGAGAGGGGTCGAGGGACGTTATGTGTGTCTTCACAAGTTGGGTGCGCATTAAATTGCAGTTTTTGTTCCACTGCACAACAAGGATTTAATCGGAATTTAACGGTGGCCGAAATTATAGGACAAGTATGGTTAGCCGTACGTTGTTTATCTCGGGATTCTTTACGTCATGATCATACGGTGAGTAATATTGTGATGATGGGCATGGGCGAACCTTTGCTTAATTTTGATTCGGTTGTTAAAGCAATGAATCTTATGATGGATGATTTTGGTTATGGTTTTTCTAAACGACGAGTGACTTTAAGCACATCGGGTGTTGTGCCTGCGTTGCGACGCTTGTCTAAGGCGAGTGAGGTTTCACTCGCAATATCGCTACATGCACCGAACGATGAGTTGAGAGATCGTTTAGTCCCTATCAATAAAAAATACCCTCTTTCAGAACTATTAGAAGTTTGTCGAAATTATTTTAGGAGTGAGCATCGAAGACGGGTAACCATGGAGTATGTCATGCTGGAAGGGATAAATGATCAACCCGAGCATGCGCGACAATTAATTAAAATTTTAGAAGGTATTCCTGTTAAAATAAATTTAATTCCATTTAATCCATTTCCTTTTGCGCGCTATCGACGTTCTTCTCAAATAACAATAGAACGTTTTAAAAGTATTTTAGTAAAAGCAGGGCTTAATACCATCACTCGAAAAACGAGAGGCGAGGATATCGATGCGGCCTGCGGTCAGTTAGTGGGTTATGTTCACGATAGGAGTTATCATAAACGACATCAAAAAGCGGTTTCTACTTCGATTCAATCAATAGTGCCCATTTAATAGGCTTATAATGGAGGAATAAATGATATCAATAGTAAAACAATCGATCATTCTTTTATTTATAGTTACGTTGACGGCATGCAGTATTTTTTCAAGGCCCAACAATCAGCTACCCGTTTCAGCATCGGATGCCAATGTGCAGCTCGGGTTAGCTTATTTAAACCATGGGGATGTTCAGCGAGCCCATCAAAAGTTATTACTGGCCGAAGAACAAGCGCCTCGATCATTGCAAGCACAAGGTGCTATGGGCTACTTTTTGGAATCTACTGGAAATTTTTCTTCTGCAGATGCGTACTATCGTAGAGCAATCGCGCTTAACCCTAAATCCGGTGCCGCGCAAAATAACTACGGTACATTTTTGTGTCGTCGTGGACGTTATTCCCAAGCAGATCAGCACTTTTTATTAGCATTACAGGATCCGAGTTATCTTAATGCAGCTCAAGTCAATGAAAACGCAGGTTTATGTGCAATGCAAATACCGAATACTAAAAAAGCAATTGGTTATTTTATGAAAGCAATTTCGCAAGATCCTAAACTGGCACTATCATGGTTGGAATTAGGGCGAATAAATTACCAAGCAAAAAATTATCAACAGGCTCAGCAGTATTTAGATCATTATATGCAACTTGTTAAAGCGCCTACCGCGAATGCATTATGGTTAGGTGCTGTTTTAGCACGGGCTTTAGGAAATCAAGAGGTAGCTGCGAATTATACATTAATGTTACAAACGAAATTTCCCAACTCTGATGCTTATAAGGCATTAATACGGACACCAACATTAAAGGCTCAACAAAAAAAAGATAAACAACTTTACTTTTAATTATGACAGAGAAAATACAAGCAATTCGTGGTATGAATGATATTCTACCTGCGCAAAATTTTATTTGGCAAAATGTCGAAAAAGTATTGCGTAACCTTGTTAACCAATACGGTTATCAAGAAATTCGCTTACCTATTCTTGAGAAAACGGACTTATTTAAACGGTGTATTGGTCATGTAACCGATATCGTTGAAAAAGAAATGTACACGTTTATCGATCGTAATGGAGAGAGTTTATCGTTAAGACCCGAAGGGACTGCAGGCTGTGTTCGTGCCGGCGTGGAACATGGTTTATTTTACAATCAAATTCAACGTTGGTGGTATTTAGGTCCTATGTTTCGACATGAACGACCTCAGAAAGGACGTTATAGACAATTTCACCAATGGGGTGTCGAGGTATTTGGCATCGCGCAGGCTTATATCGATGCTGAATTAATATTAATGACAGCAAGGTTTTGGAAAGAATTGAAACTCATGCATCAACTTCATTTAGAAATTAATTCCTTAGGTTCATTAGAGGCGCGCAAGGCACATAAAGAAAGTTTGATAAATTACTTTGCTCAGCACCTCAACGATTTAGATGAAGATTCAAAACGGCGGTTACAAACGAATCCGTTGCGTATATTAGATAGCAAAAACCCTGCTTTGCAATCGCTTATTGAAAAAGCGCCGCAGTTACTGGATTATCTTGATGCAGAATCTCAACAGGATTTTAATAGTTTACAAGAAATACTTAAAAACGCAGATATTAATTTTACGATTAATCCTCGTTTAGTGAGAGGATTAGATTATTACAATAAAACTGTTTTTGAATGGGTTATTGTCGATAAGCAGCATACTGCACAAAATACAGTGTGCGCAGGAGGGCGTTATGATTATCTTGTCGAACAACTTGGAGGACATCCAACACCTGCTGCGGGTTTTGCTATTGGGATGGAACGTTTAGTGAGCTTATTGTCTCCATTAAGTTCAACTGCATCACATTTACCGGACGTTTATTTTATTACAATGGGAGATATTGCGATACAAAAGGGAATAATTTTGTCAGATTATTTACGTGAAAATTTAATAACGATCCGGTTAATTCTCGATGTAACGCGAGACGCCATTAAAACTCAATTTAAACGTGCAGATAAAAGCGGAGCTCGTTTTGCGTTAATTTTAGGAGAGAATGAAGTTAAATCAAATACGTTGATTATTAAAAATTTGAAAGAAAGAAATCCACAAGAAACCATTTCTCAAGATCACGTGATACAAAAGTTGCGAGAATGTTTAATCCATGAATGAATTAATTGAAATAGAACAAGCCGAACACGTAAAAAAATGGTTTCGTGATTATGGTGGGGGCATCGTATTAGGGATTATTTTTGCTATTTTCGTGAGTTTGGGTTGGAATTATTGGCATCAATCAAGAGAAAATAATCTATCTATCGCCTCTATGCAATACGAGCATTTAGTGGTTGCAATAATCTCAAACGAAAATATAACTACCTTAAAAAAACGAGCTGAAGAGATAATCAAGAATTATGCCTATACACCTTATGCTTCATTGGCTGCTTTACAGTTAGCTAAAATAGCAGTGAATCAAAATAACTTAGTTCTTGCCGCCAATCGATTAACGTGGGTGGTCGATCACGGTCATGATCAAACGCTACGATCGATTGCAAAAATGCGTTTAGTACGCATTTTATTGGCTCAAAATCGTCCCATAGAGGCTCTAAAAAGAGTATCTCAAAATGAAGATAAAGCCTACGCTCCGATTTTTTTGGAGGAAAAAGGGGACATTTTTAAATATTTAGGTTATAACCGAAAAGCATTGTTGAATTATTTAGCGGCTAAACAGGCCTTTGGAAATATTAAACAACCTTTGTTAGAAATGAAAATTAATAATTTAGCTGACGTTTGATGAGAAATCTAATGACTAAAGTTCGTGTTTATTGCGGTATCTTATGTTTTTTCCTCTTAGTAGGGTGTGTTGGTTTGGGTGATGATAATACGCCTGAACCTACTCCTTTAACGGCTTATCCTTATCAGTTTCAGCCTTTATTGTTATGGTCGGTTGCCACTGGCAGAGGTATGGATGAAGACTTTTTACGACTACGCCCTGTTATTGATGAAAACAAAATTTTTGTTGCCAGTAAGTCGGGTATTGTAACGGCTTTAGAATTAACCCACGGTCGTAAATTGTGGCAAAAAAGAATGAAGCAAACAATAACGAGTGGTCCAGCAGTCGCGAACGGTTTTGTTATTATTGTTACCAAAAAACGACAGGCTATCGCATTATCAGCGGATTCTGGAGATATTTTATGGCGGGCATTATTACCTAATCAAGTTTTAGCGCCTCCCGCGGTTGGAAAAGGTCATATTATTTTAAAAACAGTAGATGGGCAAATTATTGCGTTAGCATTACAAACCGGTCAGGTTTTATGGACTTACACGCATGGCGCGCCATTGTTAATATTACGGCCCAGTAGCGCCGCGCAAATTATTAACAATAAAATAGTGGTTGGTTTTTCTGATGGTCAATTGGTTGCATTAAATTTAAAAAATGGAAATTTACTCTGGGAGCGAACGATTGCGTTTCCACAAGGCTTTACTGCCACTGATCAACTCATTGATATCGCAGCAAACCCGATATTATCTTGCAATGTCATTTACGTGGTTACTTACCAAGGCCAGCTAGCAGCAGTTTCTTTACAAACCGGTCACGTTTTATGGCAACGAAGTTTTTCAAGTTATTCTGGACTCGCTGTGAGTCATCATTTGTATGTAACCGATACAGAAGGTAACATCTGGGCGTTTAATCGTATAACAGGGCGTTTGCTTTGGAAACAATCCTATTTAAAGCATCGCGTATTAACGGCTCCCGTTATTTTTGGAAATAGTTTAATTGTAGGCGATAAAGAAGGGTATATTCATTGGTTAGCGTTATCCGATGGTCATCCTTTAGCAAGAGACCTTGTTCATGATGATGCAAGTATTATCGCTAATCCAGTTGTCCGTTATCCGATCGTTTGTATTCTGACTAGAGAAGGTGGTTTATCGGCGTGGACCCACGCTGCTTTACCGGTATGACTATTTCTTCTTTACCGAGTATAGTTCTTGTGGGACGGCCTAATGTAGGAAAGTCGAGTTTATTTAATCGACTGACAAAAACTCGGCAAGCTTTAGTAGGAGATATTCCTGGTTTAACCCGGGATCGACTTTATGGGAGAGGGATTGTAGGGAATCGACCTTTTATAGTCATAGACACGGGTGGTTTAACGGGGTGTAAAGAAAAAAATATTGCTTTTCAAATGGAACAGCAAGCGCGAAATGCAATTAAAGAAGCCGATCACGTTTTATTTTTAGTCGATGCAAGGGAAGGACTCTCTCTATTGGATCAGCAATTAATACAACAGTTACGTCCATTTAATAAAAAGATTACGCTCGTTATTAATAAGAGCGAAGGTTTAGATGCTGCACTTTTACAAAGTGAGTTTTCGCCATTAGGTTTTCGTACATCATCCCTTTCTATTATTTCTGCAATCCATGGATACGGCCTTCAAACATTAATGGAAAAAGTGTTCACTCACGGCGCTTGTATTAAAACGTTAACCGCTGAACACATCCTTTCTGAAAAGGCGATTAAACCAAAAATAAAAGTCGCTATTGTAGGGAAACCGAATGTAGGGAAATCTACATTGTTAAACAGAATTTTAGGTGAAGAACGTGTTATCGTTTTTGACCAACCGGGGACTACACGGGATAGTATTGCGAATGATATTGAATATCGAGGTCAACATTATATCTTTATTGATACAGCAGGAATACGTAGAAAATCAAAAACATGGGAAGCGATTGATAAATTTTCTGTCATTAAAAGTTTACAGGCTATTGAAGCAAGTCATGTTGTTTTATTGCTTATCGATGCCCAAGAAGGTATTAGTGAGCAAGATTTACATCTTTTAGGATTTATTTTAGAAAGTGGTAAAGCAGTAATTATTGCAGTAAACAAGTGGGATGGTCTTTCTAAAGATCAACGGGATCAAATAAAAAAAGATTTGGATCGACGTTTACAATTTATTTCATTTGCTCAAGTTATTTTTATTTCAGCACTTCATGGAACAGGCGTTGGTCATTTATTTACATTAATTCGACAGGCTTATCAGTCTGCAACGCGTAATTTATCGACTTCGCAATTAACACGTTTATTAGAACAAGCCGTTAATACGCATCAACCACCATTGAGCCATGGTCGTCAGGTTAAGTTACGTTATGCCCATCCGGGTGGTTATAACCCGCCAATAATCCTTATTCATGGACAGTATGCGAGCTTTTTACCAGAATCTTACCGCCGATATCTTGAAAATTTTTATCGCAAAGCGCTGAAGATTGTTGGCAGTCCTATTCGGATTGAATTTAGAGATAAATGAAAAGTATGCAATGTTTTTTATGAAAAGATGGCTAAAATTTCTTTCGTTTTTTTTCGAGTTACACTTTTGCTACTGATGTTACGTTGTACACTGAATGAAATAAGCCTGGCTTCTCGATAAATGTAACGTGTAAATTCAGTGTCATGATTGGAAATGATGACGCGAATACCCTTTGAAGCCAAATATTTTGCAGTTTTTGCCAAACTGAGCTGTTGTGATCGACTAAACCCTTGAGAGGTATATTGAGTAAAATTTGCAGTGTTAGATAAACCCACATAAGGTGGATCGCAATAGACAATGTCACCTTGTTTTACAGACGCCAAGGTAGACAAAAAATCTCCATGGATAAAGGTTGCTTTATTCGCATGTTTGTAAAAATACTGCATCTCTTTTTCAGGGAAATAAGGATTTTTGTAAGGACTAAAAGGTGTATTGAATTCACCTTTTTGGTTAAAGCGCGCGAGTCCATTGAAACAATGCTTATTTAAATAGAGCAATAAAGCAGCACGTTGACGACATTTTTTTGTATTGTTAAATACACGTCTTAACCGATAAAATTCATCAGTGGTATTAAATTTTTTTTTAAAAAAAAACCGACAATAATCAATAAAAAATTGTCCTTCTTTTTGTAAATATTTGTATAATTGAATTAAGTCAAAATTATTATCGCCTAATAAATAGCTTTGGTAAGAAGTATTAAGAAATACAGCAGCAGAACCTAAAAAAGGCTCAATTAACCGGTTGCTTTTGAGTAAATAAGGTTTTATTTTATGAAAAATTCGATGTTTATTTCCCGCCCATTTTAAAAAAGGTTTCATGCCGAACAAAAAATTAAGCGAATGAATTAAAAAATTTTCTTAACTATAATAATTTAATTTTTAAGAAAGTGCTATACTTAAAAAAAATTATAATAGTTTACCATTTCTCAAAAAGGAATTTTTATGAAAAATATTGTTTTTTCTAAAAAAGAACCGGATCAAGTAGAAAAAATAGCAATTAAAGAAGATACCGGATCAAATAGTAATAAAACAAACACTTTGAATCTTAGTTCCGAAGGAGAAAAATCCTTATTAAGAAAAAATCCTGCGTGGTTAATAAATCCTAAAGCAAAAAATAAAATTTTTGAAACTTCACTGAGTTTTTTAGATGAAACTATCGCTACACCTTTATTCAATGTCAATGTGATTAAAAGCGCGTATAATAAAGATTATAGTTTTTTTGATAAAATTAATAAAAGTAAATATGCCGCTTATGCTGATGTTTCGTTGATTATCTTAGGTGTATTTACAGTGTTGATTGGAATTTATAGTGTTGAATACTGTAAATTACGTGAAGAAGAACGAAAAAGTAATTTTTTTTATTTTACTCGATTGTTAAAAACAAAAAACGCTACAGTTATTGAAGAAAAAATGGGAAACATTAATCAGGAAGATTTTAACTTTGATAGATATATAAATTATGAACATTTGTTCGCGGCGGCTTATTTTTATTCACCAGACATATCAAAAATTGCATGTTGGCGTCGTCGAGTTTTTTCCTCTGGAAAAAAAAGAAAACATTTAAAAGACCTAAAATTACTTTTTGAAAACTATTCAAAAGAAGAGGTTCTTGGGAAATTACATAAAAAAATTTTAGAAAAAACGTGTTTATATTTAAATAAAAAAAGTAAATTTAAAAAATTTGAGCTTAAAAAAACAGTTAAAAAAGAATGGATTATTGATTTGACTGATCGGTATGCGGAAAAAATTTTCTATAGATTTCATGATGAAATTAAAAAAAATTCTATAATAGATAAAAAAAATAAGGATGAAATTAAAAAAAATTTTTTTTCTATTTTTGTTTTCGCAATAGGTCAATCTAGTTTTGTCTATTGGATTTTAACGTTTATTTTTTATTTTATTCCTATGGCACCAGTTATCACGACCGCGTGTATTTCAATTATCCCTGTGCTTGTTGTTTTAGTAGGTGTTTTCCCGCTTTTATTTTTTTTAAATACTTACAAAACATATAAAACGTTTAAAACTGAAAAAGAAATGACTTTGGAAAATATAGAAGAAGAAAATAAAGCTCAATTGAGGGAAAAGATGGTCTTATTAAATAAAGAAAAAATTTTTTTAAATGACTTGAAAATAAAAGAAGTAGATTTAGTCTCATTAAAAAACTCTCCTTTAATAGCTGATTTAAAAGATGTACTTAAAAATCGTTCTTTTAGTAGGTTTAATGCATTGTTTATCAGTTTTATAAATGGTTGCTTTTTTCCTTTTTTTGCGGGATGGTTACTTTTCGATGGAATCAAAATTATTTTAACGTATCTATTATGTCCTGCAGGTATGGCTTTAACTAGTTTTACTCCTATCGGGTTAGTAGGAACAGCGGTCATCATTGGAGTCAGTCTTTTAATAGGCATAATGTATGGTATTTATTCATCCTATAAAGCAAATCAAGACTATGAACTAAAATTTAATAACATTAGGAATAAAGTTAAAGTTTTATGTGATGAAGTACCAAATAGAAAAGTACTGAATAAGTCATTATGTGATTACGATAGATTACTCCGCCGCTTTGCTGATGAACAACCGCTATGGACTAAGGTTAAAAAATTTTTAAATCGGTTTATGGTGTGTGGTAAACGCTTGGGGACTGGAAGCTTATTTTTTCGGTTGATTTTATGGACCCCTATAACCGTGATTACTACAGCGTCCGCTCCGATAAATCTTGGTTTTTTTCCGATAATCTTAATCATGGGAATTGCTTTCAGTGCCGTTGTTTTTATGGGGTGGTGCCTTTATGCTTATAATCTTGAAAGTAAAATGAGGCAAGCAGGAAGACTCGTTGAACATTTGACACAAACTGAGCAGTTAAATTGTGTTGATGTTGAATTAGTAGAAGAAGGTTTTGGTGTAGCGGTATTAGGTACAGCGCACAGAAGAAATTCTTTTCATAAAGACATGGAAAAAATTCAAAATAAATCAGATCTAGAAAAAATTAATAATCATTCAACATTGCATAGTGGTTTATTTGTTACAACGAAACATCAGTCAAGTGGTCGTGATGAAAAAATAGGAACCAGCCAAGCTATTGTTAACGTTAACGCTCATTATTAAAAGAGCAGGTTAGATAAACATCTAAACGATGCTGTTTGCCGAATAGGCTATAGTTGGGTTTTATTTCTGCTAAATAGATTGATGAACGTGGTCTTTTTACTACAACGCGTTTTTTCGCATAAGTCATTGCTAATTTTAACAAATGAAAGGCATCACTATCATTGCCTACCAAAAAGCGAAGTAAGCGCATCTCTCGTTTAGCGAATGCTGTTTTGTTCGAATGAGGATACATCGGATCAAGATAGATGACATCAGGTGCTGAATAGATGCGCCTCTTTATTTTTTCTAAATAAATATGGGCGTCGATATTTATTAAGGTTATTGATAGAGTTCTAGAGTCTGAAAATTTTAAAGCGCGTTTTAAGCCATCTTCTAATAAAATAAAAATGAATGGTGAACGTTCGAGTAAAGTAACTGCGCAACCTAGCTTGGCTAAGATAAAACCGTCACGTCCAAGCCCCGCTGTCACATCTAAGACGATGGGTTTAAAATTTGGTTTTAGTCCAATGGCTTTCGCTAATAACTGCTTTTGATTTTGTAAATGACGTATTCTAAAGGCTAGTTTCCCATGTAGAAAGTCAATTTTTAATTTTCCTTGTTTATTTTTGATAGCTTCGAGATATAAACCGGAAGAAGTTAAAACAAAAACATAATCAAATTGATCCCTATCAACGTAATTGACATAAGGGAGTAAATTTTTTTGAGCTAAAAGGCGAGCCTGAGACAATAGATCTGTTTCGTTGCTTGTTATAGCGACAGAGAAAAAGGTATTCATTCGTGACGAAATACATCAATGCGAGCCGGGGGTAAATTTTTCCACACACGCCGCTGGTGAACCAGCTTTAATTGCGTAGAAGGAAATAAAGGTTTTCCCCACAAATTATAGGTATATTGAATATAGAGACCTCCTTTTGACAACACTTGATTAATTTCATCCCCCATTTTTTTTAAAAAAGAAGATGATAATGTACGTAAAGGGAGGCTTGAGACAATGGCTTGTATGGGATCTGAAATGGAATGACGAATTAAACGATGTAATTCGCAGGCATCCCCTTGAATAATATTTAGTTGAGGAAAACGCTGCATTAAATGGGAAGAAAGCTTAACCGATCGTTCAATAACGATAAGCTGATGAAAAAATTTTTTTTGGCTCATCAACGCTGCTGTGATAGCTCCTGTTCCAGCGCCTAATTCTACAATGACACCCGGTGGGCTTCCTATTATTTGTTCAGTTAAGCAATAGGCTAGTCTTTTCGAGCTTGGAAATAATGCGCCTATTTTACTAGGGTGCATGACGGCTTCGTAAAAAAATAACGTAAAAGCTCTCATAGTTTACCTTCAAATCTATTATTTTAATGAGCTAAACGTATATAGTTTAAATCAAAACACGTTGTCTAGCACGATTTATTTGAATCCGTCTGAATTAATATTTTTTTTAATATCGTTAAAAAATATTGATTTTGTTGAGGCATCCCAATTGAAATACGTAAAAAATGAGGCAGTCCATAATCAAGTAAAGGTCTAACCGATATGCCTGCTAATAAAAGTTGCTGATGGATGGGCCAGCTCGGTGATTTTAAATCGATGCATAAAAAATTTGCATGAGAAGGTAATATCGTTAAACCCAAATTTTGTAAGCCTTTTGATAGTTTAGCGTGTTCTTGCCGATTTAATAATCGACTTAAATGGATATGTTTTTTATCTTTAAGGCTGGCTTCTGCGGCGGCTAATGCAACTGCATTTATTCTGAAAGGTAAAGAATTTCTATTTAAAATGGAAGCTATTTTGGGATGACTCATCGCATACCCTAGTCTTAAACCGGCTAGACCATAGAACTTGGAAAAAGTCCTCAGAATGATTAAATTAGAATACTGACTGAGCAAAGAGATACTATTCGGATAATCAGCTATTTCGACATATTCATTATAGGCTTCATCAAGGACGACTAATATATCTTTTGAAATATTTTCAAATAGATAATGCAGCTCAAATTTATTCATGTAACTACCCGTGGGGTTATTGGGGTTGACAATAAAGATGATTTTGGTCCAAGGATCAATGGCGTCAAGTAAACATTGCGCTGAAATAGAAAATAATTCGTTTTTAGCGTGTTTAATTTTTATATGGGCTTTTTTTAATACTTTTGAAATGCCCGCAAAGCAAAAACGAGGAATAACAGCCGAATTTAATGGATTTAAAGTAGTATGGACAATGAGCTCTAATAAACTTTCTGATCCATTTCCCAATGTAATATTTTCAGGAGCAATATTGAGGTGGGTTGATAGAGACTTTTTTAAAGTGTTTCCATGACTGTCTGGATAACGATGGCAATTAAGCAGGGCTTTTTGTCCTGCAGCTATTGCAAGTGGACTAGCGCCCAGTGGGTTTTCGTTAAGATCAAGTTTTATAATTTCCGTAGGCTTTTTGTGAAAAGCGAGGTTTTTCTTTGAAAACATTGCCATTTTAACGATATTTTAAGTATAGTAATTTAATTATTAATAGATTACTTGGTTTAATTTATGCTGTTATGTTTGGACGTGGGAAATACACATATATTATGTGGTGTATTCATCAAAGATGAACTTATTTTACGTTTTCGATATGCAACGCCATTATTGGGGACAGCCGATCAATTCGGAATTTTTTTAATCAATATATTAAAGCTCAATCGGTTAGATCCATTAAAAATTAATGCCATTTCCATCGCCTCGGTTGTTCCCAATTATGATTATACATTACGACATACCTTTTTTCAGTATTTTAAAAATGCTGATTATTTTATGTTACAGCCCGGTGTTAAAACGGGCTTAAATATTCGTTGTAAAAGTCCCAATGAAGTCGGTGCGGATAGAATTGCCAACGCGATTGGTGCAATCGCGGCTTTTCCAAAAATAGCTTTAATTCTTGTTGATATGGGTACAGCGACAACTTTATGCGCGATTAGTGCCGATCGAAATTATTTGGGGGGCGCTATTTTGCCCGGGTTACGGCTTTGCATGGAGACCTTGAAAAATAATACCGCTAAATTGATGGCGGTCGATATAGAAATACCCAGCACTGTTATGGGCAGAACAACGCGTGAAAGTATTCAAAGTGGACTTTATTATGGTCATTTAGGTGCATTGAAAGAGATTATTTCAGGATTTAAGCGAGAAGTTTTTCCTCATCAAATAGTGAAAGTCATTGGTACAGGGGGATTCTCTCAGCTTTATGAAAAGACCCACCTATTTGATACTATTATTCCAGATTTAGTCTTACAAGGTTTACGTAGAGCCTATGAATATAGCTGTTTAGAATTTAAAAAAAACTAATGGGTTGCATAGAGAGAAATTCTATTTCTAAAAAAATCATAGAGATAAAAACGAAAAATCCCAACATATTCATGAATGACAAAATCATTCATAGCAAAATTGTAACCAATAGGATAACGAGTAAAAGGAATCGTAATAAAATCAGAAGCAATAGGCGTTGGGTAAATATTAAAAAATGAAAAATATAGAAGTGAACGTTTTAACGTGAATGCTGAGTTTACTAACAATAATTGGCTACTATCCTGTTTTTTTAAAAGGAAACTCGAAAATTTAGCGTTTTGGTAAGTATTGTTGCTTTGCGTTTCTAATTGAATATCTTTCGCGTTAATGCCTAAGGATAATAAAGCCTCCTGATAAATTGTTGCTTCGGTATTTCCATTATTTAAAGGATCGCCGCCACTGATTAAAATAGTGCAGATGGTGTTCGCTTTTTTACATTTATGATACAGTAGCACTGTTTGTATAATTCTAGAAAACGCGAATAGACTCGGTCTGATTTTATTAGATTTAGGATCTTTACTGGTGCCTGCGCCTAATAAAATAATAGTATTTTTTTGTTTCCAGTGGATAGGTGTAGACAAATTATAAGCGGATTGTAAATTGTGTAATAGATAGGCAGGAATAACGCCATTACCTATGAAAAAATAACTTAAAATTACAATGGATCCTATCATCAAACTTGTTTTTTTTAAATTGAATAAGCAAGCGAGAATAAACATTAATAATAATAGAAATACGAAAAAAGTTGACATATTCAGTCTTTCAGTTAGTGAGCAATCGTGTAAAGCAGAGATTAAACAGAAAAAATACTTTATTGAGAATTCTTGACTCAATTCTAAAACCATGAATAAATAGCTACCTTAATATATCATTGAAATATTTAGTAGCTCAATGCTACTCATAAGTTGATTTGAATTATAAGGAAAGAATTATGCATGTCATAGATAGAGTAGCCACTCAAGAGATGCGCTTCGGCGAACAACATAATTATTTAAATTCTCTTCATTTTTCAATAAATGAATGTATTTCTGAGGTTAACAAACATTCCTTAAAACAGTTGCTATTAGCGTTTTTACGTGAAGATATTTTACCTTATCACTATCAAAACGCCACTGTCATTTTTGATCTTCAACGATCTAATTATTTTATGTATGTTACTCGCGTGAAATTATTTTCGTTGTTAAGATTTACTCATTTTGACAGCTTAATTTTGAAACATAAATTGACTTCTTTAAAACAGACCATTACTGATCCTTTAAAATTGTTAGATATTGTGAAAAATGAATTAGAAAATATTTTAAATATGGATCAATGGTTAAAATTTTACAAGGAAATAGCGAATCATTTGCAGAATGCATTACTTTCTACCTGTAGAAAATACAGTATTAATAGACTGGCTGAAAGAACTCAAACAGGGTCTCGACTTCAACTGAATCGTTTATTAAAATCATCACAAATAACAAATAATTCTTTACAATTTGAACAATCTGTGTTTAACGGGCATCCTTACCATCCTTGTGCTAAAACCAAACTAGGGTTTACAAACGAAGATACGATTAATTATTCACCTGAATTTAAGTCTAAAGTAGGAATTTATATTACAGCAGTACAAAAAAATTATGTACATATTGAATCTATGAAAAAAAATACGGATTTTACGGAATGGTTTACCGAGTGTTATCCCAAAGCCTGGTCATGTTGGCTGGAGGAATTGAAGGAAAATAACTTAGACGTTAAAAATTATATTCCGTTTCCCGTACACCCTTGGCAAGTTAATTATTTTACTTTCATATCCCCTTTATTTAAAGAATATATTGAAAATAAGATTATTGTTATTTTTGATAAATCTAAAATTATGGCAAGCCCAACCTTATCTTTTCGTACACTTTCTCCATTGGAAAATATTAATGCACCTTATATTAAATTGCCAGTAGCGGTTCAAGCGACGAGTATTGTAAGAACCTTATCACCTATTTCTACAAAAAATATGCCTAAAATTAGTAATATTTTGCAAAAAATTTTACTAATAGAAAATTATTTTTCGAATCGTTTAGATTTATTGCCGGAATCTTATGGATTACATTTAAAAAAGTTAGATATTGATGAGGCGAAACATTTTACGGCTATTTTTCGCGAAAATATAACAAATCATCTTGCTGATAATGAAGTTGCTATTGTTGTTGCTGCGCTTTTTGAAAAATCATCAAAGAGTGAAACGAGTTTATTTATTGAAATTATGCAATTAGCAGGTTGTTTAAACTTTCGGGAAGCATTAACTTACTTTGCTCATTATACGGATCTTGTATTAGGTAGTTATTTAGATTTATTTTTACTCTATGGTATTGCGTTAGAAGGACATCAGCAAAATACGTTAGCTATTCTTAAAGAAGGTAAAATTAAAAGATTTATTGCGAGAGATTTTGATGGTATTGAAATTCATGCAGATAGTTTAAAAGCGACGGGAATTACTTTAGATAGTACTACTGAACATTCACCTTATTTAAAAAATAAAGATACCGTTAGAAACCAACTTTTATATACCGTCTATCAATTGCATTTAGGGGAGATTGTATTACTTTTAGCAAATTATTTTAATTGTGAAGAAAAACCTTTTTGGAAAATTATTAGAAAAATAACTGAACAGAGATTTTACGCATTAAAAAATCGAATGTGTCCAATGAGTTGGAAAAATGAATTTAATGCAATTTTAAATACACATTGGCCAGTAAAGGCATTACTTCGCATGAGACTAGAAAAAAATTATTTACGTGATGGGGGATTATTTTTTCAGATCGTGAATCCTTTAAATTTATAACGATGGATAACAGGATAGTTAATACCAGAAGCTTTCCTCAGATACATTATATCATGTTGAGTCAGCTAATTATTATCGCTATGCTGGATATGAGCGATCCTTACTGGCCGTTAATTATCGCTTCCTATCGTTCTTTTGACCCTAAAACGTTACAATATTGGAGTGGGGCTCTTTATATGGCGCCTCTATTAACCACCATTTTTACAACGTTAATATGGACGAAAATGGGTGAGCGCTTCGGGTATAAAAAAATGATATTACGTGCAGGAGCTGCATTAGCGATTAGCCAGTGGATGCTTATTTTTTTAAAAAACCCAGGGTGGATTTTATTAGTGAGGTTATCACAGGGCGCCATGGCTGGTTTTACGGCAGCCGCACAAGCGTGGGCACTTAAAATAACCTCTCCAAAGATGCATAGTCAAATTGTGGGACGTTTGCAATCGGCTACCGCATTGGGGAGTATTTTGGGCCCTATTTGCGGTGGATTTTTAGCAAATTATTACGGCTATTTTTCTATTTTTATGATGGCCGGATTAGTGTGTGCTTTAGTTTCAGTATTTTTAGCGCAATTTTTGACGGAGAATCCTTTTCTTTTTGAAAATAAAAAAATTGAACTTAAAAGTAAAAAAAATACTTCAAAACAAAGTTTGTTGCTATTGCTTATTTGTTTTACACAAGCCGCACGTTGGATGTCGACCCCGTTTTTTTCTTTATATATTGTAGAGCAACTCCATTCCAATACTATAACAGTAGGTATTATTTATGCATTAATGGCTTTAATGATGTCAATAACAGCACCTGCCCTTGGCCAAGTGCTCGATAAAAAGACTAATTATTTTTTATTGGGTAAAGAAATTCTCGTTGTTGTTTTGTTTGTGAGTGGCTTCGTTTACTGGTGTTATGCATTTATTTCTAAAGTTTATTTAGCACTTATACTCAGTTTATTTTTAGGGATAAGTTTTGGTGCTATTCCGTTGATACTTTTTACCTTTTTACTAAAAGGGATAAAAGAGGATAGCCGTTCACAAATAGTGGGTATAAGTAATACTTCATTAAAATTAGGTAATTTATTAGGTATTCTTATTGGAACTATCGTTCAAGCAGAAGGTCGATTTATGACAAGTTTTATTTTTATTGGAATTTTTTATTTTTCCTTAGCCTTCGTTTCTTTGCATTACAAACAAATTGATTATTGAAAAAATAAAGCGGTTAATGTTGTGTTAACCTTGTTGATTTTATGAAAGCGATAACGAAACAATTTTCTCGTTTTTTTTTAGTGGGCGCTATTTCAGCCTTCATCCAGTTTTCAATTTTAATTAGCTTGGTTGAATTTCTTCGGCTTAATCCTATTGGGTCCTCCACCGTTGGCTATATTGTTGCGGCTATCCTCAATTATAGTTTGAATCATTATTTTGCGTTTAAAAGTAATTTATCACATAAAAAAAGTTTAGTCCGGTTTTCAGTCAATGCAGTGTTTGGACTTTCTCTAAATTTTTTATTAATGAAGATTTTTTTAATCAAGTATACCTATATTTTAAGCCAAATTTTCTCCTCGGCGATAATTTTAGGTTGGAACTTCTTAGTCCATCGTTATTGGACTTTTTGTTCCCAACGGTAACAAGTAGTCATTATAATTATTTTTTTCTTTTAGAACCCCTGTTTTTTTTAGCCAAACGATAAGCAATAGCGACCGCTTGTTTTTGAGGTTTTCCCGCTTTGATTTCTTGTTTGATATTCGCTGAAATGCCTTTTGGCGTTTTTGCAGCCTTTCCTTTAATAAGAGGCATAATAAATTCCTGAAGATAGATTATCTATTTAGTGTAGTAAAAAAATAAAAATAATTCAATCTCACAAAATGCAAAGCTTACGGCCCTAAAAAAGTAGGATAAATTTGATTAATAAATTCGTTGCTGTTGAATTGATTTTCCATTATATTTTGTTTCTCAATCAATTAACGGAGATTTATCGAAGAAAAAATTAATGAATTTACCGACTTGTTATATTTTATAAAAAATGATTTAATTCAGTCTAAACCGAAAATTAAAAAATAATAAAAAATGCTTACTGAAGTAAAAATTCTCCTTATCCGCATCTATTTCAGCAACGACTTGATCCAGACAGTCTATTGAGACAGAACCCAGGTACTATTATTTTGATTTGTTTTGAAGATTGCTTACCTTCTGAATCGGGAGGTTGGGTTGTCATTAAAAGCGGTTAATATAGCTGAAATAGCAGAAGAGCTTAACTTATCGCTCAATAGTTTTTTATTGATTGATGATGAGCTGCGATAGTAAATTACTTATTATATTAAAACAAAAAAACTTATCAGAGGAAATTATATGCATTCAATGAAACATCATAAAATCAGCGGACTTAATACTATTAAAAAAGATTTTAAAACTCCATTCGTGCAAGAGGCTTCTTTAATTATTGGTGTTAGTGTAGGTTCAAAAAAACATGATGGGGAAGCTTTAGCAGCGCTTGTAGAGGCTATAAACAGATTACATAAATCGGTAAGAATAACAAACTGTACAATTGCTGTTTGTGATAGTTTACAAAGACATAATTACAGAATTGATGGGAAAACGGATGAAGAAAAAGCGCTTTCTATGTCAAAGAAGGCGGGTGCTGAGTGGATAGAAGCCAACATTGAAACACTAAAGCATTTAAATGTTGATTATACGATAGTTCGATGGGATACGTGGTTAAAGGATGAAAAACGATACCGCGAAGCTTTTTTAGAAATTTCTAATTTGCTTGCTCAGGATTATGCTTTTCAAAAAACGATGGACAATTCCATTCAGGTTTTCTCATCTCGGTTTAATAAGCGATATCAAGAACTAGGCATTAGCGCTCCTATCAATGACGACGTTTTACAAAAAAGTTGCCGTGATTATTTACTAGAGGAATGCGCGATTATCATGAAAATGTGGCCGCTATATAAACAAGAACATTCCCAGTATATACTTTACCCTGAAAAAATGACTGAGGCACTTGAATACGTTTACAAACAAGTCGTATCACAAAAAAATCTCTTTAAATGGGTTAATTTTCGGTTTAAAAAAATAATGCAATTAAAAGGCGATGTTTTACCTCTACCGGATAGTGAACCAAAAGAGTATTTTTCCTCCTCTGGCCAACCGGAAGAAGGGAAGTCTTCCTATGGGTTCTTTACTAAAGCGGATTCTATGAACTCCCCTGTACCTTTAGAAGACAGTATTGTTTCTGATCAAACTATTTTTAAACATACATAGCGCTTGATTGAAAATTTATTTCTATTTTAATAACATGGATTTCTATTATTATGCAGCATACTAATTCCCAAAATAATAAATTCGCTAAAGATAAGTATTTTGATCATTTATTGAGCCTTACTCCTAGCAGTGTTTATTGGAAAAATCTTGATGGTATCTATTTAGGTTGTAATTTAGCGATGCTGAAGATGATAGGAGTTTCTTTTTTTGAAGATATCATTGGCAAAACCGATTACGATTTATCTTGGAAAGAATCAGCCGACACACTACGAAGAAATGACGAAAAAGTAATTCAATCTAGGAAGTTACATCACTTTGAGGAAACTGGAAAGTTAAGTGATGGTACTATTCAAACAATGATTACTAATAAAATGCCGTTAGTCAATAAGGAAGACAAGATAATCGGTATTATTGGCTCCTCAATTGATATTACTCCATTGAAAAAAAGTGCAATGGACTTAATTCTTGCAAAAGAGAAAGCCGAAGTCGCGAATCAGGCGAAGACCGAGTTTTTAGAAAACATGCGACATGACATCAGGACTCCGTTATCAGGAATTGTTGGGTGTGCGCATTTAATTCAAATGCAATCAAATAATCCAAAAAAAGTAAAGGAATATACGAGCGACTTGATTCAATCCAGCAATGCATTATTGGAGTTTTTAAATAAAATATTAGAAAGTCTGAAAGTAGCGTCGGGCGAAATGCCATTGTTGAAGAAGCGATTTAGTTTAAAAGCAGCATTAGAACAAATTGTACGACTGAATAAATCGCAAGCTATTGTAAAAGGATTGGTATTAAGTTTGAGAGTGTTCACAAAACTGTGTCATTAATAATTTTATCGTAACTGTAAATTTAATCTGCCATCAAAAAATATCTGTAGTTGAGAGGCAATTAAGGCCCAATTATGCAGGGGCTGGTACCACTTTTCTAGTATTTTTTGACAGGCACAGTAAATTAATTTAAGTAAGGCATTTTCACTAGTAAAAGCGCCTTTATTTTTGGTATATTTACGCACTTGCCGATGAAACCCCTCCACTATATTCGTTGTGTAAACAATACGTCGTAGCTCTTCTGGGTACTTAAAATACTGAGACAAACGCTCCCATTGAGTTTGCCAAGACTTAATCACAGCAGGGTATTTTTTACCCCATTTTTCATCAAGCTCCAATAGGCGATGCTCGGCTAAATCCTTGGAGCTCGCACGATAAACCAATTTTAAATCAGCCATAAAGGATTTTTGATCTTTGCTGGTCACGTACTTTAATGAGTTACGGATTTGATGAATCACACAAAGCTGAATTTCTGTCTGGGGGAAAACCTCAGCAATGGCTTCAGGAAAACCCTTTAATCCGTCAATGCTAGCAATGAGAATATCCTCAACTCCGCGAGCGCACAAATCATTTAAAACGTGTAGCCAGAAACGAGAACCTTCATTTTCAGAAAGATACAGCCCTAAAATTTCTTTACGACCCTGATTGTTAACACCCAAAACCGAATAAAAAGCACGACTACTGACTTTTCCTTCAATACGCACCTTAAAATGCATGGCATCGAGAAATACGATGGGATACACAGATTCTAACGGTCTATTTCGCCATTCCGTTATAACCGGCATTAATTTATCGCTTATCAAGCTAATTTTAGCGGCTGAAACCTCAAGACCATACATATCCGCCAGATGTTCTTGGATCGCCTCATAGCTCATCCCAAGTGCATACAATGACAGTATTTTGTTATCTAAGGACTCGTTTAAAACCGTTTGACGTTTCTTAACCATTTGTGGTTCAAACGTTCCTAAACGGTCTCGGGGTGTTTCTAGCTCAAAACTTTCTGTCCCCGTTTTTAATAACTTACTGGTTTTTCCATTGCGTCGATTTGAGATATCCGTTGCTTTAGATTCTGATAAATGAGCGTCTATTTCCCCCTCTAACGATGCTTCGATAATTTGTTTTATTAACGGCGTTAATATTCCATCTTTTCCTGTTAACGATTCTCCTGATTTTAGCCGTGCTATCGCTTCAGCTTCAAATTCTTTACTGAGTATGGCTTGTTTCATGTCAACTCCTAAAATTGTTGATTTAGTTTAGCGTTGACACAGTTAATTGAATACTCCCAAATCAATTATACAACCGGAAAAATGGCGTTTATTCTGGATTCTTGTCAAGCGGATGAACCTGGTTTTAATCGGTTATTGACTTTGTTTGATCTGGACGAAATGTTTCAAAATCAGATGACATCGGCTTATTTTAGCTTGGATTCGGTTGATCCTGACATGCCTTATCATCCCTTCAATCAAATGCGTTTCGCACCATCGACGTTATGTCATTCACAGTTACTGCATACAATGTTGCTGACGGATTACCTATTAAAATTCTTAACGGTAGGTCAGGAGGTGCAGTGTCAACATCCTTATGATTTAAGATCCCTCGACGAAGTCACTCAGAAACTACCGCTTTATTTAAAAAAGATTATTGATAATTTCCATGAAGATAATCATCAAGAGGCTGTACATCGTTTTTGGATTGAATCAGACGCTGTTCCTTATGCCATTGACGATGAGGAATTCAATACAACGGGTCGTGTATTGTTTGCTTTTGATGAGATGAAGATGATCGTCAAACATCAGAGAATGGTCAGGGATGCCGATGGCAATCTCGTCGATAAAGAAGGTGACGGTGAAGGATGGGACTGTTATCTATTGACGCCTGAACAATTACAAGAAGTTGAAGCGGGAACTCGATTGATTTCTGATTCAGCCATGATTGTTATTAAGAAGACGGGCGAAATTATTTTTTGGGAAAATCAAAAAATAGAGCAGCGCTGTGTCTTTCCCAAAGCGGATCGCCATCACTTCATTCGTTTAAGCAAGAGGAAACGTGACGACCAAGAAAAGGTTTTAATCGATGATTCTCAATCGTTGCGTTTAATCTATCGAATAACACGTAAAGCGGCAACCCAAGCCGGTATTTCTCATCGTTTTTCTCCTGAGTTTATTTTTGCTCAGGAGTTTACAGCGCATTACAACGAGTTTGCGATTTATTTTCCTGAATTAGGTCGTTTACGCGAGCTGAGTAAAGCCACCGTTTTAGTCAATATCATGGCCAGCCAGCGTGATCTCAATAAGAAAAATATGTCGGATTATCGAGACTATTTGAAAGATAAAACCCTTTGGAGTGAAAAAGAGCATCGTTATTGGCAGGAGACTGAACAAGAAATCAGCGTTTTAATTAAAGACAATATGAGTAAGAATTTTGAGCGATGGCGAAAACAATTTTCTAAGGAAAATGTGCGTCAGAAGCAACAACAAATACTCAATGATGTGCGAAAACAGATAGGATCGTTGAGATTTACAGCAAAATCCAAAGAAGTCAAAGATTTTTGTCAAAAATTTCATGCGTAATTGCTCAATCAGCATTTTACTGCACAATGGGGATTAAAAAAATGGACGGAAAGCGTTTCCAAAAAACTATGGGAAGAATCCATTCGTCCAAAAATTCCAGAAATTATTACTGAATTAACCAAGAAAAAAAAGGAGGCGTGTCTTGAGCAACTTGAAACTTTATTTAAAGATCAATTAAGTCATTTATGGAATGTTGCGCGAACACAATTACTTGAAAAATTTTTAAAAGGAGATGATAAACCTTTACTCGAAGAATTAATGGAATATCAGCATCGAACAGTGATCAGAGAAATTAAGAAGGTCTATCCGGAACACACCCTCGACCATTTAAATCGGATTTTTACTCATCCATCTGCTCATTCAGATGAAATCGTTAAAATTGAAACTAAAAAAGCGCTTGAAAAGCATAAAGATCATTTAAAAGAAAAAATGAGTAACGGTGAAAAATTAGAAAATTCCTTTGTTGAGCTGAAATTTGGTGCAACGAAAGCAGAGATTAACCTTGACGGAAGCTGTTTATGGGTGCCAGCTAGCATACGGCACGATGTCAATGCGAATCATAGACGAGTTGTTTATGGGGGCGTGCATTTTAGGGATTGCACGACATATTAATCCGGCTTATATGAAGGTTCTAGCAAGGCAAACTACTCAAGCCGGACAACGTGTTTGGCGAAATAAGGTATGGGGCGATGCCGCGCGTGATTACCATATTTCTTTATTAAAACAACAATATCCTGGTTCTGAGGTAAAATCTGAATTTCATATGCGTACCCCTCGTGGTGCCCGTTTCTTAGATGGCGCTGTTATTTCAGATAGAAAATTTGAAAAAGGGTATGAGGTGAAAACATGTATTACAGATGGTTCACGTGCCCAACAATGGAAAACTGCTTGGATAAGAGAGCAAGGGTATACTGTCGAAGTAGTACGCTATCCAGGGTGCCCTGTTAATTTAAGTAACTATACCAATTGTCGCGTACAATAATAAATTAATTTATTAGGAGAATGCACATGTATCATGAAATATTTAATCGCTTAATGAAGCTAATGAGACCTTTTATGAAACAACAGGGTTTTACTTCAAGAGGAAATAATTATTATAAACGACACCCGCAAGGTAATATAGGCATCATTAATTTCCAAAGAAATAGAGAAGGATTTCCTAAATTTACAATGAACATCGGTATCTATTCGATAATCCTCGCAAAGTTTTTTTTAGCTGAATTTAACCAAAAACAAATCAGAGAATATCCTTTACTTGGCGAATATCACTGGCAAGCAAGGATTGGCGATGTGGTACCTAAACATAATATTTACCGGCAAAAAGATAAAAAATGGTTAAATGGTGATGATAAGTGGTGGCATTACGACGATAAAACAGATGTGGACGCACTGTTTCACGAAATCAGCGAATTGATTGCTGAATTTGCTATTCCAGCGATTGATAAACATATCACTGATGGACAGTTAAAAGAATATTGGTTAGAAGCAGCAGAAAGCAGAAAAAAGAATGCAGAAATAGAGGTTGGTGAATTACATGCTGGAATAAAACGTGTCAGAGCACAAATATTAAGAAAACTTTTAATTTTGTTATTAGATTCTGGAGAAAAAGAAAAATTCCAAATAATGATGTCTGAATTTCATGAATATCTGCAACATCATCCAGAGTATATTGGATTAAAAAGGGATTACGATCGACTTAAGAAAGATATGGATAAAAATTTTAGATTTGATTCTAATTCAAAAAGAAAATTTGAAGATGACGAAGAGGGGAATTCATCAAAAAAATGAAATCTTAATATTATTTTTAAGCTGATTCTCATTGAGAAAATTACCTATACTATAAAATCACAAAAATGCACTTAATCGATTTAATTACAAAAAATTAAGAGAAAAAATAATGAAAACGAGTAGTGAATTATTGCTGGGCACTTGGATAAGTGATCCAGAGGATATCGAATCAATCCGAAAATTTGGAAATGTGAAGCTTCATTTTACAGAGGATGGCCAACTTATTTATAGTCTTCTTAGCGAACAGAAGAAGCAAAAAATGTTTCTTACCTATCGCGTTGAAAATAATATACTGATTACCGATCAGCCTTCAGCTCCCCGGGAAGAAAAAACTTACTTCCAAATTACCGATGATGACCATCTTGAATGGGAATGTTCAGAGGGTGAGACGTCACGCTATATCCGCGATCCATCACAAAATAATTTGAAAGCTTCTGTTCAGATTCATAAAACAATGGTCGGTCATAATAAGTATAATTTTTTTCAGTTTGTTGGCTTCTATACAGCACATATGGTTTGGTCTCTAGAAGGTCTAAATGGTGGGAATGTTTCACCATTGCTTGCTATTCAAAAAACAGACGAAGCGTGGATTGAGCGTTTTGAAAGCTCCTCCTATGAATGTGCAGCCGCCAAAGCGCGAGAACGTTATGACACGATTCCTCTTTATAGTGGTGAATATGCATTACTTGCCTTTGATGCTTTTTTAACGCAACCGGATGAGTATAAGGAAGCGCTAATCATTCAAGCATTTGAAAACCGAGAACGAGAGGGAGGAACCTATTTCTTAACCGTTCCGTACCGTTCAGCGTGCAGCGGAAAAGATTTGGTCATTGGTCAAATTAAAATTGTTCTTCCGAGAGATTTTTCCAATCCAGAGAGAGACTTGTTTTTAAATAATTTAAAGGATGGAGCTTCTGCTCATACTAAAGGGTTTGAATTTTGGAATAATCACTGGGATCGCAATTCAGATCCTGTAGTGATTGTAGAAAATTAAAGAAGATGTAGTTTGTAATGCGCTTATGATTTGGATCAGCACTCCTTGAATTTTAGTTTAGTCTTTTCTATATAGGTAAATATTTTATTACCCAACATATTTATTTTTTATTCCTGTCTTGACTATGTGTTTTAAAGAAAATACACTAAAAATATTGTATTTGTATTTTTTATTAAATAAAAAATAACAAAACAAATGTTAATATTATTTAAATATTTATAAATTTTAAATAGGAATCCCTGAAATTTTAGGGATTTTTTTATTTTCCACCAGGCTAATAAAGGAAATAAATTGGAAAACAATAAACAAAAAGAACAAGTAAGTAAACAAATTATCTGTAATGCTTTATTAGTAGAAGATGATGGACTTTGTCGTAAATTATTAAAAAATCATTTATCTAAATTAGGTTATCAAATTGAAATAGCAAAAGACGCTAAGACTGCTATTAATTTAATAAATAGTAAAGCTTACAACTTAATTTTCATGGATCTAGCTGCCGGATTAGTCTGGTGCAATGGTTTGTAATGGTAATTCAAGTGGCTAGAGAATGTGACTTTAATCAGCCCGCACCGTTGATTGTGTATACAGCCCATGCTGCCCAGCAACTAGAACAAGAATGTTTAGCTTTAGGAGCAGACCTTGTCTTAATAAAACCCATTTTATCTAAAAATCTTCAACAGACAATTAATGAATGTCTTTTACTGCCAGGTTATCGAAGAAAATATAAATTCCAGCTAAGAATGTTGAAGAAGCAGATAGAAACGTTTCTACAACAGGAAGAAAAATCTTTTATTTCAGAAATTGAGGAAAGGAAGCTCGCTTACCAATTATGTTCCATTGCACAGCAATTTGTGAAAATTATGGACGAATATCTACAGTGGTCCTTAACAAGCAGAGGCTTTTTCTATGAGGAATAATACAAAACCTCATTTTATACCCTAGGAGTAATTAACATGAAGAAAAAATGGCAAGCCGAGATTCTGATGACGGTTGGTTCGAGAGTTTGGCAGTGCGCGCGTTTCTTAGGGTTATATATGCAATAACCTTATATTATACGGCTTGGATATTCGTGATAAAGGCTTAGGTTCTGAAGTGAGTGAAAGCATTAAAAAAATAAACAATAAAATTTTGGAAAACTAAAGAGGCACCTATGTCAATGGATTTAGTCAGTTTGCTAAAAAACGTTATTGAACAGCAAAAAGGACAGATGGTTTTGTTGGAGCAAACAGTTAACTATCTAACAAACTCAAAAGATGCTTCTATTCCCATGGTTGAAGCGGATCCCATTGCTGCAAATATTATTGCTAATTTACCAGGATATATCTATTGGAAAAATGAAGAAGGACGGTATATGGGCGCTAATAATAATTTGGCTAAGGTTTCTGGTTTCAATGATAGGACTGAGATTGTAGGAAAAACAGATGGCGACTTTGAATGGGGAAAAGACTTAGCTGAGCAGTTTAGGAAAGACGATTTGGAGGTTATGCGCGATCAGGTTACAAAGGTTTTTGAAAATAAAATGACACACAAAAGACCCGATGGGCATTATTATTATGTAAGGACTGAAAAAATGCCCTTATATGAAAATGGAAAAATTATAGGAGTACTAGCCGTAGCCGTTGATATTACTGATCAAAAATTATTGGAAGAAAAATTAAACGAACAAAAAGCCATTTCTGAACAGGCTAATTTGTTAAAAACCGAATTTATTAGAAATATGGAGCACGATATTAGAACGCCCTTTCATGGAGTTTGGGGGATGGCTAGTTTTTTATGGGAACAAGAAACGGATCCGCTTAAAAAAGAGTATTTAGGTGACATTACGCAATGCGCGAAAGAATTATTAGATTACTGTAATGGAATTTTAGATTTCTCTAAAATTTCCTTGGGTTTATTTTCAATCACAGAGAAAAAATTTAACTTATTAAATATCATAGAAAGCGTGGTAAAAATTGAGATGCCAGCAGCTAAAAATAAAAAATTGACTTTTACTTCTCATTTATCTACTGATCTACCAAAAATTGTTGTTGGTGACCGCTATCGCTTGCGTAGATTACTTATCAATCTCGTAAGTAACGCAATTAAATTTACTAAGGTAGGGGAAGTTTCCATTCATGTGGAGTTGCTTGATAAAACAGACGACACCTACCTGGTTCGTTTTATTATCAGAGATACGGGAGAGGGAATATCACTCGAGCAACAAAATATCATTTTTGAAAAATTTTCTCGTTTGTCGCCTTCTAATAAGGGTTTATATAAAGGTTCTGGTTTAGGTTTGATTATTGTGAAGCAGTTTATAGAGGAGATGAAAGGTGAGATCGATTTAAAGAGTAAATTAGGAGAAGGTACTGATTTTGTTTGTACTATACCTTTTAAAATTCCATTAACGGATGATTTTGTATAATCTACTAAGAGATAATAAAAATGACAAGTATTAAATTATTAGTGGTTGAAGATACAGCGATCGCTAGAAAAATAATCCAGGTTACACTTGCACCGTTAGGTTATTCCATTGATATGACAGTTGATGGTAAAGAAGCTATTAAATTATTCACAGAAAATAGCTATGATTTCGTTTTTATGGATTTAGGACTGCCTGATATGAATGGTATTGAAGTGACTAAGAAATTACGAAAACTAGAAAAAGAACGTGGAAGTTCAATAATTCCTATTGTCGCACTTACTGCGCATCATACTGAGGAAGATAAAGATCGCGGATTAGCGGTTGGTATGCAAGAATTTATACTGAAACCTTTAAGCAAAGAAGTGGCGCAAGCAACTATAAATAAATATGTAAATAAAGAATAATAATGAACTTAAATATTTCTAACGATGACCATTTAATAAGACAATTGATTAATCATACCCTAATTTCACAAACGCTATTAGCGGCCTATGATATTGGATTTTTTGAGGCTATAGGTCATAAAAAAAAAGTATAGTCTCTATTTCTGAAACGCTTTCTCTGCCTTATCGATCTGCTCAGGCTATATTGTCAGTATGTGTTTCTATTAAGTTGATTATTAAAGAAGATGATCTTTATAGTTTAACTCCCTATGGGAAAGACTACTTATTAGAAGACGGCGCTTATTATTTTGGCGCAGTGTTTGATCTGCTCATTCGACAAGAAGAGGTTCGCTCTACCTCAGCGATAAAGCAAGCCCTTCTTAAAGGAAAACCACAAATCTATGCGGGACAAGCTTTATTTGAGAAGCATCGCAGCGATCCTACTTTACTTGAAGTTTTTACTAAGGCTATGCATGCTAAAAGTAAAGGGCCTGCTCAAGCTTGGGTAAATAAGTTTTCTTTTAGTGATCATAAAATTTTATTGGATATTGGGGGAGGTGCCGGTACCCATGCTATTTACGCTTGTTTACAATCAAATAATTTACAGGGTATCGTGTATGACATGCCCTCCGTTTGTCAATTGAGCCAACGTTATATCCAAAAATATAAGCTGGATGAGAAGATATCTATTCACCCAGGTGATATGTGGCTAGATGCTTATCCTGAAGCTGACCTTCATTTTTATTCAGACATCTTGCACGATTGGTCAATAGAACGCTGCTATTTTTTATTAGAAAAAAGTTTTTTTTCTTTGTCAAAAAATGGAAAAATAATTATTCACGAAATGCTGTTAAATGAAGATAAAACAGGGCCACAAAATGTGGTTGCATATAATTTAAATATGTTGTTATGGACTGAAGGACAGCAGTTTTCTAAAGGTGAACTAGAAATCATGCTTACAAAAGCTGGTTTTAAAAATATAATGACGTTAAATACTTTTGCTGACTGGTGTATTATGATGGGAGAAAAATTATAAGTATAAAAAGGTTAATTTAATGGGCGATAAAAACTGGATGCAAGCTAAGATTGCACAGTCTAATTATTTTCAAAGTAAAGCATTTGATGAAATCAATAACTTATTGATCATAGCAAGAGAAGGAAAAAGGGTTAAATTAGCCTGTGGAGATTGTTTAATTGAATTTGTATCTTGTTCTTACTTGGGTTTGGATCAAGATAAAAGGCTTGTCAAGCACAGTAATGATCATTTAGAGAAATTAGGTGTTATTTTTGCTGCGGCGCGTACGCGTATGCAGCCTGTTATTTGTGTTGAGCTTGAATTTCTTCTAAAAAAAATTTACTGCGGTGCCTATCCTGTTATATTTCCTACGATTCATATGGCCCATTTGGGACTTTTTCCTGTTTTAGGATCGGGTCAAATGCCGAGCTTTCCAGTGCGTGGAAAGGGCTTTACTTTTTTAATTGACAAAACGGCTCATTCTTCTATCCAAATTAATCGCGGCCTACTAGAACAATTTGGCAGGGTTATTATAGTGGACTGCAAAGATCAGCAACATTTGGAGGATACCTGCAAGAAAATTCAACAAGACGATTATACAGCTGTTATTATTGCTGATGGTATCGGTTCTATGGGGGGTATTGTACCTATTAAATTTTTACTTGAATTAGCAGAGCAATATAATGGTTATGTTTATCTCGATGATGCACATGGAACCTCTATACATGGTACACACGGGGCTGGATATACGCTAAAATGTTTAGATTATAAATTCCCTCCCCGTTTAATTCTTGTTAATTCATTAGGTAAAGGTTTTGGGGTGTTAGGCGGTGTATTATTATTTAATAGTAAAGAAGATGCCGATTTTATAAAACGTTTTGCACCAACGTATGTTTTTTCTGGTCCCTTAGCGCTTTCGGTTGTTAATGCAGCTGTTGCTTCAGCTAAAATTCATTTATCGGAAGAAATACATCACCTGCAAGCTGCTTTGTGGGATAATGTCAATTATTTTGATTCACTACTGATAAAAAATAGTGTCAAAGCAGATAGCTCAGTGCCTTTTCGTGGAATTCTTGTAGGCGATGAATTAAAAGCCATTGAATATACAAAAACGCTTAAAAAAAGAGGCTTTGCTGTAACAGCAGCGATGTATCCTACCGTGGCTAAGGGTCAAAGTTTATTAAGGATTGCAATTTCAACAACACATAGCAAACGGGATATTTATGCACTTTGTCAGACTATTAAAGATATTATTTAATATTTCATCACAAAATTAGCGGAAAAATTGACAGGTGGGATTCTGATTGACCTCTATCGCCCGTATTAGGCGAAAAATTAAGATTATAATAAACCCCTGAAATACCATACAAAACAAAGCGAGGTATTTCTGTGAGTCTCATGGCAGTGCACCGTGTCTGCAAGCGTCTAAAATTAAGCTATAAAAAAACATTTTATCCAGCTGGGCAAAAAAAACCAGAAGTTTAAGAAAAGCGTAAGCAGTTTAAAAAACTCGACATTTTAGATCCCTCACAACTCATTTTTATCGATGAGTCCGGTGTACACTGTGGAATGACCCGTCTTAATGGGAGAGCGCAAGGAAAGACCCCACGAAGCTTTAAATAATCAACCCCCTATACTATTCTCAATCCCTAAACAAAAATTACTCTATTAAGTAGCGATCACCTCAAAGCGGCCTCTGAACGTATAGTTGGTACAAAATTGGTACATCTGGCATGAATAACTCAAAGACTAAATTGCTAATCCAACTCAAATTGACTACAATTCGGCTCTTTCTATAAAATTGCCAACGTAGCTCAGTCGGTAGAGCAACTGATTCGTAATCAGTAGGTCGGACGTTCGATTCGTCTCGTTGGCACCAATTAAATCAGGGTCTTTCGGGTCTTTCCCACTTAAGGGGGCAGATTAAGCACATAAAACTTTAACGCTTAAGCGGTAATTTTCAAAATTTTTAAAGCCATAAAGCGCGACGTTGAATCAATTTCAGTTTACGATGAAACCCTTCCGTTATTCCATTACTTTTACTCAATCGCCACATCCGTACGACTTCATCACGCCATTGATACAGTGTTTTTCCTAGCTTCATTAAGGAGTGAAAAGGACTTTGCTTAAGTTCTTTTATCATGTTTAAAAATAAGGGAATAATTCGTTGGCAGCGTTTAGCCGTCATGGTTTTCTTCATCAATACTCGATAAAGTCTTTGCTCAAATTGATAAATTGCATCAATGGCAGGCTGTTGTTTTGAATATTCATTGCGTTTATTAAGCTGTTTTGCACTTAAGTTATTCGGCTTAGTCCGTAAAGCCGACAATAAGCCACGTTGATATTTCATCGCAGGATTAATTTCCCTATCGAAGTCTTTTATAACAATCACTGCGTTCATTCAACAGGAGGTTATTTATCTCCCGTTGAATTTGAACGCAGTTTTATCAGCGTCTTGCTTTTTAATGTCTACAAAATTGTTGCAAGCGTTAAATCATCTGTGACACAGTTTAATGAACACTCGCCTTTTGATATTTTTCGCGCGTTTCATTTCACTTCATTTCTTTTTAAAATTATGCGGTCAAACTTCGTTATAGTCTGCACACTTATCAACGTTATTACCCTTCTTTCTCCGTTATAATTTACGATTAGTTCTATAAATAATTGCTTTAATAGACAAACTCTCAGCGAGGATGCTGTGTCACAATCTCCATTAAGTTGGACCAATCTTTCTCAAGTGTGGTTAATTTGGCTTTTAAAAAATGAGATTCGACATCCAATCGTTTTAACGAGCTTTGAATATTTTCAATATTACCTTTTATGGTATCGCATTGCGTTAAGAGTTGGAGATTGACGTTAAATAAATCGACGGATTGATTTAATAATTGTTGCGACCGTTTTTCATTGTCATTGAGATTTTCTATCTCGCGTTGCTTGGCAGCGAGTTCTCTTTTAATTTCATTTAATGCCGCATCGAATGGTTTTATACTTTCTAAAATGATCGCAATGATCCAGTTAAATAGCCAAAATGCGATCCGATAACCATCAATTTCGGCTTTTTTAGCCTTAATTTGTTTCTCAAGAACTTGTTTTTGGCCTATCAGTGACTCTTTTTCTGCACTCAATTCATCCAGTTTGCTTTGTGTATCCCGAATCGATTGTGCTAAGCCATCACGGATAGTACCAAGTTCATTGCGAATGATGAACGTTTTATTTTTAATCTCAAGCACTTTATTGCAGATTGAGTTCAATGTACTGGTAAATTGTTGAATGACTAACGCGTCTTGTTTTAATACATCCGGTAAATAATTCAATAAGATCTGATAGTTCTCTTTAAAAATCGGATCGTAATCATGAATATTTTCAGTGAGTGGTAGAATGATATCTTTCGATAAATCTAAGGATGAATATGCGGAAAAAATGATGCTTGGGTTAGAATGGAGCGCTAAATTAGACATGATAGGACTCCTTATTTTATAGTTTCAGTTGATGAATTTTCATGCTGTAATTTATCCTTAGAATTTTCGGCAATAATTTTTTGCATGAAGCGTCCATTTTTGACTCGAGGGATACCTACCGCAGTACGATCATACGTTTCTATTGAGTTAATCACCTCTAAATAAGTTGAGTTTTGAAAATAAATCGATTTTTGATAAAGCGCTGTCAAATCATCATGGGTTAATGACCATTGCTGCTTCATATAATCAATGTCATTATTATCCATGCCTGTTTGAGAAATGAGTTTTTGTTTGAATGCCTCAAAATTTTCTGCTAATCCTTTCCAAGCTATCGCAAGATATTTTATGCATCCTTCAATCAAGCAAATACTTTTAACAAAATTTTTCCATTCTTGTATTAAAGCGAAATACACACTGGATTCAATGCTGTATTTTTTTAGGTTTTCAATGGATTCACGATAGCGTGTTAACGTTGTTTTCAATTTTTCTTGGTGTAGGGAGGGGATAGGTTTATTATCAGAAAAGGCTTGGATATTACCGTTAATAACGGGTATCGGTTCTGCTGTAACTTCTTCTTTAACTCCTTCAGTTATTTTAACTTTGCTTTCTAGCTTTTCTGATTTTGATTGATCAGATTTTGTGAGTGGTTTTTCCGGGCTATATTCTGTCACTAATGAGGTAGATATTTTTAAAATATTTTTTACTGAGTGTAATGCGCCACTAGCAATTTGTGCATTAATTACATTGATTTCTTTGCTGAGTTCATGCAGTGAAGCTTCTAGGGCCTTAATTTCAGTAGATTCGCCCACATAAAGTTGCTCGGCTGTTTTTTGCGTATTGTTTAGAGTATCTTCCAATTTCTGTGGATCATCGCGGTATTGTTCTAAATCGGTCACGAGTGCATTTGCTTTATCTTGTTTCTTTATCGTGAAAGAATGTAAATCGTGAATGGCTTCTGAGATGTCGGTTATCGATCCGTTTTTCTCATTTTCATCACTGGTTTCATTGAGTGAATGAATGAGTTCATAAATGTCTTGATAATAACTCGAAAAAAAATTATAAAAACCGCTGATATCGGTTAAAAGCGATAAAATTTGAGGTATATATTCATCAAGATAGGAGCGAGCAATATCACGCATTTTAGTTTGTAGCGTTTTTATTGCTATCAATTTATTTAATTCAACATTTTTTTGTAACAGTAAAACAATGGATTTAGCCTGACTTAAACATTGTGTAGACATGAGTTGATCTAAGGCAATTGGAAAGTCAGCAGGAGATAATGACTTTACCTTCTGTACGATGGCATTAGCAGGTTCTTGAGTATCTTTGAAAATAAAATGATTCATTTTTTTAATCCTTATTAAATAGTAGTGAAATCGTTTTAACAGTGGTTTTAATAACTGAGATTGGCTAACTCTATGAGCGGTACTGTCCAAGCGTTAGGACTATTGAGTCGCTTCGTGGAGATATTTAATGTAGGGAAGGAGTAGAATGTTTTGGTAAATCGAAGCGAATTGGCTAATTCAGAATTTACGACTACTTCTAAGCTTCCATTTTTTTGGGCATTGATGGCTAATTGCTTCAAATCATCAAAATTTTTCTGTGCGGCTTTAAGTTTATTGACGAGCATAAAACGTCTTTCAGGGTTAATAATATTCACTAAATTTTCTAGCTCCTGAAAGTTGTTATTCAGTGTAATCCACGTTTTCCGCATACCTTCTACTGCAGTATGAGCATTGTCGTTATTATTTTTGAGTGAAGTAAATTGATTTTTAGCATTTTCGAGTGCCGCCATTTCATCTTCAAGTTGTTTTATTTTTTGTAAAGCTTCACCATAGTCGCGTTGTTTGTTTTTCAGATCGATACTGGCTGCTGTTATCATGGCGACGCCGGTTAACGTAGTAAAGACACCCGCTACAATTAATTTTGCTGCGGCTCCGCCCGTGACGACAGTTCCGATAGCACCGACACCTATCATGACGATCCCCCCTACCGTGGCAACGGCACCGCCTGCAATAATCCCTATATCTTTATCTATCGCACTTGATAGCGCATCAATATTTTTTCGAGTCATTTGGAGTTCACCTTCGCTACCCGCATAGATGCGATCCGCATCAGTGACGATGGCTTGAAAGTTACGATTATCTGATTCCAAATCAGTTCTAAATAAAGCGAGCTTATTGATAAGTGATTGCGTTTTATTCTCTTTATCTTGAATGTTGTCTTTGAGTTCGGAAATACCCAATTTAAAATTTTCTGCATTTTCATCGTGGGCGTTTTGTATCTCCGCAGCTAATTTAATTAAGTCTTCCCAATACGAACTGGATAGATTACAAAATCCAGAAACATCGGTATAGGTTGCATTAATCTTGGGGACCAGCGAATTGAGCCAGTATCGAGCATGTTCACGGGTTTCTTCTTGAGTTTTTTCTATCGATTTGATTTTATCGAGCTTAATATTTTTTTGTGTTAGACAAGCCGCAATATAGGTTTGTACTAACGAAGAATTGGTATGAACATTCCCCATATTTTCTTTTATGAGAGCGGAAGCAATGACATCCTCATCCGCTTCAGCGTAGGAACGTAGCATGGGTTGATAAAATTCTGAATTTGAATAAATAATTGTTCTATTGAGTGCAGTCATAAGTCCCTTCCTTGTGTGACGTTGATCTATCCATGGTTGTTATAACCAATACAGTACAATTTATTATTATAAAATAATAATTTAATTAAATACTATTTAAATCAACATAATGTAGGAGTCGATCTTTTATTTTTCATTACTGCATTTTCTACTTTTGTTTGAACGTTTTCAGACGATGTCAAAGTATTATGGGAATTATTAAAGTTAAAAATTAATTTTAGAAACTTTCTGGTTTCAAAAGATTAAAATTTATAGGAAAGTTTTTTACTTTCGATTATATTTTTTAAGTCTTTTTCATCAAGGTTTTCTGATATTTTTTTCCATATTTCGGGCGGTAAGCATTTTTGTTTATCACGACGATCATGAATAGTGGATAGAATTTTTAAAGCATTATTTGCTAATAATCCTTTTTTAAAATTTTCTTTAATTTTTTTTCCAAAATTTGGATAGTGGTCTATAAAATTTTCTGCCATTATTATAGCGCGTACTTCTTTATTACAGGATATTATTTCTAATTTCCCGATATCTTTTATAAAATAAAAATCAAACAGAGATATTTGGCAAAAAATGATTTGTTTTAAAGATAAAATTTCATCCCAATAGGCAGATAGATCCTGATTTTTTTTGATAAAATCAGGTTTTTCTATTTTTATATTTTTTAATGAAAGATGGTAAATAATAAGCCATTTCGTTAGTTCAATATGACCTTCCTCACAGGATAAATAAAGGGGCGTACGTTGATGAATATCTGTTATCATGACATGAGCGCCATTTTCTATCAGTAATTTTGCGAGTTCCGTATACCCTTTTTTACACGTCAAAGAAAGTGGTGTATACCCATTAACACTAGTGAGGTTAATATGAGCGCCGTTTTCTATCAGCAATTTTGCTAATTCAACATAACCATTTCCACAGAGCCAAAATAATGGTGTGAACCCATTGGTATTCGTGGCATTAACCTGGGCACCGTTTCTTATGAGCAGTTTTGCTATTTCAACATGACCATTTTCACAGGGCCAAAATAGTGGCGTGAATCCATTGATATCAGTGGTATTAATATGAGCACCGTGTTCTATTAACATTTTTGCCATTTTAAGATGGCCTACATAACAGGCTCTATCTAAAGATGTGTACCCATTAATGTCGGTGCTATTCACATCGGCACCTTTTTCTATTAATAGTTTTGCGAGTTCAATATAACCTCTGCTACAGGCTAAATGAAATGCGGTCGCCCCATTATGGGCTGTGATATTAATGTCGGCTCCATTTTCTATCAGTAATTTTGCGAATTCAATATAGTCTTTTTTACAAGCCCAAAATAACGGGGTATGTCCATAAACATTAATGGCATTCACATGAGCGCCGTTTTTTATCAGCAGTTGCGCTAGTTCAATATGACTCTTTTCACTGACCCAAAATAAGGGGGTGATTCCATAAATGTTGGCGGTGTTAACGTCGGCGCCGTTTTCTATCAAAATTTCTGCCATTTCAGTATGGCCTGCATAACAGGCTCTATCTAACGGGGTGTATCCATTCGCATCAGTGGCATGCACATCCATTCCAATTATTTTTAAACGTCTAACTAATTTTAGACAGTTTTCTTTAAATGTTTTATAAAAATGTAATGGCATATCCACCCTTCTTACTTAGTTTTTATCCATGAATTATATTTTTTAAATATTAATGAAATATTAAATAATAATTGAATTGAGTAGATTATATCTATTTATTTTATAATAAATAAAAATAATATTTTTTAAGATATTTTCTGGTCTGAATGAAGTAGAGAAAAATGCACCAGTCTATTTTTTTTGGGTAGGTTTGTTACTGAGTAATCGAAGCGTTTCAATTTTTATTGATGAGAAGCTAGTTTAAATGGGCGTAGCTTGTTAAACTAAATAGATCAGTTTTTTACAAAGGCGTGATATATGTATTTAGCAAAAGGAAAGCAAAAAGGCCTTACGTTACTTGAGCTCATGATTGTTATTGCGATTATTGGTATTTTAGCGGCCATCGCCATACCCAGTTATCAAAATTATAGTAATCGTGCTAAGTTTGCCGAGGTTCTTCAAGCGACAGGCCCATTTAAATTGGCAGTGACAACGTGTATGCATGAAAATGATAATTTGGCCGCATGCAGTACCCCGGGTCAAAATGGGATCCCCAGTAATTTTAAAGCAGAAAATCAGAATAAAGGATATATTGCAACGGTGGAAGTGGGTAAAGATGGGAAAATCACAGCAACCTCACAGCGGATTCGTATTAATAAGGTTGATCATTTTACCTATATTTTATCGCCTATTCTTCAAACAAACGGTCAGTTACGTTGGGAGGTTAGTGGAACCTGTCTATTAGCTGGTTTATGTAAGGGAGAATAAATTCTACGCGTACAGTCATTTTTTCTTAAATTGCATTAATCGAAAGGATTACACATTCTAAGATTTAGGTTTTCTTTGATCTTAAACTATACTGTCGGTCTCTTAAGCTGTTATGCTAAGCGTTTTATATTTTAATACAATTTAGCGAGCTTAGCTTAACCGCAGTGTGAATATGACAATTGACTATAAAAAAACCTTAAATCTTCCGCATACTCAATTTCCAATGAAGGCCAACTTGCCGCAGGCAGAGCCTACGATTTTAAAACGCTGGAGTAATCTATCGCTTTATGAAAGATTACGCAAAAAAAATCGGGGGAAAGCTCAATATATCCTTCATGATGGGCCACCCTATGCCAATGGGCATATTCATATGGGGCATGCGGTTAATAAAATTTTGAAAGACATTGTTTTGAAATCAAAAACCTTCAGTGGTTTCGATGCACCTTTTGTTCCAGGCTGGGATTGTCATGGGTTACCCATTGAGCTCAATGTTGAAAAAAAAATCGGTCAAGTCGGCGCTCAATTGACAGCAAAAACCTTTCGACAGACCTGTCGTGAATATGCGGCTCAACAAGTGACGATTCAGCGTGAGGAATTTAAACGACTAGGCGTGCTGGGCGATTGGGAGCACCCTTACTTGACGATGGATTTTCGATTTGAGGCCAATATTATTCGCGCATTAGGTAAAATTATCAGTCGAGGACATTTACAACAAGGTTTTAAGCCGGTGCATTGGTGCGTCAATTGTCGATCAGCACTCGCTGAGGCTGAAGTTGAATATGCGGATAAAGTTTCATCCGCAATCGATGTACGTTTTAGAGTCATTGATGAAGAGGATTTTTTAAGCCGAATTCATGCTGAAGCAGGCCACGGGCCTATCGTTATTCCGATATGGACGACAACACCCTGGACATTACCTGCGAATGAAGCAGTTGCTTTGAATCCAGAAATTGAATATGTGTTAGTACAAACAGAATCTGAACGTTTACTCATCGCAAAATCTTTGTTGGCATCGTGTATGCAACGTTATCAACGAACGAATTATAAACCTTTAGGCGTATCTGTGGGCAAGGTTTTTGAAAAAGTGGTCTTGCAACATCCTTTTTATCATCGGCAAATACCCATTGTTTTAGGAGATCATGTCACTTTAGAAGCGGGTACAGGGGCTGTACATACGGCGCCCGCACATGGTTTAGAGGACTATCGTATGGCCCAACAGTATGGATTGCCATTAATAAATCCAGTGGATAGTCAAGGCTGTTTCTTACCGGGGACGGCACTTTTTGAAGGCGAGCATGTATTTAAAGTCAATCCGTTGGTTGTCAAAACGTTAAGCGAATCGAATAATTTATTGAAAGAAGAACGTATTAGACATAGTTATCCCCATTGTTGGCGTCATAAGACTCCTCTCATTTTTCGTGCAACACCTCAATGGTTTATTAGCATGGAAAAACAAGGGTTAAAAGAAGATAGTTTAGCAGCTGTTCAGGACGTTCATTGGATTCCGCCCTGGGGAAAAACCCGGATGCGCACAATGATTCACAATCGACCTGACTGGTGTATTTCAAGACAACGGAGCTGGGGGGTTCCTATTCCTTTATTTGTTCATCGTTTAACCCGTGATCTCCATCCCCGTAGTCTTCATTTGTTAGAGCAGATTGCCCGTCGTGTATCGGAAATAGGTATAGAAGCGTGGTACGAATTAGACATTGAAGCGGTATTGGGGAAAGAAGCCAAAGAGTATGAAAAATTAACGGATTGCTTAGACGTTTGGTTCGATTCCGGTGTTAGTCATTATGCCGTTTTAATGAAAGATTCACAGCTCGCCTATCCTGCCTCTCTTTGTTTAGAGGGATCCGATCAGTATCGGGGATGGTTTCAATCTTCATTATTAACTTCAATCGCCATGAACAGCCAAGCACCGTATAAATCTGTTTTGACGCATGGATTTACTGTCGATGAAAAGGGCCACAAAATGTCTAAATCATTGGGGAATGTGATTGCCCCTGAAAAAGTGATCCAACGTTTAGGTGCTGATATTTTGCGTTTGTGGATTTCTTCAACGGATTATCGGAAAGAAATGGTTGTTTCGGATGAAATTTTAAAACATACCGTAGACGCTTACCGACGAATTCGAAATACAATTCGCTTTTTATTAGCCAATTTACATGATTTTGATTCAACAGATTGTATTCCACCAAGCACGTTGCTGTCTTTAGATATGTGGATTCTAGAACGCGCAAACCGATTGCAACAGGAGATTATCAATGCTTATGAAGGGTTTCAATTTCATCTCATTTACCAAAAAGTACAGCATTTTTGCATTAATGATTTAGGTGGATTTTATTTAGATATTATCAAAGATCGACAATATACATTACAAAAAAACAGTGTTGCACGCCGCTCTGCGCAAACGGCGCTTTTTTACATTGCTGAAGCCATGGTGCGGTGGTTAGCGCCTATTCTTAGTTTTACAGCAGAAGAAATTTGGTGCTATCTTCCAGGAAAACGCGAGAAGAGTGTGTTTTTAAATGAATGGTATCCATTGTCGTTTTCTTTATCAAAGGATCCATTACAAGCGATTTATGCGCCCTCTGATCGACAAACGTATTGGAATATACTGATTCAACTTCGCAACGAAGTTAATAAAATGATTGAAAAATCACGGATAAATGGAGAATTAGGTTCTTCATTGGAAGCAGAAGTGACACTGTATGTCCAAAAAAATTCTCGACTTTTTAAGATGCTTTCCGCATTAGACGACGAGCTTAGATTTGTGTTGATAACATCCGGTGCACAAATAGTAACGGCGATGCCACCCGAGCAGTCTGTATTCGTTACGATTCATGATGAAAAGTTAGGAATACAGGTTATTTCTATTGTAGGAAAAAAAATAAAATGCGCGCGGTGTTGGCATCGACGTTCTGATGTGGGAAAAAATCCAGAGTATCCTGAAATTTGTCTGCGCTGCGTACAGAACCTTCCTGATGGACAGGGTGAACGACGAATTTATGCCTAACATTCAATTTTTTTCTAATCTATTTGACATTATGCAAGAAAGAAAAAAAACATCTCAATTATCATGGCTGTGGCTCAGTGCTTTCATTATTGTTTTGGATTATTTAAGTAAATGGTGGATGACACTGTGGTTAGATAAAACCCGTATCGTCTCGGTATTCCCTTGTTTGAATTTTATTTTGACCCATAATTTTGGGGCCGCATTTAGTTTTTTGGGTCAAGCGTCTGGCTGGCAACGCTGGGTTTTTTCAGCGATAAGCGGGATTGTGAGTATTTATCTTATACGTCTACTTTATCGTGGAGGACTCAACAACGGGGTTGCGTGTGCGGTTTCGCTGATATTGGGGGGGGCTATTGGTAATTTATACGATCGGCTGAGTTTGGGCTATGTCATCGATTTTATTGATTTTTGTCTCGGTTATTGGCATTTCGCGACGTTTAATTTGGCCGATACCGCCATTTCTATTGGCGCTGTTCTTTGGATTGTTTCAAGCTATAAACACGATAAAAAATAATGATAGCAGAAACTGGGGATAAGCGTATTAAAAAGCCTTTGGGTGTGTTTAGTCTCGCGATGATGAATGTCATTGCCGTGAATAGTTTGCGCTCATTGCCTATTGCGGCCCAATTTGGTTATTCCTTAATTTTCTTTTACATTCTCGCAGCCGTATTCTTTTTTATCCCCGTGGCGTTAGTGACGGCTGAACTAGCGACTGCTTGGCCTAGTACAGGAGGTGCCTATATCTGGATTCGAACGGCATTTGGCGTGCGATGGGGATGGTTTGCGATTTGGTTGCAATGGATATATAACGTGGTGTGGTATCCAACGATTCTGTCTTTTGTGATGGGTACATTTGCGTATTTAATTGATCCCCAATTAGGACACAATAGAGTTTATCTTTTAACGGCGATATTAATTATTTGGTGGTTGGTTATTGCATTAAGTTGTTTGGGTTTATCGGTTTCGAATGGGTTGAGCTGCGTCGGTGCTTTAGTCGGTACGCTGATTCCTATACTTTTTGTCATTGGTTTAGCGTTCTTTTGGATTAAAAATTCACATGCGCTCGCAATCCATTTTTCTCCGGATGCACTTTTCCCTAACCTCCATAACGTGGATAATTTAGCATTTTTAACGACCATTATTTTTGGTTTGATGGGCCTTGAGATGTCTGCAATACATGCAGGTGACGTCCGCAATCCACAAAAAGATTTCCCGCGTGCACTGGTTTTGTCGGCAAGTTTAATATTGATAACCTTAATACTGGGGTCGTTAGCCATTGCGATTGTTGTTCCAAACAGTGAACAGAGTCTATTATCTGGCTTAATGGATGCTTATGTCGTTTTTTTCACGAATTATCACCTGCCATTTTTTATCCCCATTATGATAGTGTTTATGATTATGGGGAGTTTATGCAGTATTTCAACCTGGGCTATAGGCCCTACACGTGGGTTATGGATAGCCACGTTAGAAAGTCGAATTGCGAGTTTAAAGGGACTACTTAAGCTTAATCGATGGGGAGTTCCCATTCGTTTATTACTTATTCAAGGACTTCTCGTTTCGTTGTTGACGAGCCTTTTTATATTAATCCCAAGTGTGAATGATGTGTATTGGTTGTTAAGTGTTATGACAGCACAGTTAGCCGTTTTATTTTATATTTTTTTATTTTTAAGTGCCTGGCGATTACGGTTTAAAGTAACCGATAGAAAGTACGCCTATCGTATTCCAGGAGGTCATTGGGGTATTGGAAGTGTGACGGTGGTGGGTTTAATTGGTTGCTTTTTGACGTTCATCCTTGGTTTTTTTCCCCCTCATGGTATAAAAGTTCATAATCTATTAAAATTTGATCTGATTTTGTTGAGCGGACTTTTATTATTTTGCTTGCCCGCTGTGATCAGCAGACGATGGGATTTATTACCCAAAAAAATGAGCATAATGTCGAACAGCAATGATAAACAAGACGCGTATGATTAGTGCTTTAGAAATTCAAGGGGTTCCCATCGAATGTATTAATCAGGCAGCAGTGAGGTATCATGTCCCCGCGACTATAATTCTTTCCGTTTTAATTGTGGAAAAAGGGAAGAAAGGCACCGCCTCACCCAATCAAAACGGAACGTTCGATTATGGACCGATGCAAATTAATTCAATTTGGTTGCCGAAGATTCGTTTGTATGGGTATACGCGGCGCCAATTACAATATGATCCGTGTGTGAATGTGAATGTGGGCACTTGGATACTGGGCCATGCAATGGCTCGGTATCCTTCAAATTTATGGGAAGGCGTCGGTCATTATCATTCGTCTACGCCGCAACTCAATCAAATTTATCAATTAAAGGTTTTTAAGGTATACCATCTATTGGTGAATTATTTATCTCCCATTCATTCACCATCATCAGTCACTTAAAATTTATAAACTTACTCGAAACCTCATTTTCTAATGCGAATTTTACTGATAAAAATGTCTTCAATGGGTGATATTATTCATACCTTACCTGCCGTGACGGACGCAACCCTTGCGTTTCCTCATATTCAGTTTGATTGGGTGGTCGAAGAAGCATTTACTGAAATTCCTAAATGGCATAGGCAAGTCCAACAGGTTATTCCTATTGGTCTAAGACGATGGCGAAAAAAACTTCCTTCAGCGATTCAAACAGGAGAACTAAAACGTTTTTGTAAACAATTACGCGAACGATCGTACGATTTTGTTTTAGATGCCCAAGGGTTAATCAAAAGCGCTATTACAACACGGTTAAGTCGCGGTTATCGCCTCGGCATGGATAAACACTCAGTCCGGGAAAATTTAGCCTGCCTTGCTTATCAGCAAACTTTTTCTGTGCCTTGGCAGCAACATGCCATGACACGGTTACGACAGTTATTTTCCCAAGCCTTAAACTATCCTTTACCATCAACACCCCCTCATTACGGCATTGATAAAGAAAAATGGTGTCAATCTAAACTCGAATTACCCAAAGATTATATTTTATTGATACCCAATACAAGCTGTTTGACGAAACAATGGTCTTATCATTCATGGTGTTTACTAATAAAAGAAGTGACTCAATGGGGGATGAATGTTTTTATTCCCTGGGGTAATGCAGTCGAAAAAGAAAACGCTCAACGGCTGACACAGAAAAGTGTTTTATCACACGTTTTGCCTTTCCTCAGTTTGAATGAAATAGCAGCAGTGATAGCAGATGCTAAAATGATCATTGCAGTCGATACCGGTTTGAGTCATTTGGCAGCAGCCTTAAGGGTTCCTTCGATTGTGTTATACGGACCCACCAATCCGTTGTGGATAGGAACCGTGGGTCCTCAACAATTCCATATCAAAATGGACCTTCATAGAACAAGTCGATCGGATAGCATTGTTCTAAAAAAAATAATCGACACAGTACAGCATTTTTTGACGCAATAACGCCGTTTTTGTTTTTAACATTTACCCATGAGAGATGATATGCCTTTGGGGTATCCAACAACAGGGGATTGCATGTGAGTAATACGGTAGACAACGTTTCAAATTCAAAAAATATATTAAAAATTGCTATTCCGGCGCCCCTACACCAATATTTTGAATATCTGGCGCCAAGCCATTTTCCACGGATGAAGTTAAAAAAAGGTTTACGGGTGTTGGTTCCTTTTGGGAAACGGAAAAAAATTGGTTTTTTAATGGAAACCAGTGAATCATCCGTTTGGCCAAAAAATAAACTCAAACAAGTAATCACTATTCTTGATGATTTTCCTCTTTTACCGGATTCATTACAACAATTAATAGAATGGACAAGTCGTTATTACCATTGTCCTATCGGGGAAGTTTTTGCAAATGCGTTACCGAATGCTTTACGGTCAGAAAAAATGAGCAAAAAACTTAAAAAATTTTTAAAAGAAAATAAAACCCATAAAGACACTGACACGTCAATTTCTTCTAAATCCCGTAAAGCGCTGCCTTTAAATAATCATCAACAACAGGCTGTTGCAACCATTATTCATTCACTTGGTCAATTTAAAACGTTTCTTTTAAATGGTGTAACAGGAAGTGGAAAAACTGAAGTTTATTTAGAGGTTATAGAGGCGGTACTGAATCGAGGCGAGCAAGCCTTAGTATTAGTTCCAGAAATTGGTTTAACACCACAAATGTTGGCACGCTTTCAAACGTGTTTTTCAGTTCCCTTGATATTATTTCATTCGAAGTTAACCGACACGCAACGTTTAGAAAATTGGTTACTTTCTAAAGTAGGGAAGGCATCCATCGTTATTGGGACGCGTTCCGCATTATTTACGCCTTTATTACGTCCTGGAGTGATTATTGTCGATGAAGAACACGATAGTTCATTTAAACAACAAAAAGGATTACGTTATCACGCGCGAGATTTGGCATTAGTACGAGGACGTTTAGAAAATATTCCAGTTATCTTAGGCTCAGCAACCGCTTCTTTAGAGAGCATTTTTAATGCGCATCAAAAAAGGTATCAAATAATACATTTACCTCAGCGAGCAGGGATGGCACGGCAACCTTCTTTTCGTTTTATTGATTTACGTCATGAAAAAATGGATCACGGTTTTTCCTCTTCGTTATTACAAACCATGAAAAAGCATTTGCAAAAACAATCGCAAGTGCTTTTATTTTTAAATCGGCGTGGGTTTTCGCCGGTTATTCGGTGTCAAGATTGTGGCTGGACCGCAGATTGTCAACGATGTGAGCAAAAAATGAGCTTTCATAAAAACCCCGCTCATTTACTCTGTCATTATTGTGGCTATCGACGTCCTTTAGATAGGTATTGTTTGGGGTGCCAAGGACAACAATTACTTCCCTTGGGTCAAGGGACGCAGCGTTTAGAGCAAACATTACAAAAATATTTTCCTCATATAGGCATCGTTCGTGTGGATAGAGATAACACTCAACGGAAAGGAAGCTTCAATGAACTATTGAAAACGATTCATGACAATAAAGGCCAAATTTTGATTGGAACTCAAATGTTAGCAAAAGGACATCATTTTCCTAATGTCACGTTGGTCGGTATTTTAGAGGCAGACAGTGGTTTATTTAGTGCAGATTTTCGAGCGCTCGAGCGCACAGGCCAATTATTAACGCAAGTTGCCGGCCGGTCAGGGCGTGCAGATAAATGCGGGGAGGTATTAATCCAAACCCATCACCCGGAACACCCGTTATTTAATCATTTGATAGAACAAGGTTATTTTAGTTTTAGTGAAATTTTATTACAAGAAAGGCAACGATCATTATTACCACCCTATAGCTATTTAGCCCTCATTCATGCCGAGGCTTTCAATGCAGCCTATCCATTTAATTTTTTAAATGAAGTAAAAATCCAAGCTGAATGTATTAAAAAGGAGGTTAATGTACTGGGTCCAGTTCCTTCATTGCGGCCTCGTTGTGCGGGTTATTTTCGTAGTCAATTACTATTACAAGCAAAAAGCCGTTATGTTTTACAACGCGTATTAGCACAAATCATTAAACCGGTTAGTCTGCTAAACAGTAGTCGTCGTGTTCGTTGGTCATTGGATGTCGATCCTATTGAGCTTTTTTGAGTGCAATGCTTCTTTTGTGTTAAATAAAACGTTAAAATATCCCAAACAATGAATTAAAAAATAATTGGTATGTATGGCTATTAGTCTATTTGATCTGTTTTCCATTGGTATAGGCCCATCGAGCTCACATACCAATGGCCCTATGAAAGCCGCCTACGCGTTTATTGAAAAGTTAACGTTCAATCGTGATTTATTGAATCAAACAAGCCGTATACAGGTTGAATTGTTTGGCTCATTGGCACTCACCGGTCGTGGTCATGGCACGGATAATGCCATTTTAAATGGACTAGAGGGATGGCTTCCAGATAATGTCAATCCCAATGAAGTTGTCCCACGTGCTCAACGCATTATTAAACGATGTAAAATTAAATTGGCAGGAAAAAAAGATATTTCATTTTCAGAAAAAACCGATTTATTGTTTCAACAAAAAGAACAATTGCCGTTACATACCAATGGTATGCGTTTTACTGCGTTCAATACAAAAGAGTGTGTTGTAAGCTGTCAAGTTTATTATTCTATTGGAGGCGGCTTTATTGTGACGGAACATACATTGGGTTCTCAATCAGATAACGTTATTTCAATACCTTATTCTTTTTCTAATGCAATGGAGCTATTTAGCCTCTGTGAGCAGAATCACTTAACGATTCCTAAACTTATGTTTGCCAATGAACAGCATTTATCCCCCCATAGAGATGTATCTGCTGATTTACTGAACATTGCAGATATCATGCAAACGTGTGTTGATAAAGGCTGCCAGACGAAAGGAACATTACCCGGAGCGCTTCATGTGAAACGTCGAGCGTCCGATCTTTATAATAAAATGCATAATAAAGCGCTTCCAACACAAAAGATGATTCCAAACGCCTTATTATGGCCCACCATTTATGCGATGGCTGTTAATGAAGAAAATGCAGCAGGTGGTCGCATTGTCACGGCTCCCACGAATGGCGCCGCGGGTATTGTTCCTGCTGTTTTAACCTATTATCGTCGTTTCTATGACAACGTGAGTCAACAATCCATTATTGATTTTTTACTCGTAGCGGGCGCTATCGCATTACTTTATAAAATAAACGCTTCCATATCGGGCGCAGAGGTCGGTTGTCAGGGAGAGGTTGGTGTTGCGTGTTCAATGGCTGCAGGCGCGCTAACCGCTGTTTTAGGAGGTACATTAGCACAAATTGAAAATGCCGCTGAAATGGCGATGGAACATCATTTGGGGTTAACGTGTGATCCGGTTGCAGGGTTGGTTCAAATTCCTTGCATTGAACGTAATGGCGTCGGTGCAGAAAAAGCGATTAAATTGGCTCATTTAGCGTTAATGGAAAATGGGAAGAATAAAAAAGTATCTTTAGATAAAATCATTGAAACCATGTTTGCCACCGGAAAAGATATGATGTCACTTTATAAGGAAACCGCTTTAGGTGGTTTAGCAAAGTCCCTTGCGGTTAATATACCCGAGTGTTAATTAAAATCTTCAACATTTTTTCCATTTATTGTAAACGATTTTCTTGGTGGTAAAAGAAATCGTCAAGCCTTCTAGTGATTTTTTTTTCGTAAAGCGCGTTTTTTATAGAGGTGATACAAACTGAGAAGAGGGCCTGATAGCGCATAACAGAAAAAGACCAAAAATAATATTTTAGGAGGATCAAGTGAAATACTCACAAAAGCCACGACAACCAATAGGATAGCCACAAAAGGAACGCGTCCTTTCAGATCAATTTCTTTAAAGGAATAATAACGGATATTACTGACCATGAGCGCTGCAATAATGACTGCTATTACGGCGGTTATCAGACTCATCGTATCACCTAAAATTTCTGAATCAACACATAACCAGACCATACTGGCTAAAACACCGGCTGCTGCAGGAATAGGTAATCCTTTAAAATAACGTTTATCACTCAGTAATACTTGTGTATTAAAACGGGCTAAACGCAGTGCGCCAGAGGCGGCAAAGACGAATGCAGCTAACCAACCTAATTTACCTAACCCTTCTAAAGACCAACTATAAATAACAAGCGCGGGTGCAATGCCAAAAGAAACCATGTCCGATAAACTATCTAATTCGGCACCAAATGCACTTTGCGTATGCGTCAATCGAGCAACGCGACCATCAAAAAAATCCATAATCATCGCAACAAAAATAGCGATGGCCGCATCATTAAAATAACCTTCCATGGCAGTGATGATCGCGTAAAATCCTGCAAATAAACCGGCGATGGTAAATAAATTCGGCAACAAGTAAATTCCACGGCGACGATAGGCTAATCGTTCTTTCTCATCCTGATCGCCTAAATGGTTGGGTTTCGTTTCAGAAACCGTTAATTCTTCTTCAATAAACGTTTGAATAAAAGGGTTTTTCTCATTGGGGTTGTTCATACAGGAATTCCTTGTAAGGATTTTAATCGATAAATGATTTCAAGCGCCTCTTTGGGTGCTAATTGATCCGGATCGACTTGTTCAAGAAGCTTTATAATATCAGGATTGATAGACACCTTCGGTGAAGTGGTGCTTGGACATGGCTTATTCGTGACGATTGTATTTTGTTCAAGTTCTGTTAATTTTTGTTTGGCCCGTTGAATAACGGGCTTGGGAACACCAGCTAACTGAGCGACGTGTAATCCATAGCTTTGATTGGCAGGCCCCTTTTCGATGGTATATAAAAAAATAATAGTATCGTTATGCTCTCTCGCATTAACATGACAGTTCGTTATAAATGTATTTTCTTCCGTTAATCGAGTTAATTCAAAATAGTGCGTTGCAAATAAAGTGTAAGCTTTAATATGCTGAGCGAGATATTCAGCACAAGAAAACGCTAAGGCAAGACCATCAAAAGTACTGGTACCGCGCCCAATTTCATCCATAATGACTAAGCTTTCTTCCGTTGCATTATGTAAAATGGACGCTGTTTCTGTCATTTCGACCATAAAGGTTGAGCGGCCACTCGCAAGATCATCTGCGGCTCCAATTCGAGTAAAAATTCGATCAATTGGGCCTATCGTAGCGCTTTTTGCAGGCACAAAACAACCGATCATGGCTAATAAACAAATTAAAGCCGTTTGACGCATATAAGTCGATTTTCCGCCCATGTTGGGCCCTGTAATAATTAATAAACGTTGTTTAGGCGTTAAATGACAGCTATTGGCGATAAAAGGAATATCTAAGGCGTGTTCGATCACCAAATGTCGTCCCTCTTCGATATAAATACCTGGTTTTTTAGTTAATGAAGGGCAGATCAAATGGAGTGTTGCAGCCCGTTCTGCAAAGCAAACTAATATATCTAGTTCGGCGAGCGCATTCGTGGTTTTTTGTAAATCAGCCAGATAAAAGCTTATTTTATCGAGTAGTTCATCATAAAGTGTTTTTTCTAAATGGAGCGCTTTAGAATGAGCGCTTAGAATTTTATCTTCAAATTCTTTGAGCTCAGGAGTAATAAAACGTTCAACGTTGGTCAATGTTTGTCGACGGATATAGTGAGAGGGAGCCAGTTTGGATTGTCCACGGCTTATTTCGATGTAGTATCCTGAAACGCGATTGAAGCCAATTTTAAGTGTGCTAATCCCGGAAAGCGCACGTTCTTTTTTTTCTAAATCAATTAAAAATTGTCCGGTATGTGCACTTAAATTTTTGAGCTCATCAAGTTCACAATGATACCCTTTCGCAATCATTCCACCTTCACGCGTCATTGCTGGAGGGTCTTCAACAAGCGCTTCTTGTAATAAGCGAAATAATTGAGGAAAGGTTTTTATTTCTTGATGTAATGAGACAAGTAATGCTGAATTTTTTTTAAATGTAGGCACATTAAAACAAGTGCTCAATTTATTATGAAGTTCAGGAAGAATAGACAAAGCCAACCGAAGTTGACTTAAATCACGCGGTCTGGCCGATCGTAATCCAATGCGTGAAATAATGCGTTCAAGATCACCTAAAAGTTTTAATAAAGCCTGTAAACTGATAAAGGATTCCGTCGTTAATAAGTGATGAATAGCGGTTTGCCGCGATTTTATAGTTAATCGCTTCCGTAAAGGCCGATGCAGCCATCGATGCAATAAACGACTTCCCATTGGTGTTGCGGTGTTGTCTAAAATAGACAGTAAGGTATTGCTTTTTTCGCCTTGTAAATTAAGTGTTAATTCTAAATTACGTTGAGTAATGGCGTCTAACAGGACATTTTCTTCGCGTCGTTCTATGCGAATTGGTTGGATATGTTGTAATTGGGTGCGTTGTGTGTCTTTGACATAATTTAATAAACAACCGGTGGCTTGTATCGCCAAGTGTAAGTCCTGGCAGCCAAAACCGCTGAGGTCCCGCGTTTTAAATTGCTGGGTTAATAAATGGGTTGCGGTATGGTAATCGAACTCCCAAGCGGGACGGTGTCGGATTGTTTTTTGATAAGCGGCTAATAAGTGTTCTTTTTTAAATTCTTCACTAATTAATAATTCTGCAGGGTTAAGACGGACTAATTCACTAGCCAATGCGTCTTCGCCATTGACTTGTAAAATATGAATTTGACCGCTTCCCATGTCAAAGTAAGAAATTCCAAAGTGTTCATGTTGATTATAGAGTGCCAGTAACAAGCGTTGATTTTTTTCTAATAAGGCTTCATCACTGAGTGTACCCGGTGTAATAATGCGTGTTACTTCCCTTTTCATAGGGCCTTTAGCGTGGTGGGGGTCCCCGATTTGTTCACAGATAGCGACAGATTCACCTAACTTGACTAATTTCGCTAAATAACTTTCTACACTATGAAAGGGGACACCCGCCATAGGAATTGCTTGATTGGCAGATTGACCGCGTTTGGTTAACGTAATATTTAGTAAATGAGCCGCTTTAATCGCATCGTCATAAAATAATTCATAAAAGTCGCCCATACGATAAAACAATAATTTATCATTATGTTGGGCTTTTATTTGCAAATATTGTCGAATCATCGGCGTGTGCTGACCGTTTAGATCGTTGCTATTTTTCATAAGACCTCCAGCAAAACCTTTATCGCTTATTGTTAACGCGCTTTATTATTTTAAGTGTGCAGTGTTTGATTATTGAAAACGTTAAAAATTAAAGATAAAAATTTTTTGGTAATAATCGATCATATAACCGAACACTAATTTATTATAGCCTTTCTCGTTAAATTTTTTCTATGGTATTAATCACGAATTGAAAAACTAGCGTGCTTTAACTGAGACAAGGGAGGATTCTTCGTGACACATAAGAAAATAGTTATTTTATCGTTTAGGAAGTCAGATAATTGTGTTTTAATAAATTGATAAAGTTGATATGCGAAGGCTTCAATCAGTTTAAAAGAACGATCATCACAAAATTGTTGCATCGCACGAGCGAGACGGGCGTAACAAAGGGTACTCGCTAAATCATCGTTCATACACGCGTCAAGCAAACCATTAAACGTAAGCTTTATTCGTATAGAAACCTTTTGAGGGTATAGTCGTTCTTCGACTGAATGGCCTAATTTAACCGATAAAGTAAGTTTTTTGATTGTTAATTGTGATTTCATGCGTAAAAAGATAACAAATTGACACGGGTTTGGCTATTGATCGAATCTTTTATTAAGGATTGATCGATGTTCTGGAAATGCTTTAGATAATTGTTATTCGAATAATTCGAAGCGAAGTGGTTATCCGTATGAGGTGACTTTATCTGTAAGAGATAGAGTGAGATAGCGTTGCGGTATGAACACAGGATGGTAACGCTCATTTAAAATTATTTTTCCACTGACGTAAGTAAGCAAAGATTTCAACAGGTGTTATTAGTTTTTTCCCCGTTCGCTTTTCGATACACTTTTTTATTTTTGGATTGTTGCAACGTAAAAAAGGATTACTTAAACGTTCTTCGGCAAGCAAACTGGGGACGCAAGGAAGGTTTTTTTGACGTAATTCTCTCGTTTTTTCTAAACGTTTTTTAATATGCGTATTATCAGGCTCTATGGTCTGAGCAAAATTTAAATTAGCCAACGTATATTCGTGGCCACAATAAATCTGGGTTTCATCGGGAAGTTGAGCTAATTTTTCCAGTGAGTTTAACATTTGATCGGGCGTTCCTTCAAACAATCGACCGCATCCGGCGGTAAATAAAGTATCACCACAGAATAAAAGATGATTCCCGTAATAGGCAATATGCCCTAATGTATGGCCTGGAATAGCCAGGATTTCAAATGATGGCCAATGGGTTAGTTCGATTTTATCCGTTTCATTAACGGGATGGGTAACACCGACTATTTTTTCTTTTGAAGGTCCAAAGACAGGAACAGGATAATGATTTAAAATAGAACGAATACCATTCGTATGATCCCAATGATGGTGCGTAATTAATAAGGCGTCCAGTGTAAGGTTGAGTTGTTTTAATTGAGCCAAAACCGGTTTTGCTTCGCCTGGATCGACAATGAGGCAATGTTTCGTTTCTTCATTGATAAGACACCAGATATAATTATCTTTAAACGCTAAAATAGGTAATAGTTGTATTGTCATAAACCCTCCATTCTTTTTATTAATGGCCTTGAAAAGTGTTGTTATTAAAATCAGTTTTAAGCGTAGTTAATTTTTATTGTTGACCTGTTTTCTGGATTCCCGATAACGTTGTTCACGCCGTTTCCCTGCTTCTTCATAGCGTCTTATTTCATCAGCTGTTTCAGGGATAACGCGCGGGACTTTAGAAGGGCGCCCATGTTCATCTGTGCCTACAAAAGTAAAATAGGCGGAGACGATATGGCGTCGAGTCCCTGTACGATAATCTTCAGCAAGAACCCGTACGCCAATTTCCATTGAACTTGTCCAACTCCGATTAATGGCCGCTTGGAATATGAGAATATCGCCACGCGTTGCAGGTTGTAAAAAATGCATCGCATCAACCGATGCAGTGACACACGGTCGTTGACTATGCCTTTCGGCAACCACAGACGCCACTCTGTCGAGCGTTGACATGACTAAACCTCCGAAAACCGTTTCTGTTGAGTTCAAATCATTCGGAAAAATTTTATAGGTATGATCATGTACCGCTGAAGCTGAAACTGTTTTTTCTTGTGGTATAGACATGAGTCCTCATCGTTTATCACCAAAAAATGTTATTATAACGCTTATAAAGTGTAAACACACTTTATAAGGTAAAACCAATTTTTTGACCATAGATTACTTTTCTTCCTAATAATTCAGTTAACCAGGTTATACGATGTGCTGAGAACAAAATAATAACAGTAGAACCGAGTTGAAACTGTCCTATTTCTTGTCCTTTAGAGAAGGAAATCTTGTTATCTAAATAATGCCAATGATAAATATGTCTTTTCGTTGCAGGGATTATATTCCCTTCCCAGGTAATATGAATATTTCCAACCAGCATAGCGCCGATAAGGATAACGGCCATTGGGCCAACGGGGGTGGAGAATAAAATGATGACACGTTCATTTCGAACAAATAAATTAGGTAGTTTTTTTGTAGTGTGATCATCGACTGAAAATAAACATCCTGGAACATAAACCATTTCTTTTAATTCACCTCCATAGGGGATATGGACACGATGATAATCCTGAGGCGCCAGATAAAATGTGGCAAATTTTCCGCCTTGAAAGGGTGTCGCTATTTTTGTTACCCCCCCTAATAATTCCTGTAAGTTAAAGTTTATTTTTTTGGCTTGGATAAGTTGGTTTTTTCGAATGTCGCCGATTTGGCTTATTGTCCCATCAACAGGAGAAACAATATCTCGTGTATTATTTGAGATGGGTCGCATTTCGGGTTTTAAGGCGCGTGTAAAAAAATGATTAAAATGAACATAACGATGCGGATTTTCTTCCACAGCGAGCGTCATATCAACGTTATAATGACGTATAAACCCATGAATTAATGTGTTTTTTATCCAACGTTGTTTACAATTGGCTATTCGCCCAGCGAAGCGCGAGAGGCTGTGTTGGGGCAGAAACGATTGACAGCGGATGTGCAAATAATTCTCCTTCAGCAGAGTAACGAGTGAAATATTTGACCATTATAGCCTGGTCATTTTAATTCGGGAAAGTCTGAACTATAGTTTTTTTATGGATACCGACGTCTTGATTATTGGAGCAGGGCCTAGTGGTCTGATGATGGCTTGTCAGTTGTTACGGTTTGGTATTCAGTTCAGAATTATAGATAAACAAAGCGATCGAGTACACGAATCGCGTGCTTTCGCCATCCAAGCCAAATCAATGGAAATATTTCAAAATTTGGGTTTTGTTGATGAATTTCTTAAATGTGCACGTTCTACGATAGATGTTGTCTTTTTTATTAACGGTAAAAAGCAAATCGACGTCCATTTCGATCAATTTAAACATCAGGATACTCCATTTCCTTCCGTTTATTTTCTTCCGCAATCGGAAACAGAACGTATTTTTATTGAATTTTTAGAACAACACGGGGTAACCATCGAGCGTCAAAAAGAGTTAGTGACATTGACTCAAACGCATCAAAGGGTTTGTGCGACGATCAAAAACAATGTCACAGGAAGTAGAGAGAAAATTGTTTGCGCGTATAGTATCGGGTGTGATGGAGCGCAGAGTGATGTGCGTCAGAGTTTAAATTTTTCGTTTGAAGGGAATACCTATGCTCAATCCTTTTATTTAGTAGATGCTACGATTGAATGGTCTTATCCACGAAATAAATTTATTTTTTTTCTAGAGAAAAAAGGAATAGTAGTACACATTCCACTAACAAAAAGAATAAGTCGAATGATGCTTGCAAAACGTTCGACATCGTGCAACGAAGCTAAACCAGAAAGGCCGAGCGTGCATGCGCTGGAAAAATGGGCGCGTACGTTAATCCAAGCACCGGTTAAATTTCTGAATCCCATGTGGATATCCCATTTTCGGTTGCATCATCGTGGTGTTAGCCGATATTATCAAAACAGAGTTTTTCTGGTAGGGGATGCTGCGCATATCCATAGTCCCGTCGGTGGTCAAGGAATGAATACAGGTTTACAAGACGCGACTAATTTAGCATGGAAGCTCGCTTTCGTAGTAAAGAAAAATACAGACATTAAACTGTTAGCCACCTACGAGACAGAACGACATCCTATTGGAAAAATTTTATTAAAAACAACGGATCGATTTTTTTCTTTTCTCACAGCCAAAGGTTTTATCGTCCGTCAGCTTCAAAATGGGTTATTACCTTTTGTTATTCGATTTCTTTTTTCAAAAAAAAATTTAGAGAAACGTGTATTTCGGTTTATATCGCAGCTCAATATTCATTATTCTCAAAATGAGTTCACTATTGAGATCAACGAGGCAGAATATCCATCGTTTAAATCAGGTCCTTCCCCAGGGTATCGGGCGCCGAATGCGCCAGTGAATACGACCTCTTTATTTTTATTGCTCAGGCATAAACCATTTAATGTGCTTTTTTTTTATACCCAAAAAAAATCCGAAATGTGTTTGAAAAAAATAAATTTTGTTGTAAAAGATTATGAAGATTTAGTCGGTGTCCATGCGTTTCGTTTATCTTCTGCGAATAAACTACTTTTTAAACGTTATGGTGTGGTTTCTTCTGCTATCTATGTCATAAGACCGGACGGTTATGTAGGATTTCGAGTGAACTCCGATCATTATTTACAGGTAGAACATTATCTAAGTCGTTTTCTTAATAAAAATTTAATTTAGCGTGGTATTTTTAAATGTCATTTAAAAAATTTTTGCCTATTTTTTTAGTGATGGTATTGCATATTGCAATAGTATCGGCTAAAGAAAATCTGACATTGAAAGCAAAAAGAGGTGAATTTACGATTGATCCGGAAACGTTAAGTATTTTATATCGCTCTGACACGTCATCAATCCTTAATCTAACCACTAAAGCGATTGTATTCGATAAGGTCAGCGATCTTAAAATCGATAATAAGAGCGCACAATGGTATTACCCTCATCTTAAAATAGAAGTTAACGTTCGTGTTGACGAACACGGTTTAAAATTTTCCTTTAAAACGAATAAAGAGCAAATTTTTCAATGGCCGATGGCCGGTTTAACCCCCTCTGCAAAAGCATTAATTCTTCCGGATGGAGAAGGATTATATATTCCTAATAATGATTCTTTTTGGCGAAAAGAATTTAAAAAATTTCCAAGCTTGTCCTTAAGTATTCCGTTTTGGGCAATAGAATATGCAAATGGAAATTATGTCAGTTATATTTGGGATGATTCCGATGTGGATACGGATGTGCAAGTGCACGAAAAACAAGCGAAACTTTATGTGATGAATGAGCATCAATTTTTAAAACGATCGCAATTTCCAGAATATACGGTATTCATTCATTTAGCAGGCGATTCACCCATAAGCCCTGCGATTGATTATCGCAACTTACTGATCAATCAAAATAAATTTGTTTCTCTTAAACAAAAAATACTCGAAAATGCGAATGTCAATAAACTATTGGGCGCTTTTCATATTTGGGTATGGGGGGATGGTAAAGCGTTAAGTATGTTAGATCAACTTGAGCAATGTGGTATTAAGCATGCCTTAATTAATTATGAGAGAAGTCCGAGTTCTGTCAAGATGCCTTTTAATATTGAAAAGAACTATATTAATAGTGCTGAAAGTCGAGGTTATTTAATAGGGCCTTCTGTTCGTTTTGATAGCGCACAAGATTCAAAAAATTCATTGAGTATAAGTTCAGTTTTGCTTAATCATTTACGTCCAGAAGCGTGTATTCGAAATTTTAATGGAACCATTCTCACCGGATTCGAAAATCAGGGTTGTTATTTAAGCTCTGAAGCACTTCGGTTAAGAGAGCCAAGAGAAAAAAACATTGAAAAACAAATCGATAACGTGTTGGAGAAAGGGGGCAATGCAATTTATTTAAGTAGTGATGCAGCTTATCCGCTGTATAATGATTATTCACGACATCATCCCATGACGCGCGACCAAGATTTAAATAATCGGTTAGAGCGGATGCGGTTTATTTGTAGTGATGAAAAAGTAGTATTAGGTTCTGAAACCGGATTATCCTGGGCAAATTCAATAATCGCTTACAATAATGGCGCGTTTTTAACATTTCCAGAAATTTTTTGGTTTGTTTCTCAGGATAAAAAGCATTTTGGAGCGTGGCGCTCCCAGGATAATACGCCCACGATTTTATTTCAAATTTATAATGCTTCTTCGGAATTTCTTCGTGCAGTATACAATCCACGCTACCGATTACCACTCTATGAGGCCGTATTCCATGACGCAGTGATTAGCACCGATCGGTTGGAGTTGAATGAATTAAAAATTCCTGCGGCGCGAAAAGTTAAAATGTTGCTACAAAGTCTTTATAATGTTCCGCCTATTTGGGCGCTGAATCAAGAAACGTTACAAAAAAATAAAAAATATTTTATGGATTATTATAATTTTTTTTCTCCGCTTCATCAAATGGCAGGTATCGAACCATTGACCCTGTTTGAATGGCTCACAGAAGATCATTTAGTTCAACAAACCCAGTTTGGAAATCGATTAACATTAACAGCCAATTTTTCGGATAGAATTTATGAAAATATAGAACCTTATTGTATCCGATCCGAATGGAAAGAAGATGGTAGCGGTTCCCTCTTTTGTCTAAAAAATTAGTTTTTGAGCTAGATTTTTTTGAGTATCTCATTTACTCTACGTTATTTTAAGTTTACTCAAAGAACAAAAAATACTAAATGGACAACCATAGTAGATTTAGTTTAATTTATGAGGTTATTAAAAAAATTCCTGATTTCATGCGGAAAAAGGTTGTCGTTGAGCAGTTAAATGATACCACCGTTTTCCCATGGTTTATTATTTTCTCTAAGAATTTTTTCAATGACTATAAAAAATGTAAAAGTAATGATTGGAATTATTTAATTTCTCTTCATGACTTTAATCATGCGGGCAACGTTATAAAATTTTACGATGAAAATTTAGCCTGTAAACGATTTTATTTAATAAAAAAATATAACGAACGCCTATTCATGTTCTCCAAGAATAAAACGAATCCATGGGTTGTTGACGATAGAAAAAATAGCAGACTTATTCTCCATAAGAAAATATATCTGGACCTCGAAAAAAAATTAAATGCTATCATTATCAAAGAATTAGAAAAAAAATGTGTCATTAAAAAATTAACGAAAAAATCTATTCGCGTAGAAAAAAAAAGACTGGCCCAATTAGTGACAACCTTATTAAAACAAGAAGGGATTGATAAATGGAATGCAGAAGCGATAGCCCATTTAGATTGGAATACATTTTATAACCAATTTATAACATTGAACGCGCTTGATCTCAATGATACGACTACGCAAAAGAAAATAAAAAAATATCTCAAGGATAATTCTAAAGAAATACCCGATTTTTTTTTACAGGAAGATTTAGTTGGAATGTATCCTGCAATTTCTATTTGGGAAAGAATCAACCAATTTGTAATTAAAAGTAAAATAACAAAATTTTTTTGTTTACTATGGACGGGTTTTATTAGCCATGCTAGCCTATTAAATTGGGTGAGCCTCTTATTTGTATTTTTTTCTTTATCCGTTTATACCTACCCTATTATTTTTTTAATGTTAGGTATATCCTTAATCGGTTATTTGGGTATTCATTTTGTTTTTTTGATTAAAAAAAATACAATAATTCCCTTCCAAATCAACCGAGAGGAAGCGGATGAAGTGCGCGAAATTATAAAAAAAGAGATACTGAATGAAGAAAAAAACAAATATGAATTTAAATTAATTCACGAAATAGTTTTTGATTTATCCAGGAAAAAATTAAATCTTAATGCGTTTTTAAAGTCTATTTTAGCGATTCAAAAAAATTTTGATCCCATTTATTGCCCGTCCTTTAGCATAGAACAGTCTACACTTTTTCGATACTTATTCGAAGTATATCCGAAAACACAGTTTGTGGCTTCGTTAACCATTAATCTGTCCGGCGTGGTGCTTTATACCTATTTGCTGACGTGGGCGATTCATAGCTGCTTCACTGTTTTAGGCGCTGCTCATTTAGCCCTTATTTTTTCTTCTCCGATTGCAATGGGTCTTTTGATTTTAATTTTTTCAAGTATTTTTTTGATGAATCATTTTTTTGAATTCTTATCGCGAGAAGCATTTTATCAGCGAACTATCTTAACTCGAATGAATGAAAAATGTGAATATCACTATAAGGATAAATATGGAAAAGAACGAGTTATTCAATTAGAAAAATGGAAAAAATTTGAATATTTGAAAGATAATATTAGTTTTTTAGAATCAGAATTTAAAAATTTTTTTAAACAAAACAAATTAATTTGTGCGCATGATAAATTTTATGATCTATTTGATACATATTTGAAAAAAAATATTTTTAAGGGAGGTGATCCCGATAAAATACCTGCCGAATCCTCCACAACGATGCGTATCAAAAAAATAGTGAATCGTTTTTTCGCTCTTTCTGGCGGTAGTTTTTATGGTTATAGTCTGAGTCAGCAAATCATTACTCAAAATAAGTGGGGACTCCATTTCTTCATTCAATCCTGTACCTTCCCTTTCAAGCTCATTTTTTTACCATTAATGATTTTAAATGGTTTTGCTAATCTTATTACATACCATCTTCATCATAGACAGTGTAATCGGTTTGAAATGGCTAAAAATTTAGATAATAAATTAGAAATTTTAGAACAAACGAATAAAAAACTTTTATATTTAGCAACGCTTTTAAGTCTTGAAATTAAACGGTTGAGCACGCCCATAATGAAGCCGGCCCCATTAGAAAAACGATCAACGACACGTTTACTTAAAGAAATAGATTATTTTCCGTTTTTTAGTAAAAAATTAAAAACTAAAACAATATCTGAAATAAAATCACCTCACATAGATGTAAAGGTGGCTTGACTGAAATCATTATTGAGTTTGGCAAATAGCCTCGTTTCGTCTATTTTGTTATTTGTTTTTTATTCATTGTTAATATGTTGAAGGAAGTTATTTTGGAAATTTATTTAGTCGGTGGTGCAGTACGTGATCAATTATTAGGCTTCCCCATAAAAGAACGTGACTATGTTGTGGTGGGTGCAAGTCCAGCTGAAATGCTCAAACAAGGATTTCGTTTGATTGGTAAAGATTTTCCGGTATTTCTTCATCCTCAAACGCACGAAGAATATGCTTTAGCACGCACAGAGCGAAAAATTGGACCAGGCTATAAAGGTTTTTCTTGCTATGCCGCACCGGATGTTACTTTAGAAGAAGATTTGAAACGACGAGATTTGACGATTAATGCGCTGGCACAAACAAACAACGGTGAAATTATTGATCCTTTTCAGGGACAAAAAGACATTGAAAATAAATTATTGCGCCATGTTTCACCTGCTTTTAGTGAAGATCCCGTCCGTATTTTACGTGTCGCTCGTTTTATGGCGCGATTTTCCTCCTTCGGTTTTCGTGTCGCGAAAGAAACGATGGCGCTTATGAAAATGATGGTTTCTATGGGAGAAGTACACGCTTTAGTGCCTGAACGTGTTTGGCAAGAATTTTCTATTGCGCTTACTGAGCCTTCACCTCAGGCGTTCATTAAAACATTAGAGGATTGTGGTGCGTTAGCGGTTTTATTTCCTGAGTTATACGAATTACACACACACGACGCATCTATAAAGGTTCACAGTCAGCAATTATCACCCCCTCATTATTTATCGGTTTTAGAAAAAGCAGTTCTATTGACTTCTGATCCAGAAGTACGTTTTGCCGCATTATTATGTGATTTAGGGAAGGGTGTAGCAAACGAAGAAACCCAAAAAGGGGTTCAAAAAATACGAAGCTTATGCCAACGTTATCGTATTCCTCATGCGTATGCTTCCTTGGCGATGATGGCTGCTGCCTATCATTTGCTTTGTCACCGTGCGTTAGCGTTGGAGGCATCCTCACTGTATCATTTACTCGAGAAAACGAATGCATTGAAGCAATCATCCTGTTTAGATCAGTTTTTATTAGTGTGTGAGGCAGACTTTCGAGCGTATTCGGGATTAGATCACCGTGTTTATTTACAACGAGAGAGAGTATTAGCGGCAGTTGAAATCGTTAAAAAAATATCCGCCAGCGAGTTAAAAAAATCAGGATTAATGGGCGCAGCATTAGGAAAAAAATTACGTGAACATCGTATTCAAGCGTTATCAGATTTTTTGCAAACAGTATAAATCTTCTGTTACAAGAAAATAGTCGCTCTTCTTTGATTGGCTAGACTAAAGTAGTCATTGCAACCGCTAGCAGACTCTCTTAGAATGTGGAACGTCCGCGCATAAGCATTTTTTATGGGACCTGGTCTAATAAATTAACGATTACCAAGGACTCGATTGCTATTTAAGGATTCTGCGTTTATTTATGTTAAGTGATGCGTTATTAAGCTATGCAAAAAAACTTGGCTTTGGCGAGCTTTTTTTTAAAATTGATGAGATTCATCAACTGTGTGCCATCGTAGCAATACATAGTACGCGTTTAGGTCCCGCTTTAGGTGGCTGCCGTTTTATTGAATATACTTCTATTAATCTTGCTATCTGTGATGCGTTACGTTTAGCGCAGGGAATGAGTTATAAAGCAGCATTAGCCAATTTACCGTTGGGAGGTGGTAAAACGGTATTAATGCGGCCCCAATCCATTTCTGATCGCACCGCTTATTTTCGCTCATTGGGTCGTTTTGTGAATGAGTTAAAGGGACGTTACATTATCGCGATGGATAGTGGTGTTGTAATTGAAGATATGGATAGCATTGCGCTTGAAACGCCCTATGTGGTCACGACATCTAAGCATAAAGGCAATCCTGCACCGTATACTGCCTTAAGCGTACTGTATGGCATCGAAGCAGCGGTTAAGTTTAAACTTCACCGTGATAATTTAGAAGGTATCCATATTGCTATCCAAGGCGTTGGGCATGTGGGGTTTGCTTTAGCGAACGCATTACAAAAAAAAGGGGCGCGTTTAACCATTTGTGATAACAATACGTCATTAATAGAACGTTACGCAAAAGATTTACGGGCTACACTTGTGGATCCTAACGATATTTATGCGGTTCACTGCGATGTTTTTTCTCCTTGTGCTTTAGGGGGTATTTTAAATGACGAAGTGATTGCCAAACTCAATACAGCCATTGTCGCGGGTGCGGCTAATAATCAATTAGCTGAGCCTCGTCATGCAGATTTATTACATAAAAAAAATATTTTATACGCGCCTGATTATGTGATTAATTCAGGCGGATTAATTTACGCTTATGCGGAATATCAAAATCGTTTGAATCGGGAACATGTCGCGCAACAGATACGAACTATTTATAGTACGCTTTTGGGGATATTTAAATGTGCCGATGAGGAAAATAAATTACCGAGCGAGGTTGCCGACCGTTTGGCTGAAGCAAGATTAAATCAACTGTAAAAGTAAATGAGGTTAAGGATGACATTTACTAAAAGAGGTCCACTATGAACGAGATTGCGAAGTTTGCTATTCAGTATACTGGTTTTCTGGATCCTGAAGGCAACGTTCAGCAAAATTTACCTGAGTTTACACATCACGTTCATGAATTGTTAACATTATATCAACAAATGTTACTGATTCGTCTTTTTGATGAGAAGGCGATTGCTTTACAAAGAACAGGGAGACTAAACACGTATGCGTCGATACTCGGACAAGAAGCTATTTCTGTTGGAATAGGGGCGAGTATGCATAAAGAAGACGTTTTATGCCCTTTCTATCGGGATTATGGTGCGCAATTGATGCGCGGTGTAAAAATGAGTGAAATTCTTAGTTTTTGGAAAGGAAATGAATGGGCGAATCATTTTAGTGAATGTTATTTCGATTTCCCTATCTGCGTTCCGATAGCAACCCAATTATTACACGCCGCAGGCGTCGCGACTGCTTTTAAACTACGCAAACAAAAAAGAGTGGTGGTCACAACCTGTGGTGATGGGGCGACTTCTGAAGGCGATTTTTATGAAGCATTAAATATTGCCGGTGTTTGGAAGTTGCCGCTCGTCATTGTGATTAATAATAATCAATGGGCTATTTCTATGCCACGAAAAAAACAATCTCATGCACAAACGTTAGCACAAAAAGCGATTGCTGCAGGAATACAGGGTGAACAGATTGATGGAAACGATTTAATTGCCGTGAAATGGGTGATGGATAGAGCGTTGGCCAAAGCACGTGAAGGACAGGGCCCGAGTCTTATTGAAGCCTTAAGTTATCGACTCAGTGATCACACCACAGCGGATGATTCCAGCCGTTATCGTCGCGAAGAAGAATTGCACGACGCGTGGCAAAAAGAACCTTTAAAACGTTTGAAAAATTATTTAATGAATCAAAAAATGTGGTCTGACGCGGCTGAAGAAAAATTTAAAAAAGAATGCAAAGAACACATTGAAAATGCTGTAACGGACTATCTTTCTTTACCAAAACCTGCGGTGACGGATATGTTTGATTATCATTACGCTCAATTATCTCAGGATTTAATCGAACAACGCGTTGAAGCGGAAGCACTATTAATGCTGTTAAACAAGGATCGCGTCAATGTCTGAAATATCGTTAATCGAAGCGATTACACAAGCGTTAGCCTATGAAATGTCGGTTGATAGAGACGTTGTTTTATTGGGTGAAGATATTGGGCAAAATGGCGGAGTATTTAGAGCAACGGCGGAATTGTTTAAAAAATTTGGTGAAGATCGTGTTTTAGATACACCTTTGGCAGAGTCCATGATAGCGGGTCTTACCATCGGTATGGCAACACAAGGTTTAAAACCGGTTGCTGAATTTCAATTTATGGGATTTAGTTATCCTGCGCTGAATCACATTATCAATCACGCGGCTCGGTTTCGTAATCGCACGCGTGGGCGATTGCATTGTCCTTTAGTATTTCGTATGCCTTATGGCGCGGGTATTCATGCGCCTGAACATCACTCTGAAAGCACTGAAGCACTCTATGCACATATTCCTGGGTTACGTGTGGTGATCCCTTCCTCGCCGGCACGCGCTTATGGTTTATTATTAGCTTCGATTCGTGATCCTGACCCGGTAATTTTCCTCGAGCCCACACGACTTTATCGTTTAAACAAGCAAAAAGTCCCCGATACAGGAAAAGCGTTACCCTTAAATCAAAGTTTTATTTTAAGAGAAGGGGATGCAATAACGTTGATTAGTTGGGGGGCCATGTTACATGAGACTTTACTCGTTGCGAATAAATTACACCAAGAAAAAGGATTGCACGCCGAAGTTATTGACGTCGCTACGATTAAACCATTAGATATTAATACACTTTTAGCATCTATAGAAAAAACAGGACGATGTATCGTGATCCATGAGGCAGCACGTTATTGTGGTGTAGGCGCAGAGATTGTTGCTCAATTGAGCGAAAAAGCGTTTCTTTTTTTACAAGCACCGTTACAGCGCGTGACTGGTTATGATGTAACGGTTCCTTATGCACAGTTAGAAGAATACTATTTACCCAGCGTAACGCGAATTTATAATGTGGTTGAGCAAACCGTGGAGTTTACATGACGACGTTTCATTTACCTGATCTAGGTGAGGGCTTGCCTGATGCAGAAATTCGAGAATGGTACGTGAAGCGTAATGATTGGATTAACATCGGGGAACCGATGGTTGCGATGGAAACTGCAAAGGCAGTGGTGGATATTCCTGCGCCTTTTGGCGGCAGGGTGACTCAACTTTATGGTCAAGTGGGGGATATTATTAAAACAGGAGATGCCTTAATTGATATAGGCGAGGAAAGTTCAAAAACAAAAAAAAACGTTGAAAAAAATCAAGCGACGGTGGTTGGTCATTTGCAACAGAGAGACACCATTCTTGAAGAATCCCTTTCGAGCCATACGAAACAACAATCGGGGTCACACTTAAAAGTCATTAAAGCAACGCCTGCTATTCGGGCATTAGCAAAAAAATTTAAAATTAACTTAAATGACGTAAAAGGAACAGGTCCGGATGGACAGATTCTTGTCGATGATATTGAAAGAAAAATCAAAGAAAAATCGGATCAAAACGTTTCATCAGCGAATGTAGGCGACCCCGGTTATGAACCGTTGCGTGGTGTTCGTCGCACAATGGCAATCGTCATGAAACAATCGCATCACTCTATTGTACCTGTAACCCTCGTTGACGATGCGGATATCCATGCTTGGCCAGAAAAAACGGATATTACCTTACGACTTATTCGTGCGATTATGACGGCTTGTCAACGTGAACCGCGACTGAATGCATGGTTTGATGAATCACAGTTCGCATTACGTCAGCATCATCAGATTGATTTAGGGATTGCAATGGATGCGCCGGAGGGTTTATTTGTTCCCGTTATAAAAAATATTGCACAAGAAAGTGCTGTTAATCTCAGAAAAACAATTGATAAATTGAAAGCTGAAGTAAAAAATCGTACGATTTCACCGGATGCGTTAATAGGGCCAACCTTCGTACTTTCTAATATAGGCATTTTTGCAGGCCGTTATGCCACACCGATTATTATTCCGCCTTTGGTGGCTATTTTAGCCGTTGGACGAATGAATGAAAAAGTTGTTTCTCTGCAAGGGAAAATCAGCACCCATAAACAATTGCCTTTGTCATTAACGGTGGATCATCGGGTGATTACAGGAGGTGAGGCTGCCCGATTTTTGTCAGCTTTATTGATTGATTTACAAGCTGCGTGAATTGAAATGAGCTTATCATTCAAAACACGTAAACGATTTGGTCAACATTTTCTGCATGAACGCACGATTATTGACAAAATTATACACGCGATAGCACCCAAAAAAACGGATTCTATGATTGAGATAGGTCCTGGTTTGGGCGCTTTAACCGAACAACTCGTACCTCTTGTTCACTATTTAATAGCAATCGAACTGGATAAAAATCTCATTCCTTTATTAGAGGAAAAATGCGTAGGCTTGGGCGAATTCATGATTCTCCAAGGGGATGTGTTAAACGTTGATTTTCGTACGTTAACAAAAATTAAATGTCGATGGCGTGTGGTAGGAAATCTTCCTTACAATATTTCGACGCCTCTATTGTTTCATTGTATTAATCACGTGAGTAACATTCAAGACATGCATTTTATGCTGCAAAAAGAAGTCGCTGACAGAATTAACGCACAGCCCGGACAATCCAGTTATGGCCGCTTGAGTGTCATGATTCAATATTATTGTCAGGTTGAAAAATTGTTTAATGTAAAACCAGGCGCTTTTCGACCACCACCCAAAGTAGATTCTGCTGTGATTCGGCTAATACCTTATCGAAAATTGCCCCACAAAGCCAAATCGTCGTTACTATTTGCAGAAATCGTTAAAAATGCATTTAATCATCGACGAAAAATGTTACGTAATAATCTATCGTATTGCTTGCAAGAACACGATTTCGAACAACTAGGTATTCGTTCAAGTGTGCGGCCCGAGCAATTGGCAGTCAATGATTATGTTAAATTAGCTAATTTTGTGATAATCAAAAACGAACTCGAAAAAAATAATTAACGTTTTGTTAAAAATAACCAATCCCAGCTCAAAAAAATGAAATGGGATTGATTTAAATAGAAATTAGTGATGGTCTTTATGCTTATTTAAAAATTCATGTAGCTCCCTTTGAGCTTGTTCTTTACTAATACCGTAACGCTCTTGAATTTTTCCAATTAATTTTTCTTTATCGCCATGTAATTGTTCCCAATCATCCGCAGTTAATTTTGCCCATTTTTCGCGGAGTTGGCCTTTGATCTGATTCCATTTCCCTTTAAGCTCTTCAGAATTCATCGTTACTCTCCTTGAGATAAAAATTAAAAAGCCACGATCATTTTTTATTGCTCAGTATAGCCTAAGCCCGTAGACAATCAAGCCTGTAAAATCCATCATTAAATTGTAGTCCAATGAACTGGATAGAAATTTATTCTCAATTTTAAGTGTTTTTCTTTACGTCAATCAGGTGAATCGTAAATACAAGTGTTTGATTCGGTCCAATGGCTTTATCAATACCATGTTCGCCATAAGCAAATTGTGGTGGGATAACAACTTGATAGGTCGCTCCAGGCTTCATTATCTTTAAAACTTCTATCCATCCTGGAATGACATTATTTAAAGGAAACGTGACCGGTTCTTTTGATTTTTCAAAAACAGTACCATGAATATCGCTTCCTGTATATTCTACTTTGACCAGGGATGTATCTGTGGGACGCTCGCCACTACCGGCTTGTATTATTTTATATTGGATTCCACTTTTCAAGGTGATAACGCCGGGTTTGATTTTATTAGCAGCCAAGAAAGCATCACCTTGCTGTTTATTTTTAAGACTAAGATTTTTAAATTCAGCATGTCGCTTATTCATTAATTCTTGTTGAAAATTTTTCAAAATATCCGCCATCTGTGCTTGAGTTAATAAAAATTTTCCATTCATACCATCTGCTAACCCTTTTTCGAGAGCGATGGGATCAACCTGGATACCCTGTTCTTTAAAATTGACCGCTAAATCGGCGCCGATACTATAACTAATTTGGCCTTTTGCCGTTTTTAATAGCGGGGAATGACTGACTATCTTTGGAAAGTTTATAGGGGATTTCTGTTGATTAACCGTAAGGGGAGGGGTACTCTGTGCAGCCAATAAGTTTGGACTGATAAGTATGCCAGCCAGGACAGTCAATAGTGGTAATCTTGTCATTGGATTTCCTCTTAAAAGACGGTATTAGAACCCAGTATATTGCCCGAATTTTTATTGGAAAACTATAGTTTATTGAAAATAATTTAAAAATTATGCCATTTTCAACAAAATATGATGTCATTATCGTCGGTGGAGGTCATGCGGGGACTGAAGCGGCTTTAGCTGCAGCACGTGTGGGCGCCTCGACTTTACTATTAACACATAATATTGAAACATTAGGACAATTATCGTGTAACCCTTCTATTGGCGGAATTGGAAAAAGCCATTTAGTAAAAGAAGTGGATGCGTTAGGTGGGATTATGGCGCAGGCCGCTGATTTAGCGGGAATACAATGGCGGACATTGAATGCGAGCAAAGGTCCTGCCGTTCGTGCAACCCGAGCACAGATGGACCGCAACCTCTATAAGCAAGCGATACGTAACGCTTTAGAAAATCAAGCTAATTTATTTATTTTTCAGCAAAGTGTGGATAATATCATCCTTCAATCGGATCGCATTGTGGGTGTGGTTACACAGATGGGATTGCAATTTTATGCCCAGTCTGTGGTACTGACAGCAGGCACCTTTTTAGCAGGAAAAATTCATATCGGTTTGCAACAGGCCAACGGAGGGCGTGCGGGTGAACCGGCAGCAAATACGCTCGCTGAAAAATTACGTCAATTACCCTTTCGGGTTAAACGTTTAAAAACAGGGACGCCTCCGCGTCTCGATGGTCGAACCATTAATTATCAGGTTTTAGTCGAGCAGCCTAGCGATACGCCATTGCCTGTATTTTCTGACTTAGGAAATGTCAAACAACATCCGGAACAGCGGAGTTGTTTTATTACCTATACGAATGAAACCACACATACTATCATTCGTCACGGTTTAGATCGTTCGCCTCTTTATAGTGGTCTCATCGCTGGAGTAGGGCCTCGTTATTGTCCCTCTATTGAGGATAAAGTGGTTCGTTTTGCAGATAAATCTGCGCATCAAATTTTTCTTGAACCGGAGGGTCTGGATACACATGAGATTTACCCGAATGGTATTTCGACCAGCCTTCCTTTTGACGTCCAATATGATTTAATTCATAGCATCGAAGGATTAGAACAGGCACATATTACACGCCCAGGTTATGCGATAGAATATGATTTTTTTGATCCACGCGATCTGTTTCCTTCTTTAGAATCACGATTAATAGAAAATTTATTTTGCGCGGGCCAAGTGAATGGAACAACAGGTTATGAGGAGGCCGCTGCACAGGGGCTGATTGCTGGTTTAAATGCGGCTTTAAAAGCCCAGGAAAAGTCAATGTGGTATCCACGTCGTAGTGAGGCTTATATGGGGGTATTAATTGATGATTTAATTACACAAGGCACACTCGAACCTTATCGAATGTTTACGAGTCGCGCCGAATATCGTTTACTATTGCGTGAAGATAATGCTGATTTACGTTTAAGTGAGGCAGCCTATAAATTAGGATTAATCGATGAATCTCGTTGGAAAAAAATGGATGATAAACGCTCTATTTTAGAACAAGAACAACAACGGTTAAAACAAATTTTAATTAAACCCCATACCCCCTTAAGTACAGCAATAGAAGCCCAGTTAGGTCAAACGATAACACGTCATTATCGTCTTTCAGAATTATTAACACGACCTGAGTTAAATTACAGTCATTTAATGAATATTGAAGGTTTAGGCCCAGGCGTTATGGATGATGCGATTTCAAAACAAATCGACATTCAAGCGAAATACCAAGGCTACATTGATAGGCAGTGTGCTGAAATTCAACGACAGTCGCGTTATGAAAATATTACTTTACCGCTTCATTTAGATTATAACGCGGTTAAAGGGCTTTCAAATGAAGTGAGAGAGAAACTCATTCAATGTAGACCCTTAACCTTAGGTCAAGCTTCACGTATTCCTGGGATTACACCGGCCGCCATTTCCTTATTGTTGGTTCATATAAAAAAGTAAAATACACTAATTCTTTATGTCTATTTCTCAATTTTTAAAGTTATCCGTACCGACCGAGCCGGGTCAACAGCTGTATTTAAGCGGTCTACAAGACGACAGTTTGGCGTTTGCTGTTCATCAATTCGCTGAACGTTATGATGGTGTGATTTTAGTGCTGACACCAGACAATCCAATGACAAACCGGTTAGCAGCGGCTTTAAAATTTTTCTCACCGGATGAAACGATTCTGCATTTTCCAGATTGGGAAACATTACCGTATGATCATTTTTCGCCACATGAAGATATTATTTCACAAAGACTTCTCACCTTAGCGAAACTGCAGGATGTGGCGCGCGCGATACTCTTGGTGCCTGTGACGACCTTAATGCAACGCATTGCGCCTTTAAACTATATTCAAGCGACGACTCTCTCTCTGGCTTGCGGTGAAAAAAAATCGATAGAAATCATACGTAAAAATTTACAATTAGGAGGTTATCACAGCGTATCGCAAGTGGGTGCGCGCGGTGAATTTGCAAGTCGTGGATCGATTTTAGATATTTTTCCGATGGGTAGTGAGTTACCTTACCGGATTGATTTTGTTGACGATGAGATTGATAGCCTTCGTTATTTTGATCCGGATACACAACGTTCTATAAAAAAAATAGAAAAAATACAGTTACTTCCTGCGCGTGAATTTCCTTTATCCGCGTCTGCAATCCACTTTTTTCGTCAACAGTGGCGAGAAAATTTTGTCGGTAATCCTTTAAACTGCCCTTTGTATGAAGCGGTCAGCGAAGGACGTGTACTGGCTGGGATAGAATATTATTTGCCATTATTTTTTCAAAAAACAGCATTATTACTCGATTATTTACCAAATAAAGCGTTCATCTTATCGGTTAATGAAGTTCATGATGCGGCTGAAAATTTTTGGAAAGAAATAAATGAGCGTTATGAACAACTGAGATATGATAGAGAACGCCCCCTATTACCACCACACGATATTTATGTCGATGTTCATGCATTGTTCGCTCGATTAAAGGAATTTCCAAAGGTTTCGTTGGATCAAAAATCGAAAGAACGAGCGGATCCTTATCATGCAGCCGTTAAGAAGTTTCCGAATTTAATGATTGATCATCGGCGTGAAGAACCTTTAGAGCGTTTAAATACTTTTTTAAATGAATTTCTAAAGAATCCAGAGGCACGTGTTTTATTTTGCGCAGAGAGTGCAGGTCGTAGAGAAGTCCTATTCGATTTGCTCAATCAATTACCTATTCAAGTCCATCGTTGTGGAACGTGGAAAGAATTTATCCATTCTTCAAGCCGAGTGAATATCATTGTTGCACCCTTAGAAGAGGGTTTTTATCTGGATACCCCCCCCTGGGCATTGATGACGGAAGGGTTATTATTGGGTAATCACGTTATCCAAAAGCGCCGCACTCGATCAAAAGCCCTCGATTCACGGACCATTATTCGAAATTTAGCAGAATTAACAGAAGGAAGTCCCGTTGTTCATACCGATCATGGTGTAGGACGTTATCGAGGGTTACAACATCTTAAAATAGATGACAAGGAAAATGAATTTTTGATCGTGGAGTATGCTGCAAAGGCTAAATTATATGTTCCTGTTTCTTCGCTTCATTTAATTAGTCGTTATAGTGGGAATGATAGTGAGCAGGCTCCTTTACATCAATTAGGTTCTGAACAATGGGAAAAAGCGAAGCGTAAAGCGGCCGAAGCATTACGGGATGTCGCGTGTGAATTACTGGATAGTTATGCTCGGCGCGCAGCCAGTAAGGGTTACGCTTTTCATATGCCAGAGGAGGATTACCAAGCATTTGCTGCACAATTTCCCTTTACAGAAACACAGGATCAAGCACAAGCCATTCAACAGGTTATTCAGGATATGACTTCAGAACGTGCTATGGATCGATTAGTGTGTGGCGACGTTGGTTTCGGTAAAACGGAAGTTGCTATGCGCGCAGCGTTTTTAGCAGTTCATTCTAACAAGCAAGTCGCACTATTAGTACCGACGACTTTATTAGCACAACAACATTATCAAAATTTTTGCGATCGTTTTGCTGAATGGCCTGTACACGTTGAAATGATTTCTCGTTTTCGGAGTATCGCATCACAGAAAAAAATTTTAGAACGTTTGCAACAGGGAAAAATTGATATTTTGGTGGGGACACACAAATTGTTAAGCAAAGAATTAAAATTTCCTCGATTGGGATTATTGATTATCGATGAAGAACATCGTTTTGGTGTACAACAAAAAGAACGTTTAAAAGCATTGCGTGCTCAAGTCGATATTTTAAGTTTAACAGCCACACCTATTCCGCGTACTTTAAATATGGCTTTGTCAGGATTACGTGAATTATCGATTATTGCGACGCCTCCTGCGCGACGTTTATCGATCAAAACGTTTGTGCAGCAGCGTAATACCCGATTAATTCGTGAAGCGATTTTACGTGAATTATTTCGCGGAGGACAAGTTTATTTTTTACATAACCAAGTCGATAGTATTGAAAAAGTGGCAAGGGAATTAGAAGCGTTAGTGCCTGAAGCACGTATTCAAGTCGCGCATGGCCAATTACGTGAAAGCCAACTTGAGCGAGTGATGGCTGATTTTTATCATCAACGTTTTAACGTATTACTCTGTACCACTATTATTGAGAGTGGAATCGATGTCCCATCGGCGAACACCATTATCATTGATCGTGCCGATAAATTTGGTTTAGCACAACTTCATCAATTACGGGGTCGTGTAGGACGATCTCATCATCAAGCGTATGCGTATTTAATGACTCCCCCTCCAGAAATGATAACCGCTGATGCAATGAAACGTTTAGAAGCGTTTATTTCTTTAGAAGATTTGGGTGCAGGGTTTAGTTTAGCGATGCATGATCTGGAGATTCGAGGGGCAGGTGAAGTATTAGGTGAACAACAAAGTGGTAATATGCAATCCATCGGGTTTTCACTGTATATGGAATTGCTCGAACAGACGGTTGATGCATTAAAATCTGGAAAAGAACCTTCGCTTAAATCGCTCAATCAAACGTTAGAAATGGATTTGCAGGTTGCTGCATTGATTCCAGAAAATTATTTACCCGATGTGCATATGCGTTTAGTGCTCTATAAACGGATCGCGCATGCCAAAACTGAACAAGAATTAGAGCACTTGCAAGTAGAAATGATCGATCGTTTCGGATTATTGCCAGAAACGTTGAAAAATTTATTCCGATTAAGCGAACTAAAATTACAGGCACAAAAAATAGGTATAAAGAAGATTATAGCGGGCCCCAAGGGAGGGCGAATTGAATTTAACGAAAAACCTCATCTTAATCCAGCGGTGGTTATTCAGCTGATTCAGGAAAATCCAGCGCGCTATCAGTTGGAAGGAGCCACGCGTTTACGGTTTAGTGTTGATCAACCCACACCTGAATTAAGAATAAAAAACCTTGAAGCGTTATTGAAAAAATTTACATAATTTTTACATAGGACTGATTACGCAGTTGACGTAACCAATTCTTTAAGGCTTTTTGAAATTTTTTCTGATAAACCAATTGAGCCGCTTGTTTATGTAAAGTGTTCTGAGCAGTTTGTAATTTTTTCGCACGACCTAAAACTTGTACAATATGCCAGCCATATTGCGTTTGAAACGGTAAACTAATTTGATTAACCGCTAATTTTTTCAGGTGTTCTTCGAACGTCGGATCGAAAAAGCCTGGTAAAGTCCATCCTAGATCTCCGCCCTTGTAACTTGACCCCGGATCTTGTGAGTATTTTTTGGCAAGTGATGCAAAATCTCCGCCATGTAGAATATCTGCACGGATTTCTCTTAGTCGATTTTCGGCTTGTTGGTTATTTAACAAAGGGGAGGTTTTAATTAAAATATGGCGCGCATGTGTCGAAATGACATCATGAGGGGCTGGAGCTATTCCCCGTAATTCTAATAAACGAATAAGATGAAAACCATTATCAGCCCGAATAGGACCCGCTACCTCACCGGGCTTCAGTGTTTGTACAGATGTTTGAAAAATATCCGGTAAATCATTGAGTGGTCGCCAGCCTAAATCACCACCCGATAAAGGAATCGTAGACGCGTTAGCGTGCTCTATTAACGCTGAAAAAGAAGTGCCTTGTTTCGCTTTTTGCAACAAGGATAAGGCGGTTTCTTTCGTACGCGCAATATCCGTAGAGGACGGGTTATTTGAAAATGGAATCAACAGGTCTTCAACATGATAAACCGCTTTTTTTGAAATTATTTTCGGTAAATGAGTCAACATATCTTTAATTTCTTGGTCTGTTACCGTAATTTTCGCGGCGACTTCATTTTGTTGCAGGCGATTGATCAACAGCTGATGACGAATTTGCTCTCGGTAGCGTGCAAAAGGCATATTGGCTTGTTGCAATTTTTCACGGAGTTGTTCCAATGTAAGCCCATTGTGTTGTGCAATACTCAAAATAGTTTTATCTAAGGTGTCGTCGTTAATTTTTAATCCGATCGTCGCCGCTAATTGTAATTGTAACTCCTGATCGATCATTTCATTGAGTACTTGTTTACGAAAAGTGGTTGTATTGGGAATCGATTTATTCTCAGATAGCCATTGTTGACGCTTGACTTCCATTTGATTATCTAATTGTTGCGCGGTAATCGCATGATGGTTAACGACAGCCTCGATACGATCCAATGTTTCAATCGCATACAGCAATGAGGGAGTCACTAAACTCGTCCATAAAACAATGAATGAAAAAATTTTTTTAAGGTAATCCATAATCACTCAGTATTATCAGTATTAAAAAGAGGTTGATCCCGACTGAAAATGATCGACATAGCCTGGGATATTATTTGTTAAAAAACGGGTTATATCACTGATACCTACGGTACTCAAGCCTTTCAGTTGAAATTGGAAATAAACAACGTTATTAAATAGGGGGTTATTATTTTGATTTAAGGCAAAAAAAGTGCGGCCGGCAACAATTCGAAATGCCCAACAACAACTATCATATTGCAATCCATAGAAAAAACTTTGGGAATAATGGTGACTCAAATTATAATTCCAGCCACCCACTGTACTCCATTGATGCCCAAGCGGCGTTGCGAAAGAAAAACCCAGTCGATTAAAATCGTTTTGATGGCTATCGGATGGAGTAGGGGGTGTCGTGACCAATAAATCACCAAAGCGGACGCGTCCGTAATTGATATTAAACAATCGATCAGGTTCAGGGTGATATTGTATATTTGCAGCGGCATTAATGATATCCCCACTTTCGGGATCCCAGGCAATGTTTGCTGTTGTACGCCATTGCGAATTGACATGATAGTTGATCTGAGCGGCAATGGGTGAAAATTTTTCAGTGGGTGAAGTGCTGCCAGGTATTGTAAATGGATTCGCGCACAAGGTTCCAGGTATGCTTAATTGTCTTTCTAAAGGGCTACATAAAACAACCTGTCTATTTTTGAAATAATAGATTTCACCAATACTTGCGTTTAATTTTTCTTCTCCAGTGTTTGGATCAAATAATCGGGTCGTCAGCGCAAAACTCATCTGATTGGCATCACCAATCCGATCAAAACCACTAAAACGGTTCGTCATGAAAAGTCTATCGTAAGTAAAGGGGATAAGTGCACTATCAAAAATAGGAATGTTACTTTGGTCACGGTAAGGAACATTTAAATAGAAAAGTCGAGGTTCCAATGTTTGTAAAAACGAATGCTTTCCCCACTGTATTTTCCTATCAAAATATAAACCACTATCTACACTAAAGAGTGGTATCGTTCGCTGGATCTCACGTGGATATCCAGCGACTGGATTCATGATCGTGTAGTGTGTCAAGCTCAATTGAATTCGTGGAATAAGATACGCTTCTTTACTCCGTAGGGGATAACTCACTGAAGGAAAAATTGAAAGTCGTAAGGCTTTTGGGGGGGGTACCTGTTCACCCGGATCATTTAAGCGTTGAAAATAATTGAATTGATTGCTTATTTGAACATTAAACCCATGAAAATTTTGTGTAGTACTCTTTAGATCAATCTCAGGCAAGCTATTATAGGGGTTATTGACGGGTGATTGATTTAAAGGATGCACGGTTTGATATCGATTGATACGCGCTGTAAAATTCCAAATATCGCCGGTGTAATTTAATTGGGCTTGTTGTGCCAGTTGATTAATCGCGATACTGGGAGGGGTATTAAAATCCTCTAAATAATAATCATCACCCACCCAATTGAAATTGATTGAGCTTGACCAACGCGGCGTAAAGTGACGTTGTTCTTGCCAACTAAACGATGTTCTCGCTGTGGTTGGGGTAGTGAGTGGGTGAATATTGGGATAAAGAAAAGGGATTGCCTCAGCAAGACGCGCAGCAGCGCGGTCATAAGGAAGATAATTAGCCACCATGACGCCTTGACTCTGTGGTGTTAAATAACGGAGTTGGCCGGTGAGTTGTATTCCTCGTTTACTGAATAACGTAGGCGTCAATAAAAAATCATAATTGCTCGCTATATTCCAATAATAAGGAAATCCGATGCCCAATCCCGATTGTGACGAAGTTCCAATATTTGGAAATAAGAAGCCTGATTCACGTCGATTATCAATCGGGAAAGCAAGATAAGGACTATATAAAATAGGTATACCCTGAAGACCGAGCCACGTATTATACGCTTTACCGCGGCCTGTATCGCGGTTCAATATTATTTTTTTTGCAGAAAGTTTCCAGGTTGGATGAACAGGTGAGCAGGTTGAATAAGTACTATTATGAAGTATAATTAACCCGGAATAAGTTTTTTCTACTGCATCGGCTAAGCCCCAGGCGTTAATCGGCATACCTTCATGAATACCTTTGAATAGCATCGAATTTCTTAATAAAATGCGATAAATAATAGCGGTCAAATAACCACTTTGGTTGTTTAAATTGAAATGGGCTTTTTGTGCTTTAATTAAAAGGTTAGGCTCTTCAAATTGAATTCCGCCCAGTAGATCCATGGTGGTTATTTTCCCAGTGTTTGGATCGCGATAGAAATAAGCTTTTTCAGCCTGTAAAAGACGGCCTGGTTGGTTAATAACGACATGACCACTTAACGTGGACGTTCCTTCAAATGAAAAATGAGATTGCGCAGCATCAATGTGTGTAAAGGATTGACCCAGTTTCGTTAACGTTGTTTGAGTATAAGCCTGTAGGGGATCTAAATAATGTCCTTTACAAATATCGAGCTTATTTGGGACCCACCCCAGTTGCTCTGCTATCGTTAATTCGACAGTGAAACTTGGCCAGATAAAGCACAGCACACAATAAAACCATCGAATGTGGGTCAAAAATTTTCTTGGGTACATTGAATTCTTTTTTTCTATTGTTCATTGTTTTTTTAGTTTTTTACACGGTTAATCCCTATTTTACAGCAGTAAAAACAAACCTGTGTGGAACTAAAATCTAATTATTCATAGCACGTTTTAAGTGAAGTAAAATTAAAAGGGAGTACTGGATATACAATTATCTCCTTTAAAACGGACATCGATAATCTCCCCATCAGGGGTTGTTTCAAACGAGGTTTGACAAGAACGGATGATGGTTTGTTGCCTGTTCCACGGTTCATCATAATTCGAAAAACGATTCCCACTCGATGCGCGTAATGGCGAATAGCGTGGATGAGGAAGGGCATACATCGTTTTTCGAGTATATTGATAAACTTTATGTCCATTGGGTAATTGAATTCCTGCATCCGGTTCTCCCCATTTAGAAATGAGCGTTTGAATGTTTTCTCCTTGCCATTGATTCATTTGCTTTTGGTAGTTTGCCGTGCTTGCACACGCCCCTAATAAAAAAAATAAACAACTGATTAAAAAAAGACGCATAGCTATTCCTTATCGTAATTGTGATCGGAGTTCATTTAAAGTGTTAGAATAATTCGCCGTATTAAAAATACCAGATCCTAAAATAAAAGTATCTGCACCCGCTTTAGCGATTTCGGCTATATTATTTTTTTTTACACCACCATCCACACCTAAACGAGCACTGGGTTTATGTAAAGAGAGTAACTGCTTAGCGGTTGAAATTTTATTTAAAACTTCAGGAATGAACGGTTGTTCAGCAAAGCCTGGATGAACAGACATCATCAATACAAAATCTAAATGATCCCAATAATTATTTAAAAGTGTTAATTCAGTTTGAGGGTTAATGGCTAATCCCGCTTTACAGCCTAAACGACGAATTTGATTTAAATTTTTAACAATATCATTACTGGCCTCAGGATGAAAGGTCATTTGGTTGGCGCCGGCTGCTGCAAAGGCACTGATTAACGCGTCAACGGGATTTACCATTAAATGCACATCAAGGAAAACGTTCGGAAGGTGTTTGCGTAAAGCACGACAGATTAAAGGGCCGAATGTCAAATTCGGTACAAAATGATTATCCATGACATCAATATGCAACTGATCCGCACCGGCTTGTAATACAGCAGAGGATTCTCGCGCTAAACATCCCATATCGGCAGATAATACAGATGCTGAAATAATGAAGCGACGCATTATATCCCCTTCGCTGCACAGATACGATCATAGGCAGCCTTGATCTTTTGAGTCTTTTCAGTGGCTAGTTTTATCATTTCTTCGGGTAAACCTTTAGAGAGTAATTTATCAGGATGATGTTGGCTCATTTGTTTTCGATACGCTTTTTTAATTTCCAGAGTGGAGGCCTGTTCAGAAATACCTAAGATAGCGTAAGCATCTTTTAGGTTTAGCTGAGAGGAGGGTGGTGTATGATAATAACCTTGTCTCTGATGTGATGATTGCTGTCGAAAAGCATGCTCGAAATTGAATAGATGTTCAAAAAAAGCGAAGTTGAGCGGTGCAAACCCTAAATAGTGGCATATTTTTTGTAATACGTGTTGTTTTTTGGATGTCAGATGTCCTTCGGCGAATGCCGTTTGCATCTGTATTTCTACAAAAAGTCGGAGCAATACTTTGTTACGATGACATGCATGGGCTAGTTTTTGGAGTGAATTTTCAAGGTTAAAAGAAGCAGATTTACCTTGGTTAAAAAGATCGATTGCTTTTTGACGCATGGTCTCTGTAAGGCCTAAGCGGTTCATTATCGCTCTCGCTGCTTGAATTTCTGCCTCAGAAACACGTCCATCTAATTTTGCGATATGGCCCATCACCAAAAAAGTACTGTCAAAAAAAACCTGTTGTGCGACGCTATTGGTCGAAGAAAATGTCCAGGCTTGATTCTGATGAAGACCCCGATCAAAGAGATGCCCAATGAGGATACCGAATATAAGCCCCAATGGTCCCGCAAGAAGAAAGCCAAAAAAGCCTCCGACAAGTTTGCCCCATATATTCATGATTAAACCTGATTTAAAATGTAATAACTATTTTTTAACATTATTTGATCGATCTGCGTAACGACTTCCTATTTTAAATAAGTTTTTTAATAATATCTGTTTCTCCTAAGATTCTATTTTGAGAAAATAAAAAATAATAGGGTAAAATAAAGGTAATAGGATATTTTTTACCAAGAGGTAAAGACTAACAGGATATGACCTTGTCTTAAAGTCGAATAAGCGATAAGCTCGAGTAAAACCAGATAATTATCTTGTTGTTGTCATGCGGTTCATTTACACAGTCATTTTTTATTTAGCCTTACCCTTTATTTTGGTGCGTTTATGGATAAAAAATCGTAAAAATCCTCAAGGGCTGCAATTTTGGCATGAACGCTTAGGTTTAGGCCTAAGATGCCCTTTACCTCCCCCCGGTGGTATTTGGGTACATGCGGTTTCAGTGGGTGAGTCCTTGACCGCCATCCCCTTAATAAAGCAGATCCAGCATCGTTACCCATTCATTCCCATTATTGTAACGAACGAGACAGCAACGGGCGCAGAGCGTATTCGACGTGTATTCGGAAATAGCGTCACTCAATTGTATTTTCCTTATGATTTACCCTTAATTTTAAAGAATTTTTTTAAATTACTTCAGCCTCAATTACTGATTTTGTTGGAAACAGAGCTTTGGCCCAATCTCCTTGCGGCCTGCAGGCGCTATAAAGTGCCCGTGGCGCTTATCAATGCCCGTTTGTCGAGACAAAGTGCCAACTCCTACCGACGTATTGGTCCTCTCGTGCGAGCCATGTTGCAGAATATTAATGTTATCGCGGCTCAATTTCAAAAGGACGCCGATCGCTTTATTGATCTGGGATTCCCTTCTCAAAAAATACATATTACAGGGAGTCTGAAATTTGATATAACGTTACCGGCAAATTTAATTGAAAAAGCACAAGCGCTTCGTAAAACATGGGGGGAAAATCGTTTGGTTTGGATTGCCGCGAGTACACATGGGGGTGAAGAAGCATTAGTGCTTCGCGCGTTTAGCCACGTGCGTCAATTTTTCCCCGATCTATTATTAATTTCTGTTCCTCGACATGTGGATCGCGCCGCTCAACTAGAACAACTTTATCGCCGCCGAAATTATAGTGTGAGCAAACGCAGTCATTATCTACTCGATTTGAGTGACACGGATATTTTAATTGGCGATACGATGGGTGAATTATTTACTTTTTATGCTTCCGCTGATCTTGCCTTTGTGGGTGGAAGCTTTGTTAAAAAAGGAGGTCAGAATCCTCTTGAGCCTGCTGCGGTGGGGTTGCCTATCTTAACGGGACCTTATACATTTAATTTTTCAACCATTACGGAGCAACTTAAACAGCGAAATGCAGAAATACAGGTCAATGATGTGACAGAACTCGCAGAACAGGTAATTTTCTTATTATCGAATCCTATGCAGTGTCGTCAAATGGGTCAAGAGGCAAAAAAATTTGTCGAAGAAAATAAAGGATCCGTGTTAAAACAAATGCAATTAATTGAAAATTTAATGACAGTATAGGTGAAGTATGTATTCGGGTATTACACAAGGTTTATTTGTGGTGAAGTCGGTTATCAAACACAAAAATTTATTTCATTATTGCGTGGTACTCAATGAAAAACTGGTCAAGGATTTGCAAGTAGGCGCTAGTATTGCGGTTGATGGTGTTTGTCAAACCGTTGTCGCAATAAATGGGATTGAAGTGAGTTTTGATGCCATACAAGAAACGTTAACCCGAACGACATTAAACGATCTTTTTGTTGGAAGAAAGGTGAGTATAGAAAGAAGTGTGCGTTATGGTGAGGAAATGGGAGGTCATGAGCTGAGCGGACATATTTTTGAAACAGGTCAAATTATAGATAAAAAAATTTCTGAAAATAATTTAGCGTTAACTATCCACTGTTCAAAAGCGTGTTTTGCTTTTATTAAGCCGAAAGCCTATATTGCTCTCGATGGTTCAAGCTTAACGGTCGGTTTAACCGATAAAAAAGAGTATTGTTTTGAGGTTTATTTAATTCCAGAAACATTGCGCAAAACTAATTTTTCGAATAAAGACTGCGGTGATAAGGTTAATATCGAACCCGATATGAAAACAATGATGCTCGTTGAGTCAATACAAAATTATTTTTCGAATATAAACGCGCGGTTAACAAACCTTGAGAAACAGTTCAAAGAAATAATGAACGAAAAAAACATAAACCTAGAATAAAATCGCTAAAAGATCAGCGAACTGTTTGATGATATAGGTTGGGTGGAGTGCTAAGCAAGCTTTTTTATCACCATAGCCATAGCCTGCCCAACAGGATTTCGCTCCAATATTTTTTGCAAAAAGTAAATCCGCAGGTGTATCACCGACCATTAAGATTTGTTTTGGATTGATGTGCTTAAATTTCGGTTTGATATAATCCGTATAAGCCATAGGATCGGGTTTTTTTTTCAGTGCTTTTGTGTCGCCAACCACGATAGCCATATAGTTATTTAACTGAAAACGGGTTAAAGCAATATTCACCGCATTAACCGCTTTGTTGCTAACGACAGTGAGAATAAAGTTTGCTGCATAAAGCACCGCTAACGTTTCAGCGACGTTAGGAAAAAGGAAACTTTTGTCTTCCCCTTCTGTTAAATAAATAGTTTCATAAGTCAATAATAAACGTTCAATGTGTTGTTGAGTGAGATCGGGACTCAACACTTTTAGCGTTTTTTCCATACCAAGACCCGCGCGGATGGTCTCATCAATGAAATTATGGTTTGGTATCGTCATGTGAAGTGTTTGATAGGTACGCTTGATGCAAAATAATATGGCTTCATGTGTTGCACAAAGCGTGCCATCAAAATCCAGAATAAGTAACTTATAGTGATGCATAACAGGCTATTCATGTAAAAAAGATAACGCTTCGATAAAGCCTCATAAAAGTGTAGCTTCATCAGTTTAATAGGTAAAGAAAATGAAACAGTACGCACTATTTTTCAACAGGAGTCGACTGAATTTTTTTTTAAATCATTAAGGAGAAAGTGTTGGCGGAGAGGAAACGCGGTTAAATTGTGCTATTTCTTCCCTTAATGCTTCCCAAGTCATTAATGAGTAAGTTTTACCTTTGAAAAATGAAAAAAACCCCCAGGGATCTCTATGTTGGGCGAGAAGTCTCCAAACATCATAGTGGTTTAATTGGTTAGAGATAACGTCTAAAGATGTATTGTTTGCAATATCTTGAGCAAGCGTGTTAAAAAACGCCGCTTTTCTTGATCCATTTTTCCGAAAATAATTTTGTTTTCTAAGATGCACAAGGGCTTCAGAAATAATAACTTGTAGATTAATCCGCGTTTGAATTTCATTGTTATAGTCGGTATTAAATTCTGATAAAGAGAGATAATATTCTACATAAGGGATTTCTAAACTGACTTGATAAGAGTTATTATTTTTAAGTATCGACGTTGAGCGCTTCAATGAAGCTTCATTAAAGGGGAATAAATATACTTTTTTTATTAATTGTTTTTTGTTGTAAAATTGCGCACAACATAAAGGGTTGTAATCTTTTGAAAGTGTTTTAGGAATTTCATAGCCCAATCTATAATTAGAGAATCTATCAATACAAAATAAGTTGATTTGATTTTCATTATATTCTTTAACGAGTCGATTATTATTAATTTTATATAAACACTTATTGTGAATGATCTCAGTTAAATCTAAATCGAAATCGAGTTTTTTTAAATCATTTAAAAAAGCTATTTTATTATCATCCTTAAAAAATAATTTATTATTGATTGTTAGTTTAGTTATATGCGATTTTAATTTAGTGAGTAAAAAACTTAAATTTATTTTAGGTAAATCTTTTTGAAGGAAACGAATCTGAACATGAAAATCTTTATCTTGCTTGTCAGTAACGTCACAGATGACAAACGATTGAGTATCGAAAATTTTGTAACTTTGAGTAGAAAAAATTAATTTTAGCGTTGAATTAGGCATTGTGTTAGAAAATTAAATAATTATTATTGCAGCTAATCATAGCATAAATAGGATCAAAAAGTTATTAGTATTTATTTTTTTAATAAAATACACTGACTTAGAAATTAACGATAATACTTCAGTTAGAATTGCTTATGCCAAAAACGTTAGTATTTATTTTATTTTTAATTTTTTCAGATTTTTTAATCATTTTAGCGGCTTTTTTATTGTAAGAGATAGGTAGCGATCCGCCTTTATACGCGTTAACAATAAAATCAATGAATACAAGTGTATTATGAAGATTAGGCTGTTCAATAGAAGAAGATAAGGAATGTAAAGTCGATTTTTTTGAGCGTGATTGATTTTTTTTATAAGTTAATTGACGTGATATTGCGTTTGTTTTAATGGTCGGTGTAAAGTTTTCTGGAGCGCTTAAATATTTTTGTGTGGTAGATATTTTTTCTTTTTTTAATGAAGTGATTTTAAAGAAACTTTCTTTTTTAAGTTTAGATAAATTTGAATGAGTCGGTAACTTATGCGGTGGATTATTTACTTTTTTTAATTCCAATGTATTTTTTTTATTACGATTAAAATTATTATTTTCCGATCGAGTCAAATGATGGTTATTTTGTTTTATAACCGTCACATTTTTTTCTTGAATAGCCTTAAAATAACCTGTTTTCTGTTGTTTAATTTTTTTTCGGTTTATATTGATTTTTGACTTATTGTAATAGGCTGTGCGTTTAGAGTCAGCGTAATCATATTTTTTGAAATAATTGTCCGCAATCGCTAAAATGCGATCTTCCTCATTAATTTGCGATTGCAAATAATCATTATTTTTAGTAGGTATTTTCTGAGCATTAATTGCTTTTTTATAGGTATTTACGAGTATTTTTTCTTCACGAATAAGATGTCGTTTATGGCGTAATAGAGCGTGTCGTTGTGTTTGTTGATTTTCTTGAAAAGAGGGACTTACTTGAATGGATTTGAAATAGTCAAGCGTTTCTATTTCGTTTTTATTATTTAAAAATAATTCAGATGAATTTTGAAATGAAGGAGCGTGTTCAATTTCTTTTTGATAATTTTTTAGACAAATTTCTTGATTAAGAAATTTAAAATAGGCTGATAATGCTTTTCTTTTCATTGCCTTGTCCTGATAGAACTGATAATAGATTATTGTCCAATAATCAATAGAGGACGTAAAAATATTCGTTAAGATAAGGTCTGTCGCATGGCGAAAAAAAGAAAAGTCTCCACTGTTTTTCAATACATAAACAATCGTTTCGTCTTCTAGATCAAAATGGGTAAGGAAAATAATTTTTTTATCATCACTAAAAACAAGCGGTGATCGAGTTAACGCCCAAAAATTATTTTTAAGAGGGACTATATTTTTGGGGTTATTGTCTAAGAAAACATGGATTCTCTGATACCAATTCGTATCATTGAGTAATGCATTTTTTAGTTGAATGGTTATCCAAGGCAGAAAAGAGGTTGTATCATTAGGATATGCAACGGTATTAAAATAGACCGCATTACTGACGGTTAAGATCAAGTCATTTTCAGAAGCAACGACATGAGAAGTAATGACTGCATCGGAGTAAATTTGCTTATATTTCTTTATAATTTTACGTAAATCTAAGCTATTAATAAGTTCAATAAACTCATTTGAATCTTTATCTGGAATATCGTACAAAGTCATTTTAGGCAGTGGAAATCGTGTGTTGTTGTTAGCTAAAAGGGTATACACATTTTCACCCCCATTCCCTACGAGATGACTTTCATAGGCACTGTTGATATAAAAAATTTCATGTTTATTTTTTTGTCCAATAGATAATGTTGCATTATTTATTAATTGTATAGAAAAAGATTTTTCTAAACGCGTGGCTAATGTGCTATATAAGCTAATTTTTTCATCTAACGTGTTAGGGTTATCTAAAGTTTCTTGTCCATATAAACAGTTACTATTCGTTAATGTTATTTTTAGATCGTTAAAACGAAAATAGATTTTTTTGTAAAACTGATCGCTATTTTTTGTTTTATGACTATCAGAATTACTTATATTAATTAAAAAAACAATTGAAAATGTTTTTTTATCCATTGCGTTATGAACGCGTACCGAAACAAAGGCAGTATTATTTTCAAATGTTAGTGTATTGATATCCTGAAAAGAAGTTTCAAAAAATAGCTGATGCCGAGTAGCGGATTCAAAATAATACTGAATCTGTGAGTGACCTATTTCTCCAGAAGGAATTCGATAATCTATCGCGCTTATTTTTGAATCGGGTAAAACGGAGATGAATGTATTATTTCTTAATACAATAGTTAGATTTTTAGAGGCATTGTCTGTGATAAAAAAACTATCCGGATAGTCTTGGTTTTCCCCGCCATAGCCGTCGATAAAACAAATATGTTGATTGAGATAGAAACTATCTGATTTATTTTTTCGTCCATAAATTTTATTGATAAAATTGATTTGGATTCTACGCTCATCCGAAGAACAAAAGGATGGAACCGATTGTATAAGGTTATTTTTCCCGCATAAAAATCTATCGGCATCAAGCAACACATAATGACTGTTTTCAGGATAAAAATGATCTAAAAGAAGGATATCCGTTCCTCTACCTCCTTGCAGTTGGCCCGTGATAGACGTTCCTTGCAAATCAAAGATATTGCCAAAATCACCGCCTACGTATTGTTTTTTACCATTGTTCACCATAAATAGATTCGGAGAGTGTCGAAAGGCAATGACTTCGTCCTCGCCTTCACCTAAATCGACTAACGTCATATTTCCGGTTCTATTTAACGTATAAGTAGCGCCTAAGGCTTTGTGGCAGACATAGCTCGTCGTTTTTGCATTTTTAGAGTCAAAGGGAGGCGGGGCTGCGACTTTGCAAAATAAATTACCCTCATCGGGTTGATCTGGATTACTCTCTTCAAGCGTAAAATTTATTTTTCTATCTAAATAAACTTTACGAATATTACATCGATCTTCTTCAAAACTGAGTGCAGAGAAAATATACCACTGAATAGCGGTATTATTTTTTAAAAAATGAATTGCTTGGCTTAGCAGCTGCCCATTTTGAGCTTTAAGTTGTACATATTCTAAAGGATCTTGGTGGAGTAGACCTAATAAAAATTCAAAAAATTTTTCACTTCTTGAAAGATGTACATATTTCTCAATGGCTTCGACGTGCTGTTTGGTGGCATAGCCTTCAGCACCCAACCACGCAAGTAAAGCAATGCCTTCTCCAAGCGGACCGGTGACAGCCGATAAGCCAGTAATGATCCCAAAAAATTCAGCGCCCTCGATAGTGGCTTCGATGCCGTCAATGCTCACAATAATACTATTGGAAATAATATTCGGAAGAATCTCTTTATTTCCCATTTTATAAGCGTCTATTTCATTGTTAAGATTATAAGCAAAATAAATTGAGGTGGCTTTCGCAACAAAAGGCGAAGCCATTTGCATTGCTTTGCCTAAAAATTTCCTTTTCACGCTCAATAAGACGTCTTTATTCGACAACATATGAAGTATATTTTTATTCTCCAGACCTAAATAGGTTTCAAATAAATGGATGCCCGAAGCTAATTTTTTTCCTTCAGTCAGTAAGCTGTTCGATAAGGTTCCCAAAAAAATACTACTGCTTATTAATCCAAAGTTAATAGCAACTTCATCAAAATGACCTTGAGACAAAGCCGATAAAATATCTTTGGTCATCATGCCTGAACTGACATAGCGAGATACCTGATTTATTTTCTTTAAATGAGATTGAAGCTGTTGTTTTTTAATTTCTTTAAATTTTTTTTGAGTCTCAAACGAACAAATACTTCGTTTTAAAGTATGCACAGGGCAATTCAATTTCCAAACATTTTCCACTATTGTTTCCTGAAATCGAGAGAATAAACTTTTTGCGTAAAGTTGATTCGCTTTTTTTGAAGGAACAGTCGACAGTTTTTTTAATTTAAATACAGGATGAGTTAAAGAATTATAGTAATTTAAAAAAAAATGAATATCTATTTCAGAAAAAATTCCTGTACGCTGTTTATTATCAATATATGAAAATATATCATTTAATATATAATGGACCCCTTCTTTGATATAGTAAGCCGTTGCAGTCCCTAAAAATTCTAAAAATTTTTTTGTAGTTAATTTTCTATAAGCGAGGTCCATTAAAACATCACAATATCTTCCTTGGGTTACTATTAAAAGCTGAAATAACCTTTTTTCTGGATATTTATATACAGCGTCAGTAATTAATTCTTTATGCTCTAATATATTGATAAGAAAATGAAGAGAATGAAAAATTCTTTCTTTGCTTTTTTTAAAATATTTTTCCCATTGAAGCATGATTAAATTAATTTTAATTACTATAGATTGAAACTGAGTTGGATTCTGTTCTAGTTTAAATCTTAAAACTTCTTGAACAAGTCGATGAATTGAATACTGTGTGTTTTCAGTAATGGACTGTTGTGTGTCTCTATCAAAACTAATCATGGAATAGCTTGTTAGTAAATACATACTTTTATTTAAGGCATCTCTATTCAAATTTTTGACGGAATAACAAAAATAATGGAGTTTATGTGTTGAAATATGATCAGGCCATAAATAGGCCATAATTGTTAAAATAGTTATTGCTTCCTCACCAAATTCAGCTTGTTTTATTTTTTCTAATGTAATGCTCCAGGTTGTAAAAATTGTTTTGACATAAGGGTCATTGGAATAGTGTGAAAAATCAAACGTTAATAATTCATCCATTTTTTCTTTATAGAGTGTTATATAGTCATCAAACGAAAAAGTTGGATCGGTTATTCTTCTCAATTTGATATAAGCAAGTGCTTGTTGTAAAGCTAAAGGTAAACCTTGAAGTAAATCATTTAATGTTTTTACATGGATGGGTCCAAAAATTTTTTGAAGATGGAATGATTTTTTAATCAATTCTTCAGCTTCATGTTCAGTAAAAAGCTTAAGTTTAAGCACGTTAGCGACTCCTTCCCAGTGACTAAAACGTGAGGTCATTAACACAGTCGGCTTATTATCAGGCCGTGGTTTTGGTAAATAAGCGTTAATCATTTCATAATCGTCAACATTATCAAAAATAAATAAACTTTTTCTATCCGAAAAATAATCATAAATTTCTTCGATAATTTCGTGTATATCTTTTTTTTGATCATATTGATCGTGAATAGCAATCGTTAACTTTTTTGCAAGTTGATGAAATGAAGAGATTAAGTTTTCTTTCGTTTCCGCGTCAATCCATAAAACATTATGATCGTAATGTTCTGCATAAAGTTCAGCGTAGCGTAACGCTAATTGGGTTTTTCCTATTCCCCCTAAGCCACTAATTGACAGTTGGGAGCCACTTGAACCGTGTGATAAAGAAAGATCATCTGTCGAATGAAATCCAGGCGAAATAGAAAGTTGAGAATACGAAGACACAATGGCAGGTTTTCTTTCCGACATTAAGATATCATGCAATTGTTTAAGTATTTCGATTCTACCGCTAAAATTTTTTACTGGACTTCGTAAATTAAAATAAATAGGTTTTTTTTCTGTATGCTGAATAGAAACTACAGAAGAATAACGCGTACTAATTTTATTGAGAATGCGTTGTGCTTCCGCTTGATTTTCCTCTATATTTTTTAGAATATAGTTATATTTTGTTGAAATAAGTGGATCTAGTTGTTTAGCTTGAATAGTTCGAAGATCCACCTGATAAAAACGCTTATAATTTTCTTTTAAGAGGCCATGACTATCTTTTTCCCAATACAATAATCGCCGGTATCCAAATTGATTACCGGGATATTTCCACTTCACATAAAATTTATGACCCAAATTATCGGTTTCGAAATTAATTAAATCTGTTTTTTCATATAAATCACTTGTATTAATATCAATATTAAATTTATTTTTTAATGTATATCCTGGAACTTTCAATCTTGCTTTTTTAATATTGGGTTTAAAATATTTTTCTGATGGGCCTATCAATATACTCACTTCGATGAGTTCCTTGGAAATAGGCCTATTAAACTCAAAATTATCATTGAGCGCATTAAACACTCGACCTACAGCGTCTTCAGCTAGTTTTTCAATGGCTATCTTTTCACCGGCCTTGTCGGTTATTTGCATAAACTGAGATTCTAAGCTGTAAAAAATGTCAACAGCTGCTTCAGCCAGCATAATACTTAATGTCTCAGGTCTTACTTCTGAAAAAATTCGAGTAATTTTTAATATTTTATTTTCTGATCCGTAATATTTACTACTCATTGATCTCGCCGAAGCGGTTAATGAAGGAATGGAGCCCATAAGACTTTGAGCAATCGTTATGCCCACCAATGCACCGGTTAATCCTGTTTTTAATTCGGCTTTTAATGCGTCCTCCGTTAATAAACGATTTTTAGCAAGTAGATGATAATTACCTAACTCTTTTGTGAAAAAACTCATAAAGGTTTCTACATAATGTGATAATAAAAAATTTACTTTTTCTTTTTTATCGTGATCGGGTAACGTTTTTATTCGTTTAGGATTAAAATTACTGGATAAAGAAGTAGACTGAGGTGAAAATTCTATGAGCATATTCGGATCTTGAAAAGGCGACCAATTGTTTTTATTAAAAACGGGTTGATTTGTCAATTTTTCAGAAAAATATATTCTTTTTCCAATAAAATATTGAGTATTGCGAGGGCGTTTCAATGTATTAATAACCCAATGAATCGATTGATTTTGATCAATCATTTGGTTAAGATCATAAGCATTTTCGAGCGCCCATAAACCACAATTAAAACCATCTTGCTGCTGAATAAATCCTGGGCTTAAATTAACTAAAGCGATGTGTAATTTATTTGATATTTGAGCATATTCTTCTGGAAGAAAATTATTTTTTGAGTCGGAAAAATAACCCACAAAATTTTCAGCTTGATAAGAAATAACTAAACTGACCCAATGATTATTATTTAAATTAATAATGAGAGTCAGTCGAGCGCTGGGATAATGAGTTGCCGTAATTTTTTCTATAAATGCTTCTAAAGCACGCGAAAAATGGGTAAGGGACCCGATGACTTCAAATTGAATGGGAGTTCCTGGAACTCCGCCAAAATAGTTATATTCTATTTGGGCAATGTCCACAATATCTTTTTGAGTTAACCAATAATTAAAATTTTTTTTTAATGTTGCTGTGACAAGCGTTTCATCATGATCAAAACGTTTAACGCGTAATTTAAGTAATTTTTTTGGATTAACGTAAATGTTATTGAAAGGATTTAGAGTTGATTCTGGCGAAAGCGTCGTTGTGTTTACTTTATTAGTCTTTAAATAAATCGTATTGAAAGACTCTATTTTTGTTAAGCGCTTAACATTTGAATTTCCTTTTTTTTCGATTTCCATTTATTATTCCTTTTCCATTTATTTATTATGTAGCATACCAAGGATAAACTATTATTTTAATAATATAAAGTATTCAGTTAAAATACACGAATAATTAATTGACTAAATAAAAATCTAGGCGATAGTTAAAGTTGGTTAATTTCAGCTACAAAGAGATATTTATTGGAGTGATATCGAAATTTTTTAAAGTTCATCATGGGGTTTAGTATTTACAGGACATACAATAAAAAAATATAGAATATGCTACATAAATTCACAAAAAGAATATCAGCATGATCCATTGCACGAACGAAAAAACTCATTATAAATGTTGTATTCAATAGGAAAATCACTATTTTTACAGGACATTTTGTATTTTTTTTATTTTCTTTTTCAACTTATACTTTAACTGTATGAATACTAAATTATTAAATTATCAGGAGATAAACATGGCATTTAAACCCACAACTAAAATCACTCCCGATGTGAATGAAATTATTCTTTTCACAGAAAAAAACTATACTGGAAATGCTTATTCTGCCATCATAGGAGATAATATTGACCTTTATAAAAATTTTAACCCGCTAAATGATCAGCTTTACTCTGTAAAAGTGGGTTCAGCGGCACAAGTAACTCTCATTAGGGATGATGGTTTTTCCGGACCTACACAAGAGACTAATAAAGATGTTTCAAGTATAGCCTTAGGTGGTCCTGGAAGTGGACTCAGTAGCTTTATTGTTTTGCAGAAAGAAGGAAAATATGTCGTCCGAGCTAACTTTTTGGATAAAACAAAAGAAGACCGCAGTATAATTCTGAAAACTAGTAATTTTAACCCAACAGGTGATGGTGTAACAATCCCTAACCCAAATCCCGCTTCAGGAGAAAATCCCAATCTTCCTCGAGTTTTCACCATATTAGATGAAAGTAATACAGAAAATCTTCCAGCAACTGTAGGCCTATATGTTAGAAGAAACGATGGAGTATACGAAGATATAGGTGCGTTAATTTCAGTTTATCTTGCAGACAGTAAGAGAAACTCAAATGTTAAAATAGTAAAAATAAAGAAATACGCTGATTATAATTATGGAGATTTAACATTTCCTAGCTCAGGTCGATTAGTAAACTTTATATGGAACGACGATAATGATTTATAATGTGATTCACAGCGGTTTTAATTGAATGCTCGAGGCGAGAAAGAAAGTTACTAGAGGAGTTATTTTTATTCTAGTTTTGATGCAGATGGCGGCACAAAAAAATCAAGGAGATTTTAGCTTCAGGAAAAGCTATTGGGAAAATTTACAAAAATATTCAGGAGAAGCTTCGTGGTAAGATGAGTAGACAAGATTTGCTAGGGCATAAAAATGGACGAATTACAACTCACTATTCGCAAGTCGAATTAATTAACTTAATTCAAGCAGCCAATAAAGTTTGTGACTCAGATAGCCATAAACCTACCTTAACGGTACTAAGGAGGGCTGCATAAGTTTCTAAGTCGCGCAAAAGTCGCGCAAGAACTTTTTGAAACTTTTTAAAAACGATGTAAGTGTTTGATTTTAGTGGCGCGCCCGGAGAGATTCGAACTCCCGACCACCAAGTTCGAAGCCTGGTACTCTATCCAACTGAGCTACGGGCGCATAACCCTAAGAAGCCCGGCATTCTAACAGTTTATCACCCATCCAGCTAGCCTCCTGCTGAAGCAATTTGATAGTGATGTAGGGAATTTGTAACAATTCTCCCTGCTGCTTTAATCTGTGAGCGTGCAGCTATCGGAATTGCTACAAAAAAATGTTTAGGAAATCCCCAAGGTGAACGATCTGATCTAGAACTTCGTCGAAATTTAGACGAAGTCAAGAGCCGATAGGATACTGCATCTGAATTGCACGGTGCGGAAGCATGGTCATTTCTGAGAGCAGCAAACAGTGGCCATCCGGAAAGCATCAGTACGGTGCATGCTGACACACCGGCAGGTTGTTTTGATCAACTCGTATTTATGATGCAACAAGCCGGTTCAAATTCGACTGAAGAAAAACTACGGACTTATATTCAATCGATTATTCCAATTGTTATCCAATTAAAGCGTAGCACTAACTCGAAACGATTTGTAGAGATAGCAGAGATTTATTTTGATACCAAATAAGCTAACGTGAGCATTACTCTTCAAAGACATCAGCTAAGCTTCTAGCTTCTAAAATGGTTTCACTCCATCGGAGTAAAGCTTCAGAATCAGCTTGTTGTAGTTTATCCAGATAGCGTTGCGGTATCTGCTTAAATTTACGTTGCAATTGACGTTGCAGCATGACACACTCTCCTTGCTGCATTCCTTGTTTGATGCCTTGACGTTCAATGCTGGTCACATAGCGCATATTGTATTCCTCTTCAAATTGCTTAATTTGCTCATTATAACTAATTTCTAGGGCTTCCGGCAAAGGAAGAATTCGGTCACTAAAGGTATACAGCTCAATAATCGCCTTACGCGGATAACTTCGATCATAGAGAAGACACATCAATCTATTTTTTTGATGGAAGCGTTTATCAGGATTCTGATGGGTTTCTGTTGCTGCTAGTTGCACTAATATCATCCAGGCAACGGGATTCTTACTCTCTATTAACAGCTGTTTTTTGTTACGATAATCGAGCAGTTTCACTGGATAAAAGCGAAAATCAACGATGAGTTGATCCCACATTGTGTTTCGATAGTGTTCTGGTCTCCATTTTGAATTATCATCAGTCAAAATCACTAATACGATAATCGGCTGTTTGTAATGTAAACGGAGTCGACTGTAGTAGTCATAGACTCGTTCAGGGAAATCGGCTTGACGAGATCCTTGAATTTCCAGATGAACTAAACTCTGGCCCATACAAGAATGAACTTGCATTAATTTATCAACTAGTTGCTTACCAACGGCAGCTTTAGCAGTAATTGCTTGCAACTCATTCTCTAAGGCGTGGTAACCAAAAGACCAATCAATTTTTTCATGTAAATGTGGATACAAAAACGCCATGGCGTGTTGGAAGTAAGGGTCCAAAATACTCTTCCAGGCGGCATCACTCTCACTGGGTGGGAGCCTGTTTCGTTTTCAGTTTTTGTCTTGGTTTTAATTTCACATTCAGTGTCAACAAAAGACATGGTAGTTCCTTATTGTTATCTACTTGCCCAAAACAGATAATATTATATCTGTTATTTTGTTTGTCAGTCTAGTAAATAATTTTTAAATTTATTTTTCTCATTAAAAATTTAAACGCTATTTAAATAATTTATAAGATACATTTTTTTGATTTCTACAAAATCATCAATTAAATTTTCGAGCATAGTAGTAGTTAATTCTAAACTATCACTTAAGGCCCATAAGTAGTAATGGATAATGTTAGTATCATAATCCAGAAAATCATCACTGAGCGTGATGCAAGCTTGTGCTTTGGCCTTTTTGAGGGAATTCTAATAGTAGTGTTTGTCGTTCTATGTAATCCTCCACTTGAAAAAATTGATTTGATACAGTTGGTACCATTTTACAATGTATTTTATCTGTAGAGGTATTAGGCATGAGATACCTCCTGCATAATGTTACCAATCAATAAAGATTTTTGATTCCTTAACTTTTCGCTGCGCTGACATAGGACGCCAGCGCAGTAAGTGAATTTATCCAGGAATTGCCTCAAATCTACCGCCTAAACCTAGTCATTCAAATTTGTTATCTCTTGCTGGAAAACTGAAAAAATCTATAAATTTCTCAGGTAATCCTTTAACTTTACAGAAAAAATTACGTGATGAATGGCAATCCACTGGTAACCCTCCCGTAAAATACCCCAACCATTAAATAGAGTTTTTTGGTAAATTACTGACCAGGAGAGTTAACAAATGAAGAAGAAAAAGTTTAGTGAATCACAAATTATCACCGTGCTGAAAGAGTATGGAGCGGGAGTTCCAGCGGTTGAATTAGCCCGTAAATATGGAATTGGAGAAAGCACAATTTATACGTGGCAAACAAAATACGGGGATATGGAGCTATCGGAATTGAAGCGCCTACGTCAGCTAGAAGATGAAAATACCCGTTTAAAAAAAATGTATGCGACCTTGAGTAGGGATCATGAGTTACTTAAGGAAGTGCTTGAAAAAAGTACCACGTGGATCTGAGCGGCGTGAAATCGTAGATGAGTTGATAGTTAACTATAGCGTGAGCATCAGTCAAGCGTGTCGTGTTATCACGATGGATCGTAAAACTTATCGTTATAAACCTAAGAAAAAATCAGGTGACCAAATGATTGAGTCATTATTAAAAAATTATTCTGCTGAATACCTACGGATTTGGGAAATTATTTAATTTAATTCGGCTTAAAAATTATCCCTTTAATCATAAACGAGTTTATCGAATTTACTGTGAATTAAAGCTTAATTTAAAGATAAAACCAAAAAAGCGTTTAGCCCCTCGAACCGCTATTAAATTACAGCAACCTGAGGGTATCAATCAATGCTGGTCGTTAGACGACATGAGCGACGCTTTAGTCAATGGGCGACGCATTCGTACAGCAAATATCATTGATGATTATCATCGCGGTGGATTAGGAATATTAGTGGCTTATGGTTTACCTTCCAAGCGGATTACCCGATGGTTGGATCAACTCGCCATGAAATAGGGCTACCCTCAGCGTATTCGAGTGGATAACGGCCCAGAAAATATTTCACGTCACTTCCAGCAATGGGCGAAAATACAGGGGATTGAAATTCAATATATCCAACCTGGAAAACCCGCACAGAATGCATTTATCGAAAGATTTAACCGAACTTATCGTGAAGCTGTTTTAGATAGGTATTTATTTCGAAATATACAAGAAATACAGAACATAACTGATAACTGGCTTAAACATTACAACGAGGAAAGACCCCATGAAGCTTTAAATAATCAAACACCCCTATACTATTTTCAATCCCTAAACAAAAACTACTCTATTTAAAAACTGGGGGAAGTTTGGGAGGTTTACAATATATTTCTAGCAAAGCCATCAAAGTCTTCAATACAACACTTTCGTCATCTTGTCAGACACGCTTTAAAACGTGTGCAAGCTTGGTCTATCCAATCAGTAATTAGCTTCCTTAATCCTATAATACGGGGTTGGAGTTATTACTTTCGGAGCGGTGTAGCAACAAAGACATTCGCGTCACTTGATCAATGGATGTGGATCAAGCAGAAGCGTTTTGTGTTAAGACGTCATCCCAATAAAAACTGGCGATGGCGATACACACGTTATTGGGGACAAATACCAGGACGAAAAGACCGATGGGTGTTCAACGATAAGATTTCGGGTCGTTACCTGTTAAAATTATCCTGGATTTCGATCAAGCGACATGTGCTGGTAAAAGGCAATGCCTCACCAGACAACCCTGCACTACGGTATTACTGGAAGAAACGTAAAAGACTCTGTAAGTAAGCAAACTGCTTGAGCCGAATGCAGGGTAACTTGCCTGTTCGGTTCTGAGAGGAGGGAGGGTCAGTAATGGCCCTCTCTTACTCGACATGGATTTTTTTAATACTAAAATTCGATAAACTGAATTTAGCAGATAGATCTTCCCATAAAATTAGTTCAATATTATTATAATCAGGAAAGCTTATTTAAAATATCAATTTTTTAAAATCAATTCTCATCACTTAAATATTGATAAAGCGACTTATAGAAGATTAATTCTACCACTGAAAGTTTTAAACTTACTCTTAGAGGCATTGCATGGAAATTGCAACAAAAAACGAGTTACTTAACAAGTTTCAAATCGATGGCTTTTGTCTTCCTTCTAATAAATTATCTAGAAACACTCTGCTAAAAATTAAAAAAGAATTAACCAAAATCGAAAAATTTTATACCGTTAAATTCTTGAGTCAATATTCGCATGTAGTGATGAACGACACGCGTTTTATGATTCATGACCTGATGTTTGAAAATTGTCCTACTATACATGAGCTTATTCATTCAGGAGTAGCCGTTAAGTCGTTAAAAGAATGGACGGGTGATGCGCTTATTTGTATAAGTTGCACCTATGCGAGTTGTAAACCAGGGTATCCTGGAATTCCTATGCATACTGATTACGATCCCTATTCTAACAACCTTTATAGACCAAGTAATCCAGTTGCTATTCGAATACTCTATTACCTTGATGATCTCACACCAGATAAAGCCCCGCTATGGGTGCTTCCAAGATCACACAATTCTCTAAATAAATCACTAAGACCTTCTACTGAATTTGTTCATCCGCCCAAAGGGTATATTGAAGTCACCCGCAAAGCGGGAGATCTTGTGATATTGAATACAAAAGTATTCCATGGAGTGGGTCCAAACAAAACTAAAATGAGTAGACGCGTTTTAGCAATGACCTATCGACCAAGATGGGCTGCCCCATTGCATCCAGTGACAGAATATGATGCCATAAAAATAAAAAATATTAATTCAATGTTGCAGCCACTCTTTTCTAACTTAAATACCGATAATTAGCTTGTTGAAATATCTAATGAACGTTATTTTCGGTACTGAGCGCTTAACAAATACATCTTTAATTAATCTAATTTATTACAGCTATGATTTAGGCTATCGGAAATTTGATACTGCTCAGGCATACAACAACTTAACTCTATTAGGAAGGGCTTTTAAGAAACTGCAAAAGAGAGAAACGATACAGATTACCTCAAAAGTATCAAAGCCGTTCATTGAAAAATACTCATTTAGTGCTTGTTTTGAATTGATTTTAAGAGAACTAAAAGTTGATTATTTAGACTACTTATTTATTCACGCACCAAAAGGTATTAACCATCATACGACTATACCGGAAATGCTAAAATTAAAAGATCAAAAAAAAATTATTAAATGGGGTTTAAGTAATTACACGATAAAACATCTTGAGAAACTTAAATCGGATTATCTTTTACCAGATACATTACAGGTTGAAGTACATCCTTACTTGAATGAAGATAAGCTCGTTCAATATTGCCATAATAATCAGATTGAATTAATGGCACACAGTGCATTTGCACACGGTAAAGTATTTAAAGATAAAAATCTTTTACAAATTGCTAGGGATAATCACTGTTCGATTTCCCAACTGGTCCTTTCATGGGCCTTGCATCGTAAATATTTACCAATAATTAGCACGCTTAAAAAGGAACATCTTAAAAAAAATAGTGAAAGTAAATTAATATCGCTTGAGGATAAAACAATAAAATTACTTGATGGATTTAATTCTAACAGTAGAATTTGCTTCAGTGAAGATTGGGCTGAATTTGATTAGAAGCAAGCTGAAAAGAGCTTTTTCTTTTTAAAAAAACAGAATTATACCATGCAAAAAGTATGATAAGCTTGTTTAAAAGCATTTTTTCATTTGGAGACAATACGCCCGATAAAAATTTTATCCATAAACACCTTGTTTTTTCTTTTGAGAAAAATTCATATATTCCCGCAGCTGAATGAAATAAGATTTGTTCAATATCAGCTCTCCACGAAGTCTTAAATTTACCGTGATAATTAATAAAGCTACCACAGCCATATTTTTTTATAAAAATTAATTCTTTTGGCATATATTTTAATGCCAGACGTTTGAGAATATATTTATTTCTATTGCTAGGTGAAAAAAATTTAACCTTATAATAAACCGGTAACGATGCTGCAAACTCGACAATATGATGGTTCAAAAAAGGCGATCTTATCTCGAGTGAATGTGTCATTCCTAATGTGTCTGACATTGAAGCACAATGATTTAATGTAACCAATAATTCAAAAAATAACTTTCCATCAAGCAAATTATCAAAGTTTGACATCTTGTAATATACATCTAGATATTCAATTAAATAGGGATTATTAGAAAATAAAATCATATCATTGGTCAAAAACTTTAAGCTATAATTTGAAATTGTCTTTAGCACAGTTTTGGTAAAAAAAGATTGGATATTTTTTATTGCATATTTCCTAGAAGCTTGGATAAGACATTGCTTCAAGAAATTTTTCCTAAGAAAATTGCTATATGACTTATAACCCCCGAAAACCTCATCAGCCCCATTACCTGTTATTACGACTTTGTGGTATTGACTTATATATTGACTCAAGAACATTGAATGAACTGTATCTAATATGCCTACGGGCTCGTCATAATAACTATTAGCCTTTAGAAAATCTTTGAAGGAAATATCTTTAAAATCGCAGAAATGTTCGTGAGTTTGATATAATTTTGCCACAATTTTAGCCCGATCTAACTCAGGGTCTATTGAGTTAGGTTGATGATTAGAACCCAGCGTAAAGCTATTTATAGCTTCAGAATAGATACCGGACATATGTCCCAATAAAACAGATGAATCAATTCCTCCAGATAAGGTAATACCAATAGAAACATCACTTACTAATGTTTTCTTCATGGTATCGCGTAATAATGTATCTAGCTGTTCAGTTGCCTCGTACGCTGTAATTTTGGTTTTGTTTGTAAAATCAATATTCCAGTAATTTTTTTGCGTGACTTTATTTTTGCAATCAATTATTAAATAATGTCCAGGTATAACCTTATAAATATTTTCATACATAGAATAGGGTGCGGGTGATTGCGTGTAGGCTAAGTAATTCAAAATTGCTATTTTTGATAACGGTGGTCTAAAATCTGTAATTTCCCAAAATGATTTAAGTTCAGAAGAAAAAAATAAACAATTTTTATACCATGTATAATAAAGAGGTTTTTCACCAACCCGATCTCTCACTAAAAATAATAGTTTTTGTTTTTTATCATAAAGTGCAAATGCAAACATTCCTTCTAAATGTTTTATGAAATCGGGACCAAATTTCTGATATAGGGGTAAAATAATTTCTCCGTCAGAAGTGCTTTTGAAAGGATAGTTATATACTAAGTTTTTAATTTTACTATAATTGTAAATTTCACCATTGAAAATAAGTACGAGTGACTTATCATAACTTGAAAACGGTTGATTTGCATTGGATGAAAGATCGATAATGCTTAATCTACGGTGAGCCATCGCAATGTTATCATCCAAATAAACACCACTGCCATCAGGTCCTCTGTGGGTTAAGGTTCCACTCATGCTATTTAATAAATTGCTTATATGAAATGATTTGTCTAAATTACTAAGTATCCCTACAATGCCACACATGTTTGCTCAAACGATAAAATTTAAATATTTGTTTAAAACGCCTCTAAGTTCATCATTAGACATATATTTCTCAGGCATTACTTCGGGTGCTCTATCATTGAGCGCTATATTTCTTGACCAGTCACGAGATTTTGACGGATGACACATGAGTGTTGCGACCATTTCTTTTGCATTTTGAACAATACGATGAAGCACATCCGGCTCTAAATAATAGTAATCACCCGTTTTATAATGTTTTTTTTCGTAAAGTTCCATTTTGGTTTTACCAATTAGAGTCGTTTGAGTGTATTTATTTCTATAATGATATTCATCATAATCCATGGCGTTAAAAACAGCAGAGTCTTTCCATAATTCATAATATAGATTACCATTTAATATAGTTGAGGCAAGATGCCACCGATGGCTATGTAGATTTTCTTGCGATGAGTTATCTGGAAACCAGATATGAAACCGTAAAGTAAAATATTCATTCTTTAAAAGAACAATTTTGTAGAAACCATTACCTTGAAAATAGGAATCTGAAGCAATTCTTTTAAGCTCATTAGGATTATTCATTATATCATGAATCATTTTGATGATGCCGCTTCTACCAAATTTTTTCAAATAAATAGCAAGATTGTTCATAAGCAATTCCGTACTATTAAATGTATAAAATAGTTGATAAATATCAGATGAGAGACTCATCAAAGACCCCGAAACCCCATTTGACGCTTGAATAATCTCCATTAACTTTATGCTCCCTGTCAACGTTTAGATTTATCTATTCATACATTCAAACTACCCAATCCTTGAATTGGTTCGCATGCCAATTCATCATATTATTATTTAGATTAAAAATCCCTATTGAACCACCCGTATGCAGCAGAATGGTTACTTTTTTTCTAGTGGATTGATCTAATGAAGTTAAAAAATTTAAACCAAGATATGCTTTTATCATATAATTGGTATCTAGTAATAAAGCATAATTTTGCAAAGCTTTTTGCATTGCATCTAGCTCAATTTTGCTCGGCTCATCGTATTTACCATTAGACGGAAGTTTTAAAAGAAATACATTTTGAATGTTATTAGAAAGAAAAGGTATTCTTTTTAATAGATCAAACTTCATATTTTCTAATCGTTTCATCCCTATATCGGGCTCATCACCAATACACATGCCATAAATATTCCAAGACAAGCCTAGAATATCTGCTGCGACATGTAGTCCTAAACAAGTACCACCTGAGCCAAATGGAAGGACAATATTCACTTCACCATCAATATTGTTTTCAAAACATTGACCCGCAAGTTCAAAACCTAGCTCAATACTGCCTACTATACCGGGCCATTCAGAAGCTCCTGAATTTATTCTATAAACAGACTCGCCTCTATCTAAAAGCGCATCGACTATTTCATCCATCTTATTGGAGATATCTTCCCATTTACTTTCTTCGAACCATGTTACTGAAGGATTAAACAAACTCGTTAGCAAATAATTCCCTTGTGCATGGTGAGGCTTCTTTTGAGTATCACCACCATAAACCACATGAGCTTTCAGTTGGTTTGCGGCTGCAAAATAAGAAACCGCTTTACACTGATTAGATGCCACGCTACCCGTCGTAACCAAAACGGTTGATTTTTTAGAAACGGCATCATCAATGATATAGGATATTTTTCGATATTTATTACCTGATCCTATATTGTCAATAGTATCTTCACGCTTAATATATAAATTAATATTAAAATCCATGGACATTTGATGATTGTAAAGGAGGGGTGTTAAACGATTCTTATTATATCCTGAAAATTTATTAGCATAATCAGAAATCAATTTGTTGAAAATTTTTAGATAATAATTCACAACGAACTCATTTTCTAAATTTTAGAGCATATAAATATGGGTATTGATTTTTATTTGATGAGTTAGACCAACCAAATTTATTATTTATATCTAAATCCTCGAACAGCTTAAATGGTGTGTAGGGGTATTCTTTCATCTTTTCAAGCTTCATGGTAGTGTTCAGCAATGCACTTACCACATCAGCAAGATTATGTTTCCATCTATATTCAGAATATTTAATAGGTGATTCACGATCAGTATAAGTTCCGGTTGTCTCTTCACACACTGTTTGACCGTCTGAAAAGTATTGCAGTTTGCCGCTTATATTTCCATTGTAGACATAGTCTAGTATAGGGTGAAACTCAATTAAAACAAATTCTCCGTTTTTTTTTAAAACTTTAAAAATTTCTTTTGCCCAGATATCCAAATCATATAACCAGCAAATAACACCATAAGATGAATAGATAATATCAAATGTATTTGCTGCTATATATTGACTTAACTGATGGACGTCTCCAATAATAAATTGAGAGTTAATATTGGACTTTTTACACAAGATTTTAGCATAATTTATTGCTTCTGATGATAAGTCAACCCCAACAGTCTCAGCTCCCATTCGAGAAAATGATAATGTATCTAGCCCGAAATGACATTGGAGATGAAGTAATTTTTTACGAAAAACATCTGATAAAAATTCCCGCTCTGGAAAATTTAAAGTCGATTTTCCTTTCAAAAAACCTTCAACATCATAAAAACTAGAGTTGATGTGAACACTTGTCCTAAGATTCCATCCATGTTGATTTGTTTTAATTTCAAATTTCATATTCAAACACCTTTTTTAAGGATGCACTTTGTGTTGCATGAACAGGATTTTTAACCAAATAACTACCCATCATGAGATAATCAATTCCCGATATAAAGAATGAAGAAAGCGAATCGTAAGGGCTTTCATCAATAGGTTTTCCACGAACATTTAATGACGTGTTGATCAAAACAGGTACTTGCGAATATGCTTCAAATGCTTTAAGCAGGTCATAAAGATAACTATCCTGTTCTTTATATATAACTTGTGCTCTTGCAGTTCCATCATGATGCACGACAGCAGGTATTTTAGCCTTTGCAATATCTCGAGCTTTTACAATTAACATCATATATCGATTGGGTAAGCCTTCAAAATAGGTTTCAAAAGAATCAGAGGTCACCAAAGGTGCTAAAGGTCTAAATTGTTCTCTCACTTTTAATGAATTTAGTTTAGTGCGAGTTTTTTCTGATCGAGGGGAAGCTAACAAACTGCGATTGCCAAGCGCGCGAGGACCAAACTCCATTCTACCCCGATGAAGTGCAACAATTTTCTCATTAGAGAGTAACTTGGCTAACGTCTGAATAGACTCAGATAATGAAAGTTTTTTATAGGATAAGTTTGCTTGTTTTAGCGATGTTTCAATTTCATTATCTGAATACTCAGTGCCCAAAAACATTGATTCCCAAGATAACTGTGGACAACCACCTGATTGCACCCAACTTAACGCCGCAGCTCCAATGGCTGTCCCTGCGTCATGTGATGCGGGCTGAATAAAATAATTTTTCACAACAGGGTTACTTACTAAGCGGCTATTAGCGAGTATGTTGAGAAATGTTCCACCCGCTAAACAAAGATTGGCAGCGTGATATTTTTTCATAAAATGCAGCATTATATGCTCTAGGATTTCTTCAAGTCTGATTTGAGCCGATCGTGCCATATCGAAATGCTTTTGATCCAAAACAGAATTGTATTTACGTTCAGTACCTAAAAATGAGCTTAAATTAAACAGCTTCTTAGCATCAATAGCGTATAACCCATTAGGCTTTATTAAAACAAGCTGTTGCATTTGTTGACGATATAAATCTTTTCCATAAGCAGACATTCCCATGACTTTATATTCATCAGAGAAAGGTTCAAACCCCAAGTGTTGTGTCATACATGAATAAAAAAATCCCAACGAGTGTGGCAAAATTGTTGACGCTATTTTTTTTAAATAACCCTCTTTTCCTAAATAGATGGATGTAGTCGCATTTTCGCCACTACCATCTGAAACAATCACGAGTGATTCAGAAAAACCTGAACAAAAAAATGCGGATGCAGCGTGTGACAAATGGTGATCCCATTCTTTGTAACGCACATTTAATAAATACTTAGGGGACATAATCTGTTTTGTGCGATGTGGTATTTCAAAGCCACTTTTTATCGATGGAAATACATTCGATGCAGTTCGAAATGCTGAAATCTCCTGTTTGAGTGAGGAGCGTCTGCGGTTAATTAAACAACCCCATAGACTTTTCAAATGAGCCCATCTATCATACGAGTAGGCAATCTCATGAATATCTTTAAAGGTCATGTTTTGAGAGTTTAAGGCAGAATATATTGCTTGAAATGGCACATAGGTTTGATATGGACTGTATTTTCTGCCATGTTTAATCCGAGTTAAGCGTTCGTCTTCCATTGCAAATAGCAACTTCCCATTTGCGATTAAAGCAACAGCGGGATGTTCAAAGAAGCTATTTATTCCTAAAATATTCATTTTTCCTTATCTCTTTCGGTTTACAATCAATTATGTAACGCGAACAATGCAATGTACCAATTGTTTCTGACAAAGGTAAGTCAAGAAATTGAGTTGCAAACGCATCTAAATCAGTTTTTTCATTTAAATAGGCAATAAGATTTTTTTGTTCTATATTCATTTCTAGCAACGGACTACCACCTAATTGACTCAATTTATCGTCTATAATTACTGCTAAATCCGCAGATGATAAAAAAGGAGCTCTTGTATTGGTTAGGGCAATTATTTTTTGATAATGATCTACATAATCTTGTTGTGAAGTGCCTCCTACTGCTACTACTCCAGGAAGCAAACAACGCATTAAATAGGCCAAAAATTTATCGGCAAAAATATCTTCATTTCTTAGTGCGTTTGTTAATGATTCAACCGAGAAAACAAACGGAAGTGGAATATCTATGTCCTCAATATGATATTTTGCATTATTACCAAACCCAACGAGCTTTAATGGATAAAGACGCGTATTTTTTCTGTACCAAAAAAAATCTGGTGTTGATTTATTGATAACCTTATTTTCATTTGAGTTAACAAAACTACGTTTTACATCTATAAATGCGTCTCTTACGTTGGGATCAAAAAGTAAGGTATAAACAGGGCTATAAGTATCCCTCAAATGAATTTCTGTCAAACGGGAAACCATACTTTCGTCAAAGGCTATCCGTTCTACTTTTCCGGGTATCTTTAATAAATCCCATAATATTTTATTACTTTGATGATAGCCAAAAGAAGGACTTGGATAATTTCTGTCATTTATGCTATTTAACAGAGAAGATTTTGCGAATAGTTGTTCACCTGAAATTAATTTAATCTGAACTTTAGTTGGTTTTGGAAGACAGCAAAAATTTGAGTTTTTAAGCGTGCGCTTTGAAAATGGAAGTATAGAAAAAAGAGAGCTCATAGTACGTAAAAAAGTAGGGCCTTGAATAGGATTACGTTTCGACAAACAACTTACGGTTGTACATTGCGATGTAAACATTTTGTCAATGTCATTTTCTTGGCAAGCAATCGCATACATAAAATTATTTAAAAATGTCTCTGAATCTAAAAGTAGACTCGCATGATCGGCTTGCTGTATTACGGGCGTTTTTTCTAATAAAGCACATTGATTATCAATGTTAGTTTGTGCATGCTGATGCAGATAAATGGCAATTGCTTTTTGAAGATATGAAAAATAACGATTGTTTTTTTTATTAGGCGAAGGGATTAGGTTTTTTAAATATTGCCTTAATGATAAATTTAAACTAGCTTTTATACGTTTGGCTAATTTGAAATTTTCTAAGTCAAACTGATTGATCAAATTTAATGCTTCAGCAGATATCATAAATAAAAGCTTCGGCTGAAGTAGCATTAATATATGTTCTTAAAAATTCGCTTATTTGCCCATTAGGTAAAGATTCAAATTTAAAACAGAAATTGGGTTGATTCCTAAGTTGTCTGATTTTCCTTATTTTTGATTTACCCACATCAAGTGCCTCATTATCAATAGCAATAAATGCTTGGCAAAGCTCCTCAACATCATTCATTGATGCCCCATAACGCGTAAATTCAGATAATGATAATCGGAAACCTGGAGAATGAATGCCTGGTAATTCTTGAAAATAATTTAGATACAAACCTGCTTCACAAAGCTTGCTAAATAAAATGCAAGCTTCTTTCTCACTTTCAAAAGCCACCCATAGTTGATGGCATTCTGTATATTTTTTACCATGCTTTACTACATGATAGCCAAATTTATTTAATAACTCTCCCATATAGCGAGTATTAATGACAATGTTTTCTGCATATTTTTTTCCTTTGCAAAATTTAAATTCAATCAGCGTAATAGCTAACGAAATGACACTTGCCGCATGATGATGACTGACGAAGTGATCCGTTGCCGACTCAATTTTTTTTGAAAGTATAGGATCGTTCGTGGCCAAAAAACCTTTATGAGGGCCAGGGAAGGTCTTATGGGTTGAACCGCCAAAGCAATGTGCGCCCTCATCAAGAGGGTTATTACATACACCACCGAAAATAAGTCCATTAATATGACTAGAATCATAGTGAATGATGGTTGATGGTGAAACTATATCAATAATTTCACGCATTTTTTTTACAGAAATTGGAAATAAGAAAGTAGCTTGATCGATATAAACTAACGAAGGTTTAACTTTTTTCAATATATCTTCAAATGCAATGTAGTTTATTTCATGGCAGTTAGACATTGGAATATCATTTACTTTTAGAGCAAGCCTTTCTGCAACTACACTACTACTTGGATGTCCACCGCAAGTCAATGGAACAGTAAGAATTGAATCTCCTCGTTTGGTTAAAGCAGCAAGTGTTACCGTCATACAATTAATACCTGAAATGGGTCGAACATTTATATATTTTGCTTTAGCTAATTCGATAAGTAGAGGTTTCAAGATAGTTTGTTCGATGCTAGCTAAATGTTGACCGCTGGGGAAAACCCATTTACCAAATAGTCGTAAATCATCAAGAAAGTAACGCGATTGATTGTCCAAAAGGTAAGGTATACGAGCTAGTGGCGAAAGAACATTTTCGCTCGGAACTAAACTAATGGTTTGCTTTGTGTATTTTTCATGCTCAAGCAAAAGTTCTAAAAGTTTATTGATGTTTAATAAGTGCTTATCCATGATTTCTCTATTCCTTGAGATTAAAATGCGTACTTAGAAAACAGTCTTATTAGGATTTTTAATTACACAATTTGTATATATCCTTAATCTAATTATTGATAGCAACATGACTTTTAACACCCATGAAGAACTATTATTACATATCTGACATAAACTTTGCAATCTTAATATCACGATTCAAAAATATAAATAGAATACAAATAACATCATGAACAACTATTGATTGAATGACTTAGATAGAAAATAAAATCATGGTAATATTTATGGTAATATTTACCTGGTTTAAAGTCATTAAACAGAATCTTAATCTTAAATATATGGAATTAACTTCTCAATTTAATACTGAATGATGAGAAAGAGAGAAAGGGAATATGTATAAATATATCATTTATTCGTCTTACTCAGCAGGTTTTGAATTTGCATGTAAAATCAGAAAAAAAAGGGAAATACTAATTCTTTCGCCCTGTAATTCACCTTTTAAACAACTCTATAAACATAAATTTAAAGATAAATTATATTTATTCTCGGATATCAAAGATCCCACTTTATGGGGCACCATAAACGCGTTTCAACCGGATTTTATAGTCTCCTGTGTATTTAGTGAGAAAATACCCAATGAGCATATTCAACAAGCTAAGATTTTAGCGGTTAATATTCACCCTTCGGCACTGCCGGAAATTAGAACGGGAGATTCATCATTTTGGAATATTCTTTTAGAAAGTGAAACCTATACAGTAACCATGCATAAATTAACTGAACACTGGGATAGTGGTGATATTATTTTCTCAGATAAACGCAAACTTCAATCTTATGCGACAAAATCTTCTATGATTGATGATTTTCGCTATTATATGAGAGATAATGCCGATCGATTTCAAGCAGCACTAGAAAGTAAAAATAGAAAAATAATTTTTCAAACTAATGGAAAGTACTATCCGAAACCAAAAACAAAACACTTCTATTTGAATCTTGATGAAAGTGCAATTTTTATTGATAGACTTATTCGTGCCTGTAACGATGAAATTAGCGTTATTGTAAGATTTAAAGAGTATCAAGTTATACTACTTGAGTCTATAGCATTGCCAAAAACCTCAACCAAACCCCCAGGCTTTATTGAAATAATAGATAATAAATTAATATTAAATACCGTCGATTATAAACTACAAATTAATGTATTGCATGTTGAATCTTATGGTTACATTAGCGCCGATAGGTTCATTAGTATTTTCGATACAAGCATGTCGCCTGTGTCACCTAGATTCGAACCCAATCTACCAAACAACATTTCGATTAAAAAAATATATAAACTTTATCAAGATCATTTTTCACTTAAGGAAAATTTAAGGGAGTATTCAAGGAACTGTGTCAACGCTAAACTAAATTAAGAATTTTAGGAGTTGACATGAAACAAGCGATACTGAGTAAAGAATTTGAAGCTGAAGCGATAGCCCGACTAAAATCAGGAGAATCGTTAACAGGAAAAGACGGAATATTAACGCCGTTAATAAAACAAATTATCGAAGCGTCGTTAGAAGGTGAATTAGAATCCCATTTATTATCAGAATCGAAAACGCCTGAGTTATCGAACCGACGCAATGGAAAAACAAGTAAAGTATTAAAAACGGAGACAGAAAGTTTTGAGCTGGAAACACCCCGAGACCGTCTAGGAACGTTTGAACCGCAAATGGTAAAAAAACGTCAAACGGTTTTAAACGAATCCTTGGATAACAAAATACTATCGCTGTATGCACTTGGGATGAGCTATGAGGCGATCCAAGACCATCTGGCGGATATGTATGGTCTTGAGGTTTCAGCGGCTAAAATAAGCCTGATAAGCGATAAGTTAATGCCGGTTATAACGGAATGGCGAAATAGACCGCTAGAATCTGTGTACCCGATCGTATTTCTCGATGCCATGCATTTTAAGGTACGTATTGAAGGTAAAGTCAGTAGCCGTGCTTTTTATTCGGTTTTAGGGGTTAACAACCAGGGTCGTAAAGAAATTTTAGGGCTGTATCTTTCTGAAAATGAAGGTTCTCGTTTCTGGTTAAGTGTCTTAAATGATTTACGTGCTCGGGGAGTTGAGGATATTCTCATTGCCAGCATCGATGGATTAAAAGGTTTTCCCGAAGCCATTGCTGAGGTTTTCCCCCAGACAGAAATTCAGCTTTGTGTGATTCATCAAATCCGTCATTCATTAAAGTATGTGACCAGCAAAGATCAAAAATCCTTTATGGCTGATTTAAAATTGGTTTATCGTGCGAGTTCCAAGGACTTAGCCGAGCATCACCTATTAGAACTCGATGAAAAATGGGGTAAAAAATATCCTGCTGTGATTAAGTCTTGGCAAACTCAATGGGATAAGCTTTCCCAGTATTTTAAGTATCCTGAAGAATTAAGGCGTATTATCTACACAACCAACATTATTGAAGGGTTTCACCGGCAAGTACGCAAATATACAAAAAATAAAGGGGCTTTTACCAGTGAAAATGCCTTACTTAAATTAATTTACTGTGCCTGTCAAAAAATACTAGAAAAGTGGTGCCAGCCCCTGCATAATTGGGCTTTAATTGCTTCTCAACTGCAGATATTTTTTGATGGCAGGCTAAATTTACAGTTACGATAAATTATTAATGACACAGTTTGGTGAACACTCTCAAATTTAAAAGCTTCAGATTTCAACGGTTACTTACAAAATAATCTAAAATCTTAATAAAACTTATGAAAAAGCTTTGTTCAATATTATATACACCTTAACTGTTGGTTTCTGAATCTGATTTAACCAAAGATTATAGGATCAAAACTTTCTTTGACTTGATCTAAGCAACAGATGGAATTTATGCAAACGATATCCAAGACTTATCTGATTCTGACCAATACAAATAAAATTTTACAAACATGATAAGAGCTGCGACTTTAATCAGAAAGTCAATAGATAGCATTAATAGAAAATATATCTTAACAAAGTTTTCACTATGCCTTGTACTTTTCATTGACTCTTTTTGCATTGGCTGCATCATGCCTTCATTAGCTGATCTTTTATTGAATCCAGAAAAATCATTTCTTAAAATACAGACCTCTTTGCTCTTAAGACATTTTTATTATAATTTGGCAATTAGTTTGCCCACTATATTTGTTTGTATGGGTGCATTAATCCTAGGAGCCCTATCAGATTTGATCGGTAGAAAAATGGTTTTACTGATTGGCTTGCTCGGAGTCGCAATAGCTTGTCTTTTTTCTGCTATAGGAGTTAAAACACACAACATTATATTGTTTCTAATTGGACGAGTGTTGATGGGAATTATGGACGGAAATGAAGCAGTTGCTCAAGCCTGCATGGCAGATCTCAGCAATAATAAAGAAAAAGCAATCAACATGAGCTATGTTTCGCTAGCGATTTCACTAGGATTCATATTAGGCCCTTTAGCTTCTACTATTTTAAATCGAATCAGACAACCATTTTTTTTGATGGAGCCATCCCTACCATTTTATATGTCCACATTAATACTTTTTTTTGGGTTTATATTTATTTTATGTTTTCTGAAAATCCCCAAAACACAAAGAAGGAATAATCAGAAAAAGATAGTTTCGAATTTTATTCAAGCTTGCTTAATTGCGATTAAGTCAAGGCAGCTTAGATCGATGATTAGCATACTCTTTTGTATACAAGTGGCATGGGGAATTTATTTTCAGTCAGCTTCTGCATACTTTGTCAATGTATTCATACCCCCTCCTGTTGCAATTAGTTTTTTTTTCTTAGTTATGGCGTTTACCTTTGCACTTACATTCACGATACTCATACGAGTAGCAATGCAGTACTTAAGTTCAAACTATTTAATTATAGTTGGACTAGTTTCGATAATATTGTCCGCCTCAATTTTGATTATGGCTAAAAATTACCATACTTTTTATTATGCTTGCATCATGATAGCAATAGGAGTTGGGATATCTTCCAATACGATATTGGTATTAATTTCAAATGCAACAGATCAAAGTGCTCAAGGACAAATAATAGGACTTACTTTATCATTTACGTCAGCAGGTTGGTTGATAGCGTTAATATTGAGTAGTATTTTTTCTGCAAATTACAGCTTTTGTTTCATATTGATGATGGCATTCTGCGTTTGTGCTTTTTATCAGTTATTAAAATACATTAAAACAGCAAAGTCGTTCCAATTAATTATAAATAGAAATTCTTCTTAAGAGCGCTAATTGATTAAGAACAACTTTTTCATGCAAATAAATAATACGTCCACATCAACTTTTTGTGCTAGTTGAGCTAGAGTTTAGTATGCAAATAAACAAAGAAGTGATGGTTTGAAAGGGTGTAAGTGTGCTTGATCTGGTGGCCGAAGGTGGAATCGAACCACCGACACAAAGATTTTCAGTCGCACACTTAAATCATAAGTAATTGAAAAAACAATATTTTTATAAACTGGACGACCCCCTCGAACCGCTATTAAATTACAGCAACCTGAGGGTATCAATCAATGCTGGTCGTTAGACGACATGAGCGACGCTTTAGTCAATGGGCGACGCATTCGTACAGCAAATATCATTGATGATTATCATCGCGGTGGATTAGGAATATTAGTGGCTTATGGTTTACCTTCCAAGCGGATTACCCGATGGTTGGATCAACTCGCCATGAAATAGGGCTACCCTCAGCGTATTCGAGTGGATAACGGCCCAGAAAATATTTCACGTCACTTCCAGCAATGGGCGAAAATACAGGGGATTGAAATTCAATATATCCAACCTGGAAAACCCGCACAGAATGCATTTATCGAAAGATTTAACCGAACTTATCGTGAAGCTGTTTTAGATAGGTATTTATTTCGAAATATACAAGAAATACAGAACATAACTGATAACTGGCTTAAACATTACAACGAGGAAAGACCCCATGAAGCTTTAAATAATCAAACACCCCTATACTATTTTCAATCCCTAAACAAAAACTACTCTATTTAAAAACTGGGGGAAGTTTGGGAGGTTTACATCTGAAATACACCGAAAGTATTGCTAGAAAATTGTGTACCAGAATTACCAGACTGAGATTTAATCTACGTAAACTATCGTGGTTTTTAGTAGGTTATTAAGTTTGCAAAGTTAGGAATTTGTAAGCATTTGGAAAACACCTTATTTTTTAACGCTCGTTTTCTGAACGGATAGTATTCATTGACGTCTAAAATTATCCAAAACTTCTTAGAATTTTTTATGACAAGTTTAAAGTTTTAAATCAATACTATCCGTGTGCAATGACAAATGATCGGATAAGTTATTTTCTTCAATAGACGTGTTAAAAAAATGACTAAGTTTGCTTGATAAGTTAGTTTTAAAATCCTCTAACGTGGACGTATCTAAATGTTGAACATGATCTTCGAGTGTTTGCTTAAGAACAGTAAGTTCAGGACTTAATTGAGGCGTATCCACATTTGTTAAAGCAAGCATTTGAGGTAAATTATAAATCAATGCCGCGCCGAGATTGGCTATCCATTTTAATGCTTCAGCAATGTCTCCCGAATAGTCCATTTTTTTTAAACTATCTGCCATGGCTTTGTGTGTAGTAAAACCTGAAAATAAAGCGGGGATGAGCATCAATACCGTCAATAAAGAAGGTCGTTTAAAGCGTATAAGCTTTTTACTGATGCTATTTACCCCTTTTATTGAAAACCCTGCGCCGGGTATTCCATTACCTAGTGCAGCGAAGACACCGAATAAACAACTGATAGATTGGGAAGTAGATAATTTTTGTTCTACTAAATCGCGCATTCCAAAATAATTAATCAATAAATAAGCACTCAATTGCGGAATACTGAATAAAGCAATAGTACTATTTAAAAAATAATAGCTTAATTTTTGACATAAATTAATTTGAGAGTTAGCGAATAATTCACTGTCATGATGTTGGGTAGATGATCGTGAAATTTTTTCAATCATAAAATTAATTTCTTCAATCAGTTTTTCTTTTTGCAAATCGATTTTATTTTTTAGAAAAGAAGTGATGTAATTAATTAATTCTATGGATCCTATCACATTAACACCAATATTAAAAAAAGCAGAAATAGTTTGTAATAAGATAGTTGATGTATCATTATAATTTCCCTCTTTATCGACGAGGTTCATTAATAGATTGGGTGCAACACACATCATGGAAAAAAAAAGTGCGACTGAAAGTCGGTAGGGCATCTTAAACAATTGAGGTAACTGATCGAAAAAATCTCGATAAGCTTGTAGATTAAAAATAAAATTAGTTCCGATACCACTGAGGGCTGCAATTTCTTTTAATCCATTGGAAACCGAAGCGCCTGCTTGGTAGGCCGGGGTATAATACGTGACAACACTGACTAAAGAGACGGAAACGATAGCAACCGTTTTAAAAGTAATCTGTTTAGCGGATTGAATTGATTTTTGAAAAAAATTGAAAGAATTCGTTGGTGCAATTAAAGGCAAATTTTCTGTATTATCAAGCATTTTATTATCCTTAGACAAAAGGTATCCTATCCGATTTTTTAAATAACTAGAATAGTTAATCTTTTTGAAATTAACAAGGAATGGATAAAAAAATAAGTTCTAAATTTTATAACGAGCGATTAAAACCAATGATGAGTAAGTGTCTTTTTTCATCAAGCCCTGTGATACGTAAAGCGGGGGTATCTATTAATTGAAACTGATTGTCAAGGTTATTAATTTCTTCGATAGGATATCGTCCTTTCATCGCTAAAAATACACCATCTTTACAACATAAATGTTGCGTTTTATGTAAAAAATTATTGAGTTGGCTAAAGGCACGACTGACAATGCTATTAAAACATTTTTTAACGTCATATTTTTCGACGCGTAGTGAGATGATATCAACGTTAGATATCATGAGCGTTTGTAAAATGTAGGTTAAAAAGCGCGTTTTTTTTCCATTACTGTCTAATAATGTGAAATGATAGTGGGGATGGGTCAGTGCTAAAGGTAAGCCCGGTAGGCCTGCCCCGGTTCCCACATCGAGAATATGAGGACCTCGCAAATAGGGACTAATAGCAAGGCTATCCATAATATGTTTGGAAAGCATCTGCAAAGGATTACGTATGCTCGTTAAATTATGAATTTGATTCCATTTATGCAGTAATAAGACATAATCGACGAGCTGTTGACTTGTTTTTTTAGAAACCTCGAACCGATTTCCGCTGAGTAGTTTCAAAAGTTGAGTATGTAAGGATTTAAAATCGATCATCGTGTTTGGGTTTTGTATAAAATTAACTTTTTATAAAAAAGTTTCTAAGCCATAAACTAGTTTTTTCAATGCCATCACTTTTTTACAGGCCAATAGTACTCCAGGCATATACGCATTACGATCAATGGTTTCATGCGAGATGGTTAAGTTTCCACCAGGATGACCAAAAAGAATCTCTTGTTTAGCAAGAAACCCAGGTAAACGTAAGGCATGTATTGGAATTTTATTCTTAAGTGCACCCCGTGCACGGGGTATTGTTTCGTGAATTTTTTTTGTACTCGGTTGTGTTTTTCGAGCGGCACTCAGTAATTCTGCCGTTTTTAACGCCGTTGCGGAAGGCGCATCTAATTTTTTTTCATGATGCGTTTCTATAATTTCACATTCTGAAAAATAGTGTGCCGCTTGTTCTGCAAGTCGCATCATTAACAAAGCACCGATACAAAAATTAGGTGCAATAATTCCTCCTAGTTTTTTTTCAGCACAAAGTGTTTGCAATTCTTTAATTTGTTGAGGATGTAAACCACTGGTTCCGATGACAGGGTGTACGTCCGCGAGTATAATACTTTTCGTATTTTTATAAACAGCCCGCGCATGCGTAAAGTCTATAGCAATATCCACTTTATTCGATAGCATGGCATTTTTTAATTCGTGGGTGGTTTGTGTTTCTGCGATTAAATTAAAATGAGGTTCTTGTTGGATCGTTTTAACAGTGACTTGACCCATTCGACCGAGAGCACCATTAATAATAACCTGGATGGACACTGTAAAATTCTCCTGTTTTTACAAAGGTTTTGAGCTGACTATACGCTATATTTTATGAAATGATCCAATAAAGTTGTTCTTGAGTTCATTTTAGTAATAAAGTCGATTTCAATGACTTTAAATGGAAAACCACGTTGATATTATATTTTCCACCGGTCATTGCTAATCCTGTGGCGTATTATGAACGGGAACGGTCAAAAACAGGCCCCACCCAAAACGACAGGGATAGGAGGCTTGTACAGTGGGCAAAGCTTGTTTATAGTTTTTATAAAATAATAGGTGAAAAATGACTGATATCAAAACAACTTTTCTTAAAGATTACACGCCACCTCATTTTTTAATAAAGCACGTAGAACTTACGTTTCGGCTGGATGAGGCATTAACGCGCGTTAATACACGGATAACATTTCATCGAGCGACAGTAGAAAATAAGCAGGAACCGTTGATTTTACAAGGTGAACAGTGTGAATTGATAGCGATTAAACGGGATGGCCGACGTCTATCAGAAAATGAGTATCAACTGAAAGAAAATACGTTAATTATTTTCGATGTCCCTGAACAATTTAGCCTTGAGATTGAAAATACAATTAAACCGAAAGAAAATGCCGCGCTCAGTGGCTTATATGTTTCACGAGGGATTTTTTGTACACAATGTGAAGCCGAAGGATTCCGACGTATAACTTACTTTTTAGATAGACCTGATATATTAGCCCGCTATACCACAACGATCATTGCTGACAAGTCAAAATACCCTATTTTGTTGTCCAATGGAAATAAAATGGCAGAACACGATTTGAAAAATAATCTACATTCGGTCACGTGGGAAGATCCCTTCAAAAAACCAAGCTACTTATTTGCCTTAGTTGCAGGGGATTTAGAATATTTACAAGATCAATTTGTGACCCAATCACAACGAAAAATTTGTTTACAAATTTTTTCTGAAAAAGGCCAAAAAAATAAATGCTATCATGCGATGAATTCTCTAAAAAAAGCAATGCGTTGGGATGAAGAAGCGTACGGACGTGAATATGATTTAAAACTATTTATGATTGCTGTCATTGATGATTTCAATATGGGGGCTATGGAGAATAAAGGCCTTAATATTTTTAATGCACAAACGCTTTTAGCGGATCCGAATTCAGCGACGGATGCCGATTACAACTATGTTACGAAAGTCGTTGGCCATGAATACTTTCACAATTGGACGGGTAATCGCATAACCTGCCGCGATTGGTTTCAACTGAGTCTGAAAGAAGGCTTAACGGTTTTTCGCGAGCAGGAATTTAGTGAGTCAATAGGCAATCCTGCAACGGAGCGTATCCATACCGTCAGACAATTACGATCGCTGCAATTCGCTGAAGACGGAGGCCCTTTAGCGCACCCGGTGCAACCTGAATCTTACATTGAGATCAATAATTTTTATACGATGACCGTGTATGAAAAAGGTGCTGAAATTATTCGGATGATGAAAGTCTTAGTGGGGCCAGAGGGTTTTCGAAAAGGGATGGATCATTATTTTACGACGCATGATGGGCAAGCCGTGACGATTGAAGATTTTGTTCAATCCATTGAGAAAGGAAGTGGTTATGATCTACAGCAATTTCGGCGTTGGTATCAACAATCCGGTACACCGGAATTGCAGGTTGATTATGATTATTCACACGAGGAAAAAACGTTTCATTTGAGGGTGAAACAACAATGCCCTGCGACGCCGGGTCAACCCATTAAAAAGCCTTTCTATATTCCTTTTGTGATGGCCTTGTTACAGCCTGAAGACGGCCGACCTATTGAATTACAACAGGTAGGAGATGCCAAACCCAGGGGTAGGCAATGTACATTAAAAATAAGAGAAACGGAGCATGTTTTTCAATTTATTCAGGTCAAATCGAAACCTATTCCTTCTTTATTACGACACTTTTCAGCACCTGTAAAACTGAAAGTGAATTATTCTGACGATGATTTAGCCTTTTTAATGCAAACCGATGCCGATGGTTTTAATCGCTGGGATGCCGCACAAGAATTGGCGAGTCGAATTGTATTACGCCGTATTCAATCTTCAGCGGCTCACGATGATCCTGCGGTTAATCAACTCGTTAAAGGGTGTAAAATTTTATTTGCGGAAAATAAACAAGCGAGTAAAGATTTATTGGTCGAAATATTAAGTTTGCCCAGCGAAACGTCGTTCGCAGAAAAAATGTCCATGATTGATATCGATGGTATTCATGAAGGAAGAGAATGGTTACGGGTTCAATGTGCTCAGAAACTAAAAGACCATTTTTTAGCCTGTTATCAACGGTGTCATGATTTAGCACCTTATTGTTTTGACAAAGAATCAGTAGCCCGTCGACGTTTAGCGAATATCAGTTTAATCTATCTGATGCTGTTGCAGGATCCTAACACAAATCATCTTTGTCTGGAGCATTATAAAAAGGCCGATAATTTAACAGACAGAATGGTCGCTTTAAGCGAAATGGTGAACCACAATAGTCCACAAAGTGATTATTTCTTAAATGATTTTTACGAGAAAAATTCACAGAATGGCTTAGTGGTGTGCAAATGGTTAGCACTTCAGGCACGTGCGCCATTATCCGATGCACTGCAGCGGGTAAAAAAATTACTCAAACATCCTGCGTTTGATTGGAAAAATCCAAACAAAATTCGATCACTGATTGGTGTTTTTTGTTCTGAAAATCGCGTTCAATTTCATGATCGTTCAGGTGCAGGTTATTTATTTTTAAGCGAGCAAATACAACGTCTTGACCCTATTAATCCTCAAATAGCTGCACGTTTAGTGAAACCATTGACACAATGGCGTCGTTTTGATGCACAGCGACAATCCCAAATGCATGAGCAATTAGAAAATCTGATGAAAGTGTCTGAACTTTCTCCCGATGTCTACGAAATAGTGAGTAAAAGTTTGTTATGAAGTTTATTTTTAAAATGGAGTAATCGTTTTTGTCGCGGTTTTTTCTGACGAGGTTGGCGTCTAAATCGCCTGTTTTGCTAAGAAGATCCCCACTAAAGCAATGAAGATGCCGATGATCTGTATCACATTGAGTGTTTCTTTAAAAAAGAAAAAGCCAGCTATTGCTGCAACCATTGGCTGGATAAGTAAAGCGATAGATGAAAAGGTAACGGGTAAATAGGGTAATGCATACGCAATTAAGCCTTGCCCTAACACATGTGCAAATAACGCTAAAGCCAGTAAAATAATCCACGCCATGGGCGTTTCAGGCAAAGTGAGTTCATGGGTAATACAACTAATGAAAAGTAAAGTGAGCATACTACTAAAGGTGGATATGGCCATGCTGGTAAACGCTGTAAATTTTTTACGAGCATGGTTTAAAACCAATAAGTAACCGGCATAGAAAAAAGCGGTAATAAAAGCTAATCCGTCCCCTACACGAATCGTTTTATCCATCGGTACGGTGGGTTGAATCAGTATGACAATACCCAGTAAGGCTAATAATAAGCCAACGATTAATTTTTTCTGTGGAGGTTTTTTTAAAACGATCCATCCCCAAAGCGCAATAAGAATGGGTGAAAAGTTAACAATGAGTGAGGAATTTGCAATGGTTGTATATTGGATAGAAAGATGCCAAGTGGATAAATCGCCTCCAAATAAAACACCACACAATAACAGCCAAAGATAATCTTTTAAAATCGGTTTGTGGCGATCATCTGGGCGTGTGTAACCTTGGCCGAGTGACAGTAATGTTAAAATGGGAAAAGCGATAGCCACCCGCCAAAAGCCTGTTGCAATGGGATCCACTTCACTTAAACGGACAAAAATAGGTGCGAAACCGATGGCAACGGCACCGATGACTAAGTAAAGTAACGCACGTTTATGTTTTTTTTCTGAGCCAATCCTTTTTTGCTTTTTGACCATAAATGAAGCTCCAACTCCAATAAGGGAAATCTTACGGTTTGTTTTGAATGCGTTCATGGAATAAATGAGATTCCCTTGCTTAAATTTAAATTAAGTATAGTTTGTTGTGAAAATAGCGATAAGTTTTTATCAATGAAACGAGGTTCTCATGGGATAAGATTTCGTTTAATTCCCCTAAAGTTCTAGAAATATCGTCTATGATAGAAGGTACACCTCTTAAATATGCGCGATAAACAGAGAAAAAATGGACAAATGTGATGTGGGTTTACTATAGGAGTTGTTATCAAATTGCTATGATTGCCATGATGTTGGGGAGCCTCAGTGCTTGCCTGGTGGGACCTGACTTTGAAACACCTCAACCACCGAAGGTCAATCATTACACTAACCCTCCTTGGCCTTGTCGAACGGTCAGTGCGCCAGGACAGGGGGGGGCATCACAAACGTTTGTTCAATGCAAAACCTTTTCAGCAGAATGGTGGCGTTTATTTCACTCGCCAAAAATGAATAAACTGATTTGCCAGGGTATTGCGAAGAGCCCCAATTTAATGGCGGCGAAAGCGACGTTACGTGAAGCACAAGAAAATTTAAGTGCAGGGATCGGTAATGGTTTATTTCCGAGTGTTTCAGCGCAACTGACTGCCCAGCGGGGTTCCAATATAGGATTTTTTAGCCCTTCTACCGTTGCGAGCAATGCCGTAACAACCAGCGGGATCTCTCAAGCGATATTTAATTTATTTAATGCATCCGTTAACGCGAGTTATTTACTTGATTTTTTTGGAGGAATACGAAGGCAAATACAAGGGTTACGATCCCAAGTCGACTATCACTATTTTGAGCTTCGTGCCGCCTATTTGAGCTTAACCTCGAACATTGTAACGGCAGCGATTACGGTCGCATCATTACGTAGACAAATGGATGTAACCCAACAACTCATAAAGGAAGAAGAAAAACAGTTGGCGATTATGAAAAAACAATTTGGTCTAGGCGGGGTTTCGAAAATTGAAGTGCTCGCACAACAAACACAGTTAGCACAAACGCGAGCGACATTCCCCCCCCTGAAAAAAAACTGGGAACAAGCACGCCATTTACTCGCTATTTTGGTGGGCGCTTTTCCTAGCCAACAAGGTGTTATTCCTCGTTTGGACCTAAAAGAACTGCATTTGCCAACGACGTTACCTTTAAGTATTCCTTCTGCTTTAGTGAGACAAAGACCGGATATACGTGCTGCAGAAGCGTTATGGGAAGCGGCGAATGCTCAAGTCGGCGTTGCAACGGCTAATTTATATCCACAGATTGCATTGAGTGGTTCATGGGGAAAATCGAATACGGTGGGCGGTCGGATATTTTCTTCTGGCGGTCAGTTATGGAATATTGGAGGTGGATTATTCCAACCGATATTTCGAGGGGGCGCTTTGTTAGCTGAACGACGCGCTGCTATCGCGGCTTATGATGCAGCGGCGGCAACCTATCAAGAGGCGGTCTTAAAAGCGTTTAAAAATGTAGCGGATACCTTGCGTGCAATAGAAGCCGATGCACGAACGCTACGTGTCCAAAAACAAGCGGAGTTAGCAGCAAATGCTCATTTGAATTTAGTAAAACAACAATTCTATTTAGGGGGGGTGAGTTATCTTTCTTTATTAGATGCACAGCGCCAATATCAGCAAGTCCGTATTCGTTTGATACAAGCGCAAGCGAGTCGATATATGGATACTGCCGCTTTATTTCAAGCATTAGGAGGTGGGTGGTGGACTTCAAATTGTTTGTTTTAGTCAAGGATTGTCAATGTGCGTAGATTAAAAAAGCATTTTAATCGACCGATGATCACGATGCTCATCGGTGTCAGTGTGTTTTTCATGCTGATTTTTGGTTATCAAACGGTTAAATATCTTATTATTCAGCATGTCATGCGAGAAAATAGATCACCTATCGTTACGGTGTCTGCCCAGCGGGTCCACTTTTCAGCATGGCAACCGACGATTTTGGCCTATGGTAGTTTGCGAGCTGTCGATGGTGTTGATGTCACAACGGAATTAGCGGGATTAGTTCGTCAGGTTTATTTGAAACCGGGTTCAGAAGTCAACGAAGGTGATCGTTTAGTTCAACTGAACGCCGATTCGGAAGTAGCGTTGTTACATTCGTTAGAAGCACAAGCGAAATTAGCTGAAATTACGTATCATCGTGATAGCGCACAATTTGCTGTGAAAGCCATTAGTAAAGCGGTGTTGGATACGGATGAGCAAAATTTAAAAAATTTAATGGCACAGGTCGCTCAACAAAAAGCCATTGTTGCGAAAAAAACGTTAAAAGCACCTTTTAGTGGCCGTTTAGGTGTTTCAACGGTGAACGCGGGTCAATATCTTAATCCTGGCGATAAAGTAGTCACTTTGCAAGCGTTAGACCCTTTATACGCTGATTTTTTTATTCCACAACAAAAGTTAGCCCAATTACATCAGGGCGCGAGAGTGAACCTAAAAACAGATACTTACCCCGATAAAGTATTTACTGGAAAGGTGACGACGGTTAACCCTATTGTCGATGTCAATACACGAAACGTGAAGGTGGAAGCCACGATTGCGAATCCACAGTTGAGATTATACCCGGGTATGTTTGTTTCTGCTGAAATACAGACCGGTTTACTCAAACGTTATTTAACGTTGCCTCAGACCGCCATTAGTTTCAATCCCTATGGGGAAATGGTTTACATTGTTCAACAAAAAGGGAAAGATAAAAATGGAAAAACACAGCTGAGCGTTCTACAAACACTTGTGACAACCGGCGAAAAGCGGGGCGATCAAGTGGCTATTCTCGATGGATTAAACGCAGAGGAAATGGTGGTGACCAGTGGACAACTTAAATTAAAGAACGGTAGCCTCGTGGTCATTAATAACGCCGTTGTACCCCATAATAATAAAGCACCGATGGTTAGGGATCAATAAACCAGGAGAACGATTCGGTAGCTTTCATTCAATTACAATTTCGAGTTAAGGATAACGGCTTTTTTATGCATTTTACGGATATTTTTATTCAACGACCTGTATTGGCGACGGTGATTAGCTTATTCATTTTAGTGCTCGGGATTCGTTCGTTAACGCTGTTGCAAATTCGGCAATATCCGTATACGGAAAATGCGGTGATAACGGTTTCGACTGTTTATACCGGTGCTGATCCGGCTTTAATTGCAGGATTTATTACGACACCTTTAGAAAATTCAATCGCTCAAGCTCAAGGAATTGATTATTTAACATCCAGCAGTACGCAAGGAAGTAGTGAAATAAGCGCTCATTTGTTATTAAATTATGATCCCAATAAAGCGCTCACTGAAATTAATACCAAAGTGAATGCTGTTATTAATCAGTTACCTCAACAAGCTCAGCAACCCACATTAAGTATTGCCATTGGTGAAACAATCAATTCGATGTATATCGGGTTTTACAGCCCGAAGTTAGCAAGCAATCAAATTACCGATTATTTGACGCGTGTGGTACAATCTCAGTTACAGGCTATCCACGGCGTACAACAAGCTGAAATTGTGGGCCAACATTTATTTTCACTCCGGGCGTGGTTGGATCCTGCTAAATTAGCTTCTTACGGTTTGGGGGCTGATGAGGTTGCTCACGCGTTATCGGATAACAATTTTATTGCTGCAGTAGGACGTACAAAAGGAGGTATGGTTACGGTTGATTTGACGATAAGCACCGGTTTAACTCATTTAGAACAATTTCAAAACTTAATTATCAAAGCACACAATGGTGCCATTATCCGTTTAAAAGATGTTGGTAAAGTGACTTTAGGTTCACAAAGCTATGATACAGCCGTAAAGTTTGACAATAAACCCGCTGTTTATATTGGTATTAAAATCGCACCCACGGCCAATGTACTTTCTGTCATCAAAAATATACGAAAAGCGATACCGGACATTTTTGCTCAGTTGCCGCAAGGTTTAAATGGAAAAATTGTTTATGATGAAAGTCGTTACATCAATAGTGCTATTCGTGAAGTAATGACCAGTTTAGTCGAAGCGCTCGTGATTGTGACGCTCGTTATTTTTTTATTTTTAGGCTCTGTTCGTTCGGTCATTATACCGGTTATTGCGATGCCGTTGTCCTTAATCGGGGCCTTTTTTATTATGTTGTTGCTGGGCTATACAATCAATTTATTGACCTTGTTAGCTTTAGTTTTAGCAATCGGTTTAGTGGTGGATGATGCGATTATTATTGTCGAAAATATTTATCGACATATTGAACAGGGTCAATCCGTTTTTGAATCCGCTATCCAGGGTGCACGAGAGCTTGCTATTCCGATTATCTCGATATCCGTCGTTTTAATTGCCGTTTATGTCCCTATCGGTTTTATGGGAGGACTAACGGGCGCGCTTTTTACCGAGTTTGCATTTACGTTAGCCGGAGCAGTCGCGATTTCTGCGATTATTGCATTAACGCTTTCGCCCATGATGTGTTCACTGTCATTAAAACCACCTATCAAAGGCTCCTCGAGAGGTTTTGTTGGTTTTATTGATGATAAATTTGAACAATTGCGTGATTATTATGAAAAAATTTTGGAACGATCATTAAATAATGTTTCTGTTACACTGGTATTTGCACTCATTATCTTAAGCAGTATTTATTTTTTGTATGCTACTTCTAAGCGTGAATTAGCGCCACAGGAAGATCAAGGAATCATTATTAGTGTGCTGACGGCGGCACCCAATGCAACGTTGCAGCAAACCCAATTATATTCCAATCAAATGTTTCAAATTTTTAAATCCTATTCTGAAACGGATCATATTTTTCAATTAGATGGTGTGAATGGATTGAATACGAGTATTGGCGGAATGGTTTTTAAACCGTGGAATGAACGCAAACGGACGACCAATGAACTACAACCCCAGATACAACAATCACTCGATGGGATTGCAGGAGCACGCGTCGCCGCGTTTCAAAAACCTTCTTTGCCTGGCGGAGGAAGCGGTTTACCGGTACAATTCGTTATTACAACCACCGATGATTATGTTAAATTAAATGATGTTTCTCAACGTTTGTTAGATGAAGCGCGCCAGAGTGGTTTATTTGTTTATTTAGATAGCGATCTAAAATTAGATAAACCGCAAACAAGTATTCAACTGGATCGGAATAAAGCGTCTTTGCTGGGTTTGACTATGGCTGATGTGGGAAATTTATTGGCTTCTGCGATGAGCGAGAATTATATCAATTATTTTAATTTTGATGGCCGTTCCTATCAGGTTATTCCTCAAGTCATGCAAGGTTATCGTTTGAATGCCGATCAACTGCTGAATTATTATTTAAAGTTGCCGAATGGGACGACGATTTCTTTATCCACGATAGCGCGATTAAAAACACTCGTCGTACCCGAATCCATTAATCATTTTCAGCAATTGAATTCAGCGACCATCTCAGCGATTCCTTTTCCTGGGGTTGCGATGGGTGAGGCGCTGCAAGGATTGAAAACGATGACTAAAAAAATATTTCCAGAAAATTACAATATGGATTATGCAGCACAATCCCGTCAATATCAGCAAGAAAGCAGCGCGTTGATGTTAACTTTTTTCTTAGCGTTAATTATTATTTTTCTTTGTTTGGCCGCACAATTTGAGAGCTTTCGAGATCCTTTTATTATTTTAGTCAGCGTACCGATGTCAATGTGCGGTGCACTTATTTTTATCAGTTTAGGTATTGGCGGTGCAAGTTTAAATATCTATACTGAAGTGGGATTAGTCACATTGATTGGCCTTATTAGCAAACATGGAATTTTAATTGTGCAATTTGCAAATGATAGGCAGCAAGAAGGGCATGAAAAACGAGACGCGATACAAATGGCGGCTGGAATTCGACTGCGACCTATTTTAATGACGACAGCATCCATGGTCTTAGGGGTTATTCCATTGATTTTGGCGACAGGGGCCGGTGCGATGAGTCGCTTTAATATTGGTTTAGTGATTGCCTCTGGAATTTCGATAGGGACATTATTTACATTATTTGTACTTCCTGCTATGTATTTAGTCTTTGCCGAAGAACATCACAGCAAACGTCGTGCGAACGATATAGAAAGTGATCAACGATTAACAACACCATAATTTCTTTCTATTGAAAGGGAAAGAATATAGAAACTATCAATTTTTTTAGAAGCAATTGAATTTTAATAGGGATATGGGTATGCGATTCAAGCGAATTATTTTTTTGTTGTTGGTTGTAAGTGTGAGCACTCAGACGTCAGCGACTGAAATTATTGTCAAAGAGAATGTTTATGAGCAAGCGATTATTCGTGAATGGATGAATAAAATAGATAGTCTGTTAGGTAGAAATCAACCCGGGGGTTTTGATCAACCGTGTGGGTGGATGTGTCGGATTAATGTGAGTGGTTGGATGAACACCGATGCTTATATCACGAATACCCCCCCTATTTTTATAACCGAAATTCCATTTGATAATCTATTCGATATTTCCGAAATCCCCATTGTACTGGCGAGCAATAGAACCTCTGATCTCCTCTTAAATAATGCCAACTTATTTATTGATACGCGGGTTAATCCTTGGATGAAAGCCGAAATCTCATTGGTATATAGTTCATTGTCTCCTTTTCCAGGTGGGGAAGGGAGGTATCAAATTCCGAATTCATTATTAATTTATAAGCCCATAAATAGAATAAATCTTGATACGGCTTATATCACATTACAAAATTTAACGATTTCCCCGCTTTATTTACGGTGGGGTAAAGAATATGTGCCTTTTGGAAAATATGATCCTTACAGTTTTGTAGTCAGTGAAAATCCTACGCAACTCCTCAGTGAAATCAACGCAACAACGATTCAATTAGGTTTTACCATGCCGAACGGACTTTATGGTTCTATTTATACATTTGCGGGTCAGCCTCGATTAGCAGATGGGGGGGTAACACGTCGGATACAAAACGGAGGTGCCAGCTTCGGTTATACCTACTCGGATTGCATGAGTAATTTTACGATTGATGGAGGATATATCGGCAGTATCACAGACACTAATTTTTTATCTTCTTATTATACGAATACGAATATCGAGGTCCCTTTTTTAATTCCAGGCCTTCCTAATGCTAATCAAACGACTATCCCCGGATTACCTGATCAAAAAGTACCAGCCTATACTGTTAATGCTGAATTTCAGTGGGGGCCTTTCGATGTGAATGGGCATTATATTGCGACAACACGAGATTTTAGGAAACCGCTTTTATTAGCTTTTCCGGTAACGCCTTCACCTGATCAGTTATCGGTACTGACCTTTAAAAAACCAAAACTGTGGGGTTTTGAATTGGGTCTTACTTTTCCTGCTATCGCGAATCAAACTCGACTGGCAGTAGGTTATCAGGCCACAAAGCATTTAGCGGGTCTTTTGCCCAGACAACGGATTTATGTTGATTATCTAATGAACATTAGTCAATGGTTTGATATTGGTGTTGCGATCATTCAAAACAAAGACTACGCATTGGGTGAAGATCAATTGAGTGAAATAACACCAACGGGCCGACGTCTCATTATCGCGCCGGGAGCGTCCGGAAATAAATCAACGGTAGGACAATTACGTGCAAGTATTAAATTTGCTTAAGGTTAAATGTGTGGATTCAAAGAACGCGAAACCGCTTGACGTCGTTGCCAGTTTTTTAAATAAAGCTGTGCTAATGAGTGGTCCCTAATCACTAATAAGTTTTCAGCATTATGAGCTTGTGCCGCTTTCGTGAAATTAAAGGACCCCGTAATGACTTCTTTTTCGTCAATAATCATCACCTTGTTATGGGCGATGGCCGGTTTATAATCTATCCAACAAGGAATATGTTGATGAATTAAAAAATGTGAAGCGCTATAGCGTTGTGTTCTTTGGCTTTTATCGAGTATTACGTTGACGTTCACACCACGTTTTTTAGCGGCAACCAAATGTTCGGCAATCGCAGCGGATGTAAAACTATAAGCCTGTACAAAAATAGATTTTTTAGCGGCATCGATAACATCCGTAATTTCCTCGGTGCAATTTTGACCCGGTGTAAAACAAGCCTGCAACGTAGGGCAATTTTTGATTTTATTGATAGCAAAGCTTGTCGTTATAAGGCATGGTGACAGAAGAAAAACAAGGAATAATTTTTTTAACATCGATAGGGAATCCCCGTTTTTTTTAATAATAGAGTTAGTTTAATAAGGTTTTTAAAAGGGGTGCGAGCTCTCTTTTTTGTATACCGCACCGTAAGTGTCTTACTCTTAAAATAGCGTTTAAATCGGAAAGTGCATTCGAAAAATTGTCGTTGACGATTAAATAATCATACTCATCATAATGCGCTAATTCAGCTTTCGCATCGGCCATCCGTTTTTTTATAACGTGTTCTTTATCTTGAGCTCTCAGATGGAGTCTTTTTTCTAATACGTCCCATGACGGGGGGATGATAAAGATTCCAATGGATTCAGGCATTTTTTTTCTTATTTGCTGCGCGCCTTGCCAATCAATTTCAAGTATAACATCGACTCCCGTTTCAATTTTTTTAATGACCCAGTTCAGTGAGCTGCCATAATAATGGCCAAAAACAAGGGCGTATTCTAATAATAATTTTTTGTGAATAAGCGCTTTAAATTCAGTTTGATTCATAAAATAATAATCGACGCCTTCTTTTTCACCGGGACGCGGCGGTCGCGTGGTATAGGAAATAGAAACCTCTAAATTAGATACAGAGGCTAATAATGCATTAACGAGACTGGTTTTTCCACCACCCGAAGGTGCTGATATAATGTAAAGTGTTCCAGGGATATTCATCATAATTTACTCAATATTCTGTACTTGTTCACGCATTTCCTCTATTAACACTTTGATGTTCACAGCGGATAAGGTTAATTCTGCATTGAATGATTTAGCCGCTAAAGTATTTGCTTCTCGGTTTAATTCTTGTAATAAAAAATCGAGTTGTTTGCCGTGGACTTGATTTTTTATTAACAAATTTTTAAATTCAGTAAGATGAATGGTTAAGCGGTCTAATTCTTCGGCGACGTCAGTCTTCTGAGCAAATAATAGCATTTCTTGTTCTAAACGGTTAGCGTCTAAACTGGCTTTAATTTCCTGTAATCGAGCTGAAATTTTTTCGCGTTGTCGGTTTAAAAGTTGAGGAAGTTGCGTCTGAATATACTTAATGCAATGTATCAGCTTAAGAATACGTCGATTTAATACACCAAAAATAGCGTGGCCTTCTGTCTGACGGACGTTACAAAAATTATTTAAAGTATCCGTCAATAAAGCCATTAACTCAGTTTGTATTTCATGGGGTTGTAACTCGGGAAATTGAAGTAAATGCGGCCATCGAAGCAGTTCTCCAGGATTGAAAGCCCGTTTACTCTGACTGAGTTGAGCAATTTCTTTGTATGCGTTTATAAGCGATTGCGCTAATGGTTTATCGATGGTTATCGGAATCGCTTTATTAGGATAAGGTTTATAGTGTAATTTTATGTCTACTCTGCCGCGGTGCACATTTTTTTGCATTTGTTTTCGAATCAAAGGTTCTAAATGGCTAAAGTTATCTGGCAACGACAGTATAATGTCTAGATAACGATGGTTGACACTCCGAATTTCCCAAGCGGCTTGACCCCATTCAGCGTGTTTTTCTTTTTTGGCAAAAGCCGTCATGCTATTTATCATGGTAATTTTAACATCAAAAAGTATAATGCCTATTTTTAGCGATTCTATTTTAATTACTCTACAAATAAAATCTAGTTATAAAAGGAAAATAAACAATGCGTGCATCCCAACGTGCTCTTGATGAACTTCGTGCAATTACGCTGATCCGTTCTTATACAAATTATGCAGAAGGATCGGTATGGGTGGCTTTCGGTCAGACTAAAGTACTGTGTACCGCGAGTATTATACCGGGTGTGCCCAAATTTTTAAAAGGATCCAATCACGGTTGGATTACAGCAGAATATGGAATGTTGCCTCGTGCAACACATACCCGTTCTGACAGAGAGGCCAGTCGAGGGAAACAAACCGGTCGAAGTCTAGAAATTCAACGCTTGATTGGCCGGGTTTTACGGATGAGTGTCGATTTAAAACAATTGGGTGAAAATACTATTTTTTTAGATTGTGATGTCATTCAAGCAGATGGTGGAACACGAACAGCCGCGATAACCGGCGCAAGTGTTGCATTAAAAGATGCCTTGGCAACGATGAAAGGGGAAATGAAATACAATCCGTGGTGTTTTCTCGTGGCTGCAGTATCCGTAGGAATTTATAAAGGACAAGCACTTTTGGACCTCGATTATGAGGAAGACTCTCACGCTGAAATGGATATGAATGTCATTATGACCGAACAAGGTAAGCTCTTGGAAATACAGGCGACGGCAGAAAAAGCTGCTTTTTCTAAGCAGCAATTAAATCAATTATTAAATTTAGCAGAAACAGGTATAAAGCAATGTGTTAAAAAACAAAAAGAAGTTTTAGGCGAAAACTAAAAAATTTTTACGCTGTTTTATTAGAAAAAAGAGGAATCGATCGTCATTTCTAAAATGAAAAATTTTTGAACAGGTCGACTTTATTGAATAGGATCAAGAATTAAATCAAAAAATTGCTAAAATAAAATAGATTAGTGGTTTTCATAAAAAATTGAATGTACTCACTGAGAATTTAAAATGCTCAAGCGTGACATTTCCCCAAGTAATCTATTCATTGCTGCAGCAGGAGGCATGATAGGGTCAGCATGGTTGTTTACCCCTTTTATCGGAGCGAGAATTGCGGGGCCTAATGCACTGGTCAGTTGGGTCATTGCGGCCTTTTTTATGTTATTCATCGCGCTTCCTTTGTGTGAGTTAGGGGCGATGCTTCCTATTTCCGGAGGGTTATCCAATTATCCAACGTATACACATGGCAAAGAAGTTGGGTTTTTATTTTCGTGGATTATCTGGTTGGCCTATGTGGTGATGACTCCGATAGAAATTCAGGCTATTTTACAATATAGCAGTCACTTTTTTCCTGTGTTTTTAATGAAAGAATCGACTTATTTTAAATTATCTCCGATAGGTTATTTGGCCGCAATTTTTCTGATGTTTTTTATTGCCGTGCTGAATAGTTATGGTATTAAATTTTTATCAGAATGTACCAAATATGCCAGTATAATCAAGTTTCTTTTACCAACAATAGCCATTGTTGCGTTCATTCATCATTCACCAAGTTTAAAAAACATCACACTTGATTTAACACACAAAGCCCGTTGGAGAGAACTATTTTCAGCATTATCTGCAGGCGGTATCGCATTTGCCTTTACAGGGTTTCAAAACGGATTGATCTTAGCCGGTGAAGTGAAGAATCCACAAAAAAGCATTCCTATTGCCATTTTAGGTGCTGTATTCGTAGGCTTTATCCTCTATTTTATGTTGCAATTAAGTTTTCTTATGGCCGTGCCACACCGTTATCTGCAACAGGGATGGCACCAGTTTAATTTTCCAGGTGATAGCGGGCCTTTAGTGGGTTTAAGTTTATTATTGGGTCTTGGCATGGTTGCTTTTTTATTATTAGTTGACGCGATATTTTCCCCGTTGGGAACAACGTTAGTTTACACGGCTGCTACCTCCCGAATTCTTTACGGCATGGCGTTGAATAAACATTTACCCCCATTTTTTTTGAAGCTGAACCGTTATAAAATCCCTTATAGGACACTTTATGCAAATTTTTTAGTCGGGATTTGTGCGTTTTTGCCTTTTCAAGGCTGGCAAAAAATGGTTGCCTTTCTCTCTTCAGCGAGCATACTTTCTTATGGAATCGGTCCTCTTTGTTTGTTAGCTTTACGGAAAATACATCCTTCGCAACCGCGTCCTTTTAGATTACAGGGAAGTTTAATGATGTGTCATAGTGCATTCTATGCGGCTAATTTAATGCTGTATTGGTGTGGTTTTTCGGTGATATGGAAACTGTATAGTGCTGTTTTCATAGGATTTATTATTTATTGTTGTTATCAAAAAACTCGGTTTTGGATTCGTAATTATAGTTTATATTGGTTTTTTTCGTATTTATCTATTTTAATGCTAGTGTCTTATTTAGGTTCTTTTGGTGGTATTGCATGGCTTAAATTTCCTTTTGGTATGTTAATCTTGTTTCCATTGAGTGTATTAATGCTTTATCTATCGCAATATTGTTTAGTTTATGACAAAGAGGGGGCTGAGTCGTTTGCATTGCTGGATAAACAATGACAAGCGGTGTGACATTCAAGTGAACAACGCAATTTTAAAAGGCATAGGCTGAATAATCGGCCAATAAAACATGAAATGAAGCCCCCAATGAAAATAGTTTATTCAAGATTCAATGATGAAGGATCACATCGGTCTACATTGTTGCAGTGTGCCGTCATAATGACCAGTAGAAGCGACTGTCAATGGATTGACCTCCATAGCACTATATTTTTTTTGTAATTCATATTGATCAACCCAGTGAGGAAACATTTCATATAATTGAGTGTAGTTTTTATTGTGAGCGATCAATTTATTGTGCTCATTCGGATTTTCTTCGCTCAGTTTAATGAGTTGTTGAAGGTGGTCGCCAATCGTATTTGCATAACCTCTTTGCGCACCATCTTCAAAAATAATAATTTCTAGCGACCGAAGACAACCGTTTAACCTTTTTTGGTATTCTGTCAGTTCTTGTTTTTTTTCCGGAATAAATTCCTTACAAAGAAGCGCTTGTTCAATATTTTTTTTGTTTAGATTGCAAAACACCCACGAATCATAGATTGCTGTTTTTTGATTGATAGAGATCACTTCAAATCCATTCAATTGAACGTGGATTTCTCTTCGATCAAAGGCGGGGAATAGTTCGTTGACTTGAATTCTAGGATCACTTGGTATTTCTAAAAAATAATAACGACCGCGAAAAGTGATTTTATCGGGATCGAATCCGAGCTGTTTTAATTGAGCGAATTCTTTTTTATTAGGCGCACGAGAACCAAAGGGTATTTCCATAAATCACCTTTATTACATGGGAGTTAATGAGTATATTTTAATTATTTCTTTTTTAAACCCAGCGTCATTGAAAATGGACGAATAAATGGGCGTGATTGGTGTGGATCCGCGAAATATTCATTTTAAGCATCGCCGATAATACGTACTTCAGGGATCAAGCGAATATGAAACTGATGGAATACAGTCTCTGCAATTTTTTCAATTAAGGCTTCGATGTCAGCCGCGCTAGCGTTCCCTTTATTCAATATAAAATTAGCATGTTTGGTGGATACAGCGGCATTCCCAATGGATAAACCTTTAAGCCCGCATGCTTCGATTAAGCGGGCTGCATAATCACCGGGAGGATTGCGAAACACTGAACCGCAATTGGGTTCATTTGTGGGTTGTGTGTCTGTACGGTATTTCAACAAATGTCGTATGTTATTGAAGGCGTCTTCTTTGTTACCGGGTTTTAAATGAAATTCTGCACCTAAATAATATTCTCCCGGAAATACACTGACGGTACGGTAAGCAATGTTATAATCACGGGGATAACGAATTTTTTTCTCCCCGTGTCGATTGACAACAAGAACGGATTGAACAATATTCCATGTTTCGCAACCATCGCATCCGGCATTCATCACTAAAGCACCACCAATAGTGCCAGGAATGCCCGCTAAAAATTCAGCGCCCATTAAATTTTTTCGGGCAGCGAACCGGGCGAATGCGGGAGAAGCAACACCAGCGTCGGCATAAAGTGTCACGTCATTTATACGGTTTAATTGAGTGAGTGAACCTTGCGTAATGACCACTGTTCCGTTGATCCCGTTATCGCGGATCAACGTATTGCTCCCTAAACCTAAAAAAAACAACGGTTCTTCTGGCGATAACTGTTTAATAAAGTGAATTAAATCGTCGATATCAGAAGGTTTATACAATTGATTTGCGTGACCACCGACGTGCCATGACGTATATTCAGCTAATTTTGTATTTTTAAGAAGTTCTCCTTTTAAATTTTTCATCATCTACTCACGCTGAACAGAAAGTGCTAATTTTTGTGCAATGCTACCGATATCTCCGGCACCTTGTAAAAGTAAAACATCACCATCTTGAATGATTTCATCTAAAATGGACATCAGTTTTTCTTTATCTTCAATATGGATAGGGTTTATTTGCTTATTTAAATGAATTGACTTTAACAAAGCCGCACTGTCTGCGCCAGAAATAACTGCTTCTCCTGCCGCGTAAACATTTAAAAGTAACAAATGATCGACTTGAGATAAAATTTTTACAAAATCAGAAAATAAGTCCCGTGTTCGAGTATAGCGATGCGGTTGATACGTCATGACGAGACGACGGTCGGGCCATGCGTGACGAATTGCTTTTAAGGTCGCTGCAATTTCACGGGGATGATGTCCATAATCATCAATTAACAACGCATCTCCATGTTTACAGGTCAATTTCCCTAAGACTTGAAAACGTCGATCAACGCCACTGAAATGGGATAAAGCCTTGCAGATGACGTCGTTTTTAATGCCCAGTTCAGAAGCAACAGCAATAGCGGCAAGCGCATTTAAAGCGTTATGCTCACCGGGGAGATTTAAAATGATATCCATTGGCTTTTTCTTTGGTCGAAGGACACGAAAATAGTTTTTAATTTCTTTTTGCTGAAAAGAAGTAATCCTAATATCGGCATCTTCACTAAATCCATACGTGAGAATAGGGCGCATAATATCCGGTAAGATCGAACGGATAAACGGATCATCACAACACAGAACGGCTAAGCCGTAAAAAGGCAAATGCCATAAGAATTCTAAAAAGCTTTTTTTTAATTGTTGAAAATTCCCACTATAAGTGCCCATATGATCCCTATCGATATTGGTCACAATAGCAATCATCGGTTTTAAATAGAGAAAAGAGGCATCGCTTTCGTCTGCTTCAGCGACCAGATAACGGCCTGACCCTAAACGTGCATGTGTACGGGTACTGTTTAATTTACCACCAATGACAAACGTGGGATCAAGCCCGCCTTCTCCCAATAAACTGGCCACTAAACTTGTTGTGGTTGTTTTTCCATGTGTTCCTGCAACGGCGATGCTGTAACGAAAGCGCATTATTTCTGCGAGCATTAACGCTCGAGGAACGACCGGTATCAACGCATGGCGCGCGGCCTGAATTTCAACATTGTCGCAAGATACCGCACTCGAATAGACAATGACATCGGCATCACGGATATACTTTTCATGATGCCCGTGCTTTATTGTAGCGCCTAATTTTTGTAGATGCCGAGTGATGGTGTTTTCTTGAAGATCGGAGCCCGAAATACGATAACCTTCATTTAATAAAATTTCAGCAATACCACCCATGCCTGCACCACCAATACCGACAAAATGGAGATGTCGAATGCGTCCCATTTGATGTTCAACAAAAGGGATTTTCATATCTAAAAAACCTATCGTGTAAATGAGAAGTCGTATTGTGTCATTAGTTGTGTGTAGGCTCAAGTTCGACTGTTTTTGAGTTTTTTATTCTAAAGGCGTCGTTGTTGCTATTATGAGGGAGTAAAATCGGTTTTCTGGTCTAATAAGTGGGGTTATAATGATTTCATAGCCTTTTAACAATCGTATAAAAAAGCGTATGAGTCCATTACATTTTCTGGGTTCAATCGTATAAAAATAAGCATAATTAAGTTGCGTTAAATAGTCAAAAATAGCTTGAGCGCCTGTTTCTCCTTCGGCAGTATGGGTTTCAAAAAAAATAATAGGTTGATGATGCATTAACGTTTGCTTTAATCCTTGTAAGGCGTACATTTCAAAACCTTCAATGTCGAGTTTTATTGCACCGATTGAGGACGTATTAAAACGCTGATGCAGAAGGGTATCCCCTTTTTCCACGTCGATATAACGTCGTTTAAAAGGAGTGGTGTGTGCCTTTTTACATTCAAACCGAGAACCCCCTAAGTTTTCTGGATCCTCAATAAAAGGAAGCGTGCCTGAGTGATTACTTAACCCAACGGGAATAATAGAAATGTTTTTTGTTTGATTTAAAAAAATGTTAGTTTCCAGCAGTTTTAATGCCGTTGGGTTCGGCTCAAAGGCGATAATTTCTTTAAAATAGCGTGAAAAAAAGAGAGTATGATTCCCAATGTTTGCACCGACATCCAGTAGCGTTTGTTGTTTAAATCGGTTTAAATAATGTTTAAAAACGATTCCAAAACTGATTAATAATTCTTCTTCATAAAGTCCCTTAAGGACTATCCATTGACCTATTGCATCACTCGGAACGCAGGCCAGTTGGGGATAATTTTTTAAGCGATTTTTTTTTTGTAACCTTTTCAGGTAGCGTCTTAAATGATGTTGAAAAAATCGTGAATACCAAGGCCAATGATAGACAACCCGTTGTTTTTTGGCTCGGCTTGATGTGAAGCGATGGACAATGGTTTTAATCATAGATTCTAAATCCGAACTGAGTTAAACGATATTCGTGATCGATGCGTAATAATAAAGCAAGCATGATGCACGTTATCAGCAAACTACTACCGCCATAACTCATTAGGGGCAAGGTTAAACCTTTGGTAGGGAGTACGCCCGTATTAACCCCGATGTTAATCATCACTTGTAAAGCAATATTTAAACCAATGCCATAGGCAAGATAGGCAGAAAATCGCTGACCCATGTTAAAGCAACGGTAGCCTATCGTTAATGCGCGCCAAACTAATAATGAAAATAATAGGATCATAAATAATCCACCGATTAATCCTAATTCTTCGGTCAGGACAGCAAATAAAAAGTCGGTGTGTGCTTCAGGAAGATAAAATAATTTCTGTATACTTTCACCGAGACCAACACCCAGCCAGCTTCCGCGACCAAAAGCGATTAATGATTGTGTTAATTGATAACCCGAATCAAATTGGTTCGCCCAAGGATTAAGAAAAGTAGTTAAACGCGCTAAACGATAGGGTGAGCTAATGGCTAAACCTGCTAAAATGACCGCTACACCCATTAAAAGGATACTAAAATGCCAAATTCGCACACCGGCTAGAAATAACATTCCTAAACTGGTAAGTAATATGACTGTTGCAGCGCCAAAATCAGGTTCGCGTAAAAGTAAAAAAGTGATAATAGTAAGGACCATCAATGGTTTAATAAAACCACGAAGTTGATTTTTTACCTGTTTTTCTTGGCGTACGAGATAACCTGCAAGATAAACAATGATGGTTAATTTAGCGAATTCAGAGACTTGTAACCCAAATGGACCGAAGCCTAACCAACGGATACTTCCGTTGACTTGCCGACCAATGCCCGGCAATAAAACGAGAAAAAGTAAACCGATACTCAACACTAACAACATCGGACTAATCTGTTGCCAGTACGTTGTTTTTACTTGAACGATAATTATTCCAGTGGCGATGCCTAAGGTTAAATAAAAGAGTTGATGGAAAAAAAAATGAAAGGGTTGACCATACTCATGTTCGGAAATGACGATAGAGCTTGAAGCAACCATTAATAGGCCAAAAGCAAGTAAAGTCGCAATAACGAGAAGCAATCCACGATCATATAAAGTAATGGAAGTCATCTTCGGATAAGTTTTAGGCATCAATGGATTCCTCGTGCTAAACGCATAAAAACATCACCCCGTTCTTCGTAATTTTTGAACATATCCAGGCTTGCGCACGCCGGAGATAAAAGCACGATATCACCCCGTCTTGCGGTTTCATGTGCTAAATTTACGGCGTGTCTCAAATCAGAGACCGTTTGGATGGCTGTACTTTTTTCTAAGGTATTTTTTAATAAGGCAGCATCACGGCCTATCAAGATTATTTTTTTAACATAATGCTTTACCGGATTATGTAACAACGAAAAGTCGGCATTTTTGGAAAGACCTCCAGCAATTAAAATGATTTTACCTGAAATGGAAGGACCTAAACCATTTAATGCAGCAAGGGTTGCACCGACATTGGTTGCTTTAGAATCATTGTACCAAGTGACGCCTTTAAATTCTTTGACCCATTGGCAGCGATGAGGTAAACCTTTGAATTCACAAAGCGCCGTTAACATGGCCTTTGTGGGTAATCCTATCGCATGACCGATGGTTAGCGCCGCGATAGCGTTCGCCCAATTATGTCGGCCTTGGATAAACAGGGCGTCAACAGGGAGCAACCGATCGTGACCTTTTGCGATAAAATTTTTTTGATGGCTATTGTATAAATAAAATTCGTGCGCATGCGGGGTGGTGGTCGTTAAACCGAAGCTGATTATTTTTTTTGTCCTCGCCTGAGGAAACGTATTTAAATCATCCCGATTCCATAAAGCAATGTCAGCCTGGTGATAAATACGTTGCTTCGCATTAATATAAGCGGTTAAGGTTTTATGACGATCTAAATGATCAGGACTGATGTTGAGTATACTGGCTAATTTGGGACGCAAACTATACGTTGTTTCTAATTGAAAACTTGAAATCTCTAATACATAAAAATCAGGGACAGGCTCGTTCAGCAAATCGAGTGCAGGTTTACCGATATTCCCCCCTACAGCAACGTTTAAGTGAGCGCGTTGAATCATTTTACCAATTAAGCTGGTGACTGTCCCTTTCGCATTGCTGCCTGTAATGGCAATAATAGGGGCACGCGCGTGTTGAGCAAATAATTCAATATCACCGAGCGGTTTCAGTGTATGTTGTTCAATAATTGTTCGTATCGTTGTCTCGTTCAGATCAATACCCGGACTGACTATTAATTTCGTGCAACGTTTAAAAAGGTTAGGTTTCAATGAGCCCAAATAACAGCCAACATCAGGAAATTCTTTTTTAAAATGAGATAGTTTAGGAGGATTTAAACGATTGTCGAAAATAATAAAGGGTAAATTGAATCGTTTAAGATGACGCGCGCAGGAAAGACCGGTTTTACCTAACCCGAGAATCATATAAAGGCACGAAGAATTAGTGTATGGCATCAATAATTCCGCCTCCCAAACAAACGGGTCCTTGATAAAAAACAATGGATTGACCGATTGTTATTGCGCGTTGTGGTATTTTAAAGCGAACGTGGTAGGCGTCGTTGGCACACGGTTGGATTAAACAAGGGGTTTCCAACTGCCGATAACGTATTTTTGCTGCACAATTTAAAGGCAGGGTCAGTGGGCATTCATTCACCCAATGTAAATCGGTGCAAATCAAATTGGATGAAAAAAGTGCAGGATGTTCTTTTCCTTGTACAACAATTAACGCATTGTGGTTAAGCTTTTTATCCACGACATACCAGGGCACGCCTAATTTTTCTCGTTGACCCCCAATCCCTAATCCTTGTCGTTGGCCTATGGTGTAATACATAAGACCATCATGCTGTCCTACGGTTTCGCCTTCTAGCGTTTCTATCGGTCCCGGTTGAAGAGGTAAATAAGTTTGTAAAAAACGTTTAAATTTACGTTCTCCGATGAAACAGATGCCCGTACTATCTTTTTTTGTTGCATTCACAAATCCCTTCGATTGAGCAATCGCACGGACTTCAGATTTAGTCAGGCGGGCCAGTGGAAACAACGTATGTGCTAAAGGGTGTTGACCTAAAGTATATAAGAAATAGGTTTGATCCTTATTTTTATCAGCACACTGAAGTAATTGATACATATTATTTTGAAAAGATTTATGTGCGTAATGGCCCGTCGCAATAAAATCGGCGCCCGTATGGAGGGCATACTGTAAAAAAGCTTTAAATTTAATTTCTTTATTACAGAGAATATCAGGATTTGGTGTACGCCCTCGCCGATATTCAGCGAGGAAATGCATAAACACCGCATTCCAATATTCGGCTGCAAAATTAATCGTACGTAATGGAATGGCTAATTTATCACAAATCGCTTGGGCGTCTGCAATATCGGTGCTGGCAGAACAATACACTTCCGTATCATCTTCCTCCCAATTTTTCATAAAGAGTCCTTCGACTTGATAGCCCTGCTCTTTTAGCAATAAAGCAGCCACCGAAGAATCAACGCCTCCGGATAGGCCAACCATAACACGTTTTTTTTTCATGATTTTTGAATTAAATACAAGCGCTCTGAGTATTGATTAAAACCTCAGTGACGTAATTTACCTATCTTTAAGCGAATTTTCTAGTGATGAATCAATCAGGGATTGATGGCCACTGTTTTACGTTCATGATGCTCAGGTTGAATAGTGAGTGGCTCGGTTTAATGATGAGACCGAACAACGGTTTTATAGTCTTTTTTGATGTTTGCTTTATTATGAGGCGGTGTAAAAATAGCAACTAATTGAGCGTCTGGATTGATTAAGTATAACGTTCCACTATGATCAATTTGACTATTGTTTTCAGAGGAATCATGCTGTAGATAAACAACACCTAATTGCTTACTTAATTGTTGAATTCCGGCTGAAGGACCGGTAACCCCGATAAAGCGAGGATTAAATGCATGGGCGTAAGCACCGACGACTTGCGGCGTATCGTGTCTTGGATCGAGTGTGATAAAGACAATCTGTGGAAGAGGCAATTTTTCAGCGTTTAGTTCTGAATAAAGTTGAGTGAGCAGGGTCATGGTCAACGGACATATGTTTTGGCAGTGCGTAAAGCCAAAAAAAAGGAAGCTATAATGACCTTTTAAATTGAGATTCGTAAACGGTTGATGAGATCCATTCACCAGATGAAATTCAGGAATGGGTTGAGGGGTGTCAATCATCGTTCCGACAGAGGGTGCAACAACGTGCGTTTTTTTAGCATGCCATAAATTAAAGCCAATACCTAAAGCGAGTGCGACGATACCAAATATTATCAAGCTTAAAAATGTTTTATTAGAAAGAGGGCAGGTCATTAATTAATCCTCGTTAAATGAAAGAATGGTCCATGAATAAACACGTAAACAACATCAGTAAATAAAAGTTTGAATAATGAAACGTTTTTATCGCGTGAGCCGTTTTCGTTTGCTTTAATAAATCGATGACGGCAACGATAAATCCTATATTTAATAAAAAAACAGCAATTAAATAAAAATACCCGCTCATTCCTATGCTAAAAGGTAACAAACTAATTCCACTTAATAACACAGTATAAAGTAAAATTTGCTGTTTCGTAAAATCAATACCATGCGTTATCGGTAACATCGGTAAATTGCTTTTGGCATAATCGGTATGCCGTGCGATCGCTAACGACCAAAAATGAGGAGGCGTCCAAATAAAAATAATTAAAACAAGAAGTAAACCCTCTGAATCAATATTTCCGGTTACGGCAGTCCAACCGAGTAAAGGAGGCGTTGCGCCGGCTAAACCCCCAATCACAATGTTTTGGGCCGTATGCCGTTTTAAGTAAAGCGTATAAATAAAAGCATAAGCAATTAAACTTAAAAAACTTAAAAGACATGTTAATACATTACTCGATACACTTAAAATAATGAGCCCTACAAAACCAGTCGTCAATGAAAACAATAAAACATGGGTGGGTGAAATTTTTTCCAACGGCAAAGGTCGTCGTTCAGTACGTGCCATCAGTCTATCTAAGCGATATTCTAATAAATGATTCATTGCACTGGCTGAAACGATGAGAAGGCCGATGCCCAATAAGGTGAACAAACAGGGAATAAAAGGAAGCGCTGTCGAAGTCGCTAAGGTCATCCCCACCCAAACCGTGATTAACATTAAACCAGTGACACGCCATTTTCCAAGCTCTAAATAGATAAGTGACATTTTTGTTAAGACGGTTGCAACATTTTTTAACATGGTTTTCCTTGACTGTCTTTACAATCGATAATCGATCCTTCAAAAAAGTATACGAAAATATAAGATGTAAAGGTAGCGTCATACTGAATAAAAATGTCATAAATACCTAATATCATCCGTGTGAGAATGGTCTTTAAGAAAAAATTAAAAAAGAAATATTCTTTGTTATCGAGAAATAACTAGACAAAATTAATTGTCTAATGATAAATTGCATACAATTAAAAAGATCAGTTTTAATAAAAATAAAAATAAAAACCAAAGAGGTTATTATGCCAAAAACCATATCCCAAAAACTTTATCCGCAATTACCTGCTGAAGACAGAATGGCGGATACCCTTTCCGAAGAATGTGATCCGAAATTACCAATTGAAAGTGATGCGTCCAACACTTTTGAAAAAAATAATCAGAACATTTATTTTGCGATCAATTATCAACAAAATTCTCAACCAGAAAAACGTAAACTGGTTTGCCTTCTGTTAAATGAAGGGAAATTGAGATTAAAAAAATTTAATCATGAGGAATTTGAAAAGCAGGTGAACCTTCAAGCCGGTCAAGTGTTTCTGAATAAAGATTTAATTCAATTAGTATTTTACGTTAAAAAAGATAAACAAAATCAATGTTTTGATGAAATAGCAAAAATTTTAAAAATATCCGGTGATTTAGAAAACAAAAAAAAAATTCAGGATATTCGCGAGCACTTTAATAAAACAGGGGATACGGTGAGAGCGTTTATTAATTATAGAGAGATGAAACGTTCCTTTGATGAAAAAACAGGTGAATATATTCACCATTCAGTCATGGATTTAGATAAGATTTTCGTTGAGGTTGAAACAAAATTTAATGACTATAAAACGAATTATGATGAAAAACCCGAATATACGAATACGTTAAACGAAATGAAAAAAATAGTGGATGAAATGAAAACCATTCATACCCAAAATAAAACTGATTTTGAACATTTAAGGACAGGAACCGTTAATGCAGTAATGACTTCTTTTGAGCGTTTAGTGAAAGAATTTGATGAAAAAAGTAACCAATTAACGTTAATCAATACGACGCTTAATGATCACGCTAAACGTGAACAACTCGAAAATAAGGCAATCCTATTCAAAGAAGATTGTGAAAATATTCTTTCTTCTGAAAGAGTAGCGACAGAAGAAATCTTTGAAGAAAAGAGAGAAATTAAAAATAATGTCGAATTATTATTGATTTCGATCCAGAGTTTAAGTGGGCAGGATAATATTAGCGTGGCCATTGAAGGGTTGGAGAAAAAACTGGATAGTCTTCAAGAAAAATATGCTGCTTTAAAAATGAATATAGATCGTTTTAAAAATTATTCAATTAAAACGGACGAAAAAAATAACCACCATGAACAACTGAATGAAATATGGCAGAAAGATATTCAGCCCCTATCCGAATCGATACAAAATCATGCTTCGAAGACGTCTGAGGTTAAAAAGCGCATATTAAATGAAATTTTAACCTATTTAAAAGAGATTAAAGACAAAATAATCGCACATATCCCTTTAGACGAAATAAAGGAAGGTGTTGAAACCGTTAAAAAATTGATTCAACTGAACGCAAGTGAGCTTGCTGTTGCACGCGGTTTTTTTTCAAATTCCGGTAAGTCGGTGAGTTTAGTCAGCACCTTGGATCTCAAGCTGGAAAAATTAGCAGAAACGATGGCTGTCAACGAGCATACGATGTCTTCTGATCTTAAAAAATGATTTGAGTCGAAAAAAGGCGATCGTTGAGGTCGCCTTTTTTGTTGTCCATTCACTGCAAATAGAAATACGTTCATTATGAAAAAGACCTATCATTTAATAAAATCAAATGAAGTAGATTTTTTTACCTTCGTGAAGGGGGTTAGAAAAAACAAAAAATCAGAAGATCAACCTATTTCCTCTCTGTTTAAAAGAATATCGCTTCATCAAGAACAGAGTTGTCCAAAAAAATGGATGAATTATTTTTCGAGAGACTGTATTGATTTTATGGATAATGAGGAGAGGAAGCCACGCGATGTAAAAAAATCGCTATCAACCTATTTTTTTTATAAATCCGACTTTATCAATGGATCAAAAAATTGTAATGAAGAATTTTTTTATCGTTGTTTCAATTCATCGAAAGAATGCTGATTGCTATATAAGCTGACGTTCAGCGTAATCAGCACCAGTAGCAATAATGCAGCAACCGCATTATGTGATAAAGCAATAGGTAAAGCGAGTAGCCATACGATATTCAGAATGCCTAATCCGATTTGTAACGCAAGTAATAATCCCAATAAAATAGCCAGAGCCCGAAAAAATTTTTTTTTTGAAGTACGCCATAATGTATAAACTATCCAACTTAAATACAGCCCAGTAAGGATTGCCATAAGACGATGCGCCATTTGTATCGCAGTACGCGCGGTTGAAGACAAAATTCCACCTTCAAAATTGATAGCGGTATTCATCCACAGATGGAAACCTTCAGAAAAATTCATCCGTGGCCACCACACACCTTGGCAGGTTGGAAAGTCTGGACAAACAAATGCGGCATAATTGGCACTTGTCCATCCGCCAAGACTAATTTGAAGAATGATTAATAATAAACCCAAGGCTGCCCAAGGTTTTAATTTTTGTTCGGAACGTGAAATTTGATTGATGTGCAGTTTATTTAATTGAAGGATTAATAACCACAACACACTGAAGGACGCGAATCCACCCAGTAAATGAGACATCACCACAAGCGGATGTAATTTCAACGTCACGGTCCATTTGCCTAATAAACCTTGTAATAAAAGTAAAAAAAACAAACTGATCGCTATTTTTAACGGTTGTTCTGAACGTTTATCGTTCGAAACGATGAGAATAATCGCTGCAAAACTAAATAAGACTAAACTCGCCGCTGCATAGCGATGAATCATTTCAGGCCATGCTTTTTCTGCAGAGAGTATTTGGTTTATAAAAGGAGCGTGATGAAGTTGTAAGGTATGTGTGGGCACTATAAATCTTCCATAACACGTGGGCCAATCAGGACATCCTAAACCAGCGTCCTTTAAGCGGGTGTAAACACCGAGTTGTATGACAATGAAAGCAAATAAAAAAGCAATATAAAGAAAATGTAAGGCCGATTTGTTTCTCAATAACATCATGTCTATCCTAACGTTGAAACATTTAATAAACGATTTAAATCGTCATAGATATCTTTGTCCTGCGCATCGGATAAAAAATATAAAATAATTTTTCCAAGTGGGTCTGCGATAAAATATGCATCGGTTAAAGGTTTTATCTTTAAGGTAGAAAAAAAATGGTCTAATTCTTTTTTAATGATGGTGTACTGAAATAAATTTGAATCCTTATTGAGAGAAGGACGAAATAAACGGTTCGTCACAATGAATCCATAGTGTACGCGATAACGATTTTTTCCCAACGCGTGTGTAATTTGACGTAAATGATATAAATGCTTCTGACAGGAATGACGACACGGCGTTTGCGTTAAAAAAAATAAAAACCAAGCGGGTTTTTCTAACTCAGGGTTTTGCTGAGCGGGTATTAATTTTAATTGCGATAAATTGAGCGGGGTCAAAAGGAGATGCCCCTTGTTCACTGTTTTATGATGTAACCAATGGGGCTTTCGAGTATAGAGGATGACAGCCGCAATGAGCGGCGTTAAAAAGAGCACGAAGAGTAACACGAGAGTCAAAAAAGAATGCCATGACTGTTTTTTTTTCATAAACGGTGAATATGTGCACTAAGAAAAACAATGAACAACGTTATACTTAATCCAAACCATTGAAATGCATAGGCATAATGGCGCGCAGGCTGTAATGTGATAGGGTGCCAAAGCGGTATAAAGCTACCCGGTTGTTGAGGTTGAACAACCAATAAAAAAGGTTGAAATTTATTTTTTTTTAAAAAATCAGGATGAATGGATTGAATCTTTTTGGGCCAGCCCTCTTCATTGATCGGATTGAAAAAATGAAACGTTTTAGGAGGAAAAACAATTACTCCCTCGAGTTTAATTTGATGATCAACCGCTGAAATTTTTGGAATTTGTTTTCTATTCATGCCTTGTGGAATCCATCCTCTATTGACTAATATGGCGTTGGATTGGTTATTTAAAAAAAAAGGAGTCAGGACTTCATAACCAATTTTATGCAAATAAATTCTGTTTTCAAGTAAAAAAGTGTGTGGGTTATCAAAGTGGCCTTGCACTATTCCACGAAAGTAGTTCTTTTTTAAATCAATATTTTTAATTTGATTTAAATGAATGGGTCTGGATGAGGATCGCTGATTGAATATTTTTTGAAGGTGATGCTTACGATTGCCACGGTCGATTTGCCAAAAACCGAGATACATCAATAGAGAAAATAAAAAAAATAACATGCACGTCGGAACGAATGTAAACGTAAAGTAATACGGAGTGAATGGGATAACAATACTATTTTTTTTCATCATTAAAAAATTAAAAAAAACCCGAATACCCAGATGATCGTGAGAAAATCCCACCACCATACGCTCGCATCAAAAGAAAAAATATTTTTTTCAAACGCGTTCTTGCAATAACGGGTGTACAAAAAAAGTAAAAAAAATAATGCAGCGACACAATTGAGCAAATGAAACCCTAAAAAAGCAATTAAAAAGCTACCCCACACCCCGCGTTGCGTAATTACGTGTGTATTAAGGCTATGAATAAAATAATAAAATTGTGAAATGACAAAAATAAAAGCGAAACAAATCGCTAAATTGAAGCTTAAACGACAGTATGGGCCATTGATTTTTTTAAAATGATAATGTGCAGCGGATAAACAGAACGCACTCGCAAGTAGAACGATAAGATTTATCAATGGAAGATCGTTTAAGAGAGAATGGACTGGCTTAACCTGATGGGTGGCAACGCGGGGAGGGGTCAATAAAGGCCACTGTTTAGCAAAATCGGGCCAGAGTAAATAATGGGTTAATTGCGATGCATCGCCGCCTTGTCCTGCAAGCCAGGGTGTAATTGAAAATCGGACATGGACGATCGAACCCAATAATAAGCCGAATAAAAAGAGTTCAGCGATTAAAAACCATACCATACCCCAGCGGAACGTTTTGTCCATTTGAGGACTGTAGAATCCCGCTTGACGTTCTTGGGCGACATTCCAAAACCAACCCGTTAACATGAATGCAAGACCTGCGACACCGATGATGAGTGCAATAAGACCCCATTTTTTTCCTATATTTAATGAACCAAACGCTAAAAAAAGCAACGCAAGTGCGCCAATAATAGGCCACTGACTGTGTTCAGGGACGTAGTAGAATGCGTCTTTTTTTTTCACTGGGCGTTTGTCCTTTAACGTAGGAATTACCTTAGCAAAAGTCAATGACGTCCACAAGAAAAAATTTTATAGGAAACGATTAACTGGGAATATGCGCTAAAGAGCGCAGCGTCAATGCAGAGGGTTTTATTTTTGTTGCATCAAATAAGGTATAGGCTAACGTGATGGTATGAATCGATTGAGGTAAATGAGGATCAATGTGAAATAAAACAGGCATATCTCGATGTTGGCCCGCATTAAACGTTTGTTGTGTAAAACAAAAACACTCTGTTTTTTTTAGGTAACGGGCCGCTAAACCGGGAGAAACGCTAGGAATCGCTTGTACAGTCATTGGATGATCTGAATTATTCTGAGCGAAAAAATAAATTAAAATATTTTCCCCGGGATGTAATTGAATATGTTGTAATCGGGGGTAAAAATTCCAAGCAAGATTATTGTTGTTATGCGTCATCAATTCTACACGAATACTGCGGGATAGATCAATTTGATTCGAAGCCAGGTAACTCAGCTTGTCTGTTTTACCATTGATCCCTAAATTTTTACACAGTACATTATAAAGGGGAATCATGGCAAAGCCGAAACCAAACATCGACAGCGTCGTTAAAGAAAGTAGAATTAAAATCTTTTTATTGGAAATTTTGGCGAAGCGTGAGTGGACGGGCATGTTTCTTTCAGGACTTCAACGTGGGTGGGGTTGTAAAGCTGTGTAAAGGAGGCGGCGAACTTAACGTCCATTCGAGACCTTCAGCGCCTTCCCAAACATGCGCGGTCGCTTTTTTTCCTTTTTTGCGTAGGGCTTGAATAATCGTGTAAAGAAAAAATAATTGCGCAAAACCAAATAAAAAAGCGCCTAAACTTGCAATCGCATTAAAATTGGCAAATTGTAAAGAATAATCGGCAACGCGCCTTGGCATACCCGCTAACCCCAAGAAATGCATCGGGAAAAAGGTGAGATTAACCCCGATGACGGACAACCAAAAATGGCATTGACCGAGGCGTTCGTTATACATCACACCGGTCATTTTGGGTAACCAATAATAAGTGCCTGCAATCGCACCAAATAGGGCGCCCGGGACTAAAACATAATGAAAATGAGCGACCACAAAATAGGTATCTTGATATTGAAAATCTGCGGGGACCATCGATAACATGACGCCAGAAAATCCACCAATAGTAAATAGAATAACAAAGCCGAGTGCAAATAACATGGGGGTTTCAAAGCTAAGTGCACCGCGATACATTGTCGTGACCCAGTTAAACACTTTTACACCGGTAGGCACAGCAATTAACATGGTGGTGTACATGAAAAATAATTCAGCCGCTAAGGGGACACCAGTTACGAACATATGATGGACCCACACAATAAATGATAAAAATGCGATGACTAATAAAGCATAGACCATAAACCGATAACCAAAAAGTTTTTTTCGACTAAACGTTGGAATAATTTGAGAAATGATTCCAAACGCTGGAAGAATAATAATATAAACTTCAGGATGTCCAAAAAACCAAAAAAGATGCTGATAAAGTAATGGATCACCTCCGCCAGCGGCACTGAAAAAACTGGTCGCGAAGTGCCGATCCATCAGCATCATGGTCACCGCGGCTGCTAAAACAGGCATGACACCAATGAGTAGAAAAGCAGTCACAAACCAACTCCAACAAAAGATGGGCATTTTCATCAGCGTCATTCCAGGCGTTCGAAGATTAAGTAAGGTGACAATAATATTAATCGCGCCCATCAGTGAAGAAAGTCCCATTAAATGGATGGCAAGAATTAAATAATCGGTACTCTCAGGCCCATAGAGTGTGGATAAGGGTGCATACATTGTCCACCCAAAATTAGGTGCAGAGCCCTCCATAAAGAGTGTGCTAAAAAGCACGATAGTTGCGACCGGTAATATCCAAAATGCCCAGTTATTCATACGCGGCATCGCCATGTCAGGTGCGCCTATCATTAACGGGATCATCCAATTCGCAAACCCAGAAAAAGCCGGCATAATCGCAAGAAATAACATAACGAGGCCGTGTAGAGTTGTCATCTGATTAAAAAGTTCTGGATTCATTAACCGGGCGCCCGGTTGAAATAATTCAGCACGGATTAATAACGCAAAAATTCCACCCACAAAAAACATAAGAAGACTAAAAAGAAGATATAACGTTCCAATTTCTTTATGATTCGTTGTAAAGAGCCAACGTTTGAAAAATGCAAAAAAACCTTGAGGAAGCAGATGTTCGCGATCAAGTGTTTGTTCCATGAAGACCTTCTCCTGATTGTTGCTTAACCCATATTTTAAATTCTGCGGGCGTGACTGCTTTAACGACGATCGGCATAAATGCGTGATTCGTTCCGCACAATTCAGCACATTGACCACGATAAGTCCCTTTTGTATCTATTTTTGCCCAGGCCTCATTAATGAAACCTGGGATAGTATCGCGTTTGATGCCTAAGGACGGAACCCACCAGGCGTGTATGACATCATTGGATGTAAATAAAAACCTAATTTTTGTGTGGGTGGGTACAATTAAAGGGCGATCAACTTCTAACAGGTACCATTGATTTTTTTTGGCTTGATTTTGCAGTTCTTCAGCGGGTGTTGAAAGATTACTAAAAAAATCAATACCTTGATCTAAATAAGCATATCGCCAACGCCATTGATAGCCCGTGATTTTAATGGTTAATTCTGGATCACTATCATCGTTCATTTTAATTAACGTTTTCGTTGCAGGGATTGCAATAATGACTAATATAATAAAAGGGACGATAGCCCATGCTATTTCTAAAAAAAAATGTTCATGAAAATGAGCCGGTTTAACTCCTTTCGATTTTCGATGTCGGATAAGCGAATAAATCATGACGCTAAAAACAACAGCAGCAATTCCCACACACACCCAGAAAACAAGCATATGTAAATGATAAATGGCATGGCTAATCGGCGTGACGCCGCGCGGCATATTCACTTGCCAGCTCGCTTGTGTCACGATGGGATGAAGCCATCCACTCAGGCTAAAAAAAATGAACAAATGCAGTGTTTTAATCCGTTCCATGTTTTAGTTATCCTTATTTTGACAGAAAAGTGGGCTTATCCAGTTAATAAATTTAAAAAATTACCAGAGAGAATAATTACCCGTGATTTTACTTTGTTCCACCATATATTTTACACTGGCTTCCAATTCAGCGTTGTTGCAGGGCTTGCATCCCCCTTTTGCAGGCATTTTTTTATAGCCCTGAATGGTATGAGCAAATAAAACATCAATATTTTTAGCGATGATAGGTCGCCAACGTGTTTTATCACCGATGAGCGGGGCACCTAATTTCCCATTGTCGTGACAGAGCGCACAATGATGTAAATAAATTTGTTTTCCTGTTTTTAAGCGGACTCCTTTTTCGTGTAAAGGGATCGTAACGGTTGTTCTCCTGTGATCGTTCAGGAGGATATAGTCAACCGCCGCTTTTATGGCATCATCCGAGCAACCGGTGCACGTCCCTTTGGGAGGCATTGAATTAAAGCCTTGTATAGCACGCGCGTAAAGGATATTTTTTCCTTGTTGTAAACGTTTTTTCCATTCAGCCGTATTCCCTAATTCAGGAGCACCCGCAGCACCACTCGCATGACAGACAGCACAATAAGATTCGTAAACTTTGCGGCCCGTCTTCGTCGTAATAGGGCCATTGAAAGCAGAACGGGGTACGTGACTTTTTACCGTTTTTAAATAAGTTGCGATGGCATTTAAATCATAGGTTGATAAATACTTAAGGCTGTTGCTGTTCACTTCTGCCATAGGCCCTGCGACAACGCCGGCGTTTTTTAACATTTTATTTTGTTTAAAGACGGCCCGAATTTCATTGATACTTGCGTTTTTTAATCCTGTTGCGCTTATATTCGGGGCATAATAACCTTGAATAAAACCTCCGGTTAGATAATTTTTCTTTTTTTCGGCACCTAATAGATTTAAAGGGGTATGACACATTCCGCAGTGACCTAAACCTTGAACGAGATAAGCACCGCGGTTCCATAACATGGAGTGCTGATTATCGGGTTTATAATATCCGGTGCGTAAAAAGAGAACGCGCCATCCTAATTGTAAAAAACGCCAATGAAAGGGCCACATCATTTCATTCGGCTGATTAGTTCGTCTCACAGGACTTAAACTAAATAGATAGGCTTTGATAGCTAATAAATCCTGAGTACTGACTTTAGTAAAACTTGCAAATGGGAATACAGGAAAATAATAGCTTCCATTGGGCGCTATTCCTTTATGCATCGCACGGATAAACGCTTTATCGCTCCAGGTGCCAATTCCTGTTTCTTTATCGGGTGTGATATTGGGAGAATAAATGCTTCCAAACGGGGTATAAATACCTAAGCCTCCGGCAAACGGTTTTCCATGATGTGGGCTATCGGTATGACAGGCAATACAATCGCCAGCTTTCGTTAAATATTCACCGCGCTGAATTTGTTGACGTAATGTGTCGTCTTGAGGATAGTGAACCGTAGGGTAAGGGATATTCAGCTCAGGTTTTTTTGATGTGAGCCCTTGACTCAAGTGAGCCGATGCTGAACTTGAGAAGAAGAGGGCGATAAAAAAAGAATGCTTAAAAAAATTAAACCAAGAAAGATAATTGAAGATTATTTTACTCATAGTCCCTTACAAATCCAATCTTTTTGGAGATTTTTAAAACACATTGAACGAGCTTCCTGCTATTCTTGTTAACGGTTGATCGTCTATCATTCTAAAAACATGAAGCATCGATTCAATCGTTGCAAAGGGCTATAATGCCACAGTCATCATTTATTTTTAAGTGCCCCACCGGTTTATTTCGATAATAAGGTTTAGATCATTGAACGTCATGTCATTGAAGCTAGATAACATCGGCTATTTAGTGGATAATCAGGGGTTTTTCAAAGTAAACTAAAAAAGTGAACTAAAAAACAGCCTTATTTGCAGGTTAAAATGATAACGAACAATGAACTTGCTAGCGCGGTATCCTGCTTAAAGGCTGGAAAACTGATTGTTCTTCCGACTGAAACGGTATATGCCTTAGCGGGCGATGCGACAAACTTAAATGCTATTTTACAAATTTTTTCATTAAAGCGTCGTCCTCTCAACCAGCCTTTAAGTGTTTTACTCGCAAAGGAACATCCGATGACGCGATGGGCTCGTGATATTCCTGAAGTGGCCGAAAAGTTAGCCGAACGATTTTGGCCAGGCCCTTTGACATTGATTTTAAAAAAAGAAAAAACAGTCTTACCTGAATTAACCGGAGGGCAACATAAAATAGGTTTGCGGGTACCCGATCATCCCATTGCTCAAGCGGTATTAAGTTCTTTTGCACGTGGTGTGGCGGCGCCTTCTGCAAATCGTTCAACAGCGCTTAGTCCTACACACATCAAGCATGTACGCGCGGAATTTGATCAACCGCTTGAATGGATGATTGATGGTGGACCTTGCCGAATTGGCATTGAATCGACCATTATTGATGTGACGTTCACTATTCCCCGAATACTTCGATTAGGAGCACTTCCATTGGCGAAAATCGCATCGATAACGCCTTATGAGATTGAAAAATCGACATCACCCTCTTGTTTTTCTAAAAAACCGTTGATTACACAAGTGCCCAAACAGGTCTTAGATGAAGTCATTGATACGCATTTAAACCACTATCAACCATTAACCGTGTTTGCATTCAGCCCAGCGAAAAAAAAACATAAAAACGTTACGTGGATTCAGATGCCTTCTGAAGCGAGCCGGTACGGGCAACAATTGTACCATTATTTACATCAATCTAAAGCAATGCATCATAGAATTTTGGTGGAAGCTGTGCCAAAACGTAACCATTGGGCAGGTATCCAATTCATATTAGATCAATATTCCTAAACGCCTTATTGAACATGCGTGATGTGAGGAAGACGGCATTCACATAGATTTTTTAAAAAAACTAAGCTAAATTTATGACAACAGGTGGGTATTATGTTGGCGCTCTTTTTTTTATATAGTCTTTGTTTGCTTTTAGCATGGTGCAAACAACGAAGGCTTGCGATAGACCTCTTTATCGTCTTTCTGTTATTCACAACGTTTGTATTTTATCATCATGTGACCACCCAATTATCTCTGCAATTTTAGGGATAACGATGATGCATTCCTCTAAAGTCGTTAAAATTATTAAAGTCCTTAATGCCCTCGATGCCATCGGTTTAGCTTTTTTGCTGTTCGTGGCGTTTGTTTTACAACTTCGTTTTCACGAATTACCGTGCCCACTGTGCTTGCTACAACGGATTGGTATTTTAGGTATTGCATTTGGTTTTTTGTTGAACGTTCAATTTAAGATCCGTCCAGTTCATTATGCATTATCGCTCCTTTCAGCGATGCTGACGGCCGCAATATCAACGCGTCAAATATTCTTGCATGTGGCGCCGGGTGATCAAGGTTATGGTCTACCTTTATTTGGATTACATCTTTATACCTGGGTATTTATTCTCTGTGTAGCGATTATTATTTATATTTCAATTATTTTTAGCATTTTTCCACAATATCAATATGAAGAACCTCCGAAAACGAAAACAATGAAATTGTTAAAACATGCGACATTTGCAGCGGTATTTGTTTTAGCTATTTTTAACGGGATTGCGACTTATTTGGAATGTGGAATCAAAGTATGCCCAGAAAATCCAGTGCATTACGAAATTAAATTCGTTGCGTCGTCTATAAAATCAACGTAATTTTTTAACCATTTCAAGACAAGCGTGATGGCTTGTTTTAAATCCTAGAGGCTTATGAATTTCAGAGACCTTAGTTATTTATTAGCGTTGGCAGAATATCGTCATTTTGGGAAAGCAGCCAAAGCCTGCTCAGTGAGCCAGCCCACGTTAAGTATTCAATTAAAGAAATTGGAACAGACCTTAGGTATGAAATTATTTGAACGCGGACAAAAGAAAGTTTTAATGACAACATCGGGTCTGCGTATGGTTGAAAAAGCCAAACACATCGTGCAGGCGGTTGATGAGTTTAAACGATTCGCAAAATTAGAAAAAGATCCTTTTTTAGCCGAATTACGTTTAGGTGTGATTTCTAGTCTTTGCCCTTACCTTCTCCCCTATATTTTACCGTCCATTATGCAAGAATTACCAAAAATTACCTTATATTTATATGAAGATAAAACAGAGAACCTTCTGATCCAGTTAAAAGAAGGAAAATTAGATGCTGTTGTACTCGCATTACCTATCCCTCATAAAGGCTTATATTTACGTCCGTTATTTAAAGAACCTTTTTTTCTGATTATGCCTCGTTCACACGCATTGTACGATGCTAAAAAATTAGATTTAAACGATTTAGGTCATTATAACCTCCTTTTATTAGAGGAAGGGCATTGCTTTAGAGATCAGGCATTAGATGTTTGTCATAAAAGAAGTAATTTAAAAGAAAAAACAAACTATCGCGCAACGAGTTTAGAAACGTTGCGACATATGGTAGGAACAGGGGCTGGAATTACTTTATTACCCTTATTAGCATTGGAAACACATCCATTCATTAAAAACGTCCCTTTAGCGTCACCTGTTCCTGAACGAAAAATTGGAATGTTATGGCGTAAAGGAAGTGCTTTGGAGCGTTGTTGCAAAAAAATAGCAACGCTTATCGAAAATAATATCCCAAATGTAATTACTCATTTAGAAAAAAAACTTCAATCCAAGCATAGAATGCATCGTTAGTATTTAACGCATTATTTTTTCATTGAATCAAAAAATTCATCATTTGTTTTCGTATTTTTTAACCGCTCAATTAAAAATTCCATGGCGCTCACTTCATCCATGGATTGAAGGATTTTACGTAATATCCACATTTTTTGTAACACATCGGGTTTAGCCAATAACTCCTCACGTCGCGTGCCGGATCGATTTAAATGAATAGCAGGATAAATGCGTTTTTCAGCAATTCGTCTATCCAAATGAATTTCCATGTTTCCAGTTCCTTTAAATTCTTCATAGATAACATCATCCATTTTCGAACCGGTATCAACCAGTGCGGTGGCAATAATGGTTAAACTACCGCCTTCTTCAATATTACGCGCAGCACCAAAAAAGCGTTTAGGACGTTGAAGTGCATTGGCATCGACCCCTCCCGTTAATACCTTCCCAGAAGAAGGAATAACCGTATTATAAGCACGTGCTAAACGAGTGATCGAATCTAAGAGGATAACGACATCTTTTTTGTGTTCGACTAAGCGTTTTGCTTTTTCAATAACAATTTCTGCCACTTGTACATGGCGTGTTGCAGGCTCATCAAACGTGCTTGCAATAACCTCGCCACGAACAGAACGCCGCATATCAGTGACTTCTTCCGGGCGTTCGTCAATCAATAAAACAATCAAATAACATTCTGGACAATTATGTGAAATCGATTGGGCAATATTCTGCATCATCATCGTTTTTCCCGCTTTTGGCGGAGATACAATCAAGCCCCGTTGCCCTTTACCCGTCGGAGCAACGAGATCAATAATTCGCGCCGTAATATCTTCTGTGCTCCCGTTTCCTCGTTCAAGTTGAACCCGTTCGTCGGGAAATAAAGGTGTCAAATTCTCGAATAAAACCCGATTTTTAGCATTTTCAGACGTATCAAAATTAATTTCACTGACTTTTAATAAAGCAAAATAGCGTTCAGATTCTTTAGGGGGACGAATTTTTCCTGAGACAGTGTCACCCGTATGAAGATTGAAGCGTCTAATTTGGCTCGGAGAAACATAAATGTCATCGGGTCCTGCGAGATAAGATGCTTCTGCAGATCGTAAAAAACCAAAGCCGTCAGGTAATATTTCTAATACGCCATCGCCATAAATGTCTTCTCCTCGTTTGGCTAACGCTTTCAGGATAGAAAAGATCATATCTTTTTTATGTAGGCGGCCTAAACCATCTATTTTTAATTCTTCGGCAATGGCAACCAACTCAGCGGGAGAGTTTTTTTTAAGTTCAGTTAAATTCATAGTATGTTTTCTTTCATAAAAGGAGTATAAAAAAATTGGATGTGTATTAAGTTTTAATTGGAATATTAATAGTAAGAATGAGTATCAAGAGTTTAGAGCGTGTTAAAAATCATTTTACAAATAGGTCATCTAAGCATAGAGATAAGTTGTGCTCCTCGTGTCGTATTAAAAAATATGATGCGATAAAAAATTCAGAAATCAAAAAATAGCATTAATACCAGTAATGCCTATTTTAAGATTCATTTTTATCTAGAAAAATAGTCGCATTAAATTAAGTAGAAGTACCTGGGTTCGTTAGGTGTTTCTCTAAAAATGATTCTAACTGTGATTCTAATAAGGCACCCACTTTTGTTTCTACGGCTTTTCCATCTTTAAAAAGAATTAATGTAGGAATGCCACGCACCCCGTATTTTGCCGGTGTTTTAGGGTTTTCGTCAACATTTAATTTTCCAATCTTTATTTTCCCACGATATTTTTCAGAAAGTTTATCTAAAATAGGTGAAATGGCTTTGCAGGGGCCACACCATTCTGCCCAAAAATCAACGAGTATCGGTGTTGCGTTAAATTGTAATACTTCTGATTCAAAAGACGCATCATTCAGCGTCACGATAGATGAATTATTCATGGTAGTAACCTAATTTGATCTTAAAAAAATAGTTGCATATTATTCATGCTCTGGCGAGACGACATAAATACCCGGGGCATTTCTTAAGTAACCGTTATAGTCCATCCCATACCCAAATACAAAGCCCTGATTCATCGTCATTGCGGTAAAATCGGCTGAAACGGATCCCCCAGGTAAACGCTTCGCATTTTTCTTATTCAGTAGGACAGCCGTATAGACTGCTTGAGCCCCCTGCTCATGACAATAATCAACGATGGCGGCTAATGTCAAGCCGCCATCTAGGATATCCTCTATAATCAAAACATTACGATTTTTAAGCGAAAGACGAGGCTTAGCGACCCAAAGAATTTCAGCGTGTCCCACGGTTTCATGGGAGTAACGGGTCGCATGCACATAGTCAAGCTCTAAAGGGAAGTCGAGACGCGGCAGTAAATTCCCTGCGGGGATAAGCCCGCCAATCATCACACATAAAACGACTGGATTGCTTTCACTGAGTTTATCGCTGATTGCCCGAGCCATATTATCTAAGCCTTGTTCAATGTCTTCTTTCGTAAACAGACGCGTTGCTTTTTTTTCGACTTCTTGTATAGAACGTGGAATTAACATGTTTATATCCTGATAGTGGAGTAAAATATTTAAATGGTTAAAGAGATGAGCAACTCGTAGACAACAATTTATTCAGTGGAACGGTCAATAGTGTGCGACGAGGAAATCATTTTTGCAAGCATAGATTGGGTTAACATGATTCAATATAATTTCTGTATTCAAAAAATTAATCTTAAATACATAAGATAAAGTCGATCGCAATAGAATGCAACGCATTAAAATTACTAATCGCGCATTATCGAAAAAAAGCGTTTATCGTTTATAAAGATGGAGTTGAGATCAGTCGAAATTTAAATAGAAAAATGACAGAAGGTCAAATTTTATTTGAGATAAATTTTTTATATCTTGACAGACGCGGTAGTTAATGTAGAATTCGCGAGCTCTTGAGTTTTGGGCTTGAGGGTGTCAGAAGAAAGAACGCTGAATGAGAAGAGGAAGCGTTATTATTGTTCTGAGAAGGTTCATTAAAAAAGCAAGCAGTAAGCAAAGTGTGTGGGCGCTTGGCAATAGCCGATATGAGGGCTATAAGAAGAGATTCTTGTAGTTATAAGTATTAGCAAACCGAGCGCTGAGATTGTGAGAGATCATAATTTGAGTGAGAGGGATTAAACAAAGAAGTGAAGAGTTTGATCCTGGCTCAGATTGAACGCTGGCGGCATGCCTAACACATGCAAGTCGAACGGCAGCACAGTAAAGATTTCGGTCTTTATGGGTGGCGAGTGGCGGACGGGTGAGTAACGCGTAGGAATCTATCTTGGAGAATAGGATAACCCGAGGAAACTCGGGCTAATACTGTATGAAGTCGAGAGACCAAAAGCAGGGGACCGCAAGGCCTTGCGCTTTGGGGTGAGCCTACGTCGGATTAGCTAGTTGGTGGGGTAAAGGCCTACCAAGGCGACGATCCGTAGCTGGTCTGAGAGGATGACCAGCCACACTGGGACTGAGACACGGCCCAGACTCCTACGGGAGGCAGCAGTGGGGAATATTGGACAATGGGGGAAACCCTGATCCAGCGATGCCGCGTGTGTGAAGAAGGCCTTCGGGTTGTAAAGCACTTTAGGTGGGGAAGAAAGGTAACTCGTGAATAACGGATTACTATGACGGTACCCACAGAATAAGCACCGGCTAACTCTGTGCCAGCAGCCGCGGTAATACAGAGGGTGCAAGCGTTAATCAGAATGACTGGGCGTAAAGGGCGTGTAGGTGGTTGACTAGGTTTGATGTGAAATCCCCGGGCTTAACCTGGGAATTGCGTCGAAAACGGGTTGACTGGAGTGAGACAGAGGGTTGTGGAATTTCCGGTGTAGCGGTGAAATGCGTAGATATCGGAAAGAACATCAGTGGCGAAGGCGACAACCTGGGTCTTAACTGACACTGAGGCGCGAAGGCGTGGGGAGCAAACAGGATTAGATACCCTGGTAGTCCACGCGGTAAACGATGAGAACTGGCTGTGATGTGTAGGGAGCAATCTCTGCATGGCGTAGCGAAGCTAACGCGTTAAGTTCTCCGCCTGGGGAGTACGGCCGCAAGGTTAAAACTCAAAGGAATTGACGGGGGCCCGCACAAGCGGTGGAGCATGTGGTTTAATTCGATGCAACCCGAAGAACCTTACCTACCCTTGACATCCTTGGAAGGATGCAGAGATGCATTTGTGCCGAAAGGAACCAAGAGACAGGTGCTGCATGGCTGTCGTCAGCTCGTGTCGTGAGATGTTGGGTTAAGTCCCGTAACGAGCGCAACCCTTATCCTTTGTTGCCATCAGGTAATGCTGGGAACTTAAGGGAGACTGCCGGTGATAAACCGGAGGAAGGTGGGGACGACGTCAAGTCATCATGGCCTTTATGGGTAGGGCTACACACGTGCTACAATGGGACATACAGAGGGAAGCCAACCCGCGAGGGGGAGCCAATCCTTTAAAATGTCTCGTAGTCCGGATTGGAGTCTGCAACTCGACTCCATGAAGTTGGAATCGCTAGTAATCGCGAATCAGCAAGTCGCGGTGAATACGTTCTCGGGCCTTGTACACACCGCCCGTCACACCATGGGAGTGGGTTTTACCAGAAGGCGGTAGATTAACCTTTTCGGAGGGGATCGCCGACCACGGTAAGATTCATGACTGGGGTGAAGTCGTAACAAGGTAGCCGTAGGGGAACCTGCGGCTGGATCACCTCCTTATGAAAATAAGATAATAATAAACCCTAGCCCAGCGCCCACACACATTGCTTACTCAAAACACCGAGTAAACTGAATTAGCAGGCCAAGTATTTTGTTTTAGCTCAAGGCGGACGCGCTTTGAGAAGCGGAGTGTACTGGAAAGTACATGAGCATTCGAAAAGCAAGTCTAACGCAGAAATAAAACAAAAGACGAAGGCCTTAACAAGATTGAGGGTCTGTAGCTCAGTGGGTAGAGCACACGCTTGATAAGCGTGGGGTCGGTGGTTCAAGTCCACCCAGACCCACCAGCTTAAGACTAAATTAGGAAAGTCTTTTGGGTGCAGAAATCGAGCAAAAGACAAGCTTCTTAAAGTATGAGGGGCCATAGCTCAGCTGGGAGAGCATCGGCTTTGCAAGCCGAGGGTCGTCGGTTCGATCCCGACTGGCTCCACCACGATACAGGCCCGAAAAGAATTGAGAGATAGAAGGAAGAGAAGGAAAACAAGAAGAAGCGCTCAGGAGGAGAAGGAAGATTATAAACGTCTTAGGCGTTTATAAAAGAAGTTCATTAACAAAACAGAAATCTGTAAGAAGGCGCGAAGATATAAAAGAATGTAAATTCTTTTATGATCTTCCAAGAATGAAGAAATTGTTTTGACTAAAACAATTTCGGGTATGTTGCATTCAGCGAAAAGAACCAGAAAATCCAACGCGTGAACGTTTGCAAACGTTCAACTTAAAGGTGAAAAAAATCAAGTGTTTTGGTTTAGTTCGAGGCGGACGCGCTTTGAGAAGCGGAGTGTACTGGAAAGTACATGAGGATTCGAAAAGTAAGTCCAACGAAGAAACAAATTAAAAGACGAAGATTATTCACCAATAGAGTAACGAGCAAAGTATTTTTGTTGAGTTCGAGGCAAAAGATTGATGAGGAACGGAGTGCACTGTGGTGCATGAGTACCAGAGTTAAGCTTTTAACGAAGAAATCAACAAAAAGACAAAGCGAAGTGAAGAGTAACGAGTTGGGTTCTCAAATTAAGTGAATAAGCGCAGAAGGTGGATGCCTAGGCAGTCGAAGGCGAAGAAAGACGTGGAAGCCTGCGAAAAGCTTCGGGGAGCTGGCAAACAAGCATTGATCCGGAGATATCTGAATGGGGAAACCCGGCCTATTTCATATAGGTCATTGTTAACTGAATTCATAGGTTAATAAGGCGAACCGAGGGAACTGAAACATCTAAGTACCTCGAGGAAAAGAAATCAATTGAGATTCTGCAAGTAGCGGCGAGCGAACGTGGAAAAGCCTTCACGAGCTAGTTAACAGATTAGCCAAAAGTTCTGGAAAGGACTGCCCTAGAGGGTGAAAGCCCCGTCGGCGAAAATGTGTTAATGAGACTAAGCGTGAAATCAAGTAGGGCGGGACACGAGAAATCCTGTCTGAAGATGGGGGGACCATCCTCCAAGGCTAAATACTCTCGACTGACCGATAGTGAACCAGTACCGTGAGGGAAAGGCGAAAAGAACCCCGGAGAGGGGAGTGAAATAGAACCTGAAACCGTCTGCGTACAAGCAGTAGGAGCTCATCTTCGGATGAGTGACTGCGTACCTTTTGTATAATGGGTCAGCGAGTGACTTTTAGTGGCAAGCTTAACCGACTAGGGTAGGCGAAGGGAAACCGAGTCTGAATAGGGCGTTGAGTCGCTAGGAGTCGACCCGAAACCGAGCGAGCTAGCCATGTCCAGGGTGAAGCTTGGGTAACACTAAGTGGAGGCCCGAACCCACATCTGTTGCAAAAGATGGGGATGAGGTGTGGCTAGGAGTGAAAGGCTAAACAAGCTCGGAGATAGCTGGTTCTCCTCGAAAGCTATTGAGGTAGCGCCTCGTGTTAACGACTAGGGGGTAGAGCACTGTTTCGGTAAGGGGGTCATCCCGACTTACTGAGCCGATGCAAACTTCGAATACCTAGGACGTGATGCACGGGAGACACACGGCGGGTGCTAACGTCCGTCGTGAAAAGGGAAACAACCCAGATCACCTGCTAAAGTCCCAAAAGTTAGGTTAAGTGTGAAACGTAGTGGAAAGGTTTAAACAGCCAGGAGGTTGGCTTAGAAGCAGCCATCCTTTAAAGAAAGCGTAATAGCTCACTGGTCGAATCGGTCTGCGCGGAAGAATGAACGGGGCTCAAACCTAATACTGAAGCAGTGAATGTCATTAGTTTACGAATTAATGGCGTGGTAGAGGAGCGTTCGGTAAGCCGTTGAAGGTGACCTGTAAGGGTTGCTGGAGGTATCCGAAGTGCGAATGCTGACATGAGTAACGATAAGGCGAGTGAAAACCTCGCCCGCCGAAAGTCCCAGGATTCCTGCGCAACGGTAATCGACGCAGGGTGAGTCGGCCCCTAAGGCGAGGCGGAAACGCGTAGTCGATGGGAAACAGGTTAAAATTCCTGTACTTTTATAGATTGTGATGGGAGGACGAAGAAGGCTAGGTTAGCCGGAGACTGGTAGTTCCGGTTTAAGCGAGTAGAGAGAGACTCTAGGAAAAACCGGAGTTTCGTTAATCTCGAGACGTGATGACGAGTTGTTAACCTCGGTTAACGATGAAGTAATTAATGCCCTGCTTCCAGGAAAACTCTCTAAACTTCAGGTCTATAGGAACCGTACCGCAAACCGACACAGGTGGACAGGTAGAGAATACTAAGGCGATGAGACAACTTGGGTGAAGGAACTAGGCAAATTGGCACCGTAACTTCGGGAGAAGGTGCACCTTTTTTGGTGAGTGGGTATACCCCACAAGCTGAGGGAGGTTGAAATAATCAGGTGGTTGCGACTGTTTACCAAAAACACAGCACTCTGCGAACTCGAAAGAGGAAGTATAGGGTGTGACGCCTGCCCGGTGCCGGAAGGTTAATTGAAGTAGTTAACTTGCGCTGAGATGGCTTTTGACAATGAATTAGAAAGAAAAATAATTCGAAAATAAAGCTCAAAAGTCATGTCAGCGCAGGTGAAGCTGCGGATCGAAGCCCCGGTAAACGGCGGCCGTAACTATAACGGTCCTAAGGTAGCGAAATTCCTTGTCGGGTAAGTTCCGACCTGCACGAATGGCGTAACGACAGCCACACTGTCTCCACCCAAGATTCAGTGAAATTGAAATCGCTGTGAAGATGCAGCGTACCCGCGGCAAGACGGAAAGACCCCGTGCACCTTTACTACAGCTTTACACTGGACTTTGAATTTAACTGTGTAGAATAGGTGGGAGGCATTGAAGCGAGTTCGCTAGAATTCGTGGAGCCGACCTTTGAAATACCACCCTGTTAACGTTGAAGTTCTAACCTAGGGCCCTTATCGGGTTTGGGGACAGTGTATGGTGGGTAGTTTGACTGGGGCGGTCTCCTCCTAAAGAGTAACGGAGGAGCACGAAGGTACCCTCAGCGCGGTCGGACATCGCGCATTGCGTGTAATGGCACAAGGGTGCTTGACTGCGAGACAAACACGTCGAGCAGGTGCGAAAGCAGGTCATAGTGATCCGGTGGTTCCGAATGGAAGGGCCATCGCTTAACGAATAAAAGGTACGCCGGGGATAACAGGCTGATACCGCCCAAGAGTTCATATCGACGGCGGTGTTTGGCACCTCGATGTCGGCTCATCACATCCTGGGGCTGAAGCAGGTCCCAAGGGTATGGCTGTTCGCCATTTAAAGTGGTACGCGAGCTGGGTTCAGAACGTCGTGAGACAGTTCGGTCCCTATCTGCCGTGGGCGCTGGAGATTTGAGAGGAGCTACGCCTAGTACGAGAGGACCGGCGTGGAGGTACCGCTGGTGGTCCGGTTGTTTCGCCAGAAGCATAGCCGGGTAGCTACGTACCGACAGGATAACCGCTGAAAGCATCTAAGCGGGAAACCTCCCTCAAGATAAGATCTCCCGAGGATTTAATCCTCCTCAAGGTCCGTTGAAGACGACGACGTAGATAGGTGGGGTGTGTAAGTACAGTAATGTATTGAGCTAACCCATACTAATTGACCGTGTGGCTTAATTTGAGAATCCTACTGGTTATTCTTTAGGATGACTTCAGTTGAATAAAGCATATCTACAAACTACTTTTTACAGATTTTTTTTTGTTAAAGATTTCCGCTAATGTAAAGATTAGCGAAAGTTAAAAGATTAACGGATTCGCGCCACTGCTAAAGAAGGGATTTGACTGAAGAGCAAGGCGTCGTCTTTTTTAGGAACGGAGTTTACTCATGAGTAAATGAGTACCGCAAAAAAGACGACAACGCAGCTATTCATCAAATACTTAATTTAGCAGTGGCGCAAAATGAATGCCTGGCGACCTTAGCGAATAGGTACCACCTGATCCCATTCCGAACTCAGTCGTGAAACTATTCTGCGCCAATGATACTTTGGGGTTCCCCCATGGGAAAGTAGGGCATTGCCAGGCTACTTGATACACAAAAACCCGCTAATCGCGGGTTTTTTCTTTATAATCGGCATCTGTTGCTTTATTTCGTTGTTAAATTGTTTTTTCCGTTGCTCATGTACTCTAGTACACTCCACTACTCAAAAACAATTTGCCTCGAACTAAAGCAACAGACTTGATTATTACAATAATTTCACTTTTGCTTTACTTGTACTTTATGTTACAAACTCGCTTACAAACTCAATATAAACCGGAAGACTTCTTTTATGAACTTCCCGAAAAACTGATCGCGCACTATCCCACAGAGCAAAGGACGGATAGTCGATTGCTGTGTTTAAATAAAACAACCGGCGTCATGCAACATAAAAAATTCAAAGATATTTTAGATTTTATAAATCCAGGTGATCTATTAGTTTTAAATAACACGCAGGTGATACCTGCTCGTTTGTTTGCTAAAAAAATCACAGGCGGAAAAGTCGAAATTTTAATTGAGCGAATTTTAGAGAGACAACGTATTCTTGCGCAACTAAAATCCAGCAAATCGCTTCAACGAGGGACTCGGCTGATCTTAGAAAATGAGATGCATGTGGAAATAGTCAATCGAACTGAAACGATGTATGAGTTGGTTTTTTTAATTGAGCCGAATTTATCTATTTTAGAATTATTAAATCAGATAGGTCATATCCCATTACCTCCTTATATTCAAAGAGCGGATGAATTATTCGATGGGGAACGTTATCAAACGGTGTTCGCTTCTGTACCCGGTGCGATTGCTGCTCCGACTGCGGGTTTACATTTTGATGAAGATTTATTAACTGAATTAAAAACGAAAGGCGTTCATATTGCGTATATTACTTTACATGTGGGTGCGGGAACTTTTCAACCGATTCGTAGCGATCGTCTGGAAGATCATCGCATGCATCATGAATACGTTACGGTATCAAAAACGGTCTGTGAACAAATTATACGTGCTAAGCAACTCAATAAGCGCATTATTGCAGTAGGAACGACTGTCGTAAGAAGTTTAGAAACCGCCGCTTTACAGGGCCAGATCAATCCATTGGCAGGAGAAACGAATCTTTTTATTTATCCAGGTTTTAACTTTCATTGTATTGATGCATTAATTACCAATTTTCACTTACCGCGATCAACATTATTGATGTTAGTGTGTGCATTGGGCGGGTATGAATTGATTATGCAGGCTTATCAAGAGGCGGTTTTCCAGGGTTACCGATTTTTTAGCTATGGCGATGCGATGTGGATTAGTTAGAATAGTGTGGCAACCTATAAAATTTGCGAATGAACAACGAACCAGGTAAATTGCTTGGCTCAATTATTGATTTCCTAAGGAGAAAAGTATGCATTTTTTTATTACTGATGGGTTCGCACAATCAACGACAACATCTGCGATAACACCGCAATCGAGTGGACTTTCGCAAATTTTAATTTTATTAGGATTTGTCGTCATTTTTTACTTGTTATTGTGGCGGCCGCAAGCGAAACGTGCAAAAGAGCATCGACAATTAATGGCGAATTTGGCAATCGGTGATGAAGTCACAACGACCGGCGGGATAGTGGGGAAAGTGATCCGCTTAAATGGTGATTTAATTACGTTAAAAATTGCAGAAAATGTGGAAATTAATTTGCAAAAAGCAGCCGTTTCAAGTGTTTTACCGAAAGGAACAATAAAGTCTTAGTTTTTTATGCTCAATAAATATCCTCTCTGGAAAAATGTATTACTAATCGTGCTGCTCGTATTGGGTTTTATTTATGCCGCACCGAATCTTTTTCCAGAGGAGCCGGCCGTGCAAATTTCACCGTCAACAGACATACTGCATGTGAATCTGGATGCTTTACAGTCCACGGTGAATAACCTGATGAAATCGGTACAAATTTCTCCTACTAAAGAAGAACGTCGTCACCAAACGCTGGTATTGCGATTTAATAATACCGATACCCAGCTTAAAGCCAAGGATATTTTATCTTCCGCATTGGGTGATAATTATACCGTAGCGGTTAATCTACTTTCTTCAGCTCCCCGTTGGATGCAGGCTATTGGTGCTGTGCCAATGAAACTCGGATTGGATCTGCGGGGCGGTGTGCATTTTGCGTTAGAAGTCGATATCAATAATCTGATTGCACAACGCATGGAGGGTTTAGCGAAGAATATTAGTGAAAATCTACAACAAGCGCGTATTCGTTATTTGGATTTAACACCAAAAGAAAAACAATTATCCATTTTATTCAGAGATAAAAATAGCCTAACGCAAGCCAAACGTTTGTTGCAACAACAGTTTCCAGCATTTGAATTTACTGAAGCTACGGAAAATCCCAAACAGCTTATCGTTGTTTGGTCGAAACAAGGACTCAATAATTTGCGTCAACTCGCCATTGATCAAACAGTGAATACACTGCGTAACCGAATTAATGAGCTCGGCGTTGCAGAACCCATTGTTCAACAGCAGGGAAGTAATCGAATTTTAGTCGATTTGCCAGGTGTTCAGGATATAGCGCGAGCACAACAGATCTTAGGGGGAACGGCAACAATAGAGTTTCGTTTAGTCGATATCACGCATGATCCCTATCTCGCTCAAGTCAATAATAGTTCACCTGCGGGCTCACAATTATATCACTATGAAAATCAACCGGTATTATTGAAAAAGCAAGTTATTTTAACGGGGAATTCAATTACCGATGCGTCAACAAGCTTTGATGAATCCGGACGATCGGCAGTTAGTATTAGCTTAGGTGGCGGCGGAGAAAGTTATTTTCATCAAGTGACCGGTGAAAATGTAGGTAAACCATTGGCGATTGTTTATGTAGAAACCAAAAATAGCGTCAAACGTATCCATGGAAAAATGATCCATATTCCGCGTAAAGTAGAACGGATCATCAGCATTGCGCGAATTCAAACGGCGTTACCGCCTAATTTTCAAGTCACCGGGTTAACCAATCCACAAGAAGCCTTAAATCTTTCTTTATTATTGCGAGCAGGCGCGTTACCCGCACCCATTTACGTGGTTGAACAACGCACCATCGGACCCCAATTAGGTGCTGAAAATATTCATAAAGGGATCCTCTCGATTGTTGTCGGGTTTATTTTAGCGGTTATATTTATGGCGGCTTATTATAGTGTTTTCGGTTTCATTGCCGACATTGCGTTAGCGCTCAATGTTGTATTATTAGTGGCGTTATTATCCTTATTGGGGATGACGTTAACGTTACCGGGGATGGCTGGGATTGTCCTCACGGTGGGTATGGCAGTTGATGCCAATGTCCTCATATTTGAGCGAATTCGTGAAGAGCTCCGCCGTGGTGTTTCGCCACAATCGAGTATTGATGCAGGCTATGATCGTGCATTAATCACGATTATTGATGCGAATGTCACAACATTAATTGTCGCATTCATCTTATTTGGTTTAGGTACAGGTTCTATTAAAGGGTTTGCAGTAACATTAACGTTCGGGTTATTAACCTCGATGTTAACTGGAATCATGGTGACGCGTGCGTTGATTAATGCGTGGTATGGCGGACGTTCTCTCAAACGGTTGCCGATTGGTATTTAGTTTTAAAGGTAAATGGGTGGAATTTTTTAAAAAACAAACGCATATCAATTTTTTAGGCTTACGTTCTTGGGCGGTCGGCTTATCGTTATTGCTCATGATGATTTCTGCGGGCGCGTTACTGACAAAAGGATTACGTTGGGGTTTAGATTTTACCGGCGGTAGTCAACTGCAAGTTTCTTTTAATCACACTGCAGATATACCCTTATTGAGGAAACAATTAGTGGCAGCAGGATTTAAAGATATTTTAGTGCAAAGTTACGGAACCTCACGAGATGTAGTGATAAGTTTGGCCGCCCATCAGCAAATGACACAGCAGGATTTAAGTGCACACATTATAAAAGCGTTACCGGGTGCACAATTAAAGCAAATTGAATATATAGGTCCACAGGTTGGAAAAGAACTGGCAACACAAGGTGCGTTAGCCGTTTTTATCGCATTATTAGGGATCATGATTTATATCGCGTTGCGTTTTGAATATCGGTTTGCAATGGGCGCAGCCGTTGCATTGATCCATGATCCGATCGTGATTTTAGGAATGTTTTCTTTATTTAACATTGAATTTAACCTGACGGCCCTTGCAGCGATTTTAGCGGTCATTGGCTATTCATTAAATGATACGATCGTTATTTTTGATAGAATTCGTGAAAATTTTCGTAGACTGCGTAAAGGGACCGCTGTCGACGTGGTTAATCTGTCGATTAATCAAACCCTCTCGCGGACGATTATGACATCGGCGACAACATTACTGGTTGTGCTTTCGCTCTGCCTATTGGGTGGAACAATGATTCATAGTTTTGCATTAGCGTTGATAATAGGTATCGTCGTCGGTACGTATTCGTCGATCTATGTGGCAGGAAGCATTGCGGTTGCATTAGGTCTTGATCGACGTCATTTTCTGCACATAAAAAAGGTGGACGATAGACCCTAAACCCCATTGCGATCAATCGCCTGAAGTACTAATGGACAAAGTTTAGGATTCGCAACGATAATATGTCGGGTCTTAAAATAATCTTCACCACCTTTAAGATCACAGGCAATTCCACCGGCTTCTTGAACCAGCAAAATACCTGCGGCCATATCCCACGGTGCAAGCTCAAGTTCCAAAGCGGCATCTAAACGCCCTGCAGCAACATACGCTAAATCAAGCGCGGCTGATCCCGTTCGACGTATGCCACTGGCTTGTGACATCATGGCGCGTAAAGCATCTTTGTTAATAGAAGCACCGAGCGTCGTAAGCCCACGACTTGGAATAGCGATTCCTAATAAAGACTCAGGAATCGTTGAACGCAAACTGACCCGTAAACGACGCGTAAACCGTTGTGTATTATTTAAATAAGCCCCTTGTCCTCGGGTTGCAGTAAATGTTTCTTGACGTAAGGGGTCATAGATTAAGGCGTGCTCGATACGATCTTTCTCATTGTTTTTAATCGCGATAGAAATGGCAAAATGCGGAAAATCATGAACGTAATTACAGGTTCCATCCAACGGGTCAATAATCCACGTATATTCATCCCCTTCAATCGGTTCACTTTCCTCAGCGAGTAGCGCATGTTGAGGAAAAGCTTCTTTAATGATGGAAATAATAATTCTTTCCGCTTTTAAATCAATTTCCGTGACAACGCCGCGATTGTCCAATTTTTCTTGCATGCGAAGTCGGTCTAAACGGTTTAAACCATCTAAAATCGTTTTACCTGCCAGACGGGCCGCGCGATCGGCTATTTTTAAGAAAGGGTGCATGGGTTTAAGATGAAAATGATATATTTTTAAACGTGTCAGAATGATACCATAGCTTGGCCCTCTAAAATATCTTAAATGCGTTTATAAAAATAAATAGGAAAAAATCATGCCGCTTTCACAACTTCGGATCGTACTGGTGAAGACCACCTGTCCGGGTAACATTGGCGCAACGGCGCGTGCGATGAAAACGATGGGTTTAAAGCAACTTTATTTAGTGGCGCCTCAATCGTTTCCGCATATCAATGCCTCTGTGCGAGCCAGTCATGCGATTGACATTTTAGCCGATGCAATCGTCGTTGATCAGTTAGAGGAAGCGCTTGGAGACTGTCAACTCGTGTTTGGAACCAGTACACGAGTCCGCGAGTTCAATTGGGTTTCGTTAACCCCACGCGTTGCGGCTGAAAAAATAATGAATCATTGCCAACAAAAAATAGCGATTCTATTCGGGCAAGAGCGATGTGGTTTGACGAATAAAGAATTACAACGCTGTCATTTTCAAATGACCATCCCAGCGAATCCTGAGTATAACTCATTAAATTTAGCCGCTGCCGTGCAAATTGTTTGCTATGAATTACGGAATGCTTTTTTACAAGAAAAAAACATTAAAAAAAGAACGGTTCCACTTGCGGATGTCAAACAACACGATTATTTTTATGGTCAATTACAGAAACGACTGAAAAAAATCGAATTTTTGAAACCCAATCGTAGTCAACACGTGATGGATAAATTACGTCGAATATTTAGTCGTGCTGAATTAGATAGCGATGAAATAAAAATTTTGCAAGGCATATTCAGCGCGCTAGAAAAAAAAGAATCCCCATTTTAATGTGCTTTTTTTATGAATAATCCATTGCATTGTCAACTTATTAAATCCAGTAAAAATTCTTATGGTCGTGTGATGCAATTGACAACAGCGCATGGCCACGTGTTAACACCCGCGTTTATGCCGGTAGGGACGCGCGCGTTCGTTAATCATATGACACCGTATGATCTCAAAACAGCAGGTTCGCAAATTATTTTAGGCGGTAATACCTACCATATGCTCTTGAATCCTGGTTTGGATGTTATTTTAGCCAGCGGAGGAATGCATCGTTTAATGGGTTGGGATCGACCCCTGTTAACCGATAGTGGAGGCTTTCAAGTATTGAGCTTATCGAAAAATGCAAAAATATGTCGCATTGACGCAGAAGGCGCGCATTTTAAACATCCTGTCACTGGAAAAGTGATTCATTTGACACCCCAAAGTTCAATCGAAGCGCAACGAATCATTGGTGCGGATATCATCATGGCTTTTGATGAATGTACACCCGAAAAAGGAGGAAGGGAAGCTGCATTAGCGGCGATGGATCGTACACATCGATGGTTATTAGCCTCGAGGGAAGCCTATACCCGTTCAGATTCGCGGTATGGTTATCCACAAGCTTTATTTGGCATTATTCAAGGTGGAAGTTTTCGTGATCTTCGTGAATTCAGTACACAATTTATTGTAGAAGCGGACCTTGCGGGGATAGCCCTTGGTGGAGAAGTGATTGGATTTGATATGCAAAAAACACAGGAAGTCATTGATTGGATTCGCCCGTTATTACCCGAAGATAAAATTCGTTATACCATGGGCGTTGGGCTAAACCCTCAAGATTTGATTGATGTCGCGGCGAAAGGCATTGATTTATTTGATTGCGTAGCCCCGACACGCAATGCGCGGCATGGCGCGCTTTATCATGGGCACGTGATAAAGCGAAATAATCGCTTAGCGTTTGTTAGCGAAGAAAAAAAATCCAGAATTTTGATTAAAAAAGCGATGTATGCCAAAGATGAAACGCCTCTTTTAGCCGACTGTTTATGTTACACGTGCCGGCACTTTACACGTGCTTATTTACACTTTTTATTTAAACAAAGCGCCTCGCTTTATTATCAGCTGGCATGCATTCATAATATACACACGATGCATCAGGTTTGCGAGCAAATACGGCGCTTTATTTTGAACGAATGCTAAGTGACACAAATGCCTTCGTTTTTTATTGGTGTCGACGGAAGAGCAGGGTTATAAACGCAATGATGGCTAATATGATGAATATAAAGAAAAGAACTTTTGCAATACCGGCTGCCGCTGCAAAAGCGCCCGTATACCCAACAATGGCAGCAATAATAGCAATGATAAGAAAGATAAAGGCCCACGCTAACATACGATTTCTCCCCTTGTTACACTACGTTGAGGACTTAAGCGTAGTTGATGAATTCAGTCATCGCAAGTGATGCGTGAGATTCTGAGAAAACGCACGCATTTTGGATTGTTTTGAAGCAAAAGAAAATAAAAACTGTTCATAAAAAAATCAATCACGGGAATTTATTCATATGTCGTATAAAAAGGTTATTGTGATTCCAGCACGTTATGCCTCTTCTCGTTTCCCAGGAAAACCATTAGTCCGGATTAAAGGTCATCGTTTAATCTACCGGGTGTGGTCTATTGCGAAAGCCATTCAAGGCATTGATGAAGTCTACATTGCAACCGATCATGCAAAGATTCAACACCATGCACGTGAATTTGGCGCCAATGTCGTGATGACCACCGAACATCATAATGGAACAGAACGGTGTTTTGCTGCACTTTCTGGGTTAGATGAAAAACCAGACCTCATTTTAAATTTACAAGGCGACGCGGTCTTAACGCCGCCTTGGATCTTACAAACATTAGTCGATATGATGATAGCGAACAAGGATTTAGACGTTGCAACGCCAGCCACGCGCATTAATAGCGATCAGTATGCCGCCCTGCACGAAGCCAAATTAAAAGGAGAAGTGGGCGGTACGATGGTGGTTTGTGATAAGGCGTTGAACGCCATGTATTTTTCTAAACGCATGATTCCCTATGTAAGAGACACCCAAATGAAAGAGCCACCACTGTATCGGCACATTGGTCTTTACGCCTATCGATACGCTGCACTGCGCGACTATTATTCACGGCCCGTAACACCCTTAGAGCAATTAGAAGGACTTGAACAATTACGTTGGTTAGAAAATGGACAGCCGATTAAAATTGTTCTGGTGGATTATAAAGGTCGTACAACCGCGTCCATTGACAGCCCCGACGACGTTATGCGCGTTGAACGGTTAATCGAAACTCAAGGTGAATGTGTTCCTTTATGATAAGCGATGCAGTAAGATGAACGTTATTTTTTCGCGCCACGGTAATACTTTTTCTGATCATGAACCGACCGTATGGGTCGGTGCGACACACGATCTTCCTTTAGTCGGTTCTGGCATTTTACAAGCGAAATGTTTAGCACACGCCTTACAAAAGGCAAAACAACTGCCTACAATGATCTATTGCAGTCCTTTAAAAAGGACGCGTGACTATGCCACTATCCTCCTAAAACAATTACATTCATCCTTAAAGCCGATGATCGATCCGCGTTTAAATGAAATTGATTACGGGTATTGGTCCGGTTTAAACAAATCGCAAATTCAAGCACGCGGTGAAGGTCACGCGTTGTCCGACTGGGAAAATAAGAGTATTTGGCCGAAAACAGCTGGATGGTCTGGATCACCTGCCCAAATGATTCAGGAAATTCAAGCGTTTAGTCATCATCTGGTCAGTCAACATGCATCCACAGACACGCTCGTCGTGGTGACCAGTAACGGTCGATTACGTTATTTTCTTAAACTGATTCCCGGTTTATTTGAACAACGGGTAGAGGCGAAAACCTTTAAAGTGGCCACCGGAAATATTTGTTTATTCACGTATACCGAAAATAAATGGAAAATGGAATTTTGGAATAAAAATCCCGATTATTTAATGCACTATTTCGCGCATTAATCCCCTCATTTTACGTCAAAATTAAAATAGGTATGTGGATACGGTTCATGGTTTAACGTGAAGTGCCACCATTCCGTTGTTAAGGGTCTAAAGCCAAATTGGATCATTAATTGACGTAACAACATCCGATTGTGAAACGCAGCGTTTGTGATATTCCGATTGTTAGGATGAGATAACGGATCGAGATAATCGAAAGGGGTACCCATATCAAGAACGTCCAACGTTCCAAGATCAAGTATTGTCAGATCGACGGTGCTGCCCCGTGAATGGCCTGAACGCGGCGCGATATAATTCAATTGAAAAAGTCTGCTTTTATCGATGCGTGGATAAAAACGAGATTTCATGCGTTGATCGCGCGTTTGACTCCATTGAATAAATTCGTTAACCGCCCTTTGCGGCCGATAACAATCATAAACCAATAAACCTAAATTTTTTTTATTCAACGCAATTTGAACGTTCAAGAGCGCCTGTGCCGCAGCACGCGTGAGGATGCAGACCGGTCTTTTATAGCCATCGATGGGGTGGCCCACAAAATTATGCATACCACAATAACGAATGTCTTGTTGAAGTCGAGGAATAATTGCACGCGCATAAACAAAATCATCCTGTTTTTCTTCACCAAAAATCCGATGCGTGGTCAACGCCAATAGGATAAAGCCGATAAAAAGAAGTTGAAAATGACGTTTAACGCTCGAAAAATAAATCATAAAAATCCGTATTCCGGAGCGTCCATCATGAGGACGTTTTATGACGCTCCCAATAGCGCAAGGTGCGGCACTGATTTATAAATTGTTGACAGGTATCCACATTTTCTAAACAGATCATTCCGGAATCCAGTTTTAGATTTAAACATTTAAAAAGATCCGTCAACTCGGAGATATAGCCGATAAATTTATTGTGATAAAAACTTTCACGTAAAAACGTCACTAATTTGAGGGTGTTGTATTTTTTTAAATCGTTTGCGCGCGCTAAAATGGCGATGGCATCACAGCGTGCTGAAACGGCGGTTTCAAAGCTGTGTTGAGGTGTTATTTTTTTTTTAGTTTTAAAATGAGAAAGCGTAGGTGCAATGAGGTCCACGGTTCCCCCTGCTTTTTTAGTTGCTTTTTCTAAATGCGTCAACAACGAAAAATGACTTTTTTCAGTGAGAATAATCCCTAATTTTCTTCCCTTAAACGTATTGGGATTATTGAGTAGGATACTTAACGACGGGGCATGCAACGGATTTTTTTTCTGACTACAAAATACAGGCGCAGGTTTGGGTAGACGCGTTAACCCTAATTGCTTTCCAACAGTATGGGCGAGTTGCGTATCAATATTCAATAAATGTGAAATCACACGCCTTTGAATGGCAGGGGTTGTGACATGACTTAATTCAAAAACGAAGGCCGATTGGATATGCGCTTGTTCAATCGCGGTTTGGTTGATGTAAAACAAACGGGCTTGATTATAATAATCAGAAAAACGTTTTGACCGGTATCGTAATTTTTGACCGGACTCCGTCGCCGCAAAGGATTTAAATCCTTTTTTTAACGATTCACGAGGTCCTTTCCCCCACGAATTGGGTTCATAATTGGCCCTTCCAGAAACCGAATGAAAAGCCATATGTCCGTCTTGTTGGAAATGATGGACAGGACATTGAGGGGCATTAATGGGTAACTGAGTAAAGTTTGGGCTTCCTAAACGTTTGACTTGCGTATCTAAATAAGAAAAATTGCGTCCTTGAAGTAAAGGATCATGACTAAAATCAATTCCTGGGATGATATTTTGCGTGCAAAAAGCCACTTGTTCTGTTTCCGCAAAGAAATTATCGACACAACGATTTAAGACTAAACGGCCCACTTTTTGAATCGGAACCCATTCTTCAGGAATTAATTTGGTCGCATCGAAGACGTCAAAATCAAATGTTTTCGCACGGGTTTCATCAAAAAGCTGCATTCCCAATTCCCACACCGGATACTGATGAGATTGAATCGCTTCCCATAAATCGCGACGATGAAAATCAGGATCGGCACCATTGAGTTGAACCGCTTCATCCCATGTTACTGATTGGATGCCCAGTTGGGGGAGCCAATGAAATTTAACCCAGGTCGATTGTTGTTTCGCGTTAACAAGTCGGAACGTATGGACACCAAATCCCGGCATAAAACGGAACGAACGTGGCAGTGCGCGGTCTGACATGACCCACAGGATCATATGCATACTTTCAGGATTCAACGATATAAAATCCCAAAAATTATCATGCGCCGTTTGCGCTTGCGGAAAACCACGGTCCGGCGCTTCTTTAGCGGCGTGGATTAAGTCGGGGAATTTGATTGCATCTTGAATAAAGAAAACCGGTATATTATTGCCCACGATATCCCAGTTTCCTGTTTTCGTATAGAACTTAACCGCAAAGCCACGAACATCGCGTGCCAGATCAGCAGAACCCTTATTTCCAACGACCGTCGAGAAACGGACGAACGTCGGTGTTCTTTCGTTTTTTCGTTGAAAGAGATCCGCACAGGTGTATTGTGCAAGCGATCGGTAATTTTCAAAATAACCATGTGCACCATACCCCCTCGCGTGTACAACCCGTTCAGGAATTCTTTCGTTATCGAAATGAAAAATTTTCTCACGAAGCTGAAAATCTTCAAGTAAGGTGGGTCCTTGCGCACCTATTTTTAAAGAATTTTGGTTATCCGAAAGCGGTACACCTTGTGCGGTTGTTAAAAGGGGAACGTGATCGCGTGCGTGTTGATGCGTTTTTGCGCGATTTCGTTTTTTCTGAACGGTTGCTTTCATTTTTTTCCGTTGAATTTTTTTAGCCATGTGAGAACGTCCTTGAAAAAAGTGGGATACGAAGAAAACGACATTTTTCAAAAAATTATTTAGAGTATAGAAGATTAGAGTATAGAAGAAATGAGAGACGATACGAATAGGAATTAAAATTTGTAAGGGGAAGTATAAAAAATAAACATGCGCGCAATCGGAAAATTTTTATGAATAAAAAAATAAATGCACTTGCGAAGATAAAATTTATTTTTTATTATGGATTAAGAAATAAGAAAAATGTAAACCAACACGAAAAATAAAAAGGACAAAATGAACACACAGGAATTTTTGCAATCGGAAGAGGACTTTGATCCATTTCTACTTGCCGATGAATTGAATGATCAAAATAACGAGCGCTCCGAAGAAGACGAGCGCGAATCCAATGAATCGAATACGGATTTAAGCCAAACGTTAAGCCAAACAATTTCCTCGCTCGCCGTCTTCACGCGATATTGGCATTCGCCTTATTTTATTAACCGTTTAGCGTGGTGGGAACTAAAACATTCGTTTGAAGTTGATGATTCATTGGAAAATCGAAATTCAATTCGTTTATTTTGGTTGAAGGGTGAAGGCATTCCTCTGAATGATGTGTCATTGATTCAACAAGCAAATCTCATAAGACGTTTTATCGATTCAACGCGTTTTGTCTTCTCGAATGTAGGCGCTGTAATCCTGGCGGCTTTATTATTTCATGATTGGAGGAGTTATCGTCTTTTTCCAGAAGAACGATGTGGTGTGACAGGGTTTGATATTCTAAAAGGAACCGCGACCAATCAAATCACGTGGACGAATCATTTGGGCAGTGATGTGATTCATGAAGCGTCTTATTGGTCCTGGTTAGGCATTGTATTGATTCCGCCTTTGGCCGGTTTAAGTTCTGTGTTTTTATATCACGACCCATTGCAACCACTGGATACACAAGAGGTTACAACCCATATAACAACGGTTTTACGTCATTTGGATAAAGAATCACTGACGTTTTTAGACGCTTGTGCAGTGTTGTTTCCCTTGAGTACGTTAAATAAAAGGTTCGCTCAGGTTAAATTCATGGTGCTGTGGGACGGTAGAAAAACAAATGATCACCATTTACTGATTTCATTTCACCTCAAAAAAGCGTTAGTCAATACTTTAATTGAACTGACAGAATCCCGTTATTTTCTCATCCGTTATCGCGCAATGCAGTTACTGACGCAAATCGCAGCCAGCTTTCATCCAGAGAATTTGGAACGATTTATTGCTGACCCCATCCATAAAGCGGATTTAACAGAATTAAGAGAAATTATTTTAGCAACCCTTCGTAACGATCCGTGCCAAGTGCATATTCGCCACGCCGTTGAACGTGAATCGACAGAGATGTCATCGCAACCCTTCGAAATAGAAGATACGGCGCTTATCGAAAGCGATCGACGAAAGAAAACACGTTGGATGGCACGTTATTTTCGGTGGACCTTAGGGGACGATACACGGCCACTCACGCAATTGTTTTGGATTCCTTCGTTATTCATTTCGGTGTGCACCTTTTATTCTCTCTGTCGTTATCTTGATTTCATTGTAAAAAAATGGATCGATATCAGTGATTATTTTCAGGATAAATCGGCTTGTGAAAATAATGGAAATTATTTCAAATTTCTGACGCTCAGCGAACGCTACGAATGTGTCGCGTGTGATTGGTCTTTTGTAAATTATCAACAGAGTTTTAGCGCGCAAGCGTGTCTTGAAAATTTATTGCAGCAAAAAATGCCGCCGAGCACATTCATCCGTTATCTCAGTGAATTACCGGCGGTGCGTGGAATGACACGCGTTGATCTTTCACAACAAGACTGGCCAAGCTGGCCCGTTTCGACCTGGGAACAATTTTTGTTGACTGTGCAATCCAGGGTGATTACACCCTTGCAAGTGTTCAATGTCTCAGGCGCTCTAAAAAATGATGCGCGGGAAGAACCTAGTCAGCAACATATGCACGCCTTAGCGCAATTTTTAACACGAATCAATGTCACGCGTTTGGATATGAGCAATCAATTCTTAAACGATGCGTTGTTTCACTTATTAATAGGTTCTTTAGCGGCGTCCACGCTACAAGAACTTCATTTGACGCATACGAATATGACCGATGTGAGCGCAACATTTTTGGCGCATTCAATTTACAGTGATTTTCAAAATCTAAACAATCTGCAATTAGCCGATAATAACATAACGGATGAGGGGATAGCGCGCATGAGTGAAGCATTCCCTAAGCGTTCGCTACGCATACTCAATCTAGCCAACAATCCATTGACTGATGTAGGTCTGCAAACGCTTGCGCAAGGCATTCAACAAAGTTCGCTGCATCACTTAGATTTATCCGGTCAACCCTTTTCCGCACGTGCACTTAAAGTGTTCAGTGAAACATTAAACGGGAATTCCTCTTTAAAGGGATTGAAAATAAGTAATGCTGGCCTAAAAGGCGATCACCTCATTGCCTTGCAGACGTGCTTAGAACATTTAGAATCTTTCGATGTTTCATCTAATTTACTGACAGGTAAAGCGGTTAAATGGCTATTAAAAACGAATCAACAGAATTTAAAGATCTTAAATGTCGCTCACAACGATCTCAAGCAAGAAGCGGGCGCGCTGATTGCAGAGGAATTATCAACGTCTGTTTTGCAGGATTTGGATCTTTCAGATAATTCGTTAACGCAAGGATTTAAACAACTGGCAAGCGCACTGCCTGACTCACAATTAGTTCGTTTGAGTTGCGAACGCTGTGAACTGGACGATGAAGCGGTTGTAGAGTTAACGGAGATTTTTGCAAACCATACCTTATCATTACGTGCATTAAATTTAAATGATAATAAAATAACCGATATCCCATTAATGAATTGGTTCGCGGTGCTTCCACAAACCAATGTGAGAGAATTGCATCTTAATCACAATAAAATCAGTAATTCCAATGATAGTGCGCCTCTTTTAGCGCAGGGGTTCAGTCAAACCAATCTCACTTTTCTCGATCTCAGTCACAACGTTCTGGATGAGAATTTTTTTAATGCCTTAGCACCGCGACTCCATCAGTCGCAGTTACAACAACTCCGTTTGAATGACGATAAACGTGAAGCAAGCTCACTGAAACAGTTTGCAGAAGCATTAGTTGAGCTGCCTTGCCATCGTTCTGATCTCGATGCAACGCAGTTATCGCGGCAAATGAAGCGTGTATTTTATCCCATGCGACCAGCAACAAAATTAAAGCAGCTTGATATCATCAATGCGAAGCCTGATCGTTCAACGCGCAGAAGTTTCTGTCGTGTTGCAGCTTCATTACCACCGATTCGTTTTCTTGATCATCGTATTCAACAGCTTGATTGGCATACGTGTCGGTTGTCAACAAACACCCCGCCAGTGGTTCAATTCAACCAAACGCATGTTTCACCACCCTCTAAACAATCCCCCTCCGTGAAGAGTGCCCTGTTATTGGGTAGCAGCCCATTTTTAATCAGTGTGCTGTGTGCAGGAGGTATTTTATGTGTCATTGCGTTGTTCTATGGCGTTTATCGCGCAAGCCAATCAACCTGCCGATTTTTTCGTGCAGCGCCGCCGAGATTACCGTTCATTGAGGCCGAATCCGCTGAAATAAACAACGATAACGGTCGACCCTCACCGCGTTCTTAAAGGGAATTGGCCGAAGGTTTTTCGTTGATAAAAAATTTAAAAAATAAGGAATATTCCTATGAATTTAGCATATCCATTTAATCTTATTTCCGGAAAAGGTCTGGGTGTTTCTTATTCATCCTGGACTCAAATAGGCCCTGCATTACCCAGCCGTGATTTCGGCGAGTTAAAAATGCAAACCTTTATTAATGTAAACACCGGAAACCACATTATTTTTGATCATAAGATAGTGATCCAAGAAAATAATTTCCCATTAGAATTTTATTATGTGTATAACAGTCAGGCTGAAACCATGGCGGATGTTTGGCGTTTTGCGCATAAACGTTTCAAACGTCTTCCTCAACCGGGTCAGACTTCACCAGCGCTATTAATCGAAAAAGATGGACATGAAACCCTGTATCAATTTGATCGTAAAACGAATGCGTGGATGGCTCCCTATTGGTCAGATAGCCGTCCCTCTCTTAAATATGATGCTGCAGCGAAAGAATGGCGTTGGTTTGATCCGAAAACACAGATGACTGAGATCTACAACGCAGACGGTGATTTGATTGAATGTTTAAATAGTAAAAATGAGTCAACAACCTATTATTATGATAGTTTTCAAATGCACTACCTGCTTCGCATAGATGCGCCTGGGTCTACTTATGAATTTCGTCAAGACGTGGTAAACGGTGAACGTATCGAGTGGATTGTTCAAGTGAATTCACTAGGCTCAACGTCATTAAGAACGTCGGTGTTCGATACGCATGGCCGTTTAAGACAGACCATACTCCCTAAAAAAACGTACGATCGTGCAAAATACCCAAAAATTAATTTTGTCTACCGCGCTCAATGTCAACACCCCGCTGAGTTGACCGATGATGTTTTGACCTTTGCTTATCTCGATAGAGTGGAACAAACCGATGGAAGCAATTTATCTTTTAGATACCATGATCTCACGGAGAATGCAGTAAGACGGATTAATCAAGTTAATTACCCGAATCCTGCCGATACCAGCATTTTATTAATGAGACTTTCTTACCAGCGCCACAATACGATCATACAAAGTTATACCAAGATAACTACAAAATTATATTTTAATGAACACGCGTCGATCACACAAATCGATCGAGAAAGAGGTTATCCCTTCACGATGTTGAATCCGGTCGATAGCCGCTTTTATCGTTACAACGAAAAAGGTCAATTAGCGAGTATGACCTCTGCAGGTCAAGGTAAACAATACTTTCAATACGAAGAGCCGAGCGGCTTGTTAATGAAACACCAAAAAGCCAATGGACAAATAACCGAATATGTTTATGACCAAACCAGTCCCCGCCATAATTTGATTGCGCAAATTCATACGGTGAATGGTCAAGCACAGGTGACGCGTAAAGTTTATGATCAAGCGTTTAGTCTGGATCGGGGTTTATTTTTACGCTTTGAAATCAGTCCCGAAGGTCGCGTTACTGAATACCGTTATGAATACTTTGGTTACCATCAATACACGCGCATTTATTTGGAGGCACGCTTTCCGATTGAGCACTATCCGAAAAATGGAGTGCCCACGCTCGCAGAAATGACAAGCTGGCTTGCACAACAAAATTTACAAAAAATAAGTTTAACGGAGTCCCAAATATATGGCGTCCGTCGCCGACGAACCTATTATTATGGGACGATCAATGCCCAAGGAGAAGGTGTCAAAGATGACAAGGCAAGCCTTGTGAATACGCATTATACCGCCTTTGGGGATTGGTGCTTCCATAGCGAATACCGCAAAATGAGCGATAAAAATTCATTGGATACCTACCGCGATTACGATAGTCTGCGACGCCTTTTATCCGAGAAAAATGCCGCCGAAGAAATGACCACGTATCAATACGATAGCCGGCATATGCAGATTACTCGGCCGAATAACCGAAAAGAAATCACTGAATGGGATGCCCGTGGATGGGTTGCTAAAGAACAACAAACGATATCATTCAATAATCAGTGGGTCACACGCGAGACGACTTACCGCAGAAATATTTTAGATTGTTGTACTGAAAAATGCACTACAGCCGATGGCGAATTCAGCTATCGATTTTTTGACAAACAAAATCGTGTAGGGTTTGTGGTTCATTCGAGTGGACGTCTCACTGAATATCGTTATGACGCCCAAAAGCGGAGTAAAATGACGATTGGTTATGCAAAAAAGCTGGATATAAAAAAGCTGGATGCCATGGCAGATCAGAATGATCTGCCCATTATTGATGATTTATCAAAACTAATCCAACAAATGGACATCATCGATCCTCAGCATGATCACATCCGTTATGAATTTTATGATCACTCCGATCGATTAAGCATCCAAGTTGATGCCGAAAATTATTATCGCCAAACGCTCTATAACGAGCGGGATGCGGTGATTGCACAGATCAATTATGCAACACCCATGAAACCCGAACAGTTAGCCGCCTTGCTGAAAGGCGAAAGTATTGCTTTATCCGCAGACCCGCAATGCGATCGCATCCAGCGCACGTTTTATGACGCCGATCAATACCGGATAGGAACACAAGATGCCGCCGGCTACGTGATCGAATACAAATACAATGGTGCAGGATGGTTGACTGAAATCATTCGATACCCCCACCCTCAAATCATCAGTATCACAACGCAGAACTTTGACAAGATTCGACCCGTTGCCAGTGCGGAAGATGCGCATCATTACTTTTTCTATAATCCGCGGGGTTGGGTGGTTTTAAGCGTCGATGCCGAAGGCTATGTGACGACCAAGGATTATTTGCTTAACGGTTTAGTCAGTCGTGAAACGCGTTATGCCAATCCGGTCGATGCAACGTGGTATAAAAATACGCAGCGTGTTCCAGCTTTGCCAGAGGGTTCAGTGGATGACAAGACCACAGATTATGAATACGATGTACTGAATCGTGAAATAGAACGCCACCGATCCGATGGAAAAGTAACGTTCACCCGTTACGATAATATGGGGGAAGTGATTGCCAAAGGAGAACAGGATGGAACACGCTTAGAGATTAACGGCGATACCTACCGCGCCAACGAAATGCGTTTTGATGGATGGGGTCAAATCATTGCCAAAGCATCCGCACAGAATAGTGAATTACTGGCGCGGATTGAGGCCGATAACACACTGAAACCGGAAGAAAAACAGCAGCGAAAAGAAAAAATATGGAATGAACAGACGCGACGTCATGTTTATGATGCCAGCGGGTTAAAATTATCGACCGCGGTTCGTGCAACCCCAGAGGCTAGCGATCAATTAACCTACTTCTATTACAACACTGAACGGCAGTTAATAGTAAGCCTACACGTTGTTGCGGATAAACAAACACAGATTCGAGAATATACGCGCGATACCTTTAATAATATCGTTAAAACGCGTGATTACAGCCAAGTGAAAGCCGTTTTAGCCGACAAATGGAATGAACCACTGACCGGTGGTTTTATGTCGGATGCATTGCGTCACGCGTTAGATGCACTGCAAGAGGACCAGGATGTGGTCACACAAACGTTTTATAACAAACGCGACGAGGTTATTACGCGTATCGATCCAGAAGGCTTTGAGACACAACACATTCCCAATGCTTTTTCTGAAGGGATACAAACCCTTTTACCGGTCGGATCGAAACAACCCACCCTCATGATCCAGCGCCAATTTGATGCACGCGGATTAGAAATAAGCACGCAGCGTCAAGCCGATGCGTTAAGCATTAAAGTAAAACGGGATTACAGTAATCCTTATGGGAAGTTGACGCATCTCCGTGATGAATTAAAAGGCGATTATCAACACGGGTATGATCGCAAAGGCCGTTTAATCTGGACACAAAACCCGCTGCAACAACAGCGTCGTCAGATAAGCTATGATGCCTGGGATCAACCGACGCAAACCAGCACGGCCTTAGGCCAAACGACACACTATCATTACCATCTTAACAAACGCTATGAAGTGATTATTGATCCTTTGGGTCATCAGCGAATCATCATCCGCAATATTTTTGCAGAAAAGATTAAAGAAATTGATGCCCATCTACACACACAAACCTGGCAACACACCCCCTGTGGCCAGATTAGTCATTATACCGATGCATTGGGTAGAGGCTATTCGGCGGTTTACAATTTATTAGGATGGTTAACGGAAAAACAGATCCTTAGCGGCATTAAAACACAATTTATTTATGATGCCCTGGGACGCGTCATCACAACAATACACGATGCGGAAGGGATAAAACGACAAACACACGCTCACTATAATCTTTTAGGACACTGTGTAAAAACCATCGATGCCAAAGGCATCGTTCAAGAAAATAAATATGACAGGCGGGGATTAGTCATTGAAGAATGCTTCGATGCCGAAAAAAACGGTTTAAACCTCATCACAACCCGCACCTACAACGGCCAAAAAAAATTAGTGCGTGAAACACAAGGGGATGTCAACGAGAGCGATTGCTATACGCGTCAACTGGATTATGATGGTTTAAATCGACACGACAAAACCACGGTCGATCCGCTCACTGAAACGCGTAAAGACGCGTTAAACATCCAAACCCAACACCATAAAAATGGCCAAGATAGCCTGCTGGCAGAAATCGATGCCAATGGCCAAGTGTCCCGATTTATTCTCGACGCCGCCGGACGACGTTGTTTTCAGATCAACGCGTTAGGTGGCGTGACGGAATGGAAATATAACGCAGTCGATCAAATCATTTTAGAAAGACACTATCAACAACCCATCAATGACGTTTTACAGATTCAGGATGACACCACACCCGAACAATTACGCGCGATGCTAAAGCCCGATGCAGAAGATACGCGCACGTATTACTTTTACGATGCCAATGGCAAGCAACGCTTTGTGGTGTGTTGTGACGGCCAACAGGGTTACGTCAACGAAAAACGCTATGATGCCTTACAACAAGAAATACAAACGATCCAATATGCAACCGGCATCGCCCTAGACAACATCGAAAAGCGGACGACCGAACAACTTGCGAAACAGGTGACTAAAATTGAAAATGCCACGTCGGATCGACATCACTATTTCTTACGCGATGAAGTAGGCCAGTTGCGATTTTCTATCGATCCACAACATTATGTACGCGAACAACGCTTTGATAAACAAGGACGCGTGATAAGTCAAATCCGCTATGCCAATCCGGTTGAGGATCCGAGCCAATTCGTCAAATTACCCATAGCAGACGTGCTATCCCATCTTAAAAAAGATGAGTGCCAGGATCGTTATCAGTTTTTCTTTTTTGATCGTTTCGGTCAACCGCGCTACACGGTGAAATCGGAAGGTCAGGTGATTCGTTATCAACACGATGCCAAAGGAAATTTGATTGAAGCGGTTCAGTTTAATCAACGTTTGAAGGTTCCTCAAGAATATGCGTGGTTATTGACGCAATTACAATTCTTAAAACCCGATGCGACACAAGACCGCATCACCAAAAAAGAATATGATGCAGCCAATCGTTTGATCAAACACACCGACGCTGTGGGCGCTGTGGAAACCTACCAGTATGATGCCTTAGGAAATCGAACGACGTATACCGATCGACAACAATCGATGTGGAAAACAATGTTCGATCGCGCCAAACGACCGATGATTGAAAGGACACCCCCTGTCACGATGACTGAAATGTCTCAAGATGCATCCGGCTTTTTGGTTGCAAGCGATTCGACGGTGGTCCTCGAAAAACATAAAACGTACGACCAAGTCGGTAACCTTGTTCGCATGATGACGGCTGCCAATACGCAAGAGCCCCGTGTGTTTGAAGCAGAATACAACGGACTCAATCAATGGCACAGAACCCATGTACCCGGTATTGCAGTTGATAATGGAACCCGCTTAAAACCCGATGATTGGCGTTATCGTCCCGAAAGCAAACAAACGTTAACGACCACACGAACCGTGAATGCCAAAGGGCTCAAAGTCGCCGATCAAGACGCCGCCGGTCATTGGCAATTTTGGGTGTACGATCAACAACACCGTCTGGTGTATCAGGTGAACGCAGTCGGCGTGACAACAAAAAAAGAACGGGATGCGTTTGGTCAAACCCGTCGAAAAATAATCAATGCGACGCCGTGTACACTCGATCTCAGTGTGTATGGTCAAACAGGGATTCCGAAATCGGTTTTGGATGATTATTATCGAACCCGACATACCGACGCCGATCAAATCACCGATTACCAATACGATCGCTGTGGGAGAATGATTTTACAACGTCAAGGCCCCGTTTATTGTTATACACAACATTTCAAAAACAAAGCAGGCGCAGGACTCAGTCAAGAAAAAGCAGAAATTAAAAAAACATATAATGCGTGGGGCGAACAGATTGCGCAATCTGAAAAGATCGACGCATTACGCCATAAAGAACACGTTTATTGGTTGGACCGCAACGGTACACCCGTGGCAGAACTCGATCGCATCGACGTAGAAAACCAAACGCCGCAGTATCGTTGTCAACGTTTTGAGAATGATCAGTTTAATCAACGAATGAAACAGATTGCGTATGCAAAAACCTTAAATCGACCGCTGGATGCATCGTTACCTTTTGAAGAACTCAAACAGGCACTCGACAAAATAGCCTCACCAACCGATCGTCAAGAACAATTTTATTATGATAAAGCCAATCGCTTAATCAAAAAAGTGCGTGTGCAAGCGATTCGTCAAACCTTACAAGTAACCGATGGACTTCCCACGTTTACGGATACTTCACCTCACGATCTCAGCGTAAGCTACCACTATAACGCCAACGGACAAATGATTGCTAAAACCTTAGAAGATGGTAGCGTCGAATGGCATTATTATGATGCACGCGGTTGCAAGCTTGCACAAACCGAAGTGGCACGTGACAATGCCGGTTATTCCAACGTTATTATTCCATTAACCTATTATGGACATAATGCCCATGGACAAATAGTCTTAACCACGCGTTTTCAACACGGCGCAAAACCCGTTCAAGCCGGCTCTATTCCCGAACCGGTCGCCGTCGATTCAGCCGATCAGCACGAAAAAAGAATCTATGACGCACGTGGCAAATTGCAATGGAAACAATCGAATCAACAACGACCGCAAGGATTGACGTATACAGCGCATGGTAAACTCGCACGTCAATGGTGGACGTTAACGAACTGGCAACAAAAAGAAGCCAATCAGTATGAAACCAAAATTCATTTGGATGAAAAGTTCTTTTACTATGATGCACACCAGCGCGTAGTGCGTGTTGACATTCGGCGGGATACAAAAACGGTCGAAACGAACAGCGTGGTCTATGATGCCTTTGATCACGCGATAGCAGAAGGTGAAACAGCCGAAAACGGGTTTATTTATCGACGTTTTGATAGGTTAGGTCGGTTGTGGTCGAGCAATGCCGAAAAAGGGATTCCCACGATAACGCTTTATGATTTAACCGGTCAATCGATCTTACGATTGCAATCACCGAGCAAGGATTTAAGCGTGATTTCCTATCGAGAAATACCAAACTTACTCGAATGGGATATCAACGATCTGGAACGCACCGAAAATCAACGCGATTTAGCCGGACGTATTATGACGCGCAGCTTGCCCGCGAATTATCAAGTCGATACGTCGCAGCCCGAGATTATTCCGTTAAGTATTTTAGCCAGTCATCGGTATCCCTATTTTGGGCAGATCCAAAGTTTGAGTTGGCCGATTCCACAAGAAAAAAATGCAGTGGCTGCATTTTCGTTATGGCCGAAAGATTTTCCGGAACAAAAACAAACGTTGCCTCTCGCAACGCAAGAAGGACGGTGTGGCGTCGATGTATCGACATGGGCCACCGATGTGTATGACTATCAAGTGGACTATACGTTCACCGATCCCATAACGCATGAAAAAAAACAGGTCTATATCAGTTCCGGTACCGTACAATTTGATACCGGGAATACCACCGGCAGTCATCATCTGGTGCCGCTCACCGACGCGCAACAACCCAGTTTGGTTCGTTTAACCGGGAATACCACGGGACTATCCGCTGTAGAATTATGGGATGAATTTGGAAAACGTGAAACACTAGAATTACAAATCGATCCAATAACCCACACGTATTCGGTCGATCTCAGTCATCATTCCTCCGGTGTTTATCAATTAAAACCACTGACACAGGATAAAAAACCGCATGACCTCAGTTTACCGTTTACCCTCTATACGCATAAACCGGCGCATAAACCCTTGTCTCGCGAATTGGCCACCGGTTTACAATGTCGTTTTTTAGACAATCATGTTGAACTCGATTGGTACCTTCCCCCTTTTTTACAATCCCAAGTCGTAAAATTGACGTGTCACTATCTCGACAGAAAATATCAATCGCAATTCCACAGCGTAGAAATTGCACCCGATCAAAAACGCACCCCCTATACCGATAAAAAAGGCAATACGATTCAAAGCAACGTAGACTTCCGAGTGCCTATTTTAGCGATCGAAAAACTGTCCTTCGCCGTGCAATGGCCAATGAGCAACACTCCCCCTGCGACAACGCACTTGCACGCGCATTGGTTAATGGTGGCTACCGAAAATTCGGAGAGTAGTGATGAAGAAGAATGGGAAATGGTCCCTCCGCATTCTTCAGCCTTTTTAGACGCACCACCTAAAGAATGGATCCCCCTTTACCGTAACGAAACACCCCTTGCACCCGCATTTGATCCCGAACAGATTACTGAACTGCATTGTGCGAACAAAAATCTGTTACTCATCCATCCGCTCCCTGATATAACGCCCGACCAACAACCACCGGTTTTAGACTATCTCGATGTCAGTCTCGATAGACTCCGCGTGTGGAGACAATTTGACACAGTGAATACCATGACCGACGGATTGGTTATCGATGTCACCCCTTTTTCTGCCGGCGTGTATCCATTTCGCTGTCAAGAAAGTACTGGAAATTTAGTGATTCGTTGGGAGGGTCACGTCTTTCCGACACAATCGATGAATCCACCCGATCGACAACATCTGGTGCAGCCCGCACGTCGTTACCGTTATGATGTGTGGAATAATCCATTAACGGAAACCGATACCTTAGGCCATACCACGCACTTCGTCTATAACGATGCCGATCAACGGATTCAAAAACAAGAACCCCAAGTGAATGTAGTCGATGAGCACGGCGAGACGCACGCAATGAATCCCATCACCCAATGGGGTTACCATCCTCGCGGCTGGCAAATCGCAAAACGGGATGCCAATGGCAACACGCGTGCCTTCGTGTTGGATGCCGCGGGACATCGAATCCAAGAAATAGCATCCGATGGAACAAGAAGAAACACACAGGTGTATGACGCCTTCAATCGAGTGATCGAAGCGCACGATGCCCGTGGAGAAGTCACGCACTATTTTTATGACCACGAAAACAATCTTTTAGCGTTTCAAAAACCGTCCGGTCGTCGGCGCAGTTATACCTATAACGAATTAAAACAACGAACGAGTGACACCGATCCGGCCACTAATACCCGTCGATATAATTTTGATGCGTTAGGGAATCTCATTGAACGCTACGAACCACTCGGTCAATGCACGCGTATGGTGTATGGACGTAACCATCAACTTATCAACATAGAAAATCCCGACAACAGTCGTTTAACGTGGCAACGGGATGCGTTGGGTCGCGCACTCAACCACACTGATTTGAGCGGAACGACCACCCATTACACGTACGATTACAAAGGCCAATTAATCGAAAGTCGATCAGAAAACGGGAAGCATGGGGATTATTTAAAATTGCAATCGGTTATTGAAGACGGTGGTTTTTTTGCCTACGCACTCGTGGAACAAGCCGGCCTAGAGCAACAGCTGCATTATCAGTATGTCTCCGGTCAAGTGACAGCGATCACCGATAAAGCCACGGATAAAAAAACCGTATATCGTTATGACACCGAAGGTCGTCGGATTGCCGTCAACGTCCGCAGTCAAACCGGCGAAGTTTTGCGTGAAACCGTCAGTGAAATTGACGCGTTAGGACGAGAAATTTTAACGCGCGATCACCAAGCGGTGTTTACAACCGCCTATGACGCCGTGAGTAACCGTCGTTTTCTAAAAGGGGTCATTCAGTCCAGTGAGATAGAGCTTGCAGACGAAGTATGGTGGAAATACGACAGCGACGATCGCGTGGTGATTGAGGGTGTACTGGAAGAAGGAGAAATCCGAATCAGCGCGAATAAAGGCCGTGAATTTACGTACAAGGAAGATCGTCGCGTTACGGAAAGTGAGTTATTATCGGATAAAAAAGTAACGTGGACGTTCGGTTATGACCGAGATGGCGGGCTTATCGGTTCACGATCGAATACGGGAAAGCGGACGGAAAGAGAATTTGATCCGGCGGGCCGACAAATCTGTTATAGAGCCGTGACAAACTATCTTTGGTCTTCAAAAGAAGAGGAACGAACCTATAATGAAAACAGCTGGTTAGTGCAGACGGTTCAGCGAAAAGAGGGAGAAGGGGGTGAGTATAACATCCGTACCGATTACCAATCCTTAACGGCGATGGGATTTCCCACGGCGCAAACGATCGATTATCAAGATAGAAACAGGAATGTGGATCATCTGGATTACACGTATGTGGGCTGGGAGACGTGGCGTGTTGCTGTGGTGGGAGGGTATCGAAGCAATCGGCATGGGCGGAGTGGTTATTCGTTGGTGAAGACGTACCGTGGTCCGAATGGCGAACCGTGCGCGGTGGTGGGAGGAGTGGATCCGGAGGGAGAAAACAAATATTTTGTAGCGACGCCGGACGGTTTAATTCTGCACCGGGTGCATTTGAATTCGTTTGTGGCGGGTTATTTTTATAGCCCCGTCGAGACGTATTATTTTTATCGGGTCAATGGTCAGTACTTAGCGAGTTATAAAAAAGATTATCAACATGCATTTGATTTAGCGCTAAACTTTATCAGACCGCAAGGAGAAGCCGGAAAAGAAATCGGCTTAGCGTCGACGAAGGATTGGGGTCGCGTTCCGGAGATTTACACGTGTGGAGCGGGAGAGAGTTATGAATCGGTCGCGCGGAATCTGTATGGGGATGGGAGTTTAGGAAGTTATATTGATGCGGCGAATGGGGGAGTGAGCCTGGTTGCGGGCCAAACGATCGTGATCCCACAACTGATTTCGGTGCATAACAAAGCGGGGATGTCGCGTCCGTATTATCAATTTCTGCAAATCATCCAGGGTTCATTGACACCGCATCTGGACACGCCGCAACCGCCCCACGATGACTTTTTAAGTTTTTTAATAAAAGCCATTGTCGCCGTGGTCATTTGTATTGTGGTTCCTGAAATTGCCCCAGAATTGCTCGCGTCCTTAACGGCGACCTTGGGTCCAACGGGCGTATTAGTCCTGGGAGCGGGCTTAGTCGATGCAGCGGGCCAAGGTTTATGTATCGGCTTAGGCATCCAAGATCAATTTTCATTGACGGAACTGGCCACCACGATGATTACCACCGGTTTTGGTGCCCAATTGGGTGCATTGCCTGTGGATGCAGACGCTGCGCAATTAACGGAATTTATTGTGAAAGCAGGAACAATCAATGTATCCGAACAATTAACCGAAATGGCGATCGGAATCCGTCAACAATTTGATCTGGCGGGTGTTGCCTTAGCGATGGGATCGGCTGGATTAAATTCTAAAATAAAACTCGATAATCCGTTAGAACGGCGTCTGGTATCGGATATTGCCGTTGCGGGTATGAGTGGTGTCGTCCGTGGCCGTTTTGACGTGGAAAATCTCGCCATGCAAATGATGACAGATACGGCCGGTTATCTGGCGCAGCGCCAATCACAATCCATTTCCGATGACTATCAAGCAAGCCAAAAAGCGAGCCGCGGAGGCAATGCGTTATCACCGTGGGAATCCGAATTACTCAACGATGCCCAGTTCACGGCAAATACAGCATTACCGTCGGTAACGTTTGATGTTAATGACGAAGTTTTAGCGCAACACATTGGCGCAGAAGTGAGTCGATTCCAACATGTAGATCCGCCGAGAAATCCCAGTGGATTTTGGCAACGTATCGAACAACGGTATGAAAATGTTTTCGAACACCGCGCACTCATTGCCGAAGGTCGCGCGGCCGCAAACAGTGAAGTAATCCGTGAAAGCTTAGGAAACGCAACAGCAAATCAACAAAACGATTTGGATTTAGGGTATACGGAGAGTGTTGCTCAGTATGGAGCCGGATTGATCGCAGCAACCGAACTACCGTTGCCCCCCGTAGCGAAAGGAATCATGCAAGCTTCACGCTTAATGAATCGATGGGGAGTTTTTGGAGGAAATGAGGCGGAGGGTTTAGATACCCTGTCAAATTTCGAAGCAAATAACCAAGTTACTAGGTTAAAGTTAAGCTCAGAATTGGCTTTAAAAGAAGCAGGAATTCTTGATTTAGAAGGAAGGTTAACGACCAAAGCATTACAGAATTCATTTCCTGCGATGAAACGAGGTACAGTTTTAAAAAATCCAACAGTTGTTAAGGAACTTACTAAAGATGGGAGTCAAATAACAGATTGGAGAAAATTGTCTACCCAATCAATTGAATTACCTAGTGGCCAAAGAGTTCAAGTTCATTTCTATCAAAATAGATTTACGGAGGAAATCAATTACACCCATCCAGACTTTAAAGTTAAAAATCCAGTTGATGTATTTAAAGGTGTTGGTTCTCCCCAATCAGTTTTGGATCGATATGGGTTTAAATTTTAAGGAGGAATGTAATGATTGTGAAATGTAATAAAATTATTAGCCCCGTCACAAAAGAAGATCTAGGCGATAAAAGTCTTTGGCTTGTGAAGGGGAACAAGTATGTAATACTCGCGTTAGACTGGAGCAGTAAAGATGGTATCGAAGCCTATATACAGACTGAGCATTATAAAGAGCCTCGTTTTATTTCCTTAAATGGTTTTGAATTTATTTCTCAAATGATACCTTCTTCATGGGCTATTAAGATTCAAGAACTTGGCGATGAAAAAATTATAACGATGTTACCTGCTAGTTGGAGTCATGATGGTTTTTTCGAAGATGTGGAAAATCAGGAGCTTAAGGCGATAGAGCTATTCAATAAAGAAGTTGAACAAATATATCGTGAAGAAAGTATAATTTAATTTTTTATCGTGCCATTTTTATTAAAAAAATAATATCTAGAATTTTAACAATGGCATTATACAGATAATGGGATCGGCTGGATTAAATTCTAAAATAATTAAAAATGGTGATGGATATGCAAAAGAAAAAATCGATTAAAGAGTTATTGTTAGTTTTAGTTTGTGCCCATGATGGCAAATACACATGGTATCAATTGGAACGTGAGTTGGAATGGCGTGGATTAGCTGGAAAAGTAAAAACTAGTGATATTACTGATATTTTAGAAAAGGACTTACTTATTACCAAAAAAATAAAATCAAATAGAGGTCCAGCGCTTCCAGTTTATAATATTACTGATAGTGGAAGAGCAAAAGCTAGAGAGCTTGTAGATCAATATGGATTAGAGTGTTTTAAAATTAAAAAACAAAATCCAGATGATTATGAGCTGTAGATTGTCTGAAAACTTAGTTATTTGGTTACTGTGACAACCGCTGCGGAATGGATGGAATTGTGCGACGAAGTGTGGTGGAAATACGACAGCGACGATCGCGTGGTGATTGAGGGTGTACTGGAAGAAGGAGAAATCCGAATCAGCGCGAATAAAGGCCGTGAATTTACGTACAAGGAAGATCGTCGCGTTACGGAAAGTGAGTTATTATCGGATAAAGATAAAAAAGTAACGTGGACGTTCGGTTATGACCGAGATGGCGGGCTTATCGGTTCACGATCGAATACGGGAAAGCGGACGGAAAGAGAATTTGATCCGGCGGGCCGACAAATCTGTTATAGAGCCGTGACAAACTATCTTTGGTCTTCAAAAGAAGAGGAACGAACCTATAATGAAAACAGCTGGTTAGTGCAGACGGTTCAGCGAAAAGAGGGAGAAGGGGGTGAGTATAACATCCGTACCGATTACCAATCCTTAACGGCGATGGGATTTCCCACGGCGCAAACGATCGATTATCAAGATAGAAACAGGAATGTGGATCATCTGGATTACACGTATGTGGGCTGGGAGACGTGGCGTGTTGCTGTGGTGGGAGGGTATCGAAGCAATCGGCATGGGCGGAGTGGTTATTCGTTGGTGAAGACGTACCGTGGTCCGAATGGGGAACCGTGCGCGGTGGTGGGAGGAGTGGATCCGGAGGGAGAAAATAAATATTTTGTAGCGACGCCGGACGGTTTAATTCTGCACCGGGTGCATTTGAATTCGTTTGTGGCGGGTTATTTTTATAGCCCCGTCGAGACGTATTATTTTTATCGGGTCAATGGTCAGTACTTAGCGAGTTATAAAAAAGATTATCAACATGCATTTGATTTAGCGCTAAACTTTATCAGACCGCAAGGAGAAGCCGGAAAAGAAATCGGCTTAGCGTCGACGAAGGATTGGGGTCGCGTTCCGGAGATTTACACGTGTGGAGCGGGAGAGAGTTATGAATCGGTCGCGCGGAATCTGTATGGGGATGGGAGTTTAGGAAGTTATATTGATGCGGCGAATGGGGGAGTGAGCCTGGTTGCGGGCCAAACGATCGTGATCCCACAACTGATTTCGGTGCATAACAAAGCGGGGATGTCGCGTCCGTATTATCAATTTCTGCAAATCATCCAGGGTTCATTGACACCGCATCTGGACACGCCGCAACCGCCCCACGATGACTTTTTAAGTTTTTTAATAAAAGCCATTGTCGCCGTGGTCATTTGTATTGTGGTTCCTGAAATTGCCCCAGAATTGCTCGCGTCCTTAACGGCGACCTTGGGTCCAACGGGCGTATTAGTCCTGGGAGCGGGCTTAGTCGATGCAGCGGGCCAAGGTTTATGTATCGGCTTAGGCATCCAAGATCAATTTTCATTGACGGAACTGGCCACCACGATGATTACCACCGGTTTTGGTGCCCAATTGGGTGCATTCCCTGTGGATGCAGACGCTGCGCAATTAACGGAATTTATTGTGAAAGCAGGCGCCATCAATGTTTCCGAACAATTAACCGAAATGGCAATCGGAATCCGGCAGCAATTTGATCTGGCGGGTGTTGCCTTAGCGATGGGATCGGCTGGATTAAATTCTAAAATAAAACTCGATAATCCGTTAGAACGGCGTCTCGCCGCCGACGTGGGTGTTGCGGCGATGAGTGGTGTCGTCCGTGGACGATTCGATATGGAAAATCTTGCCATGCAAATGATGACAGATACGGCCGGTTATCTGGCGCAGCGCCAATCACAATCCGTTTCCGAGGACTATCAAGAAAGCAAGCAAGCGAGCCGCGGAGGCAATGCGTTATCACCGTGGGAATCCGAATTACTCAACGATGCCCAGTTCACGGCAAATACAGCATTACCGTCGGTAACGTTTGATGTTAATGACGAAGTTTTAGCGCAACACATTGGCGCAGAAGTGAGTCGATTCCAACATGTAGATCCGCCGAGAAATCCCAGTGGATTTTGGCAACGTATCGAACAACGGTATGAAAATGTTTTCGAACGTCGTGCACTCATTGCCGAAGGTCGCGCCGCAGCGAACAGTGAAGTGATGCATGAACGTTTAGGACATGCAACAGCAAATCAACAAAATGATTTGGATTTAGGCTATACCGAGAGTAATGCTCAGTATGGAGCCGGATGGATCGCAGCAACCGAACTACCGTTGCCCCCGTAGCGAAAGGAATCATGCAAGCTTCACGCTTAATGAATCGATGGGGATTGTTTGGAAAGCAAATCCCTACGGACAGAATAGCTGCAAACGAAGCAATTAATCATATTAATGGGTTGCGCTTAAAGCGAACATTAGCTATTGAGCAAGCTAAATCTATTTTTGATGAAACAGGTGAGTTGACTAATGAAGCAATAAATAACTCTATTTTAATTACTCAAGGGAACAGATTAGGTAATAAGCAGCTTAGAGATATTCTTTCTTCTAAAGGTAATATATATGATTGGGCTAAATATTCTACAGATTCAACCTTTAGTCCATCAGGCAATTTTCAAGTGCATTTTTATAAAAACAATGTTACTGGCGAAATATATTATGGTATGGATTATAAGTCCGTATTCGATCATCAAGGGCGATGGAATTTTGAATTAAATCCAAGTTTTGATTATGAGCCACCAAGATTTAACCTATAATTTTTGAAGGGACGTGAAAATGAAAGTTAAATGTAAAAATATTTATAATGAACATACAAAAACATATGAAAAAAAAAGTAGTTGGATAACGATAGGCAAAGAATATATTGTTCTTGAAGTGGAGGTTTCTTTATCAGAAAAAACGTTTTATCGTTTAATTGGCGATAACGAAAATAAAATGCCAGCATTATATTCCGCATCGCAATTTGAAATAACTTCAAATTCAATTTCGAGTACTTGGGTTATAACGATCGTTAACCAAAATTTAATGGTTATGGGCCCAAAGGATTGGCGAAAACCAGGTTTTTGGGAAGATTGTTATGACCATGACCCTAAAGCTTTAGAAATCTATAAACGCGAAGCCAGAATTATTTACGAAGAAGAAGGTGAATTGTAGAATAAATATTTTTTAGCCATCTAGGGTTATCAATCTTACCGCGGAGGAAATGCGTTATCACCGTGGGAATCCGAATTAATCAACGATGCCCAGTTCACGGCAAATACAGCATTACCGTCGGTAACGTTGGACGTCAACGATGATTTCCTTGCACACCGTGTCGGCGAAGACGTGAGTCATTTTTATCATCCCACACCGCCTCCAAGAAACCCCAGTGGATTTTGGCAACGGTATGAAAATGTTTTCGAACGTCGTGCACTCATTGCCGAAGGTCGCGCCGCCGCAAACAGTGAAGTGATGCATGAACGTTTAGGGAACGCAACAGCAAACCAACAAAATGATTTGGATTTAGGGGTATGCCGAGAGTGTTGCTCAAACGCGAGCCGGCTGGATAGCAATGTCAGAAGTACCTGCGACTAAAACTATTCGATTAGGAATTCAAGCAACAAGGTTGTTGGCTGAAAATAAATGGGGATTTTTTAGTCGGAATGAGGGAGCTGAAACAACATTAACTCATCTATCTCGAACTGAACTAGAAGTGACTCACCCAAGAACTATGGGTAGAAAAGCTTTTGCTAGATTAGTAAAAAATATTAAAGAAAATGGTATAAGTGAAGCTGTAAAATATATTGAATATAATGGTAAGAATTACGTTGTTGATGGTAATCATAGGTTAGTGGCTGCTAGAACGTTAGATCTGAATGAAATTCCAGTTGAAAAAGTCGAATTACCATATCTAGGATATAAGTCGATTGATGATTTCGATTTTTATAATCCAGGATTCTAAATAAATAGGAATAAATTATGAGTAATAAAATTTTAGAGTTAGCGTTTTTGAGAAATCAGTTAGCTTCTCATAAATTTAGTGAGAATGATGCTGAATTACTTCTTCAAATTGAAAAAAAAATTGATATAGAAAATACTATTTTTAAAGCAGTAGCAATTAATGCGATTAAAAATTGTAAATCAGATATTGAAAATAAAAATTTTGAAAGTGCTACCCAGGAACTTCAGCTAATTCATAACTTTTGCTTTGGATCACCCGAAATATGGAACTCAGATTATTTTTATACTGTTGAACTATTATCGTATTTGGAGAAAATTAATGATGCGAAAAGGATAAAAAAAACAATCAGCTTATTAGGAGATTTAGCCACTAAAAGTTAGTCTAACGAAGAAATACTTTACTAAACATGCGTTATGTTTCCATTCGGTTACTCCGCCTCTGGCGGATGTTGAGATCTTAAGTATAAGTGTCGTCCGTGGCCGATTCGATATGGAACGTTTGTTAAAATTGAGATTTCCTATTATCATTTTAGACATTTAATGATAATATAGATATATCTGTTTAACGACAAATAAGGAAGAATAATAATGTCAGAAAAAAAGCAGCGAGCAAACCACGACTCCGCGTGGAAAGATATTTTAGATGTTTATTTTAAAGAGTTCATGGAGTTTTTCTATCCAAAAATTGCAAAAGAAATGGATTGGGGAGTCCCGTATGAAACGTTAGATAATGAACTGCAGTCGATTACCACGGAGTCAATGATAGGGAAAACGTTTGTTGATAAACTCATAAAAATCAAATCGCTCAAAGGAAAAGAAGAAGTTGTTTTAATTCACATTGAGATCCAAGGGAAAAAAGAAGAGGATTTGAGAGTGTTCACAAAACTGTGTCATTAATAATTTTATCGTAACTGTAAATTTAATCTGCCATCAAAAAATATCTGTAGTTGAGAGGCAATTAAGGCCCAATTATGCAGGGGCTGGTACCACTTTTCTAGTATTTTTTGACAGGCACAGTAAATTAATTTAAGTAAGGCATTTTCACTAGTAAAAGCGCCTTTATTTTTGGTATATTTACGCACTTGCCGATGAAACCCCTCCACTATATTCGTTGTGTAAACAATACGTCGTAGCTCTTCTGGGTACTTAAAATACTGAGACAAACGCTCCCATTGAGTTTGCCAAGACTTAATCACAGCAGGGTATTTTTTACCCCATTTTTCATCAAGCTCCAATAGGCGATGCTCGGCTAAATCCTTGGAGCTCGCACGATAAACCAATTTTAAATCAGCCATAAAGGATTTTTGATCTTTGCTGGTCACGTACTTTAATGAGTTACGGATTTGATGAATCACACAAAGCTGAATTTCTGTCTGGGGGAAAACCTCAGCAATGGCTTCAGGAAAACCCTTTAATCCGTCAATGCTAGCAATGAGAATATCCTCAACTCCGCGAGCGCACAAATCATTTAAAACGTGTAGCCAGAAACGAGAACCTTCATTTTCAGAAAGATACAGCCCTAAAATTTCTTTACGACCCTGATTGTTAACACCCAAAACCGAATAAAAAGCACGACTACTGACTTTTCCTTCAATACGCACCTTAAAATGCATGGCATCGAGAAATACGATGGGATACACAGATTCTAACGGTCTATTTCGCCATTCCGTTATAACCGGCATTAATTTATCGCTTATCAAGCTAATTTTAGCGGCTGAAACCTCAAGACCATACATATCCGCCAGATGTTCTTGGATCGCCTCATAGCTCATCCCAAGTGCATACAATGACAGTATTTTGTTATCTAAGGACTCGTTTAAAACCGTTTGACGTTTCTTAACCATTTGTGGTTCAAACGTTCCTAAACGGTCTCGGGGTGTTTCTAGCTCAAAACTTTCTGTCCCCGTTTTTAATAACTTACTGGTTTTTCCATTGCGTCGATTTGAGATATCCGTTGCTTTAGATTCTGATAAATGAGCGTCTATTTCCCCCTCTAACGATGCTTCGATAATTTGTTTTATTAACGGCGTTAATATTCCATCTTTTCCTGTTAACGATTCTCCTGATTTTAGCCGTGCTATCGCTTCAGCTTCAAATTCTTTACTGAGTATGGCTTGTTTCATGTCAACTCCTAAAATTGTTGATTTAGTTTAGCGTTGACACAGTTAATTGAATACTCCCGAGGATTTTTGCTAAACGACTATTCCAGTATTATTGCAAACTATTTACAAAGTACGATCAATCTATTTTAACCTTAGCTATTCTGACAGATAGCAACCGAAATTGGCATCCTCAAAATTATCAAAGAGATGTCTTTGATTTTTCAGTGTTAACGTTTAACTTTAAAACGCATAAATTGATTAATTATCGCACTAAAAAACGAGAACTAGAGACCTCGAATAATCCCTTTGCAATCGTCGTGCTCGTTCATCTTATCTTTCTAGAAACAAAGAAAGATCCTAAAGCGCGATTTATTATGAAGCTCCGATTAACGCAGTTGCTCTACGAGAGAGGCTATGGGCGAGATTATGTAATAAATTTGCTCAAGGTGATAGACTGGGCACTCGTTATACCCAAGGATTTAGAATTAGAATATAAAGAGAAACTCCATGAATTAGAGGAGGAGAAAAATATGAGTTATATAACAAGTTTTGAACGTTTAAGCCGAGAAGAAGGCCTACAGCAAGGCCTACAGAAAGGCCGGCAAGAAGGTCTAGAACAAGGGCGAGAAGAGGAGCGGTATGAAATGGCTAAAAACCTTCTAGCGGAAGGTCTGCCTTTAGAACTAGTAAAAAAAGTTACTAAATTGCCTGATCTAGTTTTAACTGAACTTGAAGATGCCTAATTCTTTAATAAAAGAGAAAAATATGAATTATGTGACAAGCTTTGAACGTTTAAGCCGAGAAGAAGGCATACACCTTAATGCTATTACAATCGCTAAAAAGCTTATTGCTCAAGGCCGATCCATTCAATATATTCACGATCTAATCCATTTATCTGAAAATGAAGTGATGGACTTAGTTGATATGCACTAAATGATAGCGTTTCTCACGTTAAAAATAACAAGGAGGTTCTATGCGATTGCACTGAGCCTGGGATCTGCCCGAATAACACCTATATTGTTTTTTTACGCTTTAATCGTTTAATAGATTTAACTTTGTATTGACACAGAATTTTTACGCGTTGTTAAAGATAATGAGCACTGGTTAATCGTATTCATTGAGTTTGGATACGTCTTTCCTAACTTTTTCTGATCTCTAAAATCAATAATTCATTTTTCTATCGCTGAGATAATTTTTTTTAATATTTTTTTAAAATAACGCTTTAATTTATTGTCATAATAGAGTAGTATTCGCGCGTTTATTATTTTTAATAACAATAACAAAAGGATTATAAATGATGAAGAAAAAATTAGTTAGTTTATTAGCGTGTAGTGTTTTACTTTCTGCGTGTGCCGGAAGAACACCTAATCCTGTTCCTTTGCATCAACCTGGAGATGGCGGTCTGACTTGTAATGCACTGAAACTCGAATTAATGAATAATCAAACGAAAATAAAAAATCTTATTCCTCAACAAAACAAAATAGAAAAAAATGTTCTACTCGGTGTTGCGGGTGCGTTTGTTATTGTACCTTGGTTTTTCATGGATTTTTCTGATGCGGAACGCATTGAAATCCAATCCTATCAACTACGTGATAATTGGCTGCGTACACTTTATTTTAAGAAAAAATGTGGTGAATTACCTCCTGCCATTAAATTTCAAGATCAATAAAATTTAATTTTTTATCGCTATCTTTCAATAAACTTGAGATGTTAATCCATCTCAAGTTTTAAATAATAATAGAATAGTTCGATGTTAAAAAAAATCTGTTTTTTTAAGCTATTTAAACGTCTACTTGCGTTAAATATTTGTTTTTTCTTGGGGGGTTGTGTCTCAACAATAATCATGACACCTGAAGAAGCAAAATTGATTAAAACGATAGAAGTCAGTCAAAAAGTTACGCCTGCTAAAAGAATGACTTATTTGGATCAAAGAAAATTATGGGCCAGTGCTTATATAGGCCTGTTAGCGTGTGCAATTCCTTTTAATGATGAGAAAGCTATTCAAGAAGCGGTCCTTAAAGAAAAAATTCAAATTACTGAAATTGTCAGAAATGAATTTATTAACCAATTGAAACAAGGTTCTCGTTTTAAACTGGCTAATAAAGAATATTCTGACGCGAGGGTAACGCTTGAGATTCGCGGATATGGATTTGTTACTTCAGGATTTTCAAGCAAATTAAAGCCTATTTTGATCGTTGTGGGTAGACTTACTCATCATACGGGTAAAGTTTTATGGCAAGACAGCGAGAGTATTCGATCCTTCGAAAATTTACCTCGTTTTGAAGCGGCAGAATTATTACAAGATCCACATAATTTGTTTTTAGCTTGGAATGCTGCAGCAAAAGTTGTTTCTAAAAAACTAATGAAGTCATTCGCTTCATAGTCTCGAAGAGTAAATGATATTTAAATCATTTATAAGCACCTTTTTTATTTTCGTAAGTTAAAGACGAAATCAAATGACTTCACTTGATTTCGTTTCCTGGGATATAACTCAATTAAGCAGTCAATTCAAATAGTGATTCGATCGATTTTCTACAGGGACATACAGTAGTTCTTCATAGCATGCAATTGATCCAATAGGGTGATAATTTTTTAATAATAAATCGAGGGGAATGGCGACCTCACGACTTTTTAATGATTGATAATGGCTATCCGTTTTTTGAAGTCCAAAGTTAGCCGAAAAAACCCGTTCTCCTTTTTGAGTATCGTCAATTCCTTGTGTGCGATAGAGAAGCTCCAATTTTGAGAACCTATCCCAGTTAATTAATTTCCAATGGGGCATATTTATTTCTCCTTTTATTTAATTAAAACAAACTATAAATTAAAATTTTAACTCAATGAGATCTGATCCATAATAAATATATTTTTACTTTTATAAAACTCCATTATATAGAATCAAAAAATTCGAGCTTATTTAATTCTTTTTAAGAAAAACGAATAAAGACAGTTTTCAAAAAAGCCATAAGAAGTTTATGCAATGAGGTTGAAAATTATTTAAGCATTGAGTGATATAAAACGAAACCACACTTCAATACAGGCTTCCAATAACGGAATGAGAAAAAATGAAAAATGAGAGAAAATAGATAAAATTGCTAAGTTTCTCGAGATTGATTACAATCTACCTCCTTATGAAGGGCCCATAGCTCAGTTGGTTAGAGCAGCGGACTCATAATCCGTTGGTCCTAGGTTCAAGTCCTAGTGGGCCCACCAGTATAATCAAACACTTCAGCTGCTTTTAAATGTTCTTATAAATTCGATTGCGGGACTTTTGCGTGATTTCTGCTTCTTTCTTCCTTCATTCTCAGCAAAGTGAAGCAAGCCCCTTTTACATTTGGAAAACCTGAACTTCCTTGCTTTCTTCCAGTCTGAATAAACACATGAAAAATGCCGATAAATAAGTGCGCACAGCTGTTTATTTTAAATTGAAAAGAAAAATACTCCTGAAAAACTTCTTAAATAAAAAAAGATAGAAAATGGTAATAACAATTAAGGGAATGGTTTTCTAAAAACGTGACGATGAATAAAATTTCGCTAGAACAAACAGTTCAATGGAAATTAAAGTTGCTCAATCAAAGACCGATGAAATATTTAAGCTAAAATACCCCAAGGGAAATATTTTTTAGGAGAAAGTATATGGCTCAGCTCAATAAAAAGGAAAGAGAATTTCTTGATCTCGCCTATCAGGAAGCCTTACTAGGTTTAAAAGAAGGAGGAATTCCGATTGGGTCCATTTTAGTGGTAGAGAACAAAGTGCGAGCAAAAGGTCGTAATAAACGTATCCAAGAACACAGTATGATCAAACATGGAGAAACGGATTGCCTCGAAAATACTCGCCGTAAAGTTTTACCAGAAGATTTACAACGCGCAACGCTCTATACGACATTATCTCCTTGCTCTATGTGTGCGGGAGCTATTCTATTACATAAAATACCTAGAGTTATCGTCGGAGAAAATAAAACCTTTGAACAATCTGAGTTATGGTTAAAACAAAATCAAACAGAAGTTATCGTGGTAAACCAGGAAAAATGCATCGCGATGATGTTAAGTTTCATCAGAAAAAATCTTAAACTATGGGGGGAAGATATTGGTTTAACAGAACAACAAACGTTAAATAAATATAAAGATTTGTTTCAGTGGATATAAATCCTACTCTTTTTTTAATCAGGTTGTGTTGCGTGGTTTACCGGATTTAATTTTAGCTTGCATGCGGGGATCAAATCATAGCAATTATCATTTTAGCGAGATAGTGGCTCCAAATAGATATCGCTCAATAAAATTCTATATTGAGATGGAGTCAAAAATAAAAAGGTCGTGGAGCTAAGACGACATTATCCAGACTTGAGTTTAGCGGTACGAAAACAACACATAGTTTAGTTAGGAAAAGAGGGGCATAAATAGTTTGAGAGATAACACGCTGTGAAGAATTTTTGCAAATAGAAATAAAATCGTTAGGTTCAAGATAATGAATAAAAAAATGTGCTCCGAAGGCGGGGGCAGTTTCGGTAAAGTATGTCGGCCTGAGACCAATATTAGCAATGATGTCAAATAGCGCATTCAACAATTCATAGAGTTTTTTTTCGGCAGGAAAGTGACTATTCTGTAAATAACCGTGTTCAATGAAGATAATGGACGCATTCGCGTTACATCGACTGATGCAATCTGAAAGGGGAGTATTCAAGGAACTGTGTCAACGCTAAACTAAATTAAGAATTTTAGGAGTTGACATGAAACAAGCGATACTGAGTAAAGAATTTGAAGCTGAAGCGATAGCCCGACTAAAATCAGGAGAATCGTTAACAGGAAAAGACGGAATATTAACGCCGTTAATAAAACAAATTATCGAAGCGTCGTTAGAAGGTGAATTAGAATCCCATTTATTATCAGAATCGAAAACGCCTGAGTTATCGAACCGACGCAATGGAAAAACAAGTAAAGTATTAAAAACGGAGACAGAAAGTTTTGAGCTGGAAACACCCCGAGACCGTCTAGGAACGTTTGAACCGCAAATGGTAAAAAAACGTCAAACGGTTTTAAACGAATCCTTGGATAACAAAATACTATCGCTGTATGCACTTGGGATGAGCTATGAGGCGATCCAAGACCATCTGGCGGATATGTATGGTCTTGAGGTTTCAGCGGCTAAAATAAGCCTGATAAGCGATAAGTTAATGCCGGTTATAACGGAATGGCGAAATAGACCGCTAGAATCTGTGTACCCGATCGTATTTCTCGATGCCATGCATTTTAAGGTACGTATTGAAGGTAAAGTCAGTAGCCGTGCTTTTTATTCGGTTTTAGGGGTTAACAACCAGGGTCGTAAAGAAATTTTAGGGCTGTATCTTTCTGAAAATGAAGGTTCTCGTTTCTGGTTAAGTGTCTTAAATGATTTACGTGCTCGGGGAGTTGAGGATATTCTCATTGCCAGCATCGATGGATTAAAAGGTTTTCCCGAAGCCATTGCTGAGGTTTTCCCCCAGACAGAAATTCAGCTTTGTGTGATTCATCAAATCCGTCATTCATTAAAGTATGTGACCAGCAAAGATCAAAAATCCTTTATGGCTGATTTAAAATTGGTTTATCGTGCGAGTTCCAAGGACTTAGCCGAGCATCACCTATTAGAACTCGATGAAAAATGGGGTAAAAAATATCCTGCTGTGATTAAGTCTTGGCAAACTCAATGGGATAAGCTTTCCCAGTATTTTAAGTATCCTGAAGAATTAAGGCGTATTATCTACACAACCAACATTATTGAAGGGTTTCACCGGCAAGTACGCAAATATACAAAAAATAAAGGGGCTTTTACCAGTGAAAATGCCTTACTTAAATTAATTTACTGTGCCTGTCAAAAAATACTAGAAAAGTGGTGCCAGCCCCTGCATAATTGGGCTTTAATTGCTTCTCAACTGCAGATATTTTTTGATGGCAGGCTAAATTTACAGTTACGATAAATTATTAATGACACAGTTTGGTGAACACTCTCTCTGAAAGATCAGTCCATCTATTTTCAAGTTTAACATGGTGTAATGACCAACGTGCGATGATAACGTCAAACTTTACAAGATCCATGCGAAGTTGATCGGGGGTTATATACTGGATATCATTGCCTTTTTTAGCGTGCGGATCCATGCCATAAATAGTTACTGTATTACAATCTTATGTAAAATGAGAAAATTTGCTAATTCTTTTTCATAGATGCCGTCATCTAGTCCAAAGCCTAGCACATTAACATGAGATTTACGTGTTATTTTCAATAGCTCGTTTTTTACGGCATTATCAGATAGTTGATTATGGGCTTTAAACGATTGTAATGTTTTTGGGATCTAGTTTAATGTTATGGCTAAAGCAATAGCGAATAAAATTATTGCAAATAAAATTTAAGGTTTTATCTGAAGAAAAATAATGTCGTAAATACGGGTGAATTTTTATTTCTTGAAGTAGCGACTGAGCCAAAAGATAAATTTTCCGTATAGATAGTTCCCAATTTTAGAGTGATTCATTTGCCAAAGGGCTGCTTTTACTTTGTTGATATGAGTTAAAAAGCTGAAGATATCAAGATGTTCGGGATCCAAATATTGTCTGATGACTTTAAATTCGTTAAGCATTTGATTGGTATATACTTTTAATAAATGGTTCTAAATAGGGTGCGCAATGTATCATAAATATTTTACCTGTTATACTCGGTATTTTTTTTGAATACTCATAATACTATGCAATAAGCTAATCACGCTTCCTTAAAAATAAAAACTAAATTGATAAGTTAAATAAAAATGTACGTAAATCGTTCTTCATCTCAGAAATTTTTTAACAAACCATCTCTTGCTTATCTTCCTATACTCTAAAAGTTAATCGATCACGCGCTGATGAAAAAACAATTTTCATTGAGCGATATAGCTATTGTTTACATTCATCATCCGTTGAAAACATCGATAAATTTAATCGATAGCATGATCCGATTGGGCGCGATACCAAAAAATATATTCATCTTAGGGAAAAAATACTCAGAATGTGAAACGGTTGTGGATCAAATAACCCGATATGGAGTTTAGTATCAGCAATGCTCAGAACAGGTAGGATTAGGTCAATATACGTATAGTTTTACGCGTGATATTAACTTGTTGTGGAAAAAAGTAAGTGATAATCTAAAAAAAGATATCAAGAAACTACTCATACTCGATCATGGTGGATAGGCCGCCAGTTTTTGTGTAAGTACGCTTTTTTAAGCGAGTCGGCCATTCGACAGCATGCTTCGGGTAACCTTACTCATTCCTTTGTGTCACATCCAGTCTGAACTATTCCATCTAGACCAACCGGTAATATTTTTTATTTTCTCAGGAGATAAACCTTTATTGACTAGACAGAGGGAAATCAAAGTCAATTTTTGAAACGGATTCTGGCGTTCTACCTTCCGCTAGAAGCATTTTTGCCATGGCCGCCTTACGGTGCTCGCCTTGTTTAAGGCCACTTTTTATGGCCTTTTTGTTCTAGTGGCTGCGCAAGGGCCATAATACCCATAATAGTGAGAAGAAAAAAATGGCTACTCTTCTAGAATCAGTAAATCCTGATCGGATAGACCCGTTATTTCTTTGATAAGTGAAGGATTAATTCGTTTAGCTAACATTTTTTTAGCAATAACAAAATCTTCTTCTCTTCGGCCCTGTTCTAGGCCCTGTTCTAGGCCTTTTTGTAGCCATGCTTGATGATTTTTCTCGACCTCTTCGCGGACGGCACTTAGTACATAACCCATACCTTTTTCACCTTTTAACTGTTCTATCTCGTTATTATACTGAATTTTTAGGTCAGGTGGCAAAACAAGGCCCCAATCAATTACCTTGAATAGATTAAGTATATAATCTTTTTTATATCCTTTTTTTAATAAAAGTCGAGTGATTTTAGACTTCATCTCATAGCGACCTTTAGGATTTCTTTTATTTTCTATAGCGGCTAATTGTACCAAAACGACGATCCCAAATGGGTTTCTTCTAACTCTTTTTTACGAGCTTGATAATCAAGTAGTTTGTTAGTTTGAAAATGAAAACTAAGTATAGGAAGGTCTAGAACTTGTTTTTGGTAACTTTTAGGATGCCAATTACTATTTCCGTCTGTGAGGATTGCAAGCGTTAAAATAGAATGACCGCGTTTTTCAAAAAGTCGGTAATAATACTGGAACAAACGTAAAGAGAATTCGTCCTCTTTTTTCCCCTGAATTTCGACATGTATTAAGATGACTTCTTCATGTCCTTGTAATGTTTTAACCTTAAATAATTTATCAACAAAGCGCTTACCAACTGTAGCATCAGTTGTGATAGTCTGAAGTTCTTTATCAAGTGATTCATATTCAGCTACCCAATCAATTTTCTGTGCGATTTCTGGATAGAAAAACTCCATGAACTCTTTAAAATAAGCATCTAAAATATCTTTCCACGCGGAGTCGTGGTTTGCTCGCTGCTTTTTTTCTGACATTGTTATTCTTCCTTATTTGTCATTAAACTGATATATCTATATTATCATTAAATGTCTAAAATGGTAATATGCAATCTGAATTTTTTAATGACAAATATACAGGTGTGCAATCGAAGACAGGGTTCGACACAGTACTACTTCGTATAATAGGGGATCATAGAATCAAGTTAAGAATTTATTAAGCAGATATTTCTAAATTAGGAAAATAGCAGTGAGTAAAGAAACAAAGAAATTGTTAATTATTTCTGGTAAGGCGAATCGTAAAAACTTTACAAATCCAACTAACATTCCATTTAGAAAAGATGTATATCAAGATATGGAAAAATACTGTTCTGAAAGTCAAATAGGAATAGTTAATAGCTTGTTAAGAAAGGGTTTGGATTCTTTAATTGCTGATAAAAAATTAATTATAGAAGAACTTACTTAATACCATATGGTGCGATATAGGTTTAGAAAACCTAATTAACTCAAAAAAACGTCCCCCAAAGTCTGATCACCTTGAGGACAAACACAACCAACTAAATCTGCTCATAAAATCTGCTCATAATTGAGTGGATCTTATGATCCATTAGAGCTATTATATACTTAATAAACATTATAGGTGAATTATGTTAACACTTGGAGCCAGAGAAGCAAAAAATGAGTTTGGTCGTATGCTTGATGCAGCCCAACGTGAAAACGTGCTTATTGAAAAAAAAGGGCGTCCAGTAGCCGTTGTATTGTCCATAGAAGAGTATCAATTATTAGAAAATGCTCACGATAAGCTGTGGGAAATGTTAGCAAAAACCTCAGAAATAGAGGGATTAATAAGTGACAAAGAGAGTGAAGATTTTTTAAAGTCATTACGTAATGCTAAAGATTAAACTCTCTAAAAACGCTTTAAAGTTTTTAAAACAAGTTTCAATTAAACATGGAAGACAGTTAGCGATGACCCTCGAGTCCTTAAGAGAAAATCCATTTCCACAGGATTCAAAAAAGTTAAAAGGCACTTCTGATTATCATCGAGTTGATATAGGGGAATATAGGGTCATCTATAGAGTCGATTCAGAAGAGAAAATAGTAATCATTGCTTTTATTGGAAAGCGCAATGATAACGAGGTGTATAAAAAATTTAAACGAAAAAGAGCCTGTAAACCATTTTGTGTGAGCCTGTAAATAAAATTGTGTAAGTGCTTCATTAACTAAGCTATCGCTTTCGAGCGATGCTGATAAATAAGGAATAAGCAATGGAACAACAATTTGATATTGACCCCAAATTAATAAATGAATTGGCGAAGTCTATTAAGAGTGAAAAAGATTTAGCCGCGCTAAGCAAGCACTTGCTAAAACTCACCGTAGAACGTGCGATGGATGCTGAATTAGATGAGCATCTTGGTTATCAAAAGCATGCTGTTGAAGGAAAGAATACAGGAAATAGTCGTAATGGCTATTCTTCTAAGAGCCTAAAGGGTAATTTCGGTGAAGTTGAAATTAGTACGCCACGTGACCGAAATAGTACATTCGACCCTCAAATTATTCGCAAAGGGCAAACACGCATTACTGAATTTGACGAACAAATTTTGGCTCTTTATGCCAGAGGTATGACCACCCGCGATATTGCGGCTACGTTTTAAAGAAATGTATGGCGCAGAAGTATCGCACAGTTTAATTTCCAAGGTCACTGAAGCGGTTATTGACGAGGTTAACGCTTGGCAGAATCGTCCATTAGAAACGGTGTATCCGATACTTTACTTAGATTGCATCGTTATTAAGTGTCATCAAGATAAACGTGTTATCAATAAATCGATTTATTTGGCATTAGCGATTAATTGCCGTGGCCAGAAGGAATTACTAGGCTTGTGGATAGCCGAAACGGAAGGCTCTAAATTTTGGCTATCGGTATTAACCGAGTTAAATAATCGTGGTGTGAAGGATGTTTTTATTGCGTGTGTTGACGGATTAACCGGCTTTCCAGATGCCATTAATGCAGTATTTCCCAACACTAAAATTCAATTATGTATTGTGCACCTTATTCGTAATTCGTTACGCTATGTGACATGAAAGCTGTTGCCGCTGATCTTAAAGTTATTTATCGTGCTATATCCATTGAACAAGCAGAAGAAGCCCTTCTCACTTTTAGTGAAAAATGGGATAAAAAATATCCAGGGATCAGTTGTTCCTGGTATAAGAACTGGAGCAATATTATAACCCTATTCGATTATCCTGATGAAATACATAAAATTATCTATACGACAAATGCCATTGAATCACTCAATCGTGTGATTAGAAAATCAATTAATCATCGTAAGATATTTCCTAGTGACCGATCCGCATTAAAAGTAGTCTATTTAGCGATACAGAAGGCATCACAAAAGTGGACTATGTCTTTACATGATTGGAGAGCCGCTATTGACATCGATTCGCTATCGAATTCGAGGACAGATTCTCCTAAAACAGCGTACTTACACAAAACGGTTTACAGGCTCTCACCGAAGGAAATGGGGTTACTGTTGGCTTCCTGTTAATTGTTTATATTTTTCTTCGATACATTGTATTTCTAATTTTGCAACATGTTCTTTATATGCGTCTTCAAGATAGTCGAATAAATTTATTCTATCACCAATTTTAGTGACACAATCAACAGGTGTTATGATTTCCTGTTTCGTTCTTGATTCAAGTTGTTTTGATTTTCCGAAAAAAGACATGATGCTTGCAAAATATTTATTATTTTTTGACATTTTTAACCTTAAAGTAAATAACGAATAGAAAAAGTTTAATCGTTAATTATTAAGCTAATATTAATGTGAAAATATTAATATGAAAAAGAAAGTAGGATAACGATAGGTAATAGTACATTACCTGGGTAACCCTCCCGTAAAATACCCCAACCATTAAATAGAGTTTTTTGGTAAATTAGTGACCAGGAGAGTTAACAAATGAAGAAGAAAAAGTTTAGTGAATCACAAATTATCACCGTGCTGAAAGAGTATGGAACGGGAGTTCCAGCGGTTGAATTAGCCCGTAAATATGGAATTGGAGAAAGCACAATTTATACGTGGCAAACAAAATACGGGATATGGAGCTATCGGAATTGAAGCGCCTACGTCAGCTAGAAGATGAAAATACCCGTTTAAAAAAAATGTATGCGACCTTGAGTATGGATCATGAGTTACTTAAGGAGGTGCTTGAAAAAAAGTACCACGTGGATCTTAGCGGCGTGAAATCGTAGATGAGTTGATAGTTAACTATAGCGTGAGCATCAGTCAAGCGTGTCGCGTTATCACGATGGATCGTAAAACTTATCGTTATAAACCTAAGAAAAAATCAGGTGACCAAATGATTGAGTCGTTATTAAAAAATTATTCTGCTGAATACCTACGGATTTGGGAAATTATTTAATTTAATTCGGCTTAAAAATTATCCCTTTAATCATAAACGAGTTTATCGAATTTACTGTGAATTAAAGCTTAATTTAAAGATAAAACCAAAAAAGCGTTTAGCCCCTCGAACCGCTATTAAATTACAGCAACCTGAGGGTATCAATCAATGCTGGTCGTTAGACGACATGAGCGACGCTTTAGTCAATGGGCGACGCATTCGTACAGCAAATATCATTGATGATTATCATCGCGGTGGATTAGGAATATTAGTGGCTTATGGTTTACCTTCCAAGCGGATTACCCGATGGTTGGATCAACTCGCCATGAAATAGGGCTACCCTCAGCGTATTCGAGTGGATAACGGCCCAGAAAATATTTCACGTCACTTCCAGCAATGGGCGAAAATACAGGGGATTGAAATTCAATATATCCAACCTGGAAAACCCGCACAGAATGCATTTATCGAAAGATTTAACCGAACTTATCGTGAAGCTGTTTTAGATAGGTATTTATTTCGAAATATACAAGAAATACAGAACATAACTGATAACTGGCTTAAACATTACAACGAGGAAAGACCCCATGAAGCTTTAAATAATCAAACACCCCTATACTATTTTCAATCCCTAAACAAAAACTACTCTATTTAAAAACTGGGGGAAGTTTGGGAGGTTTACACCTGGATTATTATCTTTTTGTAAATAATAAAAAATTTAATTTTTCAGTGCCGAAGATTCGTTCATTGTACAGGGTGATAATACATTGACAACCTTTGCTGCTACTTAACTTATAAGACAAATAATTTGTGTAAGTTTTCTTAATAGTTTAACTGGATAAGTTTATTATCTAATTAATAGTGACGCTTTGTAGTTAATAGTTTTTTAATATATAATTAAGCGATTACATCGAAATAATTTAACAGTCAATCCTCTATTAACTTTATGAAAAAAAATATCGCGATTAATAAAAAAATTTTATTAAATGATGCTCGCGGTTTATTTGAGCTTTTTTCTGAGGAGAAAAACAATTTTAATGATGTTAATTTATCAACCTTAATTAATCGACTGAGTAAAATTATCCCGCCAAAATATTTTTTTTCTTGTAGAAAAAATATTTCAGAAATAGTTTATTTAATTCCGTGTTATGATTTTGAACCTAACAATATTTCTAACCTATTAAACGTTTTTTCTAAATGGCCTATTTCAATACAAGAAGCCCCTTATTCAGAAACGATTAAATATTTATTGCAAAAAATTTCGTATCACGCGCAGAATTTTAATGCGCAGGATATTTCAGTGACACTCAACGCGTTGAGTAAATGGCCTCAACTCATAAAGGAAGCCTATTATTCGGAAGCTATCGATATGCTCATTCAGCGTATTCCTCAAAAAGCGCCCGATTTTAATGCATGGGAAATTTCAAACACGCTGAACGCGCTGAGTAAATGGTCGTTGTGTATTGAAAAACCGGCTTACACAAAAGCGATTGATATGCTCGTTCAATGCATTCCTCAAAAAGCGCGCGATTTTAATGCACAGCAGATTTCAAACACACTCAACGCATTGAGTAAATGGTCTGCGTGTATTGAAAAACCGGCTTGCACAAAAGCGATTGATATGCTCGTTCAATGCATTCCCCAAAAAGCGCAAGAGTTTAATACACAGGAAATTTCAATCACACTCAATGCGCTGAGTAAATGGTTTGCGTGTATTGAAAAACCGGCTTGCACAAAAGCGATTGATATGCTCATTCAATGCATTCCCCAAAAAGCGCAAGAGTTTAATACACAGGAAATTTCAAACACACTGAACGCGCTGAGTAAATGGTGGTTGTGTATTGAAAAACCGGCTTGCACAAAAGCGATTGATATGCTCATTCAATGCATTCCCCAAAAAGCGCAAGAGTTTAATACACAGGAAATTTCAAACACACTGAACGCGTTGAGTAAATGGCCTGAATGTATTCACAATGCCGCTTACACAAAAGCGATTGATATGCTCGTTCAATGCATTCCTCAAAAAGCGCGCGATTTTAATGCACAGCAGATTTCAAACACACTGAACGCATTGAGTAAATGGTCTGTATGTATTGAAAAGCTTTCTTACGCAAAAGTGATTGATGTGCTCGTTCAATGTATTCCTCAAAAAGTGCATGAGTTTAATGCACAGAGTATTTCAGTGACATTCAATGCATTGAGTAAATGGTCTGCGTGTATTGAAAAACCGGCTTGCACAAAAGCGATTGATATGCTCGTTCAATGCATTCCTCAAAAAGCGCAAGAGTTTAATACACAGGAAATTTCAATCACACTCAATGCGCTGAGTAAATGGTCTGCGTGTATTGAAAAACCGGCTTGCACAAAAGCGATTGATATGCTCATTCAATGCATTCCTCAAAAAGTGCATGAGTTTAATGCACAGAGTATTTCAGTGACACTCAATACGCTGAGTAAATGGCCTGCGTGTATTGAAAAATCGGCTTATGTAAAAGTGATTGATGTGCTCGTTCAATGTATTCCTCAAAAAGTGCATGAGTTTAATGCACAGAGTATTTCAGTGACATTCAATGCATTGAGTAAATGGTCTGCGTGTATTGAAAAACCGGCTTGCACAAAAGCGATTGATATGCTCGTTCAATGCATTCCTCAAAAAGCGCGCGATTTTAATGCACAGCAGATTTCAAACACACTCAACGCATTGAGTAAATGGTCTGCGTGTATTGAAAAACCGGCTTGCACAAAAGCGATTGATATGCTCATTCAATGCATTCCTCAAAAAGTGCATGAGTTTAATGCACAGAGTATTTCAGTGACACTCAATACGCTGAGTAAATGGCCTGCGTGTATTGAAAAATCGGCTTATGTAAAAGTGATTGATGTGCTCGTTCAATGTATTCCTCAAAAAGCGCATGAGTTTAATGCACACGATATTTCAGTGACACTTAATGCATTGAGTAAATGGTCTGGATGGTGTCTTCGAGAATGTCCCACTTTAAAATCAGTCGATGTGTTGATTAATTGTATTTCTGAAAAAATGGATACCTTTACTATACAGCAGATTTCTGTTTTAACATTAGCGTGGTGTTTTTTTAAATTTCTGAATGATTCAAATTTTCAATGGATTAATAATGAAGAAATGATTAAAAAATTGATAAAAAATAATGAAACATCCATTATAGAAGAATTAAATATCATATCAGCGAATCAGTTTTATCAAATTTATTTATATCAACCGGATCTCATTCCGTATAGTCTTAGCGAAACAATTAAGAATCGCCAATTTAAATCAGAAGAAATTACAACTTCTCGATTACAAAACGAGGTATTTCAATATCTTTTGGCTTGTTTCCCAGAATTTAAATTTGTAGAAGAGCATTTTTTAGAATTTACCTATGTCGATATCGCGTGTCCAGAAAAAAAAATCCTCATGCAAGTCAATGGTCCGAGTCATTATGTAGGAAAAAAATTGAATGTATCCAGTCAATTTAATAATCATCTATTCGAAAAACTAGGTTGGTCTGTCGTTATTATTCCGTATTTCGATTGGCAAGCGCTTATAAAAGAGAGTGCTCGAAAAAAATATCTTAAAAGAAAGTTAGGTCCTTTAATAAAGCAATTATCTGAAAAAAACGCAATCAACGCAGTTAGTCTCTATAAAAATAATGAAAGATCGGATATAAATATGCCCTCAATTGATGATGAACGGGAGGGTGTAAAACTATTGAAAAGAAATAGACCGAAAAAACACTTTACAAATCGAACAAAATAGCGTAAATGTTCGACGGGGATCACAAGGCCTTGTGCCTAGCAATAAAGAAATTATATTGTCCACTAAGCGACTGCAACAAAGCCAAGTAATCAATCAAATGAAGTAATAGAATAACGATTGATAATGATCAAAAATGACTGGATGAGTTATTTAAATCATGTTGTCTAAGGTTTTTTATGCTTTTTAATTATGAAAAATTAATTGATGAATTATCCTATTTTCTATTGGAAAAACATCCGCGTGTTACGCTGAGTTCTGATATTTTTGAACATGCCTTTCTTCGTTTTTTAGGTTACCATGCGGTACCGGAAAAATGTCTATTTACAGATAACCCTCAATGCCCGAATTTATTTGTTTATTTGAGAACCCCCTATCAGGTATCGATGAGCCATTTTATGGATGATTTACGCGCCTGTATGACGGGGGCGTTTTCAGCGATTGGCATCGAAAATATTGATCCCCATTCAAATCAGGAAAGGTTTTGCATTCGTTTAAATGTTCCTTATACATTGATCGAAGACTCTCTATTAGAAATATTCCAAACGATTAATAGGATATTAGCTGATCCTCTAAAAATAGATTTTTATTCTTATTGGGATGTCCAGGTCAAAAAATTTAACGGGGATTTAACCATGCGTTGCATTGAGAGTTTAACCTGCGGAAAGTTATTACGCTATCCCCATGTCACTATCGACGATGTATGGTGTGCTATCATTCAAAAAAATAGTGGAAAAAAGAGCAACATAACGTTTTTAGAAAAAAAAGTATTCGTTGATGTCAATCGTTTTCCTAAAATCATTTTGATTTATAAGGAAAATGAAAAAATAAATGAACTTTCTATGACACGTACTCAAATTGTCAGAACGTTAGTCGATGCAGAGACGTTGGACCCCATTTTCATGATGAATACTAGTTTACAAGAGTTCATTATTCCAGTTGGAATCAATCAATTTATGAAAGAAAAATATCATCGTTTTTTTTCTGTCAATAAAGAAGGACAGTATGAAATCGATCTCGGATATCACACGAAAGAAAAAAAGATTTTAGAAAAATATGGTATAAAAGAATTATCATCCTATCAGCTTCCTATAACTGCTGAGCGAAGTCGGTATTATTGTTATGACAATAACAATTATCAAAGGGCTTTACTTGCATTGAAAGAAATAAAAGGAGAGGAGTGTGTTGATGAAAGATGGCATCAGTTAACTTATTATATCAATCATCACCGATGGGAAAAACTAAATAAAGAAATTAAATTCTTACTGAATCTAAAAAAAGAAACCGGGGTAGAAATAGATTATACCCATTTATTGATACGGTTGTATCAACATGCCAGAGATAGTTTATATGGAGAGCAGCAGGAAAATACATTTAAAGTTGTAGAGGAAGTAAGTCAGTCTTTAACCTGTGAAATGCCATTACAAAATGAACGACAAAAAGAAATATATACTATTTTATTTGAATTAACGTTAATGCGGTTAAGTCAACTAGAAAATAGTGATGCGCGTGAAGGTATCGTCTTGAAAGAAAAATTATTTATTTTTTCGCAAAAAGCAGGCTTAAAAGAAAGTAATCTTTATCTCGCCGAAATGGCTGGTTTAGCGTTTGGGAGTACTTTTTCTGCCAATGTGTGTGATAATCCACTCGCTGTACTGATAGAGCTGGCTAAAAGAAATAAAGCGACTCATGAAGAAAATATTCGTCTTAACGCGGAGATTGCTCGGTTAAGTGCCATGAATTCGTTACAAGAAAATACAACGCCATTACAGAGGGGAACAACAGCTTATTTTACGCGGTGAAAATAAAAACATCATTCGTAAATCACTTTAATTTTTAATAGACCAACCTACAGCATGAGTATTTGTTTGGCAGCCTCGATTCCCGATAAGTAAGCACCATGTACTGTTCCGGGATCAGTCACTGACGTTGCTTCGCCCGAAAAAAATAGTTTATTGTCTATAGGTCTCGCTAAAACTGCAAAAATAGTGGGATCGACTCCAAAAGGTAAATACGTAAAAGAACCACGTTGATAACTATTTTTAATCCAACGCGTAATAAAATAAGAAATAGGTCTTATATTTTTATGGTGATACAGTTTATTTAAAAGCATGATAAGGTGGCTAATAATTTCTTCATTAGGCCAGGTTTCTACTGTTCGTGCTAAGTCTCCAGCACCAAATGCACATAAAATGGGTAATCCAGTAAATTTATAATAATTCATTATTTCAAATGATTTATTGATATTTTCATCGTCAGGCATATAGGCAATCCATTCTTTATCCTTATCCCAAAACACGTGATTAAAAATTAAATAAATTTTGTTGAAGGCATTAAAACCCAGTTTAAAAATGGAATATTTTTTCCAATCAGGTAATTGAGGAATAAATTCAATTTGATTAGATTTAAGAACACCCAGTGATACCGAAATAATAACTTGTTTACTCAGAAATTCTCCGTGATTGGTCACAATAGAAATTTCTTTTTTAGAATAAACAATTTTTTTCACTTTTCGAGAGAGTAAAATTTTTTGTTTTTTTAAAAAAGGAGTTAATACTTGAGCGTAACCGAAAGGAAATAGAACATTTTCACCCGCTATTACCGAGTGATTGTAAGGTTGTTCAACATTAACCGATATTCTGTTTAACTCGTCTCCAAATTCGTAAGCATAGAGAGAACGGAGTGTAAACTTTAAATCGACGTATTCTTTTTTTGAAAGTGAATGATGGTTACAGAAAAAATTTAATGCATCTTCCAGACTTTTATTTTTATCGTGAATGATCGTCATTTTATCAAGAAAGTTTTCAAAACGTTTATTCAGCCGAAGGAGTTCCGCGATTTGAGAGGCATTGATTATTTTTCCTTGTGAATTAAATAATGTTTGAGAATTAAATTTATTCGTTAAACATTGAGACGAATAAACAGTCGGGCTTGTTTTTATATTGAAGTCGTTTGCAATTTTTGCAATAGGATTATTTTGAATGCCATGGATCCATGAAGCGCCTAAATCAAGCGCATACTCAAAATACGGTAAAGATAAAATTCTACCGCCTATTCGGTTCGTCGCTTCTAAAAGAAGCACGCGTTTTCCATGCGTGATGAGATAATCAGCGGCCGCTAAGCCAGAGATACCACCGCCAACAATAATAACATCATAAATAGAACGGTGATTAATCCTTATATTGCGTGACATGAAACAATGGTTATTTCCCTATATCTTTTTCGAACATAAAAATAAAAAAATCAAACCAAGTCTAACAAAAATATTCCAGCTTGTAAAATTTAAAAAATTTAGTATAATTGAATGCGATTCAAATAATGGATTATTGAATTGTTATGCCGCTTGATCACGAGCCGCTTGATTATGAGCGCGATAGATATTTAGAAAGTTTTACTCAGGTATTTGTTTTTTTTCTTGAAGATTCTTTAACAACGTATGCCCGTAATTTAATTGAGCAAATACCAAAATCGGGAAAATGGGCTGATTTAGCGAGCTGTGTTATTAGAATAATTACGACAGGGACCTTGCTGGGTGCTACCGGCGCTACAGTAGGTGCTCCAGTAGGAGCGGTTGTTGGCGCGCCTACAATTTCCTCATTGCTCTTACCTTTAGCATCGTTATCTGCAGTTGACCTGGGTGTTCATTATAATAGAAGAAAACTATTTCGAATGATAAATCTTTTAATGATTTACCAAAGAAATAAAGACAATAAATTAAAAATAAGAAAAAATCTCGTTGTTGCAAGCGTTGAAGTTTTTAAGAGTTTTGAAATTAAATTTAGAGAAGCTACGTTTCAAAAAAATCATGAATTAGCGTTGATAAAGTTAGCACGTGATGCGGTTGAGAGAATGTTTAATTTTTTTAGTGAAAACCCATCACTATTAGAAGAAGAAGATTTTTTAAGCGTTTCAAATATTCTTAAAGCAATTATTTTAGGAAAATCGAAACGATATCGCAATATATTTTCCATACCTCAGCGGCATTTAGGCCATATATTAGATAATAACATCAGTACAAAACGTTTTTATGAAGATACGCCGATATTAAAATGGGTTTCTGAGAATGAAATGTATTGCTATAAAAGAAATAATGCGCACGACCTTACAGATTTTAGACTTATTTTTAAATGGGAGGAAGATACCGATGAATCTATCCCCTGGGGCATGGATAAAATAACGTTGCTTGACAACAGAAAATACACTAAATCTGCATCTGTTTCAGAAAGTACATTAAACACCTTAACACTTTTTCATTTAAAAGAAGAAGAACTGGATGAAAAAAAGGAAAAAATATTTTTTGAATTAAATAGCATATCGATAAATAAAACTGATGATAGAATTTATCAAGAGATGAATGAATTAAAAAAAGAGCTAATGGATATTAAAAAAAATATTAGCGATTTAAATTTATTTATGCAAGTTATGACGGGACAGTTAACTCAAAGTAAACCGATGAAAACGCATGAGGTTTCACAAGAAGTGAGTGACGAAGATAGGCTATCGGCTATTTATAATCGATTAAAAAAAGATCTGGAAGCTGCAGATATTTTTGAAATTTATATCCCATTGCGTGCCTATTTTGAGTTTGATTTTCCGCATCAAACTCAGTTTTCTTTGGTTGAAAAAGTTATTTCTTTTATTCAAACCAACAAACAAAAAAGTTTATTGATTTTGGGTGAATCCGGCGTTGGTAAAACAAGTTTTTTGATCTATTTGTCCCAGTTTATAGTAAAGAATTTTTTTTTTTCAATACAAAGCGCCGTAATTCCTTTTTATATGCGTGTTTCTCGACTTAGAAATAAAAATTTTAAAACAGTCAATAGTAAACAATTATTAAAAGATTATTATAAATTTAATGATGAAGAAATTGAGTATGTATTAAAAAGAAAACAAACATTTTGTTTTTTAATAGATGATGTCGAATTAAATTTAGAACTTGACGTATTGTTCGCCACGCTATTTAAAAATTTTTCCTCGAGTCATTTTATTTTTACAGCGCGTTCGCTTAACGTGCTGAGCTTAATTAATGACGAAGAACCGCTTGTTATAAATATAGCTCTTTTCAATGAGGAATCAAAATTAAATTACATTAGCGAATATAAAAAAATAAATTTATTTTCTTCATTCATTGAGGAGAATGAAAAAATTTATCAACGCATTAAAGCAATTTCTAATCTGGAGAAATTAACAGATAAACCTTTTTTATTAAAGATTGCGATGGAGATTCTTAACCCACTTGAAAAATTTTATTTTCAAAGCGGTATTGTAACCGGGCCTGAATATATATACGACGATTTGTTTCATATCTATACCCATGTAATGTATACGAAAATGGCTGAAAATTTTAAATTCAGAAAAGGGATAACCCATATCAACCAACAAAGACTTTACGATTGTTTTTTAAATTATGTGACTAATTTAGCCGTTTTAATGAAAGAAATTGATATGTTTGAAATCGATGAAAATTTATTTAATAATCTATTTTTCCCAGAGCAAATTATCAAGAAAAAGAGCTGTTTAAAAATATCATTCGAACAAGCATTATTATTAAAAAAATTTTTTTCTAAAAATTACAACCCCATACTTTTTGAAAACGATGACGAATTTAAGCAATATAAATACGGTTATCAAGGGTGTATCGTTGTACGTGCCTATGGAATGCCAGGTAATATTAGTTACGCCTTTATTCATCAGGAATTTTTCAATTATTTTTCTAATTTTAACCCAAGTCGAAGAAATGAAATTAAAGTATTCTTAGAATCGGTTCAAGAAAAAATAACTGATTACACGGAAAGTGTTGAAGATCGATCAAGCCATTCTTCTTCATCCCTTCTTTCTGAGCAAGAGTTTTATTTACCGGCGAGAAGCTCTTCTTTGACCAACATAAGAAGAGAAACATCTCATGTTCAACGGGGGTTGTCTAAAGGAAGATTGGGCTTTTATTCTATGAGTCGTAGAGATAAGGGTACATCGAGTTATCTATCCAGTGGACATAGTGCTACAACTGAAGATATCGATTCTAAGGATGTTATAACTGAAATTTCACACAATTTTCTTTAACTTTATTTTTATTCGTGGAATTAGGTTTTTTATTTTTAAGTTTATTCTCTGTGAATTTTAATTTCATTCCTGTATAAACACGGTTCAATGTGAAACGATGGCTGTTTCAGGAAAACTCTTAAAACAAACTTTGAAATGACGAGGAATAAGGTAAGGAATGATCATGCCAATAGAGAACAATGCGCCGATTAACGTAGCGAATAATTGCGAAAATAAATCGACATCATTACATCATGCGTGTAAAAAAGGGGACATCCTATTCGTGAAATTTCTGATAAAAAAGGGAGTTAACCTTAATGCACAGGATCGTTATGGAGTTACCCCTTTGAGTATTGCCTGTATAAATGGCTCTACGGCAATAGTTAATCTACTGATAGAAAATAATGCGGATCTTAATATGGTTGACCATTTTAAAATATCACCCTTGCTGCTCGCAGTCGCCCATCGCAGAACAACGATAATCGAGTTGCTAAAAAAAAGAGGAGCTCAATTATTTTCTCCGGGCGATAATGAAGGAATATGGGCTTATTTAGTAGAAAAAAGTGATAGAAACGAATTTGCCAAACGAATTATTGATGAAGTATTCGTACAAAACCGAGGGGAAATAAAACCAGCGAGTATACAACAACACGAAGCATTATCCGCCTATTGGGATGACTGTAAAAATAGACTTCAGGAAATGGAATCGTTAAAAAAAATGGTTTTTGGTCGAGTGAGTTTGTTTAGTTTCTGCACTTTAAAGAATATCCATCAATTAGCGACAATGTCGCGTAATGAAGCGATACAAAAAATGATGAATCAAGTCGATTTTATTAATCACTATCCATACTACGGCATTGAAATTAAGAAAAAGTTTGAAGAGGCGAGGGCACGAAATGAAATGATCGATCACATTATAATGGGTCTTGAAAGAAAACGTTTAACGAAAACAGGACCGCTTACAGGTCTTGAAGAATTAGATCGGGAAATTCTAGCGTATTTGAATCAGGATGATTTAGCGTCTTTTAGGGAAGCCGTCCATTATTCACGCTAGATTGACCGGCTGACCCAAACAACACAAGCGAAAAAAAGGGGGTGTGAATATAGCTTATTTGTTTTTTTTATATAATAATAGTATATTAATTTTATTATTGAATAAATGTTCAATTTAGTTTATGCTAACTGGACAGTAGGTTAATTAAAAATAATAAGTTGAGAAATGCGCTATGTATCTTTATGTGCTCTGTTTACCTGCAGTTCTTTTCCTTATTCAGACCCTTTTGTGGCCAAAAAAGCTTATAAATCCAAACGATTTCCTTGACTGGAATAATGGTTTTTTAGTCGTAGCCCCTAGGTTTCCATTAACTTGCCCCACCTATTTTTATGAGTAATGTTGAATCTCAGCGACGTCTTTGTGAAAAGTTATATCATGATTTCGGCGAGCCTATTATTGGCTGTTTAAAGGATAAAAAAATTCATGAAATTATGCTTAATCCGGATGGTAAACTTTGGGTTGATAGCCGCGAGAAGGGCTTGCTCCCTATCACACATTTATCTGAAAATCAAGTTTATTCAATCATCCATGCGGTTGCCGGTTTACATAATGCAGTGATTAATCAACATCATCCTCATCTTGAAGCCAAATTACCTTTTTTTAACGGTATGCAAGGGCAGCGTTTTATTGCGCAGATCCCTCCTATTGTCTTAGGTCCTTGTTTTACGATTCGTAAACGATCAGACGTTGTTTTTACGTTAGATGATTATTTAAATACCGGTCGCGCGAATAAAAAACACAATGCGATATTACGCGATTTAATACAAAAAAGAAAAAATATTCTTATTGCAGGAGGACCCGGTTCTGGAAAAACAACGTTAATCAATGCGTTAACTGCAGAAGCAGTACGACAAGAGGGTAAACAGCGTTTGCTTATTTTAGAAGATTTACCCGAGCTACAATGCGCGTCTTCAAATAAAGTTGCACTGTTAACGAGCTCAACCGTAACGATGACCGCATTAGTGCGTATGGCTATGCGTATGCGACCGGATCGCATTTTAATCGGAGAAGTTCGTGGTGCAGAAGCATTAGATATGTTGAAAGCATGGAATACCGGTTGTCCTGGTGGTTTCTGCACCGTGCATGCGAATTCAGCACAAGAAGCGATTCAACGGATCTTAGATTTGGCGATGGAAAATAAGCTGACAACGCCTCCCTTACAATTAGTGGCCCAGACCATTGATGCCGTTATATTTATTCACCGAAAGGGACATCAAAAAGGTTTTATTCACGAAATAGTAACGTTAGAGTCCTTTCAAAATGAACAATTTATATTTAAAAAATTGGCTTAAAATATTCATTAGTGGGTGCTTGGCTTGGATTCCTCTCGCTCATGCAGATGATGTTAACCTTCCTTTTACGTCAACCTTAAATCGTTTAAAAGATGCCATTACAGGGCCTTTTCTTATGTCGGTTTCGGTCATCATGATTGTGGTAACGTGTTTAATGCTAGCTTTTGGGGAATGGGGGGATGGATTTAAAAAATTAATTAATATTGTTTTATGGTTATCTATCGCGTTTTCTGCAACGAGTTTTGTAACTACTTTATTTGGCGCTTGAAAGATTATGCAGGCTTCTTCCTCGCTTTATTTTAAATCGCTTAATCGACATTTTCATGTTTTCGGTGTGGAGCCTCAATTATTTTATTTATTGATGGGGTTATGTTTACCGATTGCAGTGTCTGCGCATTTGAATGGGTTGATGGATTTGATTGCAGTTGTTATTTTTATGTTGCTGTATTTAATCAGTGTTTATATCACCCGGTTGGACAAACAAATACTCGCGATTTATCGGCGACATATTTATTATCAAGATTATTATCCCGCACACCCCAGTGTTCATGCAAAAAGTACGCTCATTAAACCCAGTGTCCCTTTTTACCACGGCAAACGAGGGTTTTTTAATGTGGAATAAGAAACGTCACCCTCATTCAATGGGGTTTTCTGATTTATTAAATTATGCTCATTTTGTTGATGATGGCGTTATTATTAATAAAGATGGTGCATTTTTGATGGCGTATCGCTTTCGTGGTCCTGATCTTTATTCAGCGTCTCGGGGGCAGTTAGATGCATTGACAGTCGTCGTCAATCGGATGGCAGGGATTTTAGAAGACGGTTGGATGTTGCATGTCGATGAAGTGCGTATCCCCAGTTTAAATTATTCCGCGGCGGCTGTTTTTCCAAGTAAAGTGGCTGAGCTTATTGACGAAGAACGACGACGGACGTATGAAAAGCTTGGAAATCATTATGAAAATTTACAATTTTTAAGTTTTGTATGGAAATTTCCATTATCAGTCGTTAAAAAAACGCGTCACTGGTTTATTGAAGGTTTAGGAAATGAAAAGGATCACGATCTAACTTATTTATTACATTGTTTTCTGAAGAATGTAGATCGATGTGTTGGGTTGCTCCGTGCGCAATTTAGTTTAGAAAAACTCAGTAGTATCGATTTATTGAGTTATTTGAAATTATGTATTACAGGCGAAATTGCACCCGCTTCGATGCCGCCTGAGGGTTGTTTTTTAGATGTCGTATTAGCCAGTCGATCGGTCGTTGCAGGCTATCATCCTCGGGTCGGCGAAAATACTATTTTTCTATTATCAATAATAGGTTATCTCAATGAAGAAACCATACCTGGGTTATTAGAAGAACTCGGGACTTATCCTTTAGTTTATCGTTGGTCCAATCGTTTTATTCCATTCAGTGAAGCAACAGCGGAACGGGAAATCAAACGTTATGTTCGTAATTGGAACAATAAAATTCGAGGATTTTCGGGCGTTTTAAAAGAAGCCTTGTGGGGAAAAGTATCGAATAAAGTGGATCACGATGCGATGCAAATGAGTCAACAAGCCATGGCGGCCAGCGCGCTTAATCGGAGTGCGCGTACCCGATTTGGGTATTGGTCAAGCGCTCTTGTATTAATGCATCCGGATATCCCTTTATTAATACAGGCAGCACGCGATCTTACCGCTTATTTGGAACAATCAGGTTTTTCGTGTGTACAGGAAGACATTCATGCATTTGATGCATGGTTGGGTACACTTCCGGGCCATGGAAGCTGTCATCTACGCCGTGTATTTATTAATTCGATGAACTTGGCACATGTATTGCCGTTGCAAACCGTATGGACAGGTGCCACGTATAGTTCAACCGAATCTTTATTACCAGCGTGTTCTCCTCCCGTTTTTTATGCAGAAACGAGCGGAAAAACCCCGTTTCGTTTTCATATGGATGTGGAAGACGTCGGACATCAGGTGATATTGGGTCCGACCGGTTCAGGTAAATCAACCTATCTGGGCTTTTTAATCGCACAATTTTTACGTTATCACGGTGCGCAAATTTTTGTTTTTGATAAAGACTATTCTCAACGTGGATTGACTGCAGCCTTAGAAGGTTATCATTACGATATCGGTCAAAGTGAAACGTTAGCTTTTTGCCCGTTAGAGGATTTGTCCAGTGAAGCGAAACAATTACGTGCCATACAATTTATTGAAGATCTTGTTTTTTTACAAAATGTAAATTTGACGCCTGAAATACGTCACGCTATTGGCAGCGTGGTGGCTTCATTAGCCGAAAATAATCATAAGCACAGTCGTACGTTGACTGTTTTTCGTTCTGAAATTCAAAATGAAGTGGTGCGTTCAGCTTTGAACTACTACACGCTGGAAGGTCAGTTTAAATTATTGGATGCAAGCAGCAATGCGATACAGACGGATGCTTATTTACAGACGTTTGAAATGTCGTGGGTATTAAAACAAAAACCGGAGATAGCTATCCCCCTCCTTCGAACTATTTTTGATCGTATTACGACCAGTTTGGAAGATAACCACCGACAAGGTCCTCGTTTAATCATTTTAGAAGAGGCATGGCTTTATGTTTCACACCCTTTATTTGTTCGTCAGCTTAAAGATTGGTTAAAAACCTGCAGGAAAAAAAATGCACGCGTGGTATTTGCAACCCAATCGTTGGCTGATCTTTATGATCCTTCGAATAAAGGATTAACAGAAACGACAGCGACTATTTTGGAATCGTGTCCCACCAAGATTTTTTTACCTCACCCCAGTATGGATGCTGAAATTAAGACACTCTATCAAAAGATTGGGTTAACAGAACGACAATTAGAAATTATTATGCATTCAATCCCTAAACAACATTATTATTTAACGAGTCCAGAAGGTCATCGATTAATTGATTTAAACTTAGAACGTTTAACGTTAGCGTTTGTTGGCTTGTCACGTGAAAAAACCAATGCCTTATTACGGTGTAGGGCGACTTATGCATCGGATTGGTTATCGCATTGGTTACAGCAGGAGGAGCTTATCGCTTATCGGTGATGAAGTCTTTTAACGCATTAATAACTCACTATTTGACCAGTTTTAGCAGCGATATTAATCCCTTGTTGGTTTGGGGGCACGCATTATTTTTAACGTTGTTGATAATTAATTTGGCGTGGATGGCCTTATGGCATGCCTTTGATCAGGATACGTTTTCACAGGCGATGCCTACATTTATTAAAAAATTTTTTGTGATTAGTATTTTTTATACGGTCATGACGCATCCTGAATGGTTAACGCAGTTATTGCAAACGACGCTATTTATGGGAAGGACATTAACTCAAATAAATTTACAACCACAAGCTATTCTTATTTCAGGAATTCAATTGAGTAATAAAATGATGGTTCCACTTGCGGGAGGAAATTTATTAACCGGTGGTGTGGGATTTATTATTGCGTTATTGGTTTCATTATTGGTGTTATTTGTATTTCTGAGTATTACTCTCGATGTGTTAGTCCTTTTAATAACCACAACATTCATGATTTCAATGGCTAGTTTTTTTCTAGGCTTTGCACCCCAAAACGATCGCATCGCCTGTCAAACCTTAAATACAATCTTATGTCAGTGTATGAAATTGTTGGGATTATATCTTGTGATTGGTTTAGGCTTGCATCAGATGAAACAACTTGCAGCGCTAGCACCGAATCAATATACACAGCTGAATGTTTATGTTTGGATCAGTGCATCCGTATTACTGTTTTGGTTGTTATCAAAATATATTCCGCGCTCTTTGAGTCGTATTATGATGGGCTTTATTGAGATAAAACCAGGTATACCCTCATCTTCGTTAATGAATAACCATCAAACGGTACACACAGCACATCATTCGAATACTGAAAAAGTCGATCAGTTAACCTACCCAGGGTTATTACCGAATCAGAGTCAATGGAATACGAATACGCATTCAATGTGGGTTCAGCCAGCGTCCAATCGATCATTATCTAAAGAATTCAGTGACATTGTTCGTAAGTTAACCCGATCGAAAATAAGATTAAAACCAGAAAATAATTTTAAAAAAGGCTTAAACGTGTAAAAAATTATGGTCAATTCTTCCCTCGAAAATCCCTATGTCCATGGATCGGAAGGGCGTAAAGAATGGAATGATCGTTATCACACGATGCGAAAATCAAGTCGTTTATGGCAATATGCTTTTTTTTCTTCGCTATTGGTAAACGTTATTTTTGCACTTGTGTTGGCTAAATTGGCCACGCAATCCCAGTTAAAACCGTTTATTGTCGAAACGAATCGCGGTATGCCTTATGCAATACGCCGTTTACGTGATAATGCCGCATCGAATCCACGGATCATCAATTTTGCAATGAATCAATATATCATCAATTCACGGTCACTGATTCATGATACCCTGGCTGAAAAAAGTTTACTTGATAAGGTTTACGCGTTTTCAGCCAATCAATCCATTCGTTTTCTCAATGATTACTATCAAAAAAACGACCCTTTTCGCTTAAGTGCTCAGTATGCTGTTGCGGTGCACATCGTGAATTCTATACCCTTGAGTTCGCATACGTGGCAAGTGACCTGGGACGAAACACGCTCAAGCCGACGCGATCATCATGTCATCAGTGTTACGCGTTGGATAGGGTTATTGACCTATGAATTTGGAAAAATAAATCCACATTTTATAAATGAGAATCCATTTGGTGTATACATTACTCATATTACCTGGTCACAGATGGAAAGAGGAGCCTCCGATGATAATTAAAATAATAACGGGAGTGATGCTACTGGTACTCCTATCCGGCTGCGCAAGTACTCCTCAGCCCGCGCCGATTTTTATTCCGGCTAAGAAAACAGAATTTCCATTGCAGATAACAACCAGCCCTGACAAAATGAATTATCATTTTACGTATGGCGCTGATCCTGCGTTAGAACACGCGTTTGAACATTATTTAAAATCAGGAAAAGCACCGAACATTGTGCGTAAAGGATTTGTTAATTTTGCATATGTTGCGGATCAACAACCCGTTATCAGTACCATTCCGTTGCAAGAAACCGTTTTGTCGTTGGAACCCGGCGAAAAATTTGAAAATATTTCTACCGGTGATCCCAGTCGTTGGTCTTACTCTGTCGCGACTTCAGGTCAAGGATCACATTTACAACAAAATATTTTGATTAAACCTTCTGCGCCGGGAATTAGTACAAACATGGTGATTACAACCAATAAGCGTATTTATAACGTGCGTTTGGTTTCGGGAGCCAATCCGGACAGTAAGAGCATGCGCAGCGTCCGGTTTTGGTATCCAAAAGAAATTCAGACTGAAGTGTCCAATCCAGTAAGTCAGCCGGGGGAGAGCATCGCTTTAAATCACTTAAATTTTAATTATCATTTAAAAAATGAAACAGGATTTTCTTTACCTTCTTGGGCACCGACACGCATATTTGATGATGGGAATCATACATATATTCAATTTCCGAGAACAATAGCCAGCACAGATATGCCGATATTATTTGTATTGGGTGATCATAAAACCAATGAATTAGTGAATTATCGTTATCAGGCGCCTTATTTTATTGTGGATAAATTATTCAAGCAGGCTGTTTTAGTATTGGGTACGGGTCGAAATCAAGTTCGGTTGATGATTAGCCATGATCAATAAAAACGAGAATAGGTTGTCGTTTCCTTTTAAAATCGTCACATTAAAAAAAACCTGGGTTTTTATTACGATTATATTTTTATTCATTATTATCACGTTAATACTGACTAATTTATATCGCTATAATAAGAAAGAACACCGAACGTTCATCATGGCCGATAAAATCGTAACAACACAACCGACGGATATTCATTGGTATCAACAACAACAGGTTGCTTCATTGCCCATAAAAATGATTAAACCGGTAATCCCCCAGTCTGTTAAGCCTGTGAATCAATTTTCTGCCGATGATTTAACGGCAATGGCTACTCCCATTCGAGAACATCAACTCACATCGGAGCGTTCTGTGATGAAATCTGCAGTGAATGCGATGATGCCATCACACGACAAAAACGGTCCCTATGAAAAGTACGCGTTTATTAAATTGAATGCTGAATCCGACGTAAAAAATAATACATTGATTTCATCCGTACAAGGTTTAAAAAGTCCTTTTGAACTTCAAAGTGGAAGCATTATCCCAGGTATTTTACTCAGTGGTATTAATTCCGATCTTCCAGGCCAAATTATCGCACAGGTTCGTTCTAATGTTTATGATTCACCGAGTGGAAATTATGTATTAATTCCTCAAGGTTCACGATTAACGGGTATCTATGACGCACAAATTGCGTATGGTCAGCAGCGAATTTTAATTATTTGGCAACGGATTATTTTTCCGAATGGTCAAAGTATTGATCTGCACGGTATGCCCGGTGTTGACCGCGTGGGTTATGCAGGATTTAAAGGTGAAATAAATAATCATTATTGGAAACTTTTTGGTTCAACACTGCTCATGAGTGTGATTGGCGTAGGCGGGATGGTTTTAGCGCCACCGAATAATAATCCACTGGCGCAACTGACGGCCAAAGAAGTTTTAGCAGAAAATTTGGATACTAATTTAGCCAATGCCAGTTCACGGATTGCTGAGAAAAATCTGTCTATTCAGCCGACACTGACCATACCACCTGGATATGAATTTAATATTTTTGTAACACGCGATATGGTTTTTGAAAAACCTTATCACGCTTAAGCCGTTTTGTTTAATTCATTTATTTTTAATGAGGAATTTATTATCTAGATTCAAAACATGATATAACTCAAGAGGTTTAACCATGAAAAAAATAATATTTAATAAGCTTCATTCCACAAAAAAGAAAAATAAAAGCCGAACAACGTTTTATTTAAGTGTTTCTGTTTTTTCGCTTTCACTGCTCTTGATTGAATCGAATGCAAACGCAAGTTATAGCATTTATTTTAATAATAATACCGCAAAACGGATGAATTATCGTTCCCTCCTTATTCATAAAAATGTATGTGCTCGTTTAGATCCACGTGATTACCATGCTTTTTCGGGCGTTGCTGCGCCTTATCAAAAAGTAAAAATTTTTGATATTAATTATGGTCAAGGGATGCATGAAGGGAAATTATTTTGTTTCCGATCGATTTTTTCGTCGCCGTTAAATAGAGCTTCACGTTTTTTCGTGACAACCCGCATTGCGGGTGCTTCGGTAGGGTCATCCATTCAATCGACATCATTAACGCTCGATAAAAAGCATTACCCCTTGTTTACATCAAAACCCTTACCCTATCCTGTTGCGTTAGTCCAGCTCAATCATTTAAAGAGCAATCATTCGAATTATTCGTTTTATGCGGCCGCTATCCATTATTTTTTTTCAGATCAATCCACAAATGAACTTGATTATGTCCTGTCATTGCCGCAAAAACGCTTTTTTAGAAGCAATAAAGACACACAACTGACTATCGGCACTTACAATGTTCAACTTTGGCCTTTTTATGCCAAGGTGGCTATGCGTATGAACGAAGCTAAAATGCGCGCACAGCTCATTCCTTTAAATCTTACGCATTATGATGTCGTTGTATTGGAAGAATTAATGGATAAAAAATATCGAAATGAAGTGAGCACACTCATGAGAAGAGATTATCCGTATCAATATGGTCCGACGATGGATCATGCCCCTTTAAGTGGTGGAACCGTTATTTATAGCCATTGGCCTATTTTAAAAAAGGATTCTCTGATTTATCAGGAATGTAATCAGGTGGATTGTGGTGCTGCTAAAGGCGCACTTTATATTAAAATAAAAAAAGGAAATGTCATTTACAATATTTTTGGAACCCATTTGCAAGCGACTGAAGGCGCTCATACAGCAGCAAGGGACGAAGTTGCGCGTGACAAACAATTTAATCACTTACGTCAATTTATAAAAAAACAAAAAATTAATAAAAATCAAGCCGTCATTATTGCAGGCGATCTGAATATTGATTATCAAGCCTGTTTCCTTAGAAAAGAATGTAAAGAATATCAAAAGACAATTCTAACGGTCGATAAACATTATCCCCGTTGGAATAATATTTCGATAGTTCCTTTTGGCAGCGATCCCACTAAAAATCTAATGAATACTGATCCAGAAGGAGAGATGGAAGATTATATTTTACCTGATTCTACGAGCTATCTCGCACCAATAGCCCAACAATCGCATATTCGAGTGATTCGCGAGCCTGCTATCCCTATTATGTACGATGGAGGTTTACAGGTTCTCCATAATCCGTTTGGTGATTTGGATTTATCCGATCATTTTATGTTTGAATCCGTATTGACCTTTCCAGAGGAGAAGACAACCTAAAAAGTTCGAGTTCGTTCTGAAGTAAAGAAAAACATAAAATGAAAAAAATAATGCGAATAATACTTTTTTTAGTCATTTTTTATGTCCCCTACACGCTGGCGTTGGAACCTATCCCGCCAGCACAGGGGCTTCCATCCATCCACAAACTCTATGTATTTGGAGATAGCCTGTCGGACACGGGAAACCTTGAAGCGGCGACGTTATCTTTTTTACCGAATGCTCAAAATTATTTTATGGGTCGTTTTTCTGATGGTTATCTGTGGATTGACGATTTAGCAAAGCAGTACCATACGACCGTTCAGGATAAACAGTTTATTGAAAATTATGCGGTGGGCGGAGCTACTGCATTTCCTTATATGGATCTTGTTTCTATTTTTCACTGGGGATATTACTTAGTGGGGTCACTGGGGAACCAGCTTTACGACTTTACGAAAATGCATAAAAGATTCCGACCGGATGATTTAATTATTATCTGGATTGGCGCGAATGATTTATTATGGGCAGGAGACATGTATTTTTGTGGAAAACTGACCAAAGCCTGTATTGAAGGTCACGTGCAAAAAGCAAACCAAAATAATATCGTCCAAAAAGCCTTCAATAGTGTGAAAGCCCAAGTGCAAAAAATGGAAAAAAGAGGAGCTCAACATATTATACTGGTAGGGCTTCCTGATTTTTCCGAAGTTCCTCGATATATTTTCCAACAACCTGCAGTGGCGGCGCTGAAAAAAGCAGATGCTCACGCGTATAATGAAGAATTAAAAGCCTTTGTTCGCGAAAATCAAGCAGCAGGGCATGCGATTCTTTTTTATGATTTAAATCGCGTTTTACAAAAATTGATAAACCATCCATCTGAACAGGCGAAGTATAAAATTACGGATACGGTTCATTCTTGTCTCTATCGTCATCAAGAACCGAAGTTTTCGGATTGGGAATCTATTGCGCTTAATCGTTACAATCCATTCGCGATGGTTGCCATTATTCCTGTGTTTAGGGATGCGTTACCGAATCCTCATGATTACCGCCTTCAGCATTTTAAAGAATTTGTGGATAAAAAATGTGGGGCGCATTATTTATTTTGGGATACTTTACATCCGACTAAAAAAGGACATTTTGTTATTTTTCAGCACTTCTTAGCTTTTATAGACAAGCATTTTAGGATAACTCGTCCCCATAAAGATAATGGTTTTTGTTATAATCTCCACGTTATCAATAAAGGGTGGTATCTATTAAACGTCTCTCAAAAAAATAGTCGATGTGGATCTCACAATAATTATTTATTGAAAAATAGTGAAAAGCTTGTTTCTGTCGCTTATGATCAACCGGTAAAATTGAATGCAGTACTCGGTAAATCGATGATATTTTCCCATTTACCGCGGCCTGTTCAAGGCTTAGGAGCAACCATTCAATGTACGGGAACGACACTTATCCATTTTAGCTGCAAAGAAATCACTGAATAGGATCCAAGCTGTTTTTCGAGGCAGGGGATTTTCAATGAAAAATAGGAAACCATTATGCGTGGAATATTAACACTCGGTGTGGTGTTGCACGATTGGTTAAAAGAGAAATCTTTTCGTGAAACATTTAATGACTTCATTAAAAATTCGATGATTCGTGAAATTTCCATTTTTCGGGATAGGCATAAAACTGCGATAAATTTGAATGAAGTCAAACAATTTTCAGATGAAATGCATAGCGTGCGTCCCGATATCGTCCTTGCCGTTGATCACGAAGGCGGATGTGTGCAACGATTGCGAGGTAATGGCTTTACTGTGCTACCACAACCGGATGAATTACGCCAACGTTATGAACAAGGTGACGAAGAAGCGTCAAGAAATAGAGCCTATGCGTGTGGCCTTATCACCGCTTATGAGTTACGAAAAGCAGGCATTACGGTTTTGTATGGTCCCGTAATGGATACCTATCATGCGGAGGCTGCCGTTATTGGAAAAAAGGGTCGATCGTATGGAAATCCACCGCAGAGTACAGATTTACTCAACCATTATTTAAAAGGAATCAATGGGTGTTTGTATATCATTGCGAAGCATTTTCCGGATCATGGTCAAGTCATTCAGGATACGCATGTAGAAAGTGCTATTGATACCCGTCCACTCGATACTATTTGTAAGCAATCTTTGCCGCCTTATCGCGATTTGAGTTATGACGGTTTGATGATTCCGCATGTCATTTATTCGGCAGTGGATAGGTTACCGGCGACGCTTTCAAAAAAAACGATTCAATTCTTTACTGCCCAGCTGGCAAAAGATTCTTTGCCGTTATTTAGTGATGCGTTGGAAATGGACGCATTGAAACGTGTAGCGCCAACAATCAATGAACGTGTGTCTCGATGTCTTGAAAGTGGCTGTGATGCTATTCTCTATTGTGGGGGTGGGGGCCAACGCGAGCTTGATTATTTCGATAAACTTGAGCATTTGCTTACTTTTCTTACTGAAAAAAAACACACGGAGCCCGAATTTTTTCGTCGCTATCAGGAAGCGGAACACAAAATAAAACGTTTATCTAATCGTCGTTTAAAACAGCCGCCTTTAGTGGAAGATTATAGACAGGCTCAACGCGTGATGACTGAAATATAATGCAAGGGTTATTTGGTTATTTTGGTTTTAGACCTTCTTCAGTTAAAGCAGCGTGTACAGCCTTTCGTTTGGCAATGTTGTCGAAATAAGCAGTTAAGTGTTTTGTGTTATCCAGATTAAATTTCATAGCAAAGGCCCAACGTAAAATAGTAAACAAATAAGCATCAGCTACAATGAAATGCTGTCCTTGTAAATAGTCATCTTTTTTGAGCACATCATTCAGATAATTGAATTGGGTTTCAAGCTTTTTTCGGAGGATGAGTTGGTATTCTTTGGGTGTTTCGGGCGTAAATAAAGGACTAAAACTTTTATGAAGCTCAGAAGAAATATAGGCAAGCCACGAGATGGTTTGGTAGCGTGAAAAATCGCCGATAGGCGCAACCAGATCGGTGTGGAACGTATCGGCTAGATAAAGGACGATGGCCGGACCTTCTGTCAATAAATGACCATCATCTAATCGTAATGCAGGAACTTGTCCCTTAGGATTGATGGACCAATAATCTTCTCCTGATTCAGTCTTTTTTTTCATTAAATCGACTTTTTCCAGTGTAAACGGTTTCCCTATTTCGCGTAATATAATATGAGGCGATAAAGAACACGCACCGGGGCTATAGAATAGTTTCATCGTCAGCTCCTTTAAATAATGGATGAGGCGTACAAACCAAGATGAGCAGCGTGCTATTTGTTGATATCGTGTGTCTCCCCATACAGTAGCTTATTTTTTCTAAAATAACGAATATTCATGCGTATTAAACTAAATTGAATAGGCCTATTTTTAGATTAAATTTTTCTAAGGGTCTATTATTTTTATTCTTGTCAATAAAAGAGAGGTATGCTAGCTTCCAAGGTTTAGTAACAGGATGTTTTATGAAAAATGAAAATAATGAAATAGTATGGATTACGTTGCCGTTTGATCAAGCCAGAAAAATTCAAAAACTTTTGGATTACTGTGACACGTTTCCCCGCTTAACCATGCATGATTTTATTGAACAATTAAGTCACCATACAGAAAAAATGGGGATTCAAGCTGAGAAGGTAAAAGGTTTTAAAAAAAATTGGTTAAAGCCTGAGATAGACGTCAATTATTTGAAATCGTTAATGAAGACATTGTCGCTATTAGAGAAAGCAAAAAAAGTAAATAAAAGATGGCGTAAAAAAAATAAAAAAACAGGTCAGCTGCTTTATCCTTATTTACAAGAAAAAAAATTCTCACTGAATGAATTTTTGGGCTTGTTTATTTTATATTCCTCTCGGCCCGATTTACACAGTTCAACGTTATGTCAAGCGTTAAATGATGATAATGACGCGATTATAAAAAAAGAATTTCTTGAGAGCGCTATGGAAATTAACGAAAAAATAACTAGCTTTTCAGTTCCCAAGGAGTTGTCATATTTAGGACTCGTTAGAAAACGTTTAGTTTCTCCTTCGGAAGTTAATTTAGCTTTACTGAGTTACGCCTTTTTTTCTAAGGATCTCAACGTCATGTTACCTTTTAAAACAATCGGAAAAATGACCGGGAGGTTAATGGCGGATTATCAAGGTAAGATTCGAATTGCATCAGATTATATCGATTCCTTCGTGAAGACGAATTCATTAGGTGCAACGTGTGTTAATGTATTAAAATCTTCTGGGTTAGTTTGGGATGAGGTCACTGACAATAATAGAACGAAAAGAAGTAGTGAATATAAACAAGATTTTAGGAATACATTAAAAGATGACTTAGAGCGAGTAAATACAACAAGATTAGAAACAGTTAAAAGATATGGTTTTGAAGGTATCAATGGAACGCGTTTACTCAAATTACGTGAATCATCACAGGGAAATAGTGTTGATTTGAATCATCTCTTAATCAGTAGCTTGACTTTTTTGACATTGATTTCTCATACGCCTATTGGCGCAATCGTGAGAAACATTAAGAAAGACATCGTAACAGCAAGCAATTCTATCGGGACTTTTTTCTCAAAAAATGTTCCCAAAATAGACAAAGAGCCTGACCAAAATGAAATTCAATTTACGCTTAAATCGTGATTTTGTCATTTTAAAATAGAATACAGAAGGCACTACAAACGTAGACGATGTCGAAGACAAAAAATGGCTCTTCGGGAGTATTCAATTAACTGTGTCAACGCTAAACTAAATCAACAATTTTAGGAGTTGACATGAAACAAGCCATACTCAGTAAAGAATTTGAAGCTGAAGCGATAGCACGGCTAAAATCAGGAGAATCGTTAACAGGAAAAGATGGAATATTAACGCCGTTAATAAAACAAATTATCGAAGCATCGTTAGAGGGGGAAATAGACGCTCATTTATCAGAATCTAAAGCAACGGATATCTCAAATCGACGCAATGGAAAAACCAGTAAGTTATTAAAAACGGGGACAGAAAGTTTTGAGCTAGAAACACCCCGAGACCGTTTAGGAACGTTTGAACCACAAATGGTTAAGAAACGTCAAACGGTTTTAAACGAGTCCTTAGATAACAAAATACTGTCATTGTATGCACTTGGGATGAGCTATGAGGCGATCCAAGAACATCTGGCGGGATATGTATGGTCTTGAGGTTTCAGCCGCTAAAATTAGCTTGATAAGCGATAAATTAATGCCGGTTATAACGGAATGGCGAAATAGACCGTTAGAATCTGTGTATCCCATCGTATTTCTCGATGCCATGCATTTTAAGGTGCGTATTGAAGGAAAAGTCAGTAGTCGTGCTTTTTATTCGGTTTTGGGTGTTAACAATCAGGGTCGTAAAGAAATTTTAGGGCTGTATCTTTCTGAAAATGAAGGTTCTCGTTTCTGGCTACACGTTTTAAATGATTTGTGCGCTCGCGGAGTTGAGGATATTCTCATTGCTAGCATTGACGGATTAAAGGGTTTTCCTGAAGCCATTGCTGAGGTTTTCCCCCAGACAGAAATTCAGCTTTGTGTGATTCATCAAATCCGTAACTCATTAAAGTACGTGACCAGCAAAGATCAAAAATCCTTTATGGCTGATTTAAAATTGGTTTATCGTGCGAGCTCCAAGGATTTAGCCGAGCATCGCCTATTGGAGCTTGATGAAAAATGGGGTAAAAAATACCCTGCTGTGATTAAGTCTTGGCAAACTCAATGGGAGCGTTTGTCTCAGTATTTTAAGTACCCAGAAGAGCTACGACGTATTGTTTACACAACGAATATAGTGGAGGGGTTTCATCGGCAAGTGCGTAAATATACCAAAAATAAAGGCGCTTTTACTAGTGAAAATGCCTTACTTAAATTAATTTACTGTGCCTGTCAAAAAATACTAGAAAAGTGGTACCAGCCCCTGCATAATTGGGCCTTAATTGCCTCTCAACTACAGATATTTTTTGATGGCAGATTAAATTTACAGTTACGATAAAACTATTAATGACACAGTTTTGTGAACACTCTCTACTCTTCTAGAATCAGTAAATCCTCATCCGATAGACCCGTTATTTCCTTGATAAGTGAAGATTAATTCGTTTAGCTAACATTTTTTTAGCAATATTAATTGCTTTACAATACTCTCCTTCTTGCCGACCTTGCTGTTTTAATTGCTGTGCTGCATTCATAATATCTTCCTCATAGTCTTCGATGGTTTTAAGCTTCTCAATCACCTGGTTCACATTGGCAGTCTCACCTTTGACTAACATATAATATATCAATTGATTGAACAAATCATGATCAGGCTTCACCCGTTTAATTAGCTTTATAATATGATCGGCGATATCCTCTAGATCTCTGGTAAAAATATGTTTTTGAACAATTTCTAAGAAAGCAAGCTGTTTGTGTCGATAGATTTCCTTATCCGGCAGTACATTGAGATCGACAAGCAGTGGGTCATCGAAGAAATGTGCTTTTGCAAAGGGCGTGTCCTCAACGCAATCGATAAGCTTTAAGCAATAAGGGTACTGACCTTTCCCATGGTAGAAAAGCATCGAAATAACAACCGGTAATTTTTTGTATCCAAGGTTTAGATGCTGCTGCATAATGGCCACTTTATAGCGGTGCATGCGAAAAGGCATCAGTTCTTCTGCGGTGCTTTGATGTTCGAGATTAAGATAAACATAACCGTGCATCCCATTGACTTTCAACGAGTACAAAATATCAGAATGATGTTGTTTCAGATCTGCATCGACAAAAGACCCGGGCTCAATCTTTAACGTCGAAAAATCACAGGCTTGTTTCATGTGTTTGGGCAAATAAATCGTGATGAAGTGGGTTGCAACTTTAATATCCGTAAAAAACGTCTTAAAAATGGCATCGTGCGCATTATGAATCTGAATCGACACGGTTTTGTTATCCTGATTATGATTGAGAAAAGAAGTTTATCACGGAATATCGTAAAAGATAATAATTAATCGGAATTTTGAATAATATACTGTTTCTTTATTGGCTCTATTAATTAAGTCTATTATTTTTCGAACAAAGGATAATAAATTTGAAGGGGTCTTTTTTTTCTATTCACTACTGCGAAATCAGTCAGCTTATGTATGCGTACTGAAGTCTTGCTCATTATTTCTAAAACAGTAAAATGACGGACAACTTCTGCATCCGCAATCAACGATCGATGACATCGCCAGGGTACTGCTTCGGCGCACATGATGGCGACCTTTTTATTTTTCTTTATTAACTCATTTAACGTTTTCAAACCTTCGAAAAATTCAGTTGTTTGCATATAGTCTGCAAACCCACGAAAACCTGTATTACGCCATCCTCTATTGATGGAGTTTCTCGTCGTTCGACGTAAGCCACCTAATTTGGGAAGATGGGTGTAAGCGATTTTATATTTTCGAAGCGATTTTTTGAGTTCTTTTTCATTAAACCACGGCACATGACGAGACCTTGGAAGGGTACGCACATCAACGAGGTGCGTAATGTGATAGGCCTGCAATATATCGAGAAATTCCTGAAGAATCCGTGTCGAATGTCCGATTGTGTAAAGCTTAGGCATAGACAATAAGCCTTATCCTGCTGTATCGAGTCTGTAAAGTGCGATACGAAATAAAGTAGGTTTATGAAAGCACATACCTCTCTAAATAGATCACACGCGTGTAAAATCAATTGAATGATAATGTGTTATTCTTGATCTAAAAAACTGCGTAGGGGTTCTGAACGTGTCGGATGACGTAACTTACGTAAAGCTTTTGCTTCAATTTGACGAATGCGTTCACGCGTTACATCAAATTGTTTGCCGACTTCTTCCAATGTGTGGTCCGTATTCATATCAATACCAAAGCGCATACGCAATACTTTCGCTTCTCGCGGCGTCAGTGAGGCTAATACCCGTTGTGCTGTTTCGCGTAAACCTTCTATTGTCGCGGCGTCAATAGGCGATAAAGCGGCGGCGTCTTCAATAAAATCACCCAGGTGGGAATCACCATCTTCATCACCGATAGGTGTTTCCATCGAAATAGGTTCTTTAGCAATTTTAAGAATTTTTCGAATTTTATCTTCAGGTAAACCCATTTTTTTACTGAGATCTTCGGGCGAAGGTTCTTTTCCTGTTGCTTGTAATATTTGACGTGAAATCCGGTTTAATTTATTAATCGTTTCGATCATATGCACAGGAATACGAATAGTACGTGCCTGATCAGCAATGGATCGAGTAATCGCTTGCCGTATCCACCACGTGGCGTAGGTTGAAAATTTATAGCCGCGGCGATATTCAAATTTATCGACCGCTTTCATTAAACCAATATTACCTTCTTGAATTAAATCAAGGAATTGTAAACCTCGATTGGTATATTTTTTAGCAATAGAAATAACCAATCGTAGATTGGCTTCAACCATTTCTTTTTTTGCTCGTCTTGCTTTCGTTTCTCCTGCGGACATTTGGCGATTAATTTCTTTAATTTCAGTGATGGTCATGCCTATCGTTTTTTCCAATTCATGTAATTTATTTTGTGCGGCTGTGATGGGAGCGAGTAGCTCCTTTAAACGGGATGAGTAACTTTTTTTAGCGTGAATATGTTTTTTTAGGAAATTTTCATTGGTTTCATTTTTGGGAAACGTATTAATGAAAAGCAGACGTGGCATTTTTGCTTCATTAACGCATAAACGCATAATAATACGTTCTTGGAGTCGAATTTTTTCTAAAAGCCCGCGCATGTTGCGTGTTAATTTGTCGAGCTGACGTGGGATTAATTTAAATTTAGTAAACGCATCGGCTAATAGGACGGCTTGTTTTATGGTTTTTTTATCATGACGTCCCCATTTTTTTTGTGCGGCAATATACGCTTCATAATGGGCTTTTAATTCAGCAAAGCGTGTATGTGCTAATTCTGGGTCAGGCCCACCATCCAGCTCGCCAAAACCTTCATCATCGTCCGTTGCACTGATTTTAGATTTAGCATCATCACCTTCATCATTATCTTTGTCATCTGTGCGTTTATCACTTCTGTTAAAACGTTCATCAGGGGTTTCTGTGGACGTGATATTCTTTCCAGAAGGCAATTCAAGAGGTATGGATAATTCTTCGAGATCTAAAAATCCACTAATAATGTCATTTAAACGGATTTCTTGTTGTTCATACCGCGTATACTCGTTCAATATATGGGAAATATTGACAGGATATTGAGCAAGTGCGGCGAGTATGGCTTGCAATCCGTCTTCAATACGCTTGGCGAGTTTAATTTCACCTTCGCGAGTCAGTAATTCAACGGTTCCCATTTCACGCATATACATCCGAACCGGATCCGTTGTGCGACCTAACTCAGTGGTGATATTACCTAAAATAGTTACATTTTCTGAACTATTCTCTTCTTCTGCATTATTGACAATACTCGAGGAGAGTAATGTTTCCATATCCGGGGGAACTTCATAAACCGGTATGCCGATATCATTAAGCATCAAGATGATTTCATCAAGCTGCAGTTGCTCTTGCTCAGCTTCAGAGATAATATCTTCTAACAGATGGTCATTGATTTCAGCATACGTGACAAATCCTTGTTTTTTACCGTGTGTAATAAGCTCTCGTAAACGGGATTGTTGTTGTTCGAAATCCATAGCTGCGCTTGACCTCTTGGGAAAGTAGTAATTTTATTATATACCTAATTGAAGATAAACCTATAAACCTTTAGCGTCAAAGGTAACTCCTTTAAGGCAAAAAATTATGCGAATACTCAGTTTAGGTACAAACTTAGGCGATAGTTTCAATAACCTACGCCAAGCGCTGCAATTATTACAAAAATCACGGAAGATTGCACCTTATCGAATTTCTCCTCTTTATAGTTCACAAGCGCTCTTACCCGCTTATGCCCCGGTGGCTTGGAATCGATCTTTTTTAAACCTTGCAGTGGCGTGTGAAACCGATTTGTCACCGGGTGAGGTATTGACAGTGATTAAACAGATTGAACGTCAAATGGGACGAGAAGAAGGCCAACGGTGGGCGCCACGCATTATCGACATTGATATTTTAGCGTGGGATAATTGCGTGATTAATCAGGCCGACCTAAAAATTCCTCATGCTGAGCTGTTATCAAGACCTTTTGCGCTATGGCCGTTGCTTGATTTATGGCCCAATTGGCAACACCCTACAGCAGAATTCAATGATGTATTGTCCAATTGGGGATCGCGTTATAGCGGTGAACAGGCACCTTGTGGAACGAAACAATTGCCTCATCGCTTAGAGGGAAGTGCGTTAGTGGGGATATTAAATATCACACCCGATTCGTTTTCTGATGGAGGTCGTTTTATAACCTTACCTAATGCATTGGCTCAAGCTGAAAAACTGGTGCGCGAAGGTGCAGAAGTGCTGGATATTGGTGCTGAATCCACTCGGCCACATGCTAATCCGGCTGTTTCACCTGAAACCGAGTGGGCATTATTACATCCTGTTTTAGTTGCCTTAAAAGAACAGATGAAACAATGGCCTTTTAAACCCAAATTGAGTATTGATACACGACACTACCGTGTCGCAGAGCAAGCGATGCAACTGGGTATTGACTGGATTAATGATGTCAGTGGCTTTGTTGATCCGAATATGCGTGCATTGCTAGCCGGTAGTGTGGTGAAGTGTGTGGTGATGCATAACCTGGGTATTCCTCCACAGAAAACAAATGTGATGATGTCTCATGGCGATATATGCGAACAAATCACAAATTGGGCGGAACAACGCTTTGACCAACTTCTGGCTGACGGGGTGAATGCGCATCAGCTTATTTTCGATGTGGGTATAGGTTTTGGAAAAACGGCGCAACAATCCATTTTCTTGTTAAAAAATATTTGCCATTTTCGTCGATTACATTGTCCTTTGTTAATTGGCCATTCACGGAAATCGTTTTTAAACGCCATAACCGAAAAGCCGTTTCCTGCGAGAGATTTTGAAACAGCGATGCTCTCTTATCAACTGGCTGCACAAGGCGTGGATTTCTTGCGTGTACATAATGTGGGTTTAAATGCGCAAGCTATCCGAATGTCCACACAATTTACTCAATCAGAAGAATTCGCAACCGTGTAATTAAGAAAAATGGGAGTGCAAAATTAATTTTCCCATGTCAAATCTAATTCTCGTACGGCCTTAACATCATCTAAACGTTTTAAACGGAGGTGGTGCGGTGCATTATTGAGGTGTGTTGGATTTTTTTTTGCTTCAATCAGAATTTTTTCCATCGCGGATATAAACTGATCAAGTTCTTGTTTCGATTCAGTTTCGGTCGGTTCTATTAATAAACATTCTGGAATGAGCAAGGGAAAGTAGGTTGTGGGTGCATGAAAACCAAAGTCAAGTAAACGTTTGCTCACATCCATGGCAGTGACATTCGCCTGTTTCGATAAATTTTTGAGTGTCAAGATAAATTCATGGCTTGCGCGTCGTTGTGGAAACGCGGGAATGTAACCTATTCGTTGTAATTGTTTCAGTAAATAATTCGCATTGAGTGTGGCAAATTCAGAAACGCGTTTTAAGCCTTCGCGGCCGAGTAAACACGCATAAAAATAAGCGCGTAAAAGGATTCCTGTATTTCCCATAAACGTAGATAAACGGCCAATACTTTGCGGGCGATCCTGTAAATGAAGCCAGCGATAACGATTTTTTTCAAAAGCGACGATAGGTATCGGTAAAAAGGGGAGAAGACGTTCGCCAACCGCAACAGGCCCCGCACCGGGACCTCCACCACCATGAGGCGTTGCAAATGTTTTATGCAAATTAAGATGCATCACATCAAAACCCATATCTTTAGGACGTACTTTGCCTAGAATGGCATTGAGGTTAGCCCCATCGTAGTAGAGTAATCCGCCTGCTTGGTGGATAATCGACGCAATCTGTTCAATGTGTTGTTCAAATACACCCAATGTGGAGGGGTTTGTTAACATAATGCCAGCGGTATGCGATCCAACGGCGCTATATAATGCGTCTAAATCGATATCACCTGCTGGATTCGTAGGAATTTCGCGCACACTATAACCACACATGGCCGCAGAAGCCGGGTTCGTACCATGGGCTGCATCAGGGATTAAAAATTCTGTTCTTGCCGTATCACCTCGTGAAGCATGATAGGCTTTAATCATGGCAACACCGGCAAATTCACCTTGCGCACCCGCCATGGGCGTCAACGAAACGCCGGACATTCCGGTGATGTCTTTTAAAATTTCTTGAAATTCATACAGACAACGCAGTGTGGCTTGACAAGATGTTTCAGGTAATAAAGGATGTTGATGAAGAAAAGCAGGTAAGGATGCCAAACGATGTACGCCACGTGGATTGTACTTCATTGTGCATGATCCGAGTGGATAAAAATGCGTATCGATGGAGAAATTTTTTTGGGAAAGACGGGTAAAATGTCGCACAACTTGCAATTCAGAAACTTCAGGTAAGCAAAGTTTAGTTTTTCGTAAATAGTTTTCAGGGATAGACGTTAATTGAGTGTTGAATGTTGTATCCTTTGAATCAAAAGCGCGTATTTGCGATTTTGCTACACGTCCTGTCTGACTCAGTTCGAAAATAAGCATAAATTTGAGGTTAATTAGAAAGTAATTTTAATAACGCGTGTTGATAGACCTTTAAATCCGATTGGCTTTTCGTTTCTGTGGCACAAACCAGCAAGGCATTCCCTAATTCAGGGTAGTGGTGTGATAAGTCATAGCCACCGTGTATCCCGACTGTTGTTAATTCACGCAGTAAATCACGAGCAGGTTGAGGAACGCGAATGACAAACTCGTGAAAAAAAGGGCTATTGAAAATGAATTCTATTTCGGGTAGTTGCGTGAGTAGCGCTGCCAGCTGCCGTGACCGTTGATGAGATAAAGAAGCCACGTGTTGTAACCCTTTGGATCCGAGTAAACTCATATAAATGGTTGCCGCCGTAACGAGTAAACCTTGATTTGTGCAAATATTTGACGTGGCTTTGGCTCGACGGATGTGTTGTTCCCGTGCTTGTAAGGTTAATGTAAAACCAGGCCTATTGTTTTTATCGCGTGTACGACCAACAATCCGGCCTGGCATTTGTCGTAACCATGGTTTTTTGCAACACATAAACCCAAAATAAGGTCCACCCCCTGCAAGCGGTACACCCAGCGCTTGTCCTTCACCACACACAATATCAGCGCCTTGAGTGCCCCAACTTCCTGGCTCTTTGAGTAGCGCCAAACTTAATGGATTGCTGACAGCAATGACAAACGCGTTTTGACTATGTGCCCAATCGGTCAGCTCATCAACGGATTCGAGAACACCAAAAAAATTGGGTTGCGGTATCACTAAAGCACACATATCGTTTTTTGGATCATTTTCCAGGGTTGAAAGCAGTATTTTACCCTGTTCGGGACAGTAATCCAGTTCAATGAGTTCAATGGCTTGTTGCGTTACAATGGTTTGTAACGTGTGTCGATAATGGGGATGTACCGTGCGTGGAATTAAAATTTTAATCGAGTGTGTTTTTTTGTTTGATCGGATGGCCATTAAAACAGCTTCGGCCAACGCTGTGGCGCCATCATAGAGCGAAGCGTTTGAGTAGTCCATGCCGGTTAGGCGGGCCATCATGGTTTGATATTCATAAATGAGTTGCAAGCTCCCTTGACTTGCCTCGGCTTGATAAGGGGTATAGGCCGTCAAAAATTCGCCCCGACTTGTAATCTCCCAAACAGCAGCAGGAATGTAGTGTTCATAAGCGCCAGCGCCAATAAAACACAGTCCTTTTTTATTTTCTTGACTTCTTTTTTCGATGATTTGCGTTAATTCCATTTCAGTGAAGCCGGAAGGAATCTGGCTGAATTCGATCGTTTTTAAATGAGGGGGGATTTCGTCAAATAAATCATCAATCGTATGTACACCCAGTGTGGCTAACATTTCTTGGATTTCAACATCAGTATGAGGGACAAAAGGCATTTTAGGCCTCAACCAAAATATGTTGCTCGTACTGTATTTGATCCATTAATTTTTTTAGTTCAGTGGCGTCTGAAAATTGTAGTCGAAACAACCACCCTTGTCCGTAAGCATCCGTATTAATAAGCTCAGGTTTATCGTTCAATGACGTATTAATATCTGTTACCACACCTGAAAGGGGCGCATAGACATCAGCAGCGGCTTTAACGGATTCTAAAACACAGGCTTCTTCATGTTGATTCAAGCGTTTATTAATCGGAGGCAATTCAACATAAACGACATCACCTAATAGCTCTTGGGCATGTGGAGTAATACCGACATAGACACTGTTGTTCTCTTCAAACCGAATCCACTCGTGAGTCGATGTATATTTTAATTCAGGTAAATTTTTCATGCTAATGGCTCTTTTATATAACTATAAATTTAATTCTTAGTGAAACGTTTTTTTTCCTTTTCGTATAAAAGGAGGTTTAACGATACGTGCGGTGTATTGCTTCGTGCCCATGATAACATCACAATAATCTTCATGGTGTGCGTAAGGGATTCTACCCAACGCAATGGAAGTACCTAACGTCGGTGAGTAACTCCCGCTGGTGATTTCACCTTCTCCTTTTGGTGTAATAATTTTTTGATGGTTACGTAGAATACGTCCTTTTTCTTCGAGTACCAACCCAACAAGTTTGCGCGTGAGATTTTCTTTTTGTTGGTTGAGTGCTTGACGGCCGATAAAACTGCGATCAATCGGATCCCACGCCACGGTCCACGCCAGGTTGGATTCTAAAGGAGTCGTGGTGATATCCATATCTGAACCTTGTAAATTTAATCCTGCTTCGAGTCGCAAGGTATCCCGTGCGCCTAATCCGCATGGTTTACTCCCTAATTCAATGAGACGTTGCCAGAAATTTTCCGCTTCATGCAGGGGTAAAATAACCTCGAGCCCATCCTCACCGGTATAACCGGTTCTTGCGATAAACCAATGATTATCGTGGAGACAATGAAACGGCTTTAATGCGCTTATTAAGGACTGTTGATGCGCATTGAAGGCTTGTAGCGTTTTTGTTATCGCATGAGGACCTTGAATGGCAATAATGGCGAGATCGGTCCGTTCAACGATCGAAATCGTCGGGAAATTCTGCGCTTGTTTTTTCATCCAATCCAGATCAGAGTGCCGATTCGCGGCGTTAATGACGATACGATAAATGTGTTCAGAAAGTTGATACACAATTAAATCGTCTAAGACTCCACCGGCATCATTTAACATGCAGGTATATAAGGCTTTTCCCGGAATAAGACGTTGCGGATTGTTAGCGAATAAAAAACTAAGATAGGGTAATGCGGCTTGACCTATAATATCGACAGCAAGCATGTGCGAAACATCAAATAAACCACTGTCTTGTCTGACAACATGATGTTCTTGTATTTGTGAACCATAATGCAACGGCATTTCCCAGCCGGCAAAATTGACGAGTATCGCCCCATTTTTTTTATGCTGTCCGTGAAGAATTGTTTTATTTTCCATGAATGCTAGCCATTTCGTAAGTTTTTCAATGTCCTCATTATAACGATTAGGTGATAAATTACTAGCGTTTGAAGGTTACTCAATCATTGAAAAAGTTAATTCAAATGGGTCAAGATACCATCCAGTTCGTCTAAACTATTATAATGAATGATAAGTTGACCTTTCCCTTTTTCCGTTTGTTTAAAGTAAACTTTCGTTCCTAATAATTCCGATAGCTTACGTTCTAATTGTTGTACATCCGCATCACCATGGAAAGGTTGAATCGTTTTGGTCGAAGTAAGTTCCAGCTTTTGTACAAAACGTTCCGCTTCGCGAACCGATAATTTATTTTTTACAATTTTCTCAGCCGCTTGAATTTGTAGAGGACTGGATAAACTCAGTAAAGCTCTTGCGTGGCCCATTTCAAGTTGTCCTTGTTGTAATAAACGTTTTACGGGAGGTGCTAAATGTAATAAACGAAGTAAATTGGTAATCGTACTGCGTGAACGACCTAAGGTCGTGCCAATTTCTTGATGCGTGAGTTTAAATTCATGAATCAATCGTTGTATCCCTTCGGCTTCTTCCAGTGGATTTAAATCCTGGCGTTGAATATTTTCGATCAAGGACAATGCGAGAGCGGTTTCATCTGAAATGTCTTTGACAAGTACAGGCACTTCATTAAGATGCGCTAATTGAGCAGCGCGCCAACGACGTTCACCGGCGATAATTTCGTAGCGGTTTTTCTCAATAAGGCGTACCACAATAGGATTAATAATCCCTTGCATGCGTATTGAGTGCGCTAAATCTTCGAGTGCATCTTGGGTAAATTCTCTTCTCGGCTGATAACGACCGGCTTGCATGTATTCAATAGGTAAATGACAAAGTTCTTCTTTTTTAAGCGTTTGTGTTGTTTGTACTAAATCTTCAAACGGTTGACCGCTTAATAACATATCAAGATTTCGACCTAAACGAGATTTTTTCATCCGAGTACCTGCTCAATGGATGATGTTTTTTCAGGGGAACGCGAACGTTTTTTTAAAAAAACGTTCGCGGGGGTATCGGTGGATGCATGTATCGATGGAATAGCACGGCCGTCACGGGTTAATATTTCTTTGGCTAAATTTAAATAGGCCTGACTTCCATTGGATTGAGGATCATACAATAAAGCGGGTTGTCCATGACTCGGTGCTTCTGCAAGTCGAATGTTGCGTGGTATTCGCGTCGTATACAGTTTATCTTTAAAATGCATCGAGAGCTCTTCTGAAACTTGTTTGGCGAGACTATTCCGACCGTCAAATAGCGTACGAAGTATCCCATGAATATATAAGTTGGCATTGGCAGTCGCACGTAAACTGTGTAATGTGTTCATGAGATTACTTAAACCTTCTAAAGCAAAATATTCACATTGCACGGGAATAATAACCGACTGAGCGGCAACTAATGCATTAATTGTTAATATATTTAAGGATGGCGGACAATCGAACAGAATATAATCATAATGATCTGCCAAGGGCATTAGCTTTTTTTTGAGTGTATATTCACGTTGTTCGGTTTTTAAGAGTTGAATTTCAGCATGCGTTAAATTTCCTGAACCCGGTATTAATGTATATTTTCCGGGCGTTACGATTAAACTGTGCTCGATTGAAATTTCGCCTAATAATACCTGGGCACTATGCGATTTATATTCTTTTTGTAATAGACTGCCAGTGGTTGCATTGGCTTGAGGATCGAGATCAATTAATAGCGTTTTTTGTTCTAATAAAGCCATCGATGCGGCAAGATTAATGGAGGTGGTGGTTTTACCCACTCCCCCTTTTTGATTTACGATAGCAATAATTTTGCCCATAATGTCCCATAATTTATCGTGACAAGTTTGATATAGTATAACGGCTTACTGAAAACTTGCTACACCATTGGATGGAATACCGATTTGAATAAAACGTGACTATCATGCGAGTAGGTTGACACATAAAGAGTTTTTAATGTTCAAATTTTTTCAATACTGCATTTTGCTATTGGCCATCGGCTTTACATCGTCTAGTATAGCAAAACCGATTCAAGTTATCGCTGCTGAAAATTTTTATGGTGACGTTGCAAAAGAAATGGGTGGTGATTTTGTAAAAGTAACCACCATTCTGAATCAACCTTTTCAGGATCCGCATTTATTTAGTTTAACACCGCATATTGCTAAGGTTTTGGAACGAGGGGATCTCATTGTTTATAATGGTTTAGGTTATGATTCCTGGATAAAAAACCTATTAAATGTACAAAAAAATTCCCAAAGAACCGTGATGTGCGTTGCTGATTTAATGCATAAAAAAGAAGGGGATAATCCTCACATTTGGTACGATCCCCATACCATGTCGGTTTATGCGCAAGCTTTGAGCCAATTTTTAATGACAATTGATTTTCAGCATCGTCAGCAATATCAAGCTCATTATCAGGCATTTATGGCGCAGCAGAAAAAGTTATACCAACTGATAAAGCGTATAAAACGTCAGCATCCCAATATTTCGGTGATTGCAACAGAGCCTATATTCGGTTATATGGCACAGGCGTTAGGATTTCGTATGGAAGGAATCGCTTTTCAACACAGTATGATGAATGGTGTGGAACCGAGCCCCCAACAGGTTCAAGATTTCCAACGTCAATTACAGCAACATCGTGTCAAACTGGTTTTTTTCAATCGTCAAGTCAGTAGTCCTTTAGTCTTTTATTTATTACATCAAGCAGAATTAAATGGGATTCCTATTATAGGTGTTACCGAAACTCAACCAGTGTCAACCACTTATTATCAGTGGATGAACGATCAATTGAAACGGGTGGAGTATGTGCTCAATGAACGCCATTGAATTTAAACAGCTTAGTCTTGCCTATGGGCCACGTTGTATTTTTCAAAATTTTACAGCGTCTATTAAGGGGGGAGAATTTGTTGCTATTTTAGGCGCGAATGCGGCTGGAAAAAGTACATTACTCCGTTCTATTTTAGGTTTAATTCGACCTATCCACGGATCGATTTCATTATTTGGACAAGCGATTCATCAAGGCGCCCCTTTTATTGGCTATATGCCTCAGATGCGACAAAACAATAACAATAATTTGAGTGCTTATGCATGGTTAGGTGCTAATTTAAAAGGATATCAATGGGGTTTACCTTTTTTAAATTCAAAAAAAAAACAGGAATTGCAGCGTGTTATCCATTTGGTAAACGCTGAAACTATCGCGCATCGACCGTATAATCGTTTGTCGGGAGGAGAACGTCAACGTTTATTATTAGCGCAAGCATTATTGAATAAACCCAAAATTTTATTGCTGGATGAACCACTGATGAATTTAGATCCCCATTACCAGGCTGCATTGGTTCATTTAATTAATACGATTCGTTTGGACTATGGCATGACCATCTTGTTTACTTCACATGATATTAACCCGTTGTTAACCAGTGTTGATAGAGTACTTTATTTGGCGAAAGGTCACGCCGTGATTGGTTTAGTCAATGAAATTATTAATAGTAAAAAATTGAGTGAACTGTATGGCATGGATATAGACGTTATTCAGCACGAACAGCAACTTTTTGTCATCAATAAAGAATTAGGATTCCATCATCATGTCAACCATTGTCGACCCGACCTTGATCATTTCTCTGTTTGATTATTATTTTTTACGAAACGCGTTGATTGCAGGCACGATTGCTGCCGTTCTAGCAGGTTTCGTAGGCTATTTTATGCTCATCCGCAAATTAGCATTTGCGGGCCATGCGCTCGGTCATATCGGATTTGCAGGCGCGACAGGCGCCGGCTTAGTGGGTTTAACACCCGTGATGGGACAATTGTTTTTGACCGTATTCGCAGCAATAGGAATGGGGTGCTTAGGTCACAGAGTGAATAAAAGCGATATCACCATTGGTGTCATTTTGGCGTTGTCCTTAGGATTAGGCGTTTTATTTTTACATCTTTATACGCAGTATGCCGTGCAAGCGATGACGATACTTTTCGGTAATCTTTTAGGGGTGTCATCCCATTTAATAAACATGATGTTGATTGATTCTATTCTTAGTTTATGTGCGTTAAGTATTATCGCACGACCTTTATTATTCTCTAGTTTGGAACCCGAATTAGCCGAAGCAAAAGGAGTTTCTTTATCGTTTATTTCGATTGTGTTTATGATTATTGTGGCAGTGGCTGTTACGGTCACCAGTCAAGTAGTGGGTGTACTTTTAGTCTTTACGTTATTGATAGGACCCGCAGCCTCTGCCTTAAATTGGACACAGTGTGTTGCTAGTGGTTTGTTTTTAACGGTGGTGTTGGGTGTTTTGATGGTGTGGTTCGGTATTCTTTTAGCGTTCGTGACCGATTGGCCTATCCCGTTTTGGATTAGCGCGTTAACGGCGTTTAATTATTTTTTGAGTTTTTTAGGAAAAAAAAATCGTTCATAAAAAAAGGAGCAGTGTGTTGAGATAACAAGGCTCCTTTCTCAATGAGGAATGTTTAATCATCCCAATTTAAGCTTCCGCCCGTTTGATATTCGGTGACCCGTGTTTCAAAGAAATTTTTCTCCTTTTTGAGATCGATGATTTCACTCATCCAAGGTAGAGGGTTGCTAACACCGGGATATTGCTCAGCCAAACCGATTTGCGTGAAACGTCGGTTACCAATGAAACGTAAATAATCCCACATCAGGTTTGCATTTAATCCAAGAATACCGCGTGGTAGTGTATCTAAGGCATACTGATATTCTAAATCAACGCCTTCTTTAATGAGATTAATGACATAACGTTTGAATTCAGGTGTCCATAGATGAGGGTTTTCCAATTTGATCTGATTAATAACATCGATACCAAAATTCAAATGCATGGATTCATCACGTAAAATATATTGAAACTGCTCGGCGGTTCCCGTCATTTTATTTTGCCGACCCATACTGAGAATTTGTGAAAAACCAACATAGAAAAATATGCCTTCAAAGACCACATAAAAAGCAATTAAATCACGCAATAAACGTTGATCAGTTTCCGGAGTGCCTGTACGGAAATTGGGATCGGCTAAACTTTGCGTAAAAGGAAGCGCCCATTCTGTTTTTTTAGCAACGGTGGGGAGCTCACGGTACATATTGAAAATCCGTGCTTCGTCCATCCCTAAGCTTTCGATGACATATTGATAAGCATGGGTATGTAAAGCTTCTTCAAAGGCTTGCCGGAGTAAGTATTGTCGACATTCAGGGTTTGTAATATGGCGATAGACGGCTAAAACCAAATTGTTGGCAACCAGCGAATCGGCTGTTGAGAAAAAACCTAAACTGCGCTCGACAATGAGTCGTTCATCCTCGCGGAGTCCTTTTGCGTCGCGCCATAAAGCGATATCTGCGGACATATTGATCTCTTGTGGCATCCAATGATTCGCGCAGGCCGCTAAATATTTTTCCCACGCCCATTTATATTTAAAAGGGACTAATTGATTTAAATCCGCACGACAATTAATGATTTTTTTATCATCAACGTGTACACGCGCGGCGCCTACTTCAAGTGTTTCTAGACCGGTAAAGCCGCTACCGATTGCTTGTTCAGTGGTTGCAGTCATCTTTTAAGATCCTCTATCGTTAATGAATAACAGGATGTATTCCCGTATTCCTACATTATATTACGCTTAATTATTCAGCTCTGTATTTTAGGATTGTTTATTGACAAGATTCGCAATCCGGATCCACTATCGAGCACGCGGGAGTTGCGACGGTGTTCATGTGTACTGAATTGAGATGACTTTTCGCCAACGTCGCCTTTTCAGTATGTGTTGCACCCATTGTCCGTAAGTAGTAGCTTGTTTTTAACCCCTTTAACCAAACCTGTTTATAAAGTTCATCCAGCTTTTTGCCCGATGCGTGCGCCATATAAAGATTTAACGATTGACTTTGGTCAATCCATTTTTGACGGCGTGATCCGGCTTCTACGAGCCAATGTGCAGGAATTTCAAAAGCGGTAGCGTACAGCTGTTTTAAATGATCAGGAATCCGTTCAATTTTTTGCAAGCTCCCGTCATAATATTTAAGATCATTGAGCATCACAGCGTCCCATAATCCCAGTAATTTTAGATCATTGATTAAATAGGGGTTGATCATCGTAAATTCACCCGACATATTCGATTTTACAAAAAGATTTTGGTACGTGGGCTCTATCGATTGCGATACACCACAAATATTGGAAATAGTCGCTGTCGGTGCAATGGCCATGCAATTTGAATGACGCATGCCATGCATCACTTTTTTTCGTAATGTATCCCAATCAAGACGAGCCGTTCGATCTTGATCGAGAAATTCCCCGCGGGCTTTTTGTAATCGTGCAATGGAATCGAGCGGTAAAACACCCTGACTCCACAATGAGCCGGGAAAACTTTCATAAGCGCCTCGTTCATGAGCTAAATCACTGGACGCTTCTATCGCGTAATAGCTTATCAATTCCATGGTCTGATCGGCAAAAGTAATGGCAGCGTCTGAAGCATAAGGGAGTCGTAACTGATATAAGGCATCTTGGAATCCCATCAGACCGAGACCGATAGGACGATGCTTTAAATTAGAACGACGTGCTTGAGGGACCGTATAATAATTGATATCAATGACATTATCTAACATGCGAATTGCCGTGCGAATGGTTTGACGCAGTTTTGTTTTTTCAATTTCACCCGATTCAGTGAGGTGCTGAGGAAGATTAATACTGCCTAAATTACAAACGGCAATTTCGTCAATAGACGTGTTGAGCGTAATTTCTGTACATAAATTGGAGCTATGAATGGTGCCTACATGCTGTTGCGGTGAACGTAAGTTACAGGGATCTTTAAACGTAATCCAAGGATGGCCCGTTTCAAATAACAAACTTAGCATTTTTCGCCATAACGTCGCAGCAGGGATGGTTTTGAAATTTTTAATTTCGCCGCGCAACGCTTTCGCTTCATAGGCTTGATATTTTTCTTCAAAGGCTGAGCCAAACGCATCATGTAAATCAGGCGTTTCATCCGGTGAGAATAATGTCCAGTTTTCCCCTTTCATCAGCCGCTTCATAAATAAATCGGGGACCCAATTTGCCGTGTTCATATCGTGCGTACGACGTCTGTCATCACCGGTATTTTTTCGTAATTCGAGAAATTCTTCGATATCTAAATGCCAGGTTTCTAAATAGGCACAGACGGCACCTTTACGTTTACCGCCTTGATTGACGGCGACAGCGGAAGCGTTGGCGACATTTAAAAAAGGGACGACGCCGAGCGATTTACCATTCGTGCCTTTAATGCGCGCACCCATGGCACGAACGGGCGTCCAGTCATTACCGAGACCCCCTGCAAATTTTGAAAGTAAGGCATTATCTTTTATGGCGCTGTAAATGTGGTCGAGATCATCGGTCACCGTGGTTAAGAAGCAACTGGAGAGCTGTGGACGCAGTGTCCCGGAATTAAATAATGTTGGCGTGGAGGCCATATAGTCAAAGGAGGATAATAAATGATAAAACTCAATTGCACGATCATTTTTGTTGCTCTCGTGTTGCGCAAGTCCCATCGCAACACGCATAAAGAATGCTTGAGGCAATTCAAAGCGGATATGATCGGCGTGTAAAAAGTAGCGGTCATAGAGGGTTTGTAACCCAAGATAAGTAAACTGTTGATCACGTTCAGGAAGAAGTGCCTGACTTAATTGTTCTAAATCAAACGTGTGTAATTGCGGATCCAGCAATTCTAACTGGATACCGCGTTTAATATAGTGTTGAAAATAATGGGAATAGATACCCGAATGACGGTGGGTGTGCAGGGGTAGCTCAAGAAAATGGAGCGCTTCGGCATATAAGGTGCGTAATAAAAAGCGTGCAGTCGCATAGGTATACTGTGGATCGTGTTCAACGAGTGATCGCGCGCTGATAATCAGCGCTTTGTCAATGTCAGCGGCAGGCATTCCATCATAGAGATTACGTAAGGTTTCTTGTAAGATGCGCTCATGTTTAACGTCTTTTAAATCGTTACAGGTTTCTGTGATCAATAAACTTAATTGAATGAGATCCAGTGGACGTTGGCTACCGTCCGTTAAGGTTATTTGTAATTGAATTTCAGAGTGTGGCTTCGTTTCTGCACGCATTTTTCGACGTTCTTCGCGATAAAGCACATAAGCCCGCGCGACTTGATGGGCTTCCACCCGCATTAACGCGAGCTCGACTTGATCTTGTATTGTCTCAATCGATAATGTCCCGCCCTGCGGATGACGTTGTTGTAGGATAGTTGTGATTTGTTGCGTGAGTTGCGATACGCGTTCATGGATGCGCGTTGATAACGCCGCTTGTCCACCTTCTACAGCGAGAAAGGCTTTTGTAATAGCGACTCTGATTTTACTGGGATCGTAATCAACCAGTTTACCATTACGTTTGATGACCTGTAATGTACAGGTTGATGTGTTCTCTTGTTCTGATCCCTCTTCAGGTAGTAGAATCTCAGCGCTGTTAAGCAGAAGAGAAGAAGTCATTTGTTCGGATGAAAGCCCGCTCATGGATGCTCCCTAAATAAGTTGTGAGGAATTATGCCTACGGAAATGATATAACACAATATCATGTGGTTTATGTATTATGCAACCACCATATGAAGTGAAGATGTCTTTAGTAAGCTGTGAGTAAGTTGGGTAAAACAGGTGAATCGAGGTCGTCTATTTTTAGTCGAGTTGGAACAAATTTTATACGTCAACATTCAATTTTTTCTTTTAAGGCCGGTATTTTTTTAATTTTTCAGTAAATTTCAGTAAAGTAGAGGTGATATGGAACCTATTTCTTGTACAGCGATCCCCAAAACTATTTTTCGAGCCTATGATATTCGCGGTGTTGTTGGAGAATCGATAACGCCAGAATCGATTTATATTCTGGGTCAAGCGATAGCGAGTGTTGCGAAACGAGAAGGCGAGAAGACGATCATTACAGCGCGTGATGGACGTTTATCAGGCCCTCTTTTAGCAGAAGCGCTGCATCACGGATTACAAGATAGCGGTTGCCAGGTGATTGATATCGGCCAAGTTCCAAGTCCCGTACTTTATTTCGCAACAAAGCATTTGCAATATCACTCGGGAGTGATGTTAACGGCAAGCCATAATCCATCCAATTATAATGGCTTAAAGATTGTTTTAGCAGGGAAAAGCCTATCTGGCGATGCAATTGATGCGCTCTATCGACGTGTTCAAGCAGGTGGCTTTGTGTCGGAGGAAAAAGGATCGTATCAACAACTATCCGTTACGGAAGCGTATCTGAATCAAATTACACAAATCATTTCTTTAGCAAGGCCTTTACGTGTGGTCTTAGATTGTGGAAACGGCGTGGGTGCAGTGGTTGCCCCTGAATTATTGCGTCGATTAGGGTGTGAGGTGATTGAGTTATTTTGTGAGGTGGATGGTCATTTTCCCAACCATCATCCCGATCCAAGCGTTCCTGAAAATTTAAATGATCTGATTGCGTGTGTAAAAGAACATCAAGCCGATATCGGACTTGCCTTAGATGGTGATGGCGATCGATTGGGTGTGGTGACAAATCACGGTGAAATTATATGGCCCGATAGACAAATGATGGTGTATGCGGCCGATGTCTTATCGCGTAATCCCGGCGCACTTATTATTTATGATATTAAATCTACCAGTCATTTGGCAAAACTCATTGCGAGAAAGGGTGGCCGATCATTAATGTGGAAAACAGGTCATTCCATTATGAAAGCGAAGTTAGAAGAAACAGGCGCATTATTAGCGGGCGAAATGAGCGGACATATTTTTTTTAAAGAACGTTGGTATGGTTTTGATGACGGGTTATATACGGCTGCTCGATTATTAGAAATTCTTGCAAAGACTGAAAAAAGTGTCAGTGCTCTCTTTGCGGAGTTACCGAATCGTATTCACACGCCCGAATTAAAAGTCGCCATTGCAGAACATAAAAAATTTTCATTTATGCAGGATTTCCAAATACACGTCAATTTTCCTGATGCAACATTGATTAAAATAGACGGTATTCGCGCTGAGTTTAGAGATGGTTGGGGCTTGGTTCGCGCGTCGAATACCAGTCCTTATTTAATTCTTCGATTTGAAGCGGATAACGTCATGGCGTTAACACGTATTCAGGATTTATTCCGATCGGCGTTATTGGCGAGAAATCCCGAACTCAAATTACCGTTTTAAACTAAAAATGCGTATTATTTCTTTAAATGTGAATGGTATTCGCTCTGCCGCGCGAAAAGGGTTTTTTGAGTGGTTGAAGCATCAAGATGCCGATGTGGTTTGCTTACAGGAAACGAAAGCGCAAAAACATCAACTCAATGATTCAGTTTTTATTCAAGGCTATGAGGCCTATTTTTTTGATGCCGAAAAAAAAGGGTACAGTGGCGTGGCGATATATAGCCGACTAAAACCAAACAATGTCACAACAGGTTTAGGTTGGGCCTGTGCGGATAAAGAAGGTCGATATATTCAACTTCATTTTTCTCAATTAAGCATTGCTTCTTTGTATATGCCATCGGGCAGCAGCGGAGAATCTCGTCAACGTCTTAAATTTCAATTTTTGGATTCTTATTTGCCTATTTTAAAAAAACAACGTCAACAAGCAGGTGACTTTATTATTTGTGGAGACTGGAATATTGCACACAAACCCATTGATTTAAAAAATTGGCGGTGCAATCAAAAAAATTCTGGATTTTTACCTCAAGAGCGCGCGTGGTTGACTCAGGTATTGGGACCTATCGGTTACGTAGATGCTTTTCGAGCGTTGAACCCACAACCCGATCACTATACCTGGTGGTCTCATCGGGGTCGCGCGTGGGAAAATAATGTGGGGTGGCGAATTGATTATCAGATCGTTTCAAAAGAGATCAAAAATAAAATTAAATCGGCTATGATTTATAAAGATCAACGATTTTCAGATCATGCCCCTTTGATTATTGATTACAATTTTTAGAAGTAGTTGGTATTTTTTCTATCGAAGAATGGGTTGTGTGGGAGTTAAAAAATAGCGATAAACGTGTCGATTTTTCCTTAAAAATGAGCGAATAACTTTCTTTTAAAAAATGAAGCACCGCATGATTTTGCAAATGGATTGCCAGTGGATCAGTTGGATGGTGAGTGACATAGGGCGTAGTCACCAGATCCTTTTCAATCGGTTTTAAGGCTTGTTTATTTAAAAGTATCGTAAATGTGTTGGAATCGAGATGATGGAGCGTCTCCATGATGGTGATCATAGATTCATCGACGGTGATTGTTGATTCATCAATGTGTAGGTGATGATCAAGGGATAAATTTTCGTAAAAAGCAGTTAAATTTTGACTCGTTTCAGGATGAGGGGCTTTATGAACACGAAACAACGGTCGTTTTAAATTCCGAATCCTCCATTTTAGTTTCGTGACATGATAAGTCGATTTGATAATCAATTTTTTAATTATTTCGTGGATACGTTTCGAAGGCGAAATAGACGGGTCGGGTAAAAACTGGGTTAAACCCTGTGTTTGTTTTTTCGGAAGTAAGTAGTTCCAATGGGCTTTAAGATTGATGAGTAAAAAGACGGGTTGTGTAGTGTCGGGAGAATAAGCCCAGTAATATCGTTGTGTACTTGCGTTATAGGCGAGTAAACCTAAATTGATCTTAAAATAAGCGGCTAAGGGAACTAAAATTTCAAAGCCGATATGCATTTTATCTTGATTTAATGTTTGATCAGTGACGTCAAGGTGATCGATTTTCATTTCTTTTTTTAAAAGTTCAATGTAGCCATCATAACCAATTTGACGTAATGCATTCGAAAGTTCCTGTGTTAATTTTTTAAGTGTATAGGATTCGGGCCTGTGGAGTAAAAAAGCCTTAAATTGTTCAAAATTACTCAAAGGATCCGCTAAGCATTCTTTAAGATTGCCGCAGGGTAAATGGTTCAGTAACGTTGTTTTGAAATGTTTGAAGCGATCAGCGTCTAAGCTCAGTTTATGGGTTGTAATGGCGTCAATTAAAGCGCAAGCAAATGCGTATAGGCCGCAATTTCCATCCCCGGTTGGAGATATCATCCAATAAGCATCTGATCCCACCGTGCACGAAATAATTTTTTTATAGTCATTATCCATAAAAAAGATCGAGTCAATCCTTTAATCTGCGATTCGTTTAAAAGCCAACTCCCTCGTTGAGTAAATTGAGTAATGTTTTTAGGGCAAACTCGACTGCATTATAACGAATAATAAGTCGTTCACCGGAATAATGTTGACAGTGTGTTTTGCTCAATGTGTTGCCTACCCACGCCATCCATAGCGTACCCACCGGATTTTTTTTTGTTCCGCCTTCAGGACCTGCTATTCCTGTAATCGCGATACTCAATTGGGCTGCACTTTTTGCTAAAGCGGCTTTTGCCATCGCAAGTACTGTTTCTTCACTCACTGGGCCGTATTGTTTTAATAACGCGGGATCAATTCCTAAGAGTTGTTGTTTGGATAAAAGGGAATAGGTCACCCATCCGCATTCAAACCAAGCAGAAGCCCCCGGGATACTGGTGATGGTTTGCGCTAATTGTCCGCCTGTGCATGATTCACACGTGACTAATTTTAAATGGCGTTGTTGGAGTTTATCACCTATTTTTTTTGCATGATCATGTACATGGGATAAATGGTCCATCAGCGAATTTCCTATCATCGTTTCAATTTATAACATAGTATACCGATTCGATAAAAAAAATGTTATTGTAAAATAATAATTTTTACGGCAACATAGCGATGTTCATGCGTGGATGTATTGTTTTTTAGGTAGATTATGGCTAAAGAAGATCAAGTAGTGATGGAAGGTACAGTTATAGAAACTTTACCGAATACTCTATTTAAAGTGGAGTTGGAAAATGGACATATTATTAATGCTCATATTTCTGGGCGAATGCGAAAAAGTTATATTCGGGTGCTCACAGGTGATAAGGTGAAAGTGGAAATTACGCCCTATGATCTCAGTAAAGGTCGGATCATTTTCCGTGGTAAGGGCGCTGATCCAGAAAAATCTAAGCCGAACTAATTGGTGCTTGAGTTAAGTTTTTATTTTGGGGGGGCATGATCACATTTCTTTTTTCAGAAATGTGAAGTTGTAATTCGTCATGCTTGCAAAGTAATGTTAAGTGGCCGCCGTGTATTAAACGTCCAAAAAGCAATTCATCAGCAATGGGTTTTTTAATTTTTTCTTGAATGAGACGCATCATAGGGCGTGCTCCCATCATTCTGTCATAACCATGTTTCGCAAGCCAGATACGGGCCGGTTTGTCTACCTGCAAGGTGACATGTTTCTTTTCGAGTTGTATTTCTAATTCATGCAAATATTTATCGACCACTTGTGAAACGATGGAGGCATTTAAATAGTTAAAATAAATGGTGGCATCTAAGCGATTACGAAATTCAGGTGAAAATACCCGTTTGATGGCTTCGGAATTTTCAGCTTGATTGAGATTAGGAATAAAACCGATTTTTTGACGACTCAGTTGTTCTGCACCCGCATTACTGGTCATGACTAAAATAATATGACTAAAGTCGGTTTTTCGACCATTCGTATCGGTTAAACTGCCGTGATCCATCACTTGCAATAAGAGGTTAAAAATATCAGGATGCGCTTTTTCTATTTCATCCAACAATAAAACCGCATGTGGATGTTTTGTTACGGCTTCAGTCAGTAAACCGCCTTGGTCGTAACCAATATAGCCCGGAGGAGCACCAATGAGACGAGATACGCTATGTCTCTCCATATATTCAGACATATCGAAGCGCAATAATTCGATTCCCATCAATTCGGCCAGTTGACGTGTTACTTCTGTTTTACCCACGCCCGTGGGGCCTGCGAAAAGAAAGGAGCCGATGGTTTTATTGGTTTCTCGTAGACCAGAGCGGGTTAATTTCATTGCAGCACATAGGTTTTTAATGGCTTTGTCTTGACCAAATACGCGTGCTTTTAATTTCGTTTCTAAATGGCGCAAACGGCTTTTATCGGAGGCGGAAACACTTCGTGTCGGAATGCGTACCATCTTCGCAACAATGGCTTCGATTTCATGAATACCAATAATTTGTTTTCGTTTACTATTCGGTCGTAAGGCTTGAAAAGCACCGGCTTCATCGACGATATCAATGGCTTTATCCGGCAAGAAACGATCGGGTAAATAACGCGAAGCAAGTTCCACACTGGCTCGTAAAGCCGTCATACGATACTTGACATGGTGATGTGCTTCCAATCTATCACGCAGTCCACGTAAAATGGCAATCGTTTCTTCTAAATTAGGTTCAGGAACATCTATTTTTTGGAAACGTCTTGCTAAAGCCCGATCTTTTTCAAAAATGCTGCGATACTCTTGGTAAGTTGTTGCACCGATACATTTTAATTCACCGGTAGTCAATAATGGCTTAATTAAATTAGACGCGTCCATAACACCACCTGACGCAGCACCGGCACCAATAACCACATGAATTTCATCAATGAACAGAACAGATTGAGGTTCTTGTTTAAGCTGTGCGAGTAACGATTTAAATCGTTTTTCAAAGTCTCCTCGATATTTGGTTCCGGCCAATAAACTTCCAAGATCTAAAGAGTAAAGCGTGCTGTTGGCCAATACCTGAGGAACTTTTTTTTCAATAATGGCTTTCGCCAACCCTTCTACAATAGCCGTTTTTCCCACGCCTGCTTCACCGACTAATAAAGGATTATTTTTTCTACGACGACAAAGAATTTGAATAACACGTGCGAGTTCTTCTTCCCGACCAATTAACGGATCAATTTTTCCAAGACGGGCTTTGTTGTTTAAATTAATTGCATAAAGTTCTAATGGACTATTTCCAGGGCCTTCTACCGTAATTTCTTCTTCCGTCATAAACTGATTTAATTTAGGTTCTAAATGATCCTGTAATTTAGGTAAACCTTGTGAGATATAATTAGACACGTCTGAACGCGTAACATTTTCTCGACGTAAAAAATAAATCGCTTGACTATCTTGTTCGCCAAAGATAGCCGCTAAAATGTTAACGCCATGCACTTGGGTTTTTCCGCTCGATTGCACTTGGAAAATCGCACGTTGTAATACGCGCTGAAAGCCTAAAGTGGGTTGTATATCAAGATTCGGATCCGTTTGAGGAAACAAAGGCGTGGTCGCTGCAATAAAATTACTAATCTCATTTTTAAGCCGATTTAAATTTGCTCCGCAGGCTTTTAGTGCAGCAACAGCTGAAGGTTCATCTAAAAGTGCTAATAATAGATGCTCAACGGTTAAATATTCATAACGTTTTTCACGAGCTTGTTTAAATATAGAATTTAAACTGACTTCAAGCTCTTTGCTAAACATGGTAGCCCTCCTGTCTAATCTCTAAAATCCGTGATTTCTCCGAAGATGAGTTTCACTGTTGTTTTATCTGCTGGGTAGTCCATGTTGAAAAAATTAATTCCCTTTATTTTTAGCCTAGTCTAAATTTAAGGATTTGCGAATTTGCTTAATTTTAAGCCTTTTTAAAGGGGATAATGATTTTTTACTGAAAAGTGAAGGTTTAAGACAAACAATTTAAGAGAGAATGAGCGTTTTCTCTCTCTTAAACGTGGGTGTTATGAACATTGGTTTTTAAAAAGTTGTCGCGGTTAAGGACTGTTTGTGACACATATGATCGACAATAGATTGAGCGAAATCAGAACAACTCACTTCTTTCGCATTGTTCATTAAACGGGCGAAATCATAGGTGACCGTTTTGGATTGGATAGCGCCTTCCATGCCCGTTATAATATGACACGCGGCTTCATTCCAACCGAGATAACGGAGCATCATTTCGGCAGATAGAATTAACGAGCCTGGATTGACCTTATTTTGGCCTGCATATTTAGGCGCTGTGCCGTGTGTGGCTTCAAACATCGCAACGTTATCGCTCAAATTAGCACCTGGCGCAATGCCGATGCCACCCACTTGGGCCGCTAAAGCATCTGAAATGTAATCACCGTTTAGATTTAAGGTCGCTATGACGCTATATTCTTCAGGACGTAGTAAAATCTGTTGTAAAAAAGCATCCGCGATGAAATCTTTAATGATAATCTCTTTTTCTGTTTTTGGATTTTTTAATTGCATCCAAGGCCCTCCATTGAGCAGTTTCGCGCCAAATTGTTCTTTCGCGACTGCATAGCCCCACTCTTTAAACGCACCTTCAGTAAATTTCATAATATTCCCTTTATGCACTAAAGTGACTGAAGGAAGATCGTGGTCGATAGCATATTGAATGGCGCGCTTGACTAAACGTTGTGAACCTTCTTTTGACACCGGTTTAATGCCAATACCACACTGTGCAGGAAAACGAATTTTTTTAACGCCCATGTCGTGTTGTAAAAAAGCGATCATTTTTTTGGCTTCTTGACTGTCTGCTTGCCATTCAATGCCCGCGTAAATATCTTCAGAATTTTCTCTGAAAATAACCATATGGGTTTTGTCAGGTTCACGTAATGGGCTCGGTACACCTTTGAAATAACGGATAGGCCGTAAACACACATAAAGATCCAATTGTTGGCGCAAAGCAACATTTAAAGAGCGAATACCACCACCAACCGGTGTCGTTAAAGGACCTTTGATAGAGACGACATAATGACGTATTGCAGCAAGCGTTTCATCGGGTAAGCACTGGTTATCGCCATAAATCCGAGTGGCTTTATCACCGGCATAGATTTCCATCCACGCAATCCGACGTTTATCACCATACGCTTTTTTGATAGCGGCATTGACAACGTACTGCATCGCTGGCGTGATATCGATTCCAATCCCATCCCCTTCAATGAAAGGAATAATGGGTTCTTCGGGTACATTGAGAGAATAATCGGCGTTTACCGAGATTGCCTTGCCAAAAGGTGGGATCTGAATAGCGTGATAAGTCATGCGAAGGACTCCGTTTTTTTTGAATGGAAGACTAAAAATTTCTGTGCAATTCTAACATGATTTAAAGCGATTGAACGAATCTATTTCTATCCTTTAATTTAATAGGAATAGTCAAGTGTGTTTGTGGTAGAAAGGGTCTCTTCGACAGATAAACGTTTAAAGAAAGTGCGCGTTAAATAATAAGGTGTTTGATTGTTCATTTTACTTTTTTTACGAAAAGTGTATTTTTTAGGTGTGGACCTGTGCGCTGTTTCTTGCGCATTGGGATTCACGAACCCACTTAATTTTTCTAAACTGGCCGTTATGTGATTAATACATGCGATGATTTTACCTTTTTGTTTGAGGAGACCGGCCTGCGTATAACAGTAGGCCGATTGTATAAATTGCTTTTTTGCGCGAATCAAAACGTCGCGCTTTGTAGCATGAGAACGGGAGGGATGAGGCGTGCATAAACCTTCGATTAACGTGATTGCATAATTGTTATGAACAAGGGCAGTCCGTTCGTTTAATGCGCGGGGATGAAATGGTTTTAAAATTCCCTCAAGATTATCGTTTATTTTTAATAATCTGAATTGATTCATCAGGTGTTTACCTTCGGTTTCCCAGGAGGGGGTGGATATCGGAGAAGCGGGATGAACGTCTCTTTTTTTTGTGTGAGGACCCGGAAAGGGGTGGCCTAATCCCCTTTTTCGTTTGCTCGGGTAGAGCGAAGAATGTTTCATGGCTTTGGGCGTGTTTTTAGCAGGAAATAACGAGCGCTTATTCACAATGGTCCACTGGGTTAATGATTGAGGTACTTTCTCCAGATAAATGACTAATTGTTTTAAAGGAGGGGTCAATGCGCCATAGGGATTTTTTGATAATCGTTGCTGAATAAGTTGAGTGCGTTTTTTAGCTTTACACGCCATTTTTATAAATTCTTTTTTTTGATGAGGATGAATGGATCTTTTCGCACCTTCGTTAAAAAACTGAGTTGCCTTTTCAAGATAATAAATCGATTTTTCAAAATTGAGGACCGTTGTAAAAAATTTCGAAAGTTTATAACAACATGCTGCTTTTAATTTAAATTTATTAAATAGAAAAAAATGATGCAAGTTATCGATACGTTTTAATTGTTTAACATTATTTGTTTGATTGGAATCTAAATTTATTTTTTTAATGAGTAATTGGTTCAGATCAATTTCAAGGGCTAAAATTTTTTTATTTAAGGCATTGAATTGTTCTTCAGTGTTGTAATCAAACCTTAACGCATAAATATCGGAATAAAGCAGTGACGTCCAGGCTTCAAAATAAATTTCATTGGTTAATGGAGTAGGATTCCCTTTTTTTTCAATAAGGGACATTATTTTTCTAAATTTTTCTTTACACGAATAAAAGTCATGGGTATTAAGATTGTTTTTAGATTTAAGGCAAGTGAAATAATACTGTTTATGAGCCGTTTCGCGTTGGCGAATTAAATCATGTTCTAATCGAGCATAACAACTGATTTCTGAATCACGATTTTTCTTATTGAAACGTTGAGTATTTCTGATCTTTGGCATAGTCAGTCGGAACACTAAAAAGATGCTGGGTTTTAGCAAAAAATAATAGAAATTAATGAGAATGAATGAGCTGATAGCGAATAACCAGGTGTTCGATGATTCGAAAAATGTTTTATACAATCTACAAAAAATAACTTCGATAAAACAACATCAACGCTTATCGTCTGCTATTTCTATGTCATTTAATAGGAATAGTCAAGTGTGTTTGTGGTAGAAAGGGTCTCTTCGACAGATAAACGTTTAAAGAAAGTGCGCGTTAAATAATAAGGTGTTTGATTGTTCATTTCACTTTTTTTACGAAAAGTGTATTTTTTAGGCGTTTGCACGTGCGCTGTTTCTTGCGCATTGGGATTCACGAAACGACTTAATTTTTCTAAACTGGCTGTTATGTGATTAATACATTCGATGATTTTACCTTTTTGTTTGAGGAGACCGGCCTGCGTATAACAGTAGGCCGATTTTATAAATTGTTCTTTCGCATGAATCAAAAGGTCGCGCGCTTTCGCATGAGGAATGGATAGATGAGGCGTGCATAAATTTTCGATTAACGTGATTGCATAATTGTTATAAACAAGGGCAGTCCTTTGGGTGTGTTTTTAGTAGGAAATAACGAGGTCTTATTGACGATGGTCCACTGGGTTTTAAGATCAGGTAATCGTTGAAGATGAATGGTTAGTTTTTTTAAGTGAGATTTATTTTTTCCGCGTTGCTTTTTGAGGTTTATTTTCGTTGCGGGTGTTTGTTCGATAAAGTCGACTGATTTCATGGTTAATCCCGAAGATTTTGAAAATAGAATGGGAGGAGATATCAGCATATACTGACATTCATATAGTATATAGATTACAATGCTTTTCTTAATTTATACTTAAATAAGGCGGCGAAGCCTATCCGTTCCGACGGATAGGCTGAGAAATTATCTTATGGAAGACTCAATGAGCCGAGGAGGGCAGATTTTGATTTGTTTTGCGAGATGAGGTTCGCATTATCAATTGGGATGGGTATATACTTTAATTTTAATAAGCAGTTGAGTTAAAAATGGGTGCTGATTTTTCTTTAGGCCAAAAGATCATACTTTGGATAATACCCTTGTTATTTGCAATTACCGTCCATGAAACAGCACATGGCTGGGTGGCTTCAAAGTGTGGGGATCCTACGGCTAAATTATTAGGCCGTTTAACGTTGAATCCCTTGAAACACATTGACCCTATTGGGACGATCATTGTGCCGGCTATTCTTTTCTCGCTGGGTGGTTTTGTATTCGGGTGGGCAAAACCGGTACCGATTACCTGGCAGAATCTAAAAAAACCACGACGAGATATGGCGTTTGTTGCGGTAGCAGGTCCGCTGGCGAACCTCATGATGGCGTTTATATGGGTGGTGATTGCAAAAATTGCGATGACACTGAATAATATTCCTATTATTTATATGGCTCAGATCGGCATATCTATTAATTTGGTATTAATGTTATTAAATCTCCTCCCGATCCCTCCTTTAGATGGAAGTCGAGTCGTGGCTAGTTTTTTGTCGCCTGCGATGGCGTATCAATTTAACAAGCTAGAAATTTATGGCTTTCTTATTTTAGTGCTTTTGTTAGCCAGTGGTCTTTTAGGTAGAATTTTAGGCCCGTTATTACAGGGTTTACTCTCTGTTTTTTTTAGATTTTTTGGTTTATAACGTTACGCAGGGGTTACGCTATGAACGAAAATAGACAGGCTACAGAGTGCCATGAAACACCGACGGCGACTGTCCGGGGACAAATTTGGGATCAATTACCGCGTGATCTCTATATCCCTCCTCACGCGTTAGAAATATTGTTAGAAGTATTTACGGGTCCTTTAGATTTGTTGCTCTATCTCATCAAAAAGCAAAATTTTGATATTTTAGATATTCCCGTTGCTGAAATAACCCGTCAATATATTCGCTATATTGAGTTGATGCAGAATTTAGAAATTGAACTTGCCGCAGAATATCTTGTCATGGCGGCCGTATTAACCGAACTTAAATCAAAACTATTGTTACCGAAGCCGGTTGAAATTCAAGCAACGGACGAGACCGATCCACGTGCGGAGTTAATTTCCCGCTTGCAAGAATATGAACGGACTAAACAGGCTGCACAAAACCTCGATCAATTACCCCGTCTCGGTCGTGATGTTTTTTTAGCAATGGTTGAAGCAAAATTTTCATCGAACACACACATTTCACATTTAGTTTTAGAGGAATTAGTGGTAGCATTTCAATCGGTTTTAGCGCGAGCGGCGTTAAAGACACACCATGCCATTGCTGAAGAGCCTTTATCGATTGAAGAACGTATCGTGCAGATTAAGCGTCAACTGGCGACTCGATCGGAAATAAAATTTATCGAGTTATTTAAACGGGAGGAAGGCCGTCGCGGTGTTGTCATCACCTTCATGGCCTTATTAGAGTTATGGCGCCAAGCGTTTATTGAACTTTCACAAGTCTTACCTTTTGGAGAAATAAAAGTGCGAGGAATCTGATGTTTCAAGGTAAAACAATAATAATAACCGGAGGATCATCAGGTATTGGTGCAGCAACGGTTGCCTTATTTAGTGCGCAAGGGGCAAAGATTTATATTCTGGATAAAAAAAAATTGAAAGATAGGCCTTCCCAATCCGTTTATTATTTAAAATGTGATGTGGCGAATACGAAAGAAGTTCAATTCGCCGTGGAAAGTATTATCCAAAAAACGCATAAAGTGGATTATCTTTTTTGTAATGCAGGTATACACTTATTTGCTAACCTTGAAGAGAGTTCTTTGAGTGCGATGCACAACGTGTTTGCAACGAATGTATGGGGCACTGTTTATTGTCTTCAACATTTATTACCCCATATGAAACGCCATCAGCGCGGATCAATCGTTTTAATGGCCTCTGATCAAGCCTTTATTGCGAAAGAACAGTGCGCTATTTATGGTGCGAGCAAAGCGGCTATCGCACAATTAGCGAAAAGTACAGCGTTGGATTATGCACGTTACGGTATTCGAGTCAATTGTGTTTGCCCAGGGTCGATTGATACGCCGATGTATCACGCTGTATTAGAACAATTTAAGCAAAAAACTGGTTTATCCTGTCAAGCGCTCAAAGAACGCATCGCTGAAAAATTACCCTTAAAACGAGTGGGAAAACCAGAAGAGGTTGCGCAGCTGGTTGGTTTTTTATGTAGTGATGCGGCTTCATTTATGACCGGAGCATTAGTGTCTATTGACGGCGGTTATACCATACAATAATTCCTTATTGGGCAGAGAATTGTTGGGCAATGGGAACAACGGACGCTTCGATTAATCGGCCAAGATGGTGACTGGCTTTCGCTGCAAAATGCACCGTTCCTTCGTGTGTAATCGGTTCTTTGCTCAGCCCTGCAGCAAGATTTGTGACGACAGAAATGACTGCTACTTTTAAACCACAATGTCGTGCAACGATGACTTCAGGAACGGTTGACATGCCGACAACATCTGCGCCCCACTGCCGAAAGGCACGAATTTCTGCCGGCGTTTCAAAGTTAGGTCCGAGAACACTGAGATAAATTCCTTCAGTTAAAGGGATAGACAACTGTTTTGCAGCTTGTCGAATAATATGTCGAATACCGGGATCGTACGCATCATCCATCGCGAAGAAGCGCGGACCAAATTCTTCATCATTCGGCCCTGTGAGAGGGTTCATGGGGTGTAAATTAATGTGATCAGAAATTAAAACTAATTGGCCTGCATCCACGTTTTTAGTTAATGATCCGACGGCGTTGGTCATGATGACGGCACGGCAACCCAAATATTTTAAGGTTCGAATAAAAAGCTTAAAATCGTTCGCGTGCATCCCTTCATAAAGATGAATCCGTCCTTGGTAGCAGACGACAGGTATTTTATTCAGATAACCCACTATCATTTTTCCATGATGACCCTCGACACTACTGACTGGAAAACCAGGAAGTTCAGCATAGGGGATTGAAATACTATCCGTTAATTTATCGGCGATATCCGCTAAACCAGAGCCTAAAATAATGCCAAGTTTTGCTTGAAACGTGGGCCGATCGTTTAAAATAGATTGAGCAAGTTGTTGCACAGAGGTCATCATCATAAAGCGCCTTTGGGTCAATTATCATGGAGTTTGAAAAGTATTCTTATTCGGTAGACGCCGTCATCGGTGTTTCATGAGTGCCAAATAAAAACTTTTCCATTTCTTTTTTTAAAAATTCACGCGCTTGGGGTTCATAGGTACTTAAACGATATTCATTAATGAGCATGGTTTGATGGTTTATCCATTGTTGCCACGCCGGTTTGCTAATGGATTGATAGATGCGTTGACCTAATTCTCCGGGGTAAGGAGGATAATCAAGCCCTTCCGCTTGTGTGTGTAATTTAAGACAATAAATTGTTCGATTCATAAAAATAGATGCTTCCTATTAAATGTTTGTCTGTTATTGGACAGGGCTCAATTTTTTATGTTCTTGACCTTAAGCCTCTATCAGTTGATTTAATAATTTTTTAACCGGTGCTGCAAGACCTATAGAAGCGAGTTGTTGTTTGTTATACCAGACTATAGGGTTAGATTCCATCTGAGGAGGCGACCACTTTTTTACGCGGATGGCAACAGGGCGGATTTCAAGTTGAAAATGACTAAAGGTATGTTTTAAAAACGGATAATTTTTTATCGATTTTTCCGTTTCGCAATGATAGTTTTTTTTACAAAAATTTTTTATTTTTTCAGTAATCGTACATTCGGGAAGGCTCCATAAGCCTCCCCAAATTCCACGGGGTGGTCTTTTTTCTAATAAAATTTCTTGACGCGCGTTGATTAAAATGACCATCGTGATAGCCCGAGAAGGGTTCATTTTAACGGGTTTAGAGGAAGGATAATGAATCACACAATCTTCTTTGTAAGCTTTGCAGTGACGCTGTAAAGGGCATTCAGTACATTGAGCGTGTTTTGGTGTGCAAATTAATGCGCCGAGATCCATCATCGCTTGCGTATAATGGCGGACGTGCTTATTGTGAGGCGTATAACGTTCCGCAAGGGTCCACAGTTGTTTATTGACGTGCGTTAAACCGGGCCAACCAGAAAGCGTGTGAAACCGACTGAACACCCGTTTCACGTTACCGTCAAGTATGGCAGCAGGCTGGTTAAAGGCTAACGCCCGTATAGCACCTGCAGTGGATCGGCCGATGCCGGGTAAATTTTGTAATAAGATTAACGCTTGCGGAAATTTGCCTTTATATTTTTCTTCAATGATTTGCGCACAACGATGTAAATGACGTGCACGCGCATAATAACCAAGACCCGACCAGAGACGAATCACTTCATCCAGTGAGGCGTTCGCTAATGAAGATAATGTCGGAAAATGATGGGTAAAACGTTGAAAGTAAGGAATGACTGTCGTTACTTGCGTCTGTTGCAGCATAATTTCCGAAAGCCACGTAAAATAAGGAGATTGGACTTGTTGCCAGGGCAAATGTTTACGACCGGATTGATGGAACCAGGTGAGAATTTTTTTTTGAAATTGGGCAGGTGTTAATGTCACGGAAATTGAGAGAAGTTATGCTGGATCATGAATGACGATATTATGGAAATAGTTTATTGAGATCCAGCTTTTTTAAAGTATTTTCAAGCTTTCCTTTCAGCTTTTCTTTAATGATGCCAACACTCAATTGATCCAGAATGGGACTAATGACCACCTGTTGCAAGGGACCAGAAATTCGAATAGGGATAGCGACTCCTTCAGGACTACCGTCCGCTAATAGTGGTTGAGCCATTAATTCATAATCGATGTGTTGTTGAGGCAAATTCAATACCCCTTTACCATGAACACGTAAACGACCACTACGGATGACTAAATCGGGGTTGTTCAGTATTCCCTGAACGATTGTAAAGCGTCCATTGAATTGGTCGAATGGGGTTTCTGCATTCATTTTTTTAGGCGCAACCTGATGTCTAAGAAGCGCTTTGCCGAAGCTTATCCAATACGATACATTAATTCCTTTTAAAGCCCCGTGATCAATATTAAATTGACCTTGTCCGTTTAGATTTTTTATGAAGGATTCCGCTGTGTTTCCTTGTGTCGTGAGCGTAAAATTCAATGACGCTAAACCGGCTAACTGGATTTGACTCATATTCGTTAAATCGCGAAAGAGTGACGCCGTATTAATTTGATTAAATTGACTTTGAGCCGTGATGAATGGATTTTTTGAATTAAAATTGATCGTCGCATCGCCTTGATAATGACCTTGATAAAATTGACCCTGAATGGGTTTCAGTGTGAGTAAGTTATCCTTAAATTGAAAACCAAGCTGCATCTTTTTGAAAACGAACCGTCCGACGTTCATGTGTGGGCTAGTAAAACTCCCTGTAAAATACGGATTATTCAAAAAATTCTGACCTAAAATATGGCCTGTTAGTGGGGTGTGGTTAATAAAAGCCATAAGCTTATCCGCATTCAGCGTTTGTTTATTTAAATCGATAAAGATATTGCCTTTTAATGAAAAAGGCAGTTCTTTTTTTGGAGTGCGCGCGTCTTGTAAAAAAGTATTTAAATGAAACGGGTTTAATTCAAGCTGATTATCGTCTGCACGCCATAAAAGCGTTGAACGTAATTTAACGGCAGCTTTCATAGAGGCATTGGTATTTAAATTAAATTGGATATCAACAGGGGAGCGTTTATTCACTGCAAGATGAGTGCTTTTAAGTTGAAGATGAGTGATTTCATAGCGTTTGTTTTTTTGTTGATCCGCGTAGATAATGTGACCATTTCGAATACCTAAACCGGCAACAATAAATCCAAGAGGTTTTAAATGTTCGAGAGGATGGCTATCCGG
[truncated: 1,181,262 more chars]
