# Supplementary material for: Candidate pathogenicity islands in the genome of ‘Candidatus Rickettsiella isopodorum’, an intracellular bacterium infecting terrestrial isopod crustaceans
Source: PeerJ. 2016 Dec 21;4:e2806. doi: 10.7717/peerj.2806 (PMC5181103; doi:10.7717/peerj.2806)
Supplement: Supplemental Information 2 [file peerj-04-2806-s002.zip › Supplement/comparative_genomics/dot_plot_isopodorum_grylli_200/tblastx_results_200.txt]

contig_185_chunk_1	contig_2	640935	640870	22	77.273	5.36e-13	49.2
contig_185_chunk_1	contig_2	271129	271064	22	77.273	5.36e-13	49.2
contig_185_chunk_1	contig_2	640807	640748	20	65.000	5.36e-13	35.0
contig_185_chunk_1	contig_2	271001	270942	20	65.000	5.36e-13	35.0
contig_185_chunk_1	contig_2	640934	640878	19	94.737	7.31e-11	41.8
contig_185_chunk_1	contig_2	271128	271072	19	94.737	7.31e-11	41.8
contig_185_chunk_1	contig_2	640806	640747	20	80.000	7.31e-11	35.0
contig_185_chunk_1	contig_2	271000	270941	20	80.000	7.31e-11	35.0
contig_185_chunk_1	contig_2	271064	271126	21	85.714	3.37e-10	40.5
contig_185_chunk_1	contig_2	640870	640932	21	85.714	3.37e-10	40.5
contig_185_chunk_1	contig_2	270940	271011	24	66.667	3.37e-10	34.1
contig_185_chunk_1	contig_2	640746	640817	24	66.667	3.37e-10	34.1
contig_185_chunk_1	contig_2	271075	271128	18	88.889	6.21e-10	40.5
contig_185_chunk_1	contig_2	640881	640934	18	88.889	6.21e-10	40.5
contig_185_chunk_1	contig_2	270942	271010	23	65.217	6.21e-10	33.1
contig_185_chunk_1	contig_2	640748	640816	23	65.217	6.21e-10	33.1
contig_185_chunk_1	contig_2	271074	271127	18	88.889	1.31e-08	36.3
contig_185_chunk_1	contig_2	640880	640933	18	88.889	1.31e-08	36.3
contig_185_chunk_1	contig_2	270941	271012	24	62.500	1.31e-08	32.7
contig_185_chunk_1	contig_2	640747	640818	24	62.500	1.31e-08	32.7
contig_185_chunk_201	contig_2	641134	641003	44	97.727	8.45e-35	106
contig_185_chunk_201	contig_2	271328	271197	44	97.727	8.45e-35	106
contig_185_chunk_201	contig_2	271197	271328	44	100.000	8.45e-35	106
contig_185_chunk_201	contig_2	641003	641134	44	100.000	8.45e-35	106
contig_185_chunk_201	contig_2	271131	271214	28	82.143	8.45e-35	51.5
contig_185_chunk_201	contig_2	640937	641020	28	82.143	8.45e-35	51.5
contig_185_chunk_201	contig_2	641002	640937	22	90.909	8.45e-35	51.0
contig_185_chunk_201	contig_2	271196	271131	22	90.909	8.45e-35	51.0
contig_185_chunk_201	contig_2	641133	641005	43	100.000	1.58e-34	106
contig_185_chunk_201	contig_2	271327	271199	43	100.000	1.58e-34	106
contig_185_chunk_201	contig_2	641006	640938	23	91.304	1.58e-34	50.6
contig_185_chunk_201	contig_2	271200	271132	23	91.304	1.58e-34	50.6
contig_185_chunk_201	contig_2	271199	271327	43	97.674	4.99e-33	105
contig_185_chunk_201	contig_2	641005	641133	43	97.674	4.99e-33	105
contig_185_chunk_201	contig_2	271130	271213	28	71.429	4.99e-33	46.4
contig_185_chunk_201	contig_2	640936	641019	28	71.429	4.99e-33	46.4
contig_185_chunk_201	contig_2	641132	641004	43	97.674	1.41e-30	102
contig_185_chunk_201	contig_2	271326	271198	43	97.674	1.41e-30	102
contig_185_chunk_201	contig_2	641004	640936	23	86.957	1.41e-30	41.4
contig_185_chunk_201	contig_2	271198	271130	23	86.957	1.41e-30	41.4
contig_185_chunk_201	contig_2	271198	271326	43	97.674	3.85e-25	99.6
contig_185_chunk_201	contig_2	641004	641132	43	97.674	3.85e-25	99.6
contig_185_chunk_201	contig_2	271132	271197	22	90.909	3.85e-25	25.8
contig_185_chunk_201	contig_2	640938	641003	22	90.909	3.85e-25	25.8
contig_185_chunk_401	contig_2	271331	271528	66	90.909	7.48e-36	141
contig_185_chunk_401	contig_2	641137	641334	66	90.909	7.48e-36	141
contig_185_chunk_401	contig_2	271330	271527	66	89.394	4.65e-34	135
contig_185_chunk_401	contig_2	641136	641333	66	89.394	4.65e-34	135
contig_185_chunk_401	contig_2	641332	641135	66	84.848	2.28e-33	133
contig_185_chunk_401	contig_2	271526	271329	66	84.848	2.28e-33	133
contig_185_chunk_401	contig_2	641334	641137	66	84.848	1.03e-31	127
contig_185_chunk_401	contig_2	271528	271331	66	84.848	1.03e-31	127
contig_185_chunk_401	contig_2	271329	271526	66	84.848	3.38e-30	122
contig_185_chunk_401	contig_2	641135	641332	66	84.848	3.38e-30	122
contig_185_chunk_401	contig_2	641333	641136	66	92.424	3.13e-29	119
contig_185_chunk_401	contig_2	271527	271330	66	92.424	3.13e-29	119
contig_185_chunk_601	contig_2	271531	271728	66	92.424	1.21e-37	147
contig_185_chunk_601	contig_2	641337	641534	66	92.424	1.21e-37	147
contig_185_chunk_601	contig_2	641532	641335	66	86.364	2.10e-36	143
contig_185_chunk_601	contig_2	271726	271529	66	86.364	2.10e-36	143
contig_185_chunk_601	contig_2	271530	271727	66	90.909	1.41e-35	140
contig_185_chunk_601	contig_2	641336	641533	66	90.909	1.41e-35	140
contig_185_chunk_601	contig_2	271529	271726	66	84.848	6.91e-35	138
contig_185_chunk_601	contig_2	641335	641532	66	84.848	6.91e-35	138
contig_185_chunk_601	contig_2	641533	641336	66	89.394	2.46e-34	136
contig_185_chunk_601	contig_2	271727	271530	66	89.394	2.46e-34	136
contig_185_chunk_601	contig_2	641534	641337	66	86.364	1.66e-25	107
contig_185_chunk_601	contig_2	271728	271531	66	86.364	1.66e-25	107
contig_185_chunk_801	contig_2	641733	641536	66	96.970	1.30e-42	164
contig_185_chunk_801	contig_2	271927	271730	66	96.970	1.30e-42	164
contig_185_chunk_801	contig_2	271729	271926	66	93.939	3.96e-40	155
contig_185_chunk_801	contig_2	641535	641732	66	93.939	3.96e-40	155
contig_185_chunk_801	contig_2	641734	641537	66	93.939	1.79e-38	150
contig_185_chunk_801	contig_2	641732	641535	66	93.939	1.79e-38	150
contig_185_chunk_801	contig_2	271928	271731	66	93.939	1.79e-38	150
contig_185_chunk_801	contig_2	271926	271729	66	93.939	1.79e-38	150
contig_185_chunk_801	contig_2	271815	271928	38	97.368	9.03e-27	89.5
contig_185_chunk_801	contig_2	641621	641734	38	97.368	9.03e-27	89.5
contig_185_chunk_801	contig_2	271731	271781	17	100.000	9.03e-27	41.4
contig_185_chunk_801	contig_2	641537	641587	17	100.000	9.03e-27	41.4
contig_185_chunk_801	contig_2	271730	271867	46	100.000	1.31e-14	71.2
contig_185_chunk_801	contig_2	641536	641673	46	100.000	1.31e-14	71.2
contig_185_chunk_1001	contig_2	271931	272128	66	96.970	5.45e-40	155
contig_185_chunk_1001	contig_2	641737	641934	66	96.970	5.45e-40	155
contig_185_chunk_1001	contig_2	641934	641737	66	98.485	1.41e-39	154
contig_185_chunk_1001	contig_2	641933	641736	66	96.970	1.41e-39	154
contig_185_chunk_1001	contig_2	272128	271931	66	98.485	1.41e-39	154
contig_185_chunk_1001	contig_2	272127	271930	66	96.970	1.41e-39	154
contig_185_chunk_1001	contig_2	641932	641735	66	95.455	2.46e-38	149
contig_185_chunk_1001	contig_2	272126	271929	66	95.455	2.46e-38	149
contig_185_chunk_1001	contig_2	271929	272126	66	96.970	6.38e-38	148
contig_185_chunk_1001	contig_2	641735	641932	66	96.970	6.38e-38	148
contig_185_chunk_1001	contig_2	271930	272127	66	95.455	2.10e-36	143
contig_185_chunk_1001	contig_2	641736	641933	66	95.455	2.10e-36	143
contig_185_chunk_1201	contig_2	272129	272326	66	95.455	3.96e-40	155
contig_185_chunk_1201	contig_2	641935	642132	66	95.455	3.96e-40	155
contig_185_chunk_1201	contig_2	272131	272328	66	95.455	5.45e-40	155
contig_185_chunk_1201	contig_2	641937	642134	66	95.455	5.45e-40	155
contig_185_chunk_1201	contig_2	272130	272327	66	96.970	7.48e-40	155
contig_185_chunk_1201	contig_2	641936	642133	66	96.970	7.48e-40	155
contig_185_chunk_1201	contig_2	642132	641935	66	96.970	3.66e-39	152
contig_185_chunk_1201	contig_2	272326	272129	66	96.970	3.66e-39	152
contig_185_chunk_1201	contig_2	642133	641936	66	93.939	6.91e-39	151
contig_185_chunk_1201	contig_2	272327	272130	66	93.939	6.91e-39	151
contig_185_chunk_1201	contig_2	642134	641937	66	95.455	1.30e-38	150
contig_185_chunk_1201	contig_2	272328	272131	66	95.455	1.30e-38	150
contig_185_chunk_1401	contig_2	272331	272528	66	95.455	8.77e-42	161
contig_185_chunk_1401	contig_2	642137	642334	66	95.455	8.77e-42	161
contig_185_chunk_1401	contig_2	642332	642135	66	90.909	1.30e-38	150
contig_185_chunk_1401	contig_2	272526	272329	66	90.909	1.30e-38	150
contig_185_chunk_1401	contig_2	272329	272526	66	93.939	2.10e-36	143
contig_185_chunk_1401	contig_2	642135	642332	66	93.939	2.10e-36	143
contig_185_chunk_1401	contig_2	642334	642137	66	93.939	7.48e-36	141
contig_185_chunk_1401	contig_2	272528	272331	66	93.939	7.48e-36	141
contig_185_chunk_1401	contig_2	642333	642229	35	97.143	5.68e-23	87.2
contig_185_chunk_1401	contig_2	272527	272423	35	97.143	5.68e-23	87.2
contig_185_chunk_1401	contig_2	642180	642136	15	86.667	5.68e-23	30.9
contig_185_chunk_1401	contig_2	272374	272330	15	86.667	5.68e-23	30.9
contig_185_chunk_1401	contig_2	272420	272527	36	91.667	5.04e-22	80.3
contig_185_chunk_1401	contig_2	642226	642333	36	91.667	5.04e-22	80.3
contig_185_chunk_1401	contig_2	272330	272377	16	81.250	5.04e-22	34.5
contig_185_chunk_1401	contig_2	642136	642183	16	81.250	5.04e-22	34.5
contig_185_chunk_1601	contig_2	642534	642337	66	96.970	4.65e-42	162
contig_185_chunk_1601	contig_2	272728	272531	66	96.970	4.65e-42	162
contig_185_chunk_1601	contig_2	272529	272726	66	96.970	3.96e-40	155
contig_185_chunk_1601	contig_2	642335	642532	66	96.970	3.96e-40	155
contig_185_chunk_1601	contig_2	642533	642336	66	95.455	5.03e-39	152
contig_185_chunk_1601	contig_2	272727	272530	66	95.455	5.03e-39	152
contig_185_chunk_1601	contig_2	642532	642335	66	95.455	2.46e-38	149
contig_185_chunk_1601	contig_2	272726	272529	66	95.455	2.46e-38	149
contig_185_chunk_1601	contig_2	272530	272727	66	95.455	5.03e-35	138
contig_185_chunk_1601	contig_2	642336	642533	66	95.455	5.03e-35	138
contig_185_chunk_1601	contig_2	272612	272728	39	94.872	1.55e-28	100
contig_185_chunk_1601	contig_2	642418	642534	39	94.872	1.55e-28	100
contig_185_chunk_1601	contig_2	272531	272572	14	100.000	1.55e-28	36.3
contig_185_chunk_1601	contig_2	642337	642378	14	100.000	1.55e-28	36.3
contig_185_chunk_1801	contig_2	272730	272786	19	100.000	9.00e-16	47.8
contig_185_chunk_1801	contig_2	642537	642593	19	100.000	9.00e-16	47.8
contig_185_chunk_1801	contig_2	272825	272893	23	73.913	9.00e-16	38.6
contig_185_chunk_1801	contig_2	642631	642699	23	73.913	9.00e-16	38.6
contig_185_chunk_1801	contig_2	272802	272825	8	100.000	9.00e-16	24.0
contig_185_chunk_1801	contig_2	642608	642631	8	100.000	9.00e-16	24.0
contig_185_chunk_1801	contig_2	642594	642535	20	100.000	3.34e-14	52.4
contig_185_chunk_1801	contig_2	272788	272729	20	100.000	3.34e-14	52.4
contig_185_chunk_1801	contig_2	642698	642633	22	72.727	3.34e-14	35.9
contig_185_chunk_1801	contig_2	272892	272827	22	72.727	3.34e-14	35.9
contig_185_chunk_1801	contig_2	272731	272787	19	100.000	8.54e-12	47.8
contig_185_chunk_1801	contig_2	642536	642592	19	100.000	8.54e-12	47.8
contig_185_chunk_1801	contig_2	272838	272894	19	73.684	8.54e-12	32.2
contig_185_chunk_1801	contig_2	642644	642700	19	73.684	8.54e-12	32.2
contig_185_chunk_1801	contig_2	642592	642536	19	100.000	3.96e-11	44.6
contig_185_chunk_1801	contig_2	272786	272730	19	100.000	3.96e-11	44.6
contig_185_chunk_1801	contig_2	642699	642631	23	60.870	3.96e-11	33.1
contig_185_chunk_1801	contig_2	272893	272825	23	60.870	3.96e-11	33.1
contig_185_chunk_1801	contig_2	272729	272788	20	100.000	4.39e-08	42.8
contig_185_chunk_1801	contig_2	642535	642594	20	100.000	4.39e-08	42.8
contig_185_chunk_1801	contig_2	272839	272892	18	72.222	4.39e-08	24.4
contig_185_chunk_1801	contig_2	642645	642698	18	72.222	4.39e-08	24.4
contig_185_chunk_2001	contig_2	642807	642703	35	94.286	8.45e-38	84.9
contig_185_chunk_2001	contig_2	273001	272897	35	94.286	8.45e-38	84.9
contig_185_chunk_2001	contig_2	642897	642808	30	96.667	8.45e-38	83.1
contig_185_chunk_2001	contig_2	273091	273002	30	96.667	8.45e-38	83.1
contig_185_chunk_2001	contig_2	272895	273002	36	94.444	6.17e-35	83.1
contig_185_chunk_2001	contig_2	642701	642808	36	94.444	6.17e-35	83.1
contig_185_chunk_2001	contig_2	272998	273093	32	93.750	6.17e-35	75.3
contig_185_chunk_2001	contig_2	642804	642899	32	93.750	6.17e-35	75.3
contig_185_chunk_2001	contig_2	642803	642702	34	94.118	3.61e-30	74.4
contig_185_chunk_2001	contig_2	272997	272896	34	94.118	3.61e-30	74.4
contig_185_chunk_2001	contig_2	642898	642809	30	96.667	3.61e-30	68.0
contig_185_chunk_2001	contig_2	273092	273003	30	96.667	3.61e-30	68.0
contig_185_chunk_2001	contig_2	273003	273092	30	96.667	6.75e-30	73.5
contig_185_chunk_2001	contig_2	642809	642898	30	96.667	6.75e-30	73.5
contig_185_chunk_2001	contig_2	272897	272998	34	94.118	6.75e-30	68.0
contig_185_chunk_2001	contig_2	642703	642804	34	94.118	6.75e-30	68.0
contig_185_chunk_2001	contig_2	642808	642701	36	88.889	1.89e-27	72.5
contig_185_chunk_2001	contig_2	273002	272895	36	88.889	1.89e-27	72.5
contig_185_chunk_2001	contig_2	642899	642804	32	96.875	1.89e-27	60.6
contig_185_chunk_2001	contig_2	273093	272998	32	96.875	1.89e-27	60.6
contig_185_chunk_2001	contig_2	642757	642897	47	72.340	2.03e-21	73.9
contig_185_chunk_2001	contig_2	273544	273621	26	76.923	2.03e-21	49.6
contig_185_chunk_2001	contig_2	272951	273091	47	72.340	8.33e-21	73.9
contig_185_chunk_2001	contig_2	272896	272943	16	93.750	8.33e-21	36.8
contig_185_chunk_2001	contig_2	643420	643352	23	86.957	2.83e-14	51.0
contig_185_chunk_2001	contig_2	1018250	1018170	27	66.667	2.83e-14	48.3
contig_185_chunk_2001	contig_2	273614	273546	23	86.957	8.41e-13	51.0
contig_185_chunk_2001	contig_2	426315	426226	30	56.667	8.41e-13	43.2
contig_185_chunk_2001	contig_2	643421	643350	24	83.333	9.84e-12	49.6
contig_185_chunk_2001	contig_2	1018257	1018180	26	61.538	9.84e-12	40.9
contig_185_chunk_2001	contig_2	643350	643427	26	76.923	1.34e-11	49.6
contig_185_chunk_2001	contig_2	1018178	1018282	35	48.571	1.34e-11	40.5
contig_185_chunk_2001	contig_2	273546	273632	29	75.862	2.11e-10	46.4
contig_185_chunk_2001	contig_2	1018170	1018250	27	62.963	2.11e-10	39.6
contig_185_chunk_2001	contig_2	273615	273544	24	83.333	1.28e-09	49.6
contig_185_chunk_2001	contig_2	315422	315339	28	53.571	1.28e-09	35.4
contig_185_chunk_2001	contig_2	839710	839681	10	70.000	1.28e-09	24.0
contig_185_chunk_2001	contig_2	273613	273545	23	86.957	3.29e-09	47.3
contig_185_chunk_2001	contig_2	315417	315334	28	64.286	3.29e-09	34.5
contig_185_chunk_2001	contig_2	643419	643351	23	86.957	6.04e-09	47.3
contig_185_chunk_2001	contig_2	1018249	1018175	25	56.000	6.04e-09	33.6
contig_185_chunk_2001	contig_2	643352	643438	29	75.862	3.73e-08	46.4
contig_185_chunk_2001	contig_2	1018174	1018248	25	60.000	3.73e-08	31.8
contig_185_chunk_2001	contig_2	273545	273592	16	87.500	8.33e-06	37.3
contig_185_chunk_2001	contig_2	426227	426304	26	57.692	8.33e-06	32.7
contig_185_chunk_2001	contig_2	570504	570593	30	53.333	2.73e-05	37.7
contig_185_chunk_2001	contig_2	643351	643398	16	87.500	2.73e-05	37.3
contig_185_chunk_2001	contig_2	1333789	1333902	38	42.105	2.73e-05	30.9
contig_185_chunk_2001	contig_2	647038	647100	21	47.619	2.73e-05	30.4
contig_185_chunk_2001	contig_2	642702	642749	16	93.750	4.93e-05	36.8
contig_185_chunk_2001	contig_2	1333830	1333907	26	50.000	4.93e-05	30.4
contig_185_chunk_2001	contig_2	1004743	1004814	24	62.500	5.46e-04	35.9
contig_185_chunk_2201	contig_2	273092	273187	32	100.000	9.41e-22	72.1
contig_185_chunk_2201	contig_2	642898	642993	32	100.000	9.41e-22	72.1
contig_185_chunk_2201	contig_2	272850	272972	41	46.341	9.41e-22	41.8
contig_185_chunk_2201	contig_2	642656	642778	41	46.341	9.41e-22	41.8
contig_185_chunk_2201	contig_2	642995	642891	35	94.286	9.54e-21	83.5
contig_185_chunk_2201	contig_2	273697	273638	20	70.000	9.54e-21	35.4
contig_185_chunk_2201	contig_2	277033	276968	22	59.091	9.54e-21	29.0
contig_185_chunk_2201	contig_2	273189	273085	35	94.286	1.16e-19	83.5
contig_185_chunk_2201	contig_2	272960	272856	35	45.714	1.16e-19	34.1
contig_185_chunk_2201	contig_2	642993	642889	35	88.571	4.76e-19	70.7
contig_185_chunk_2201	contig_2	642766	642662	35	45.714	4.76e-19	34.1
contig_185_chunk_2201	contig_2	642897	642995	33	96.970	5.79e-18	73.0
contig_185_chunk_2201	contig_2	273639	273698	20	70.000	5.79e-18	35.4
contig_185_chunk_2201	contig_2	273699	273749	17	76.471	5.79e-18	29.9
contig_185_chunk_2201	contig_2	642994	642890	35	91.429	1.68e-17	76.2
contig_185_chunk_2201	contig_2	273698	273642	19	73.684	1.68e-17	34.1
contig_185_chunk_2201	contig_2	273188	273084	35	91.429	3.97e-16	76.2
contig_185_chunk_2201	contig_2	273091	273189	33	96.970	3.25e-15	73.0
contig_185_chunk_2201	contig_2	272845	272964	40	40.000	3.25e-15	29.5
contig_185_chunk_2201	contig_2	273081	273188	36	88.889	1.31e-14	71.2
contig_185_chunk_2201	contig_2	642887	642994	36	88.889	1.31e-14	71.2
contig_185_chunk_2201	contig_2	273187	273083	35	88.571	1.79e-14	70.7
contig_185_chunk_2201	contig_2	643445	643504	20	70.000	3.24e-08	35.4
contig_185_chunk_2201	contig_2	643504	643557	18	72.222	3.24e-08	32.2
contig_185_chunk_2201	contig_2	643503	643444	20	70.000	4.39e-08	35.4
contig_185_chunk_2201	contig_2	643571	643503	23	56.522	4.39e-08	31.8
contig_185_chunk_2201	contig_2	643504	643448	19	73.684	1.63e-06	34.1
contig_185_chunk_2201	contig_2	643557	643504	18	72.222	1.63e-06	27.6
contig_185_chunk_2201	contig_2	273698	273751	18	72.222	7.26e-06	32.2
contig_185_chunk_2201	contig_2	273637	273693	19	57.895	7.26e-06	27.2
contig_185_chunk_2201	contig_2	643505	643555	17	76.471	3.20e-05	29.9
contig_185_chunk_2201	contig_2	643443	643499	19	57.895	3.20e-05	27.2
contig_185_chunk_2201	contig_2	1314707	1314760	18	77.778	3.97e-04	36.3
contig_185_chunk_2401	contig_2	643197	643117	27	85.185	1.16e-11	56.5
contig_185_chunk_2401	contig_2	273391	273311	27	85.185	1.16e-11	56.5
contig_185_chunk_2401	contig_2	643064	643014	17	52.941	1.16e-11	23.1
contig_185_chunk_2401	contig_2	273258	273208	17	52.941	1.16e-11	23.1
contig_185_chunk_2401	contig_2	273322	273393	24	91.667	3.96e-11	55.1
contig_185_chunk_2401	contig_2	643128	643199	24	91.667	3.96e-11	55.1
contig_185_chunk_2401	contig_2	273206	273232	9	88.889	3.96e-11	22.6
contig_185_chunk_2401	contig_2	643012	643038	9	88.889	3.96e-11	22.6
contig_185_chunk_2401	contig_2	643198	643115	28	89.286	3.39e-10	56.5
contig_185_chunk_2401	contig_2	273392	273309	28	89.286	3.39e-10	56.5
contig_185_chunk_2401	contig_2	273309	273392	28	82.143	2.28e-09	53.8
contig_185_chunk_2401	contig_2	643115	643198	28	82.143	2.28e-09	53.8
contig_185_chunk_2401	contig_2	273308	273391	28	85.714	3.39e-06	43.2
contig_185_chunk_2401	contig_2	643114	643197	28	85.714	3.39e-06	43.2
contig_185_chunk_2401	contig_2	643199	643116	28	92.857	2.89e-04	36.8
contig_185_chunk_2401	contig_2	273393	273310	28	92.857	2.89e-04	36.8
contig_185_chunk_2601	contig_2	643342	643304	13	84.615	7.98e-04	28.6
contig_185_chunk_2601	contig_2	273536	273498	13	84.615	7.98e-04	28.6
contig_185_chunk_2601	contig_2	643262	643221	14	57.143	7.98e-04	23.5
contig_185_chunk_2601	contig_2	273456	273415	14	57.143	7.98e-04	23.5
contig_185_chunk_2801	contig_2	273758	273865	36	100.000	1.07e-29	87.2
contig_185_chunk_2801	contig_2	643564	643671	36	100.000	1.07e-29	87.2
contig_185_chunk_2801	contig_2	273541	273630	30	86.667	1.07e-29	64.3
contig_185_chunk_2801	contig_2	643347	643436	30	86.667	1.07e-29	64.3
contig_185_chunk_2801	contig_2	273735	273866	44	77.273	2.89e-28	72.5
contig_185_chunk_2801	contig_2	643541	643672	44	77.273	2.89e-28	72.5
contig_185_chunk_2801	contig_2	273542	273631	30	86.667	2.89e-28	63.4
contig_185_chunk_2801	contig_2	643348	643437	30	86.667	2.89e-28	63.4
contig_185_chunk_2801	contig_2	643671	643564	36	91.667	5.58e-27	75.3
contig_185_chunk_2801	contig_2	273865	273758	36	91.667	5.58e-27	75.3
contig_185_chunk_2801	contig_2	643434	643345	30	93.333	5.58e-27	67.0
contig_185_chunk_2801	contig_2	273628	273539	30	93.333	5.58e-27	67.0
contig_185_chunk_2801	contig_2	273760	273864	35	94.286	3.65e-26	78.0
contig_185_chunk_2801	contig_2	643566	643670	35	94.286	3.65e-26	78.0
contig_185_chunk_2801	contig_2	273540	273629	30	93.333	3.65e-26	61.6
contig_185_chunk_2801	contig_2	643346	643435	30	93.333	3.65e-26	61.6
contig_185_chunk_2801	contig_2	643673	643578	32	93.750	8.30e-25	74.4
contig_185_chunk_2801	contig_2	273867	273772	32	93.750	8.30e-25	74.4
contig_185_chunk_2801	contig_2	643435	643346	30	86.667	8.30e-25	60.6
contig_185_chunk_2801	contig_2	273629	273540	30	86.667	8.30e-25	60.6
contig_185_chunk_2801	contig_2	272965	272891	25	92.000	3.12e-17	58.3
contig_185_chunk_2801	contig_2	273821	273759	21	95.238	3.12e-17	51.0
contig_185_chunk_2801	contig_2	642771	642697	25	92.000	7.44e-16	58.3
contig_185_chunk_2801	contig_2	643627	643565	21	95.238	7.44e-16	51.0
contig_185_chunk_2801	contig_2	1123520	1123473	16	56.250	7.44e-16	21.7
contig_185_chunk_2801	contig_2	272892	272978	29	79.310	3.39e-10	56.5
contig_185_chunk_2801	contig_2	642698	642784	29	79.310	3.39e-10	56.5
contig_185_chunk_2801	contig_2	272893	272967	25	84.000	1.03e-07	48.3
contig_185_chunk_2801	contig_2	642699	642773	25	84.000	1.03e-07	48.3
contig_185_chunk_2801	contig_2	643409	643347	21	90.476	1.41e-07	47.8
contig_185_chunk_2801	contig_2	273603	273541	21	90.476	1.41e-07	47.8
contig_185_chunk_2801	contig_2	642770	642696	25	88.000	1.94e-07	47.3
contig_185_chunk_2801	contig_2	272964	272890	25	88.000	1.94e-07	47.3
contig_185_chunk_2801	contig_2	272891	272980	30	76.667	2.67e-07	46.9
contig_185_chunk_2801	contig_2	642697	642786	30	76.667	2.67e-07	46.9
contig_185_chunk_2801	contig_2	642757	642698	20	85.000	6.40e-06	42.3
contig_185_chunk_2801	contig_2	272951	272892	20	85.000	6.40e-06	42.3
contig_185_chunk_3001	contig_2	643871	643674	66	93.939	1.79e-34	137
contig_185_chunk_3001	contig_2	274065	273868	66	93.939	1.79e-34	137
contig_185_chunk_3001	contig_2	643872	643675	66	87.879	6.39e-34	135
contig_185_chunk_3001	contig_2	274066	273869	66	87.879	6.39e-34	135
contig_185_chunk_3001	contig_2	273869	274066	66	92.424	2.28e-33	133
contig_185_chunk_3001	contig_2	643675	643872	66	92.424	2.28e-33	133
contig_185_chunk_3001	contig_2	273868	274065	66	89.394	1.53e-32	130
contig_185_chunk_3001	contig_2	273870	274064	65	89.231	1.53e-32	130
contig_185_chunk_3001	contig_2	643674	643871	66	89.394	1.53e-32	130
contig_185_chunk_3001	contig_2	643676	643870	65	89.231	1.53e-32	130
contig_185_chunk_3001	contig_2	643870	643676	65	86.154	6.39e-30	122
contig_185_chunk_3001	contig_2	274064	273870	65	86.154	6.39e-30	122
contig_185_chunk_3201	contig_2	274069	274266	66	95.455	2.46e-38	149
contig_185_chunk_3201	contig_2	643875	644072	66	95.455	2.46e-38	149
contig_185_chunk_3201	contig_2	644071	643877	65	92.308	8.77e-38	148
contig_185_chunk_3201	contig_2	274265	274071	65	92.308	8.77e-38	148
contig_185_chunk_3201	contig_2	644072	643875	66	90.909	1.11e-36	144
contig_185_chunk_3201	contig_2	274266	274069	66	90.909	1.11e-36	144
contig_185_chunk_3201	contig_2	644073	643876	66	90.909	3.97e-36	142
contig_185_chunk_3201	contig_2	274267	274070	66	90.909	3.97e-36	142
contig_185_chunk_3201	contig_2	274071	274265	65	92.308	2.67e-35	139
contig_185_chunk_3201	contig_2	643877	644071	65	92.308	2.67e-35	139
contig_185_chunk_3201	contig_2	274070	274267	66	90.909	7.49e-32	128
contig_185_chunk_3201	contig_2	643876	644073	66	90.909	7.49e-32	128
contig_185_chunk_3401	contig_2	644131	644075	19	94.737	2.10e-08	50.6
contig_185_chunk_3401	contig_2	274325	274269	19	94.737	2.10e-08	50.6
contig_185_chunk_3401	contig_2	274269	274325	19	100.000	1.03e-07	48.3
contig_185_chunk_3401	contig_2	644075	644131	19	100.000	1.03e-07	48.3
contig_185_chunk_3401	contig_2	644130	644074	19	100.000	1.41e-07	47.8
contig_185_chunk_3401	contig_2	274324	274268	19	100.000	1.41e-07	47.8
contig_185_chunk_3401	contig_2	274270	274326	19	94.737	1.66e-05	40.9
contig_185_chunk_3401	contig_2	644076	644132	19	94.737	1.66e-05	40.9
contig_185_chunk_3601	contig_2	644255	644139	39	94.872	2.67e-19	86.8
contig_185_chunk_3601	contig_2	274449	274333	39	94.872	2.67e-19	86.8
contig_185_chunk_3601	contig_2	274313	274447	45	86.667	1.31e-18	84.5
contig_185_chunk_3601	contig_2	644119	644253	45	86.667	1.31e-18	84.5
contig_185_chunk_3601	contig_2	644254	644144	37	97.297	1.79e-18	84.0
contig_185_chunk_3601	contig_2	274448	274338	37	97.297	1.79e-18	84.0
contig_185_chunk_3601	contig_2	274339	274449	37	97.297	3.39e-18	83.1
contig_185_chunk_3601	contig_2	644145	644255	37	97.297	3.39e-18	83.1
contig_185_chunk_3601	contig_2	644253	644143	37	97.297	7.92e-18	81.9
contig_185_chunk_3601	contig_2	274447	274337	37	97.297	7.92e-18	81.9
contig_185_chunk_3601	contig_2	274338	274394	19	100.000	1.80e-06	44.1
contig_185_chunk_3601	contig_2	644144	644200	19	100.000	1.80e-06	44.1
contig_185_chunk_3801	contig_2	644453	644256	66	100.000	2.46e-42	163
contig_185_chunk_3801	contig_2	274647	274450	66	100.000	2.46e-42	163
contig_185_chunk_3801	contig_2	274452	274649	66	100.000	5.45e-40	155
contig_185_chunk_3801	contig_2	644258	644455	66	100.000	5.45e-40	155
contig_185_chunk_3801	contig_2	274451	274648	66	100.000	5.03e-39	152
contig_185_chunk_3801	contig_2	644257	644454	66	100.000	5.03e-39	152
contig_185_chunk_3801	contig_2	644454	644257	66	100.000	2.67e-31	126
contig_185_chunk_3801	contig_2	274648	274451	66	100.000	2.67e-31	126
contig_185_chunk_3801	contig_2	274450	274602	51	100.000	2.46e-30	123
contig_185_chunk_3801	contig_2	644256	644408	51	100.000	2.46e-30	123
contig_185_chunk_3801	contig_2	644341	644258	28	100.000	1.69e-26	69.3
contig_185_chunk_3801	contig_2	274535	274452	28	100.000	1.69e-26	69.3
contig_185_chunk_3801	contig_2	644455	644381	25	100.000	1.69e-26	60.6
contig_185_chunk_3801	contig_2	274649	274575	25	100.000	1.69e-26	60.6
contig_185_chunk_4001	contig_2	644653	644456	66	98.485	8.77e-42	161
contig_185_chunk_4001	contig_2	274847	274650	66	98.485	8.77e-42	161
contig_185_chunk_4001	contig_2	644655	644458	66	98.485	3.96e-40	155
contig_185_chunk_4001	contig_2	274849	274652	66	98.485	3.96e-40	155
contig_185_chunk_4001	contig_2	644654	644457	66	98.485	5.45e-40	155
contig_185_chunk_4001	contig_2	274848	274651	66	98.485	5.45e-40	155
contig_185_chunk_4001	contig_2	274650	274847	66	98.485	3.66e-39	152
contig_185_chunk_4001	contig_2	274651	274848	66	98.485	3.66e-39	152
contig_185_chunk_4001	contig_2	644456	644653	66	98.485	3.66e-39	152
contig_185_chunk_4001	contig_2	644457	644654	66	98.485	3.66e-39	152
contig_185_chunk_4001	contig_2	274652	274849	66	96.970	1.79e-38	150
contig_185_chunk_4001	contig_2	644458	644655	66	96.970	1.79e-38	150
contig_185_chunk_4201	contig_2	644766	644656	37	100.000	3.30e-35	90.9
contig_185_chunk_4201	contig_2	274960	274850	37	100.000	3.30e-35	90.9
contig_185_chunk_4201	contig_2	644854	644777	26	96.154	3.30e-35	68.4
contig_185_chunk_4201	contig_2	275048	274971	26	96.154	3.30e-35	68.4
contig_185_chunk_4201	contig_2	274851	274967	39	94.872	6.17e-35	86.8
contig_185_chunk_4201	contig_2	644657	644773	39	94.872	6.17e-35	86.8
contig_185_chunk_4201	contig_2	274978	275049	24	100.000	6.17e-35	71.6
contig_185_chunk_4201	contig_2	644784	644855	24	100.000	6.17e-35	71.6
contig_185_chunk_4201	contig_2	644767	644657	37	97.297	6.13e-32	84.5
contig_185_chunk_4201	contig_2	274961	274851	37	97.297	6.13e-32	84.5
contig_185_chunk_4201	contig_2	644856	644776	27	96.296	6.13e-32	63.8
contig_185_chunk_4201	contig_2	275050	274970	27	96.296	6.13e-32	63.8
contig_185_chunk_4201	contig_2	644771	644658	38	94.737	3.23e-29	78.5
contig_185_chunk_4201	contig_2	274965	274852	38	94.737	3.23e-29	78.5
contig_185_chunk_4201	contig_2	644855	644769	29	86.207	3.23e-29	60.6
contig_185_chunk_4201	contig_2	275049	274963	29	86.207	3.23e-29	60.6
contig_185_chunk_4201	contig_2	274850	274957	36	100.000	3.53e-27	78.5
contig_185_chunk_4201	contig_2	644656	644763	36	100.000	3.53e-27	78.5
contig_185_chunk_4201	contig_2	274971	275048	26	96.154	3.53e-27	53.8
contig_185_chunk_4201	contig_2	644777	644854	26	96.154	3.53e-27	53.8
contig_185_chunk_4201	contig_2	274915	274962	16	93.750	6.90e-08	35.9
contig_185_chunk_4201	contig_2	644721	644768	16	93.750	6.90e-08	35.9
contig_185_chunk_4201	contig_2	274852	274878	9	100.000	6.90e-08	24.0
contig_185_chunk_4201	contig_2	644658	644684	9	100.000	6.90e-08	24.0
contig_185_chunk_4201	contig_2	275024	275050	9	100.000	6.90e-08	22.6
contig_185_chunk_4201	contig_2	644830	644856	9	100.000	6.90e-08	22.6
contig_185_chunk_4401	contig_2	275051	275248	66	95.455	5.03e-39	152
contig_185_chunk_4401	contig_2	644857	645054	66	95.455	5.03e-39	152
contig_185_chunk_4401	contig_2	645054	644857	66	93.939	2.46e-38	149
contig_185_chunk_4401	contig_2	275248	275051	66	93.939	2.46e-38	149
contig_185_chunk_4401	contig_2	645056	644859	66	96.970	5.90e-37	145
contig_185_chunk_4401	contig_2	275250	275053	66	96.970	5.90e-37	145
contig_185_chunk_4401	contig_2	275052	275249	66	93.939	1.66e-33	133
contig_185_chunk_4401	contig_2	644858	645055	66	93.939	1.66e-33	133
contig_185_chunk_4401	contig_2	275161	275250	30	100.000	4.76e-19	69.3
contig_185_chunk_4401	contig_2	644967	645056	30	100.000	4.76e-19	69.3
contig_185_chunk_4401	contig_2	275053	275109	19	84.211	4.76e-19	35.4
contig_185_chunk_4401	contig_2	644859	644915	19	84.211	4.76e-19	35.4
contig_185_chunk_4401	contig_2	645055	644963	31	96.774	1.56e-13	54.2
contig_185_chunk_4401	contig_2	275249	275157	31	96.774	1.56e-13	54.2
contig_185_chunk_4401	contig_2	644899	644858	14	78.571	1.56e-13	31.8
contig_185_chunk_4401	contig_2	275093	275052	14	78.571	1.56e-13	31.8
contig_185_chunk_4601	contig_2	275253	275450	66	95.455	2.27e-37	146
contig_185_chunk_4601	contig_2	645059	645256	66	95.455	2.27e-37	146
contig_185_chunk_4601	contig_2	275251	275448	66	93.939	1.03e-35	141
contig_185_chunk_4601	contig_2	645057	645254	66	93.939	1.03e-35	141
contig_185_chunk_4601	contig_2	645255	645058	66	95.455	1.03e-35	141
contig_185_chunk_4601	contig_2	275449	275252	66	95.455	1.03e-35	141
contig_185_chunk_4601	contig_2	645254	645057	66	92.424	5.03e-35	138
contig_185_chunk_4601	contig_2	275448	275251	66	92.424	5.03e-35	138
contig_185_chunk_4601	contig_2	275252	275449	66	93.939	5.45e-32	128
contig_185_chunk_4601	contig_2	645058	645255	66	93.939	5.45e-32	128
contig_185_chunk_4601	contig_2	645256	645059	66	95.455	5.03e-31	125
contig_185_chunk_4601	contig_2	275450	275253	66	95.455	5.03e-31	125
contig_185_chunk_4801	contig_2	275452	275649	66	95.455	2.10e-40	156
contig_185_chunk_4801	contig_2	645258	645455	66	95.455	2.10e-40	156
contig_185_chunk_4801	contig_2	645454	645257	66	93.939	3.96e-40	155
contig_185_chunk_4801	contig_2	275648	275451	66	93.939	3.96e-40	155
contig_185_chunk_4801	contig_2	275451	275648	66	93.939	5.45e-40	155
contig_185_chunk_4801	contig_2	645257	645454	66	93.939	5.45e-40	155
contig_185_chunk_4801	contig_2	645455	645258	66	95.455	2.67e-39	153
contig_185_chunk_4801	contig_2	275649	275452	66	95.455	2.67e-39	153
contig_185_chunk_4801	contig_2	645456	645259	66	93.939	2.77e-38	149
contig_185_chunk_4801	contig_2	275650	275453	66	93.939	2.77e-38	149
contig_185_chunk_4801	contig_2	275453	275650	66	95.455	3.38e-38	149
contig_185_chunk_4801	contig_2	645259	645456	66	95.455	3.38e-38	149
contig_185_chunk_5001	contig_2	645654	645457	66	93.939	5.90e-37	145
contig_185_chunk_5001	contig_2	275848	275651	66	93.939	5.90e-37	145
contig_185_chunk_5001	contig_2	275652	275849	66	93.939	7.48e-36	141
contig_185_chunk_5001	contig_2	645458	645655	66	93.939	7.48e-36	141
contig_185_chunk_5001	contig_2	275651	275848	66	93.939	2.46e-34	136
contig_185_chunk_5001	contig_2	645457	645654	66	93.939	2.46e-34	136
contig_185_chunk_5001	contig_2	645655	645458	66	90.909	6.39e-34	135
contig_185_chunk_5001	contig_2	275849	275652	66	90.909	6.39e-34	135
contig_185_chunk_5001	contig_2	275653	275850	66	90.909	1.53e-32	130
contig_185_chunk_5001	contig_2	645459	645656	66	90.909	1.53e-32	130
contig_185_chunk_5001	contig_2	645656	645549	36	100.000	8.74e-24	86.8
contig_185_chunk_5001	contig_2	275850	275743	36	100.000	8.74e-24	86.8
contig_185_chunk_5001	contig_2	645503	645459	15	93.333	8.74e-24	34.1
contig_185_chunk_5001	contig_2	275697	275653	15	93.333	8.74e-24	34.1
contig_185_chunk_5201	contig_2	645659	645856	66	95.455	3.96e-40	155
contig_185_chunk_5201	contig_2	275853	276050	66	95.455	5.45e-40	155
contig_185_chunk_5201	contig_2	645855	645658	66	95.455	5.03e-39	152
contig_185_chunk_5201	contig_2	276049	275852	66	95.455	6.91e-39	151
contig_185_chunk_5201	contig_2	275852	276049	66	93.939	2.27e-37	146
contig_185_chunk_5201	contig_2	645658	645855	66	93.939	2.27e-37	146
contig_185_chunk_5201	contig_2	645856	645659	66	93.939	2.10e-36	143
contig_185_chunk_5201	contig_2	645854	645657	66	92.424	2.10e-36	143
contig_185_chunk_5201	contig_2	276048	275851	66	92.424	2.10e-36	143
contig_185_chunk_5201	contig_2	276050	275853	66	92.424	5.45e-36	142
contig_185_chunk_5201	contig_2	645657	645755	33	100.000	3.42e-24	81.7
contig_185_chunk_5201	contig_2	645792	645854	21	80.952	3.42e-24	40.5
contig_185_chunk_5201	contig_2	275851	275949	33	96.970	1.19e-23	79.9
contig_185_chunk_5201	contig_2	275986	276048	21	80.952	1.19e-23	40.5
contig_185_chunk_5401	contig_2	646054	645857	66	95.455	5.90e-41	158
contig_185_chunk_5401	contig_2	276248	276051	66	95.455	5.90e-41	158
contig_185_chunk_5401	contig_2	276053	276250	66	95.455	7.48e-40	155
contig_185_chunk_5401	contig_2	645859	646056	66	95.455	7.48e-40	155
contig_185_chunk_5401	contig_2	646056	645859	66	96.970	5.03e-39	152
contig_185_chunk_5401	contig_2	276250	276053	66	96.970	5.03e-39	152
contig_185_chunk_5401	contig_2	276052	276249	66	95.455	8.77e-38	148
contig_185_chunk_5401	contig_2	645858	646055	66	95.455	8.77e-38	148
contig_185_chunk_5401	contig_2	276051	276248	66	95.455	2.27e-37	146
contig_185_chunk_5401	contig_2	645857	646054	66	95.455	2.27e-37	146
contig_185_chunk_5401	contig_2	646055	645858	66	95.455	1.94e-27	113
contig_185_chunk_5401	contig_2	276249	276052	66	95.455	1.94e-27	113
contig_185_chunk_5601	contig_2	646256	646059	66	100.000	1.11e-44	171
contig_185_chunk_5601	contig_2	276450	276253	66	100.000	1.11e-44	171
contig_185_chunk_5601	contig_2	276252	276449	66	100.000	1.41e-43	167
contig_185_chunk_5601	contig_2	646058	646255	66	100.000	1.41e-43	167
contig_185_chunk_5601	contig_2	646254	646057	66	100.000	1.30e-42	164
contig_185_chunk_5601	contig_2	276448	276251	66	100.000	1.30e-42	164
contig_185_chunk_5601	contig_2	646255	646058	66	100.000	8.77e-42	161
contig_185_chunk_5601	contig_2	276449	276252	66	100.000	8.77e-42	161
contig_185_chunk_5601	contig_2	276253	276450	66	100.000	5.03e-39	152
contig_185_chunk_5601	contig_2	646059	646256	66	100.000	5.03e-39	152
contig_185_chunk_5601	contig_2	276281	276448	56	100.000	8.10e-37	144
contig_185_chunk_5601	contig_2	646087	646254	56	100.000	8.10e-37	144
contig_185_chunk_5801	contig_2	646456	646259	66	100.000	1.20e-41	160
contig_185_chunk_5801	contig_2	276650	276453	66	100.000	1.20e-41	160
contig_185_chunk_5801	contig_2	276451	276648	66	100.000	8.10e-41	158
contig_185_chunk_5801	contig_2	646257	646454	66	100.000	8.10e-41	158
contig_185_chunk_5801	contig_2	276452	276649	66	98.485	3.96e-40	155
contig_185_chunk_5801	contig_2	646258	646455	66	98.485	3.96e-40	155
contig_185_chunk_5801	contig_2	646454	646257	66	98.485	1.30e-38	150
contig_185_chunk_5801	contig_2	276648	276451	66	98.485	1.30e-38	150
contig_185_chunk_5801	contig_2	646455	646258	66	98.485	5.45e-28	115
contig_185_chunk_5801	contig_2	276649	276452	66	98.485	5.45e-28	115
contig_185_chunk_5801	contig_2	276549	276650	34	97.059	2.06e-25	77.6
contig_185_chunk_5801	contig_2	646355	646456	34	97.059	2.06e-25	77.6
contig_185_chunk_5801	contig_2	276453	276503	17	100.000	2.06e-25	48.7
contig_185_chunk_5801	contig_2	646259	646309	17	100.000	2.06e-25	48.7
contig_186_chunk_1	contig_2	443474	443587	38	81.579	1.41e-15	74.4
contig_186_chunk_1	contig_2	443586	443473	38	73.684	9.51e-11	58.3
contig_186_chunk_1	contig_2	443569	443474	32	59.375	4.66e-06	42.8
contig_186_chunk_201	contig_2	443273	443470	66	90.909	7.48e-40	155
contig_186_chunk_201	contig_2	443469	443278	64	87.500	3.13e-29	119
contig_186_chunk_201	contig_2	443470	443273	66	68.182	2.28e-25	106
contig_186_chunk_201	contig_2	443471	443277	65	66.154	2.28e-21	93.6
contig_186_chunk_201	contig_2	443278	443469	64	64.062	1.94e-15	73.9
contig_186_chunk_201	contig_2	443277	443372	32	62.500	2.85e-09	46.4
contig_186_chunk_201	contig_2	443427	443471	15	66.667	2.85e-09	24.9
contig_186_chunk_401	contig_2	443269	443186	28	67.857	7.44e-12	44.6
contig_186_chunk_401	contig_2	443112	443071	14	85.714	7.44e-12	29.5
contig_186_chunk_401	contig_2	443162	443118	15	60.000	7.44e-12	22.6
contig_186_chunk_401	contig_2	443184	443267	28	67.857	1.82e-11	42.3
contig_186_chunk_401	contig_2	443072	443113	14	85.714	1.82e-11	29.5
contig_186_chunk_401	contig_2	443119	443154	12	83.333	1.82e-11	23.5
contig_186_chunk_401	contig_2	443271	443188	28	78.571	2.85e-09	44.6
contig_186_chunk_401	contig_2	443111	443073	13	84.615	2.85e-09	26.7
contig_186_chunk_401	contig_2	443185	443268	28	64.286	1.31e-08	42.3
contig_186_chunk_401	contig_2	443071	443115	15	80.000	1.31e-08	26.7
contig_186_chunk_401	contig_2	443267	443190	26	69.231	2.69e-07	38.2
contig_186_chunk_401	contig_2	443113	443072	14	78.571	2.69e-07	26.3
contig_186_chunk_401	contig_2	443210	443269	20	85.000	3.63e-07	41.4
contig_186_chunk_401	contig_2	443073	443114	14	71.429	3.63e-07	22.6
contig_186_chunk_601	contig_2	443066	442872	65	80.000	4.29e-29	119
contig_186_chunk_601	contig_2	442873	443070	66	74.242	6.92e-23	98.7
contig_186_chunk_601	contig_2	443068	442871	66	60.606	1.31e-14	71.2
contig_186_chunk_601	contig_2	443067	442876	64	54.688	3.39e-14	69.8
contig_186_chunk_601	contig_2	442871	443068	66	53.030	1.80e-10	57.4
contig_186_chunk_601	contig_2	442956	443051	32	62.500	2.48e-10	41.8
contig_186_chunk_601	contig_2	442872	442934	21	71.429	2.48e-10	33.1
contig_186_chunk_801	contig_2	442868	442671	66	92.424	4.39e-36	142
contig_186_chunk_801	contig_2	442675	442869	65	76.923	3.13e-25	106
contig_186_chunk_801	contig_2	442676	442870	65	49.231	2.89e-12	63.4
contig_186_chunk_801	contig_2	442869	442678	64	48.438	1.94e-11	60.6
contig_186_chunk_801	contig_2	442870	442679	64	50.000	6.92e-11	58.8
contig_186_chunk_1001	contig_2	442670	442473	66	84.848	2.69e-34	136
contig_186_chunk_1001	contig_2	442471	442668	66	81.818	4.29e-29	119
contig_186_chunk_1001	contig_2	442532	442669	46	69.565	6.39e-18	82.2
contig_186_chunk_1001	contig_2	442494	442670	59	62.712	1.66e-17	80.8
contig_186_chunk_1001	contig_2	442666	442496	57	61.404	9.51e-15	71.6
contig_186_chunk_1001	contig_2	442665	442531	45	64.444	8.11e-13	65.2
contig_186_chunk_1201	contig_2	442469	442272	66	80.303	5.04e-23	99.1
contig_186_chunk_1201	contig_2	442468	442286	61	59.016	2.67e-15	73.5
contig_186_chunk_1201	contig_2	442289	442459	57	52.632	1.11e-12	64.8
contig_186_chunk_1201	contig_2	442284	442460	59	61.017	1.41e-11	61.1
contig_186_chunk_1201	contig_2	442470	442369	34	64.706	2.10e-08	50.6
contig_186_chunk_1201	contig_2	442324	442470	49	73.469	8.79e-06	41.8
contig_186_chunk_1401	contig_2	442268	442074	65	64.615	1.31e-22	97.7
contig_186_chunk_1401	contig_2	442077	442268	64	42.188	3.67e-07	46.4
contig_186_chunk_1401	contig_2	442075	442269	65	58.462	1.21e-05	41.4
contig_186_chunk_1401	contig_2	442079	442225	49	46.939	2.28e-05	40.5
contig_186_chunk_2001	contig_2	441700	441512	63	61.905	3.67e-23	99.6
contig_186_chunk_2001	contig_2	441513	441680	56	60.714	1.41e-15	74.4
contig_186_chunk_2001	contig_2	441512	441685	58	48.276	1.31e-10	57.9
contig_186_chunk_2001	contig_2	441681	441517	55	47.273	2.47e-06	43.7
contig_186_chunk_2001	contig_2	441514	441684	57	36.842	3.13e-05	40.0
contig_186_chunk_2201	contig_2	441508	441341	56	69.643	2.28e-25	106
contig_186_chunk_2201	contig_2	441315	441509	65	55.385	8.78e-18	81.7
contig_186_chunk_2201	contig_2	441314	441508	65	46.154	1.41e-11	61.1
contig_186_chunk_2201	contig_2	441504	441340	55	52.727	1.41e-07	47.8
contig_186_chunk_2401	contig_2	441310	441116	65	58.462	5.45e-20	89.0
contig_186_chunk_2401	contig_2	441117	441314	66	50.000	3.13e-09	53.3
contig_186_chunk_2401	contig_2	441311	441123	63	38.095	6.40e-06	42.3
contig_186_chunk_2401	contig_2	441288	441190	33	51.515	8.12e-05	38.6
contig_186_chunk_2601	contig_2	441109	440936	58	50.000	3.13e-13	66.6
contig_186_chunk_2601	contig_2	440965	441114	50	46.000	1.80e-10	57.4
contig_186_chunk_2601	contig_2	440945	441109	55	50.909	2.10e-08	50.6
contig_186_chunk_3401	contig_2	426318	426202	39	76.923	5.04e-15	72.5
contig_186_chunk_3401	contig_2	426203	426322	40	77.500	1.79e-14	70.7
contig_186_chunk_3401	contig_2	426202	426318	39	74.359	3.39e-14	69.8
contig_186_chunk_3401	contig_2	426225	426308	28	92.857	2.10e-12	63.8
contig_186_chunk_3401	contig_2	426301	426203	33	84.848	2.89e-12	63.4
contig_186_chunk_3401	contig_2	426302	426228	25	100.000	3.67e-11	59.7
contig_186_chunk_3401	contig_2	772970	772890	27	66.667	1.12e-04	38.2
contig_186_chunk_3401	contig_2	1333724	1333647	26	57.692	2.89e-04	36.8
contig_186_chunk_4001	contig_2	426361	426498	46	71.739	1.03e-15	74.8
contig_186_chunk_4001	contig_2	426497	426360	46	69.565	4.65e-14	69.3
contig_186_chunk_4001	contig_2	426490	426374	39	74.359	8.11e-13	65.2
contig_186_chunk_4001	contig_2	426371	426496	42	66.667	2.89e-12	63.4
contig_186_chunk_4001	contig_2	426498	426373	42	71.429	9.51e-11	58.3
contig_186_chunk_4001	contig_2	426360	426443	28	71.429	4.30e-05	39.6
contig_186_chunk_4201	contig_2	426696	426499	66	89.394	7.48e-36	141
contig_186_chunk_4201	contig_2	426499	426696	66	89.394	1.44e-35	140
contig_186_chunk_4201	contig_2	426501	426698	66	83.333	1.94e-31	127
contig_186_chunk_4201	contig_2	426697	426500	66	83.333	2.10e-28	116
contig_186_chunk_4201	contig_2	426695	426588	36	77.778	7.80e-18	67.5
contig_186_chunk_4201	contig_2	426545	426501	15	100.000	7.80e-18	33.1
contig_186_chunk_4201	contig_2	205201	205019	61	50.820	1.21e-15	74.6
contig_186_chunk_4201	contig_2	426590	426697	36	88.889	6.92e-15	72.1
contig_186_chunk_4201	contig_2	205196	205116	27	62.963	3.39e-06	43.2
contig_186_chunk_4201	contig_2	205076	205198	41	51.220	4.66e-06	42.8
contig_186_chunk_4201	contig_2	434188	434274	29	48.276	6.18e-05	39.0
contig_186_chunk_4401	contig_2	426700	426897	66	90.909	5.45e-40	155
contig_186_chunk_4401	contig_2	426896	426699	66	84.848	1.11e-28	117
contig_186_chunk_4401	contig_2	426841	426701	47	80.851	6.92e-19	85.4
contig_186_chunk_4401	contig_2	204997	204863	45	53.333	4.30e-13	66.1
contig_186_chunk_4401	contig_2	426699	426785	29	86.207	4.62e-12	55.1
contig_186_chunk_4401	contig_2	426848	426898	17	76.471	4.62e-12	25.8
contig_186_chunk_4401	contig_2	426762	426700	21	85.714	4.58e-10	42.3
contig_186_chunk_4401	contig_2	426897	426811	29	82.759	4.58e-10	31.8
contig_186_chunk_4601	contig_2	426901	427098	66	87.879	2.46e-38	149
contig_186_chunk_4601	contig_2	427098	426901	66	84.848	8.10e-33	131
contig_186_chunk_4601	contig_2	426899	427096	66	81.818	3.66e-31	126
contig_186_chunk_4601	contig_2	427096	426899	66	83.333	3.66e-31	126
contig_186_chunk_4601	contig_2	426900	427097	66	84.848	1.21e-29	121
contig_186_chunk_4601	contig_2	204805	204617	63	50.794	1.79e-18	84.0
contig_186_chunk_4601	contig_2	427097	427002	32	81.250	2.70e-17	56.5
contig_186_chunk_4601	contig_2	426956	426900	19	89.474	2.70e-17	42.3
contig_186_chunk_4601	contig_2	204649	204807	53	43.396	1.31e-06	44.6
contig_186_chunk_4601	contig_2	204638	204805	56	41.071	1.80e-06	44.1
contig_186_chunk_4601	contig_2	204807	204649	53	47.170	2.47e-06	43.7
contig_186_chunk_4601	contig_2	204806	204651	52	46.154	3.13e-05	40.0
contig_186_chunk_4801	contig_2	427105	427227	41	65.854	1.69e-26	66.1
contig_186_chunk_4801	contig_2	427201	427293	31	80.645	1.69e-26	63.8
contig_186_chunk_4801	contig_2	427295	427206	30	90.000	6.84e-17	57.4
contig_186_chunk_4801	contig_2	427189	427103	29	68.966	6.84e-17	40.0
contig_186_chunk_4801	contig_2	427203	427295	31	74.194	9.33e-17	55.1
contig_186_chunk_4801	contig_2	427103	427186	28	67.857	9.33e-17	41.8
contig_186_chunk_4801	contig_2	427271	427104	56	53.571	5.04e-11	59.3
contig_186_chunk_4801	contig_2	427294	427205	30	76.667	3.13e-09	53.3
contig_186_chunk_4801	contig_2	427101	427211	37	64.865	8.95e-07	38.6
contig_186_chunk_4801	contig_2	427247	427294	16	75.000	8.95e-07	24.0
contig_186_chunk_4801	contig_2	204508	204416	31	61.290	1.31e-06	44.6
contig_186_chunk_4801	contig_2	427293	427210	28	75.000	3.39e-06	43.2
contig_186_chunk_5001	contig_2	427297	427494	66	95.455	3.97e-36	142
contig_186_chunk_5001	contig_2	427493	427296	66	92.424	8.77e-34	134
contig_186_chunk_5001	contig_2	427347	427493	49	87.755	1.79e-26	110
contig_186_chunk_5001	contig_2	427495	427352	48	85.417	9.50e-23	98.2
contig_186_chunk_5001	contig_2	427425	427297	43	83.721	1.31e-18	84.5
contig_186_chunk_5001	contig_2	204403	204218	62	58.065	1.66e-17	80.8
contig_186_chunk_5001	contig_2	434965	435108	48	50.000	1.56e-13	60.2
contig_186_chunk_5001	contig_2	435100	435153	18	55.556	1.56e-13	25.8
contig_186_chunk_5001	contig_2	427415	427495	27	85.185	8.54e-12	46.9
contig_186_chunk_5001	contig_2	427298	427384	29	89.655	8.54e-12	33.1
contig_186_chunk_5001	contig_2	204219	204407	63	52.381	1.80e-10	57.4
contig_186_chunk_5201	contig_2	427501	427695	65	92.308	3.38e-34	136
contig_186_chunk_5201	contig_2	427695	427498	66	81.818	6.39e-34	135
contig_186_chunk_5201	contig_2	427500	427694	65	83.077	2.46e-26	110
contig_186_chunk_5201	contig_2	204211	204014	66	68.182	4.30e-25	105
contig_186_chunk_5201	contig_2	427535	427693	53	81.132	1.11e-20	91.3
contig_186_chunk_5201	contig_2	427694	427497	66	89.394	3.67e-19	86.3
contig_186_chunk_5201	contig_2	435166	435309	48	62.500	4.30e-13	66.1
contig_186_chunk_5201	contig_2	204203	204066	46	50.000	3.97e-08	49.6
contig_186_chunk_5201	contig_2	204014	204196	61	39.344	1.94e-07	47.3
contig_186_chunk_5201	contig_2	331522	331647	42	45.238	9.51e-07	45.1
contig_186_chunk_5201	contig_2	204015	204197	61	65.574	3.39e-06	43.2
contig_186_chunk_5201	contig_2	427567	427535	11	100.000	7.75e-05	28.6
contig_186_chunk_5201	contig_2	427693	427631	21	71.429	7.75e-05	27.2
contig_186_chunk_5401	contig_2	427696	427893	66	92.424	1.50e-36	144
contig_186_chunk_5401	contig_2	427893	427696	66	86.364	1.66e-33	133
contig_186_chunk_5401	contig_2	427892	427701	64	92.188	3.13e-33	133
contig_186_chunk_5401	contig_2	427697	427894	66	81.818	8.11e-29	118
contig_186_chunk_5401	contig_2	427704	427895	64	81.250	2.28e-25	106
contig_186_chunk_5401	contig_2	204010	203819	64	45.312	4.67e-13	66.0
contig_186_chunk_5401	contig_2	427810	427703	36	80.556	5.46e-12	62.5
contig_186_chunk_5401	contig_2	435376	435561	62	35.484	1.94e-09	54.0
contig_186_chunk_5401	contig_2	203874	204011	46	45.652	5.46e-04	35.9
contig_186_chunk_5601	contig_2	427897	428094	66	83.333	2.43e-34	136
contig_186_chunk_5601	contig_2	428093	427896	66	84.848	2.89e-28	116
contig_186_chunk_5601	contig_2	427898	428095	66	72.727	1.66e-25	107
contig_186_chunk_5601	contig_2	427896	428093	66	80.303	1.53e-24	104
contig_186_chunk_5601	contig_2	428095	427898	66	74.242	2.46e-22	96.8
contig_186_chunk_5601	contig_2	428094	427897	66	77.273	2.89e-16	76.7
contig_186_chunk_5601	contig_2	203812	203732	27	48.148	8.68e-04	35.2
contig_186_chunk_5801	contig_2	428098	428295	66	83.333	8.10e-33	131
contig_186_chunk_5801	contig_2	428096	428293	66	75.758	1.41e-23	100
contig_186_chunk_5801	contig_2	428293	428096	66	68.182	2.10e-20	90.4
contig_186_chunk_5801	contig_2	203566	203426	47	74.468	4.30e-17	79.4
contig_186_chunk_5801	contig_2	428295	428164	44	75.000	2.47e-14	70.3
contig_186_chunk_5801	contig_2	428294	428187	36	80.556	1.11e-12	64.8
contig_186_chunk_5801	contig_2	428193	428294	34	64.706	3.37e-10	51.0
contig_186_chunk_5801	contig_2	428097	428156	20	60.000	3.37e-10	23.5
contig_186_chunk_5801	contig_2	435823	435918	32	53.125	6.92e-07	45.5
contig_186_chunk_5801	contig_2	203423	203533	37	45.946	2.10e-04	37.3
contig_186_chunk_5801	contig_2	203565	203449	39	48.718	2.89e-04	36.8
contig_186_chunk_6001	contig_2	428495	428298	66	92.424	1.66e-33	133
contig_186_chunk_6001	contig_2	428494	428297	66	69.697	6.39e-26	108
contig_186_chunk_6001	contig_2	428301	428495	65	72.308	3.13e-25	106
contig_186_chunk_6001	contig_2	428493	428296	66	72.727	6.92e-23	98.7
contig_186_chunk_6001	contig_2	428374	428493	40	95.000	2.46e-22	96.8
contig_186_chunk_6001	contig_2	428297	428449	51	72.549	1.31e-18	84.5
contig_186_chunk_6001	contig_2	203338	203219	40	80.000	3.13e-17	79.9
contig_186_chunk_6001	contig_2	203250	203396	49	71.429	1.79e-14	70.7
contig_186_chunk_6001	contig_2	436024	436143	40	67.500	8.78e-14	68.4
contig_186_chunk_6001	contig_2	203396	203226	57	52.632	3.97e-12	62.9
contig_186_chunk_6001	contig_2	203242	203406	55	47.273	1.66e-09	54.2
contig_186_chunk_6001	contig_2	203409	203272	46	50.000	3.67e-07	46.4
contig_186_chunk_6001	contig_2	436145	436002	48	54.167	2.47e-06	43.7
contig_186_chunk_6001	contig_2	203249	203380	44	52.273	3.39e-06	43.2
contig_186_chunk_6001	contig_2	436005	436100	32	46.875	3.97e-04	36.3
contig_186_chunk_6201	contig_2	428497	428694	66	92.424	6.12e-37	145
contig_186_chunk_6201	contig_2	428694	428497	66	80.303	6.92e-31	125
contig_186_chunk_6201	contig_2	428693	428496	66	89.394	2.28e-29	120
contig_186_chunk_6201	contig_2	428496	428687	64	82.812	5.45e-28	115
contig_186_chunk_6201	contig_2	203194	203015	60	65.000	5.25e-24	102
contig_186_chunk_6201	contig_2	428695	428498	66	81.818	1.21e-21	94.5
contig_186_chunk_6201	contig_2	436165	436341	59	47.458	5.08e-15	72.5
contig_186_chunk_6201	contig_2	428567	428695	43	74.419	1.31e-14	71.2
contig_186_chunk_6201	contig_2	203025	203180	52	69.231	1.53e-12	64.3
contig_186_chunk_6201	contig_2	203024	203191	56	53.571	2.67e-11	60.2
contig_186_chunk_6201	contig_2	203142	203020	41	56.098	2.67e-07	46.9
contig_186_chunk_6201	contig_2	203023	203151	43	53.488	9.51e-07	45.1
contig_186_chunk_6201	contig_2	203186	203070	39	58.974	6.40e-06	42.3
contig_186_chunk_6201	contig_2	436337	436173	55	41.818	2.89e-04	36.8
contig_186_chunk_6401	contig_2	428895	428698	66	72.727	9.50e-23	98.2
contig_186_chunk_6401	contig_2	428696	428893	66	71.212	2.46e-22	96.8
contig_186_chunk_6401	contig_2	428697	428894	66	71.212	8.11e-21	91.8
contig_186_chunk_6401	contig_2	428893	428696	66	71.212	1.11e-20	91.3
contig_186_chunk_6401	contig_2	428698	428805	36	88.889	9.58e-15	71.6
contig_186_chunk_6401	contig_2	428894	428829	22	77.273	1.83e-10	40.5
contig_186_chunk_6401	contig_2	428777	428697	27	85.185	1.83e-10	35.0
contig_186_chunk_6401	contig_2	203011	202925	29	51.724	1.04e-07	36.0
contig_186_chunk_6401	contig_2	202898	202830	23	60.870	1.04e-07	29.9
contig_186_chunk_6401	contig_2	202821	202880	20	80.000	1.63e-06	38.2
contig_186_chunk_6401	contig_2	202940	203005	22	40.909	1.63e-06	23.5
contig_186_chunk_6601	contig_2	428896	429093	66	93.939	6.39e-30	122
contig_186_chunk_6601	contig_2	428979	429095	39	84.615	1.75e-21	76.2
contig_186_chunk_6601	contig_2	428897	428947	17	82.353	1.75e-21	36.8
contig_186_chunk_6601	contig_2	202813	202616	66	69.697	5.45e-20	89.0
contig_186_chunk_6601	contig_2	429094	428978	39	87.179	1.27e-16	70.3
contig_186_chunk_6601	contig_2	428938	428897	14	78.571	1.27e-16	26.3
contig_186_chunk_6601	contig_2	429093	428998	32	87.500	1.21e-13	68.0
contig_186_chunk_6601	contig_2	436549	436689	47	53.191	9.92e-13	52.4
contig_186_chunk_6601	contig_2	436690	436749	20	60.000	9.92e-13	30.9
contig_186_chunk_6601	contig_2	428990	429094	35	85.714	1.11e-12	64.8
contig_186_chunk_6601	contig_2	429047	428970	26	92.308	8.79e-10	55.1
contig_186_chunk_6601	contig_2	436746	436702	15	73.333	7.98e-04	26.3
contig_186_chunk_6601	contig_2	436673	436629	15	73.333	7.98e-04	25.8
contig_186_chunk_6801	contig_2	429097	429294	66	84.848	3.13e-33	133
contig_186_chunk_6801	contig_2	429291	429097	65	75.385	2.10e-28	116
contig_186_chunk_6801	contig_2	429096	429293	66	78.788	6.92e-27	111
contig_186_chunk_6801	contig_2	429293	429096	66	81.818	3.39e-26	109
contig_186_chunk_6801	contig_2	429098	429292	65	75.385	1.21e-25	107
contig_186_chunk_6801	contig_2	429292	429098	65	78.462	1.21e-25	107
contig_186_chunk_6801	contig_2	436795	436917	41	41.463	1.31e-06	44.6
contig_186_chunk_7001	contig_2	429298	429495	66	86.364	3.66e-39	152
contig_186_chunk_7001	contig_2	429494	429297	66	80.303	4.29e-29	119
contig_186_chunk_7001	contig_2	429493	429296	66	75.758	4.30e-25	105
contig_186_chunk_7001	contig_2	429297	429494	66	74.242	2.67e-23	100
contig_186_chunk_7001	contig_2	429296	429493	66	69.697	5.90e-21	92.3
contig_186_chunk_7001	contig_2	429435	429298	46	71.739	5.45e-16	75.8
contig_186_chunk_7001	contig_2	202387	202217	57	49.123	1.11e-12	64.8
contig_186_chunk_7201	contig_2	429496	429648	51	92.157	2.10e-28	116
contig_186_chunk_7201	contig_2	429682	429497	62	85.484	1.41e-27	114
contig_186_chunk_7201	contig_2	429644	429498	49	93.878	5.45e-24	102
contig_186_chunk_7201	contig_2	429497	429652	52	88.462	9.50e-23	98.2
contig_186_chunk_7201	contig_2	429498	429617	40	90.000	6.39e-18	82.2
contig_186_chunk_7201	contig_2	429585	429496	30	90.000	4.65e-14	69.3
contig_186_chunk_7201	contig_2	202189	202037	51	45.098	8.79e-10	55.1
contig_186_chunk_7201	contig_2	437131	437256	42	45.238	1.94e-07	47.3
contig_186_chunk_7401	contig_2	429694	429870	59	64.407	6.39e-22	95.5
contig_186_chunk_7401	contig_2	429698	429859	54	68.519	2.89e-16	76.7
contig_186_chunk_7401	contig_2	429862	429698	55	65.455	1.03e-15	74.8
contig_186_chunk_7401	contig_2	429861	429700	54	66.667	6.92e-15	72.1
contig_186_chunk_7401	contig_2	429866	429783	28	75.000	8.43e-10	48.3
contig_186_chunk_7401	contig_2	429731	429693	13	69.231	8.43e-10	24.9
contig_186_chunk_7401	contig_2	429756	429863	36	66.667	6.92e-07	45.5
contig_187_chunk_401	contig_2	621295	621420	42	85.714	1.21e-21	94.5
contig_187_chunk_401	contig_2	621412	621296	39	71.795	6.92e-15	72.1
contig_187_chunk_401	contig_2	621419	621297	41	78.049	3.39e-14	69.8
contig_187_chunk_401	contig_2	621297	621419	41	68.293	1.53e-12	64.3
contig_187_chunk_401	contig_2	621393	621298	32	81.250	6.92e-11	58.8
contig_187_chunk_401	contig_2	621296	621412	39	71.795	2.47e-10	57.0
contig_187_chunk_401	contig_2	481478	481383	32	50.000	1.21e-05	41.4
contig_187_chunk_601	contig_2	621217	621294	26	88.462	3.67e-11	59.7
contig_187_chunk_601	contig_2	621293	621216	26	88.462	2.89e-08	50.1
contig_187_chunk_601	contig_2	621216	621293	26	76.923	6.92e-07	45.5
contig_187_chunk_601	contig_2	621292	621218	25	72.000	2.47e-06	43.7
contig_187_chunk_601	contig_2	481562	481491	24	58.333	1.12e-04	38.2
contig_187_chunk_601	contig_2	621291	621217	25	68.000	3.97e-04	36.3
contig_187_chunk_801	contig_2	621127	620954	58	55.172	5.04e-11	59.3
contig_187_chunk_801	contig_2	621123	620944	60	48.333	4.66e-10	56.1
contig_187_chunk_801	contig_2	621063	621128	22	68.182	7.50e-04	35.4
contig_187_chunk_1001	contig_2	620814	620936	41	56.098	1.53e-12	64.3
contig_187_chunk_1001	contig_2	620932	620822	37	62.162	2.89e-08	50.1
contig_187_chunk_1201	contig_2	620598	620792	65	83.077	5.45e-36	142
contig_187_chunk_1201	contig_2	620797	620600	66	71.212	3.67e-23	99.6
contig_187_chunk_1201	contig_2	620789	620610	60	65.000	1.66e-21	94.1
contig_187_chunk_1201	contig_2	620611	620790	60	63.333	8.11e-17	78.5
contig_187_chunk_1201	contig_2	620796	620638	53	62.264	1.66e-13	67.5
contig_187_chunk_1201	contig_2	620609	620797	63	55.556	1.21e-09	54.7
contig_187_chunk_1401	contig_2	620400	620597	66	87.879	3.66e-39	152
contig_187_chunk_1401	contig_2	620596	620399	66	80.303	5.45e-28	115
contig_187_chunk_1401	contig_2	620597	620400	66	65.152	2.10e-20	90.4
contig_187_chunk_1401	contig_2	620399	620596	66	60.606	8.78e-18	81.7
contig_187_chunk_1401	contig_2	620595	620398	66	59.091	1.21e-17	81.3
contig_187_chunk_1401	contig_2	620404	620595	64	64.062	1.31e-14	71.2
contig_187_chunk_1601	contig_2	620200	620394	65	46.154	5.91e-13	65.7
contig_187_chunk_1601	contig_2	620393	620202	64	46.875	1.03e-11	61.6
contig_187_chunk_1601	contig_2	620211	620396	62	45.161	1.94e-07	47.3
contig_187_chunk_1601	contig_2	620395	620228	56	46.429	5.04e-07	46.0
contig_187_chunk_1801	contig_2	620005	620199	65	67.692	3.97e-28	116
contig_187_chunk_1801	contig_2	567514	567371	48	58.333	1.03e-15	74.8
contig_187_chunk_1801	contig_2	620198	620004	65	52.308	8.78e-14	68.4
contig_187_chunk_1801	contig_2	620193	620014	60	56.667	1.21e-13	68.0
contig_187_chunk_1801	contig_2	620003	620194	64	51.562	1.21e-09	54.7
contig_187_chunk_1801	contig_2	620194	620003	64	50.000	5.04e-07	46.0
contig_187_chunk_1801	contig_2	620004	620195	64	46.875	1.80e-06	44.1
contig_187_chunk_2001	contig_2	619792	619878	29	51.724	2.85e-04	36.8
contig_187_chunk_2201	contig_2	619594	619791	66	84.848	9.50e-35	138
contig_187_chunk_2201	contig_2	619790	619593	66	72.727	2.67e-23	100
contig_187_chunk_2201	contig_2	619791	619594	66	66.667	2.28e-21	93.6
contig_187_chunk_2201	contig_2	619610	619783	58	63.793	5.04e-15	72.5
contig_187_chunk_2201	contig_2	619593	619751	53	62.264	1.31e-14	71.2
contig_187_chunk_2201	contig_2	619771	619637	45	62.222	5.04e-11	59.3
contig_187_chunk_2401	contig_2	619393	619590	66	92.424	1.30e-38	150
contig_187_chunk_2401	contig_2	619589	619392	66	81.818	1.11e-24	104
contig_187_chunk_2401	contig_2	619584	619393	64	59.375	4.30e-13	66.1
contig_187_chunk_2401	contig_2	619392	619583	64	54.688	7.50e-12	62.0
contig_187_chunk_2401	contig_2	619394	619585	64	51.562	1.94e-11	60.6
contig_187_chunk_2401	contig_2	619531	619394	46	60.870	1.80e-10	57.4
contig_187_chunk_2601	contig_2	619189	619314	42	59.524	8.79e-10	55.1
contig_187_chunk_2601	contig_2	619277	619191	29	68.966	1.53e-04	37.7
contig_187_chunk_2801	contig_2	619081	619188	36	80.556	3.68e-17	68.9
contig_187_chunk_2801	contig_2	618997	619041	15	73.333	3.68e-17	29.5
contig_187_chunk_2801	contig_2	619187	619083	35	80.000	6.28e-12	55.6
contig_187_chunk_2801	contig_2	619040	618996	15	66.667	6.28e-12	24.9
contig_187_chunk_2801	contig_2	619077	619187	37	62.162	1.11e-08	51.5
contig_187_chunk_2801	contig_2	619186	619076	37	59.459	6.92e-07	45.5
contig_187_chunk_2801	contig_2	619058	619186	43	58.140	9.51e-07	45.1
contig_187_chunk_2801	contig_2	619185	619084	34	61.765	2.28e-05	40.5
contig_187_chunk_3001	contig_2	618796	618993	66	75.758	6.92e-31	125
contig_187_chunk_3001	contig_2	618989	618798	64	71.875	1.41e-23	100
contig_187_chunk_3001	contig_2	618993	618796	66	53.030	6.39e-14	68.9
contig_187_chunk_3001	contig_2	568664	568467	66	43.939	1.66e-13	67.5
contig_187_chunk_3001	contig_2	618994	618797	66	46.970	2.10e-12	63.8
contig_187_chunk_3001	contig_2	618797	618994	66	56.061	3.97e-12	62.9
contig_187_chunk_3001	contig_2	484565	484449	39	58.974	1.41e-11	61.1
contig_187_chunk_3001	contig_2	618798	618989	64	50.000	8.79e-10	55.1
contig_187_chunk_3201	contig_2	618595	618792	66	81.818	5.03e-35	138
contig_187_chunk_3201	contig_2	618794	618597	66	75.758	1.79e-26	110
contig_187_chunk_3201	contig_2	618596	618784	63	57.143	3.13e-13	66.6
contig_187_chunk_3201	contig_2	618717	618595	41	75.610	2.10e-12	63.8
contig_187_chunk_3201	contig_2	618784	618596	63	53.968	2.89e-12	63.4
contig_187_chunk_3201	contig_2	618597	618791	65	52.308	1.03e-11	61.6
contig_187_chunk_3401	contig_2	618421	618594	58	94.828	1.79e-34	137
contig_187_chunk_3401	contig_2	618593	618420	58	87.931	8.78e-30	121
contig_187_chunk_3401	contig_2	618420	618587	56	69.643	2.28e-17	80.3
contig_187_chunk_3401	contig_2	618585	618421	55	67.273	1.11e-16	78.0
contig_187_chunk_3401	contig_2	618419	618586	56	66.071	5.04e-15	72.5
contig_187_chunk_3401	contig_2	618586	618506	27	59.259	2.14e-04	36.8
contig_187_chunk_3401	contig_2	517388	517299	30	43.333	2.14e-04	28.1
contig_187_chunk_3601	contig_2	618310	618197	38	89.474	1.14e-20	84.5
contig_187_chunk_3601	contig_2	618395	618363	11	90.909	1.14e-20	25.8
contig_187_chunk_3601	contig_2	618195	618311	39	76.923	1.06e-17	70.7
contig_187_chunk_3601	contig_2	618362	618394	11	90.909	1.06e-17	29.5
contig_187_chunk_3601	contig_2	618197	618319	41	73.171	3.34e-14	63.8
contig_187_chunk_3601	contig_2	618311	618195	39	74.359	3.34e-14	63.4
contig_187_chunk_3601	contig_2	618396	618367	10	100.000	3.34e-14	24.9
contig_187_chunk_3601	contig_2	618363	618395	11	90.909	3.34e-14	24.4
contig_187_chunk_3601	contig_2	569158	569268	37	72.973	4.65e-14	69.3
contig_187_chunk_3601	contig_2	618354	618196	53	60.377	5.46e-12	62.5
contig_187_chunk_3601	contig_2	569273	569157	39	61.538	5.46e-08	49.2
contig_187_chunk_3601	contig_2	618238	618309	24	75.000	1.31e-06	44.6
contig_187_chunk_3801	contig_2	618193	617999	65	55.385	1.66e-21	94.1
contig_187_chunk_3801	contig_2	617999	618193	65	46.154	8.11e-13	65.2
contig_187_chunk_3801	contig_2	569275	569340	22	54.545	1.31e-08	39.1
contig_187_chunk_3801	contig_2	569341	569475	45	31.111	1.31e-08	29.9
contig_187_chunk_3801	contig_2	618183	617998	62	43.548	3.67e-07	46.4
contig_187_chunk_3801	contig_2	618105	618191	29	72.414	2.47e-06	43.7
contig_187_chunk_4001	contig_2	617939	617847	31	77.419	8.78e-14	68.4
contig_187_chunk_4001	contig_2	569349	569447	33	69.697	3.97e-12	62.9
contig_187_chunk_4001	contig_2	617845	617940	32	65.625	3.97e-08	49.6
contig_187_chunk_4001	contig_2	569449	569360	30	60.000	9.51e-07	45.1
contig_187_chunk_4001	contig_2	617937	617845	31	58.065	1.66e-05	40.9
contig_187_chunk_4001	contig_2	617846	617932	29	65.517	3.13e-05	40.0
contig_187_chunk_4001	contig_2	617847	617939	31	54.839	5.46e-04	35.9
contig_187_chunk_4201	contig_2	617843	617700	48	77.083	9.82e-25	87.2
contig_187_chunk_4201	contig_2	617703	617647	19	84.211	9.82e-25	36.8
contig_187_chunk_4201	contig_2	569451	569648	66	60.606	1.66e-21	94.1
contig_187_chunk_4201	contig_2	617710	617844	45	68.889	3.22e-16	65.2
contig_187_chunk_4201	contig_2	617648	617713	22	50.000	3.22e-16	29.9
contig_187_chunk_4201	contig_2	617706	617822	39	58.974	4.66e-10	56.1
contig_187_chunk_4201	contig_2	569647	569450	66	50.000	2.89e-08	50.1
contig_187_chunk_4201	contig_2	569450	569614	55	43.636	5.04e-07	46.0
contig_187_chunk_4201	contig_2	617844	617710	45	46.667	4.66e-06	42.8
contig_187_chunk_4201	contig_2	617830	617696	45	51.111	4.66e-06	42.8
contig_187_chunk_4201	contig_2	569600	569472	43	44.186	8.79e-06	41.8
contig_187_chunk_4201	contig_2	569500	569613	38	52.632	4.30e-05	39.6
contig_187_chunk_4401	contig_2	617643	617446	66	77.273	3.38e-30	122
contig_187_chunk_4401	contig_2	569680	569847	56	75.000	6.92e-23	98.7
contig_187_chunk_4401	contig_2	617447	617623	59	76.271	1.79e-22	97.3
contig_187_chunk_4401	contig_2	617461	617637	59	59.322	3.13e-17	79.9
contig_187_chunk_4401	contig_2	569846	569685	54	62.963	2.89e-16	76.7
contig_187_chunk_4401	contig_2	617457	617624	56	55.357	3.39e-14	69.8
contig_187_chunk_4401	contig_2	617605	617459	49	59.184	5.91e-13	65.7
contig_187_chunk_4401	contig_2	617624	617460	55	58.182	8.79e-10	55.1
contig_187_chunk_4401	contig_2	569832	569689	48	41.667	1.66e-05	40.9
contig_187_chunk_4601	contig_2	617445	617254	64	79.688	8.10e-33	131
contig_187_chunk_4601	contig_2	617246	617443	66	65.152	4.30e-21	92.7
contig_187_chunk_4601	contig_2	569851	570000	50	64.000	5.90e-21	92.3
contig_187_chunk_4601	contig_2	617444	617256	63	63.492	8.78e-18	81.7
contig_187_chunk_4601	contig_2	617443	617255	63	57.143	1.21e-17	81.3
contig_187_chunk_4601	contig_2	617256	617444	63	58.730	1.79e-14	70.7
contig_187_chunk_4601	contig_2	617257	617442	62	61.290	8.79e-10	55.1
contig_187_chunk_4601	contig_2	569999	569862	46	50.000	2.47e-06	43.7
contig_187_chunk_4601	contig_2	485796	485912	39	43.590	3.39e-06	43.2
contig_187_chunk_4801	contig_2	617244	617047	66	84.848	5.03e-35	138
contig_187_chunk_4801	contig_2	617048	617245	66	72.727	1.41e-27	114
contig_187_chunk_4801	contig_2	570043	570240	66	60.606	1.21e-21	94.5
contig_187_chunk_4801	contig_2	617050	617244	65	63.077	6.39e-18	82.2
contig_187_chunk_4801	contig_2	617239	617048	64	59.375	8.11e-17	78.5
contig_187_chunk_4801	contig_2	617049	617243	65	58.462	6.92e-15	72.1
contig_187_chunk_4801	contig_2	617240	617049	64	54.688	5.46e-12	62.5
contig_187_chunk_4801	contig_2	570237	570043	65	43.077	3.67e-11	59.7
contig_187_chunk_4801	contig_2	570239	570042	66	48.485	6.92e-11	58.8
contig_187_chunk_4801	contig_2	485985	486158	58	39.655	6.40e-10	55.6
contig_187_chunk_5001	contig_2	617043	616891	51	84.314	1.03e-23	101
contig_187_chunk_5001	contig_2	570244	570429	62	61.290	1.41e-19	87.7
contig_187_chunk_5001	contig_2	616892	617044	51	76.471	3.13e-17	79.9
contig_187_chunk_5001	contig_2	206715	206849	45	55.556	9.51e-11	58.3
contig_187_chunk_5001	contig_2	616912	617043	44	59.091	3.39e-10	56.5
contig_187_chunk_5001	contig_2	617045	616911	45	60.000	1.53e-08	51.0
contig_187_chunk_5001	contig_2	570356	570243	38	68.421	1.80e-06	44.1
contig_187_chunk_5001	contig_2	206860	206717	48	43.750	2.10e-04	37.3
contig_187_chunk_5401	contig_2	150191	150012	60	83.333	2.89e-28	116
contig_187_chunk_5401	contig_2	150010	150186	59	74.576	2.10e-20	90.4
contig_187_chunk_5401	contig_2	150015	150191	59	54.237	1.11e-16	78.0
contig_187_chunk_5401	contig_2	150156	150013	48	60.417	1.53e-12	64.3
contig_187_chunk_5401	contig_2	150014	150181	56	57.143	1.94e-11	60.6
contig_187_chunk_5601	contig_2	150008	149811	66	84.848	2.86e-35	139
contig_187_chunk_5601	contig_2	149812	150009	66	72.727	6.39e-22	95.5
contig_187_chunk_5601	contig_2	149811	150008	66	54.545	3.67e-15	73.0
contig_187_chunk_5601	contig_2	150007	149810	66	51.515	1.53e-12	64.3
contig_187_chunk_5601	contig_2	150009	149812	66	48.485	2.67e-11	60.2
contig_187_chunk_5601	contig_2	149810	150007	66	46.970	8.12e-09	51.9
contig_187_chunk_5601	contig_2	148728	148579	50	38.000	1.40e-08	51.1
contig_187_chunk_5801	contig_2	149807	149610	66	75.758	1.20e-29	121
contig_187_chunk_5801	contig_2	149615	149809	65	44.615	1.41e-11	61.1
contig_187_chunk_5801	contig_2	149655	149801	49	46.939	2.48e-10	43.2
contig_187_chunk_5801	contig_2	149611	149673	21	71.429	2.48e-10	31.8
contig_187_chunk_5801	contig_2	149809	149615	65	44.615	3.39e-06	43.2
contig_187_chunk_5801	contig_2	702269	702466	66	33.333	5.11e-06	42.6
contig_187_chunk_6001	contig_2	149550	149410	47	53.191	6.20e-10	55.6
contig_187_chunk_6001	contig_2	149468	149412	19	84.211	1.61e-05	40.9
contig_187_chunk_6001	contig_2	149410	149466	19	78.947	3.13e-05	40.0
contig_187_chunk_6201	contig_2	149408	149211	66	74.242	1.21e-22	97.9
contig_187_chunk_6201	contig_2	149215	149409	65	64.615	1.53e-16	77.6
contig_187_chunk_6201	contig_2	149211	149408	66	46.970	6.92e-15	72.1
contig_187_chunk_6201	contig_2	149409	149215	65	47.692	8.12e-09	51.9
contig_187_chunk_6201	contig_2	149216	149407	64	45.312	3.39e-06	43.2
contig_187_chunk_6401	contig_2	149207	149010	66	77.273	1.56e-28	117
contig_187_chunk_6401	contig_2	149011	149208	66	62.121	6.39e-22	95.5
contig_187_chunk_6401	contig_2	149205	149017	63	47.619	3.39e-10	56.5
contig_187_chunk_6401	contig_2	149081	149206	42	50.000	3.97e-08	49.6
contig_187_chunk_6401	contig_2	149206	149024	61	50.820	3.97e-08	49.6
contig_187_chunk_6401	contig_2	149079	149207	43	53.488	8.12e-05	38.6
contig_187_chunk_6601	contig_2	148950	148798	51	64.706	2.28e-17	80.3
contig_187_chunk_6601	contig_2	148796	148948	51	47.059	6.40e-06	42.3
contig_187_chunk_6801	contig_2	148749	148603	49	73.469	1.11e-20	91.3
contig_187_chunk_6801	contig_2	148596	148793	66	45.455	7.50e-12	62.0
contig_187_chunk_6801	contig_2	148661	148750	30	76.667	1.03e-07	48.3
contig_187_chunk_6801	contig_2	150023	149904	40	40.000	4.66e-06	42.8
contig_187_chunk_6801	contig_2	148795	148610	62	43.548	3.13e-05	40.0
contig_187_chunk_6801	contig_2	148693	148794	34	55.882	1.12e-04	38.2
contig_187_chunk_7001	contig_2	148590	148393	66	53.030	3.45e-18	83.0
contig_187_chunk_7001	contig_2	148591	148403	63	41.270	6.72e-07	45.5
contig_187_chunk_7001	contig_2	148395	148514	40	45.000	1.77e-05	33.1
contig_187_chunk_7001	contig_2	148492	148557	22	54.545	1.77e-05	24.9
contig_187_chunk_7201	contig_2	148392	148249	48	70.833	5.52e-15	72.4
contig_187_chunk_7201	contig_2	148253	148372	40	70.000	5.46e-12	62.5
contig_187_chunk_7201	contig_2	148363	148274	30	53.333	8.79e-06	41.8
contig_187_chunk_7201	contig_2	148246	148356	37	54.054	1.12e-04	38.2
contig_187_chunk_7401	contig_2	148164	147970	65	66.154	3.39e-26	109
contig_187_chunk_7401	contig_2	147971	148168	66	50.000	6.39e-14	68.9
contig_187_chunk_7401	contig_2	148141	147989	51	41.176	2.47e-06	43.7
contig_187_chunk_7401	contig_2	148139	147969	57	42.105	2.10e-04	37.3
contig_187_chunk_7601	contig_2	147873	147763	37	64.865	6.33e-22	66.4
contig_187_chunk_7601	contig_2	147963	147874	30	56.667	6.33e-22	48.1
contig_187_chunk_7601	contig_2	147764	147865	34	61.765	7.31e-11	39.1
contig_187_chunk_7601	contig_2	147884	147949	22	63.636	7.31e-11	37.7
contig_187_chunk_7601	contig_2	147859	147966	36	52.778	1.31e-08	35.0
contig_187_chunk_7601	contig_2	147772	147864	31	48.387	1.31e-08	34.1
contig_187_chunk_7601	contig_2	147885	147962	26	50.000	9.78e-06	31.3
contig_187_chunk_7601	contig_2	147771	147863	31	48.387	9.78e-06	27.6
contig_187_chunk_7801	contig_2	147762	147655	36	75.000	8.78e-14	68.4
contig_187_chunk_7801	contig_2	147653	147760	36	69.444	6.40e-10	55.6
contig_187_chunk_8001	contig_2	147556	147362	65	53.846	1.21e-17	81.3
contig_187_chunk_8001	contig_2	147360	147539	60	50.000	4.30e-09	52.8
contig_187_chunk_8001	contig_2	147554	147372	61	39.344	2.28e-05	40.5
contig_187_chunk_8001	contig_2	147362	147517	52	40.385	5.46e-04	35.9
contig_187_chunk_8001	contig_2	147373	147558	62	40.323	7.50e-04	35.4
contig_187_chunk_8201	contig_2	147241	147161	27	74.074	6.38e-14	55.1
contig_187_chunk_8201	contig_2	147358	147290	23	56.522	6.38e-14	32.2
contig_187_chunk_8201	contig_2	147168	147242	25	72.000	4.39e-08	42.8
contig_187_chunk_8201	contig_2	147294	147347	18	55.556	4.39e-08	24.4
contig_187_chunk_8201	contig_2	147347	147168	60	45.000	1.31e-06	44.6
contig_187_chunk_8401	contig_2	147157	146960	66	72.727	3.12e-28	116
contig_187_chunk_8401	contig_2	147158	146970	63	58.730	7.49e-16	75.3
contig_187_chunk_8401	contig_2	147156	146968	63	58.730	7.50e-12	62.0
contig_187_chunk_8401	contig_2	147089	147157	23	73.913	9.64e-09	39.6
contig_187_chunk_8401	contig_2	146968	147060	31	51.613	9.64e-09	29.9
contig_187_chunk_8401	contig_2	147081	147158	26	69.231	5.91e-05	39.1
contig_187_chunk_8601	contig_2	146959	146849	37	78.378	9.51e-15	71.6
contig_187_chunk_8601	contig_2	146849	146959	37	59.459	5.04e-07	46.0
contig_187_chunk_8601	contig_2	146856	146957	34	58.824	1.12e-04	38.2
contig_188_chunk_1	contig_2	432820	432954	45	66.667	2.39e-15	73.6
contig_188_chunk_1	contig_2	432953	432819	45	64.444	4.66e-10	56.1
contig_188_chunk_1	contig_2	432821	432913	31	64.516	1.94e-07	47.3
contig_188_chunk_1	contig_2	432912	432820	31	67.742	1.94e-07	47.3
contig_188_chunk_1	contig_2	432819	432944	42	61.905	2.67e-07	46.9
contig_188_chunk_1	contig_2	432943	432821	41	48.780	2.47e-06	43.7
contig_188_chunk_1	contig_2	198889	198761	43	41.860	1.01e-04	38.3
contig_188_chunk_401	contig_2	198391	198302	30	56.667	3.26e-06	43.3
contig_188_chunk_601	contig_2	549242	549108	45	44.444	7.50e-08	48.7
contig_188_chunk_601	contig_2	433420	433539	40	42.500	1.94e-07	47.3
contig_188_chunk_601	contig_2	549124	549246	41	46.341	5.91e-05	39.1
contig_188_chunk_2401	contig_2	198039	197917	41	53.659	3.39e-10	56.5
contig_188_chunk_2601	contig_2	197913	197716	66	50.000	1.03e-15	74.8
contig_188_chunk_2601	contig_2	197715	197912	66	40.909	3.13e-05	40.0
contig_188_chunk_2801	contig_2	197712	197518	65	52.308	3.97e-20	89.5
contig_188_chunk_2801	contig_2	197522	197701	60	41.667	3.67e-07	46.4
contig_188_chunk_2801	contig_2	197536	197703	56	51.786	1.80e-06	44.1
contig_188_chunk_2801	contig_2	197678	197535	48	45.833	2.47e-06	43.7
contig_188_chunk_3001	contig_2	197475	197323	51	62.745	5.62e-16	75.7
contig_188_chunk_3201	contig_2	197319	197122	66	65.152	2.89e-28	116
contig_188_chunk_3201	contig_2	197123	197314	64	62.500	6.39e-18	82.2
contig_188_chunk_3201	contig_2	197125	197301	59	45.763	1.53e-12	64.3
contig_188_chunk_3201	contig_2	197124	197255	44	61.364	1.80e-10	57.4
contig_188_chunk_3201	contig_2	197281	197123	53	50.943	2.67e-07	46.9
contig_188_chunk_3201	contig_2	197210	197124	29	68.966	1.80e-06	44.1
contig_188_chunk_3401	contig_2	196941	196873	23	86.957	3.13e-09	53.3
contig_188_chunk_3401	contig_2	196874	196930	19	100.000	4.66e-06	42.8
contig_188_chunk_3601	contig_2	196869	196675	65	87.692	7.77e-35	138
contig_188_chunk_3601	contig_2	196676	196870	65	70.769	1.11e-20	91.3
contig_188_chunk_3601	contig_2	196675	196869	65	44.615	3.97e-12	62.9
contig_188_chunk_3601	contig_2	196871	196674	66	37.879	3.97e-04	36.3
contig_188_chunk_3601	contig_2	196870	196688	61	37.705	5.46e-04	35.9
contig_188_chunk_3801	contig_2	196668	196474	65	72.308	3.66e-27	112
contig_188_chunk_3801	contig_2	196472	196666	65	70.769	8.78e-14	68.4
contig_188_chunk_3801	contig_2	196474	196668	65	47.692	8.78e-14	68.4
contig_188_chunk_3801	contig_2	196651	196472	60	41.667	2.10e-08	50.6
contig_188_chunk_3801	contig_2	196479	196652	58	46.552	3.97e-08	49.6
contig_188_chunk_3801	contig_2	196652	196473	60	48.333	4.30e-05	39.6
contig_188_chunk_4001	contig_2	196470	196273	66	83.333	2.67e-35	139
contig_188_chunk_4001	contig_2	196277	196471	65	75.385	8.11e-25	105
contig_188_chunk_4001	contig_2	196471	196277	65	58.462	8.78e-18	81.7
contig_188_chunk_4001	contig_2	196273	196467	65	53.846	9.51e-15	71.6
contig_188_chunk_4001	contig_2	196317	196466	50	60.000	3.39e-14	69.8
contig_188_chunk_4001	contig_2	196469	196272	66	50.000	3.97e-12	62.9
contig_188_chunk_4201	contig_2	196075	196266	64	70.312	4.65e-26	109
contig_188_chunk_4201	contig_2	196253	196074	60	70.000	2.47e-18	83.5
contig_188_chunk_4201	contig_2	196242	196072	57	59.649	3.67e-15	73.0
contig_188_chunk_4201	contig_2	196228	196073	52	55.769	1.94e-11	60.6
contig_188_chunk_4201	contig_2	196074	196211	46	60.870	8.12e-09	51.9
contig_188_chunk_4201	contig_2	196073	196210	46	58.696	1.94e-07	47.3
contig_188_chunk_4401	contig_2	195871	196068	66	74.242	1.55e-31	127
contig_188_chunk_4401	contig_2	196064	195873	64	65.625	4.30e-17	79.4
contig_188_chunk_4401	contig_2	196068	195871	66	43.939	3.39e-10	56.5
contig_188_chunk_4401	contig_2	195873	196064	64	42.188	9.51e-07	45.1
contig_188_chunk_4401	contig_2	196066	195872	65	38.462	4.30e-05	39.6
contig_188_chunk_4601	contig_2	195673	195867	65	78.462	1.55e-29	120
contig_188_chunk_4601	contig_2	195863	195708	52	76.923	2.67e-19	86.8
contig_188_chunk_4601	contig_2	195687	195851	55	43.636	4.66e-10	56.1
contig_188_chunk_4601	contig_2	195844	195725	40	55.000	2.67e-07	46.9
contig_188_chunk_4601	contig_2	195671	195847	59	49.153	4.30e-05	39.6
contig_188_chunk_4801	contig_2	195471	195668	66	62.121	1.53e-20	90.9
contig_188_chunk_4801	contig_2	195653	195483	57	64.912	6.39e-18	82.2
contig_188_chunk_4801	contig_2	195508	195669	54	68.519	1.21e-17	81.3
contig_188_chunk_4801	contig_2	195655	195473	61	60.656	2.67e-15	73.5
contig_188_chunk_4801	contig_2	195654	195472	61	52.459	3.13e-13	66.6
contig_188_chunk_4801	contig_2	195473	195667	65	49.231	2.10e-12	63.8
contig_188_chunk_5001	contig_2	195273	195470	66	89.394	3.77e-35	139
contig_188_chunk_5001	contig_2	195469	195272	66	80.303	4.29e-29	119
contig_188_chunk_5001	contig_2	195467	195285	61	59.016	6.39e-18	82.2
contig_188_chunk_5001	contig_2	195468	195271	66	51.515	6.39e-14	68.9
contig_188_chunk_5001	contig_2	195341	195469	43	53.488	7.31e-11	52.8
contig_188_chunk_5001	contig_2	195271	195330	20	55.000	7.31e-11	24.0
contig_188_chunk_5201	contig_2	195072	195263	64	67.188	6.92e-27	111
contig_188_chunk_5201	contig_2	195269	195072	66	46.970	1.03e-11	61.6
contig_188_chunk_5201	contig_2	195166	195080	29	75.862	2.91e-11	50.1
contig_188_chunk_5201	contig_2	195268	195227	14	71.429	2.91e-11	28.1
contig_188_chunk_5201	contig_2	195270	195073	66	45.455	1.66e-09	54.2
contig_188_chunk_5201	contig_2	195073	195180	36	50.000	1.47e-07	40.9
contig_188_chunk_5201	contig_2	195232	195267	12	75.000	1.47e-07	24.4
contig_188_chunk_5201	contig_2	195071	195268	66	46.970	1.94e-07	47.3
contig_188_chunk_5401	contig_2	194871	195068	66	75.758	6.92e-31	125
contig_188_chunk_5401	contig_2	195067	194873	65	64.615	3.39e-18	83.1
contig_188_chunk_5401	contig_2	195062	194871	64	53.125	9.51e-15	71.6
contig_188_chunk_5401	contig_2	194873	195067	65	40.000	4.30e-05	39.6
contig_188_chunk_5601	contig_2	194676	194870	65	75.385	2.89e-28	116
contig_188_chunk_5601	contig_2	194866	194672	65	64.615	1.41e-15	74.4
contig_188_chunk_5601	contig_2	194672	194866	65	44.615	8.79e-10	55.1
contig_188_chunk_5601	contig_2	194867	194691	59	47.458	1.53e-08	51.0
contig_188_chunk_5601	contig_2	194680	194865	62	43.548	2.89e-08	50.1
contig_188_chunk_5601	contig_2	194868	194698	57	45.614	1.80e-06	44.1
contig_188_chunk_5801	contig_2	194472	194669	66	86.364	1.30e-34	137
contig_188_chunk_5801	contig_2	194632	194471	54	79.630	3.67e-23	99.6
contig_188_chunk_5801	contig_2	194471	194665	65	50.769	3.97e-16	76.2
contig_188_chunk_5801	contig_2	194666	194472	65	43.077	1.31e-10	57.9
contig_188_chunk_5801	contig_2	194473	194664	64	46.875	5.04e-07	46.0
contig_188_chunk_5801	contig_2	194667	194473	65	44.615	9.51e-07	45.1
contig_188_chunk_6001	contig_2	194459	194286	58	58.621	1.53e-12	64.3
contig_188_chunk_6001	contig_2	194323	194460	46	65.217	5.46e-12	62.5
contig_188_chunk_6001	contig_2	194391	194465	25	92.000	1.03e-11	61.6
contig_188_chunk_6001	contig_2	194464	194390	25	80.000	1.21e-09	54.7
contig_188_chunk_6001	contig_2	194339	194461	41	58.537	7.50e-08	48.7
contig_188_chunk_6001	contig_2	194460	194386	25	64.000	5.91e-05	39.1
contig_188_chunk_6401	contig_2	193887	194075	63	69.841	2.28e-25	106
contig_188_chunk_6401	contig_2	194078	193896	61	59.016	4.65e-18	82.6
contig_188_chunk_6401	contig_2	194070	193888	61	54.098	5.91e-13	65.7
contig_188_chunk_6401	contig_2	193966	194073	36	75.000	4.62e-12	57.4
contig_188_chunk_6401	contig_2	193890	193931	14	64.286	4.62e-12	23.5
contig_188_chunk_6401	contig_2	193987	193895	31	64.516	2.48e-10	52.8
contig_188_chunk_6401	contig_2	194080	194051	10	70.000	2.48e-10	22.1
contig_188_chunk_6401	contig_2	193919	193996	26	61.538	2.07e-09	40.5
contig_188_chunk_6401	contig_2	194045	194074	10	100.000	2.07e-09	25.4
contig_188_chunk_6401	contig_2	193892	193915	8	87.500	2.07e-09	22.1
contig_188_chunk_6601	contig_2	193888	193691	66	89.394	2.67e-35	139
contig_188_chunk_6601	contig_2	193698	193889	64	78.125	3.13e-25	106
contig_188_chunk_6601	contig_2	193745	193885	47	61.702	2.67e-15	73.5
contig_188_chunk_6601	contig_2	193889	193746	48	62.500	4.30e-13	66.1
contig_188_chunk_6601	contig_2	193881	193744	46	65.217	1.11e-12	64.8
contig_188_chunk_6601	contig_2	193744	193884	47	59.574	5.91e-09	52.4
contig_188_chunk_6801	contig_2	193687	193490	66	86.364	1.30e-34	137
contig_188_chunk_6801	contig_2	193491	193688	66	77.273	4.29e-29	119
contig_188_chunk_6801	contig_2	193683	193492	64	45.312	2.28e-09	53.8
contig_188_chunk_6801	contig_2	193667	193491	59	47.458	3.13e-09	53.3
contig_188_chunk_6801	contig_2	193492	193668	59	49.153	7.50e-08	48.7
contig_188_chunk_6801	contig_2	193490	193651	54	51.852	7.50e-04	35.4
contig_188_chunk_7001	contig_2	193459	193298	54	90.741	9.48e-28	114
contig_188_chunk_7001	contig_2	193296	193463	56	83.929	5.45e-24	102
contig_188_chunk_7001	contig_2	193298	193456	53	60.377	1.21e-13	68.0
contig_188_chunk_7001	contig_2	193297	193464	56	57.143	1.53e-12	64.3
contig_188_chunk_7001	contig_2	193451	193296	52	61.538	2.67e-11	60.2
contig_188_chunk_7001	contig_2	193464	193297	56	58.929	4.30e-09	52.8
contig_188_chunk_7001	contig_2	1120295	1120390	32	53.125	8.65e-07	45.2
contig_188_chunk_7201	contig_2	193295	193098	66	84.848	1.66e-33	133
contig_188_chunk_7201	contig_2	193096	193290	65	78.462	1.41e-27	114
contig_188_chunk_7201	contig_2	193290	193105	62	59.677	5.90e-17	79.0
contig_188_chunk_7201	contig_2	193101	193208	36	66.667	4.40e-16	55.1
contig_188_chunk_7201	contig_2	193242	193295	18	94.444	4.40e-16	39.6
contig_188_chunk_7201	contig_2	193291	193148	48	70.833	1.03e-15	74.8
contig_188_chunk_7201	contig_2	193103	193294	64	57.812	3.67e-15	73.0
contig_188_chunk_7401	contig_2	193094	192897	66	75.758	5.03e-31	125
contig_188_chunk_7401	contig_2	192898	193092	65	76.923	2.28e-25	106
contig_188_chunk_7401	contig_2	192902	193093	64	57.812	1.41e-15	74.4
contig_188_chunk_7401	contig_2	192897	193094	66	48.485	3.97e-12	62.9
contig_188_chunk_7401	contig_2	193095	192898	66	56.061	1.41e-11	61.1
contig_188_chunk_7401	contig_2	193093	192896	66	46.970	1.11e-08	51.5
contig_188_chunk_7601	contig_2	192893	192696	66	80.303	8.10e-33	131
contig_188_chunk_7601	contig_2	192697	192894	66	75.758	2.67e-27	113
contig_188_chunk_7601	contig_2	192891	192697	65	61.538	2.89e-16	76.7
contig_188_chunk_7601	contig_2	192696	192872	59	61.017	5.45e-16	75.8
contig_188_chunk_7601	contig_2	192698	192892	65	56.923	2.67e-15	73.5
contig_188_chunk_7601	contig_2	192808	192698	37	56.757	3.39e-06	43.2
contig_188_chunk_7801	contig_2	192695	192591	35	80.000	3.04e-23	64.8
contig_188_chunk_7801	contig_2	192575	192501	25	84.000	3.04e-23	54.2
contig_188_chunk_7801	contig_2	192592	192690	33	78.788	9.33e-17	57.4
contig_188_chunk_7801	contig_2	192505	192567	21	80.952	9.33e-17	39.6
contig_188_chunk_7801	contig_2	192690	192616	25	72.000	3.94e-13	44.6
contig_188_chunk_7801	contig_2	192576	192505	24	66.667	3.94e-13	40.0
contig_188_chunk_7801	contig_2	192588	192689	34	70.588	2.50e-12	45.1
contig_188_chunk_7801	contig_2	192506	192583	26	65.385	2.50e-12	36.8
contig_188_chunk_7801	contig_2	192688	192593	32	65.625	2.28e-05	40.5
contig_188_chunk_7801	contig_2	192626	192691	22	77.273	8.12e-05	38.6
contig_188_chunk_8001	contig_2	192500	192303	66	74.242	9.48e-35	138
contig_188_chunk_8001	contig_2	192301	192492	64	70.312	9.50e-23	98.2
contig_188_chunk_8001	contig_2	192381	192500	40	72.500	9.51e-15	71.6
contig_188_chunk_8001	contig_2	192492	192304	63	52.381	4.65e-14	69.3
contig_188_chunk_8001	contig_2	192496	192380	39	66.667	2.10e-12	63.8
contig_188_chunk_8001	contig_2	192305	192493	63	47.619	5.46e-12	62.5
contig_188_chunk_8201	contig_2	192296	192201	32	71.875	3.97e-12	62.9
contig_188_chunk_8201	contig_2	192204	192299	32	62.500	3.13e-09	53.3
contig_188_chunk_8201	contig_2	192199	192300	34	70.588	2.89e-08	50.1
contig_188_chunk_8201	contig_2	192295	192197	33	63.636	3.39e-06	43.2
contig_188_chunk_8201	contig_2	192200	192295	32	59.375	1.66e-05	40.9
contig_188_chunk_8401	contig_2	192020	191919	34	55.882	4.62e-12	57.0
contig_188_chunk_8401	contig_2	192072	192013	20	55.000	4.62e-12	24.0
contig_188_chunk_8401	contig_2	191917	192006	30	66.667	5.46e-08	49.2
contig_188_chunk_8601	contig_2	191915	191718	66	80.303	1.42e-33	134
contig_188_chunk_8601	contig_2	191719	191916	66	69.697	1.41e-19	87.7
contig_188_chunk_8601	contig_2	191718	191915	66	56.061	2.28e-13	67.0
contig_188_chunk_8601	contig_2	191916	191719	66	51.515	2.28e-13	67.0
contig_188_chunk_8601	contig_2	191717	191914	66	54.545	3.97e-12	62.9
contig_188_chunk_8801	contig_2	191714	191517	66	77.273	4.00e-30	122
contig_188_chunk_8801	contig_2	191613	191708	32	68.750	3.49e-19	53.3
contig_188_chunk_8801	contig_2	191518	191622	35	65.714	3.49e-19	51.9
contig_188_chunk_8801	contig_2	191607	191518	30	60.000	1.47e-07	39.1
contig_188_chunk_8801	contig_2	191707	191660	16	68.750	1.47e-07	26.3
contig_188_chunk_9001	contig_2	191516	191319	66	86.364	8.77e-38	148
contig_188_chunk_9001	contig_2	191317	191514	66	78.788	2.28e-25	106
contig_188_chunk_9001	contig_2	191319	191516	66	54.545	4.65e-18	82.6
contig_188_chunk_9001	contig_2	191327	191506	60	55.000	1.94e-15	73.9
contig_188_chunk_9001	contig_2	191496	191326	57	59.649	3.97e-12	62.9
contig_188_chunk_9001	contig_2	191488	191363	42	52.381	6.92e-07	45.5
contig_188_chunk_9201	contig_2	191315	191118	66	74.242	2.89e-32	129
contig_188_chunk_9201	contig_2	191122	191310	63	73.016	1.94e-23	100
contig_188_chunk_9201	contig_2	191202	191315	38	71.053	5.04e-11	59.3
contig_188_chunk_9201	contig_2	191204	191311	36	72.222	1.31e-10	57.9
contig_188_chunk_9201	contig_2	191314	191204	37	72.973	2.47e-10	57.0
contig_188_chunk_9401	contig_2	191114	190917	66	74.242	4.29e-33	132
contig_188_chunk_9401	contig_2	190917	191114	66	51.515	2.67e-15	73.5
contig_188_chunk_9401	contig_2	190918	191013	32	68.750	9.92e-11	47.3
contig_188_chunk_9401	contig_2	190988	191116	43	44.186	9.92e-11	29.0
contig_188_chunk_9401	contig_2	191116	190919	66	46.970	6.40e-06	42.3
contig_188_chunk_9601	contig_2	190717	190911	65	84.615	2.28e-29	120
contig_188_chunk_9601	contig_2	190916	190719	66	89.394	1.19e-28	117
contig_188_chunk_9601	contig_2	190724	190900	59	71.186	5.90e-21	92.3
contig_188_chunk_9601	contig_2	190869	190717	51	70.588	5.90e-17	79.0
contig_188_chunk_9601	contig_2	190903	190787	39	76.923	1.79e-14	70.7
contig_188_chunk_9601	contig_2	190788	190904	39	71.795	2.47e-10	57.0
contig_188_chunk_9801	contig_2	190715	190521	65	76.923	1.94e-31	127
contig_188_chunk_9801	contig_2	190525	190716	64	73.438	7.49e-20	88.6
contig_188_chunk_9801	contig_2	190713	190519	65	52.308	5.46e-12	62.5
contig_188_chunk_9801	contig_2	190521	190637	39	48.718	7.11e-09	40.9
contig_188_chunk_9801	contig_2	190665	190715	17	70.588	7.11e-09	29.0
contig_188_chunk_9801	contig_2	190550	190714	55	52.727	2.89e-08	50.1
contig_188_chunk_9801	contig_2	190714	190556	53	50.943	6.92e-07	45.5
contig_188_chunk_10001	contig_2	190514	190317	66	87.879	2.27e-37	146
contig_188_chunk_10001	contig_2	190318	190515	66	74.242	9.50e-27	111
contig_188_chunk_10001	contig_2	190319	190510	64	60.938	6.39e-18	82.2
contig_188_chunk_10001	contig_2	190512	190408	35	54.286	2.89e-08	50.1
contig_188_chunk_10001	contig_2	190410	190511	34	61.765	3.39e-06	43.2
contig_188_chunk_10001	contig_2	190513	190406	36	58.333	5.91e-05	39.1
contig_188_chunk_10201	contig_2	190316	190119	66	86.364	9.50e-35	138
contig_188_chunk_10201	contig_2	190118	190312	65	64.615	3.13e-21	93.2
contig_188_chunk_10201	contig_2	190117	190311	65	87.692	7.49e-20	88.6
contig_188_chunk_10201	contig_2	190311	190117	65	66.154	3.67e-19	86.3
contig_188_chunk_10201	contig_2	190312	190118	65	63.077	1.41e-15	74.4
contig_188_chunk_10201	contig_2	190227	190313	29	62.069	8.12e-05	38.6
contig_188_chunk_10401	contig_2	190115	189918	66	81.818	7.99e-36	141
contig_188_chunk_10401	contig_2	189919	190113	65	70.769	1.21e-21	94.5
contig_188_chunk_10401	contig_2	189918	190115	66	53.030	2.67e-19	86.8
contig_188_chunk_10401	contig_2	190116	189961	52	46.154	1.41e-11	61.1
contig_188_chunk_10401	contig_2	190111	189959	51	50.980	8.12e-09	51.9
contig_188_chunk_10601	contig_2	189914	189717	66	89.394	8.77e-42	161
contig_188_chunk_10601	contig_2	189718	189915	66	86.364	5.90e-25	105
contig_188_chunk_10601	contig_2	189717	189911	65	56.923	2.47e-18	83.5
contig_188_chunk_10601	contig_2	189904	189719	62	59.677	8.78e-18	81.7
contig_188_chunk_10601	contig_2	189719	189865	49	63.265	1.41e-15	74.4
contig_188_chunk_10601	contig_2	189903	189718	62	59.677	1.21e-13	68.0
contig_188_chunk_10801	contig_2	189716	189519	66	87.879	1.11e-36	144
contig_188_chunk_10801	contig_2	189517	189714	66	84.848	3.97e-28	116
contig_188_chunk_10801	contig_2	189521	189715	65	72.308	1.53e-24	104
contig_188_chunk_10801	contig_2	189519	189716	66	72.727	3.97e-24	102
contig_188_chunk_10801	contig_2	189714	189517	66	72.727	3.97e-24	102
contig_188_chunk_10801	contig_2	189715	189584	44	79.545	3.67e-15	73.0
contig_188_chunk_11001	contig_2	189500	189312	63	69.841	1.53e-24	104
contig_188_chunk_11001	contig_2	189313	189507	65	58.462	1.11e-16	78.0
contig_188_chunk_11001	contig_2	189309	189506	66	50.000	1.94e-11	60.6
contig_188_chunk_11001	contig_2	189505	189311	65	52.308	6.92e-11	58.8
contig_188_chunk_11001	contig_2	189311	189505	65	46.154	1.41e-07	47.8
contig_188_chunk_11001	contig_2	189504	189373	44	47.727	4.30e-05	39.6
contig_188_chunk_11201	contig_2	189305	189108	66	74.242	1.50e-27	114
contig_188_chunk_11201	contig_2	189108	189302	65	58.462	1.94e-15	73.9
contig_188_chunk_11201	contig_2	189297	189109	63	52.381	5.04e-15	72.5
contig_188_chunk_11201	contig_2	189301	189110	64	51.562	1.11e-12	64.8
contig_188_chunk_11201	contig_2	189113	189301	63	52.381	5.04e-11	59.3
contig_188_chunk_11401	contig_2	189056	188910	49	73.469	1.99e-19	87.2
contig_188_chunk_11401	contig_2	188910	189104	65	52.308	1.41e-15	74.4
contig_188_chunk_11401	contig_2	188911	189051	47	59.574	1.21e-09	54.7
contig_188_chunk_11401	contig_2	189093	188923	57	45.614	1.03e-07	48.3
contig_188_chunk_11601	contig_2	188906	188709	66	69.697	6.36e-25	105
contig_188_chunk_11601	contig_2	188710	188907	66	62.121	1.66e-21	94.1
contig_188_chunk_11601	contig_2	188907	188728	60	43.333	6.40e-10	55.6
contig_188_chunk_11601	contig_2	188738	188899	54	48.148	5.46e-08	49.2
contig_188_chunk_11601	contig_2	188857	188738	40	55.000	1.12e-04	38.2
contig_188_chunk_11801	contig_2	188645	188511	45	82.222	1.19e-23	86.3
contig_188_chunk_11801	contig_2	188705	188661	15	86.667	1.19e-23	34.1
contig_188_chunk_11801	contig_2	188512	188622	37	75.676	7.29e-13	59.3
contig_188_chunk_11801	contig_2	188663	188704	14	71.429	7.29e-13	24.4
contig_188_chunk_11801	contig_2	188640	188515	42	50.000	8.43e-10	44.1
contig_188_chunk_11801	contig_2	188704	188639	22	54.545	8.43e-10	29.0
contig_188_chunk_11801	contig_2	188523	188645	41	48.780	6.40e-06	42.3
contig_188_chunk_12001	contig_2	188510	188313	66	84.848	2.27e-37	146
contig_188_chunk_12001	contig_2	188320	188508	63	71.429	8.78e-26	108
contig_188_chunk_12001	contig_2	188313	188510	66	48.485	1.31e-10	57.9
contig_188_chunk_12001	contig_2	188509	188321	63	46.032	1.11e-08	51.5
contig_188_chunk_12001	contig_2	188457	188311	49	53.061	1.53e-08	51.0
contig_188_chunk_12001	contig_2	188312	188467	52	53.846	9.51e-07	45.1
contig_188_chunk_12201	contig_2	188300	188202	33	87.879	9.51e-15	71.6
contig_188_chunk_12201	contig_2	188199	188309	37	56.757	9.51e-07	45.1
contig_188_chunk_12201	contig_2	188203	188298	32	68.750	2.28e-05	40.5
contig_189_chunk_201	contig_2	622442	622486	15	100.000	2.66e-04	36.9
contig_189_chunk_201	contig_2	622486	622394	31	54.839	7.50e-04	35.4
contig_189_chunk_401	contig_2	622490	622540	17	82.353	1.53e-04	37.7
contig_189_chunk_401	contig_2	622532	622488	15	93.333	3.97e-04	36.3
contig_189_chunk_401	contig_2	622548	622489	20	80.000	5.46e-04	35.9
contig_189_chunk_601	contig_2	622644	622751	36	80.556	1.29e-24	71.3
contig_189_chunk_601	contig_2	622767	622859	31	64.516	1.29e-24	52.4
contig_189_chunk_601	contig_2	622753	622646	36	75.000	6.50e-19	64.3
contig_189_chunk_601	contig_2	622861	622766	32	56.250	6.50e-19	40.0
contig_189_chunk_601	contig_2	622751	622644	36	52.778	3.13e-05	40.0
contig_189_chunk_801	contig_2	622961	623065	35	100.000	2.17e-34	87.7
contig_189_chunk_801	contig_2	622863	622958	32	84.375	2.17e-34	68.9
contig_189_chunk_801	contig_2	623064	622960	35	91.429	2.58e-27	83.5
contig_189_chunk_801	contig_2	622973	622866	36	52.778	2.58e-27	49.2
contig_189_chunk_801	contig_2	622960	623064	35	68.571	1.98e-17	53.3
contig_189_chunk_801	contig_2	622876	622953	26	69.231	1.98e-17	46.0
contig_189_chunk_801	contig_2	623048	622962	29	68.966	2.13e-13	46.9
contig_189_chunk_801	contig_2	622962	623048	29	68.966	2.13e-13	44.1
contig_189_chunk_801	contig_2	622862	622948	29	62.069	2.13e-13	41.4
contig_189_chunk_801	contig_2	622947	622876	24	70.833	2.13e-13	38.6
contig_189_chunk_801	contig_2	622990	622862	43	67.442	1.31e-10	57.9
contig_189_chunk_1001	contig_2	623066	623227	54	77.778	2.10e-24	103
contig_189_chunk_1001	contig_2	623226	623068	53	64.151	3.67e-15	73.0
contig_189_chunk_1001	contig_2	623215	623066	50	50.000	4.66e-10	56.1
contig_189_chunk_1001	contig_2	623068	623205	46	45.652	1.94e-07	47.3
contig_189_chunk_1201	contig_2	623273	623470	66	86.364	8.11e-25	105
contig_189_chunk_1201	contig_2	623470	623288	61	57.377	2.28e-21	93.6
contig_189_chunk_1201	contig_2	623469	623284	62	83.871	2.67e-19	86.8
contig_189_chunk_1201	contig_2	623289	623405	39	64.103	7.11e-09	46.4
contig_189_chunk_1201	contig_2	623425	623469	15	53.333	7.11e-09	23.5
contig_189_chunk_1401	contig_2	623477	623671	65	76.923	5.78e-32	128
contig_189_chunk_1401	contig_2	623670	623479	64	78.125	2.89e-28	116
contig_189_chunk_1401	contig_2	623479	623670	64	51.562	1.21e-13	68.0
contig_189_chunk_1401	contig_2	623672	623478	65	46.154	3.67e-11	59.7
contig_189_chunk_1401	contig_2	623671	623477	65	46.154	1.31e-10	57.9
contig_189_chunk_1401	contig_2	623478	623669	64	50.000	8.79e-10	55.1
contig_189_chunk_1601	contig_2	623675	623872	66	93.939	1.39e-35	140
contig_189_chunk_1601	contig_2	623871	623722	50	88.000	1.41e-23	100
contig_189_chunk_1601	contig_2	623866	623678	63	60.317	1.66e-17	80.8
contig_189_chunk_1601	contig_2	623673	623858	62	59.677	2.67e-15	73.5
contig_189_chunk_1601	contig_2	623858	623673	62	54.839	1.79e-14	70.7
contig_189_chunk_1601	contig_2	623749	623868	40	65.000	1.41e-11	61.1
contig_189_chunk_1601	contig_2	795824	795916	31	58.065	1.55e-06	44.4
contig_189_chunk_1801	contig_2	623873	624070	66	78.788	1.66e-33	133
contig_189_chunk_1801	contig_2	624072	623875	66	80.303	1.03e-31	127
contig_189_chunk_1801	contig_2	624070	623876	65	50.769	1.11e-12	64.8
contig_189_chunk_1801	contig_2	624068	623883	62	43.548	1.80e-10	57.4
contig_189_chunk_1801	contig_2	623884	624069	62	46.774	2.89e-08	50.1
contig_189_chunk_1801	contig_2	623904	624068	55	50.909	1.21e-05	41.4
contig_189_chunk_1801	contig_2	796022	796120	33	48.485	2.28e-05	40.5
contig_189_chunk_2001	contig_2	624074	624271	66	71.212	4.65e-26	109
contig_189_chunk_2001	contig_2	624270	624076	65	61.538	1.31e-18	84.5
contig_189_chunk_2001	contig_2	624075	624272	66	53.030	4.65e-14	69.3
contig_189_chunk_2001	contig_2	624076	624270	65	47.692	1.80e-10	57.4
contig_189_chunk_2001	contig_2	624271	624077	65	58.462	4.66e-10	56.1
contig_189_chunk_2001	contig_2	624209	624078	44	45.455	1.31e-08	40.5
contig_189_chunk_2001	contig_2	624272	624228	15	80.000	1.31e-08	28.6
contig_189_chunk_2201	contig_2	624452	624339	38	81.579	1.21e-17	81.3
contig_189_chunk_2201	contig_2	624355	624453	33	78.788	5.04e-11	59.3
contig_189_chunk_2201	contig_2	624354	624452	33	54.545	8.79e-06	41.8
contig_189_chunk_2401	contig_2	624641	624456	62	90.323	1.94e-31	127
contig_189_chunk_2401	contig_2	624454	624642	63	79.365	5.03e-27	112
contig_189_chunk_2401	contig_2	624642	624454	63	65.079	3.13e-25	106
contig_189_chunk_2401	contig_2	624455	624643	63	65.079	2.67e-19	86.8
contig_189_chunk_2401	contig_2	624456	624641	62	67.742	8.11e-13	65.2
contig_189_chunk_2401	contig_2	624589	624455	45	60.000	6.92e-11	58.8
contig_189_chunk_2601	contig_2	624660	624857	66	80.303	3.97e-24	102
contig_189_chunk_2601	contig_2	624856	624662	65	72.308	3.67e-23	99.6
contig_189_chunk_2601	contig_2	624659	624856	66	54.545	3.67e-15	73.0
contig_189_chunk_2601	contig_2	624661	624855	65	61.538	1.11e-12	64.8
contig_189_chunk_2601	contig_2	624803	624660	48	56.250	5.91e-09	52.4
contig_189_chunk_2601	contig_2	624855	624658	66	51.515	3.67e-07	46.4
contig_189_chunk_2801	contig_2	624906	625055	50	90.000	7.49e-28	115
contig_189_chunk_2801	contig_2	625057	624860	66	86.364	8.78e-22	95.0
contig_189_chunk_2801	contig_2	625055	624867	63	66.667	1.53e-20	90.9
contig_189_chunk_2801	contig_2	624869	625057	63	63.492	7.49e-20	88.6
contig_189_chunk_2801	contig_2	625056	624868	63	60.317	3.13e-17	79.9
contig_189_chunk_2801	contig_2	624868	625056	63	66.667	8.11e-17	78.5
contig_189_chunk_3001	contig_2	625059	625253	65	81.538	1.03e-31	127
contig_189_chunk_3001	contig_2	625252	625058	65	78.462	1.41e-27	114
contig_189_chunk_3001	contig_2	625256	625059	66	72.727	5.90e-21	92.3
contig_189_chunk_3001	contig_2	625058	625252	65	66.154	8.11e-21	91.8
contig_189_chunk_3001	contig_2	625251	625060	64	67.188	3.13e-17	79.9
contig_189_chunk_3001	contig_2	625174	625257	28	82.143	1.31e-06	44.6
contig_189_chunk_3201	contig_2	625309	625434	42	78.571	2.47e-18	83.5
contig_189_chunk_3201	contig_2	625433	625311	41	78.049	5.90e-17	79.0
contig_189_chunk_3201	contig_2	625438	625310	43	74.419	3.67e-15	73.0
contig_189_chunk_3201	contig_2	625437	625297	47	74.468	5.04e-15	72.5
contig_189_chunk_3201	contig_2	625310	625438	43	74.419	9.51e-15	71.6
contig_189_chunk_3201	contig_2	625311	625433	41	73.171	8.11e-13	65.2
contig_189_chunk_3401	contig_2	625441	625638	66	83.333	5.90e-37	145
contig_189_chunk_3401	contig_2	625637	625440	66	81.818	1.66e-29	120
contig_189_chunk_3401	contig_2	625636	625439	66	56.061	2.67e-19	86.8
contig_189_chunk_3401	contig_2	625638	625441	66	60.606	8.11e-17	78.5
contig_189_chunk_3401	contig_2	625440	625580	47	61.702	4.66e-10	56.1
contig_189_chunk_3601	contig_2	625639	625836	66	84.848	5.90e-33	132
contig_189_chunk_3601	contig_2	625838	625650	63	76.190	4.65e-26	109
contig_189_chunk_3601	contig_2	625831	625649	61	62.295	1.31e-18	84.5
contig_189_chunk_3601	contig_2	625640	625828	63	65.079	6.39e-18	82.2
contig_189_chunk_3601	contig_2	625830	625639	64	65.625	1.11e-16	78.0
contig_189_chunk_3601	contig_2	625641	625796	52	61.538	4.65e-14	69.3
contig_189_chunk_3801	contig_2	625843	626010	56	92.857	2.67e-27	113
contig_189_chunk_3801	contig_2	626012	625842	57	80.702	9.50e-27	111
contig_189_chunk_3801	contig_2	625841	626011	57	63.158	4.30e-13	66.1
contig_189_chunk_3801	contig_2	626013	625843	57	64.912	8.11e-13	65.2
contig_189_chunk_3801	contig_2	626011	625874	46	58.696	2.28e-09	53.8
contig_189_chunk_3801	contig_2	625923	626012	30	63.333	3.13e-05	40.0
contig_189_chunk_4001	contig_2	626201	626043	53	88.679	3.39e-18	83.1
contig_189_chunk_4001	contig_2	626048	626200	51	54.902	5.04e-11	59.3
contig_189_chunk_4001	contig_2	626049	626201	51	50.980	1.66e-09	54.2
contig_189_chunk_4001	contig_2	626200	626048	51	54.902	4.30e-09	52.8
contig_189_chunk_4001	contig_2	626199	626086	38	57.895	1.94e-07	47.3
contig_189_chunk_4001	contig_2	626047	626199	51	86.275	8.12e-05	38.6
contig_189_chunk_4201	contig_2	626399	626202	66	96.970	1.41e-39	154
contig_189_chunk_4201	contig_2	626203	626400	66	84.848	2.68e-33	133
contig_189_chunk_4201	contig_2	626205	626393	63	52.381	1.53e-12	64.3
contig_189_chunk_4201	contig_2	626277	626215	21	57.143	9.92e-11	41.8
contig_189_chunk_4201	contig_2	626400	626317	28	53.571	9.92e-11	34.5
contig_189_chunk_4201	contig_2	626204	626395	64	46.875	3.39e-10	56.5
contig_189_chunk_4201	contig_2	626401	626204	66	51.515	6.40e-10	55.6
contig_189_chunk_4401	contig_2	626600	626403	66	80.303	1.77e-31	127
contig_189_chunk_4401	contig_2	626404	626601	66	78.788	1.21e-25	107
contig_189_chunk_4401	contig_2	626403	626600	66	57.576	2.28e-21	93.6
contig_189_chunk_4401	contig_2	626599	626402	66	63.636	4.65e-18	82.6
contig_189_chunk_4401	contig_2	626402	626527	42	59.524	6.92e-11	58.8
contig_189_chunk_4401	contig_2	626601	626455	49	57.143	6.40e-10	55.6
contig_189_chunk_4601	contig_2	626706	626632	25	68.000	1.77e-08	39.6
contig_189_chunk_4601	contig_2	626642	626604	13	84.615	1.77e-08	29.0
contig_189_chunk_4601	contig_2	626657	626716	20	75.000	2.10e-04	37.3
contig_189_chunk_4601	contig_2	626705	626655	17	70.588	3.35e-04	29.9
contig_189_chunk_4601	contig_2	626643	626605	13	76.923	3.35e-04	23.5
contig_189_chunk_4601	contig_2	626710	626648	21	61.905	7.98e-04	29.5
contig_189_chunk_4601	contig_2	626644	626606	13	69.231	7.98e-04	22.6
contig_189_chunk_4801	contig_2	626824	626961	46	91.304	3.13e-25	106
contig_189_chunk_4801	contig_2	626963	626832	44	84.091	8.78e-18	81.7
contig_189_chunk_4801	contig_2	626961	626833	43	62.791	1.66e-13	67.5
contig_189_chunk_4801	contig_2	626826	626963	46	54.348	8.12e-09	51.9
contig_189_chunk_4801	contig_2	626825	626962	46	56.522	1.03e-07	48.3
contig_189_chunk_4801	contig_2	626962	626867	32	50.000	5.46e-04	35.9
contig_189_chunk_5001	contig_2	626965	627162	66	95.455	5.03e-39	152
contig_189_chunk_5001	contig_2	627161	627009	51	72.549	4.65e-18	82.6
contig_189_chunk_5001	contig_2	627162	626965	66	56.061	1.66e-17	80.8
contig_189_chunk_5001	contig_2	626967	627155	63	52.381	3.97e-12	62.9
contig_189_chunk_5001	contig_2	627163	626966	66	48.485	1.21e-09	54.7
contig_189_chunk_5001	contig_2	626966	627100	45	57.778	1.53e-08	51.0
contig_189_chunk_5201	contig_2	627166	627363	66	90.909	5.25e-36	142
contig_189_chunk_5201	contig_2	627362	627165	66	83.333	6.92e-31	125
contig_189_chunk_5201	contig_2	627165	627359	65	64.615	8.11e-21	91.8
contig_189_chunk_5201	contig_2	627361	627164	66	63.636	3.97e-20	89.5
contig_189_chunk_5201	contig_2	627164	627256	31	67.742	5.36e-13	46.4
contig_189_chunk_5201	contig_2	627299	627361	21	80.952	5.36e-13	37.7
contig_189_chunk_5201	contig_2	627363	627298	22	81.818	1.35e-12	42.8
contig_189_chunk_5201	contig_2	627246	627166	27	70.370	1.35e-12	40.0
contig_189_chunk_5401	contig_2	627364	627531	56	87.500	3.61e-28	116
contig_189_chunk_5401	contig_2	627545	627366	60	75.000	4.30e-21	92.7
contig_189_chunk_5401	contig_2	627531	627364	56	58.929	2.47e-14	70.3
contig_189_chunk_5401	contig_2	627366	627533	56	51.786	1.41e-11	61.1
contig_189_chunk_5401	contig_2	627365	627532	56	53.571	1.94e-11	60.6
contig_189_chunk_5401	contig_2	627418	627365	18	72.222	2.50e-04	29.0
contig_189_chunk_5401	contig_2	627544	627464	27	48.148	2.50e-04	24.9
contig_189_chunk_5601	contig_2	627625	627759	45	84.444	3.97e-20	89.5
contig_189_chunk_5601	contig_2	627749	627594	52	67.308	1.31e-14	71.2
contig_189_chunk_5601	contig_2	627756	627625	44	54.545	5.91e-09	52.4
contig_189_chunk_5601	contig_2	627757	627638	40	47.500	1.80e-06	44.1
contig_189_chunk_5601	contig_2	627626	627754	43	48.837	4.66e-06	42.8
contig_189_chunk_5801	contig_2	627760	627957	66	75.758	3.26e-29	119
contig_189_chunk_5801	contig_2	627929	627762	56	85.714	3.97e-24	102
contig_189_chunk_5801	contig_2	627765	627926	54	55.556	2.10e-12	63.8
contig_189_chunk_5801	contig_2	627942	627763	60	55.000	5.46e-12	62.5
contig_189_chunk_5801	contig_2	627761	627895	45	55.556	1.66e-05	40.9
contig_189_chunk_6001	contig_2	627961	628158	66	71.212	3.97e-28	116
contig_189_chunk_6001	contig_2	628157	627966	64	62.500	1.31e-18	84.5
contig_189_chunk_6001	contig_2	628158	628012	49	46.939	3.67e-07	46.4
contig_189_chunk_6201	contig_2	628162	628359	66	80.303	3.72e-31	126
contig_189_chunk_6201	contig_2	628355	628161	65	70.769	9.50e-23	98.2
contig_189_chunk_6201	contig_2	628359	628165	65	49.231	5.91e-13	65.7
contig_189_chunk_6201	contig_2	628351	628160	64	50.000	2.10e-12	63.8
contig_189_chunk_6201	contig_2	628161	628355	65	46.154	1.53e-08	51.0
contig_189_chunk_6201	contig_2	628166	628357	64	45.312	2.67e-07	46.9
contig_189_chunk_6401	contig_2	628360	628458	33	78.788	5.02e-17	65.2
contig_189_chunk_6401	contig_2	628459	628515	19	68.421	5.02e-17	32.7
contig_189_chunk_6401	contig_2	628457	628362	32	68.750	1.97e-10	50.7
contig_189_chunk_6401	contig_2	628496	628458	13	76.923	1.97e-10	24.6
contig_189_chunk_6401	contig_2	628458	628360	33	45.455	1.12e-04	38.2
contig_189_chunk_6601	contig_2	628728	628823	32	78.125	6.28e-12	54.2
contig_189_chunk_6601	contig_2	628668	628709	14	71.429	6.28e-12	26.3
contig_189_chunk_6601	contig_2	628822	628727	32	65.625	4.58e-10	47.8
contig_189_chunk_6601	contig_2	628719	628666	18	61.111	4.58e-10	26.3
contig_189_chunk_6601	contig_2	628729	628815	29	72.414	3.13e-09	53.3
contig_189_chunk_6601	contig_2	628727	628816	30	63.333	3.97e-08	49.6
contig_189_chunk_6601	contig_2	628811	628740	24	75.000	2.28e-05	40.5
contig_189_chunk_6601	contig_2	628815	628729	29	58.621	2.10e-04	37.3
contig_189_chunk_6801	contig_2	628827	629024	66	84.848	1.53e-24	104
contig_189_chunk_6801	contig_2	628829	628996	56	53.571	4.65e-14	69.3
contig_189_chunk_6801	contig_2	629024	628827	66	48.485	1.66e-13	67.5
contig_189_chunk_6801	contig_2	629025	628897	43	48.837	3.87e-09	43.2
contig_189_chunk_6801	contig_2	628872	628828	15	66.667	3.87e-09	27.6
contig_189_chunk_6801	contig_2	628924	628826	33	81.818	3.77e-06	34.5
contig_189_chunk_6801	contig_2	629020	628976	15	73.333	3.77e-06	25.9
contig_189_chunk_6801	contig_2	628897	629025	43	55.814	4.66e-06	42.8
contig_189_chunk_7001	contig_2	629028	629225	66	89.394	1.30e-34	137
contig_189_chunk_7001	contig_2	629224	629027	66	83.333	3.38e-30	122
contig_189_chunk_7001	contig_2	629027	629218	64	59.375	2.89e-20	90.0
contig_189_chunk_7001	contig_2	629225	629028	66	53.030	2.10e-16	77.1
contig_189_chunk_7001	contig_2	629026	629223	66	53.030	1.31e-10	57.9
contig_189_chunk_7001	contig_2	629205	629026	60	53.333	3.13e-09	53.3
contig_189_chunk_7201	contig_2	629226	629420	65	81.538	3.14e-32	129
contig_189_chunk_7201	contig_2	629425	629228	66	74.242	5.03e-27	112
contig_189_chunk_7201	contig_2	629423	629229	65	64.615	1.66e-21	94.1
contig_189_chunk_7201	contig_2	629233	629424	64	68.750	2.89e-20	90.0
contig_189_chunk_7201	contig_2	629424	629230	65	67.692	3.97e-20	89.5
contig_189_chunk_7201	contig_2	629231	629416	62	67.742	2.10e-16	77.1
contig_189_chunk_7401	contig_2	629456	629623	56	89.286	1.66e-29	120
contig_189_chunk_7401	contig_2	629613	629461	51	82.353	1.31e-22	97.7
contig_189_chunk_7401	contig_2	629623	629456	56	57.143	8.78e-14	68.4
contig_189_chunk_7401	contig_2	629624	629451	58	48.276	3.97e-08	49.6
contig_189_chunk_7401	contig_2	629550	629624	25	60.000	9.78e-06	33.6
contig_189_chunk_7401	contig_2	629458	629541	28	50.000	9.78e-06	25.4
contig_189_chunk_7601	contig_2	629627	629824	66	87.879	2.42e-33	133
contig_189_chunk_7601	contig_2	629823	629626	66	78.788	6.39e-22	95.5
contig_189_chunk_7601	contig_2	629626	629820	65	52.308	2.28e-13	67.0
contig_189_chunk_7601	contig_2	629819	629625	65	52.308	6.40e-10	55.6
contig_189_chunk_7601	contig_2	629625	629819	65	55.385	8.79e-10	55.1
contig_189_chunk_7601	contig_2	629818	629726	31	61.290	1.12e-04	38.2
contig_189_chunk_7801	contig_2	629825	630016	64	89.062	5.45e-32	128
contig_189_chunk_7801	contig_2	629962	629825	46	69.565	8.11e-17	78.5
contig_189_chunk_7801	contig_2	629827	629961	45	68.889	1.21e-13	68.0
contig_189_chunk_7801	contig_2	629966	629826	47	65.957	4.30e-13	66.1
contig_189_chunk_7801	contig_2	630024	629917	36	77.778	3.67e-11	59.7
contig_189_chunk_7801	contig_2	629826	629960	45	71.111	5.04e-11	59.3
contig_189_chunk_8001	contig_2	630033	630224	64	81.250	3.66e-31	126
contig_189_chunk_8001	contig_2	630223	630050	58	74.138	5.04e-23	99.1
contig_189_chunk_8001	contig_2	630047	630223	59	57.627	5.04e-15	72.5
contig_189_chunk_8001	contig_2	630221	630045	59	57.627	6.92e-15	72.1
contig_189_chunk_8001	contig_2	630216	630046	57	57.895	2.89e-12	63.4
contig_189_chunk_8001	contig_2	630034	630132	33	54.545	3.13e-05	40.0
contig_189_chunk_8201	contig_2	630228	630425	66	87.879	2.82e-36	143
contig_189_chunk_8201	contig_2	630424	630227	66	81.818	5.03e-31	125
contig_189_chunk_8201	contig_2	630230	630421	64	59.375	2.47e-18	83.5
contig_189_chunk_8201	contig_2	630402	630229	58	62.069	5.45e-16	75.8
contig_189_chunk_8201	contig_2	630229	630420	64	57.812	1.66e-13	67.5
contig_189_chunk_8201	contig_2	630311	630228	28	71.429	9.51e-07	45.1
contig_189_chunk_8401	contig_2	630426	630623	66	74.242	2.10e-28	116
contig_189_chunk_8401	contig_2	630625	630431	65	72.308	5.90e-21	92.3
contig_189_chunk_8401	contig_2	630431	630625	65	55.385	7.49e-16	75.3
contig_189_chunk_8401	contig_2	630623	630534	30	70.000	1.16e-11	41.4
contig_189_chunk_8401	contig_2	630500	630426	25	68.000	1.16e-11	38.2
contig_189_chunk_8401	contig_2	630624	630568	19	78.947	4.58e-10	40.9
contig_189_chunk_8401	contig_2	630480	630430	17	76.471	4.58e-10	33.1
contig_189_chunk_8601	contig_2	630627	630821	65	78.462	1.41e-31	127
contig_189_chunk_8601	contig_2	630820	630626	65	73.846	1.11e-24	104
contig_189_chunk_8601	contig_2	630626	630811	62	67.742	1.11e-20	91.3
contig_189_chunk_8601	contig_2	630810	630634	59	67.797	9.51e-19	84.9
contig_189_chunk_8601	contig_2	630821	630696	42	83.333	2.47e-18	83.5
contig_189_chunk_8601	contig_2	630703	630819	39	94.872	4.65e-18	82.6
contig_189_chunk_8801	contig_2	630826	631023	66	69.697	1.94e-27	113
contig_189_chunk_8801	contig_2	631025	630831	65	67.692	7.49e-16	75.3
contig_189_chunk_8801	contig_2	631008	630826	61	47.541	2.67e-11	60.2
contig_189_chunk_8801	contig_2	631024	630830	65	44.615	2.89e-08	50.1
contig_189_chunk_8801	contig_2	630831	631025	65	41.538	3.97e-08	49.6
contig_189_chunk_8801	contig_2	630830	631000	57	50.877	6.40e-06	42.3
contig_189_chunk_9001	contig_2	631027	631224	66	72.727	3.38e-30	122
contig_189_chunk_9001	contig_2	631223	631026	66	60.606	2.10e-12	63.8
contig_189_chunk_9001	contig_2	631200	631045	52	59.615	1.21e-09	54.7
contig_189_chunk_9001	contig_2	631026	631202	59	49.153	5.91e-09	52.4
contig_189_chunk_9001	contig_2	631201	631046	52	50.000	1.21e-05	41.4
contig_189_chunk_9201	contig_2	631228	631425	66	74.242	5.04e-23	99.1
contig_189_chunk_9201	contig_2	631286	631227	20	85.000	1.12e-13	45.5
contig_189_chunk_9201	contig_2	631424	631359	22	63.636	1.12e-13	35.0
contig_189_chunk_9201	contig_2	631380	631336	15	46.667	1.12e-13	22.6
contig_189_chunk_9201	contig_2	631226	631396	57	56.140	3.13e-13	66.6
contig_189_chunk_9201	contig_2	631227	631286	20	60.000	2.38e-05	32.2
contig_189_chunk_9201	contig_2	631362	631424	21	57.143	2.38e-05	25.4
contig_189_chunk_9401	contig_2	631427	631624	66	71.212	1.41e-23	100
contig_189_chunk_9401	contig_2	631426	631623	66	83.333	5.04e-23	99.1
contig_189_chunk_9401	contig_2	631625	631470	52	78.846	8.78e-22	95.0
contig_189_chunk_9401	contig_2	631624	631427	66	66.667	1.21e-21	94.5
contig_189_chunk_9401	contig_2	631467	631625	53	69.811	6.39e-18	82.2
contig_189_chunk_9401	contig_2	631623	631462	54	66.667	2.10e-12	63.8
contig_189_chunk_9601	contig_2	631626	631823	66	72.727	5.45e-28	115
contig_189_chunk_9601	contig_2	631825	631628	66	69.697	5.90e-21	92.3
contig_189_chunk_9601	contig_2	631823	631626	66	50.000	1.41e-11	61.1
contig_189_chunk_9601	contig_2	631637	631732	32	56.250	1.09e-07	38.2
contig_189_chunk_9601	contig_2	631751	631825	25	52.000	1.09e-07	27.6
contig_189_chunk_9601	contig_2	631824	631636	63	47.619	3.67e-07	46.4
contig_189_chunk_9601	contig_2	631690	631824	45	55.556	6.92e-07	45.5
contig_189_chunk_9801	contig_2	632023	631829	65	72.308	1.03e-23	101
contig_189_chunk_9801	contig_2	631830	632024	65	80.000	1.79e-18	84.0
contig_189_chunk_9801	contig_2	631828	632004	59	52.542	1.03e-11	61.6
contig_189_chunk_9801	contig_2	632024	631830	65	50.769	3.67e-11	59.7
contig_189_chunk_9801	contig_2	631889	632020	44	50.000	3.97e-08	49.6
contig_189_chunk_10001	contig_2	632028	632225	66	78.788	1.89e-32	130
contig_189_chunk_10001	contig_2	632224	632027	66	75.758	3.39e-26	109
contig_189_chunk_10001	contig_2	632225	632028	66	48.485	6.92e-11	58.8
contig_189_chunk_10001	contig_2	632027	632209	61	42.623	1.53e-08	51.0
contig_189_chunk_10001	contig_2	632026	632223	66	45.455	3.97e-08	49.6
contig_189_chunk_10201	contig_2	632226	632423	66	86.364	3.66e-35	139
contig_189_chunk_10201	contig_2	632422	632231	64	78.125	2.28e-25	106
contig_189_chunk_10201	contig_2	632231	632422	64	67.188	2.89e-24	103
contig_189_chunk_10201	contig_2	632423	632232	64	59.375	1.53e-16	77.6
contig_189_chunk_10201	contig_2	632421	632233	63	61.905	5.45e-16	75.8
contig_189_chunk_10201	contig_2	632233	632421	63	63.492	1.94e-15	73.9
contig_189_chunk_10401	contig_2	632427	632624	66	78.788	9.50e-31	124
contig_189_chunk_10401	contig_2	632623	632426	66	78.788	8.78e-26	108
contig_189_chunk_10401	contig_2	632441	632623	61	52.459	4.65e-14	69.3
contig_189_chunk_10401	contig_2	632449	632625	59	50.847	2.67e-07	46.9
contig_189_chunk_10401	contig_2	632625	632428	66	50.000	3.67e-07	46.4
contig_189_chunk_10601	contig_2	632628	632780	51	76.471	2.10e-20	90.4
contig_189_chunk_10601	contig_2	632782	632639	48	75.000	1.03e-15	74.8
contig_189_chunk_10601	contig_2	632789	632643	49	65.306	2.10e-12	63.8
contig_189_chunk_10601	contig_2	632787	632635	51	64.706	2.10e-12	63.8
contig_189_chunk_10601	contig_2	632645	632788	48	66.667	7.50e-12	62.0
contig_189_chunk_10601	contig_2	632644	632787	48	58.333	5.04e-07	46.0
contig_189_chunk_10801	contig_2	632879	633007	43	67.442	1.79e-14	70.7
contig_189_chunk_10801	contig_2	633006	632878	43	74.419	6.39e-14	68.9
contig_189_chunk_10801	contig_2	632956	632876	27	70.370	1.21e-05	41.4
contig_189_chunk_10801	contig_2	632884	632949	22	68.182	2.28e-05	40.5
contig_189_chunk_10801	contig_2	633008	632883	42	47.619	5.91e-05	39.1
contig_189_chunk_10801	contig_2	632883	632948	22	77.273	2.10e-04	37.3
contig_189_chunk_11001	contig_2	633011	633208	66	81.818	4.00e-30	122
contig_189_chunk_11001	contig_2	633207	633010	66	81.818	5.03e-27	112
contig_189_chunk_11001	contig_2	633010	633207	66	53.030	1.66e-13	67.5
contig_189_chunk_11001	contig_2	633009	633206	66	51.515	3.67e-11	59.7
contig_189_chunk_11001	contig_2	633205	633011	65	52.308	4.66e-10	56.1
contig_189_chunk_11001	contig_2	633206	633009	66	51.515	3.97e-08	49.6
contig_189_chunk_11201	contig_2	633209	633406	66	69.697	2.10e-28	116
contig_189_chunk_11201	contig_2	633399	633211	63	68.254	4.30e-21	92.7
contig_189_chunk_11201	contig_2	633392	633210	61	52.459	1.31e-10	57.9
contig_189_chunk_11201	contig_2	633211	633408	66	48.485	3.97e-08	49.6
contig_189_chunk_11201	contig_2	633400	633278	41	48.780	1.12e-04	38.2
contig_189_chunk_11401	contig_2	633410	633607	66	90.909	3.12e-37	146
contig_189_chunk_11401	contig_2	633606	633412	65	84.615	2.10e-28	116
contig_189_chunk_11401	contig_2	633411	633608	66	59.091	3.97e-16	76.2
contig_189_chunk_11401	contig_2	633556	633413	48	64.583	9.51e-15	71.6
contig_189_chunk_11401	contig_2	633608	633411	66	56.061	2.10e-12	63.8
contig_189_chunk_11601	contig_2	633611	633808	66	81.818	2.10e-32	130
contig_189_chunk_11601	contig_2	633804	633610	65	73.846	1.53e-24	104
contig_189_chunk_11601	contig_2	633610	633807	66	59.091	8.78e-18	81.7
contig_189_chunk_11601	contig_2	633808	633611	66	60.606	2.67e-15	73.5
contig_189_chunk_11601	contig_2	633657	633806	50	56.000	6.92e-11	58.8
contig_189_chunk_11601	contig_2	633770	633609	54	62.963	2.47e-10	57.0
contig_189_chunk_11801	contig_2	633812	634006	65	81.538	1.79e-34	137
contig_189_chunk_11801	contig_2	634002	633814	63	68.254	1.03e-19	88.1
contig_189_chunk_11801	contig_2	634006	633824	61	54.098	2.28e-13	67.0
contig_189_chunk_11801	contig_2	633823	634002	60	48.333	2.89e-12	63.4
contig_189_chunk_11801	contig_2	634001	633822	60	48.333	5.04e-11	59.3
contig_189_chunk_11801	contig_2	633828	634004	59	49.153	4.66e-06	42.8
contig_189_chunk_12001	contig_2	634010	634207	66	81.818	1.02e-32	131
contig_189_chunk_12001	contig_2	634206	634009	66	74.242	9.50e-27	111
contig_189_chunk_12001	contig_2	634011	634208	66	59.091	1.41e-15	74.4
contig_189_chunk_12001	contig_2	634009	634206	66	54.545	8.11e-13	65.2
contig_189_chunk_12001	contig_2	634208	634011	66	54.545	1.11e-12	64.8
contig_189_chunk_12201	contig_2	634211	634408	66	92.424	1.75e-38	150
contig_189_chunk_12201	contig_2	634407	634210	66	81.818	1.94e-27	113
contig_189_chunk_12201	contig_2	634408	634217	64	59.375	5.90e-17	79.0
contig_189_chunk_12201	contig_2	634406	634230	59	54.237	1.41e-15	74.4
contig_189_chunk_12201	contig_2	634210	634395	62	51.613	2.67e-11	60.2
contig_189_chunk_12201	contig_2	634233	634406	58	58.621	1.80e-10	57.4
contig_189_chunk_12401	contig_2	634608	634438	57	73.684	1.21e-21	94.5
contig_189_chunk_12401	contig_2	634439	634603	55	83.636	8.78e-18	81.7
contig_189_chunk_12401	contig_2	634425	634604	60	51.667	1.03e-11	61.6
contig_189_chunk_12401	contig_2	634604	634410	65	50.769	6.40e-10	55.6
contig_189_chunk_12401	contig_2	634489	634605	39	58.974	3.13e-09	53.3
contig_189_chunk_12401	contig_2	634606	634460	49	55.102	5.46e-08	49.2
contig_189_chunk_12601	contig_2	634610	634807	66	71.212	1.41e-31	127
contig_189_chunk_12601	contig_2	634746	634612	45	73.333	8.11e-13	65.2
contig_189_chunk_12601	contig_2	634612	634806	65	43.077	8.79e-10	55.1
contig_189_chunk_12601	contig_2	634808	634611	66	40.909	3.97e-08	49.6
contig_189_chunk_12601	contig_2	634611	634808	66	45.455	1.03e-07	48.3
contig_189_chunk_12801	contig_2	634811	635008	66	90.909	4.26e-39	152
contig_189_chunk_12801	contig_2	635007	634816	64	84.375	8.11e-29	118
contig_189_chunk_12801	contig_2	634816	635007	64	54.688	1.11e-12	64.8
contig_189_chunk_12801	contig_2	635006	634827	60	55.000	1.53e-12	64.3
contig_189_chunk_12801	contig_2	634827	635006	60	56.667	2.89e-08	50.1
contig_189_chunk_13001	contig_2	635009	635206	66	77.273	5.08e-32	129
contig_189_chunk_13001	contig_2	635208	635011	66	75.758	4.30e-25	105
contig_189_chunk_13001	contig_2	635197	635009	63	61.905	3.67e-19	86.3
contig_189_chunk_13001	contig_2	635198	635010	63	53.968	3.97e-12	62.9
contig_189_chunk_13001	contig_2	635086	635199	38	68.421	6.40e-10	55.6
contig_189_chunk_13001	contig_2	635088	635198	37	67.568	1.94e-07	47.3
contig_189_chunk_13201	contig_2	635211	635408	66	74.242	3.39e-26	109
contig_189_chunk_13201	contig_2	635209	635403	65	69.231	3.67e-19	86.3
contig_189_chunk_13201	contig_2	635405	635211	65	67.692	9.51e-19	84.9
contig_189_chunk_13201	contig_2	635322	635209	38	73.684	3.84e-15	59.3
contig_189_chunk_13201	contig_2	635407	635372	12	91.667	3.84e-15	32.2
contig_189_chunk_13201	contig_2	635210	635326	39	79.487	3.39e-14	69.8
contig_189_chunk_13201	contig_2	635326	635210	39	74.359	1.31e-10	57.9
contig_189_chunk_13401	contig_2	635409	635603	65	90.769	9.56e-34	134
contig_189_chunk_13401	contig_2	635608	635411	66	80.303	1.94e-27	113
contig_189_chunk_13401	contig_2	635603	635409	65	61.538	1.94e-23	100
contig_189_chunk_13401	contig_2	635410	635604	65	60.000	7.49e-16	75.3
contig_189_chunk_13401	contig_2	635604	635497	36	61.111	2.67e-07	46.9
contig_189_chunk_13401	contig_2	635492	635605	38	57.895	8.12e-05	38.6
contig_189_chunk_13601	contig_2	635610	635786	59	86.441	5.90e-29	118
contig_189_chunk_13601	contig_2	635788	635609	60	80.000	2.67e-27	113
contig_189_chunk_13601	contig_2	635611	635784	58	60.345	3.97e-16	76.2
contig_189_chunk_13601	contig_2	635750	635610	47	65.957	1.41e-11	61.1
contig_189_chunk_13601	contig_2	635751	635611	47	61.702	5.04e-11	59.3
contig_189_chunk_13801	contig_2	635900	636094	65	70.769	1.31e-26	111
contig_189_chunk_13801	contig_2	636093	635899	65	67.692	2.67e-23	100
contig_189_chunk_13801	contig_2	635899	636093	65	61.538	5.90e-17	79.0
contig_189_chunk_13801	contig_2	636094	635897	66	60.606	3.97e-16	76.2
contig_189_chunk_13801	contig_2	636083	635898	62	61.290	8.78e-14	68.4
contig_189_chunk_13801	contig_2	635988	636095	36	61.111	2.69e-07	42.3
contig_189_chunk_13801	contig_2	635898	635933	12	66.667	2.69e-07	22.1
contig_189_chunk_14001	contig_2	636098	636295	66	74.242	8.11e-29	118
contig_189_chunk_14001	contig_2	636288	636097	64	71.875	5.45e-20	89.0
contig_189_chunk_14001	contig_2	636287	636096	64	48.438	7.50e-12	62.0
contig_189_chunk_14201	contig_2	636296	636493	66	81.818	3.13e-33	133
contig_189_chunk_14201	contig_2	636495	636301	65	76.923	1.53e-28	117
contig_189_chunk_14201	contig_2	636301	636489	63	57.143	6.92e-23	98.7
contig_189_chunk_14201	contig_2	636488	636300	63	60.317	2.28e-17	80.3
contig_189_chunk_14201	contig_2	636439	636296	48	56.250	1.41e-11	61.1
contig_189_chunk_14201	contig_2	636297	636494	66	59.091	8.79e-10	55.1
contig_189_chunk_14201	contig_2	637515	637670	52	38.462	3.13e-05	40.0
contig_189_chunk_14401	contig_2	636497	636694	66	93.939	5.63e-38	148
contig_189_chunk_14401	contig_2	636690	636496	65	87.692	1.03e-31	127
contig_189_chunk_14401	contig_2	636694	636497	66	62.121	3.97e-20	89.5
contig_189_chunk_14401	contig_2	636553	636693	47	57.447	2.28e-13	67.0
contig_189_chunk_14401	contig_2	636498	636695	66	59.091	5.46e-12	62.5
contig_189_chunk_14401	contig_2	636695	636555	47	59.574	1.31e-10	57.9
contig_189_chunk_14601	contig_2	636698	636895	66	81.818	3.13e-33	133
contig_189_chunk_14601	contig_2	636700	636891	64	59.375	2.28e-17	80.3
contig_189_chunk_14601	contig_2	636890	636696	65	56.923	7.49e-16	75.3
contig_189_chunk_14601	contig_2	636894	636745	50	64.000	1.41e-11	61.1
contig_189_chunk_15001	contig_2	637016	637129	38	89.474	3.67e-19	86.3
contig_189_chunk_15001	contig_2	637128	637018	37	89.189	1.41e-15	74.4
contig_189_chunk_15001	contig_2	637126	637028	33	69.697	1.21e-09	54.7
contig_189_chunk_15001	contig_2	637027	637098	24	83.333	3.29e-09	52.4
contig_189_chunk_15001	contig_2	273551	273652	34	32.353	3.29e-09	29.5
contig_189_chunk_15001	contig_2	637017	637106	30	76.667	6.92e-07	45.5
contig_189_chunk_15001	contig_2	637127	637026	34	64.706	1.80e-06	44.1
contig_189_chunk_15201	contig_2	637133	637330	66	93.939	3.66e-39	152
contig_189_chunk_15201	contig_2	637326	637132	65	95.385	1.03e-35	141
contig_189_chunk_15201	contig_2	637327	637133	65	80.000	2.10e-28	116
contig_189_chunk_15201	contig_2	637131	637325	65	80.000	3.39e-26	109
contig_189_chunk_15201	contig_2	637325	637131	65	78.462	3.39e-26	109
contig_189_chunk_15201	contig_2	637132	637326	65	78.462	3.39e-22	96.4
contig_189_chunk_15401	contig_2	637331	637471	47	89.362	9.23e-30	104
contig_189_chunk_15401	contig_2	637476	637529	18	83.333	9.23e-30	36.8
contig_189_chunk_15401	contig_2	637470	637333	46	82.609	1.98e-22	90.9
contig_189_chunk_15401	contig_2	637526	637476	17	64.706	1.98e-22	25.4
contig_189_chunk_15401	contig_2	637471	637346	42	69.048	5.45e-16	75.8
contig_189_chunk_15401	contig_2	637350	637475	42	66.667	1.53e-12	64.3
contig_189_chunk_15401	contig_2	637351	637473	41	73.171	1.53e-12	64.3
contig_189_chunk_15601	contig_2	637530	637727	66	93.939	1.01e-39	154
contig_189_chunk_15601	contig_2	637729	637532	66	87.879	2.10e-32	130
contig_189_chunk_15601	contig_2	637664	637533	44	63.636	6.39e-14	68.9
contig_189_chunk_15601	contig_2	637535	637657	41	58.537	1.11e-12	64.8
contig_189_chunk_15601	contig_2	637728	637531	66	66.667	1.03e-11	61.6
contig_189_chunk_15601	contig_2	636320	636457	46	39.130	8.80e-05	38.5
contig_189_chunk_15601	contig_2	636263	636403	47	34.043	5.76e-04	35.8
contig_189_chunk_15801	contig_2	637731	637928	66	93.939	1.53e-40	157
contig_189_chunk_15801	contig_2	637927	637730	66	86.364	8.78e-30	121
contig_189_chunk_15801	contig_2	637733	637927	65	69.231	5.04e-23	99.1
contig_189_chunk_15801	contig_2	637925	637731	65	67.692	1.31e-22	97.7
contig_189_chunk_15801	contig_2	637926	637732	65	67.692	2.46e-22	96.8
contig_189_chunk_15801	contig_2	637732	637926	65	66.154	1.03e-15	74.8
contig_189_chunk_16001	contig_2	637932	638129	66	96.970	2.10e-40	156
contig_189_chunk_16001	contig_2	638128	637931	66	86.364	6.39e-30	122
contig_189_chunk_16001	contig_2	638031	637930	34	76.471	7.80e-18	68.0
contig_189_chunk_16001	contig_2	638129	638079	17	70.588	7.80e-18	32.7
contig_189_chunk_16001	contig_2	637931	638044	38	71.053	3.84e-15	68.0
contig_189_chunk_16001	contig_2	638089	638127	13	76.923	3.84e-15	23.5
contig_189_chunk_16001	contig_2	638027	637932	32	75.000	9.51e-11	58.3
contig_189_chunk_16001	contig_2	637930	638034	35	71.429	4.30e-05	39.6
contig_189_chunk_16201	contig_2	638324	638130	65	73.846	6.39e-26	108
contig_189_chunk_16201	contig_2	638131	638328	66	77.273	5.04e-23	99.1
contig_189_chunk_16201	contig_2	638323	638132	64	67.188	8.11e-21	91.8
contig_189_chunk_16201	contig_2	638132	638323	64	64.062	2.67e-19	86.8
contig_189_chunk_16201	contig_2	638322	638131	64	64.062	1.79e-18	84.0
contig_189_chunk_16201	contig_2	638130	638252	41	87.805	5.90e-17	79.0
contig_189_chunk_16401	contig_2	638332	638529	66	74.242	1.79e-30	123
contig_189_chunk_16401	contig_2	638528	638331	66	66.667	1.66e-21	94.1
contig_189_chunk_16401	contig_2	638529	638335	65	46.154	7.50e-12	62.0
contig_189_chunk_16401	contig_2	638331	638525	65	46.154	2.28e-09	53.8
contig_189_chunk_16401	contig_2	638524	638330	65	47.692	5.91e-09	52.4
contig_189_chunk_16401	contig_2	638330	638476	49	40.816	1.80e-06	44.1
contig_189_chunk_16601	contig_2	638530	638727	66	86.364	3.12e-37	146
contig_189_chunk_16601	contig_2	638729	638532	66	81.818	9.50e-31	124
contig_189_chunk_16601	contig_2	638728	638537	64	62.500	1.21e-17	81.3
contig_189_chunk_16601	contig_2	638541	638717	59	64.407	2.10e-16	77.1
contig_189_chunk_16601	contig_2	638540	638716	59	66.102	3.67e-15	73.0
contig_189_chunk_16601	contig_2	638727	638575	51	64.706	6.92e-15	72.1
contig_189_chunk_16801	contig_2	638731	638928	66	71.212	1.94e-27	113
contig_189_chunk_16801	contig_2	638921	638730	64	67.188	9.51e-19	84.9
contig_189_chunk_16801	contig_2	638922	638734	63	52.381	1.03e-11	61.6
contig_189_chunk_16801	contig_2	638735	638920	62	51.613	1.41e-11	61.1
contig_189_chunk_16801	contig_2	638742	638906	55	47.273	4.66e-06	42.8
contig_189_chunk_16801	contig_2	638908	638816	31	51.613	8.12e-05	38.6
contig_189_chunk_17001	contig_2	638935	639126	64	81.250	8.78e-30	121
contig_189_chunk_17001	contig_2	639126	638935	64	56.250	8.11e-17	78.5
contig_189_chunk_17001	contig_2	639125	639060	22	86.364	1.35e-12	42.3
contig_189_chunk_17001	contig_2	639005	638934	24	66.667	1.35e-12	40.5
contig_189_chunk_17001	contig_2	638943	639125	61	44.262	9.51e-11	58.3
contig_189_chunk_17001	contig_2	639065	639127	21	80.952	3.37e-10	39.1
contig_189_chunk_17001	contig_2	638936	639043	36	47.222	3.37e-10	35.4
contig_189_chunk_17001	contig_2	639124	638936	63	46.032	3.67e-07	46.4
contig_189_chunk_17201	contig_2	639130	639327	66	77.273	2.89e-32	129
contig_189_chunk_17201	contig_2	639324	639133	64	76.562	2.89e-24	103
contig_189_chunk_17201	contig_2	639329	639132	66	74.242	2.67e-23	100
contig_189_chunk_17201	contig_2	639197	639316	40	77.500	3.40e-12	50.1
contig_189_chunk_17201	contig_2	639135	639188	18	72.222	3.40e-12	31.3
contig_189_chunk_17201	contig_2	639328	639239	30	76.667	4.62e-12	50.6
contig_189_chunk_17201	contig_2	639187	639134	18	77.778	4.62e-12	30.4
contig_189_chunk_17201	contig_2	639246	639329	28	71.429	3.87e-09	47.8
contig_189_chunk_17201	contig_2	639131	639157	9	77.778	3.87e-09	23.1
contig_189_chunk_17401	contig_2	639386	639330	19	78.947	3.97e-04	36.3
contig_189_chunk_17601	contig_2	639462	639602	47	78.723	2.37e-19	86.9
contig_189_chunk_17601	contig_2	639601	639470	44	79.545	2.47e-18	83.5
contig_189_chunk_17601	contig_2	639602	639462	47	59.574	9.51e-11	58.3
contig_189_chunk_17601	contig_2	639478	639600	41	60.976	7.50e-08	48.7
contig_189_chunk_17601	contig_2	639597	639469	43	55.814	6.92e-07	45.5
contig_189_chunk_17601	contig_2	639470	639601	44	54.545	1.21e-05	41.4
contig_189_chunk_17801	contig_2	639606	639800	65	78.462	1.31e-30	124
contig_189_chunk_17801	contig_2	639802	639638	55	72.727	8.78e-18	81.7
contig_189_chunk_17801	contig_2	639728	639609	40	65.000	5.23e-15	66.1
contig_189_chunk_17801	contig_2	639800	639747	18	61.111	5.23e-15	24.9
contig_189_chunk_17801	contig_2	639611	639802	64	46.875	2.10e-12	63.8
contig_189_chunk_17801	contig_2	639795	639610	62	46.774	4.66e-10	56.1
contig_189_chunk_17801	contig_2	639637	639801	55	54.545	3.39e-06	43.2
contig_189_chunk_18001	contig_2	639804	640001	66	90.909	6.98e-37	145
contig_189_chunk_18001	contig_2	640000	639806	65	84.615	3.38e-34	136
contig_189_chunk_18001	contig_2	639806	640000	65	72.308	3.39e-26	109
contig_189_chunk_18001	contig_2	639999	639805	65	69.231	4.65e-22	95.9
contig_189_chunk_18001	contig_2	639805	639999	65	67.692	1.21e-21	94.5
contig_189_chunk_18001	contig_2	640001	639804	66	68.182	1.66e-21	94.1
contig_190_chunk_401	contig_2	466617	466558	20	85.000	6.92e-07	45.5
contig_190_chunk_401	contig_2	466558	466620	21	71.429	9.51e-07	45.1
contig_190_chunk_401	contig_2	466559	466615	19	94.737	1.80e-06	44.1
contig_190_chunk_401	contig_2	466560	466616	19	73.684	2.28e-05	40.5
contig_190_chunk_401	contig_2	466616	466557	20	75.000	1.53e-04	37.7
contig_190_chunk_2001	contig_2	426042	425908	45	75.556	2.47e-18	83.5
contig_190_chunk_2001	contig_2	425906	426043	46	60.870	1.21e-09	54.7
contig_190_chunk_2001	contig_2	426043	425909	45	51.111	2.67e-07	46.9
contig_190_chunk_2001	contig_2	425902	426045	48	47.917	3.67e-07	46.4
contig_190_chunk_2801	contig_2	466338	466388	17	94.118	5.91e-05	39.1
contig_190_chunk_2801	contig_2	466387	466337	17	94.118	5.46e-04	35.9
contig_190_chunk_3001	contig_2	466138	466311	58	72.414	1.53e-24	104
contig_190_chunk_3001	contig_2	466310	466140	57	68.421	1.94e-19	87.2
contig_190_chunk_3001	contig_2	466139	466309	57	66.667	5.04e-19	85.8
contig_190_chunk_3001	contig_2	466140	466310	57	63.158	6.92e-15	72.1
contig_190_chunk_3001	contig_2	466323	466198	42	66.667	4.66e-10	56.1
contig_190_chunk_3001	contig_2	466309	466139	57	61.404	1.66e-09	54.2
contig_190_chunk_3201	contig_2	466084	466137	18	77.778	3.97e-04	36.3
contig_190_chunk_4001	contig_2	981929	981852	26	57.692	3.89e-10	44.6
contig_190_chunk_4001	contig_2	320651	320607	15	100.000	3.89e-10	40.5
contig_190_chunk_4001	contig_2	310708	310749	14	100.000	3.87e-09	38.6
contig_190_chunk_4001	contig_2	310609	310665	19	63.158	3.87e-09	32.2
contig_190_chunk_4001	contig_2	683959	684000	14	100.000	5.94e-08	38.6
contig_190_chunk_4001	contig_2	683869	683916	16	62.500	5.94e-08	28.1
contig_190_chunk_4001	contig_2	320606	320701	32	50.000	4.59e-06	38.6
contig_190_chunk_4001	contig_2	981861	981923	21	66.667	4.59e-06	32.2
contig_190_chunk_4001	contig_2	737047	737006	14	100.000	1.51e-05	38.6
contig_190_chunk_4001	contig_2	981928	981878	17	64.706	1.51e-05	30.4
contig_190_chunk_4001	contig_2	684004	683909	32	50.000	5.91e-05	39.1
contig_190_chunk_4001	contig_2	310753	310658	32	50.000	5.91e-05	39.1
contig_190_chunk_4001	contig_2	320750	320706	15	73.333	1.04e-04	29.5
contig_190_chunk_4001	contig_2	320637	320605	11	81.818	1.04e-04	25.8
contig_190_chunk_4001	contig_2	737002	737097	32	43.750	1.60e-04	35.0
contig_190_chunk_4001	contig_2	981845	981916	24	62.500	1.60e-04	30.4
contig_190_chunk_4001	contig_2	1490050	1490118	23	69.565	2.10e-04	37.3
contig_190_chunk_4201	contig_2	310756	310953	66	78.788	8.77e-34	134
contig_190_chunk_4201	contig_2	684007	684204	66	78.788	1.66e-33	133
contig_190_chunk_4201	contig_2	320603	320406	66	75.758	3.97e-32	129
contig_190_chunk_4201	contig_2	736979	736803	59	69.492	7.49e-24	101
contig_190_chunk_4201	contig_2	684203	684006	66	68.182	5.90e-21	92.3
contig_190_chunk_4201	contig_2	981732	981592	47	76.596	2.10e-20	90.4
contig_190_chunk_4201	contig_2	310952	310755	66	66.667	3.97e-20	89.5
contig_190_chunk_4201	contig_2	320413	320604	64	65.625	5.90e-17	79.0
contig_190_chunk_4201	contig_2	208392	208213	60	51.667	1.79e-14	70.7
contig_190_chunk_4201	contig_2	981618	981737	40	65.000	5.91e-13	65.7
contig_190_chunk_4201	contig_2	736810	736980	57	57.895	1.53e-12	64.3
contig_190_chunk_4201	contig_2	981593	981733	47	68.085	2.89e-12	63.4
contig_190_chunk_4201	contig_2	310755	310952	66	48.485	2.67e-11	60.2
contig_190_chunk_4201	contig_2	320468	320602	45	66.667	5.04e-11	59.3
contig_190_chunk_4201	contig_2	684006	684203	66	46.970	9.51e-11	58.3
contig_190_chunk_4201	contig_2	981733	981593	47	57.447	2.47e-10	57.0
contig_190_chunk_4201	contig_2	310891	310757	45	60.000	8.79e-10	55.1
contig_190_chunk_4201	contig_2	320604	320467	46	60.870	5.91e-09	52.4
contig_190_chunk_4201	contig_2	208220	208381	54	50.000	3.97e-08	49.6
contig_190_chunk_4201	contig_2	684142	684008	45	53.333	1.94e-07	47.3
contig_190_chunk_4201	contig_2	320602	320498	35	65.714	5.04e-07	46.0
contig_190_chunk_4201	contig_2	310757	310852	32	65.625	1.21e-05	41.4
contig_190_chunk_4201	contig_2	310794	310756	13	84.615	2.38e-05	34.5
contig_190_chunk_4201	contig_2	310953	310864	30	56.667	2.38e-05	23.1
contig_190_chunk_4201	contig_2	981728	981642	29	68.966	4.30e-05	39.6
contig_190_chunk_4201	contig_2	320562	320603	14	92.857	8.12e-05	38.6
contig_190_chunk_4401	contig_2	312293	312472	60	81.667	2.89e-32	129
contig_190_chunk_4401	contig_2	684208	684342	45	80.000	3.15e-26	97.3
contig_190_chunk_4401	contig_2	684360	684398	13	84.615	3.15e-26	31.8
contig_190_chunk_4401	contig_2	320402	320208	65	63.077	2.89e-24	103
contig_190_chunk_4401	contig_2	736799	736605	65	56.923	1.66e-21	94.1
contig_190_chunk_4401	contig_2	312462	312298	55	74.545	1.94e-15	73.9
contig_190_chunk_4401	contig_2	312297	312473	59	62.712	9.51e-15	71.6
contig_190_chunk_4401	contig_2	312472	312293	60	61.667	3.39e-14	69.8
contig_190_chunk_4401	contig_2	684326	684207	40	80.000	1.21e-13	68.0
contig_190_chunk_4401	contig_2	312461	312294	56	62.500	3.13e-13	66.6
contig_190_chunk_4401	contig_2	684207	684302	32	71.875	1.14e-12	49.2
contig_190_chunk_4401	contig_2	1336700	1336822	41	46.341	1.14e-12	44.6
contig_190_chunk_4401	contig_2	208197	208006	64	35.938	5.46e-12	62.5
contig_190_chunk_4401	contig_2	684340	684212	43	65.116	8.79e-10	55.1
contig_190_chunk_4401	contig_2	684209	684349	47	57.447	1.21e-09	54.7
contig_190_chunk_4401	contig_2	684342	684211	44	61.364	8.12e-09	51.9
contig_190_chunk_4401	contig_2	320212	320403	64	53.125	1.53e-08	51.0
contig_190_chunk_4401	contig_2	312298	312372	25	84.000	5.04e-07	46.0
contig_190_chunk_4401	contig_2	736602	736799	66	42.424	9.51e-07	45.1
contig_190_chunk_4401	contig_2	736798	736604	65	40.000	4.66e-06	42.8
contig_190_chunk_4601	contig_2	312479	312673	65	87.692	1.79e-34	137
contig_190_chunk_4601	contig_2	684405	684599	65	87.692	2.46e-34	136
contig_190_chunk_4601	contig_2	312675	312478	66	78.788	6.39e-26	108
contig_190_chunk_4601	contig_2	684601	684404	66	78.788	4.30e-25	105
contig_190_chunk_4601	contig_2	736601	736404	66	59.091	3.13e-21	93.2
contig_190_chunk_4601	contig_2	320190	320014	59	54.237	6.39e-18	82.2
contig_190_chunk_4601	contig_2	312481	312675	65	56.923	2.28e-17	80.3
contig_190_chunk_4601	contig_2	684407	684601	65	55.385	7.49e-16	75.3
contig_190_chunk_4601	contig_2	736405	736599	65	52.308	2.67e-11	60.2
contig_190_chunk_4601	contig_2	312480	312665	62	56.452	1.11e-08	51.5
contig_190_chunk_4601	contig_2	208002	207817	62	45.161	1.11e-08	51.5
contig_190_chunk_4601	contig_2	684406	684591	62	54.839	1.41e-07	47.8
contig_190_chunk_4601	contig_2	312586	312482	35	54.286	1.80e-06	44.1
contig_190_chunk_4601	contig_2	684512	684408	35	54.286	3.39e-06	43.2
contig_190_chunk_4601	contig_2	320015	320185	57	43.860	5.91e-05	39.1
contig_190_chunk_4601	contig_2	556749	556663	29	58.621	2.89e-04	36.8
contig_190_chunk_4801	contig_2	684684	684607	26	88.462	3.39e-10	56.5
contig_190_chunk_4801	contig_2	312758	312681	26	84.615	2.28e-09	53.8
contig_190_chunk_4801	contig_2	684602	684703	34	73.529	4.30e-09	52.8
contig_190_chunk_4801	contig_2	312676	312777	34	70.588	5.91e-09	52.4
contig_190_chunk_4801	contig_2	684607	684684	26	92.308	1.41e-07	47.8
contig_190_chunk_4801	contig_2	312681	312758	26	88.462	3.67e-07	46.4
contig_190_chunk_5001	contig_2	467914	467822	31	77.419	1.41e-07	47.8
contig_190_chunk_5001	contig_2	462734	462826	31	74.194	2.67e-07	46.9
contig_190_chunk_5001	contig_2	684820	684731	30	76.667	5.04e-07	46.0
contig_190_chunk_5001	contig_2	313129	313040	30	73.333	6.92e-07	45.5
contig_190_chunk_5001	contig_2	467824	467895	24	83.333	9.51e-07	45.1
contig_190_chunk_5001	contig_2	462824	462753	24	83.333	1.80e-06	44.1
contig_190_chunk_5001	contig_2	684733	684819	29	75.862	3.39e-06	43.2
contig_190_chunk_5001	contig_2	462763	462825	21	80.952	7.26e-06	34.1
contig_190_chunk_5001	contig_2	462735	462779	15	60.000	7.26e-06	25.4
contig_190_chunk_5001	contig_2	1171727	1171674	18	94.444	1.66e-05	40.9
contig_190_chunk_5001	contig_2	467823	467876	18	94.444	1.66e-05	40.9
contig_190_chunk_5001	contig_2	462825	462772	18	94.444	2.28e-05	40.5
contig_190_chunk_5001	contig_2	467885	467823	21	76.190	2.38e-05	32.2
contig_190_chunk_5001	contig_2	467913	467869	15	60.000	2.38e-05	25.4
contig_190_chunk_5001	contig_2	684732	684785	18	94.444	3.13e-05	40.0
contig_190_chunk_5001	contig_2	313042	313128	29	72.414	4.30e-05	39.6
contig_190_chunk_5001	contig_2	1171726	1171640	29	68.966	4.30e-05	39.6
contig_190_chunk_5001	contig_2	1171639	1171728	30	66.667	1.12e-04	38.2
contig_190_chunk_5001	contig_2	313041	313091	17	94.118	1.53e-04	37.7
contig_190_chunk_5201	contig_2	425185	425087	33	42.424	5.39e-06	32.2
contig_190_chunk_5201	contig_2	425092	425045	16	68.750	5.39e-06	27.6
contig_190_chunk_5201	contig_2	1489466	1489510	15	80.000	8.95e-06	26.3
contig_190_chunk_5201	contig_2	1489418	1489468	17	64.706	8.95e-06	25.4
contig_190_chunk_5201	contig_2	1489348	1489410	21	38.095	8.95e-06	23.1
contig_190_chunk_5201	contig_2	979483	979370	38	36.842	1.32e-05	30.4
contig_190_chunk_5201	contig_2	979378	979328	17	76.471	1.32e-05	28.1
contig_190_chunk_5201	contig_2	736304	736194	37	45.946	6.62e-05	38.6
contig_190_chunk_5201	contig_2	319800	319750	17	76.471	6.62e-05	28.1
contig_190_chunk_5201	contig_2	1255043	1255087	15	80.000	5.98e-04	27.2
contig_190_chunk_5201	contig_2	1254959	1255027	23	47.826	5.98e-04	25.4
contig_190_chunk_5601	contig_2	1021252	1021193	20	95.000	5.91e-09	52.4
contig_190_chunk_5601	contig_2	1021185	1021256	24	87.500	3.97e-08	49.6
contig_190_chunk_5601	contig_2	1021190	1021255	22	81.818	3.97e-08	49.6
contig_190_chunk_5601	contig_2	1337290	1337352	21	80.952	5.46e-08	49.2
contig_190_chunk_5601	contig_2	1337292	1337354	21	90.476	5.04e-07	46.0
contig_190_chunk_5601	contig_2	1021269	1021192	26	73.077	6.92e-07	45.5
contig_190_chunk_5601	contig_2	1337353	1337297	19	94.737	2.47e-06	43.7
contig_190_chunk_5601	contig_2	1021192	1021251	20	95.000	2.47e-06	43.7
contig_190_chunk_5601	contig_2	1337355	1337299	19	84.211	4.66e-06	42.8
contig_190_chunk_5601	contig_2	1337360	1337298	21	80.952	8.79e-06	41.8
contig_190_chunk_5601	contig_2	1021253	1021191	21	85.714	8.79e-06	41.8
contig_190_chunk_5601	contig_2	458419	458297	41	53.659	8.79e-06	41.8
contig_190_chunk_5601	contig_2	1337297	1337353	19	89.474	1.21e-05	41.4
contig_190_chunk_5601	contig_2	458423	458295	43	55.814	2.28e-05	40.5
contig_190_chunk_5601	contig_2	458295	458420	42	52.381	2.10e-04	37.3
contig_190_chunk_6001	contig_2	1350868	1350719	50	54.000	1.53e-16	77.6
contig_190_chunk_6001	contig_2	1350716	1350865	50	50.000	3.13e-09	53.3
contig_190_chunk_6001	contig_2	1350714	1350863	50	48.000	5.46e-08	49.2
contig_190_chunk_6001	contig_2	1350864	1350727	46	50.000	3.39e-06	43.2
contig_190_chunk_6201	contig_2	1350700	1350509	64	64.062	2.46e-26	110
contig_190_chunk_6201	contig_2	1350507	1350701	65	55.385	2.28e-13	67.0
contig_190_chunk_6201	contig_2	1350502	1350684	61	39.344	1.21e-05	41.4
contig_190_chunk_6201	contig_2	1350686	1350573	38	44.737	5.98e-04	28.6
contig_190_chunk_6201	contig_2	1350545	1350507	13	69.231	5.98e-04	24.0
contig_190_chunk_6401	contig_2	1350433	1350299	45	62.222	5.04e-15	72.5
contig_190_chunk_6401	contig_2	1350301	1350399	33	54.545	4.66e-06	42.8
contig_190_chunk_6401	contig_2	1350419	1350300	40	52.500	4.30e-05	39.6
contig_190_chunk_6601	contig_2	1350295	1350170	42	66.667	4.19e-18	73.5
contig_190_chunk_6601	contig_2	1350154	1350107	16	56.250	4.19e-18	28.1
contig_190_chunk_6601	contig_2	1350171	1350296	42	59.524	8.79e-10	55.1
contig_190_chunk_6801	contig_2	1350103	1350032	24	62.500	3.63e-07	39.6
contig_190_chunk_6801	contig_2	1350010	1349972	13	76.923	3.63e-07	24.4
contig_190_chunk_6801	contig_2	697861	697941	27	40.741	1.60e-04	31.3
contig_190_chunk_6801	contig_2	945068	945124	19	42.105	1.60e-04	29.5
contig_190_chunk_6801	contig_2	1350053	1350100	16	75.000	1.60e-04	29.5
contig_190_chunk_7001	contig_2	1349913	1349716	66	62.121	7.49e-24	101
contig_190_chunk_7001	contig_2	1349720	1349914	65	52.308	1.94e-07	47.3
contig_190_chunk_7201	contig_2	1349715	1349560	52	40.385	2.79e-09	53.5
contig_190_chunk_7401	contig_2	1349511	1349320	64	76.562	9.50e-31	124
contig_190_chunk_7401	contig_2	1349321	1349512	64	62.500	3.97e-16	76.2
contig_190_chunk_7401	contig_2	1349506	1349333	58	46.552	1.80e-10	57.4
contig_190_chunk_7401	contig_2	1349323	1349505	61	47.541	2.47e-10	57.0
contig_190_chunk_7401	contig_2	1349334	1349453	40	47.500	1.66e-05	40.9
contig_190_chunk_7601	contig_2	1349316	1349119	66	69.697	2.67e-27	113
contig_190_chunk_7601	contig_2	1349120	1349314	65	50.769	1.79e-14	70.7
contig_190_chunk_7601	contig_2	1349318	1349127	64	48.438	1.94e-07	47.3
contig_190_chunk_7601	contig_2	1349128	1349313	62	46.774	5.04e-07	46.0
contig_190_chunk_7601	contig_2	1349311	1349138	58	39.655	1.80e-06	44.1
contig_190_chunk_7801	contig_2	1349118	1348924	65	60.000	4.12e-22	96.1
contig_190_chunk_7801	contig_2	1348924	1349118	65	40.000	1.31e-06	44.6
contig_190_chunk_7801	contig_2	1349042	1349116	25	68.000	7.75e-05	30.9
contig_190_chunk_7801	contig_2	1348934	1348984	17	64.706	7.75e-05	24.9
contig_190_chunk_8001	contig_2	1348917	1348723	65	61.538	5.45e-24	102
contig_190_chunk_8001	contig_2	1348906	1348724	61	39.344	3.67e-07	46.4
contig_190_chunk_8001	contig_2	1348724	1348873	50	48.000	6.40e-06	42.3
contig_190_chunk_8001	contig_2	1348731	1348898	56	37.500	2.10e-04	37.3
contig_190_chunk_8001	contig_2	1348786	1348914	43	44.186	3.97e-04	36.3
contig_190_chunk_8201	contig_2	1348716	1348522	65	49.231	2.28e-17	80.3
contig_190_chunk_8201	contig_2	1348519	1348716	66	34.848	2.89e-04	36.8
contig_190_chunk_8401	contig_2	1348518	1348426	31	51.613	2.28e-05	40.5
contig_190_chunk_8801	contig_2	1348062	1347955	36	44.444	2.67e-07	46.9
contig_190_chunk_9001	contig_2	1347945	1347754	64	68.750	8.74e-27	111
contig_190_chunk_9001	contig_2	1347758	1347952	65	61.538	1.53e-16	77.6
[truncated: 38,427 more rows]
