# Supplementary material for: Candidate pathogenicity islands in the genome of ‘Candidatus Rickettsiella isopodorum’, an intracellular bacterium infecting terrestrial isopod crustaceans
Source: PeerJ. 2016 Dec 21;4:e2806. doi: 10.7717/peerj.2806 (PMC5181103; doi:10.7717/peerj.2806)
Supplement: Supplemental Information 2 [file peerj-04-2806-s002.zip › Supplement/comparative_genomics/Rickettsiella_grylli.fasta]

>contig_1
TTTTAAAGCGCTTATTTTGTATGCTGAAAATATTATTTTTTCAATTCAGAAAATAAAGAAAACATTGAAA
AAAATTGATCTTTTTTCTCAGCGCTTGGGAATTTCTTTAACGTATATTTACGCTTTAGATGATTCTTATG
AACGGATGAAAAAAGAATTTAATAGGGATAAAATAATTAACTATTTAGAATGTTTTTTAAGTTTATTTAA
ACAAGGCTCACTACCTGTTAATAATAAGTATCGTTTATTTGATTTACAAAATATAAAGAAAATAAAAATA
TTTCAAGAGCCTCGTTTTTTAAATGCATTTATTGTAGATAATAGTCTGAAAAAGATTTTAGAACGGCATT
TCGAAATTTTAAATGAATTTTTTATTCATAATGACGACACTGTTGTATACCCAAAAAAATATTTAAAAAA
TAAAAGTAATTATTTCAAAAATGTCTTAAATTTTTTATCAGGTCAATATTATTTTTTCAATGCATATCAT
AAGCATTTTTTTGTAAAAAAATTTCTTTTCAATGCTTACCAATGTGTTGATTTAAAGCGAATCGAAAATG
AGATTTTTAAACTAAAATGGTGGCATTTTATAGTAGCGGGTATGAATCCTTATCCCGTTTTTAAACGAGG
ATTTAGAGAACGTTTAGCGAAAAAATTATTTTTGAACTTAATTGAGGAAGAATTTCGACGCATCGAAAAA
ACGCCGCATATTCACGTTCTAGATGCTTTGTTTTCTATTCAAGTACGACTTAAATCTTCAAAAATAGAGA
TGGAAAATACATCGATGAGTTTACGTTTGCTTGATCTTCCCCAATCGCGTCAAGAAATAATCGATAGATT
AAACAGTCATGAAAACGTAAAAGAACTCTTAGGTGAGATTTCTCTTTTATCCGATAATGCACAAAGGTGT
GTCAATGAATTGGCAAAAGCATTGGAAACTGGCCAGTATGAACATGAAAATGAAAAAAACTGCTCTATTT
CGATTGGTCGAATCAATGTTTAAAAAATAAAACAAACAGCAAATTTTCCGTATCAAACGACGATGCGACT
TTTTCTTTAGTTTACAAAAGGGTCAACTAAATTTCGACTTATTTCCATTTAATATTGCAACCCATGCTCG
GTAATTGGTGTGGATTAACCAGTTTTTCTTTGAGTATGTTTTCTAAAGCTGAACGAATGTCTTTACCGGT
TACTGGAATTTTATTGCTAGGTCTAGAGTCATCGAATTGACCTCGATAGACGCATAAGAGATTCTTATCG
AAAATAAAAAAATCAGGAGTACAGGTGGCGTGATACGCTTTGGCTATTGATTGAGTTTCATCATAAAGAT
AGGGGAAACTGAAGTTTAATAGTTTGCCCAGTTGTGTCATTTTATGAGGCGCGTCTTCTGGATAATTTAG
GGCATCATTCGCACTGATGGCTATAAATGAAATGCCCTTCGCTTGATAGTCTTTCGCTAAACGAATAATC
TCCTGAATAACATGCTTTACAAAAGGACAATGGTTACATATAAACATAATGACGGTGGCTTTCGAATCAC
GCACATGATCGAATAAATGATAGGGCTTGCTCGTCAGTGTATCTTGTAGTGTAAAATCAGGTGCTTTGGT
CCCTAATGGGAGCATGCGAGAAGGGGTGAGTGTCATAAAAATATTCCTCTTTAATGGTTAAGCGTTTTCA
TAATTTAACTAATTTTGATATTTTTGACTATGGCTAAGCTTTATTTTTATTATTCAGCGATGAATGCGGG
CAAAAGTACAACATTGCTTCAGGCCAGTTACAATTATAAAGAACGTGGTATGGAAACCTTACTGTTTGCT
CCCGCCATCGATAATCGTTCTCAATCGGGTCGTATATGCTCACGAATTGGCTTAAGCGCAGAAGCGAATT
TGTTTACACCAAAAGACGATTTATTAAAAAAAATGGACGCTTATTTAACTCAAAAACAGAAAATAATCAA
ATGCGTTTTAATCGATGAAGCGCAATTTTTAACAAAAAATCAAGTATTACAATTAACGGTTATCGTTGAT
CGTTTTAATATCCCTGTTTTATGTTATGGTTTGCGGAGTGATTTTCGGGCGGAACCTTTTGAAGGAAGTT
TGTATTTATTAATATGGGCTGATGAAATCATTGAAATAAAAACAGTCTGTCATTGTGGCCGTAAAGCGAC
GATGAATATACGATTTGATGCACGCCATCGTAAGTTAACAGAGGGTAAACAAATCGAAATAGGCGGTAAT
GAGCGTTATGTGGCAGTTTGCAGAAAGCATTTTAAATTGGCGGATAAAATTTAATTTTAGGGAATAGTCT
AAAAATGCATCTTTATTGAGAGATAGCCGCCACCTTTTTTATTAATATTTTCTTAATCTTACCGGCTTAG
AATTGATTTTTGTATTTTTCCAGATGGGAATTGTTTTTATTCAAAAATAAATTTTATGCCTACTCATAGA
GTATCCAATTATTCAAAGAAATACATTGAAAAACTTTACGTCTCAGGTTTAACGGAGCAATTCGCTTTTG
TCAAAAAGGCTCAAAGTAAAGAAATGATTAATAATGAGGCGCTACGTGACGCAATTATTTCGAATGTAAA
AAAAAACAAGTTTGATAGAACTCTATTTAATATGGAAATAGAATTATTAAATATATTTAAATTATTTTGT
TTTATTCAGGCGTGGGCTGATTTGGAAGAAAATTGGATTAATGATGCCGATAATGAATATAAAAAAAAAC
GTCAACAACTAAAATTTAAAAAAAATATAAATAAATCGATTAGAAGATTAATCCATTTAGGATTATTTAA
ATTAGTCTATGAAAAATTGTGGCAATTTAAAGAAATTGCGGCCAACAGTGCTGAAAATACTGAAGAAATT
GCGTTGATCAACTTTTTTTTAGAATCACTCGAGTATGCGCATACTGAAGTTAATGCAAAGAAGAAATTTA
AAAAAGAAACTTTAATAGGGTATATTAAAGAATTTTTAAAGTATAAAAAATTTAATTTGCCGTATGAAAC
GATTGAAAATACCTTTTTAGAGGCTACTCAATTAATTGCTTCTTATGTACGATGGCCTGATAAGTTTTTT
TATGGATGCGGTTTAATGATTGGGTTACTGGCATCGTTCGCGTGCGGATTGAGTACCGGCGGTGCTATTT
TTATATTATTAACGAGTTTTAGCGGGCCACTGGGAATGGTCATTCCTTTAAGTTTGTTGATTTTTTTAGC
AGGAACCAAAGCTAATTTTCAACTTTTTTCACAGCATGTTCCGCAGTTTTTTCAAAATCTTTGGAATGGC
AACAGGACTGAATTTATCGATCAACACGGTCATCGTCTTCAATTATCGATGAGTAAAAAATGTTTACTTC
TACCGGCTGGATTTTTTTCTTTATCGGTCGGCATTGCAGCGGCAGCCATTACGTATCTGGAAGGTTCAAA
AATGTTAGCCCTTATTTGTTCCACCTTGGCCGTAACATGCCCCCATGTGACTGTCATTTTATTAGGTCTA
TTAGCAAGTGCGTTGCTCGTTGGTTTAAGTATCGTGATGTTTAGAACATTTACTGAGATATTGAAATCAG
AGCTTTCGTGGCAAATAATTAAGCAAAACATGATGGAAAAATGGCAAAATCTTAAGTGGCGGCACAGTTT
CAATTATGCTTTAAAAATAGTGGTTATGGGGGCTGCTTTTTTTGGTTTAATTTATTTAGATTTTACCGGT
ACAGCGACTTTAGCAGGGTTATTAGGTTGGGTTGCTGCGGATGCGATAACCTTAGCGGCAATCATCGGCG
ATCTACCGTTTACGTTAAATACCGCGCTGGCATGGTGTAATAGTTTATTGAAAAGTAATGTTAGCCTTCA
TTTTACGAAAGACATCCCGTATTATTTGACAAAATTCGTGGAGTTTTTTGCATTAATAATCAATGCGTTA
GGCAATGCTGCGCTGGTTTTTACAGACTCTCGTCTTTCTCGTATTGCGAGTGTTGCCTGTTTTATGAATT
CCTATGCGAGTAATCGTATAAAAGATGAAGAGAGCGACTTCATTTCTGCGAGAGTAAACGCAACGAAACA
AGTTTTAAAGGGTTTAAGTTGCACTTTTTTCAGACGATCGTCGTTGGCTTCTTTAGATGTTCAAATATCA
GACAGTTCAACGTTAAGGACGCATTCTTCCTGAACAGTGAACAATACGGTGACACTCATTGTAAAACTTC
ATCGGGATGGTTTGACTTGGACATTGGAGCGGTCTTGTTATACACTACGCCTCCCAAATAGGCTATAAAA
ATAAAAGACTAAAAATTCGTGAAGTTAATTCTATTTGAGGCACGTTCATGGTGATAACCCCGTCTAAGCG
AATGAATGATCGCAGTTTTTGTACGCTCGAACCTTGGCTGGTTTGTTTGTCCGCCGCACTCTTTTTCTTT
TATGAATTCATTCAGCTGGGTATGTTTAACTCGATTAGTCAGGAGTTAATGCGTGATTTTTCAATCAATG
CGAGCCAATTGGGGTTTTTGTCTGCCACTTATTTTTATGCAGATGTTATTTTTTTATTGTTTGCGGGCGT
TCTTGTCGATCGATTTTCAATTCGTAGAATTATACTCACCGCCATGGTGATGGTCGTTTTATCGACGATT
CTGTTTGCTTTTAGTGCTTCTTTTAAAGTCGCAGCATTGAGCCATTTTATAGCAGGGATAGGTAATGCTT
TTTGCTTTTTAAGTTGTATTAAATTAGCAACACGTTGGTTTTCTTCGCAAAGATTAGCACTGATCATTGG
TATTATTATAACGATTGCAATGTCCGGAGGAATAGTGGCGCAAACGCCTTTTGCATTAGTCGTGCATGCA
TTAGGCTGGCGAAATGCAGTTCTGATCAACGCAGGATTAGGTCTTTTAATTACGTTATTAATTTATCTTT
TTGTTCGTGATTATCCCATGACGTATCCATCTCAAAAAATAATAGAAAGTGCTATTAAGCCTATTCCGGT
GATGGAAAGTATGCGTTTATCGTTGCAAAATAAACAGAATATTTTAGCTGGATTGTATACGTGTCTTTTA
AATTTACCCATTATTTTACTGGGCGCGTTGTGGGGAACGTTGTATTTAACGCAAGTGCATCATTTGGAAA
AAACGCAAGCCTCTTTAGTTTCAACCATGATTTTTTTAGGAACTATTATTGGCTCACCTTTCGTCGGTTG
GTTTTCTGATTTTATTGCGAGGCGACGATTGCTGATGATTATAGGCGCGTTATTTTCCTTGCTTATTTTA
ACCGCTATTTTATTGATATCCACGTTGCATTTTTATACGTTACTTGTTTTGTTTTTACTGTTAGGGTTTT
TTACGAGTACACAAATTATTAGTTATCCCTTAATTGCAGAAAGTAATCCGAGACATTTAACGGGTCTTGC
GACCAGCCTGGCTTCGATTCTGATTATGGGAGGTGGGGCCGTTTTTCAACCCTTATTTGGGTGGTTGATT
GATTTAAATTGGAATCAAACTATTTTACACGGAGTTCCGTATTATTCGCGTAGTAATTTTTTATATGGAA
TGTCTATAATCCCTCTCGGTTTTAGTGTGAGTTTGATCGTAGCGTTTTGTTTGCGTGAAACCTATTGCCA
ACCATTTATCCATGAGAAAAATTTATGCTGACTTCGGCCTATAGCAGGCGTGCGTTAGAACAGGATAAAA
AATTAGCATGGATCGTTTGTTTTTCAGCGGCTTTATTTTTTTTCTATGAATTTATTCAAATGAATATGTT
TAATGCGATCAGTGCTGATTTGATGCGCGCTTTTTCGCTGAATGCAACAGGATTAGGCAAACTTTCTGCT
TATTATTTTTATGCTAATTTATTATTTTTACCCGTTGCGGGTGCTTTGTTAGATCGATTTTCAACCCGTA
AAATTATTCTTTTTTCTTTATTTCTTTGTATCATTGGTATCGCTGCTTTTGCAATGACCCATTCATTTTT
TTTAGCCGCTCTATTTCGTTTTATGAGCGGCATTGGTAGCGCGTTCTGTTTTTTAAGCAGCATTCGATTG
GCCTCGCGTTGGTTTCCAGCAAAAAATATGGCGTTGGTCAGTGGCTTAATTGTCACGATGGCTATGTTGG
GAGGTATGGTTGCTCAAACACCTTTAACGTTATTAGTTGAATTCGTAGGGTGGCGCTATGCGTTACTTTT
TGATGCCAGTTTAGGGGTTGTTATTTTCTTAATAATTTTGAGCGTCGTTCGAGATTATCCAGAAAATTTA
AAACAAGAACAAAAAAAAATGCATCAAGAACTTTCTCGTATGGGTCTTTTAAAAAGTTGGCGATTGGCTT
ATTTCAATCCACAAAATAGCTTATGTGGTCTTTATGTGGCGTTGTTAAATTTACCGATGGTTCTTTTAGG
TTCTATTTGGGGAGGGTTGTTTTTACAGCAAGCGAACCATTTTTCTGCAACAGAAGCATCATTTGCACCC
AGTTTACTTTTCGTAGGAACCATTATAGGTGGACCTGTTGTGGGTTGGGTTTCTGACAGGTTTCAGAAAC
GTATCCCACTGATGATGTTAGGCGTCATTATTTCTTTCGTCTTAATGATTACAATTATCGATGTGCCAAT
GGCGTCTATAACAAACATTGCGCTATTATTTTTTGCATTAGGTTTTTTTACGAGTACTCAAGTTTTGAGT
TATCCTTTAGTTGCAGCGAGTAATCCGAAAAGTATAACCGCCACTTCTGTGAGCGTTGTGTCTTTTATGG
CCATCAGCGGTTATGCCGTGTTCCAACCTTTATTTGGTTGGTTAATGGATGCTAACTTTCAAGGAATGCT
ATTCAATCAAATCAGAGTGTATTCTCCGAGTGATTATCATCGTGCCTTGCTCATCATCCCTATTGGATTT
TCTCTTGCGTTTATGGCGACATTTTTAATGCAAGAACCCACGTCGTAACGTGTAAAATGCTCTAAAATAA
TGCAATTACGTTTTAAATTGGCTATTTTAAAAAAGATTCGATAGTATATACTTTTTTAAATTTAACATCG
TTAAATTCTTATTTCTTTTTTTAAAGTTTGAGAATAAAAAATGGATAATTATACTACCTTTACTTCAGAA
TCAGTGTCAGAAGGTCATCCGGATAAGGTGGCTGATCAAATTTCTGATGCGGTCTTAGATGCAATTTTAC
GTCAGGATATGAACGCTAGAGTGGCCTGTGAAGCGATCGTTAAAACAGGCATGGTTTTGGTGGCTGGAGA
GATTACGACAACCGCTTGGGTTGACGTAGAACAAATTGTTCGAGAAACCGTTAAAGAAATTGGGTACAAC
AGTTCGTCGATGGGGTTTGACTGGGAATCTTGTGCAGTGATGACGGCTATTGGTAAACAATCTCCCGATA
TTGCCCAGGGAGTTGATAAACTGGATAAACTTGATCAAGGTGCGGGTGACCAGGGTTTAATGTTTGGTTA
TGCCAGTAATGAAACCGAAGTATTTATGCCCGCAGCGATTACTTATGCGCATCGATTAATGGAACGTCAA
GCAAAACTACGTAAAAATAATAGTTTAAATTGGTTGCGTCCTGATGCAAAGAGCCAGGTTACTTTACGTT
ATCAAAATGGAAAGCCTACTGAGGTTGAAGCCATTGTTCTTTCGACTCAACATGATCCTGATATTGCCTA
TGATGACCTAAAAGAAGCGGTTATGGAGGAAATTATTAAGCCGATTTTCCCCCCCGCCTGGTTAACACAA
ACCACAAAATATTATATTAACCCCACCGGTCGTTTTGTTATTGGAGGGCCTTTAAGCGATACCGGTTTAA
CCGGGCGTAAAATTATTGTCGATACGTATGGGGGTATGGCCCGTCACGGCGGAGGTTGTTTTTCCGGAAA
AGATCCGAGCAAAGTTGATCGCTCAGCGGCTTATGCGGCCCGTTATGTGGCAAAAAATATTGTTGCGGCA
GGATTAGCGGATCGATGTGAGATTCAAATTTCGTATGCGATTGGTGTTGCCGAACCGACTGCTATCAACA
TCAATACATTTGGTACCGCTAAATTATCTGATCGACGAATTATTGAGCTTATTCAACAACATTTTGATTT
AAGACCTTTTGGTTTAATTGAAATGTTGAATTTATTAAAACCCATTTATAAACGTACTGCAGCGTATGGG
CATTTTGGTCGCGAAAACGAAGATTTTCCTTGGGAAAAAATCGATAAGAAAGAAATATTACGCGCGGATT
TATTAGCGCATGAAAGTAAATTAACGGAGTTTTAGTTTTTTCTTCATTTAATTTGCCCTCTTCGACAAGA
GGACTGCTGATTTCTATTGTATCGGCGCGTTTATAGTATTTTAATGATGCGATGCTCGCTCAATTTTTTA
GTATTTAAAGGTATTCCTTTATGATTGAAGAAAAGTTAAAAATTAACATCACTGACTATAAAGTTGCAGA
TTTAAGTTTAGCGGATTGGGGGCGACGAGAAATAACGATTGCCGAGAAAGAAATGCCTGGTTTAATGGCT
TTGCGGAAAAAATATGGTTCTGAAAAACCCCTGAAAGGGGCCCGGATTGCGGGCTGTTTACATATGACGA
TACAGACGGCTGTTTTAATTGAAACCTTACTTGATTTAGGTGCTGAAGTACGTTGGTCATCCTGCAATAT
TTTTTCCACGCAAGACCATGCTGCTGCGGCTATGGCCGCTAAGAACGTACCCGTTTTTGCTTGGAAAGGA
GAAACAGAAGAAGAATTTTGGTGGTGTATTGAACAAACATTAGCGGGACCGGATGATTGGACGCCCAATT
TATTATTAGATGATGGTGGCGATCTAACTTTATTACTTCATGAAAAGCATCCTACACGACTACAGGCGAT
TAAAGGAGTATCAGAAGAAACAACGACCGGTGTGCATAGACTCTATCAAATGCAAAAAGAAAAAACACTC
CGTATTCCCGCTATTAATGTGAACGATTCGGTGACAAAATCTAAATTTGACAATCTTTATGGTTGTAGAG
AGTCATTGATTGATGCCTTAAAGCGAGCCACTGACGTGATGATTGCAGGGAAAATTGCTATTGTGTGTGG
CTATGGGGATGTTGGAAAAGGATGTGCACAAAGTCTTCGAGCGTATGGGGCAACGGTTTGGATTACTGAA
ATTGATCCTATTTGTGCATTACAAGCAGTCATGGAAGGTTATCGCGTCGTTACGATGGATGAAGTCGTTG
CATTAGGCGATATATTCGTTACGGCAACGGGGAATAAAGACGTCATTACTTTAAATCATATGCAACAAAT
GAAAGATTTGGCTATCGTTTGCAATATTGGTCACTTTGATTCAGAGATAGATGTGGCTGGGCTACGCCAA
TTTAATTGGTTAAATATCAAGCCACAGGTGGATCAGATCAATTTTCCCGACCAAAAACGTTTATTATTAC
TAGCAGAAGGTCGTTTAGTTAATTTAGGTTGTGCAACAGGCCATTCCAGTTTTGTCATGTCTAATTCTTT
TACTAATCAAGTTTTAGCACAAATTGAATTATGGCAATATAATGAACGGTACCAAAAAGGACAAGTTTAT
AGGTTACCGAAGATACTTGATGAACAAGTGGCGCGTTTACATTTAGAAAAAGTAGGTGCTAAATTAACCC
AATTAACCCCTGATCAGGCGCAATACATTGGCGTAAAACGCCAAGGGCCTTATAAATCGGATTATTACCG
TTATTAATTAACTTTCAATGATTTTGATGCCGTTTTTATTGGCTATAAGTAGTTTATTTGCAGGACGCTG
GGCGAATAATCCATTACTGACTACGCCTGGAATATTATTGAGTAAACGTTCAAGTTTAATAGGGTCAGTA
AAATCCCAATGCTGAGTATCCAATATAATATTTCCATTGTCAGTAATAAATTTATCTCTAAGAAAAGGAA
ATCCTCCCAATTTTACTATCTCTCTCGCAACGTAACTACGCGCCATTGGAATCACTTCAAGCGGTAAACC
TTTTTGACCAAGCATTCCGACATACTTACTTTCATCAATAATACACATAAAATTCTGGCTTGCGGAAGCA
ATAATTTTTTCTCGCGTTAATGCCCCTCCTCCTCCTTTAATAAGTTGCAAATGAGGATTGACTTCATCAG
CACTATCAATATACAGCATTAATTCTCCGGCACTATTTAGATCTAAAACAGGAATATGAAGTTCTTTTAA
TCGTTTTTCAGTTTCTAAGGAAGCTGGAACGACGCCTTCGATTTTATGTCGAATAGCGGCTAATGCGGTA
ATCAGATGATTGATGGTGCTACCACTGCCTAGACCTAAAATGGATCCGGGGCTAATGTACGCTAATGTAG
TTTCTGCTAGTTTTTTTTTTAAACGTTCAAGATTTTGTATTTCCATTAAAATCCCCTGAGATAAAATTTT
AAAAGTTTACGTTGATACGCTTGAGTGAAATTATTATATAACTTATTTAAAATAAATGTTTTTTAATCAA
TAGAGGGTTATTTCAAATTATGATTTTCTGAATTTACAATATATTTTATTATAGCCGCATCTTCTTGTGA
AAACCCATTCATCAGTGTTGGAATGGTAAATATTTGATAAGCGGAACGTATAAAATACAAGCCTTGATCG
AGAATATTAATTAACATCATATTATCTCGATATTGCGCGACGATTTGATAACGTATTGGTTGGGGTAGCG
CTAACATAAATGTATCTCCATAAAAAATTGTTAAAATCCTTATTGCTTCTATGAAGAAAATATTTGTCTC
TCGGGTTATTGAATTTTAAATTAAGTTGAACCGCTAAAAAGTGACAAAATACTATCTTTTTTTAACTATA
CTATGCGCGTATTATTTAATTCAATATGCAAAAAACTTTAAATTTAGCAAGAAAATCATGTTTTTTACCT
ACTTGGTAACTTATTTTACAGAGAAGCCTTAAGAAATTATCATCCATGGACATAATCGGATAAATCCTGA
GAAGTCATTTTTACCCAATAGCAGAATGATTAGAAGTTTTCACCTTTAATAGTTCTCACGCGCAAAAGCA
ATTCTTCTGTTTTAATCGCTTTCTTTAATGAAAATTGTTAATATACATGAGCTTAAAATATTGACATTTT
ACTGGAAAAGATAAACAATTTTATTTTACTACTTCACATCATTTCATTTTTTATAGATTTAGAAATAAAA
AATGTATATTTGAAGTACTTTTGACTTTTTATATTTCATCTTTACGATAATAAGAATTTTATGCTTTCAA
CCTATGCAAGATCTCGAGTACCGCTTTTTAATAGTTCGTCCTTTTTAAAAAATAATAAAGCCTTTCTAAG
CCAGTTTCAGTGTTTTCTGGAACCCAAAATTGATAATCAAGCACAACGCTTTAAACAACATCATTTAATA
CAGTCTTGGATTAGACATAATCGAAAAAAAAATCATCAGACCTTAGCTTATATGATGCCACCCATGATTG
AATTTGTTATGGGCTTCGAGGATTTTAATCAGTATTATCTTCGTTACCCTTGTAATACGCAAACACCAAA
TTCTCTTGAAGAAGTAATCAATGCACATACCTATGAAGATGCCACCCATTCGCGGTTATTTTTGAAAGAT
TGGGATACTTTAGGAGTAGATACTTTACTGAGTTGGAAATACAGTGATTATATGCATTCCATCATGACAA
CATGGGATGCGACAATGAAAAAACAGGGACTAAAATTATATCGTTTGGCTTATTACCATCCATATCCATT
TGAACGATTTGCTTTGATGGAGACAATTGAGACCGCTGGAAAAACCTTTTTTTCTGCTACGGTAAATTTA
GCTGAAGATCTTTCATTGCGATCAGGGAAAACTTATCCTTATTTTGGTAAATATCATTTAGACTTAGAAA
ATGGCCATCTTCAGAACGAAGCAGTTTTCTTCCAGTCAAAAGAAGATGAAACATTAATTTTAGAAAAAAA
AGAGCTTTCCAATAGATATAAAAAAAATGTAGATGATTTTGTTTGTCAGGAAATCATTGCTTCTTTAGTA
AAAGAAGTGGGAGATATTTTCTTCGATACCTTTACAGTATGGCATGACAGCGCTATAAAATTTTCAAAAA
ATTCTGATTTTTATACTGATCTTTTCCAAAAGGAAACTAAAAATTACTTCTTGAATAGAAGTAACCTAAA
GAAGAAGTACAATCACGATCATTGGATGACATTCTATTCAAAATCGATGTTCAGTTTTTTACAAAATGAT
ATATTTCAATATGGGTTTTCCTCTATAGAAAACCATGTTATTTATAGAAAATTATCAAATGCGAGAGAAA
TAATCCCTAAAATTTTTGCTCGATTTGCGCTCATTGATTTTTTAGGTGCAGCTTTTGTTTGTCGCTTTAA
TGAATGGTCAGTAATAGACTGCCCAAAGGGAAATTTTCTCAAAGAACTTTCGATGGCCATGAGTGGGGTC
GGTGATGCTTTAATTCACGATTGGAAGGTGCTTGGTTTAGATAGTATGGAAGCAAATTTAGAAATTTCGC
AGATTTTGTCGTTTAAATTTTTTGATCAACAAAGCAATCTACATCGTCAGCACTTTTCGGAGTGGTTTAA
AGACTTACTCTGCTATCCCGATCCATTGATTCAAAGCTTCGTTCTTTATGCGACGGTGGTTATCTATCAA
ACTTTCTTAAAATCTTTTTCTCCCTTATTAGGTTCAGAATTAAATTCTTCATCGTTAACTTTATTAAATG
ACCGTTGGTTTCAAGATTTTCATCGTTGCTTTCAAAAAGAAATGATTTTTTGGGAAACCCAATTATCGAC
CCAGCAAAAAAAAATTATTTTTCAGCAGATATTAAACTTATTAAAACGGTTTATTCTTCAATTAGATCAA
ATTGATTTTAATTTAGAACAAAAAGATAGTGTTGGAGTTTCCATCCCAACATTGAAGATTACATAGTTTA
TTTATTATTTAAGCTATCCTTCAACGATGAGTTACTTTGAAATAATCAGAGAGAATTTTTATGAGCCTGC
TAACGTTAGAGAGTATTAAATCTTTTTTAATCCAGTTTGCTGAGCAGAGCGAACAAGTATATTGGCTTGG
CGATCCAGAGTTTACTTATCTTGCCTACGTTAGCCCAGCTTATGAAGAAATTTGGGGTCGATCCCGAGAA
GCGCTTTATAAAGATCCGAGTATTTGGATTAGCCATTTATATCCAGCAGACCAAAAAATTCATCCTATTC
TTAAAATGAAACAAAAGGTAGTTGAGGATGGATTAAAAGCCCGATTTAGAGAAAATTATCGTATTATTCG
ATCTGACGGAGAAATGCGATGGATTATCGATCGTGGTTTCCCTGTATCAGATGAAATGGGGAAAATAATT
GCTATTACAGGAGTGGCTGTTGATGTCACCAAAGAAAAACAACAAGAAGAAGTACTAAAAAAAGCCAAAA
AACAAGTAGAAGTGGCCAACCAAGCTAAAACTGAATTTCTAGAAAACATGCGTCACGATATACGAACACC
ATTGTCTGGCATTATAGGGTGTGCTGAGTTGCTGCAATCAAAAACTAACGATCTGACTATTTCTGAGTAT
GCGAACGATCTTGTTAAATCCAGCCATGCCTTACTGGATTTCCATAATAATGTCTTAGAAGGGATTCAAG
TCGCTACGGGTGAAATTCCATTCGTTAAAAAGAAATTTGATTTACGTCAACCATTGGAAGAAATCATCAA
CCTTAATAAATCCTTGGCCGCAGAAAAGCAACTCATTTTACAGTTTCACTATGATGAGCGCATTCCTCAA
TACGTAATGGGTGACCCCGTACGCGTACAGCGTATTCTATTAGAGCTGCTCTCCAATGCATTAACCTTTA
CTAAAAAAGGACAGGTTACTGTCAATATTGCACTCAAGAAAAAAGAATCAAGAGAAGTCATCGTCGAACT
GAGTGTAAGTGATACCGGTATGGGTATACCTAAAGATAAGCAAGAGGAGATCTTTATTCGGTTCAAGCGT
TTAACGCCTTCCTACAAAGGGATTTACAAAGGCTTAGGTCTAGGATTAACCACTGTCAAACAATTCGTTG
ATGACCTGGATGGTGAGATTTACGTTGAAAGTGAATTGGATCACGGTGCTACGTTTACGTGTTTCATTCC
TTTTCAAGAACCTTTCGTGATGGGCGAAACCACGATAGAAGAAATACCGTTGCCGGATTAGGGAGTATTC
AATTAACTGTGTCAACGCTAAACTAAATCAACAATTTTAGGAGTTGACATGAAACAAGCCATACTCAGTA
AAGAATTTGAAGCTGAAGCGATAGCACGGCTAAAATCAGGAGAATCGTTAACAGGAAAAGATGGAATATT
AACGCCGTTAATAAAACAAATTATCGAAGCATCGTTAGAGGGGGAAATAGACGCTCATTTATCAGAATCT
AAAGCAACGGATATCTCAAATCGACGCAATGGAAAAACCAGTAAGTTATTAAAAACGGGGACAGAAAGTT
TTGAGCTAGAAACACCCCGAGACCGTTTAGGAACGTTTGAACCACAAATGGTTAAGAAACGTCAAACGGT
TTTAAACGAGTCCTTAGATAACAAAATACTGTCATTGTATGCACTTGGGATGAGCTATGAGGCGATCCAA
GAACATCTGGCGGATATGTATGGTCTTGAGGTTTCAGCCGCTAAAATTAGCTTGATAAGCGATAAATTAA
TGCCGGTTATAACGGAATGGCGAAATAGACCGTTAGAATCTGTGTATCCCATCGTATTTCTCGATGCCAT
GCATTTTAAGGTGCGTATTGAAGGAAAAGTCAGTAGTCGTGCTTTTTATTCGGTTTTGGGTGTTAACAAT
CAGGGTCGTAAAGAAATTTTAGGGCTGTATCTTTCTGAAAATGAAGGTTCTCGTTTCT

>contig_2
TTTGCCACGTATAAATTGTGCTTTCTCCAATTCCATATTTACGGGCTAATTCAACCGCTGGAACTCCCGC
TCCATACTCTTTCAGCACGGTGATAATTTGTGATTCACTAAACTTTTTCTTCTTCATTTGTTAACTCTCC
TGGTCAGTAATTTACCAAAAAACTCTATTTAATGGTTGGGGTATTTTACGGGAGGGTTACCTAAGCATTT
TGAGCAGTTTTTCCAGGCTGTATATATTGAACAATCACTTGATGTTGCTTTGCCCAACTAAGAAAGTGTT
TTGACAAGTTCTCTGGGCCATTATCTACCCGAATAACGTTGGGATAACCTTTGATAGCGGTAATAGTATC
AAGCCATCGTGTCACACGCTGTGCAGGCATTGAGAATCCAATTTCAATACCCAATCCTTCGCGGTTATAA
TTATCAATGACGTTGACTGTAGGTAAGCGTTTTCCAGTAAATAAAGCATCGCTCATAAAATCTAATGACC
AACATTCATTTAAGTACATCGGCTGCCTAAGCGATTGCTTTAAGCGAGAAGGCAATCGCTTTTTATTCTT
TCGTTTGAGATTTAATCGTAATTCGCAATACAAGCGATAAACTCTTTTATGATTTATCATATAACCTTGG
GCCTTTATCATTTGAAATAGCTTTTTAAATCCATACCGTGGATGTTCAGTCGATAATTGTTTTAATAATG
CTTTAATGGCTTCATTGGCTTGAGTTAGCCTCGATTTGTAATCGAAATTTATACGATTAATTCGAGCTAC
ACGGCAAGCACGATTGATGCTAATTTGTTTGGCCGCCACTAATTCTTGCGCAATAATTCTTCGCTGACAT
CCACGCCTAACTTTTTTTCGAGGACCTCCCTTAAAAGTTCATGGTCTAAACTTAATGAAGCATACATCCT
TTTTAATCGAAGATTTTCATCTTCCAGCTGTTTTAAGCGTTTAAGTTCCGTAACACTCATACCCGCATAT
TTTGATCTCCAAGCAAAGTACGTGCTTTGGCCCATTCCATATTTTCGGCATAAATCGGTAATCGGAATAC
CCGCTTCCCCTTCTTTTAATATCGTGACTATTTGCGTTTCGGTAAATTTTTTCTTCTTCATTTAGAATCT
CCGCTGGTTATTAATTTAACAGAAACTCTATTTCTTACTTGCGGCAGTATAGGGGAGACTTACCGTATCC
ATACCATTCAAACGGATAATGGCCATGAATTTCAAGCCAAATTCCATTGGCATGTCGAAGATTTAAGCAT
GAGGCATGTTTATATTAAACCAGCCATGCCTCATCTCAATGGTAAAGTAGAGCGTTCGCATGGGATTGAT
AAAGAAGAGTTTTATCAAATGCTTAACTATAAAAACGACGTCGATTTAGATAAAAAAATTCGTGAATGGG
AAAATTTTTATAATTACCAACGACCTCATGGTTCTTTAAAAGGTAAAACTCCTTATGAAATTCTAAAAAT
TAAACTTTCTTGTTAAAATTAGGCTGTCAACCTTAGTTATTTTCTTAAGCTTATTTTTTAGAGATTTTTA
TGCAGCCATTTAAAAAACTCGAAGTGTAGCAAAAATCTTTATTTGGAAATAGAGATTGATCCCAAAGTAA
GTCTGAAGCTCCTTTTGTTATTTCTAACGCAATACCTATTTCTTTATAGGCATCGATATTGTTATGATAA
AAGTTGTAGTTTACGGTATCAAACAACTGACATATTCGTGGAAATTTTTGTTTGTAATGAGAAGAATTAT
TCTTTATTGTATCAAATAAAATTTTTAGCTCTCGCTGATCGGTTAAAATATCTCGAGGTTCCTTGTTCAT
AGGTAACCCTTCTAAAATCGAAGGAAAGGATAGCGAATAGTAAAGAGGGGTATTTTTTTGAATATTAAAA
TAGGATGGATGCATTATAGTAGGTAAGTATTTTAGCTTATAAATATCAATAAAAATTTCCTTAAGAATTT
TAGTTGGTGCAATAATTTGTTCTAAATTCGCTGAAGAAAAACCAGGTAATAAACCGACAGCTATAGCAAG
CAAATGTTTTGCAGTACTTAATATATAGGGGCGAGGCTTTAAATTTCTACAACCAATAGCAGTCATAAAT
TCTTGCCATGTCAGTTCAAAATTGTAAAAATTACTATACCCCGGAGTTAATTGATTATGATAAGCTTTAG
ATAAAAAGTTAAAAAAAGGAAACCAGTTAGGGTTAGTGCAATTAACTTCTTCAAACCAGCTTTTAGTAAA
AAATAACACCTGGTTATTCCATTGGTTAATATAATTCGGATGGTTACTAATAGATGTAAAAATACCCCAA
TGATCAGATAAAGAAATAGGAGGATCTAACTGCATATTTAGATATTTTTTAAGCCTACTATACCCGCCTT
TATTAGCTATTTTAGGCACTAAAAATATGGAACGGGCGCCACTATTAATACTAAAATTTGGTTTTTCTTT
ATAATCGTAAATAGTTTGCATAATCTCTTGTAAGCCAAATAATTGTCCGGGCATTAATAATTTTAAAGGA
ATGACACGGTTTTTGTTAAAGGGACAATAAACCTCTATTGCTTTATTTAGGAGTAAACCCAATGGAACAC
TGGCGTAGGAAAGTTTATCTTTTAAAGAGCTATTTACTAAACTGATAGACACATTTGTTTTTTTAACGTA
ACTGTATACACTAAGTTCACCATTATTTACTAAAGTAGAGCCATAGGGGTAAACTACCTTAATAAAATTT
GGTTTCTTTTGAAGTTTTATTTTTTGAATACAATTAAATAATTCCACATTTGTTTCTTTAATAACTTTTT
TTATTTCTCCCCAAGTAACTTCTGAAACTTTAAACTCATCCAAGCTTGTCTCTGGCATAACTAAATTAAC
CCATTTAATGAAAATTAAAAAAGAATCTATTTTTAATTATTATCTTTAGAATGTTTTAATTGTGAGAAGA
GTTGTAATGACTTAGAATTTTTATTGACCGTAAATATTGATCCACTGATCCGAAAAAGTCAATATATTAA
ATTTGATCTTATTAATTTAAATTATATCCTAACATATCGCGTTATAATTTCTATTACATTTTTTTATGTA
AAATTTTATAATGATTTTTTCTGTAGCATTTTTAGCTACAGAAATTACTGCTAAAAAATAGAATCCTATA
GTTATGCACAAAGTTTAAATAAATTGAATCTTAGCATACAGTAATATTTAAATGTGGAGTTAGGACGATG
CTTAATAAGAGAAATAGCGTTAAGTTGATTCAATCGTTTTTGATAGTGATTTTGTTTCTCATTTTTTATA
ATAACATAATGGAATTAAGAATAAGATGTACGATACAATTAGATTACAGCGCGTGAGAATATTACATTTT
CGGTACCCAAAATGTCGTGTAATTCAACATCCATGACGTTCAACGGTGCTTTGGGTAGTGTTTGCTTTGT
GTTGCTAAATTTTTTCAATTAGCATCGACCCTATTAAGTCTAAGTTTATTTTTTCTGTAATTTTGCGGTT
TATTTTATAAGCTTTCATTTTATCTCTTAATATTCCCTCAATATATTTCTCTAAGAAATTCAATAATGAA
TTAATCATTAATAAATAGTTCTATTGTAATTTTTAATTGGCAACTAAATTAAAAACAGTTTTATATTTAG
TAATCAGTTAGCCTTTGGTGGATTGATTTATCAGGACTTTGTCCCTCTTGCTATGTAAAGGAGCTCCTAA
TGAAAAGTAAAGGTATAAACAAATGTTGTTTTATTACCCTTGCAATAGGATTTAGTTCAATACTTTTAAA
AGCGAATGCAGAAGTTCTACCTATACCGGCTCGTTTTTCGGGAAACGTTTATGGTAGTACGAAATATGTT
GTGGGTCAGGCTGATGCGATGCTGCCTTTAGTAGGAGATGCTCAGCATAACTTTTATATTGATCCTGCAT
TAACTTCAGGAAGTAATTGGGAAGGTCATGGAGATTTAGGGTTAGGGTATCGCTGGATTCAAAATGGTTC
AGCGATATTAGGTGGTTATCTTTTTGGTGAATATAATCGAATGGATAATAATGTGCGTATATGGACAATG
AATCCAGGGATAGAAGCCTTAGGTTCTCGTTGGGATGCCCATCTTAATGGGTATTTTGTTATGGATAATC
GGAGTAAAGTTGTTGGAACTGATTTAGAGTTTGTTAGATTTCGTGGCCATTCGGCAGTTTATAACCTATT
TGATGTAACCCAAAATGTGGGAAATGGTGGTGATGTGAAACTGGGTTACCAACTCTTTCCTAAAACACCT
TTAAAAGCTTTTGTAGGTAGTTATTTTTTTAGTCCAGCAGAAACAAAAAATATTTTAGGTGGAGCAGTGG
GCTTAGAATATTGGGCGAACCGAAATGTGAAAGTTTTTGCTAGTTATACGTACGATAAGTTACGGCGTAG
TGTGGGTTCTTTAGGGTTAGGGGTTGAATTGGGAGGTACGCACGTCCATCGTAGCGATCCTTCCATAGAA
GAACGAATCACTGATCCATTAGAGCGTAATTTAGCTGAATTAGGGGGTTCGGCGGCGTTTCCGAGTCAAA
TGAAAAGAAAGCTAGTACGTACGATAGGTGATGGGGGCGATGGAGAAAATTCCAGGAATTAATGCTTTTT
TTAGCCAAACCGGTACGCCTAATAATGGCGGGGTGGGTTTGACCTTGGGTAATTGTACCTATGAGAATCC
TTGTGGCCCCACTGATCTAACTAACGAAGCTACGCAAACCTTATCCGGTTATCTTCCAAACACGAAGATG
TACTTTTTGGGAGGGACATACACGGCGTTAGATGTTCCTGGAGGAAGCAACCCGGTCACGATCAGGGCCG
GACAAAGTCTTACTTCGTATCCAGGGACTCCGATTTCTACGCTGAGTGGAGGACTTATCATGGAAGGCAA
TAATAGTGTAAATAATATGAAACTTGCTCCGACGCCTAGTACCCCCATCGGCATCAGTGGTGCTCCAAAC
GGTAACGTATTGATTAATGGCAGCGAGATTGGAAGTGCAGAAGCTCCATACGTGACCGGAGTAGAGCTGA
CAGGCAGTGCACAAACAACGTTAGACAAAAGTAAGGTTTTTGGTTCTACAGGAGTAAGATTTTCTGAGGC
TACTAGCTTGATCAGTAATGCGAGTGAGATCAATGGTACTGTTTCAGGTATTGAGTCAACGGGTAGTGGA
CTTATTAATCTTACTAATCAAAGCTCAGTTAATGTAACAGGAGAAGATGGTTTGGTTGGAGTGAGTTCTA
CTGGAGAGGGCGAAGTGACTGTCAGTGGAGCAAGTTCAATTAATGTAGATGCGACGGGCAGTGCGGTTGG
TTATTCAAGTGGTGGTAGCGGTGCAGTCAACTTTAGTGGAGGCAGTGCAATTAATGTGAAATCGACTGGC
GGTCAAGCCATAGGAATTCATACGCTTACAAGCAGCGTTGCCCCTGTAATGTTGGATGAAACACAAATTA
AGGTCGATGGCCAAACCAGTCCTATTGGGGTACTCACCGAGGGAGAAGGAAGTTACACAGCTAGAAATCC
TAAAATTGAAGTGATCGGTGGTGCTTCAGCTCAAGGAGTTCTTTCCTCAGGAAGTGGTGCTATTAAAACA
GAGGCAGGCACAATCACGGTAGATGGAAATGGACAAGCCGCGGCCACAGGGTTTTCAACCACGAGCACGA
GTAGCGGCAACGTCGAACTCAAGGGAACAAAGATTAATGTGTCGGGGGGTGATAGAACGCGAGGACTTGA
CGTCGGAGGAAGTGGACCTATTGAACTAACAGGTCAAAGCTCAGTTAATGTAACAGGAGAAGATGGTTTG
GTTGGAGTGAGTTCTACTGGAGAGGGCGAAGTGACTGTCAGTGGAGCAAGTTCAATTAATGTAGATGCGA
CGGGCAGTGCGGTTGGTTATTCAAGTGGTGGTAGCGGTGCAGTCAACTTTAGTGGAGGCAGTGCAATTAA
TGTGAAATCGACTGGCGGTCAAGCCATAGGAATTCATACGCTTACAAGCAGCGTTGCCCCTGTAATGTTG
GATGAAACACAAATTAAGGTCGATGGCCAAACCAATCCTATTGGGGTACTCACCGAGGGAGAGGGAAGTT
ACACAGCTAGAAATCCTAAAATTGAAGTGATCGGTGGTACTTCAGCTCAAGGAGTTCTTTCCTCAGGAAG
TGGTGCTATTAAAACAGAGGCAGGCACAATCACGGTAGATGGAAATGGACAAGCCGCGGCCACAGGGTTT
TCAACCACGAGCACGAGTAGCGGCAACGTCGAACTCAAGGGAACAAAGATTAATGTGTCGGGGGGTAATA
GAACGCGAGGACTTGACGTCGGAGGAAGTGGACCTATTGAACTAACAGGTGCAGGTTCAATCACAGTAAA
TGCAGTTGGTTCTTCTGGAATTTTGGGAATTTCAAGAAACAGTGGATCCACTAGTGATATCACGTTGGCG
GATAACTTTTCAGTGGATGCAATAGGAGGTGAAGGTACAATAGGAATTTCTGATGAAGGAACAGGAACTT
TCACACTAGGTGACGAAAATATTATAAGTGCTATGGGAGATACTAATATTACTGCATTTTCCAAAACAAG
TGCTGGAGAGGTTAACATAGGCAGTAGCAAACTGATGGCAAATGCTCCAGCAGGACAAGCATTAGGGCTT
TCAGCAGATGGCCCTGCTGTTATTAAAATGAATGGAACACAAATACAAGTGGAAAGCGGAGGTGGGAGAG
GCGCTTGGTTCAAACAAACGAGTAAGGGTGAGTTAACCAATACCATAATCACGGCGCCCAACCGAGCATT
AGAGGTTCAAGATAGAAGTCAGGTTACAGTTACTGGAGGTCATTTTACTGTGGGAAATAATCGCGCAAGT
GCGATTATTTCTGGTCCAGGAACTAGTACTATTAACATAAGTGGCACTAGGATTGATGTTACTGGGGCTG
GTATTCCTCCTAATGCAGAACTTAATGGGATAGCCAAGAACCGGGCTGGATCTGGTGCGGTGAGAGCAAA
AGATTTAATTATAAATGTGTCGAGCCCGACTACTGGCACCTCTCGGGGGGCGACTACAACTGAACGTACA
AGCGGCGTGTTTACTATAGAAGGATCAAAAATCAATGTGAAGGGCGGCAATACTAGTGAGGGGCCCAGCG
GCCCAGTTGTTCCACGGGGTGGCCCCATAACATCAACTAATAACACCTGTACGCTAAATGGACGATCAGT
AAATTGTAACTCTTAAGTTTAAACAGAATAGTCAGAAACAAATTTATGTTTTGCAGTCTTCTTTATAACT
AGGACAAATCAGCTAATAGTTGATAAATTTTTTCAATCATACTATTAAATAAGGCTACTATTCACTATTA
ATAATGTTTATAAAAATCAGTTAGCCTTTGGTGGATTGATTTATCAGGACTTTGTCCCTCTTGCTATGTA
AAGGAGCTCCTAATGAAAAGTAAAGGTATAAACAAATGTTGTTTTATTACCCTTGCAATAGGATTTAGTT
CAATACTTTTAAAAGCGAATGCAGAAGTTCTACCTATACCGGCTCGTTTTTCGGGAAACGTTTATGGTAG
TACGAAATATGTTGTGGGTCAGGCTGATGCGATGCTGCCTTTAGTAGGAGATGCTCAGCATAACTTTTAT
ATTGATCCTGCATTAACTTCAGGAAGTAATTGGGAAGGTCATGGAGATTTAGGGTTAGGGTATCGCTGGA
TTCAAAATGGTTCAGCGATATTAGGTGGTTATCTTTTTGGTGAATATAATCGAATGGATAATAATGTGCG
TATATGGACAATGAATCCAGGGATAGAAGCCTTAGGTTCTCGTTGGGATGCCCATCTTAATGGGTATTTT
GTTATGGATAATCGGAGTAAAGTTGTTGGAACTGATTTAGAGTTTGTTAGATTTCGTGGCCATTCGGCAG
TTTATAACCTATTTGATGTAACCCAAAATGTGGGAAATGGTGGTGATGTGAAACTGGGTTACCAACTCTT
TCCTAAAACACCTTTAAAAGCTTTTGTAGGTAGTTATTTTTTTAGTCCAGCAGAAACAAAAAATATTTTA
GGTGGAGCAGTGGGCTTAGAATATTGGGCGAACCGAAATGTGAAAGTTTTTGCTAGTTATACGTACGATA
AGTTACGGCGTAGTGTGGGTTCTTTAGGGTTAGGGGTTGAATTGGGAGGTACGCACGTCCATCGTAGCGA
TCCTTCCATAGAAGAACGAATCACTGATCCATTAGAGCGTAATTTAGCTGAATTAGGGGGTTCGGCGGCG
TTTCCGAGTCAAATGAAAAGAAAGCTAGTACGTACGATAGGTGATGGGGGCGATGGAGAAATTCCAGGAA
TTAATGCTTTTTTTAGCCAAACCGGTACGCCTAATAATGGCGGGGTGGGTTTGACCTTGGGTAATTGTAC
CTATGAGAATCCTTGTGGCCCCACTGATCTAACTAACGAAGCTACGCAAACCTTATCCGGTTATCTTCCA
AACACGAAGATGTACTTTTTGGGAGGGACATACACGGCGTTAGATGTTCCTGGAGGAAGCAACCCGGTCA
CGATCAGGGCCGGACAAAGTCTTACTTCGTATCCAGGGACTCCGATTTCTACGCTGAGTGGAGGACTTAT
CATGGAAGGCAATAATAGTGTAAATAATATGAAACTTGCTCCGACGCCTAGTACCCCCATCGGCATCAGT
GGTGCTCCAAACGGTAACGTATTGATTAATGGCAGCGAGATTGGAAGTGCAGAAGCTCCATACGTGACCG
GAGTAGAGCTGACAGGCAGTGCACAAACAACGTTAGACAAAAGTAAGGTTTTTGGTTCTACAGGAGTAAG
ATTTTCTGAGGCTACTAGCTTGATCAGTAATGCGAGTGAGATCAATGGTACTGTTTCAGGTATTGAGTCA
ACGGGTAGTGGACTTATTAATCTTACTAATCAAAGCTCAGTTAATGTAACAGGAGAAGATGGTTTGGTTG
GAGTGAGTTCTACTGGAGAGGGCGAAGTGACTGTCAGTGGAGCAAGTTCAATTAATGTAGATGCGACGGG
CAGTGCGGTTGGTTATTCAAGTGGTGGTAGCGGTGCAGTCAACTTTAGTGGAGGCAGTGCAATTAATGTG
AAATCGACTGGCGGTCAAGCCATAGGAATTCATACGCTTACAAGCAGCGTTGCCCCTGTAATGTTGGATG
AAACACAAATTAAGGTCGATGGCCAAACCAATCCTATTGGGGTACTCACCGAGGGAGAGGGAAGTTACAC
AGCTAGAAATCCTAAAATTGAAGTGATCGGTGGTACTTCAGCTCAAGGAGTTCTTTCCTCAGGAAGTGGT
GCTATTAAAACAGAGGCAGGCACAATCACGGTAGATGGAAATGGACAAGCCGCGGCCACAGGGTTTTCAA
CCACGAGCACGAGTAGCGGCAACGTCGAACTCAAGGGAACAAAGATTAATGTGTCGGGGGGTAATAGAAC
GCGAGGACTTGACGTCGGAGGAAGTGGACCTATTGAACTAACAGGTGCAGGTTCAATCACAGTAAATGCA
GTTGGTTCTTCTGGAATTTTGGGAATTTCAAGAAACAGTGGATCCACTAGTGATATCACGTTGGCGGATA
ACTTTTCAGTGGATGCAATAGGAGGTGAAGGTACAATAGGAATTTCTGATGAAGGAACAGGAACTTTCAC
ACTAGGTGACGAAAATATTATAAGTGCTATGGGAGATACTAATATTACTGCATTTTCCAAAACAAGTGCT
GGAGAGGTTAACATAGGCAGTAGCAAACTGATGGCAAATGCTCCAGCAGGACAAGCATTAGGGCTTTCAG
CAGATGGCCCTGCTGTTATTAAAATGAATGGAACACAAATACAAGTGGAAAGCGGAGGTGGGAGAGGCGC
TTGGTTCAAACAAACGAGTAAGGGTGAGTTAACCAATACCATAATCACGGCGCCCAACCGAGCATTAGAG
GTTCAAGATAGAAGTCAGGTTACAGTTACTGGAGGTCATTTTACTGTGGGAAATAATCGCGCAAGTGCGA
TTATTTCTGGTCCAGGAACTAGTACTATTAACATAAGTGGCACTAGGATTGATGTTACTGGGCCTGGTAT
TCCTCCTAATGCAGAACTTAATGGGATAGCCAAGAACCGGGCTGGATCTGGTGCGGTGAGAGCAAAAGAT
TTAATTATAAATGTGTCGAGCCCGACTACTGGCACCTCTCGGGGGGCGACTACAACTGAACGTACAAGCG
GCGTGTTTACTATAGAAGGATCAAAAATCAATGTGAAGGGCGGCAATACTACTAGTGAGGGGCGCAGCGG
CCCAGTTGTTCCACGGGGTGGCCCCATAACATCAACTAATAACACCTGTACGCTAAATGGACGATCAGTA
AATTGTTAAAAGAGAGCAGAATAAAAACAGAATAAATAAAACCTCTTCTTCATGTTTAGAGGGCTTTTTA
TTGTAGAAGAGGTCTGACCACCTTCTAACTATAGCGGTAGCGGTCGTAATACGGTGGGATAGACAAATGA
TTATAGGTTCTAGAGATATTAATTGCTTCAGCACAAAGAAGTAAAAGATTTCATTTATTTACTACAACTT
TATAATCATTGCTTTGTTTCTTACTTAACAGAAAGTAAACAATTGCTCTATACACATTTATTTCGATAAA
AACATTGATGATTATTGCCATTGAAGATTAAACGTAAAGCTTCAATGTTATAAAATAAGAAAGGAGTAAA
TCTGTAAATAATAAATTCATTTTTTTCTTAAAATAAAGGGGAGTATTCAATTAACTGTGTCAACGCTAAA
CTAAATCAACAATTTTAGGAGTTGACATGAAACAAGCCATACTCAGTAAAGAATTTGAAGCTGAAGCGAT
AGCACGGCTAAAATCAGGAGAATCGTTAACAGGAAAAGATGGAATATTAACGCCGTTAATAAAACAAATT
ATCGAAGCATCGTTAGAGGGGGAAATAGACGCTCATTTATCAGAATCTAAAGCAACGGATATCTCAAATC
GACGCAATGGAAAAACCAGTAAGTTATTAAAAACGGGGACAGAAAGTTTTGAGCTAGAAACACCCCGAGA
CCGTTTAGGAACGTTTGAACCACAAATGGTTAAGAAACGTCAAACGGTTTTAAACGAGTCCTTAGATAAC
AAAATACTGTCATTGTATGCACTTGGGATGAGCTATGAGGCGATCCAAGAACATCTGGCGGATATGTATG
GTCTTGAGGTTTCAGCCGCTAAAATTAGCTTGATAAGCGATAAATTAATGCCGGTTATAACGGAATGGCG
AAATAGACCGTTAGAATCTGTGTATCCCATCGTATTTCTCGATGCCATGCATTTTAAGGTGCGTATTGAA
GGAAAAGTCAGTAGTCGTGCTTTTTATTCGGTTTTGGGTGTTAACAATCAGGGTCGTAAAGAAATTTTAG
GGCTGTATCTTTCTGAAAATGAAGGTTCTCGTTTCTGGCTACACGTTTTAAATGATTTGTGCGCTCGCGG
AGTTGAGGATATTCTCATTGCTAGCATTGACGGATTAAAGGGTTTTCCTGAAGCCATTGCTGAGGTTTTC
CCCCAGACAGAAATTCAGCTTTGTGTGATTCATCAAATCCGTAACTCATTAAAGTACGTGACCAGCAAAG
ATCAAAAATCCTTTATGGCTGATTTAAAATTGGTTTATCGTGCGAGCTCCAAGGATTTAGCCGAGCATCG
CCTATTGGAGCTTGATGAAAAATGGGGTAAAAAATACCCTGCTGTGATTAAGTCTTGGCAAACTCAATGG
GAGCGTTTGTCTCAGTATTTTAAGTACCCAGAAGAGCTACGACGTATTGTTTACACAACGAATATAGTGG
AGGGGTTTCATCGGCAAGTGCGTAAATATACCAAAAATAAAGGCGCTTTTACTAGTGAAAATGCCTTACT
TAAATTAATTTACTGTGCCTGTCAAAAAATACTAGAAAAGTGGTACCAGCCCCTGCATAATTGGGCCTTA
ATTGCCTCTCAACTACAGATATTTTTTGATGGCAGATTAAATTTACAGTTACGATAAAATTATTAATGAC
ACAGTTTTGTGAACACTCTCCCGGATTATGGAAAATCGAATAAAGCAGTTACAACAACGCGTGTCACACC
GATTTCATCTGAAGAAATAGGTAACAGTAAAATTTTGCTAGTAGAAGATAACGTTTTAGCAGCGAAAGCC
GCCGCCGGTGTTCTGTCAGAATTTAACTGTACCATTGATATTGCGCCGGATGGTAAAACAGCCATGGAAC
GGTTACAAAAAAATGTGTATCAATTGATCCTCATGGATATTGGATTGCCTGATACAGATGGAATCGCCTT
GACCCACTGTATACGTCTCAACCAATGGAAAAAAACCATGCGACGATTCCTATCGTTGGTTTAACGGCGC
ATATTGGGGAAAGAAAACAGGAATGTCTCGATGCGGGTATGAATGCCGTTATTCATAAACCCTTAAAAAA
AGAAACGGTTCAAGAGTTATTAACCACATTTATGCAGAATGAATCCTCCGATGAGCCCACCGCATCAACA
CGTTTTATGATCAGAGGCGCAGTAATAGATTTTGATGAAATAAAAAAGATCTTACGGGATGAAAAAGTCA
TTGAAGAATGTCAACAATTGATGATAACAGGTTTAAGTGAAGATTTAGTAAAACTCGCAGCCGGGTATCA
ATCAGAAGATTGGGAAAGCATTCAAGCGACTGCACACAAATGGCAAGGCGGTGCTGTTTATTATGGTGCT
AAGCGATTGGAACAAGCGTGTAAAAATTTTAATGATTATTGGTCAACGAGTAAGAAAGAATACCTGAAGA
CCTTGTATCACCAGTTAGTGCAAGAAATGGAAGCGGTTAAAGCGGTATGTAGTCATAAACATAAACAGTT
TAAATAATCGCTATAAACACCTAAAAACAAAAAGAACGTGAGTATGCAAGTTATTTTGTGTAAATTAGCT
ATAGACCTGAGAGTGTTCACCAAACTGTGTCATTAATAATTTATCGTAACTGTAAATTTAGCCTGCCATC
AAAAAATATCTGCAGTTGAGAAGCAATTAAAGCCCAATTATGCAGGGGCTGGCACCACTTTTCTAGTATT
TTTTGACAGGCACAGTAAATTAATTTAAGTAAGGCATTTTCACTGGTAAAAGCCCCTTTATTTTTTGTAT
ATTTGCGTACTTGCCGGTGAAACCCTTCAATAATGTTGGTTGTGTAGATAATACGCCTTAATTCTTCAGG
ATACTTAAAATACTGGGAAAGCTTATCCCATTGAGTTTGCCAAGACTTAATCACAGCAGGATATTTTTTA
CCCCATTTTTCATCGAGTTCTAATAGGTGATGCTCGGCTAAGTCCTTGGAACTCGCACGATAAACCAATT
TTAAATCAGCCATAAAGGATTTTTGATCTTTGCTGGTCACATACTTTAATGAATGACGGATTTGATGAAT
CACACAAAGCTGAATTTCTGTCTGGGGGAAAACCTCAGCAATGGCTTCGGGAAAACCTTTTAATCCATCG
ATGCTGGCAATGAGAATATCCTCAACTCCCCGAGCACGTAAATCATTTAAGACACTTAACCAGAAACGAG
AACCTTCATTTTCAGAAAGATACAGCCCTAAAATTTCTTTACGACCCTGGTTGTTAACCCCTAAAACCGA
ATAAAAAGCACGGCTACTGACTTTACCTTCAATACGTACCTTAAAATGCATGGCATCGAGAAATACGATC
GGGTACACAGATTCTAGCGGTCTATTTCGCCATTCCGTTATAACCGGCATTAACTTATCGCTTATCAGGC
TTATTTTAGCCGCTGAAACCTCAAGACCATACATATCCGCCAGATGGTCTTGGATCGCCTCATAGCTCAT
CCCAAGTGCATACAGCGATAGTATTTTGTTATCCAAGGATTCGTTTAAAACCGTTTGACGTTTTTTTACC
ATTTGCGGTTCAAACGTTCCTAGACGGTCTCGGGGTGTTTCCAGCTCAAAACTTTCTGTCTCCGTTTTTA
ATACTTTACTTGTTTTTCCATTGCGTCGGTTCGATAACTCAGGCGTTTTCGATTCTGATAATAAATGGGA
TTCTAATTCACCTTCTAACGACGCTTCGATAATTTGTTTTATTAACGGCGTTAATATTCCGTCTTTTCCT
GTTAACGATTCTCCTGATTTTAGTCGGGCTATCGCTTCAGCTTCAAATTCTTTACTCAGTATCGCTTGTT
TCATGTCAACTCCTAAAATTCTTAATTTAGTTTAGCGTTGACACAGTTCCTTGAATACTCCCATAGACCT
TATTTACAGGCTCCATTTGTTACAGCCGATTCGATAGGTTTGTGTGGCGTTAATTGTTCTCCTATTCTAT
AATTATTTTATATAAGGAATAAATCTTTTTAGTTTATCTCTAAAAAGATTTGTTGCTTGCTTCTTAAATT
TCTTTACTTCAAAACCATCTCTAAACCCCACTCGATATCCCAAATCATGAGCATCATCACTTTTCATTGT
ATTTAATAATTCCCGGTTTGATGAAATATATTTTTCTGAATAACGAGGGTAACCCTCCCGTAAAATACCC
CAACCATTAAATAGAGTTTTTTGGTAAATTACTGATTTCAATCCCTAAACAAAAACTACTCTATTTAAAA
ACTGGGGGAAGTTTGGGAGGTTTACAAGATACCTCTAAATAAAATTCGATGTTCCGTTTTATCACTACTT
ACTGTTCCCGATAATATGAACATGATGAGTTCTTTTTGCTCCAAAGGGAGGCATTCCTTTAAAAAATCGC
AAGTGAGATTTACTTAGGTTCTCAGCCCAAAAAATATAAGCTAACGTCTCAAGTAGCTTAATCCATTGCT
TAGCTTCTTCTATGGATTCGACAGCAATAAAAATATCGATGACTGGCTTGCTTGAAAGCCCTGGTACCGC
ACAGTGCTACCCAAATGTTCTATTGAAACATATGATAATTGACTTGAAACCCTTTTAATTGCGTTTATTG
CAGCTTCCGCTAATTTAGGCCCATTTAGAATGGTATGTTCAATAATAATATTATCTTTCGCCTCTAATTG
TTCAGCTTTTGCCGAGCCGGTCTTATAATCGATCATCTGGATAAAGGAACTTTTTCCATTGTCATAGTTT
TCTATATCTTCAGAAAATACTTCGGCTAATGACTGTTTTATCAGTGAATAAGCCTGCGTATATATTCCTC
ATGCGCAACCATGAAACCCCTAAATAATAAATGGCGCTTAATTTCAGGAGACCCTTGCTCAAATAAGTGA
ATATGATGTGTTCTTTTAGTTTTAGACTTCGAATAAAAACGACGGTCAGAAATACCGTATTCTCCCATAC
AAACGTAGCCTCGCTTTTCAAATTCATGATTTAATGGATCTACTAAACTTATGTCTTTGACAACGGGGGA
AATATCAATGATGGGTTTGGCATAAATATTGGGTATGGCTGTGCTACCAATATAATGAATTTGGACACAG
TTTTCTTTCAGAATTGATTTAATCTCATTTGCGGCATCGGCAAATATTTTTGGCCATTCTGGATTGTATT
CCGTTAGCTCAACAAGCTTTATTTTTTCTTTTAGATCAATCATAACTGGAATTTCTTGTAGATTTTTTCA
AGATTACCGTCATAGCCAATATGACCAACAATAAGCTGGGTTGCAGAAAAATTTAAGTACGATGGTTGAG
GCTTAATTGCAACACAATTTATTTTCTTATGATCTACATTATAATATACTGTTATATGTGGATTAAAGTT
CTGTAACACGTGTGGTGTGCCGTAACGATCAATTAATTGTTGTTGGGCCTGACTAAGTTGCGTATAGCAA
TCTTTAAAAACTGGTAATATACCTTCACGATACGGTGAAACCGCTTTTAAAATATCCGTATGTAATCTAA
GTAATTGCACATTTTCTTTGATATTCCAAAATAAATTCGTACATGATTCCTTTAATTCAGCATCAAGCTC
TAATTTAAAAGGATCAAGAGGTTTAGTGAGATTATCTAACGTTATACCTATTTTTTCTAGCTGCGAACAA
CGAAACCGACCTTGAAAAAGACTGATGTGGATAAGATTTTGTTTATTGGGAATATCTTCTAATGCCTGTT
CAAGCTGATTATTAAGCCGAATTGCTTCTTTTACTATTTCATTGCTTGGTATTAACGCAATAGTGAGTTC
ATCGCAATCATGTTTTGATATAGTCATTATTTGCCACTTCACTTTTTACATTCACACAATGTCCCCATAT
AAAAGGGTTGTAATTAATGTCTTTATCGTACCAATCAATACCTTCTTTCTTAATTAAGTAATTTCTAAAC
AACATCGATGGGATCATTAATATAATAACGAAAATAAATTTTACAGCCCACGCTATCCCAATTGCTATTA
TGATTTTATTTAAGGAATAAAGAGTTGAAAAAGTACACAAATAAGCAATGGTCACTAATAATCCTTCGCT
AATTATTGAAGCAAACAAACTACGAAGCCAAAATTTCTTACCGTACATTTTAATTTTAAACGTTGAAAAT
AAATATGCGTTAATAAAAGCACTTATAAAAACAGCAAATGCACTGCCAATTTCATTTTTTAATATAGTAC
CAAGACAGCCTTATAATGCTCGTGAAATGACCAAAAATCTGGCGAGGGTAAGAATAAAGTCAAATTAACA
ATAACCCCAAACAAAAGCTGTGCATAAATATTAAGCCAGATGAGTTCACGAGATAGGCTATAACCATAGA
CGTCAGCAATGATATCACCTAATGCATAACAAATAGGGTAAACTAAAGCACTTGCAGGAAGGAATCCGTA
AAAAAATACTGTTAATTTACCTACAATACAATTACACGCTAACTGAATGGTAATAGAGGTAATCGCCAGT
AAGTGAAAAAGTTTAAATCGTTGTAGTCCTTGAGAGATATTAAGAATATTCATGCCACATAAAAGCTTAC
TTTTCAAAGCCCCGATATTATTTCAGCAAAGGCCCTTACCTTATTGCCGGTTCGTCTTTCGGTGCTAATG
CAGTGGTAGAAATGGCCAGGCAATTAGCCAACCAAGATGAAAAACTTGCTTTTGTTGGTCTTATTGATGG
TTGGGCTAAATATCCTAAAGAAGCTAATGACAATCGCGAATGGTTTAGTCAAAACTTAATAAATCAGCTT
AAAAGCCTCGATAAGCAGTTTTCTCGTGAAGATTTACCAGAATTACTTTTAGATTTACATTGGCATAGAC
AACAACTGCTAGTGAAGCATATTTTACCTAATATATCAGATATTAAATTAACGTTATTTAAAGCAAAGCA
AACGATGGGAGTAATAAAACCTCTGGAATCTGTTTATAATAATTGGGATTACCATTGTAAATCTGTCCCA
ACGGTATATCTTGTATCAGGTGATCATTTTACAATGCATTTTCCACCACACCATAAATCCTTAGCTAAAG
CCTTCAAACAAGCGCTTGCCGAAATTGATTTTTAGTAAAATACAAAATCGAGAAACAAAGCTCCTAAGAA
ACCAAATAAATTCATTAATTTTCACAGTGATGAGTAATGGTAAGTCTCCCCTAAATACCGCAAGAGCTAA
ATAGAGTTTCTGTTAAATTAATTAACCAGACGGAGATTCTAAATGAAGAAGAAAAAATTTACCGAAACCC
AAATAGTAACACTATTAAAGGAAGGAGAAGCGGGTGTTCCAATAGCAGATTTATGCCAAAAATAGGGAAT
GGGCCAAAGCACGTACTTTGCTTGGAGAGCAAACTATGCGGGTATGAGCGTTACGGAACTTAAGCGCTTA
AAACAGCTGGAAGATGAAAATCTTCAATTAAAAAGGATGTATGCTTCATTCAGTTTAGACCATGAACGTT
GGACAAAAGCTAAATGATTTTTATTCTGAGTTCATATCGCGTATAACATGAGCTTTCATCAGAAAATCGG
TTTAGCCACCCCAATAGCTTTTTTTAAGCCGATAATATTCTCTTCTTAACGTTTTTTGATAAGCTGTGTT
ATGCTTTGTCATTTTGGCGCTAATTTTCTACAAAACGTATTAAAATAGTTTATCTACTGTAATAACCTGG
GTTCTCGGCTTCTATTGAAAAGTTCTTTACCGAGGTAAACTAAAATAATGGTTTTGAATAAGGTTTGCTT
TTTTGTACTTTTATTGTAAGAGGGGCTGTATGCGTAGATTAGGTTTACATAGCCTGTTTTTAGCTTTATT
AATCAGTTTGAGTGCTTGTGGAAAAATGAGTAATAATTCTAAGCCGACTTCGTCATTAAATTTTAAAGCG
GGTAAGGATTATGAAGTTATTTCTACCTCAGAAATTGTGCCTAAATTTACTCCCAAAGCCCAGGTTCAAG
TCGTTGAATATTTTAGTTACGCCTGTTCCGCCTGTTACCATTTTGAGCCAATATTAGAGAAGTGGCTTGC
AAACAAACCAAAGTATGTAAAATTTGAACGTATACCGATAGTATTTCAACCCATGTGGCGTAGTTTAGCG
CGCGCTTATTATATTGCAAAAATGTTAGGCGTCGAAAAAAAATTGACGCCTGCACTATTTAAAGCTATTC
ATGTCGAAGGGCAAGATTTATCGAACCCTAAACTTCAAGAAGCGTTTTTTATAAAACAAGGGATTAAACA
ACATACATTTGAAAGTATAGCTAGTTTTTCTCCAGGTATTGATGCACAGCTATTGAGAAGTGATACGTTG
ATGCAAAAAAATAAAATTCTTGCAGCACCGACATTAGTGATTGATAATCGGTATAAAGTTGATCCGAGTA
TGGTTGGCGGAAATCCTACCCGTTTTCTTCAGGTTACTGATTATTTGATAGAAAAAGTGAGGAAAGGGGA
CGAATAACTTGAGTGATTTCGTAACGATTCAGGGTTTATTTTTTAAACGGAATGAGCGTGTTATTTTTTC
TGATATTGAATTGAGTATTCCCCGAGGGAAAATAACCGCAATTATGGGACCCAGTGGTTGTGGAAAGACA
ACATTATTACGATTAATAGGCGGGCAGTTAAAACCTCAACGAGGCAATATTATTGTTGATGGGAAATGGG
TTCATCAACTATCGCGTACAGAATTATATGCTTTGCGTCGTAAAATGGGTATTTTGTTCCAGAGCGGCGC
GTTATTTACCAATCTTACTGTTCAGGAAAATGTTGCTTTTCCATTAAAAGAGCATACTCATCTGCCTGAT
TTTATGATCCATGATATTGTACTGATGAAACTGCAATCCGTCGGTTTACGTGGTGCTAAGGATCTTATGT
CCAGTCAACTTTCAGGAGGTATGGCGCGGCGCGTTGCTTTAGCACGGGCAATTGCACTCGATCCGGAACT
TATTATGTATGATGAGCCTTTTACAGGTCTTGATCCGATTGCTCGAGGTGTGATTGTTAAGCTCATTTCA
AATCTCAATACAGCGTTAGGTATTACAACCATTTTAGTATCCCATGATGTAAAAGAGACATTTAATATTG
CAGATTATATTTATGTGATAGCGAATGGGAAAATAATTGGTTATGGTCCCCCTGAAAAGATACACAGCGA
TAAAGATCCAGAGGTTCAACAATTTTTAAAGGGTTTACCGGATGGCGTAGTTCCCTTTCATTACGCTGCG
CTCGATTATGCCCAAGATTTGTTGCATTAGCGCTATGTTGATACTTGAGAAGTTACAGCAATTGGGTCAG
CGTGGCTTACGACTACTGGTAAATTTTGGCCGCGCAACCCTTTTTTTAACTCAATTGTTGATTCGTAAGC
CACGTTTTAGAAAAAGCTTTCCTTTGCTCATAGAACAATTATATTTTATAGGTGTATTGTCGTTAATCAT
CATGGTCATATCGGGGTTATTTATTGGCATGGTCGTTGGATTACAAGGTTATAATACCTTAAATAAGTTT
GGCGCCAGCCAACAATTAGGCCAATTAGTTGCCTTAAGCGTGGTGCGAGAATTAGGACCTGTTATTACGG
CATTATTATTTGCAGGCCGTGCGGGTTCAGCGTTGACTGCAGAAATTGGTTTAATGAAGTCAACCGAACA
GCTTGCAAGTATGGAAATGATGGGTATCGATCCACTGTGGCGTGTTATTTCTCCCCGTTTTTGGGGTGGC
TTTATAAGCATGCCATTTCTGATGATTATTTTTAGTACGGTTGCTATTTGGGGGGGGTATTTAGTCGGTG
TTGTTTGGTTGGGTGTTGACGGGGGGACCTTTTGGAGTGCGATGCAATCGGCGGTTAATTTCCATGACGA
TATAATCAATGGGATTATAAAAAGTATTGTTTTTGGTGGTGTAGTGACCTGGATAGCCGTATTTCAGGGA
TATGATACGATACCTACGCCACAGGGTGTTGGACGCGCAACAACGCATACCGTTGTTTATTCTTCTCTGG
CTATACTCGGTTTGGATTTTGTATTAACTGCTGTCATGATGGGAGGCTGGTAAGTGCGTGAGAGAGTAAT
CGAAATTTGGGTTGGTTTCTTTATGTTGTTTGGCGTACTTGCTTTATTATTTTTAGCATTTAAGGTCAGT
GGATTAAGTAGCACAATTGGTAGAGGTGGTTATAATGTAACAGCTGCTTTTGATAACATAGGGGGATTAA
AAATGCGTTCGCCAGTCTCTTTAGCGGGTGTTCATGTGGGAGAAGTCAGCGCAATAAAACTGGATGATCT
CAAATTTAAAGCAATTGTAACCATGAGAATCGATTCCAGGTATAAACAATTACCCATTGATACCTCAGCA
AGTATTTTAACTCAAGGATTATTAGGTGCAAATTATATTAATCTAACACCGGGGTTTGCACATAAATTTC
TAAATAATAACGATATTATTCAAGATACACATCCCGCATTAATTTTAGAGGATCTGATTGGTCAATTCCT
ATTTAGTTTAAAAAATTCGGGAGGAAAAAAATGAAAAAGATAATAAGTATAGTTTTTGGATTATTAATGC
TTGTCGACCCAATCGCATGGGCTATTTCTTCACCCGTCGATTTGTTGCAAAATACGTCTAACCAATTAAT
TTCATCGTTACAACGGAATCGAGCGACACTGAAAACGAAGCCCCAGGTTGTTTACGGAATAGTGAACCAA
ATTTTGTTACCCCATGTGGATATCATGAGTATGTCGAGCAGAGCGTTAGGACGTGAAGCGTGGTTTCAAG
CGACACCTTATCAAAGGCAAGTGTTTGCTCAACAATTTGTTACATTGCTTATCCGTACGTATTCAAGCGC
ATTAGCGCAGTATACGAATGAAAAAGTTAATTTTTTTCCAATAAGAGGGGATTACAATAATCAATCTCGC
GTACAGGTTAATAGCGCGATTGTTCGTGAATCAGGGCCGCCTATTAACCTCAGTTATCGTTTAATGCGAG
AAGGTGGACAATGGATGCTTTATGATTTTAGTGTTGATGGTATCAGTATAATTGAAAGCTTTCGTTCACA
ATTTGTTGGAGAGCTGCAACAAAGTGGTATCGAAGGACTTATTAATAAACTGACTCAACATAATAGCCAA
AATTATTAATTTTAATGAAAACTTCTTTTTTTCAGTTTAAAAAAGATTATTACGCATTAATAGGCGCTTT
AACGATTCATACCGTTCCTCATCTATGGCAGTTCAGCAAAAGTCTCTTAGAAAACGACAAATCGTCGTTA
CTTATTTTTAACTTAGAGAAAGTTACCCAAAGTGATAGTAGTGGGGTGGCGTTATTGATTGCATGGACAC
GAATGTTAAGTCAGCGTGATCAAAAAGTTCACTTTGTGGCTTTACCTGAACAAATGCTTGCTATTATCCG
CGTATCTGACTTAGAAAAAATATTACCGATAAAAAGCACATGATGTAAGGCAGTGCTCAATAATCTCAGT
CTTAATGAGCTGCAATAATGCTGATTTCATTTGGGGTTTTTGTTATTAAAAAGTATATATTCGGGAAGCA
GGCATTGTGAGATATAAAAATAGAGTAGAGAGATAAATGGTGGATAAACTAATTATTAAGGGTGGCGTCC
CATTACAAGGTGAAGTTCGAATTTCTGGTGCGAAAAATGCAACGTTGCCCATTTTAGCAGCGTGTTTGTT
ATCCGAAGAACCGATTACCTTATTTAATGTCCCCCATTTGCAAGATGTGACTACAATGGTAGAACTTTTA
AGTGGCATGGGTGCGCAATTTACCATTGGTGAACGGATGAGTTTAGAGGTGCGCGCTCGTGATTTAACGG
ACTCCTATGCTCCTTATTCATTAGTACGTAAAATGCGTGCTTCTATCTTAGTATTAGGCGCTTTACTGGC
TCGATGTGGCGAAGCTATTGTTTCTCTTCCTGGTGGTTGCGCGATTGGCACGCGCCCAGTTAACTTGCAT
ATACAAGGGCTTGAAGCGATGGGCGCTAAAATTGATATAAAAAATGGTTATATCAAGGCCAAAACGAAAG
GACGTTTACAAGGGGCGTTTATCGAATTAGATACTATTACCGTGACTGGAACTGAAAATTTAATGATGGC
GGCAATACTTGCCAAAGGTAAAACAATTATAAAAAATGCTGCACGTGAACCGGAAGTGGTGGATTTAGCA
AATTTTTTAAATAGTATTGGTGCAAATATTAGCAATGCAGGAACAGATACCATTTCTATTGAAGGTGTTG
AACAACTCACCGGTGGTTATTATCGAATTTTACCGGATCGGATTGAAGCGGCAACCTATTTAATTGCTGT
TGCGTGTACCCAAGGGTTTATTCGATTGAAAGATATTCAAGCCAACACGTTAGAAGCTGTTATCGACACG
TTACGTCAAGCGGGTGCAGAAATTGCGATAGGTGATCATTGGATTGAACTTGATATGCGCAATAAACGTC
CAAAAGCGGTTAATGTGAGTACAGCACCCTATCCTGCTTTCCCAACAGATGCACAAGCACAAATTATGGC
ACTGAATATTATTGCTGAGGGCACTGGAATGATCACAGAAACGGTTTTTGAGAACCGTTTCATGCACGTT
CAAGAGATGCGTCGTATGGGGGCTGATATTACTTTGAAAGGTAATATTGCCATTTGTAAAGGAGTTGATA
AGTTAATGGGAGCAGAAGTAATGGCTACCGATTTACGGGCTTCGGCAAGTTTAGTTTTGGCAGGTTTAAC
GGCTCAAGGTGAAACAACGGTCAACAGAATTTATCACATCGACAGAGGTTATGAGTGCATTGAAGAAAAA
CTATCGCAATTAGGCGGAAGAATCTGCCGAATATCGCATTAAACGACTATCAATTAGAGAAGTTTATCAG
CTAAATATATAATGCAACTATAAAACCAATAAACTTTCTAATTAAATTTCAATAAAATGCGCTATCAAAC
AATGGTCGCTTCACACAGGGTCGTCATTGTTCGTGATTGGATGCCGCTTAACATATTCCAAATAGATTGA
GCTATTTTTTTTGCAGCTTTTTCTGCAATTATTTTTTCTTTTGTAGATAATTTTTTTATTAAAGTTTTCG
TTGCTTCGGAATGTTCTACATCCGCTTCACGGTGAACTAAAAAAAATTTCAGCGTCGTTTCATCGGAAAT
GTTGTAAAACTGTTTTAACCCAGTAATTTTACTGGCAGCTGTTTGTGGGATTTGTCGCTCATAGGCGTAT
AAAGCACCTAAACCTTCTGCATAAGATGAGCGCGATAGCGCCATAAATTCATCGATAAATTGTTTCGTTT
CTGGGAAAAGCGCACTACCCGTCACTGTCTCATCGGCTAGCCCCAGGCCTTGAGTAAATTGTAGCCATAA
AACGGGGTGACTATCAAGACCATTCATTCCTTCTTCGTCATTTAAATTATCTAATAATACTTTTCGTGCC
GTAGGGTCCTGACAATGACTATGTGTGGCACTAATATACCGAGGAAAAACATTCACATGGTGATAATATT
GACACGCATAATCACAAAGATTATTTAGCGATAATTTACCAGCAGACCAGGCTTGATAGAATGGATGTTT
CAATAAGTGGTTTTCGTTAAGCTGTCTATCCAGTTGCTGCATATAATTATTTTGTAAAATATCATTAAAT
GTAGTGTCCACGGTTTGCATCGTCATATGCCTTTCTCCTTATTTGGTTCAGAGTACGCTATTATACCGAA
TTTAATCTCAGAACTAAAACCAAGTTTATGTCTTAATATTACCGTTTTTTTAAGCCTAAATGCTTGAAGC
CTTTATTAAATAGCTGGAATATTCAAAAACGCAAATTTTAAAAAAGAGCATAAAGATTTGATTATAAAAT
TTACATCATGTAAGCCGTTCATTGATGAATAATTTAGTTTAACGTCTGCGATTCCACTTTTATGGGTTAA
AAACGAGTTTTCTTAATATTTTTTGTGTTTGATGGGCGTTTATCGCTATTTCATCGAACAAGCTCTTTGC
AATCAGTTTACGAGGCGCTATCCAGGTGCCCGCCACGCAGCGCACAGCGGGTAGAGTCAAATAATGAATA
AAATTGTTTGCATTTAAACCACCGGTAGGGCAAAAATGCAAAGGTAAAATTTCTGTAATGGCGCGTAAGG
TTTTGATACCGCCCATACTTTCTGCAGGATAAAATTTAAGATAATTTAATTTGAGTTGATAGGCCAACAT
GGCTTCGCTTAACGTCACAATGCCGGGCATATAAGGTATGTTTTGTTTTTCGGCTTCAAGAACCAATGGT
TTGCTTAAACCTGGGCTTACTGCGAATTTTGCTCCAACCGATTTTATCTGAGAAAATTGTTTGGTCTCAA
TGATCGTACCCGCTCCGACGATAGCTTCTGGAAACTGCGTATTTATTTTCTCGATAGCTGCTAAAGCGCA
AGCAGTGCGTAAGGTAATTTCTAAAACGTTAAATCCAGATTCCAGCAAAGTTTCCGCTAAAGGAATTGCA
TGTTCTATGTTATCCATTACAATAACCGGTATAATGCGATTCTGGTTTAGAATATCAATTAATGTAAACA
TCAAAAACCTATAAAATGATATGCATAATACCTTCGTCTTTTATGCGAATCAAATATGGATAAAGATCGA
ACTGAAAAATTTAATCTGAATACGTTTGTTTATGTCTAAAATGAAACATATTGGCGCAATTGGTGAGGCC
ATGTTGGAATTATCGCACCAAACACCTACGTTATTATCACTTTCGTATGCGGGAGATACGTTAAACTTTT
CAATTTATTTATGTCGATTATTACAAAATCAAGCCTATAAAGTGCACTACATAACCGCTTTAGGTCAAGA
TTTCTATAGTGAAGCGATGTTATTGGATTGGAAAAAAAAAGGTCTTCAAACGAATTTAATTTGTCGTATA
GAGAATAAATTGCCTGGACTTTATTTAATTCGGACTGATAATAATGGCGAAAGAACATTTTATTTTTACC
GATCAAATTCAGCTGCACGGGATTTATTTAAAGGAAACAATCGAAATGATTTATCTCGGCAATTGATAGA
AATGGATTATTTATATTTTTCAGGAATTAGTTTGGCTATACTCGATGAAATGAGCAGAAAATATTTACTT
TGTATTGTCGAAAAAGCAAAACAAAGAGGGGCGACAATTATTTTCGATAGTAACTATAGACCTTCATTAT
GGACGAATCCTGAGTCTGCGAAAAAAGTGACTCAAGATTTTTTAAAATTTGTTGATATTGCTTTAACAAC
GTTTATAGATGAACAATTAATCTTTGGTGATACAAATCCCGAAGCATGTGTTCAACGATTGTTGAAATAT
GGGATCACTGAAATAGTGATTAAATGTGGTTCTGATCCTGCTTTAGTTGCAACGACAGAGGGGCAACAAC
GTGTTCCCGCGTGTCCAGTGAGTCGAATCGTCGATACGACAGCCGCAGGAGATTCTTTTAATAGTGCTTA
TTTAGCATCACGTTTTTTAGGGTTTGATCCCATCCATGCGAGTTTATATGGTCATCAATTAGCGGCGCGG
GTTATAACACATCCTGGCGCGATTATTCCTCAAAGTTTAATGCCTTCTTTATTTTGAGTGATGCAGGAAG
TAAATTATTGTATTGCTCATCGAAATGACGTCCGTAGATTTGATAATCACGGTTATTAAAATGTAGGAAA
TGGACTATTGAATCATAATTTATAAATTTTTTTGGATGATTAGATGGTTATGGATAACGATCGGAAAAAT
ATAAACACGAAACGATCTATCGATGAAGAGGGTGAAATTTATGAAGGTTAACATCGTTTGTCAACACACG
ATGACATTAGGTGAAGGTCCTCTCTGGCATCCCGTGGAAAAATGTTTATATTGGGTAGATATCGTTGCTG
CGACGTTGTATCGATTAAATGCGGATAACAGTATCAATAAGTTTATAATGCCCAGCGAAATAGGTTCAAT
TGCATGGTCCGCGCAAGGTGGTTTAATAGCCGCATTGAGGGATCGTTTTGCAACGATTGATACAAACACG
GGATCAACTCAAACGATTGCTTTACCTTTGCATAAGATGAAAAAGGTGATGTTCAATGATGGCAAATGTG
ATAGACAAGGACGGTTTTGGGCAGGTACGAAAGATGTTAAAGAACAAGAACCGATTGGTGCGTTGTATTG
TCTGAATAAAGGGAATGTAGTAGAGATGCTGAAAGGATTTACGGTGAGTAATGGCATTGCGTGGAATTTG
GACAATAGTGTGATGTATATTTGTGATTCGCCTTCTCGCCAAATTTATCAATATGAGTTTGATAAGCGAC
GTGGAAGTTTAGGCCAAATGCAGGTATTTGCGCAGATCCCACAAGAAGAGGGTTTCCCGGATGGACTTAC
CGTTGATAGTCAAGGTTATCTTTGGAGCTGTCATTGGGATGGTTGGCAAATCACGCGTTATACCTCAACG
GGTGAAATAGACAGTATTATCCCTATGCCGATCCCTAGACCCACGAGCTGTTGTTTCGGGGGCCCTGATT
TAACAACTTTGTATGTGACATCGGCTTCGATTGGTTTAAGTGCATCTCAACTGGCTGATGCGCCGCAATC
AGGAATGATTTTTTCGATAGAAACCGGCATAAAAGGCTTACCCGAACCTGGTTACTGCGCTTAAATGAGA
TTGGATTCTTATAAAAATGCTGTCATAAAAAATTTTCATTTTTATCAGTAATTTTTATTAGCAAAAGTAT
GAATAGACTTAAAAAAGAGATTATTTATGATAAAAATATCAAATCCTAATGGGTTGGTTTATACAATTTC
TGGATTTGCCGCTTTAGCAGGATTGTTATTTGGCTATGATACAGGAATTATTTCGGGCGCTATTTTATTT
ATTAAAAAAGATTTTTTTTTAACGAATTTTCAAATTGAGTGCGTTGTTAGTGCTGTTTTGTTGGGTGCTT
TAATCGGTTCGGGCGTCAGTGGTCGAGTCAGTGATTTATTTGGTCGACGTAAAATACTTCTATTTACTTC
AATGACGTTTATCTTAGGATCTTTAATTACAGCGTTTTCACCTAATTTAACTTTTTTAATGATAGGCAGA
ATAGTATTGGGACTTGCTATCGGTATCGGTTCTTTTACGGCCCCTCTTTATTTAGCGGAGATTGCCCCAA
AACGTATTCGGGGGTTGTTGGTTTCTTTAAATCAGTTAGCCATTACTATCGGTATCGTTTTTTCTTATAT
GATTAATTATTATTTTTCTGTTTCAGGTGGATGGCCTTGGATGTTTGGTTTAGGAGTTATTCCCGCGATT
ATTTTATTTTTAGGGACGCTGTATTTGCCTGAAAGTCCACGATGGATGATTTTAAAGGGTTGGAATCAAA
AAGCACGTACAGTTTTACAATATTTACGGCATAATGAAAACATTACTAAAGAATTTGACGAAATCTGTCA
AACAGTGGCCATTGAAAAAGGGACACATCGTCAATTATTGGCAAAATGGTTACGACCTATTCTCTTTATT
AGTTTAGGCTTAAGTTTTTTTCAACAAGTTACGGGAATTAATGCCATTGTGTATTATGCGCCAACTATTT
TACAACTAGCAGGTTTTAAATACGCGAGCAACGCTATTTTAGCAACACTCGGTATTGGAATAATTAATGT
ATTATTTACGCTTGTCGCATTACCGCTGATTGATAGATGGGGGCGTCGTCCTTTGTTATTGTATGGCCTT
TTAGGGATGTTTATAAGTTTAGTGAGTTTAGGATTAGCTTTTTATCTCCCTGGATTTACCCAACTACGTT
GGGTTGCTGTAGCCAGCATGATTCTTTACATTGCTAGTTTTGCAATGAGCTTAGGCCCTATAATGTGGTT
AATTATTTCGGAAATTTTTCCATTAAATATTCGTGGAGTGGGAGCGAGTTTAGCGATTTCGATGAGCTGG
GGTTTTAACCTGTTAGTATCGTTAACGTTTTTGACGTTGATCGAATGGATAGGGACGAGTTACACGTTTT
GGCTCTATTCATTTTTATGTATATTAGGCTGGATTTTTGTTTATTTTATTGTTCCAGAAACAAAAAATTG
TTCTTTAGAACAAATTGAAAATAATTTACGTTTAGGACGTCCTAGTCGTGAATTAGGTGCAGCGCTACGC
CTTTCTTCTTTATTTGAAAAACTAAAAAAAACCGTTGCTTTTTTCTAAATCAGAAAAATATGAGAGATTT
TAAATGATGTTGAAAAATAAAGTTATTTTAATGACTGGATCGACGAACGGAATTGGTGCTGAGGCGGCAC
GACGGTGTGTTGCTGAAGGCGCTAAAGTTATGATCCATGGTCGTAAGGAAAATTGTGCTAAAAAATTAGT
TCACGAACTGGGAGAATCAAGCAGGTTTTTGTTAGCTGATTTAATGGAGGAGCATGCTTATTCTTATTTA
GTCAAAGAAACGGTAAAAAAATTTGGTCGTTTAGATGGTCTCGTCAATAATGCCGGTATTTATCCACGAA
ATAATATTGACACCGTTTGTTTAAAAATGTGTGAGCAAATAATGCGAGTCAATTTCTATGCGCCTTTATT
TTTATGCAAAGCGGCTGTAGACGTTTTCCGTCGTCAGAAAAAAGGGGGAACGATAGTGAATATAGGCTCT
ATTAACGCTTATACCGGTCAGCCTGATCTTTTGATTTATTCTGCTTCTAAAGGTGCCCTCATGACAATGA
CCCGTAATTTAGCGGATAGTTTAGGGCCTGAATTTATTCGAGTGAACCAATTAAATGTGGGATGGACACC
GACTGATCAGGAGGTTTGTTTAAAACGAAAAGAAGGCTTACCTGAAAACTGGCAGGAAAAGATTCCAAAA
ATGTATGCGCCGAGTGGCCGTTTATTATCACCTCATAATGTAGCGTCCCACATTGTATTTTGGCTTGCCG
ATCAGTCCGCGCCCGTGAGCGGTGCGGTCTATGAAGTTGAACAATATCCCATTATTGGACGCAATCGTTT
AAATGAGTTGATAATACAATAAGTTAAGAAAAAAATTGGATCTATTTCAAAAATATAAAATGCGATTTTC
TTCGAGGTTTCATTATGAAGATTCAAGATGCTCAAGTGTTTATGACGTGCCCTGATCGTAACTTCGTGAC
GTTAAAATTGGTTACCAATGAAGAAGGATTATATGGTCTTGGTGATGCCACCTTAAATGGGCGTGAGTTA
GCGGTTAAAGCGTATTTAGACGATCTTATTCCGTGCTTAATAGGTCGAGATCCCGCGCAAATTGAAGATA
TTTGGCAGTTTTTTTACCGCGGTGCTTATTGGCGCCGTGGACCTGTAACAATGGCTGCTATTGCGGCTAT
CGACATGGCGCTATGGGATATCAAAGGAAAATCATTAAATACACCACTTTATAATTTGTTAGGTGGAAAA
AGTCGTCAAGGAGTGATGGTGTATGGACATGCGAATGGGAAAAATATTACAGATACACTTTCTCAAGTTG
GAAATTATATCGATATGGGGTACTTAGCCATACGGGCCCAAACCGGAGTGCCTGGCTTACCGAATAGTTA
TGGGGTATCTAAAGATAAAATGTATTATGAACCTGCAACGAAAGGATTACCACAAGAATATATATGGTCC
ACCGAAAAATATCTCAATTATGTGCCTAAATTATTTAAAGCGTTGCGTAAGACCTATGGTAATGATATCC
ATTTCCTTCATGATGTCCATCATCGTTTAACCCCTATTGAAGCGGCCCGTCTAGGAAAAGAATTAGAGCC
CTACCATCTTTTTTGGTTGGAGGACACTGTGCCTGCAGAGTTACAGGAAGGTTTTCGAATTATACGTCAG
CATACAACAACACCACTTGCGGTAGGCGAAGTATTTAACACAATATGGGATACGCATCTATTATTTACCG
AACAACTTATTGATTATATTCGTATGTCTGTTGTTCATGGGGGTGGAATATCACATTTAAAAAAAATAGC
AGCAATGGCAGAAATTTACCATATAAAAACAGGATGTCATGGTCCAACAGACGTTTCACCGATTACAATG
GCGGCCGCGCTACATTTTGATATTTCAATTAATAATTTTGGTATACAGGAATATATGCGTCACACCGAGA
AGACCAACGAGGTATTTCCCCATCATTATCACTTTGATAGAGGTTATTTATATCCTGGTGAACAACCGGG
TTTAGGTGTAGATTTTAATGAAAAATTGGCAAAAAAATACCCTTATGAACGCGCCTATCTGCCCATTAAT
CGAAAAATAGATGGAACGTTATTTAATTGGTAAATCCGTGTTAGTTTGAAAATAAGCCTCTTTAAAGAGG
CTTATAGTGGTTAGTAAAACAAAAATAATATTATTGTTTATTTATCATTAATATATTATTTAATGTTTTT
ACGAATCCGGCAGGATCATCCAATGGTTCACCCTCAGCAAGTATGGCCTGGTTTAAAAGTAAATGAGACC
ATTCTGCTAAACGAGCATCATCTTGTTCATCTTTCAAATCTTGTATAAATTGATGCTGAATATTAAGCTC
AAAAATGGGTTTACTTTCTGGAATTTTTTGACCCGTCGCTTCTAACATACGTCTCATTTGACTATTTAAT
GCATTTTGTTCTTTTACTATACATGCAGGAGAATCGGTCAAGCGTTGTGAAATACGAACTTCTTTAACTT
TATCCTTCAGTATTTCATGAATATGTTTTAATAAGGATCCAAATTCTTCTTCACATTGCTTTTTCCGCTC
TTCATTTTTTTCTTCAGTGATCCCTGAAATATCGGAATCTTTTGAAACCGATTGTAATTGTTTACCTTTA
AATTCAGTTAAATGAGCAACTAACCATTCATCAATACGATCATGAAGCAGCAATACCTCAATTTCTTTTT
TACGAAAAATTTCTAAATTAGGACTATGGCTTGCCGCTGCGAAATTTTCTGCAGTGATGTAGTAAATTTT
GTCTTGCTGTGGTTTCATTCGTGCCACATAGTCTTCTAAACTAATGGTTTGCTCACTTTTATTGAGATGC
GTTGAACTAAATCTTAAAAGTTTAGCCAATGAATCACGATTTATAAAATCCTCAGAAAAACCTTCTTTTA
AAATATTGCCGAACGCTTTCCAAAATTGTAAATATTTTTCAGTTTGTTCTTTAGAAAGATGATTCAGTGT
TTCTATTATGCGCTTGGTGATCGCTGAACGAATATTGTCTACCTGCTTATTATTTTGCAAAACTTCTCGA
GAAATATTTAACGGGAGATCATTGCTATCAACAATTCCTTTTACGAAGCGCAAATAACGCGGTAAAAATT
GTTCTGCGTCATCCATAATAAATACACGCTTAATATAAAGTTTTAACCCGCGTGGTTTTTCTTGTGTCCA
AAAGTCAAAAGGATCAGCTTGAAGCGGTAAATAAAGTAAAGTCGTATATTCTTGATTCCCTTCTATTTTG
TTATGGATCCAGCTAAAAGGATCCTCTTGATTCTGCGTGAGATAAGTATAAAATTTCTTATAGTCTTCAT
CAGTAATTTTATCTTTCGGTAAAGTCCAGAGGGCAGTTCCCGTGTTCACGGTTTCCCAAAGGGTTTCTTT
TTCAACCGATTCACCGGATTGATTTTCTTTTGGATCAGAAACTTCTTTCTCTTTAGCATTTTTTTTCATA
CTAATAGGGAAATTAATATGATCAGAATATTTAGTAATAATGCCTTGTAATCGCCAATCTTCTAAAAATT
CGTCGATATCTTTCTCTTTCTTTAGATGCAAGATGATCTCTGTTCCTCGATGAGGTTTAGTTATTGTTTC
AATCGTATAACCATCATTAGATTCTCGATTATATTCCCAAGCAACACCCTCTTCAGGCAATTTTCCAGCG
GCGCGAGTTTTCACAGTAACTTTATTCGCAACCATAAATGCTGAATAAAATCCAACACCAAATTGGCCAA
TAAGCTGAGTATCGTGGTGGGCGTCCCCTGTTAGAGAATCTAAAAATTCTTTAGTGCCTGATTTAGCAAT
GGTACCCAGATTAGAAATAACCTCATCCCACGTCATGCCTACTCCATTATCGATGAGCGAAATGGTCCGT
TTCTCTTTATCCGTAATCAAAGTAATTTGGGGGTTAGGGTCTTCTTCATAAATTTGAGGATTGGATAAAG
CCTTAAAACGTAGTTTTTCAATGGCATCATGTGCGTTTGAAATGAGCTCGCGTAAAAAAATTTCTTTATT
TTTATAAATTTTATCTATCATTAAACTTAATAATTGCATACTTTCTGTTTTAAAGCGCAATGTTTTTTTT
TCAGAAACGGTTGTCATAAATCCAATGCCTCATTTTACTAAATAGCGAGTTTGTAGACGTAATATAAGGA
CAATTTTCTCAATTTCAAGTTGAAAATTCGAAAAAACAAGAAAATATAAAATAGAAAATGAGGTTTATTG
AAAAAATTTTTAAATGAAAAAAAGTGAAAATAAAAACATTTTACGAAAAAACCTCTGAAAACATTGATAA
GTCTTCAGAGGTTTAGTTCGTCTATTTTTAAAATTCTAAATCTTCTAAATCGAGTCAGCAGAGCGATGTG
CTTCTATTTTATTTTAAATCAGCGAAATTCGCAAAATTTGCTGAAAAGGGTAGAGGTGGTTCTTTTTCCT
CTTTTTTTTCAGATGAAGGTTCGTGATTAATGACACAAGCCAATATCCAAGCGACACCGAGTTCCAACCC
TGCTAAAACGACACCCACTAATACACCATCTATTATCATAGTAGTCCCCCATTAAATTGTTGAAATTTCT
AATAAACGTATAAAATTTTTTAATAAACGCTTTAAAATTTAACTTCTATTAATTGATTTACTTATTAATA
GTGGACTTTTAGCGAGAAAAGCGGTAGCGGGTCAAGAGGAAAGGGTTGTAAGTGCTTGGATAAGAAAGAT
GCAATTCAATCTCTATAAGCGATTTACAGAACGCGTTGTAAGTTTAGCGCCTAGGTTAATGCAAGTTGAA
TGCCATTACTAATAAATAAAACACCGGCAATACCGAGTCCTAACAGTAATGGTTTTCCACCTTTTACTTT
AAATCCTTTCGCTAAAGGGTTTTTTCTATAACGCCCATGCCAAACCATTAAAGAAGGAAGCAAAATAAAA
AGTATTGCGCAGTAAATTCCAGCATAACTTAATGCACCGATGAAAGCGCCTGGATAAAATAAGACGATGG
TTAAAGGCGGCAAAAATGTAGCGAGATAAACAATAATTCCACTTTTTCCCCGTTTAGAGAGACGCAGACC
ATCCGCCAAAAAATCAGATAAACTTAAACCACTTGCCAAAAATGAAGTGGCTAGGCAAATAGAAGTAAAA
ATTCGTGCCATATAAGTAATAAGCTGATTATTTAAGGTATGACTTAATTGCATAACAAACTCACTGGTTG
AGTTTTTTGAATGTAACATATGAATTAATCCATTCTTTCCTTCCCGAGCAATAACGCCCATAATACATAA
ATTCCAAAATAAATAACAAAAGAGCGGGATTAAACTACCTATTAAAATAGCTTTTCGTAATTTGGGAATG
TCATTTTTAAAATAAACGCGAAGACTAGGTATTATATTTGCAAAAGTGAATGAAGTTATCATGACCGTTG
CACCACTTGTTAAGTAGAGTAGATTTCCATTTTTTAATTTAATGCCTGAAACGTAAGGAATAATAAATAG
AATCAATAAAATATAAATGCTCAGTTTACTCAACATTAAACCGCGATTTACGTAGTCTACATAATGAATG
CCCTTATAAACGACGTAACTTAAAATGCTTACAAATAGCAGAATAGACAACCAATGAGGTACCTTAATAC
CTAAATTAAGCATTAAACCACCGAGAAAATCTCCACCACCTGCCATATAAGCTGCAAGAACAGAGTAAAA
TAATAAAAGATAACTGATCCAGGCGACGGATTCCCCAAAGCGACCTAATAGTATCCGTGACATGGAAATA
ATATTTGTATTTGCGGGAAGCCATAGATTAACTTCAAGGATTAAAAAAGCGCTGGCGGTCATAATAAACC
AGCATAGCAATAAAAGGAGTAAAGAATTTATGAATCCTGCTTCGGCTGTGGCAATAGGTAAAGCTAACAT
TCCACCCCCTATTGCTGTACCTATAATCAGTAAAATGCCTCCAAGAAGCTGAGTGTCTATTTTGTTGAAC
ATAGAGGGCGAAAAAATTGCAAATGAGAATTTAGTCTTAATATCTAAAGTTTAACGTACAACAAACCTTT
TTATCACACAAGTAAAAAATTTATCTTTAGAGTCAGATGATAAAATTATAACCCCATACGTGGGTGGCGA
ATGATCGCTTAAATTCGATTAAAAATTTTTTGCCCGAGTTTGAGTTTGACCCGAGTTTGGCGATAGCAGT
GAGCGGCAGTTTCTTGCTGAGGATGCGGGGATTGCCCATCTTGTAGGTGAAATAACTACAAAATTTGCTA
TATTGTTTTTAGGCAGAAAGCGTTTTAATCAACTATTTTGTTACTGAACTTATTCGGTGGTAATATGGAA
CTTATGCCACAATTAAATGTCTCTACCTATAACCCCGCGGAGAGCGCGGATGATAAGCTTTATTTTACCC
CTTCAGCGATTAAACACATTAAAAAAATCTTGGGAAGGTTAGGTGAAAAATCTTTCCGTTTAAGTGTTAA
ACGTTCAGGGTGCTCTGGTTTTTCTTATGTAGTGGATTATATAACGAGTTCTCCTCCTGGGGATCTGCAA
TTTCCTATTGACAGTGATTTAGTGGTTTTTGTTGAACCGATAAGCTTTCCGATGCTTAAAGGGACGCATA
TTGATTACGTACAAAAAGGACTTACTGGAAAGTTGAAATTTATAAATCCAAATCAAATCGCTTCATGTGG
ATGCGGTGAAAGCTTTAGTATAGAGGAAAAATAGAGGGTTAAATCCCTCACTTATGAGATATAAAATTAT
TACGATAAATAACAAGCTGGGATTACATGCACGCGCTTCGATGAAGTGGGTTAAAATCGCTAGATGTTTT
ATTAGTCAAATTACGCTGAGATGTAATGGAAAACAAGTAGACGGAAAGAGTATTTTAGAAGTTATGGGGC
TTACAGCCCGACAAGGGAGTCCTGTTGAAGTTATTGTTCAAGGAGAAGATGAAGCAGCCGCTTTAACCGT
ATTAGAAAAATTGGTTACTGACAGGTTTGGTGAAGAAGGATGATCGTTCAATGCCGATTTTTTTTGGCAA
AAGTATTTTTTTTTTATTGATTATTCCTTTAAGTTTAACAGCCGCACAAGCACGTGATGAAACGGTTAAT
CAATTCATTTTTTTGAACCATAATTACCGTATTCAACAACGAATTGAAATTCAAAGCGCTGCTTTATTAA
ATACCCCGTATTTGGAAGGTGCTCTCGGTGAGGGAGTTAATGGCCGATATGATCAAAGTCCTTTATATCG
CTTTGATTATTTTGATTGTGAAACGTATGTTGATACGGTTATGGCACTCGCGTTAGCCAAAAATCTTTCT
GATTTTAGAAATAAAATGAATCGAATTCGTTACAATCAAGGACAGGTTAGTTTTACACGACGTAACCACT
TCCCTAGTGCAGATTGGATCCCAAATAATAAAAGAAATGGCTATATCCGAGAGTTGAATTATTCAATTGC
AGGTCAAAAAACGCAAACAAGTAAAGCACAAATAAATTTACGGAATTGGTATCGAAGATTAACTATTAAT
AGAATTCAAATCCCCTATTTAAGTGACCACGAAAAAGAAACGCGATTACGTCAATTAAAAAGAGAAGCTC
GGGCTTTTTATGGAAGTAAAACGGCGAGCATATCATTTATTCCTGTTTATGATTTACTTCAACATTCCAA
TTTAAGACAACGAATACCTTCTGGAAGTTTAATTTTTTTTGTGGGTCATGATTCCTATCTAAGCGCTCGA
ATAGGAACTTCTATGAATGTACTGCATATGAGTTTCGCTATTTGGAAAAATGGCCAACTTTATTGTCGTA
TGGCTTCATCCAAGGCGGGAAGAGTATTAGATGTTCTTTTCCCTGATTATTTAAGAACCTATTTACCACT
GGGTACGTTAAAAGGCATTAGCGTATGGTCTATCACCGAAAAAAATGAGAGGTGATACATTTTAAGCAAT
AATCAATCTATCGTTATAAAGTTCCTGCAATCATCATATTTTCAATAAAAATGGATCCTGTTTGAATAGA
GCTTTTATAATTAATATCATTTCCTATGGCTATGATATTTTGAAACATATCTTTTAAATTACCAGCGATA
GTCACTTCTTCAACAGGATATTGTATTTCCCCGTTCTCTACCCAATAACCGGCTGCTCCTCGAGAATAAT
CCCCCGTTACTAAATTGATACCTTGCCCCATCACTTCGGTAACTAATAAGCCCTTTCCCATTTGTTTGAT
GAGATCATTCAGTTCAAATTGACTCGTTTTTAATAGAATATTATGAAATCCACCCGCATTTCCAGTGGTT
TGTAAACCTAATTTTCTTGCTGAATAACTGTTTAGCAAGTAACCTTGCAATATTCCTTCGTTCACTAAAA
CACGATCAGACGTGCAGACGCCTTCGTCATCAAATGGTGTACTTCCTAACGCATTCAGTAAATGGGGTTT
TTCGTAGATAGAAATTTTTTTATCAAATACAGATTTTCCAAGGTAATCGACTAAGAAAGAAGCTTTTCGA
TAAAGGTTTCCACCTGAGATTGCATTAAGAAAAGCACTAATCACGTGGTTGGCAATTTCTGAGTGAAAAA
GGATGGGCGCATGACACGTGCTTAATCGTCGTGCATTAAGTCGTTTTAGAGTCGTGTTAGCGGCTTCCTC
GGCTAATTTTTCAAATGATTGTAATTGGTTTGGGTCACGACTAAGCGTGTAACTCCCATCACGCTGCATG
CCCATTTTATCTTTTGCGATGAGATGACAAGAAATGGTGTGTAGAGAGCTAGGATATCCTGCCAAAAATC
CATTACTATTCCCATAAACATGAATAGCCTCTTGAGTCGACAAAACAACGTTTTCTGAAGTTAATCGATT
GTCGATAGCCATTGCCTTCGCTTCACACGTTTTTCCTAATGCAATCGCGTGTTGAGGATCAATCGACCAC
GGATGATAAAGATCTAGATCGAGCGGGTTTTTTTCTAAAAAATGAGATTCCGCTAAACCATTAAAAGGGT
CTTCTGTTGTAAAACGTGCGATATGGCAAGCAGCTTCTACCGTATTTTCAATCGCTTGCGAACTAAAATC
CGAAGTACTTGCAGAGCCTTTTTTGTAACCAAAGTAAACAGTGACCCCTAAACTTTTATTTCGATTATGC
TCGATCGTTTCAACGTCTTGGTTGCGAATGCTGATTGAAAACCCCGTGTCATGATGAATATGTGCTTCGA
CCTGAGTAACACCGCGTTTTTTTGCCCTACTCATCAATTCAATAAGCTGATTTTTATAGTCTGCTTGCTT
ATTGATTAATTCTAAGGGATGTTCATGTTTTAATTGCGTCTGCATAACTCACTCTCGAAATTAAAGTGTA
AAAGAGTATAGCGATACGTGTTAAATTTCGCTAGACTAGCTAATCATTGGGTTCATAGACTGGCTCGGTA
GGATAAGGTCACCATAAAAATGCAACAATTTATTGAATTTGGTTTACGACACTGGGAGCTTTGGTTAGCA
TTTTGTGTTATTTTAGTATTATTATTAACCTTCGAATTACATGCTAAACTAACAGGCACACTCCCGCTTA
GCGTTCAAGAAGCTATTTTCAAGATCAACAGAGAGGATGCTATTTTTTTAGATGTTCGTGATGCGCTGAG
CTATAAAAAGGGACATATTGCAAAATCCATTAATATCCCTTTTTCTGAGCTTAAATCGAAATTAAGTGAT
TTAGAACCTTATCGAGAAAGGCCTATTATCATTAATTATAAGCCGGGACAATCGCATCATAAACTAGGTC
GATTGTTAAAGAATGCCGGATTTTTAAAATGTTACCATCTTAAAGGCGGAATAATGAGTTGGCAGAACGC
GGCTTTACCTCTCATTAAAGGATAAAGATTTAGTTTTTAAGTACTTGAAGAGGAGTTTTTTATGCAAAAA
GTAGTAATCTATACGAAGCCGGACTGTCCATATTGCGCGGATGCCAAGGAATTGTTTACTAAAAAAGGCG
TTCAATTTGAGGAAATCCAAGTCGATAAAAATCCTGAAAAATTGCAAGAAATGGTAAAATTAAGCAATCG
GCGATCCGTTCCGCAAATATTTATTAACAATAAGTCTATCGGAGGGTTTGAAGAGTTATCAAAATTAGCG
ACCTCCGGAGAGTTAGATACCTTATTAAAAACCGAGTAATTTATGAATAATCAACCTTCCCATACCCAAG
CTGAGCAGCCTGAATTTATTATCCAGCGGGTTTATGTGAAAGATCTGTCTTTAGAGACGCCACATTCTCC
ACAAGCCTTTAAAGAAGAATGGAAACCAGAATTAAATTTGCAGTTTACTATGGATACTGCGGTCATAGGA
ACTGATGAACATGAAGTTGTTTTAAAAATTACGGTGACAGCAACATCAAACGGTAAGACTTTATTCTTAG
TTGAAGTAAAGCAATCGGGTCTTTTTACATTAAAAGGATTTAATGACGTACAAATTCATCAGGTTAAGAA
CATTACTTGTCCAACCATTTTATTTCCATATGCTCGGGAAGCCGTTTCGGATTTAGTGGGTCGAGCAGGG
TTTCCTCCTCTCTATTTAGCACCGGTTAATTTTGAAGCGTTGTATGCGCAACAAATGCAAGAGCAAAAAA
ATAAAGAGGGTGGGCAAAAGGAAAACACGTCCAATTCAGTGACTACACCTTAATTTTTAACGTGTTTACA
GTTGCATTAACAGGCGGAATAGCCAGTGGTAAATCCACTGTCGCTCGTTATTTTGCAGAATTTGGTATAA
ATATTGTCGATGCAGATCAAATTGGTCGTGAACTTGTTGATCATGACGCCACTATTCGCGAGAAGCTCGT
TTCACGTTTTGGGCATAACCTATTAAAAAAAAACAACAAAATTGATCGTGATCATTTACGAACCATTATT
TTTAATCAGATCGACGATCGTGAATGGCTCGAAGAATTATTGCACCCTTTAATTTACTGGAAAGTAAGAG
AAAAAATAAAAAAAACGACAGGCGCTTATTGTCTTGCAGTAATACCTTTATTATTGGAAGGGAGAACGTC
TCATTTACTGAAGAAAAAACCGTTGACAGAAAATTATATTGAACTTAATCGTATTTTGTTGGTGACTACC
ACACGGAATCTACAGATTCAACGCGCTAAGGAACGTGATTTTCTTGAAAAAGACCAGATTGATTCTATTT
TAAATGCACAAATATCATCTCGAGAAGCCATTAAACAAGCGGATGATATTATTTATAATGAATCAGATTT
GAAAAGTCTTTATAATGCGGCGAGCGCACTGCATAAAAAATATCTTTCCTGTTCAATGACCTCTAAAAAT
TCTCTTGATGATTCAAATGTTCTTCGCTATTATCTCACGTTTAAATAGGAATGATTCTTAATTTCATTTA
ATTTTTATTTAAGTTAGCTCTATTAGAATAAGTTACATTTTTTATTTTGAATGGAATCCGTCCTAAAAAG
TGTTTTTTTGATATTTAGCGTGAGAGGACAACATGTATATAAAAAAAACCAAAGCTTTACGCTATGCGAT
TGCTCTGTTTCTAACAATAGGGACAGTTTTATCCACTGGATTTTTAAGTTTTTCCGGATTATGGGTTATT
TATCCCTATACTATCCCTGCCATATTCGCTTTTTTCCTTTCAGGCGTTATTGAAGGAAAAGTTTTTGGAG
TTAGTATTTTTAAAGGTTTAGCACGATTAAAATTATTGACATCGAATGCTGATAAACATTTGTTATTTTG
GGAGTTAAATAAATATGTAGAAATCTCTTCTTTTCAAAATAAATACACATGTGATTTTTTAAAGGATTAT
TGCGCTCAAAGAAAAAAATATAAAGCATTAAAAAATAAATCGAATGTAGACGGGGAGGATGTAAAAGAAG
CTAAAAAAAGATTGGAAGAGCTGAAGACATTTTTTTATCAACAATTAAAAGAGCCTGAACATACCGTAAC
ATCCTATATTAGCAAAGAATTGAGAGAAGTCAGTTTACATGAATTAAAATCAGCTAAAAAAAGCGTCGCA
TTTCTACGTTTTTTTTGGGCAATCAGTATTATAGTTGGTATTGTTTCAGGATTTGTAACTGCTTTTGCAG
TACAAGAAGCCATAACAGTGGGTTTAGCATGGTCATTATCGGCAATGGCGCTTTCCGCTATTATATGGCC
GGTTGCTTTATTTGCAGCAATAGGCGCAACGTTTTTACTTTATTATGTTATGACTGATATTGTAAAAAAT
GATTTGATTAGCGAAGCCTGTATTAAAACATTTCGATTATTTAAAAGAAAAGACAAAGAACCAATAAGCG
CTTATTTATTACGTTTAGCAAGCTTATCTATCGTGGTAATAGGGGTTATTGGTTTAACGGTGTTTGCAAC
CGCAGCTTCCGGTGGCACGTGTTGGATAGCGATGCAGAAAGGAGTAAAATTATTAGTGCCCAAATTACCT
ACTTTTGTAGCTTATTGTGCGAGTGCAATTTTAATCCCTATTAGTTTTTCAACGGATTTAATTTATGCCT
TTAGTACCACTTTTCAAACCATTGATACGTGTAAAAAAATATTTTTTTCGATGGTTGAACGCGCAAAACA
TCCTCTTAAAACGATTATATCAAGTTGCGTGAATATAAAAAATAATTTAAAAAAGACTAAACAAGAAGAG
ACTTGGATACAATTTTTAAATCCTTTTCGTATTCTCGCTCAATTAATTATATCACCCATACAATCGTTTA
TTTTTGTAGGGCATTTAATCAGTGTTGGTTTAACAACGGATCGTTTTTTCAATGTTCCGCCTCTTCTAGT
GGCCGGCGTATGTACAGTATCAGAAGGGTTACAGGATTTTAGTTTCTTAACGACACAAGATGAGGACCAC
ACTGATCAGATGAAAGATGATCATGATCATCAAAACTTATTACAATTACCTTTACAAGTCCTTTTTTCTC
CGCTTCTTTTGTTGATGGGAACTGTTTATTGGGGTTTTAAAAACGATAGAAATAAGACTGATTTTTTTGA
AATCTTAAAAAATACATTTGAATTACCCTTATTAAATCTCATTTTTTTCCCCTTGTTACTCCCAGGAGCC
TGTTGGGATTGGATATTTAAAAATCCTCACAATGGAGACTCATCGTTTTTGACGTCTATGAAAAAAAGCT
TTGAAGTGCATACGCATAAAGCTGAGGATGGAGAAGAGGAGCCCTTTATCATCTGTGAACTATCCGAGGA
ATGGCGGGAAGTTCAACGGCCTAGAATGATATTGCAAAATGCTGAAAAACGGCTACAAACTACGTGGATG
GATAAAAAAACAGCAACTGAAAAACAAACGTGTTTAAGACAATTAATGTCGAAAGAGGTATTCAATGACG
TGGTATTGGATTTGAAAGAAGGTAAATCTTTTACCGATATTTTGATTCAAAATCCTAAAAAAATAAAAAA
TAAATTGGAAAATTTTAAACCAAACATAAATGGTTATCCTTATTCTGTTAATCGTTTTTTTGAACAACCC
AAAACCTGGATAAGTATTTTTAATAAACGGCGTAACTTTTTGTCGAAAACTCATTCAACAGACGCGACCA
CTTTAAAGATGGTTAGAAATGCGTTTAGTTTAGTAAGGAATTAGGTCCTATCGCACTCGTAAACTTCATC
TATACTATTAAATGTGAACACTTTCTGAGCCTGGCTTAGCGATTGTCATATCTGAATTTCTCTTGGAAAA
ATTTTAACTCGTTTATGCAGATTGACCACTTTCAGGTATAGTTATACCTGTAATCGTAACTGAGATATCG
CTATGAATTCAAAATTTGATGGCTCAGATGTCAAAATTTTGAAAAAAAAAGTCGTTTATCAAGGACATTT
TCAGCTTGAACAATGGAAAGTAAAATTTCGTTTATTTAATGGAAATTGGAGTGCAACACAAACCCGTGAA
ATCTTTGAAAGAGGCGAAGCGGTGGGTATTCTATTGGTTGACATTCATCGTGATCAATTGGTTTTAATTG
AACAATTTCGTGTAGGTATTGCAGGTAAAACCGGGAATCCGTGGTTAATTGAAATAGTAGCTGGTGTCAT
TGATAAAAATGAACCTTTAGAGCAAGTAGCCCGTCGTGAAACAAAAGAAGAAACAGGTCTAGAAATAAAT
AATTTATACCCTATTTGCGACTATTGGGTAAGCCCAGGAGCCAGTTCAGAGCGTGTTTATCTTTTTTGTG
GACAAGTGGATGCCCAATGTGCAAAGGGAATCCATGGCTTAACGGATGAAGGTGAGGACATTCGTGTCTG
TGTTTTAAATTTAAACGTGGCTTATCATTTACTCAATCAAGGAAAATTTAATAATAGTTCGACTATTATT
GCATTACAGTGGTTACAACATAATGAACAAAAGATGAGGAAAGCTTTTTTAAAAAACAGTAATTTATGAC
AAAATCTTCTCCAAAAAAATATACTGCCGAAGCGATAGAGGTACTCAGCGGTCTTGATCCAGTAAAGCGC
CGGCCGGGTATGTATAGCGATACGTCTCGCCCGAATCATTTAGCACAGGAAGTGATTGATAATAGTGTTG
ATGAAGCCATTGCCGGTTATGCACGACATATTGATGTAGTGTTACATGTAGACAATTCTTTAGAAGTGAG
TGACGATGGTCGTGGAATGCCGGTTGATGTTCATCCTGAAGAAAAAGTGACGGGCGTAGAGCTTATTCTG
ACAAGACTGCATGCGGGGGGTAAGTTTAATCATAAAAATTATCGCTTTTCCGGAGGGCTACATGGAGTCG
GTGTATCTGTTGTTAACGCATTATCACATCGTCTGCAAGTGACTATTCGGCGAGATGGATTTATTTATCA
AATGCAATTTGAACAAGGAAATAAAAAATCTAATTTAAAAAAAATAGGTAAAATGGAGACTGCAACATCA
GGGACGTCTTTGCGTTTTTGGCCGGATAAACGCTATTTTGATAATGAAAAATTTTCAGTCAGTCGTTTAA
AACATAGTTTGCGGGCGAAAGCGGTGCTTTGTCCTGGTTTAACGGTTCGCTTTACAGATAAGCAAGCGAA
TAAAAAAGACAAATGGTTTTATGTGGACGGCGTTCTTAGCTATCTAAAAGATAGTTTAAGACAGGTTGAA
CGTATTCCCAAGGAACCTTTTCATGGGCACTTTGCAACGGAAATAGAGGAAGTTGATTGGGCATTATGTT
GGCTTTTAGAAAGTGGCGATGGGTTAATGGAAAGTTATGTTAATTTAGTGCCAACCGTTCAAGGAGGAAC
GCACGTTAATGGTTTGCGGACCGGCTTACTGGAAGCCATGAGGGAGTTTTGCGAGTTACGTGATTTATTA
CCGCGTGGTTTAAAATTAGCACCTGAAGATGTGTGGGAAGGATGTCATTACATACTCTCTGTAAAATTAT
TAGAGCCTCAATTTTCTGGCCAAACTAAAGAAAGGCTTACTTCTCGCCAATCGGCACTGTTTGTTTCCGG
TGTAATAAAAGACGCGTTTAGTTTGTGGCTTAATCAACATGTGGCTGAAGCTGAAAATTTAGCGGAATTA
ATGATAGCTCATGCACAAAAACGTCAACGCAGTAAACACGTCGCACGGAAAAAAGTTTTAGGCGGTGCAG
TATTACCAGGTAAATTAGCTGACTGTACAGAAACCGATTTGAATCGTACCGAATTATTTTTAGTTGAAGG
TGATTCTGCAGGCGGCTCAGCAAAACAAGCGCGCGATAGAGCATTTCAAGCGATTATGCCATTGCGTGGA
AAAATATTAAATACGTGGGAAGTGACGAGTAACCACGTATTAGGATCGCAAGAAATACACGATATTGCTG
TCGCCATAGGAATCGATCCAGGATCAAAAGATTTATCAGGGTTACGTTATGGTAAAATTTGCATTTTAGC
GGACGCTGATTCGGATGGTTTGCATATCGCGACGTTACTCTGTGGTTTATTTTTAAAACATTTTAGCGCA
TTAATAGAAGCAGGACATATTTATATAGCGATGCCACCGCTTTATCGTATTGATAGAGGTAAAGAAGTTT
TTTATGCCTTAGATGATGAAGAAAAACAAATTATTTTGGATAGATTAATCGCTGAAAACAAAGGAAAAAT
AAGTATACAACGATTTAAAGGACTCGGTGAAATGAATCCGATGCAATTGCGGGAAACAACGATGGCGCCT
GATACGCGACGGTTAGTTCAGCTTATCATTGATCATCCACAAAAAACATTTTCCTTAATGGATCTCTTAC
TCGCGAAAAAACGTTCGGGTGATCGTAAAATTTGGTTAGAAAAAAAGGGGGATATTGCGACGATATAAAT
AAACTCTATAAAATCACTAACGTTTTCGAATTAAAGTAAGACCATCACTGATGGGAATTAAGCACATGCT
AATTCGTTTATCCTGGTAAATGGCTTGATTAAATGCTCGAATAGCGCGCGTTTGTTTATCATGAAAGGTG
GAATCTGCCACCTTACCACTCCAAAGCACGTTATCAATGAGCATGAGGCCGCCAGGCCGAAGCAGCAGAA
ACGAACGTTCGTAGTAATTTAAATAATTGAGTTTATCCGCATCAATAAAGATAAAATCAAAACGATTTGA
CTGCCCTTGTTGGATTAAATTGTCTAACGTTTCTAATGCGGGCGCTAATTTCAGATCAATTTTATGTGCA
ACGCCTGCTTTCCGCCAAAAATGTTGTGCTATAGAAGTTGTTTCTTTATTGATATCACACGCGATAATTT
TTCCAGTTTCCGGTAAGGTTAATGCAACCGCTAAAGCACTATAACCCGTATAAACACCGAGTTCCAATGT
TTTTGTAGCACCAATGAGCTCAATTAAAAATCGCATGAATTGACCTTGCTCAGGCGAAATTTGCATGCCA
TGAGAAGCCAAGTGGCATGTTGCTTCTCGAAGTGATTTTAAAGAAGTAGGCTCATGTAAAGAAATAGATA
AGAGGTAGTGATAGAGTTTCTCGTTGAGATGGAGTGTTTGGTTTGACATAATGGCTTACTTATTTTTTAG
TTGCTGAATCGGTATATTTCACTATAGCGTAAAAGTTAAGTATTGTAGTATCGATTTATTTTATTATTGA
CATTCTAGCCAAGCGCAGCCAAAATAGCGGACCTTAAACCGTTAGGTCCCCATCGTCTAGAGGCCTAGGA
CATCGCCCTTTCACGGCGGTAACAGGGGTTCGACTCCCCTTGGGGACGCCATATTATTTTATCTCGCTCA
TTTCATTGAGTGAGATATATCTATAAACACTACAGTTAGTTTTCATTTATAGTGAACGCGTACCATTTGC
CGTAATGACGCGACCCTTAAGGCTCTTATTTGTTTTTTATGATATATTTTTATTTAAAAATAATGAAAAA
CCTATATTGATAATAAAACAAGTCTCAAATAAAGAGTAAGCGAGAAGCAAGCTATGGCACATTTATTCGA
TAAACTATTACAGGGCTATCGTGTTTTTCGAAAAAAATATGTTATTGGTGATAATGCCGTTATGCGGTAT
TTAGCAGATTCGGGCCAAAAGCCTCAGACAATGATTGTTGCGTGTTGTGATTCGCGCGTTGATCCCGCAT
TAATATTACAATGTAATCCTGGTGATTTATTTGTGATGCGTAATGTTGCGAATATAGTTCCACCCTATCA
AAAAGATGAAGCGTTGCATGGCACAAGTGCTGCTTTAGAATTCGGAATTCGAGTGTTGAATATTAAACAT
CTTATTTTATTGGGGCATAGTCAATGCGGTGGAATAGACGCCCTTTTAAATAGAGAACATTTATCCAAAA
ATGATTTTATAAGCAAATGGGTTTCTTCAATAAAGCTTCCAGATAATCAGATAAGAAATCCAGAGGAGAT
TGCAAAATTATCGTTGACACGATCCTATGAAAACTGTATGACTTTTCCTTGGATAAAAGAAAAAGTAGAC
GCTCAAACATTAACGATTTATCGTTGGTTTTTTGATATTAAGACAGGCCAAATGTTTACTTATTCACGCC
GCGATCATATCTATCAAGCATTAGACGTTTAATGTTCATGTTCGCTTATAATCATTGTTTTGTTTTTCAT
TAAACGCTGTTTTTTTTCCTTAACTCGTTTAATTGCAGCATGAATATAAGCCATTTCTTCGTTAGGGTGG
GATGTTTTTTTTATGAATGTTTGATGATGTACTGAATGAAGGCGGTATTTTTTTGCAACGTAACGTTGTC
GTGCTTGTTGAGGGTTATACGGGGATTGCTGTAATGTGAACAGATCAATACAGTCTACTGGGCAAGGCGC
AATACAAAGTCCACAACCGGTGCATTCTTGTTTTAATACAACATGCAATTGTTTCGCAGCACCTACAATT
GCATCAACAGGGCAAGCTTGAATGCATTTGGTACAACCAATACATTCCGACTCACGTATGCGCGCAGTCA
TGGCCGGTCTTTCGTGCTTACGCATTTCTTCTACAAACGGTCCGGCCTCTTTTTTTAATAAGCTCGCTAA
AGCGTGTAAGGTTTTTACTCCGCCGGGCGGGCATTGATTTATTTCTGCTTTGTTTGCTGCAATGGCTTTG
GCGTAAGAATAGCAATCCGAATAGTGACATTGCCCACATTGCGTTTGTGGTAATAAAGCATCGATTTCTT
TAATGTGTTTTTTTAAATCTTTTTTTGAGAGAACGAACGATGTTGTGTCCATTATTAAATGAAGATAAAT
GTAAATAAAATTTAATGTGCAGTAATCGAATTCATTTTTTGCATAGTAACAATAACTTCTTCAGGAATAC
GTTGTAATAAAGGAGTAAACGTGTTTATTCTATGATCGAATAATCCTTTTTCTCGTTGATTCCACGTCAA
GGTTGGGATATTTAAGAAACGTTCTACTTTTTTGGCGGTCATTGGAAGTACGGGTTTTAAATAAAGTATT
AAAATTCTAAAAAGATTTAACCCTAAACTACAGACCGCATGAGCACGTTCGACTGAATTTGGATTTTTAA
TGAGTAGCCACGGTTTTTCAGCATCAATCATTTGATTTGCTTTGTCCGCTAATTCCATAATAAGTTTCAT
CGCGCGATTGTAATTCAGTGCTTCATAATGACTTGAAATTTCATCGCCTTGACGAATAAACGTTTCCATG
AGTGCAGGATTTAATAGATTTTTAGATAATTGATGCGCAAATTTTTTATTAATAAAGCTTGCACACCGAC
TTGCAATATTGACTAATTTTCCGATCAAATCTGAATTAATTTTTTGAATAAAATCGTGTAAATTAAAATC
AATATCTTCTGTCTTTCGACTCAGTTTGGTTGCATAATAATATCGCAGATATTCAGGATCGAGATGGTTA
AGGTAGTGTCGTGCAGAAATAAAGGTTCCGCGAGATTTTGACATTTTTTGTCCATTAACCGTTACGTAAC
CATGCACAAAAATCGCCGTAGGCGAACGAAAATTTGCACTTTTTAATATTGCAGGCCAAAAGATAGCATG
AAAATTAATAATATCTTTACCGATGAAATGATAGAGCTCAGTCGTTGTGGGGCAAGACCAATATTCATCG
AAATGTAAATCGCTATGGCGCGAACAGAGATTTTTAAAACTTGCCATATAGCCTATTGGTGCGTCGATCC
AGACATAAAAAAATTTATTTTCTGTTCCTGGAATTTTAAAACCAAAGTAAGGAGCGTCACGTGAAATGTC
GAGATCGTGTAAGCCTTCTTTAAACCATTCTAAAAGTTTATTGCTGATTTCATCAGCAAGATGATCCTCT
TGTGTGATCCATTGATGTAAAAACTCGGTATAGTCGGAAAGTCGAAAAAAATAATGTTCAGATTCTTTTA
CAACAGGGCTCGTTCCTGTAATAATCGATTTAGGATCAAGAAGATCCAATGGAGAATAAGTAGAACCACA
AACTTCGCAATTGTCACCATATTGATCAAGTGCTTTACAACAAGGACACGCGCCCTTAACATAACGGTCA
GGTAAAAACATTTTCGCTGAGGGATCGTAAGCTTGTTTGATCCTTTTTTTATAGATGTTTCCTTTCTCTT
TCATACGTTGGTAAATGAAACGCGTTAATGCTTCATTTTCTGGAGAATGCGTGGTATAAAAATTATCAAA
TTCAATAAAAAAATCTGTAAGATCGTGTTGATGTGCATCGGCTATTTCGCGCACTAAAGCTTCCGGGCTT
ATGTTGCGTTGCTGTGCTGCGAGCATGATGGGTGTCCCATGCGCATCTTCTCCGGATATAAAAATACAAT
GATGCCCCCTGATTTTTTGAAAACGGACCCATATGTCCGCTTGAATATGTTCTAATAAATGACCGATATG
TAAAGGACCATTGGCATACGGTAGGGCACTTGTGACTAATAATTTTCGAGGTGTTTGCTGCATACTCATC
TTTTGCGTATTATTGAGTATCAAATTCTGCCTTTTTGCGAGCAGTGGCGTCAAGTTATAATTTTCTTAAA
TATTATGTTAAGTCGTGCTAATAAAATCAAACATATTATTGCTATCGCTTCCGGAAAAGGAGGTGTTGGA
AAATCAACGACCGCTGTTAATTTAGCCTTAGCGCTTGCTGAAGTAGAAAATAAAAATGTTGGGATCCTGG
ATGCGGATATCTATGGTCCTAATCAGCCGCAAATGTTAGGGGTTAACGAGAAGCCAACAAGCAAAGATGG
TAAAACCTTGGAACCGGTTTATGCGCACGGTCTACAATCAATGTCAATTGGCTATTTAATTGATGCGAGT
ACCCCCATGATTTGGCGTGGTCCTATGGCGACAGGGGCCTTACAGCAATTATTAAATGATACGCACTGGA
ATAATCTTGATTATTTGGTCGTTGATTTGCCACCCGGCACAGGAGATATCCAACTAACCTTAACCCAAAA
AATCCCTTTATCAGGCGCTGTCATTGTGACAACGCCGCAGGATATTGCGTTGTTGGATGTACGCAAGGCC
ATCGGGATGTTTAACAAGGTTAAAGTACCTTTGTTAGGCATTGTTGAAAATATGTGTATGTATGCCTGTA
GAAATTGCGGTCATAAAGAACCTATTTTTGGCCATGGTGGAGGGGAGCGGCTTGCTAAAGCCTATGATAT
GAGGTTGCTCGGTACTTTACCTTTAGACGGAAAAATTCGCGAGCAAGCGGATGTCGGGACACCTATTTTT
CTTGCAGAGCCACAAGGTGCTATTGCTGATATTTATCGAAAGATAGCACGCGAAATAACAGAACAACTGA
ACCATCCAAAAACAAAAACTTTTCGATTTCCGAAAATAGTTATCGATAAAGAATAGTATTAGGAAATAAA
TATGTCGATTAAATCTGATGCATGGATTTGCCGTATGGCAAAAGAATATAGAATGATAACGCCTTTCGAA
CCTCATCAAATGCGCCAAACGGGGGATGGGCGCATTATTTCTTATGGTGTTTCCAGTTATGGATACGATG
TGCGTTGTGCTAACGCGTTTCGCGTGTTTACGAATATTAATTCTGCGATTGTTGATCCTAAAAATTTTTC
AGAAGATAGTTTTGTTGATGTAAAAAATGATGTTTGTATTATCCCGCCTAATTCTTTTGCTTTAGCACAT
ACGGTCGAATATTTTCGGATTCCAAGGAATATTCTTACTATTTGTGTCGGTAAATCAACGTATGCACGTT
GCGGAATTATCGTCAATGTCACTCCGTTGGAGCCCGAATGGGAAGGCCAGGTTACACTTGAGTTTTCCAA
TACGACGCCTCTACCCGCTAAAATATACGCCAATGAGGGCGTAGCACAGATGCTATTTTTAGAGTCTGAC
GAGGTTTGCCAAGTATCCTATTGCGATCGTCGGGGCAAATATCAAGGTCAGCGTGGAGTAACGTTGCCGG
TCACCTAGTGTTTTATTCGATTAATGTGACCAACCGTTTAAAATAATCTTGTTTCATACATGCTTTAGCT
TTACTCAGTGTTTCTTCTGCAATTTGATTGGCTTGTGCGGTCCCTTGTTTTAAAATGTGTAAAACCGCAC
CGGGATCCTTTTCATAGCGTTTTCTACGTTCACGTATGGGTTGAGTCAGTTCGACGATTCTGTCGACGAG
TACGCGTTTGCATTCCACATCCTTGATTTGACCTTTTCGATATTTATCTTTTGCTTCGCTAACCCATTTT
TTATCAGGGTTAAAAACATCATGAAATATCCATAAAGGATTATTTTCTATAGTTCCTTTATCAGTTGCGC
GCAACCGGTTGGGGTCGGTATACATGCCCATTACCTTTTTCTTAATGGTGTCAACGTCATCACTCAGATA
AATGGCATTGTTTAACGATTTACTCATTTTGGGCAATACCCCTTCTGCATTCGGAGGGCCTGTTCCAACT
AATCGACGTACAGGGCTAAGTTTTGCTTGAATAATAGGGAATAACCCCCCTTTAGCGATATAATCTTCAT
CTTTTGTGTGTGGATCGACACCGCAATAAATTTGGTTAAAACGACGTGCAGCTTCACGGGCTAATTCTAA
GTGCGCTATTTGATCTTCCCCCACAGGCACAATGTTAGGTCGAAAACTAAGAATATCTGCGACTTGCCCT
ATAGGATAAAGTAAGAAACCAAACGGATAGTTATCGCCTAGGTTTTTTTGCCGAATTTCCTCTTTTATGG
TTGGATTACGCATGACTCTGGGAAAAGAAATGAGCATACTAAAAAAGGAAGTGAGTTCAGCTATAGCCGG
AATTTCTGACTGAATAAAAATATGACTTTGTGTTGGATCGATGCCAGAAGCAAGATAATCTAAGGCGATG
TCAAACGTATTTTGACGGATTTCTTCAGGAGATTCGGCGCGTGTGGTAAATGCATGAACATTAGCGATAA
TGAAATAACAGTCATAAGTTTTTTGCAAGTCCACACGCAAAGCTAAAGATCCTACCCAATGACCAAGATG
GAGCCTCCCTGTGGGGGTGTCGCCTGTCAGCAAACGAGGTTTAGAACGGATTATAGCCATAATTAATTTA
AAATTAAGATTATTTTGCTAATATAACATGATTAATTTACACTTTTTAGTGTATATTTATAGAGAGAGAA
TAGATTAACAGTTTACAACCTTTAACCTAAAAAAAAATAACGGTCATCCGATGTTAAAAGGTCAATTACT
CGAATTAAGTTTTGAAACTGAATGGCTTAACGCATTACAAGAGTTTGCCTACCCAAGTCATGTAGAAGAT
CGCGTACAAGTTGTCGAAGATTTGAAAAGGATGTATGGCTTAACCATTAAAGATGAGTCAGGCGAATGGT
CTTATATAAAGCACGATCAGGATTTCAATACCGATGCCCAATTATTACAAAGAAAAACAGGGATAGGTCC
TGATCCGGACGAAGTTTTTTTATTTAGAATAGGAAAGCTGAATGAAAAATTTAAGCGATTATTATTGCAG
AATTTTCATCAAGGGGGAATGTTTTATACGGCGAGGCAGTTTTTAACATTCCATATCAATTCATTGGGTT
TTACCCCAAACGTTAATCAAGGGCATAAACATCATATTATCTGTGAGTTTGGTTCTGAGAAATTGGTCGT
TACAGAGAAATTTAGTGTAAAAAAATTAGGTTTTTTGCCCGTCGATATGTTACAGAAGGTTTTTGCTCAA
GCGGGAGAATTGTTATCTTTTGATTTAGACCCATCTGAAAAAGAAAAAATTGTTTATATTCAAAACTATA
TTAGAACAAAGCTGGGGGAAAACAACCGTCAAAAAATAGGTTTGCGTCCCATTGATCAAAAAGCAATGCC
TTTTGTTTTTGGCACGGAACAAGGTGAAAATCTAATAGAGTTTACCGTAAAGCATACGATTACTTTAGAT
CCAAAATCGATGGAAATTAATATAAAAAAATTATCTGAAGAAGATGTAAGCTTTAAAATACAATCTCAAT
TTCATGATTTGCATCCGAAATCATCAAAATTTACATTTTCTAAATTATTGTCTTTAGATTTCCCTTGTGC
ATTACCGAGTTTTTTTGAAAAATCGCATCGGAATAAAATGAATGAATTGATATTGAAGGCGTATCGAGAC
TTTATATTAATATTGTTTAATATAATTATTCATTTAATTTCTTCTCCAATTGTTATTCCGCAAAAAAAAA
CGTTCTTATTTTCATCTTTTGAAGTCTATGAGCCACAGAATAGCTTCCCCTATAGAATGCGTCCTTAACG
TTAAAAAATATTTTTTGGAATATTATTGCTTTTTCATCTGTGTTAACATTTCGACATCTGTAAGCTAAGG
AGCGTAGGCTATGTCAGCGGTTCAATCTAAAAATTCATCGAGGCTTTTTATCGATTTACCAGTTGATGCG
TTAATTAATTATGCCGTAGAGCGAAGAGAAGGGGTCATCGCTGCGAATGGTGCTTTATCGGTTGTTACTG
GCCAACGGACAGGGCGATCCCCTAAAGATAAATTTATTGTCACAGAACCCACAAGTGAAAATAATATTGA
TTGGGATTCTATTAACCAAGCTTTTTCAGAAGATCGTTTCCATGTTTTGTGGCAACGTGCCGAACAATAT
GCGAAAAAAATCGATTTGTTTATTTCTAATTTACAAGTGGGTGCTGATCCTACTTATTTTTTACCCGTTA
AAGTAATAACAGAATACGCGTGGCATAACTTATTTGCACGACAGCTTTTTATTCGTCCAGCTCATTTTTA
TGGAAAAGTTGCTCATCCGGAGTGGACCATTTTAAGTCTTCCAGGGTTGAAAACAGACCCAGAACGAGAT
GGCGTTAATAGTGACGCCGCTTTAATCATCCATTTAGCTCAGCGTAGGGTTTTATTATGTGGACATCGTT
ATGCGGGCGAAATCAAAAAGGCCATGTTTTCGGTTATGAATTATTTACTGCCTCACGTTGATGTTTTACC
GATGCATTGCTCTGCTAATGTTGGCGAAAAAGGGGATGTGGCTTTATTTTTTGGTTTATCGGGAACGGGG
AAAACCACGTTGTCTGCTGATCCCAGCCGTTTTTTGATTGGTGATGATGAACACGGCTGGAGTAAAACAG
GTGTGTTTAATTTTGAGGGCGGTTGTTATGCCAAATGCATTGATTTATCCAAGGAACGCGAACCTTTAAT
CTGGAAAGCGATTCGTCATGGGGCCGTCATGGAAAACGTGGTGCTTAACCCTAAAACGTTAGAACCCAAT
TATAACGATTCAACACGGACTCAAAATACACGCGTCGCTTATCCTTTAGATTTTATTGACTCACGGGTTT
TTCCCAACCGAGTTGATCGCGCGCCAGACGCTATCATTTTTTTGTGTTGTGATTTGTATGGTGTATTGCC
CCCTGTTGCTTATTTGAATCATGAACAGGCAGCCTATTACTTTCTAAGCGGTTACACGGCATTAGTTGGG
AGTACGGAAGTGGGTCAAACTGAACCTATCAAAACAACATTTAGCACCTGTTTTGGCGCACCTTTTTTTC
CACGACCTGCAAAAGTCTATGCTGAACTATTAATTAAACGGTTAAAAGAGAGTCATGCGAAAGTTTATTT
AGTCAATACAGGTTGGACGGGAGGAGCTTATGGGGTGAGTGGAGGACAACGCTTTTCTATTCCTGTCACC
CGTGCTGTTATAAAGGCTATTTTAAATGATGAGATTTCCAAGTCAGAATCCGAACGATTGCCAGGGTTTG
ATTTGGCTATTCCTAACGCGTTGCCAGGTATAGCGAGCAATCTATTAAATCCTAAAAAGACATGGAAAGA
TCCCGCAGAATATGATCATAAAGCGCATGAGCTCATCAATAAATTTGTTAATAATTTTAAACAGTTTGAT
GTCAGTTTAACGATTCGAAATGCCGGACCGACTCCCTATAAAGAATAAAGAAGAATTTTTGGTTCATTAT
TAAAAAGTTTGAGCAAGTTCTTTTGCGCGATTTTGAGCCGCTGTAAGCGCTTTTTTTATAATGTCGTCTA
AGTGCGCAGCGTTTAAACTTTCTATGGCCTTTTCAGTTGTCCCGCCCGGTGAGGTTACCTGCTGTCTTAA
TTGGGTTAAATTTTTTTTAGTTTCAATGGCCATCCGAGCAGAACCTAAAGCAGTTTGCAACGTGAGTGCG
TGAGCCATTTCTTTAGATAAACCTAATTCATTTGCGGCATTTTCTAAGGTTTCCATCCATAAAAAGAAAT
AAGCAGGACCACTTCCCGTTAAAGCAGCAACAAGATCAACCTGTTCTTCGTTACTTAACCAAACGACCGT
ACCAATGGCATTGAAAATAAATTCAGCGATTTTCTTTTGAGAGAGAGAACACTATGGATTTGCAAATAAA
GCAGTTGCTGCACAGCCAATTAAAGCAGGTGTATTAGGCATACAACGGATCAGGGCTAAATTTTGATTAA
GTAGGTAATTTTCTAAATGATTTAAACGAATACCTACTGCAATTGAAATAACGAGAGGATTTCTTTCTTG
CATACATTTTGCGATTTCAAGGGCAACCGATTTTAAAATTTGTGGCTTTACAGCGAGAACGACAACTGTT
GATCGGCGTACTGCGGTTTTATTATCGGTGGTCAGATTAATATTTAAGCTTTTTAGTTGATTTAATTGCT
CACTATTATTATTCGTAGCCCATATGTTTTTGGCAGGGAAGTTTTTTTTCAATAAACCGTTGATAATGCT
AGTGGCCATATTACCGGCACCAATGAAACTGATCGTTAAGTTTTGCATATTTCGTTACTTCTTTTGCCTC
AAATAGTCATTGAGATGTTCTAATTCAGTGGGTGTTCCTATGTTAAACCATAAACCTTTGTAATATTCTC
CCGTTATTTTTTTTTCTGCAATCGATTGATACAGAAGTGATGATAATGGAAAAATGCCTGATTTCCCTTG
AAATAGATTCGGATGGTAAATTCCAAGATTAGCGAAGGTTAACTTATTGGAGGGATTTAAATCGAGTAAA
CCCGTGTGAGTAAGGTGAAAATCGCCTTGAGGATGAAAACGTGGATTATCAACTAAAATAAGATGGGCGA
GCGCACCAGTCTCTAAACGATGAGATAACAGTTTTTTTAAGGGGAAATCGGTCCAAATATCAGCGCTTAT
TACCATAAAGGGATCCCTTCCTAAAAGGGTTAATGCTTGACAAATTCCCCCACCTGTTTCCAGCGCAGTC
GGTTCAAAAGAATATTCAATGTTAACGCCATACGCTTTTCCATCGCCTAAGGTTTCGATAATTTGTTTAG
CTTGATAAGAAACATTAACGACTATCGTTTTTATGCCGATGTTAGCTAGTTTCATGACTTGATGAACAAT
AAGTGGTTGGTTATTCACCGAAATCAAGGGCTTAGGCTTTTTATCAGTTAAAGGACGCAGCCGTGAACCA
CGACCCGCAGCAAGTATCATCGCTTTCATTTTTTTTCTTTCTCATAAAGTTTTGGTTGAATTTTTGTTTG
TAATAATGTTTTAAACGGTAAAAGTTCAGCATAGTTTTCGCATGTCTTATTCATATAATTGAACAAGCGC
GTTACTGTGGATAGATAATGGGGCTTGTTATCTCGATAATTAAGTCGTGAAAAAATACCCAATATTTTTA
AATGTCGTTGAAGACTCGTGAGATCAAACCAGCGAATGAATTTTTCTTTAGAAAATTGATGTTTTATGTT
GAGGGTAGTGTAAAATTTTAAAGCCCATTGATAAACATGACAAGTGGGCCAATCAACATAAGCATCACGC
AATAATGAAGCCACATCATAAGTAATGGGTCCATATAATGCGTCTTGAAAATCTAAAACCCCCACATTTT
TATTTTCTAATAAAACCAAATTGCGCGAATGATAATCACGATGAATACACACTTGAGGTTGTTCAAGAAG
AGCGTTTATCAAAATTTTAAACGTATTTTCTAATATAGCATTGATTTCAGGGGTTAGGGTTAGCCCTAAA
TGTTTTTTGATGAACCAATCAATGAACAACCCTAATTCGAATCGAATCAGTTTTTCATTAAACAGACCGA
GCGATTTGTCATTTGGAAATTTAGGGTGACAAATCTGAATTTGATAAATAACTGAAAGCGCTCGATGATA
TAAATCGTCAACGGTCTTGGGGTTGAGTCTATCTAAGTATAAATTATTTCCTAAATCGCTTAGCAACATA
AAGCCTTGTTTAAGATTATAGGCAAGTATTTCTGGCGTATAAATTCCTTGACGCGCAAAATTTCTCGCAA
TCGTAACAAAAGCGATAATATTTTCTTTATCAGGAGGTGCTATCATGACAATGCGACTCATATCATCTTG
TTGCAAACGAAAATATTGGCGAAAGCTCGCGTCATTTGCCAAAGGTTGTAATTTAAAAGTGGAGCATGCC
AGAGCGCACGATTCTTTCAACCAATTTTTTAACGGTGTTAATTGTGGCGATTGTTCAAAAATAGACATAT
ATACCCCTATTCTTCACTTGAATAATGTCATTCTAAAGATTATCGTTACTGTTTAGTACTAAAAATTCTC
TGGAAGAGGCTCACTAGTCTTTAGAAAGTAGAAAGGAAAATCAGTTTTTTATTTTCGAGTGCTATCTTAC
ACCGGAATGAACGGGCTAATCTACCAATCCCAATGTAGTATAGATTGTGAGTATCCTCTATACTTAATAA
TTCTTTCAGGAATTTTTAGTTTGATGATTGGCGCTTATAAAAATAGGGAACAAATAGCACAAAATTCTCT
GTTCATGGATGTTTAAAAAGAACTCCCATTAGAAAGGGGTGAATTTATTTTTTCAGCCTGTTATATTTTG
TCGGCAATTGAAAACTATCTTCGGAAGTCTCTATCGTATTGATAACGAGGAAAAAAACGATGTTCCATGG
CAGTATAGTCGCATTGGTTACGCCCATGCAAGAAAGTGGCTCTATAGATTATGCAAGCTTACGTAAGCTA
GTCGATTGGCATATTGCACAAGGCACCGATGGTATTGTTGTTATGGGAACCACTGGGGAAGCTTCAACGC
TCACTTCAGAAGAGCACGTTAATGTGATTAAAACGGTTGTTGAACAAGCCAATCAAAACACGCATCGACA
TGTTCCCATTATTGCAGGCACAGGAACTCAATCGACACAAAACACGATTGAAAAGACACAATTAGCGATG
AAAGCGGGTGTTAATGCCTGTTTGTTAGTCACGCCCTATTATAACTGTCCTACACAGGATGGGCTTTACA
AGCATTTTAGTGTGATAGCAAACAAAGTACCTATCCCAATCATTCTTTATAATGTACCCAAACGGACAGG
ATGTGATTTACTGGCTGAAACGGTGGTTAAACTGTCAAGCATTCCAAATATAGTGGGAATAAAAGAGGGC
CAGGTGGAGCGAGTGAAAAATATTTTAAAATTATGCGGTAAAAATTTTGATGTCTATAGTGGGGATGATA
ATACTGCTTTAGACATTATGCAGAGGGGAGGAAAAGGCGTAATTTCTGTGGCAGCAAATCTTGTACCACA
ATCAATGCATCATTTCTGTGAGTTAGCCAAAAAAGCAGATTGGGAAGCAGCGAGCAAAATTGACAAACAA
TTGCGTCCTTTATATCAAGGATTATTTATTGAAACGAATCCTATTCCTGTGAAATGGTTAGCGGCACAAC
GCGGTATCATTTCGTCATCTACGTTGCGGTTGCCCTTAACGCCGTTATCGGTTGCCCATCAAGCCGATTT
GAAACCTGTAATCAATTTAGTGAAGACTTTATCCTAAAATGAGAATGAAGCTATTTTATTTAATTTTAAT
TTTTTTTGTTGTAAACTTAGTGGCTTGTTCATCTGTAAATAAATATGTAAAAACACAACGGTCACAATAC
TTGTATAGTCAGGAATTACCTTTGTTGGAGGTTCCGCCTGGTTTACAGATTTCTAAGGAAGAAAGATATA
ATATTCCTCAAGTTGCTCGTAGGCCCACGCAATTACCTCGTTTATTGCCGCCTACGGTCTGATTAAAAAA
TTGGAGAGGTACCAAAGCGGTCATAATGGCGCCGACTCGAAATCGGATGGGGGTTTTAAAATCCCACGTG
GGTTCGAATCCCACCCTCTCCGCCATGACCTGTGAACGTTTTAGATTTCCGCGTGGCTATTGATTTTCGC
TTTTTGCAACGAAATGTATTCAAGTGGCGCATAATTCTGGCTATATTCAGTTTTTTTGCTATTAAACAGG
ACAATTTCATTCACTATCATAGGGCTAGTATTTAAATTTAATTCCTCTCTTAGATTGGGTGCATGATGAT
GGATAATCCGACCGAGCGTTAAGTGAGGCAAATAGGGTTTGGTTTCTGGCGTAAAACCTAGGTTTGACGC
CACTTCTTCTAATGCATTAGCCAGTTCAAAGAGCTCTGAAGTTGGAATGATATCTGCAGCTATCGCGCGG
GGAGCGGTGGGTGATGGAAAGAAGCGAATATTATGGAGTTGGAGCGGAAAAGGCTCTATTTTATTAATTG
CATTATGAGCATGCTTGACCAATTCCGAGATTTTTTCAGGCAGCGTTGTTCCTAAAAAACGCAGCGTAAT
ATGAAGATTTTCGGGTTGTACCCACCGAACTCGATGGCCCCAAGGTTCTTGTTTGAGTTCATCAATGAGC
TGAGATAGCGCTCGACGTAATTCGGAATTTAATTCAACAGCAAAAAATAAACGTAAAGGGTCGTGTGTGC
TCAAGTGTAATTTCCTTATTAAAACTATGAGAGTTGAAACCGCTTATTTTAATGGAAAAGTAAGTAAGCT
TCTTGTTAGCTATTTATTTTTTCCGCGAAAACAAGCTATCATAATGCGTTTCATAACCGCTTATTATAAT
CTTGTTTGAATGCTGTATTTTATCAGCAATTGACGATTTACATTGTAAACTTAATCCTAAATTTTATTTT
TCAGCAAATGAATTTATTTTATCTACTTTACCATGATATTGTTTGAAAGATAAATTTTTAATACGCCAAT
TAATTATGAGATTTGGTTTTTGTAAAATTGGAGTATACTAGCTAATAATTTTTACATTTTTAAGTGCATT
ATGATGATCGATACTACATTGCTTTCTCGAGTTCAGTTCGGATTTACGATTGGTTTTCATATTTTGTTCC
CCACACTCAATATTGGTTTAGCTATTTTTTTATCCATTATGGAGGGGGTTTGGCTAAAGACAGGAAATCC
CGTTTATTTAAGAATTTGTCAATTTTGGACCAAAATTTTTGCACTGACGTTCGGGATGGGGGTTGTTTCA
GGAGTCGTTTTAGCGTATGAACTGGGCACTAACTTTGGCCCTTTTATCAATGTGGCGGGTGGCGTTATTG
GTGCACTTTTTGTTTATGAGGTGCTTGCTGCTTTTTTTCTAGAAGCTGGTTTTTTAGGCGTAATGCTGTT
TGGTTGGGATAAGGTTGGTCCGAAACTACATTACTTAGCAACGATACTGGTTACGTTAGGAACACTATTT
TCTGCTTTAGGGATTTTATCCGCTAATTCTTGGATGCAAACGCCCGCCGGTTTTCATAGTGATGCAGGAA
AATACGTTGTCGATAGCTGGTGGGCAGTCGTATTTAATCCTTCGGCTATTCCTCGTTTTCTGCATATGGT
TACGGCTTCATTGTTGACGACGTGTTTTGTCATTGCGGGTGTTTCAGCGTGGTATTTATTAAAGAAAAAA
CACGTCGATATAGCAAAACCCTGTTTTTCATTTGTTTTAGGCGCCGCGATGATAATAACGCCAATTCAAA
TAGTGCTCGGTGATATGGTCGGTTTAAACGTTTTCAAATATCAACCCTTAAAAACAGCCGCAATAGAAGG
TAACTGGAACACACAGAATGGCGCCCCTTTAGTACTATTTGCTATTCCAAATAGTCAACAAGAAAAAAAT
GATTATGAAATAAGTATACCAAAACTGGCAAGCTTAATTAATACACATCATTGGGAGGGTCAATTAATCG
GATTAAAAAGCGTCCCGCGCGCAGATAGGCCAGTCGTCGGTGCCACATTTTGGATGTTTCGGGTTATGGT
CGGGATAGGCTTTTTATTCTTTTTTGTCGCGCTTTATGCACTGTGGAAGAGATGGCGTGGACAACTTTAT
CACTCCAACGGATTCTACCGGCTCTGTATATTAATAGCCCCTTTAGGGTTTTTAAGCACAATTGCTGGCT
GGGTTACAGCAGAATCTGGAAGACAACCTTGGATAGTTTATAACTGGATGACTACCACAGAAGGAGCATC
GATCGTTCCTTTTCATCAAGTTGTTTTTTCATTGATCTTATTAGTTATTGTTTATGGTTTTATATTTAGT
TTTTATTTATTTTATCTTTTTAAACTAATCCGAAAAGGACCCGTTGGTCCTTTAACCGATGGATCGTCTG
CAGAAGTGGTTACGGAAACTCCCTTTAAATATTTAGCGCCAGAGGGTGAATAAATGTTTTTAATTCTTAC
ATGGGCCACGATTATCTCTTTAATTATTATGATGTATGTTTTATTGGATGGTTTTGATCTCGGTATTGGT
ATTTTATTTCCCTTTTTTAAAAAAAATGAATATCGAGATATTATGATGAGTACGGTTGTCCCTGTTTGGG
ATGGGAATGAGACATGGTTGGTATTTGGTGCTGCAGCATTATATGCTGCTTTTCCAACCGCTTACGGAAT
TTTATTGCCCACATTATATATGCCCATCATGATTTTATTAATCGCGTTGATTTTCCGTGGTGTTGCTTTC
GAATTTCGTTTTAAAGCCAATAAAAGTCAATTTATTTGGGATATTGCTTTTTCAGCAGGATCAATTTCAG
CGGCGTTTATTCAAGGCGTTATTTTAGGGACGTTTGTAAAAGGTTATGGTTACAAGCTTCCGTTACCGCA
TTCTGCCTATCATTGGTTAACACCGTTTACTTTTTTTACAGGAATCGCAGTCGTTTGCGGTTACGCATTA
CTGGGCGCAAACTGGTTAATTATAAAAACTGAAGGGGAGTTACAATCCCGCATGTTTAAAGCAGCTAAAA
TTTTACTGGGAGTAGTTGCTTTTTTTCTCGTTTGTGTAAGTATTTGGACGCCAATAACCGAACCGCACGT
TATGCACCGTTGGTTTTCATTCCCTAATTTTTATTATCTATCGTTTTTGCCTATTTTAACAATAGCGGCC
GTCTTTTATAATTTTTATTGTTTGCATAGAAAAAAAGAAAAACTGCCGTTTATACTCACCATCGGGTTAT
TTGTTTTCTCTTATACAGGGTTTTGCATTAGTGCGTGGCCTTATATTGTTCCCCATGTAATCCCTGTTTG
GGAAGCTGCCGCCCCACCTTCCACTTTAAAATTTATATTAGTAGGCGCCGTTATTATATTACCAATATTA
TTCGTTTACACGCTTTATTCTTATAATGTTTTTAGAGGGAAAGTAAAAACGACGATTCACTATTAACGTT
CATCATTATGAAAAAACGTATACGTCAATGGTTATGGTTTATTGGTCTATATGTAGCCAGTGTGGCAACT
ATTATTGTTGTTTCTAAATTATTAGGCTATTTTATCCCGCATTAAAATGTTTCTTGTATTAAATTTTCAT
TGAGGGAACAGAATTTTCAATCTTAAGAAATATTCTGGCTTCACCGGGATGAAAAAAACGTGCTCTTTGT
TCCCTCGAGATTAAAAAATGAGGGACAATTCTGGCTAAAGCATTTAATATTTTATTTAATATACCGTTTA
CTTCAGTTGAACAGGGATGTTTTTTTTGAAAAATTGAAATTTCACTTTCAACAACATTTTTGAAAGTAGT
AAAGACGTCTGCATTGGGAAAGTTAAATACAATGTTATATAATACCGATTGAAAATAAGTATCAGTGGCC
TTTTTTAATTTCACGGCTAAATCTATAATTTCATTTATTTTATGATGATGCGCGGTTAATGCTTCAATAA
GCTGAACAAAATTTTGATAGTGTTCGACGAGAGAATTGAAGTTTTTTGAACAGGTTTGAATGAAGCGGTA
ATCATCACGATCATAAACAATCGTGGAAAACCCTTCTTCTGAAAAAAAAGCTCTTTTAAAAAAATCGTAC
TTTATGTGTAATGGACGCTCTAGCGCATTTTCGATGAGTGCGTCAAGTAACTGTCTAATAGATTTTTGGT
TTGATTGAGGCGTTAAATTCATTAATTTTGTAAAAAGTACTCCGTAGGAAAACACAGTGGAAGAGGTTAA
CGTTTCTTTTAAAGAAGTCATCACATTATTTAAATTAGAGATAAATAATGCTGTTAAATGCGCTGCAGTG
CTTACTAATGAATCGGAAGATGAAGAAGTATGATTTTTAGTGAACGCAAACTGTTGTATAGTGCTTTTAA
GAAAAATAAAAAAAAGTTGGATTTCAATTTCTTTTTCGCTGTTTTCGTGACGCTGAAAATTTTTTTCTTG
TAACGAATGAATAGAATTGGTAATCGTTAAATGAATGATCGTTTGATTATGAGGCGCTATGTTTTTTTCT
AATGCTTCTTTGAGTGTTAATTCGGATTCTAGAAATTGGTCGTGTTGTAACTTTTCTGTGAGTTTATTTG
GAGGAAATCCGATAGCGCTAAGCAGTGTATTAGGAACATTAAATTTCTTTTTTTTCAAATCATTTTTTAA
CGTAATAGAAAGTGTTTTTTCATTATCAAAATCAAATTTTAATTCGTCTAACGTTGCTTTTAAAATAGCG
TTAGGAAATGCTTTAAAAAAATTATCTTGATTGAAAGATTGCTGAAGAAACGTCAGCAAACAAGCAATAT
CTTGAGTGAGACGAGAATCGGATAAAAAAGATACGAGATTATTCATTTGATGATTGATTATAATTATAGG
TTAATCCAATTTTATAGAATTTGCATGAAGCAAACTCTTTCTCTCTTTAATAGAGGAAATTTTACTCCAT
TTAATCCATTAATAATAGTTTTATTTTTGGAGAAAAAGTGATTGACGTGCATTAAAGGACGAAAAATTAA
CATTTAGTCTATCAGAGGCTAGATTTAGAGTGTAATATTTATATAATGGGCATATCATTCATTTTGAGTT
TTAATTGAATAAGCGATAACTTTCTTTATGGCTATTTATCCTATTATCCAACTGCCTGATGTGCGTTTGC
GTGTTCCGACAACGTCCATTACTGTTTTTGACGCGACTTTACAGCAGTTAATCGATGATATGTTTGAAAC
GATGTATGCCGCCAAGGGGATAGGTTTGGCAGCGCCACAAATTGCGATTAGCAAAAAATTGGCTGTTATT
GATGTTACCAATAATAAATCGCATACCTTATGCTTAATTAATCCCACTATTGTTGAAAAAAAAGGAGAAG
CTTTACTGGAAGAAGGTTGTTTATCAGTCCCCGGGATATACGACAAAGCGCCGCGAGCGCTATGGGTTAA
ATTACAGGCTTTAGATAGAAATGGAAAACCCTATGAAATAGAAGCAGAAGGTTTATTGGCGCATTGTATA
CAACATGAAGTCGATCATCTGAATGGTAAATTATTTTTAGATCATTTATCCCCTCTGAAACAACAACTCG
CCCGTAAGAAACTGGATAAAATTAAAAAAAGGAGGAAGTATTGAAACTAATTTTTGCAGGAACGCCTGAA
TTTGCCTTACCGAGTTTACATGCATTGGCATCAGCGTATAAACTCTGCGCTGTTTATACCCAACCCGATC
GGCCGGCAGGAAGAGGGCGAAAATTGTTAATGAGCCCTGTGAAAAAAATGGCTTTAGAAAATAAGTTACC
AGTGATTCAACCGTTTAGTCTCCGTGAATCGAAAGAACAGAAGAAATTAGCTTCTTTGCATGCAGATTTA
ATGGTCGTTGTTGCTTACGGGCTTATTTTACCGCCAGCAGTATTAGCGATGCCTCGTTTTGGATGTATTA
ATGTCCACGCCTCGTTGCTTCCACGTTGGCGAGGTGCAGCGCCTATACAGCGGGCAATTTTAGCGGGCGA
CCGAGAAACGGGTATTACTATCATGCAGATGGACGAAGGTTTAGATACCGGTGAGATAATCAAGAAATTT
CCCTGTAGCATCGAGCCTACGGATACTAATAAAACATTACAAGATCGCTTGGCTGAGTTGGGTGCTCATG
CATTACTCGAAAGTTTGAAATGGATTGAAAGTGGATCCTATCGATCCGAGCCACAAAATGAAAAAGAGAG
TACGTATGCCAAAAAAATTAATAAGTCAGAAGCAGAAATAGATTGGGAGCAGCCAGCAATTTATTTAGAT
AGATTGGTCCGTGCCTTTTATCCTAAACCCGTTGCCCGTGTTGTGCTCGGGAAATCGATATTGCGGATTT
GTAAAGCCGAAGTATTGGAAGAGACAACCTCTGAAAAACCAGGTTTAATCCTAAAGGTGGACAGAGAAGG
GATTGATGTAGCGACAGGAAAGGGAGTTTTACGTTTATTAGAAGTGCAATGGCCTGGAGGACGCTGCTTA
CCCATTTCAAGTTTTATTCATGGACAATCAGAGTTATTCCATGTAGGTGCTATTTTAGATCGAATGTATG
TCTAACACGCGTAGAATAGCAGCACACATTATCTCCCGTTTTTTAAAGAAAAAAATAGCGCTTAATACGA
TTTTGTTTGCGGAAGTCCCTTCTGGAATTGACGTTCGCGATAGAGCGTTTATTCAAGAATTATGTTATGG
CGTAATACGGTGGTATTTTCCTTTAAAGAAATTGAGTTCTTTTTTATTGAAAAAATCACTGAACCGTTCA
GATCAGGATATTTACGCCTTGGTGTTAGTAGGCCTCTACCAACTGAATTATTTAAATATATCTCCACACG
CTGCAGTCTATGAAACGGTTCAAGCGGCCAAAGAATTACGTAAACGATGGGCGGCCCCGCTCATTAATGG
TGTTTTGCGATCCTTTCAACGACAAAAAACGGGTTTATTAAAAAAAGTATCTCAAATAACACATCTCGCA
CATCCTGATTGGCTCATTAAAAAATTACAACACGCGTGGCCAAACGCGTGGCGATCGATTTTAGATGCCA
ACAATCATTTAGCTTCAATGAGTTTGCGTGTAAATCAATTGGAAATTACACGAGAAAGTTATCTACAAAA
ACTAAACAATAACAATATAAACGCTACATTGAGCGAATTGAGTCAATCAGGAATTATACTGGATACTTCA
TTTCCAGTCGATAAGTTACCGGGTTTTAGGACAGGGGAAATTTCAATACAAAATATTTCTGCTCAGCTAT
CAGCCTCATTGCTACTATTAGAAGATGGACAACACGTTTTAGATGCGTGTGCGGCACCAGGCGGTAAAAC
AACTCATATTTTAGAAACACAACCCGAGTTGGCTTGTTGTGTGGCTGTTGATGCGGACGTCGTTCGATTA
ACGAGACTTAAGGATAATCTAAAACGTTTAAAATTGACTGAGAAAAAGATCCAGTTGTTTCCCATGAAGG
TTCAGGATTTTAAAATTTTTTGGAAGGGGAGAATGTTCGATAGAATATTATTGGACTCACCGTGTTCAGG
AACAGGCGTTATCCGTAAACACCCCGATATTAAATTATTACGAAGAGAGAAAGATGTTATTCAACTCGCT
GATCAACAGTATCAACTACTATCAAGCCTTTGGGGATTATTGAAGCCTGGCGGCATTTTACTGTACGTGA
CGTGCTCTGTACTTCCCGAAGAAAATGCCAATGTATTAAAACGTTTTTTAACGCATCATTTTGACGCTCG
AGAAGAAGTTATTCGGGAAACCTGGGGGTTAGCCTGTCCAATCGGAAGACAAATTCTTCCCGAAATTCAT
GGAGCGGACGGCTTTTATTATGCGAGGTTACGTAAGCTCATGCGCGAGGGGATCGGTTTAAAATAGGAAA
ATTATGAAAAAAGCCCATTTTACGCCCGATCAAGCGGGGGGTGGATAAACATTAAATAAAATAGAGTTTA
GCTTATGTCTAGGTGATTTATATTTATCTTGGAGATATTGCGTTATAATCTTGTTCTTTTGGTGACCGAT
GAATTAAATCCCTATGAAGCAACTGTTAAAACAAGAAATCAAAAAGGCTTTGTTAAGTATAGGCGATTCT
TTCACGCTGTCTTCGTCAATCATCCAAATTGATTATGCGAGAGGAAAATTACATGGTGATTTTTCGAGTA
ATATCGCTTTAGTTTTGGCAAAACAATTAAACGTTCAGCCATTACAATTAGCTGAAAAAATAAAAGCGAA
TATAGATTGTTGCTCAGAAAATTCAAAAATAGAAAAAATTGAAGTGGCAGGTCCAGGATTTATTAATTTT
TTCTTAAAGAAATGGGTTTGGCATGATGTTATCAGCCAGATTTTAACGCAAACAAATCAATTTGGAACTT
CGAATTTAGGACGTCAAGAATCTGTGTTAATCGAATTTGTTTCTGCCAATCCTACGGGCCCTTTGCATGT
GGGTCATGGTCGAGGAGCTGCTTATGGGGATTCTATTACAAGATTATTGAGCGCGGTAGGTTATCAAGTT
TGTTCAGAATATTATATCAATGATGCCGGAAGGCAAATGGATATTTTGGCGACCAGTGTGTGGTTACGTT
ATTTAGAAATTTGCAATGAAACATTTAATTTTCCGAGTAATGCTTACCGAGGGAATTATGTTCAAAAAAT
TGCCCAACAACTTTATACGCAATATGGAGAACGTTTTTTTCAGCCCAGTGAATTAGTCTTCAAAGACATT
CCGGTTGATGAACCACAAGGTGGAAATAAAGAACATCATATTGATAGCCTTATTCTGCAAGCGAAAACGT
TATTAGGTCCCAACGGTTATGAAAAGGTATTTGATGCGGGCTTAAATTCTATTTTAATTGATATTAAAGA
AGATCTCACTGCTTTTAGAGTCAATTTTGATGAATGGTTTTCAGAAAAAAGCTTGTTTAAAATGGGCTTT
GTGAATAAAGCAATCAAACGTTTAAAGGAACTTGGAAAAACCTATGAAGCGAATGGAGCCTTGTGGTTTA
AATCAACAGATTTTGGAGATGATAAAGATCGCGTATTACTCCGTGAAAATGGCCAGCCCACTTATTTTGC
TGCAGACGCAGGCTATCGACTTTATATTTTAGAAAAACGGAAGTTTAAGAAAATAATTAATGTATTGGGC
GCGGACCATCATGGTTATATTCCACGAATTCACGCTGTTATTCAAGCATTCGGCTTTCCCAAAGAAAGTT
TCAAGGCCTTATTAGTACAGTTTGCGATTCTTTATCGCGGAGATAAAAAAATTCAGATGTCGACACGTAG
CGGCGAATTTATTACCTTGCGCGATCTAAGAGAGGAAGTTGGTGCGGATGCGACGCGGTTTTTTTATGTT
TTACGGCGTGTGGATCAACATATGGATTTTGATCTTGAACTCGCTAAGGAACAATCCAATGCAAATCCGG
TGTACTATGTACAATATGTTTATGCGCGAATAAATAGCGTTATGCGCCAACTGGCTGCAAAACAATGGGT
TTGGAACAAAATTTTAGGAATGGATTCATTATCCGAATTAAAAGAAACACAAGAACAAAATTTATTAGTG
TTGTTGAATCGATATTCTGAAGTCGTTGAGCTCGCAGCGGTGACTTACGAACCACATATTCTTGCACATT
TCTTGAAAGATTTAGCACAATCTTTCCATGTTTATTATAATTCATTTATTTTTCTAGTAGAAAACGATAA
CTTGCGGAACGCACGATTAAATTTAATTGCTGCAATTGCACAAGTGATTAAAAATGGTTTAGATCTACTG
GGCGTGAAAACGTTGGAAGTCATGTAAATGGTTAAAGATTACGCAAAAAAATATAGAAAATTGGAATATC
CGATGTCAAGACGTAAGAATAACGCCATACTTTGGGGAATGCTAGGAATTTCAGTGGGTTTATTGATTAT
TGGCTTGTTATTTTTTTTGAAGTCTGCACCTAAAGAAAAATCAATTCAGCCCATTGAAAAAAAACGCAAA
GAAATTATCCAAACGCCTACCCCTAAACCACCTGAACCTCAATTTGATTTCTATAATATTTTGCCACATG
AAAATTTAAATTTGTCGCAACAGGGAGATTCTGTGATGCAAGAAATGCCCTTCTCGAGGAGCACGTCCAT
TACCTCTCTAGAATCGAGATCCATCGATGCGATGATGAGTACAACGCCTGAACAAGTGGCTATTGCTGAA
GCTAAAAAACAATTAGAAGAAGAGATGGGAAGGCTTAATAACAAACCCTATATCCTTGTTTTAGGCAATT
TTACTGATCGCATTCACGCAGAACAACTACAAGCGCAGGCTTTGTTAAAAGGGATTCCGGTGCGAAAAAA
AGTGATTTGGATAAATGGAAAGCCAACTTATCAGATTATGATGGGCCCTGTTGATTTGAATCAGCTTTCT
AATGAAAAAAAACGATTGAATGCAGCGGGATTATCAGCAATTGTGGTTAAAATATCGTCATGAAATGAAG
GATTATGGTTGTTGGGGTTGAAATTATTAAATAAGCCACCATAGTGGTAATTTCAATAGACTACGATAAA
AAAGGTAAATAGTGCAATCATTACATGGTACAACAATATTACTCGTTCGGCGTAATGACAAGGTTGTTAT
TGGTGGAGATGGGCAGGTGACTTTGGGGAATGCTATTGTTCTCAAGGGGAATGCTCGTAAGGTCCGTAAA
TTGTATGATGGCCAAGTATTAGTTGGATTTGCAGGGGCTACAGCCGATGCATTTACGTTAATAGAACGGT
TTGAAAATAAATTAAAAGAGTGTAACGGTCGGCTTGATCGCGCGTCAGTAGAATTGGCTAAGGATTGGCG
TTCTGATCGCGTTTTAAGGCGTTTAGAAGCCATGTTAGCCGTTGCTGATAAAGAGAAGTCGTTTATGCTG
AGCGGGAATGGTGATGTCATTGAACCCGAGCATGATTTAATTGCGATAGGTTCCGGCGGAGCTTATGCAC
AATCGGCTGCATTAGCGTTATTTCAAAATACTAAATTAAGTGCCCGTAGCATTGTTGAAAAAAGTTTAAT
GATTGCCGCAGACATTTGTGTTTTTACAAATCACCAACGGTCGATTGAAGAAATTGATTCAATAAATCTT
AAAAAATAATTTACCAATAAATAAACGTGTTGACCCATGAAAACTAACTCATCCAATTTAATCGATACAC
CAACGAATGAAACTGATTCGATTTCAGAGCCTACTATGATAGATGCTAATTTTTCAGAAGACAAAAGTGA
AGCCAATAATCCTAATCCTGTTGAATTATCGAAGGACATTAATTATTTGAGTAAAATTGATTTGACACCG
AAGCAAATCGTACAAGAACTTGATCGTTTTATTATTGGTCAAAATGAAGCGAAAAGGGCGATTGCCATTG
CTTTGCGTAATCGTAAACGTCGTATGTTGCTTGAACCTGAGTTAAGAGATGAGGTAACACCTAAAAACAT
ACTCATGATTGGACCTTCAGGCGTAGGGAAAACTGAAATTGGTCGACGGGCTGCAAAAATAACGGGATGT
CCTTTTTTAAAAATAGAGGCTACAAAATTTACTGAAGTGGGTTATATCGGGCGCGATGTCGATTCTATTC
CTCGAGATTTAGTGGATTCAGCCTTTAAACTTTTGCGTGAAGAAGAAATTACTCGTTTGCAACCTCAAGT
TTTAGAGGCTGCTGAAAGTAAAATTTTAGATTGTTTTGTTCCCCCTTCCCGTGCGACCAAAAATGAAGCA
GTTGATGAACTTAAAAGCAAAGAAAAATCGATAGCAAGGAATGTTTTTCGTAAAAAATTGCAGGCAGGAC
AATTAGATGATAAGCAAATAGAAATAGAGTTGGCTGCCCTCCCTGCAGGAGTCGAGATCATGGGCCCTCC
CGGTATGGAAGATATGACGAGCCAGCTGCAAAACATGCTGCAAAATATTGGCGCGTCCCGCACGCGCTCG
CGCCGTATGAAAGTAAAAGATGCATTAATGGTGATTCAAAAAGAAGAAGCCAGCAAATTACTGGACGAAG
AAGATTTGAAACGCAAGGCAATCGAATGGGTAGAGCAATACGGTATCGTGTTTATCGATGAAATCGATAA
GGTCTGCCGTCGGGGAGAAACCAGTGGCGCTGATGTTTCTCGTGAAGGCGTGCAGCGGGATTTATTACCT
TTAATTGAAGGTTGCACCGTTTCTACAAAATATGGGATGGTCCGAACCGATCATATTTTATTTATCGCGG
CGGGTGCTTTTCATTTGTCGAAACCATCCGATTTAGTTCCAGAGCTGCAAGGCCGTTTACCCATACGCGT
CGAATTAAAAGCATTAACAGCAAAAGATTTTGAACGTATTTTAATTGAGCCACAGGCCTCTTTAATTGTA
CAGTATCAAGCGTTATTAAATACGGAAGGACTTCTGCTTAACTTCGATAAGCATGCTATTCAGCGTATCG
CTGAAATTGCGTTTGATCTGAATGAAAGAACCGAAAATATAGGCGCCCGCCGATTATATACGGTGATGGA
GCGTTTATTGGAGGAAATCTCTTTCGAGGCCACAGATTACACAGATAAAAACCTAACGATTAATGTTAAT
TATGTGGATAAACATTTAACTTCTTTAGCGCAAGATCACGATACAAGCCATTTTATTTTGTAGAAGCTTC
ATGATTTCTATGCCTTGTGAGATAAAACTTTTACAAAAAACGCGAATAGTCGAGATTTTGTTTGATAACG
GAAAAAAATTTTGTTTGCCCTGTGAGTATTTAAGAGTTTTTTCTCCTTCCGCTGACGCTAAAAAGGATCG
ATGTGAGAGTCAATTAGTCAGCGGAAAAAAAAATGTGAATATTATTACTATAGAGCCGGTGGGTCACTAT
GCTATCCGGTTTATTTTTGATGATAATCACCAATCGGGGATTTATACGTGGGAAACACTCTATGAATTAT
CCGAACATTACGATGAATATTGGAATGATTATTTGAAACGCGTGTCATTAGCGGGCGCGCGTCGAGAATA
GAGATTTGTTTTTTTATAGTTTATCCAAAACAATTTATTGACTCAAAATAGTTACTTTGGCAAATCGTCG
TTTACCCACTTGATAAACATGAGTCGTATCTGTTTTTATAGATAACTTTTTATCGTCAATTTTTATTGAA
TCAATTTTAACGGCACCCGCATCAATGAAACGGAATGCTTCTGAAGTACTGCTGACTAAACCGGCTCGTT
TTAGTAAATGAGCAATCGGTAAATTTTCGCCGGATATGCTTATGCATAGTGTTTTAATTTCGGAAGGAAT
AGCCCCCTCTCTAAACTGATGTTGAAATTCCTTTAAGGCTTTTTCTGCTTCTGATGGAGTATGAAAACGT
TCAATGATCTCTAAAGCAAGTTCAATTTTAAAATCTCGTGGATTTGCTTTTCCTTCCAGCGCATCTTGCT
GCATCTTTTTAATATCATTAAGGGTTTTTTTGAATGAGAGTAACTCAAAATAACGCCACATTAATTCATC
CGAAATCGACATTATTTTTCCAAACATCGTATTGGCAGATTCATCAATCGCAATATAATTATTGAGCGAT
TTAGACATTTTCTGTACGCCATCTAAACCTTCTAACACAGGCAGCGTTAAAATTATTTGAGGTGTTTGTT
TAAAATGTTTTTGAAATTCTCGGCCTAAAAGTAAATTAAACTTTTGATCATTTCCACCACATTCAAGATC
AGTTTTTAATACAACAGAGTCATACGCTTGAAGCAGAGGATATAGAAATTCATGGATTGCAATAGACCGA
TGTTGATGATAGCGTTGGTGAAAATCATCTCTTTCCAACATTCTTGCCACTGTGTAAGAGGATGCGAGTT
TAATCAAGTCAGTGACCGATAACTTTCCGAGCCAGGTTGAATTAAATCGTAGGTTGGTTTTTTTAGGATC
GAGTATTTTGTCAAATTGTTGTTGGTAAGTTTTAGTATTGGCGACAACTTTATCGACGCTCAAAGGTGGG
CGAGTAACGTTTTTCCCTGAAGGATCACCGATGAGCGCGGTAAAATCACCGATAATAATATCTATTTCGT
GGCCTAAGTCTTGTAATTGACGAAGTTTGTTGATTAATACGGTATGACCTAAATGAAGATCAGGTGCTGT
TGGATCAAAACCCGCCTTTATACGTAAAGGCCTATTTTCTTTTAATTTAGACTTTAATTCATCGATAACG
AGTAGTTCAGTACTTCCTCGTTGAAAAATTTCGAGTGTCGATTCGTTCATATTATTTACTCGCTACCGCT
AATGCCAATGCGTATAATTTGTTTTTTTTCTCATAGGTTATTTTAGCAGCAAGTGAGATGGCTTGTTTAG
TGGGTAACTCATTGAGTAAAATACCTAAAATCCGCTTCACGTCTATTTTATGTGGGTTTAAATGTTCCCT
CCCTTCGACGAGAACAACAAATTCTCCTTTTTGTTGATTTTTGTCGGAGTTTAGCCAAAGTTTCAAATTT
TTTAAAGGATCGCCATGAATTGTTTCAAATGCTTTCGTTAATTCTCTGGCTAATACAACGTAACGTTCAG
GTCCAAAAACGGCGAGCATATCATCAATTAATGCGAGAATACGATGCGGCGCTTCATAAAAAATGAGCGT
TCGTGTTTCGTACAAAAACGTTTGTAATTTTTTTAATCGAGCACTCCTTTTCCCGGGTAAAAATCCTTCA
AATATAAAACGGTCGCACGCTAAACCTGAAGCACATAGAGCCGTTATTAAAGCACAGGGACCAGGAATTG
GAATCACTGAAATTCCATGTTGACGTGCTAAATGAACTAAACGATAACCTGGATCGCTAATCAAAGGGGT
TCCTGCATCACTTATCAAGCCAATCGATCGGTTTTTTTTTAATGCATCTAAAAGTAAATGAGTAGAGATC
GTTTCATTATGTTCATGTAAAGAAACCAAGGGTGTAGTAATACCAAAAGTCTTTAGTAATTTTTGACTAT
GACGCGTGTCTTCAACGGCAATTGTGTCAACTTTTTTTAAAACGTTGATGGCTCGTGGACTAAAATCCTC
GAGGTTACCGAGGGGCGTCGCAACGACATAAAGACCTTGAGTTTTTGACATAAAACTTTTCGCATTAATG
CATGAGATGGGTATAATGACACAGCGATTTGTTCTGTGCAAAATTCAGAGGTTAGACTCAAATGTCCAAA
AAAGTGAAACAACAAAAATTAGGGTTGTGGATGCTAACTGCGCTTGTTACAGGGAATATGATAGGATCAG
GAATTTTCTTATTACCGGCGTCTTTGGCGGCTTATGGAAGTATTAGTTTGCTTTCTTGGGTGGTTACTGC
AGTGGGCGCTTTGTTACTCGCATTGGTCTTTGCAAAGCTATCGAATGTGATGCCACTTATAGGCGGGCCT
TATGCTTATTGTCGAGAAGCATTTGGTGAATTTGTTGGGTTTCAAATGGCCTATAATTACTGGATTGCGC
TTTGGGTAGGCAATGCAGCAATAGTGGTTGCTTTAATCGGGTATTTAAGTTTTTTTTGGCCGAAGTTGGC
TCACGACACACGATGGACTTGCTTAGTGAGTATCAGCGTGGTTTGGTTAGTCACCTTTATTAACATTTTA
GGTGTCCGACAAGCCGGTATTTTCCAGTTATTAACAACTGTTTTAAAATTGATCCCGTTGCTACTGATTG
CTTTAGTCGGTATTTTTTACATTCATCCTCACTTTTTAAGTGCATTCAATTTATCAGGCCAGTCTAATTT
AAAAGCATTTAGTGGTGCTGCCACGTTAACTTTATGGTCTTTTATTGGTTTAGAGTCGGCTTCGGTTCCT
GCCGGACATGTCAATAATCCGCACCGTACTATCCCCAAAGCGACTATTTTGGGCGTTGTTATCACCACAG
TAGTTTATTTACTGAGCAGTACTGCAGCAATGGGTGTAATGCCATTAACCGTGCTTGCGCATTCTAATGC
CCCTTATGCAGATGCCGCACGAATAATGTTTGGACCCATCGGGAGCATTTTAGTTGCCATTGGCGCGGTC
ATTTCGTGTTTGGGTGCTTTAAATGGCTGGGTTCTACTTCAAGGCCAAATTCCATTAGCGGCAGCCCAAG
ATAAGCTTTTTCCTGCTGTTTTTCTAAAAAAATCAAAAAGTGGCACGCCTATCGTCGGTTTAATTGTTTC
TAGTATTTTAATTAGCTTATTATTATTAATGACGCTTAATCATAGTTTGGTTAAACAATTTACACTTATT
ATTTTACTTGCAACATTAGCCTCGCTGATTCCCTATTTTTTAACTACCATGTCTGAGTTAGTTATTTTTT
ATAAATATCCTGGGCTTTTTAAAAAGGATAGAAAATTATTGCGTTCGGTGATTATTGCAATTTTAGCCGG
AATTTATTCCTTTTGGGTTATTATAGGTTCCGGTAAAGAAATTGTGTTTTATGGAACTTTATTGTTATTG
AGTAGTGTACCGGTGTATGTATGGATGAAATGGCGTTCTTCTTCGAATGGAAATGTTATAAACGTAAATG
AGCAATCTTTACCTTTACCCTGAGGCATCGTTTGTACCAGTTATTTTTTTTATTATTTATTTTATTCAAC
GGGTTTTGTTCTCCAGCCTTTGCTGAGTTTAATGATTCCCCTTTATTTAATTTAACGCAGAAGCAATTCA
TTGCGGATAAGACGCATAGTGATTTACTAAGAAGAAAACTGCAAAGTTTGCGTAATGAGCAAAAGAATGC
ATCACCTACGGTTAGCAAGCAATCTCTTGAACGTCTTGATTTAATGATTGAAATGGCAAAAGCGGATTTA
GAAAGCATTAATTTAAGTTTGAAAACAATACAACAGTCTGTCGATTTAATTCAAGATTCCATTCGAAATA
CACCCGAGCAATGGGAAATTCCAATTTCCTCAGGTTCTTCCCAAAAACGTGAACATCAACAAACCGTGTT
ACAACAAACTTTACAGGAAAAAAGAAATTTATCTGCTTTACAACAAAAAAGGATTAAGGTGTTGCTAGGT
GCGCGTGAAACGCTTCAGCAAACCATTAATTTTTCTGAAAAATGGCAACAAAATTTGCAGAGAAATTATC
AATTACAACAACAGGCCAATCGGCAAGCCTCGCTTGATGTACTTGCCGTAAAATTACAACACGATCAACA
AAAATGGATGCAACGATTAAATCAATGGCGTGAAGAATTAAAAAAAGCCGAAGTAACCGGGTTTATCAAT
AATTATTCCTATCACAAAACAGAGTTTAAATTATTTGAAGCCGAAGAAAAAAATAATTTATTAGAAACTG
AATTAAATGCATTAAAACTATCGAATAGATTACAAGATTTAGCGGCTGTATTTAATCAAAAATTATCATT
GACTACGCTCAGTAATTTGCAGCATCAGATTGAAACATTAAGTGACCAAATCAGCGCGTCAATTGATTTA
GTTCATAATAAAACGAAATTTCTTAAAAATTATTTGATGATCATGAATAAAAATTTACCAAAGGACGGCG
TTCATGATGAAAGTAAGCAGGTAGAAATAGGGCCATTAAAAGAAATTATACACGGGTACCAAAGTTTGTT
TGTTAAAATGCAAGAATTGGCTAAAGGCGTGAATGCCCAACAAGCCTTCATCACAAAACAATTAAAACTT
CAACTGGCTAATAGACAAACATTACCGGGTTGGAATTTAAATGCGTGGGTTGGTTTAGGTCAAACTATTT
TTCAAATTCCTACATTAACACTTGATAAATTAGCGGGGCTTTATGAACCTGTTTTCAATAAACTTGAGTT
AGTATCGAATTGGCAATGGCTTATTGTTTTGTTGAGTATATTGATATGGTTTGCTATTTGGTTAAAGTTA
AGACGATTTTTAGCGGTTGATAGAGTACGCTTGCAACAACGGAGTCGGGGATTTTTTTCTGCACAAACCG
TGATAGTGGTATTGCAATTGATGCAACGCCATTTATCGGGAATTATGTTATTGGTCGGTTTAATAGGATT
ATTATTTTTATTAAATATACCCATAAAATTATTTTCTTTAATTATTAGTATGAGTGTTGTCTGTCTACTA
TTTAGTATTGTTATTCAACTTGCCCATATTTTATTACTTGAAAATACCACGGATGAGAGTGGTCACGATG
TTAGGCTTTATTATCGTTTACGAACGACACTATTGATTGGCGGTATAGTGACGCTTGCTGCAATTTTAGT
GAATCAATTGCCAGTCAATTATGAAATTCAAGATTTGTTTGGTCGTTTATTTATGTTGTTTTTGCTCATT
GTTGCTTTAGTTTTAATGAAAAGCTGGGAAGTTGTCCCCACATTACTGGAGCCTTATATAGAAAATAAAC
ACGCTTATTTAAAACGAGTTATTCGCTGGTTGAGTTTTTTAATTCCCTTTAGCTTACTCACTAATGCGTT
AATAGGGCTTGTGGGTTATGTCGAACTCGCGTGGGCTATTGCACATTACCAAGGTTTGTTCTTGGTTGCG
TTAACGGCGTATTTACTGCTTCGAGGACTTTTAGATGAGTTAATTCGTTGGGTCTCTGAATTATGTATTC
GCCATTTTAGGAATGGTTGGTTATGGAGTCAAGCGTTATTAAAACCTTTTCATCAAATTTTAAAATTAAT
ATTATTAATTTTGTCAATAATGGGTTTATTTGAACTTTACGGTTGGGGAGATAGGGTTCCGTTACTGAAT
ACGAGTCTTGTAAAATTACTTTCTAAGAAGTTATTCGTTATCTCAAGTACGGCAACGGTGACAGGGGTAA
CCGTTTTGCAATTAGCAGTATTAATAGTCGTTTTAATTTGGGTTGCTCACTGGTCACGCGAATTTGCTTA
TCGTTGGTTGTTTGCACATACTAAAGATTTGGGGCTACGTAATAGTTTAGCTATTTTCACGCATTATACA
CTGATCGCGATTGGAATTACGATTGGACTAAATATTTTAGGTTTAAATTGGGGAAATATATCAGTTATTT
TAGGACTTTTTTCATTAGGTGTGGGATTAGGCCTGCGTGATCTCTTTAACAATTTTTTTACAGGGATTTT
TTTATTATTAGAAAGACCTGTAAAGGTTGGGGATTGGGTTACTGTGGGTAATTATGATGGGCAAGTTTCA
CATATTGGCGCGCGATCCATTACAGTAACGACGGATGATCGCCAAGAATTATTAGTTCCGAATGCCGATA
TTTTTAGTAAAAATTTCATTAATTGGACGCATCGAGATAGCGTAGTACGCGGTGCTTTAGTTACTATCAA
AACAAATCGCAAGGATAACCCGCAACGAATTAAAGATATTATTTTAGAAGTATTAGCCACAATACCAAAA
ATTTTAACCAATCCAAAACCTGAAGTTTATTTCAAAGAAATTGATAAAGTTTTATTAGAATTTAAAGTCG
AATATTATGTCGATTTGAATCATATTAGTTCGCGATCGAGTGTTCGGTCACAATTTTTATTTAGTTTATG
GGAACGCTTTGTTGATGAGGGCATTTTGCCGCCAGAAGCTCCTCACGATGTCCATCTTGAAGGTAAGTTG
GAATTAAATTCTGATCCACCCGTTTAAACGTTATTTATGGAAAAAAAAATTAAAATGATTTTCACAGGAG
GTGGTTCATCAGGGCACGTAACGCCCAATTTACCATTAATAGTGGCTTTGAAAAATAAGGGCGCAGCTAT
TTTCTATGTGGGCTCTCAAAAAGGAATAGAGCGTGCGCTGATTAAACCTTTGAAAATCCCCTATTATGGA
ATTACAGTCGGTAAATTGCATCGGTATTGGACATGGAAAAATTTATTAACCCCTTTTCAATTATTCATGG
GAATCGTACAAAGTTTTCTTATTTTTCGAAAAATCAAGCCGGATATTTTATTTTCGAAAGGAGGGTTTGT
TGCTTTACCAGTTGTTATCGCGGCTCAATTAAATGGAATTCCGATAGTCATTCATGAATCTGATTTGACA
CCGGGCTTAGCCAATCGACTTAGCTTTCCTTTCGCTCAATTGATTTGTATTACCTTTCCTGAAACGGCTA
ACTATTTTAAAAATAAGCATAAAATAGTATTGACCGGCATGCCCATTCGAGATTTTCTGAAACACGGAAA
TTGCGAAAAAGGTTTAAAACTGTGTGGATTTTGTAATCGACAAAAACCTGTTTTGTTAGTAATGGCAGGA
GGTTTAGGCTCAATTCATATCAACCAATCGATTCGACGTTTAGTAAAACCCTTACTAAAAAAATTTTATG
TGATACATATTTGCGGTAAAAATAAATTGGATCCTGAATTTAATGGAATGAAGGGATATAAACAGTTTGA
GTATCTAGAAGATAAGTTTCCGAACGTTTTAGCGTGTGCAGATTTAGTGGTTAGCCGTGCAGGCGCGACG
TCTATTTATGAATTATTAACGTTAAATAAGCCTCATATTTTGTTACCGTTATCAAAAAAAGCAAGTCGCG
GTGATCAAATAGACAATGCAAATTATTTTTCTCGTTTAGGTCTCAGTCAGGTTATTTATTTTGAGGAATT
TTCAGATGAAAAATTACTTAAAATTATCGTTGAAAGTTTTGAAAATTTAGATAAGTTAAAACATAAATTA
AGTGAATATAAACCGCTTAATGGCACACAAAATATTATAGAAACGTTAATTTCGTTTTCACATCATTCCT
AGAATATTTTAGTTTGTCTATGTGTAGAGCGTATGCTTTTTTCTTTTTTAATTTTTTTCTAATTTATAAA
ATATATCGATACCGTTAGCAAAATCACTGCGGGTAACTTGTAGCGAGAAATTTTTATTTAAAAGATAATT
TATTTCTAAAATACTGATGGGATCTAATAAACCAAGACTGTAAGACACATTCAGCCTAGGAGAGAGTTTT
TTTCCCACGATTATCGACGTATTTTGTTCTAAGCGATTAGTGCGCGGATCAAAAATAGGTTTCACACCAA
TGGTTAATTGATCTAACCCTATTTTTTTTTGAAATTTATTAATAAGGCCGCTTAAATTATTTTTTTCATG
ACCTAAATGAGTCGCAGCATTTAATAGTAATTGTGTACTTGCAGCGCTGATTTCATTACTGGCTTGACCT
GTGATCAAATAAGAAAGCATATCCAGGGATGATTTGATTCTATTAGAAGGATTTGCAAATAAAGTAATCT
GAGGATTTTGTAATCTCCCTCTTATATGTAAGCCTATATCTACGGGAACAGGTCTTGATTGATAGGAAAA
TTCGGATTGAATAAAATGATTAGAACCTAGTTTAGATTTAATCTCATTGGCGTTGTTAGAAGTGGAGGCA
GGTAAAATAAAAATATTTCGGTGCGCAGTAATATGAACCAGAGGGTTATTAATGGGCATATTCACGAAAT
TTAATGTAGAATTTTCCGCTAATTTTAAACGTTGACCATAATAACTGTATTCTCCAGGAAAAAGTTGAAG
TTGCCCTGTTGCGAATAAAGGATGATCAGATTCTTGTTTTAGAGACAATGAACCTTTCAATTGAGCGCGA
AGGCCTTGATAATAAAGGTGAATATCATTGCCCATTTTTATTTTGAGATTACTTTTTAAGTTAAACGGTA
AAGTTAACGTTTTTTTCTTATCTGAAAATTGTACATCGCTTGATAATTCGATGAGATTATAATTTTGTGG
ATTAATTTTAATTTTAGCTTTAGGAAATAGAATAAAACCTTCTGTTTCAACTTGGTTAATCGTTGCATTG
ATCGTTAATTGGGGGGAAGCGATTATCTGATAATTTGGATTGTGAACGAGGGTGACATTTTCCCCCTTTA
TTTTTATTAATGTTGATAAATGAGGTTTTAATAAATCAGTTTTACTAGTAAATGTGATGAATCCTTTACC
GGAATAAATTTGACCGATACCCTGCAAACGATGTTTATCGGTGTGTAATTGGTAGTTTATATTTTTTAAA
TGAAGGCCTAAGCTTGGGATAGAGATACTGGCTTGTTGTAAATGAAGCGTGAAAGTAACCGCAGGTTTCT
GCAATAAACCCGAAATTTTTAATTGAGCATTAAAAAAGCCGTGACTGCGTTTAAACTCAGGAAACAATCT
CGTTAGAAAATTTAAATTTTTAAGGGTTAAATCAATCGTTGCATTGATTTTCTGTTTGAATTTTAACGGG
GAGCCGACTTGATAATGAGGTAAAAGTAAGTAAGCAATGAATTGGTTTTTATTGGTTTCGAACGTTTGGA
TTGACGTTTCTAATCCATTTCTTGAAACAAAACTATTCATGTGTGTCTGCGGAACGATTATCGAAGTCAG
CTGTTGGTCTTTACATCTTTTATTCAGTTTAAATTGAGAGAGAGTGCCTTGCAATGAAAAAGGTAAAAAA
GATCCGGTTAATTTTAATTTTACTGGAAAAATTTTTAATCGTTTATTATTAAAATCAGAAGCAGTGAAGT
CAAAAAACCATTTTTTATCTTTAGTATTTATAGTTAAAGTACTTTGAATTTGTTTGAGTTGCCAATCGTT
CCATTGTAGATTTGTTTTTTCAAGCCCTATATTAAATTTGGGATATTGAAAAATTCCACGAATAGTCCCT
TGTAAAGTGATGTTATTTTTTAGGTGGGGGAAAAAGCGAGCTAATTCGTTAACCGTTAATAGCCAATGAA
TATGCCATTGTTGGTGAATAGAACCGTACAGTTTGAGATTTAAATTTTCAGTTTTTATATTTATTTGATG
AATGACAGCAGAACTAATTTTTAAATAATGAAAAATTTCTGGAATGTGGATGTTTTTTCTTTGGTCCGTT
TTTGATTTTTTTTGAATAGTATGAATAGTATTCGTTTTTTGTTTTATAAAAAGGTTTAATTGATCAATAA
AGATCGAATTAAAAGTTAGTTTTCCTGCTAAAAAACTTCGCCAATTTAAATCAAACTCTGCCTCAGAGAT
ATAAAAATTAATTTTATTATTTTTATAATTAAGTTTCTTTAAATAAATGGGACCCAATAATCGTCCATGA
AGTGTATTTATTTTTAGTTGCCCTGGCAGAAATTGTTTTCCAATCAATAGCGCTGCTTCTAAACCTTTTT
CTGTGTTTAGAAATAAATAGCCACTGATTAAAAAAATACCTATTAATAAACTACTCAGCCATTTAAGCCA
AATTATTTTTTTATTTTTCATAAGAAATCAAAACCCATCGTGAATTGAAACCGTATGGGATGTGAAGGAA
TATCTAAGGCTTTGCCTGCGGTCAGTTCTAAAGGCCCTAATGGAGATGCCCACACCAAGCCAATACCCGC
TCCTTTTTGCAAATGAATCGGAAAATCATTGACAGCATTTCCAGCGTCAAAGAAAAGAGCACCATAAAAA
TTACGGATCAGTCGATGTTGATATTCAATGCTTCCAACCAATAAATAACGACCGGGACCGAGAGATTGAT
AAGCATAACCCCGAATGTTTTGGCTTCCTCCTGCGTAAAAAAGCAAAGAGGGAGGAAAATTGGAAAGATT
AGAAGTGAGGGTATACCCTATGTCTCCTCGAAACAATAATCGGTTATTATCATTCCAACTGAATATGTAT
TTACCTTGTAATTCAGTTTGTAAAAAACTAACGGTTGATAACACAGGTTGAGCGGCACCTTGTAGCCTAA
AATTGAATCGATAGCCTTGTAAGGAGAAAAGAGGATTATCCGATTTACTGTACGATAGGTTTATACCTGG
AGTGAGTAAACGTGCGTTTTTTGTTGGCTGGTTGAGATAGTTGAATCGTTCCACTTGATAATTTAAAAAT
AAGTTGCGTTGCCAGCCATTCCATTCACATGTACTCGTGGTGCCTATTTGTTGCGTCGTGCGAGTTACTT
GAGCTAGTTTTTTTCTAACGATGGCAAAATTAATAGTATAATTATCCGTATTCGGATGTTTTCCAGGAAA
AGTGTACGTTGTTTGGAAACCGTTTTGTATTTTAGATAATTGGCTAAAAATACTTAAACGATGCCCCGCT
TTGTTGAGATAACGGGATTCCCAACCTAACGTTCCGCGAACACCAACGTCTGTTCCGTAACCTATCCCTG
CGGTATATTGTTGAGAGGGACGTGGTGTTAATATTAAAGAAATAGGCTGATGTTGATTGAAACTATTTAT
AGGAGAATCAAGAATAGATACATTCTGAAAGTACCCACTTTTGTTTAAATTTTCTTGTAATTTTAATAAT
TGTACCGAAGAATAAGGATCACCCACCTTAAAGGGAATATAACGTTCTAATAAGCGATTAGAAAGTATAG
ATTGTTTGAAGGTAATAGGACCAAAATAATAACGCGGTCCTGTATTTAATGTTAAGCTAATTTGAGCGGT
ATAGGCGTTCCGATTAATTAAAATAATGTGTTTAGAAAAATAAGCAGATAGATAACCATCCGCAACAACC
TGAGCAAGTAAATTTTCTTTTGCATCCTCGTAGGCTTTACTACAAAAACGTTCGCCTTGATGCAAAGGAA
AATCATTCATTAAATTTTTGATCTGGGGATCATCGGGGGTATTTACAATGGAAAGTTCGAGCGTTGTGAT
TTTTAAAGGAGGGCCTGCGGAAATTTGATACCTTACTTCCCAATTTTCACCTATTTTTTGGACGGTGCGA
TGAATAGACGGTTTAAAATAACCATAAATTTCTAAAGTTTTTTTGATGTCACGAATTCCATGGTTAGACC
AGAATTGGATATCTTCGGTGGAAGGTTCTTTTAAAGTCTGTAAGCTATGGTTCAGCCGCTGTTGAACAGG
GCTCATAAGCGCTTGCGGTAACCCTTGTATGCGGTAGGTTATATGAAGACATTGCGTAGTATACCCAGAA
GAGACGAAAAAAAGGTTTAGCCACGTCATAGCGGCTATAATCGATTTTATTTTTCTTATCATATTAGGTT
AATTAAATACCTAATAAGTGCGTGTAAGTAAAGAGAATAAGCCAAATAATGGCTTAAAAAGTATTATTTA
AAAAATTTTTTATTTTTATAAAATAAATTCAGGAGAATCACGTAGTTAAAAGGCTTACAAAATTAATTTT
CTCTATTTTAGGAATAGAAATTATTGAACAGGTTCTTTAATGACGTTTTCGCTTTAAATGAAACACGTTA
TCGACCTCAACACGTCAATGTTGAAGTCAATAGATTATCTTATTAGTAAAGTTTTCAGACCGATTGAATC
TCAGTAAGCTTTTTTATCTGGACTTCTATTAAAATCTAATATTAGTATATAAGCGAAATCGAATTAATCT
TCACTTGTATAAGGCATTGACTATGTTGAAGCGGCAGTTACTTTTTTTAACGTTAGTGATTTTAATGACA
GGACTCTTGGGTTCTGTCGTTAAAGCGGATCCAGTAATTCCTATTACAGCGCCTACCATGGCTCAGCCCA
CATTTACACCGATTGCTCCCAACGTAAATGCGAAAGCTTACTTATTAATGGATGCTTATAGCGGTAAAAT
TTTAGCAAGTAAAAATATTGACGAACATCTTGCGCCAGCAAGTTTAACAAAAATGATGACTTCTTACGTG
GTTTCTATGGCTTTGCAGCAAGGCCGTATACATCTTACTGATTTAGTTCCCATCAGTGAAGCGGCGTGGA
AAACGGGGGGCTCTAAAATGTTTGTTAAGGTAGGTGACAAAGTCAGTGTACAAGACTTGATGCAAGGAAT
GATCGTTGATTCGGGAAATGATGCCTGTGTGGCAATGGCAGAATATATCGCCGGGAGTCAGGAATCGTTT
GTTAATTTGATGAATCAGCAAGCTGCACGATTGGGGATGAAAAATACACATTTTGTGGATGTGGATGGAT
TACCGGATCCTAATCATTATACGACCGCACGGGATATGTCGATTTTAGCCCGTGCTTTAATTCTTGATTT
TCCAGAAGATTATAAATGGTATTCGCAAAAATGGTTTTCTTATAATGGGATTAAACAACCTAATCGTAAT
CGTTTATTATGGCGGAACCCTGATGTTGATGGAATTAAAACGGGGCATACCAATGAAGCAGGTTTCTGCT
TAGCCGCTTCGGGTCAAAAAAATGGGTTACGTTTAATTACAATTGTTATGGGCGCTCCTTCCGATGAGGT
AAGAGCTCAAGATAGTCAAAAATTATTAACCTATGGATTTCGTTTTTTTGAATCTCGTAAACTCTATAAT
GCCGGTGAAAATTTAGCGACGACGAAAGTTTGGTTTGGTGAACGTTCTAAAATTGAAGCGGGATTCGCCA
CCGATCTGTATGTGACACTTCCACTGGGATTCACTAAAAAACCGATGATGACGATGGTTTTTAGGCCTCA
TTTAAAAGCACCCCTTAAGAAAGGAGAAATTATTGGTCACGCAAACTTACTTGTCAATGATAAATTGATT
GCTTCTGCGCCACTGATTGCGTTAGAAAATTTATCCAAGGGTGGTGTGTGGCGAAATTTAGTTGATCGCA
CGAGTTTGTTATTGAATAAGATTTAAGTGAGCGATAAATTAAAAATTAATTTTTAAAATGAGGTGCTTTT
TGATAAAGCAATCGGTTTTTATGTGCATTGAGTATGAATCCTCATGTTCAAAGTAGTGGTGAATAATTTA
TATAGGTTCTTAAGAGCCTCGCTAACCGCGATTTTATATCTTATTAGCCTTATCGTTTGGTTTATTCCAT
TAATGAGTGTCGGTTTATTGCGTTTTATTTTTCCGTTTACGAAATGGCGACAATGGACAAAAAAATTAAT
GGAACATCTACATCGCGTTTGGCTACGCAGTAATTATTTTCTTTTAAAATACTTAATCCCTATGAAATGG
GAAGTGACAGGGCTCGATCAATTAATTTTAAAAGAATGGTATTTACTTATTTCTAACCATCAGTCCTGGG
CGGATATACTTATTTTGCAATCTATTTTTAGTAATAAAATCCCACCGTTAAAGTTTTTTCTTAAAAGAGA
ATTACTGTGGACTTTGCCGATAGCCAGTTGGGCATGTTGGTTATTAGATTTTCCATTTATGCATCGATAT
AGTAAAACCAAATTGGCTCAATATCCTGAATTAAAAAATAAGGATATTGAAACCGCGAAAAAAGCGAGTG
CTCAATTTAAGAAAATTCCGACAACTGTTGCGAATTTTGTTGAAGGCACACGTTTTTCAAAGGAAAAACA
TGATTTACAAAAATCACCTTATCATTATTTATTACGACCCAAGGCAGCAGGTATTGCCTCTAGTCTTGCT
ATTTTAGGTGATTTTTTTCATAAAATTCTGAATGTAACGATTATTTACCCTCCGGGTAAAGTCAGTTTAT
TCGATTTTTTATCAGGGAGTATAAAAAAAATAATTATTGATGTGGAAACAATAACGATTACGAAAGAGTG
GCGAGGTGATTATAAAAATGATCGTTATTATCGGATAAGTTTTCAAAAAAAATTAAACGAATTATGGAGA
AAGAAAGATCAGCTTATCAAACTTAAATTGCAAAATTTTTAAAAACCGAGGTCAGCGGTGAGCAAAAAAA
AATTTTTACGTATTGCCACTCGAAAAAGTCCTTTAGCCTATTGGCAAGCAACAAGCATTAAAAATCAATT
AGAAAAAATTTTTCCGTTTTTGAAAATTACGTTACTTCCATTTGTTACAGAAGGAGACAGACCCTCTCAT
TCTTTAAATCAATGGGGCGGTAAAGGTCTTTTTGTTAAAGAATTAGAAGCTGCTTTACTTCATGGTCAAG
CAGACATAGCGGTTCATTCTTTAAAAGATCTTCCTATGACGTTAGAAAAAGGGTTGGTATTAGGCGCTAT
TTGCAAACGTTGCGATCCTCGTGATGTGCTTATTTCAAGATCGGATCGATTATTCACGCAATTGCCGCCC
GGATCTTATGTAGGTACCTCAAGTTTACGTCGTCAGTCACAACTGCTAGCGTTACGTCCAGATTTAAAGA
TCGGTGTATTAAGGGGAAATATTGGAACGCGTTTAAATAAATTGGCTGCAGGTGAATTTGATGCAATCAT
TTTAGCAGCGGCAGGTCTTATTCGTTTAAAAAAAACAGAGTGTATTAGTGAATATTTTGAAATAGATCAT
TTTCTTCCAGCACCCGGTCAAGGCGCATTAGGAATTGAATGTCATGAAAATGATGAGGAAAGTTTAACGT
ATATTTCTGCGTTGATTCATCCAATCACGCATTCCTGTGTATTAGCGGAGCGTGCGTTAAGTCGGGAATT
GGGAGGCGGTTGTCAAGTGCCTTTGGCAGCTTATGCGGCTTCTTTAGGTCAAGACTTCATTCGCCTACAG
GCTTTCGTTGGAAGTTCCGATGGCACGACACAAATTAAAGTAGAGAAACAAGGGCCGAGAGTGGAAGCGG
AAAAAATTGGATTTTTAGCGGCTCAGGATTTACGTGCGCTTGGCGTTGAAGAAATTTTAAATAAATTTAA
AAGAATTAAATAAGTTGAAAAATAGACATTCCTATTTAACCAATAACGTTTTATGGGGATATTCACACAG
ATCGCAGATGATACAGATAGGACATTTGGGTTTGCGCGCCAAACAAATATAACGTCCGTGGAGCACGAGC
CAATGGTGTGCATTTTTTAAGTATTTTTGAGGAACGACTTGTAATAACTTTTTTTCAACGGCAAGTGGTG
TTTTTCCAGTGGCCAGACTCGTTCTATTACACACTCTGAAAATATGCGTATCGACTGCAACGGTGGGCTG
ATGAAAAATAGTATTCAGGATGACATTAGCGGTTTTACGTCCAACGCCCGGTAAACTCTCTAACGCTTCA
CGATGATGAGGAACGTGCCCTTGATAATTGGCCAGCAAAATTTTACAGGTTTTTAATATATTTTTTGCTT
TGGTATTATATAAGCCGATTGTTTTTATATATTTTTTTAAACCAGATAAACCTAACGCAACTATTTTTTT
TGGTGAATTCGCTTTGCTAAACAAGGATTGGGTTGCATTATTCACGGATTTATCCGTCGCTTGAGCAGAA
AGAATGACTGCAATTAATAACTCAAAAGGTGACGTATAATTTAACTCCGTGGTTGGGTGAGGGTTATGCG
TCTGAAACCGCTGAAAAATAGTATCCCGTTTTTTTTGATTCATATTTCTATTGCTGAAGAACAAGTATTT
TTAGTTGTAAAACAGGTAGGTTAGTAATTTACACGTGATATTTTTTGTGTTAATTATTTTTCTTTTTAAA
ATCCATTCTCGATTGAACCATGACACCGAGAAAACGGTGAGGCTTATCTAATAGCAATGTTTTAAAATCG
GTATTTAAAGGTTTAAGAATGGTATGCCCTCCATCAATTAAAATTTGTTTAAAATGAGGTAATTCATGTC
CCTCTATATGAACGATAGCAAAATCAAGGCTATTTGGTTTTAGATCAGGGTCAATCAGGAGTAAAGTCCC
TTCTGGAAAACGAGGCTCCATGGTCGTGTCTCTTGCAGAAACAGCGTAGGCATATTGACTCATAGGGACA
TCGGTCGAAATGCTGGGTAGAGGTGTTGATTTTTCGGAGAGATCCGGCCAATAAAGTACTTGTTTCCAGG
TGAGCAAGGGGATTTGACGCCATCCTTGAACACCCGGGTTAAAAGTACCTGGAATACGATCCGCAGGTAA
AGGTTCATCGCCAATGAGCTGGCTAATGGAAATTGCAAAGAAATTAGCGATTGGACTTAACGTGGCAACT
TTAGGATTATCTGTTTCTCCTGAACAAATTCGATGGACTACGGGCTGGCCTATCCCGGTGCGTCGTGCAA
GCTCTGATTCATTAATTCCTAATTCAGCCATTAATTCTTTAAGAATTCTACTCATCCTACTAGTCGTTTT
CATATCGTGTTCACTTATTGGTTAGCGGTAATTTTACCTGTCCATGCTGATAAATTCCAACGCAGATAAT
AAATGAAGAGTTTATTTTACCCTTCTTCAATAACGCAGGGCGGGTATTCTAACATGACACAGGATTTATA
TGCTAAATAATGAGAAGTTGTCTTTGGCAGCGTTTTTAGGACAGCTTAAAAAGGGTTTTTTATGACATCG
TTATAGGTCAATGTTTTTTACATGAAGTAGGATAGAAGAACAACTCGGTTAAACGTCTAAGAATAAAAGA
AGCGCATTCAAACGTAAAAAGAGAGAGTAATGCGAGGCTCATAGTGCTGTCGTAAGCATTTTACTTACCT
TTTTGATTGGCCGAGAATTATTATCGAATATTATTTGATTTAATTAAGATAAAGTAGAAATATTTCTTGT
CAGTTGCAGATATAATGCATAGAATAACGAGTTCATTTTATAAGAGGTAAAAAGGCTTTATGCTGGCTAA
AAGTGAAATATTGGCTAAATATCAACGCTTTCCGGGTGATACGGGATCCCCAGAAGTTCAAATTGCGTTA
TTATCGGGAGAAATCGAGCAGCTCAATGCTCATTTTCAAATGCACAAGAAGGATAATCATTCGCGCCAAG
GCCTATTAAAGAAAGTTGATTTGCGTCGAAAATTACTGAAGTATTTTAAAAGCGTGAATTTACAGGGGTA
TTTAACATTGATTAAGCAGCTTGGCTTACGTGGTTAGAACGTTCCTCTTAGGGCTTTTCTTTTTCGCAAT
TGTTGAAAAGCATTTTATTTTATATCATGGGCGCTAACTTTCGCCCATTTGTTTTTTTTGAGGGATTGTA
AGCGTGTCAACTTTAAGTCATTCTATTTTTAGTAAATCGATAAAGAAAGTCGTTCAGTTTGGTTCGGAAG
AAATTATTTTAGAAACAGGAAAAATTGCCCGTCAGGCAACAGCATCTGTGCTTGTAAGCGTGGGAGGCGT
GACTGTTTTAGTCACTGTCGTTGGAAATAAACGACAAACGGATGAAAATCGAGATTTTTTTCCATTAACC
GTTCAATATCAAGAGCGTACTTATGCTGCTGGGCGAATTCCTGGGGGCTATTTTAAACGAGAAGGCCGGC
CTTCCGAAAAGGAAATATTAACGTCGCGCTTAATTGATAGGCCTATTCGTCCTTTATTTCCTGAAGGTTT
TTATAATGAAGTACAAGTTGTTGCGACGGTTTTATCTTCGACCCCAGATATTAATCCAGATATACCTGCT
TTAATTGGCGCTTCTGCCGCCTTAGCTTTATCTGGCCTTCCTTTTAAGGAACCCATCGCTGCAGTAAGAG
TCGGTTACGCTGACGGGCAGTATATTTTAAATCCCAGTATGAAAGAACTCGAAACGTCTGATTTGGATTT
AGTGGTGGCGGCTACAGAAAAAGCGGTATTAATGGTCGAATCCCAAGCGGCTGAGCTTAGCGAAGAAATT
ATGTTGAAGGCTATTTTGTTCGGTCATCAACAAATGCAAGGGGTCATTCAGTCGATAAAAGAGCTTGCCA
TAGAAGCCAGTAAACCGGCTTGGGATATCAAAACGTTAGTCTCTATGGATGCGCATGTTGAACAAGCGAT
AATCCAATCTATTGACACTTCATTAACTGAAGCTTATCAAATCCCAGAAAAGTTTATGCGTAAATTTAAG
CTCGATGAAATACGAGAAAACACAATGGCACAATGGTTAGATGAAGAAAAAGGGATTACAGCAAAAGCGA
TTCAATTCGTATTAGAAAAACGAGAAGAAAAAATAGTACGTAGTCGCATTTTATCCGGCCAATCACGTAT
TGATGGGCGTGATAAAAAAGCAGTTCGTCCGATTACTATTGAGCCTGGGTTTTTACCGCGTACGCATGGT
TCAGCCTTGTTTACAAGAGGTGAGACACAAGCGCTTGTGGTGACAACATTGGGTACCGATAGAGATGCGC
AAACGGTAGAGGCATTAGACGGTGAAGGACGAGAAACCTTTATGTTGCACTATAATTTCCCTCCTTATAG
CGTCGGCGAAACGGGTCAAATAGGCAGCCCGAAACGACGTGAAATTGGGCATGGAAATTTAGCAAAACGC
GCCTTACGTGCGGTATTGCCGAGTGAATCTGATTTTCCTTATGTATTACGGGTCGTTTCTGAAATCACCG
AATCAAACGGTTCCAGTTCGATGGCAACCGTTTGTGGGGCAAGTGTTGCCTTAATGGATGCTGGAGTTCC
TTTAAAAAAACACGTTGCTGGGATTGCAATGGGCCTCATAAAAGAAGGTGAACAGTTTGCAGTATTAACG
GATATTTTAGGTGATGAAGACCATTTGGGCGATATGGATTTTAAAGTAGCAGGCACCGTTGATGGTGTGA
CGGCGTTGCAAATGGATATCAAAATTGAAGGCATTACCGAAGAAATTTTGAAAGTTGCTTTAAATCAGGC
AAGAGAGGGTCGTCTCCATATCTTAAGTATAATGAAAGAAGCGTTAGCCGAACCACGTATAGAGGTCTCT
CCTTATGCGCCTCGCATAACAACGTTAAAAATAAATCCGGAAAAAATACGTGATTTAATTGGAAAAGGAG
GCGCAACAATTCGGGCGATTACGGAAGAAACAGGGACTTTAATTGATATTAGTGATGATGGTATGGTTAG
GATTTCGACATCTGATTCACAGGCTTGCCAAAATGCAATAGAGCGCATTAGGAAGGTAACAGCAGAAGTG
GAAGTGGGTTGTATTTATGAAGGTGCAATTGTTAAACTGACAGACTTTGGTGCTTTTGTCAACGTATTAC
CTGGCCGTGATGGTTTAGTACATATTTCACAAATCTCTAAAGAGCGTGTTGAACAAGTGAGTGATGTATT
AAGTGAAGGTCAAATTGTGAAAGTTAAAGTCCTTGAAATAGATAGACAAGGTCGGATTCGTTTAACGATG
AAAGATATTGAAGTAGAAATGGAAAATGAAGTGCATTCGTGATGAATCAAAAGCGTGTTTTATCAAGTTT
TATTAATTTAGTGAATAAAATTAAGCCGGATATCCATGAATTAACCGTCTTTGATTTGAATAAAAAAATT
AATAATCAACATTCTTTTTATTTAATTGACGTACGTGAAACGCATGAATTTCAACAGGGATTTATTGCTC
CTGCACGTTCACTGAGTAAGGGAATCATTGAGCGCGATATTGAGAAAATCATTCCTGATTTTGAAGCGGA
AATTGTCGTTTATTGTGGAGGAGGCTCTCGATCGTGCTTGGCGGCCTATAATTTACAAAAAATGGGATAT
TGTCATGTATCGTCGTTAGTCGGTGGTTTTCGAGCCTGGTTAAAGGCCGGTTATCCAATAACTAAAAAGA
AAGAATAAATGAACGATTCTAAATGCCGAGGTGGTGGAATGGTAGACACGCAAGTTTCAGGTATTTGTGG
GGTAAAACCCGTGGAGGTTCGAGTCCTCTTCTCGGCACCATTCGAAGAATAATTTAACAAAAAATTATCG
TTGTGAACCGTTCATAACCAGACTGATGACGTTGCGTATGTTAAGTGTTCCTTGAAAAGCGAGGGACAAA
AAACGTGGTATTTTAGGGAATGTCAGTTTTAATAAATTAAATTATTTTTAGTTATATCGCATGTTGAGTG
CATCACCGCCCCTCTACGACATTCATCAAACTTTTGAAGAAAACTTCAATAATCCTTCTATCTCAGTAAC
GCCAACCCTTCGAATTTGGCCAGATAAAACACAGTGGGTTTCTTTTCTAGGTTATTCTTTGGCCTCAAAA
ATTGGCGTGGCCGCATGTGCTGTAACAACGGGTAAGGGCATTGCATTATTAGCACAGCTTGGCTTTGATA
TATTGACTTATAAAACCATACGTTGCAAAGCGTACCCTACACATCCTTTACCTAATATTGTTCCTATTCA
GGTTGACAAACAATTCGATTATTCAGATTTGGACGAAGTGGTATCGACAAAAAAAATAATTGAAATAAAT
AATAAAATAGCTATTAGCAATTCTTTTGGTAATGGATGTTTGGAACCTCGTGTCGTGATGCAAGATATTG
CTTTTTCAAAAAGCGCCTTAGTGGACGGTCAAGTATTGATTGTATCCGTCTATGGCGAAGGTCATTCACT
GTCAGCAATGTCACAAGATTTTATGACCGCAGCGTTAATGGCTAAAGAAGCCGGTGCCGATATTATCGAA
CTCAATTTCTCATGTCCTAATTTAATGAAATCAGATGAGCCACTTTATCGAAATATGGACTGTGTTTCTC
AAATAACAACACGTGTTGTGAAATGCGTCGGTGATATTCCTCTATTATTAAAAATAGGCTTCATTCATGA
GCATGAGTTCCCGTTAAAATTATTAATTTCTGCTGCACGCGCAGGCGTAAGAGGAATAAGTGCTATCAAT
TCAATCAGTATGCGTGTATTGAATCAAAACCATCGTCCTGCGTTTGGAAAAAGAATATATAGTGGGATTT
CAGGTTATCCAATTCGTCGGTTAGCATTGCAAAGTGTTAAGAAATTAACCCAAATTAATCAAAAAGAAAA
ACTAAATTTAACTATTGTAGGGATGGGGGGCATTACTGTAGCTGAACATTTTGATGAATTTTTTGATAGG
GGTGCCGATGCTGTGCTATCAGCAACAGGTGTGATGTGGAATCCCTATCTTGCAATGCAATTTCATCAAC
AGTCATGATCATGAAGAAATTAGTTTCCGCACAATTAGTATTAAAAACAGGTGAGCGTTTTTTAGGATAC
ACTCAATCGACTCAAACTTTCGAAGTTTCGGGTGAAGTTATTTTTAACACAGGGATGTTAGGTTATGTTG
AGTCATTAACTGATCCTTCTTATGCGGGTCAAATATTATGCTTTACGTATCCTTTGATTGGGAATTATGG
CGTTTCTGCGCCAACGACGTGGGAATCTAACAGAATTCAAGTGAAGAGCGTTGTCGTTTCTGAACTCGCT
ACATTTTATTCAAATTGTACCAGTCAACATTCATTACTGAGTTGGTTTGAAAATGAAAATATACCTTTTA
TTGCTGGAGTGGATACACGCGCTTTAACCCATTGTTTAAGAGAGAATGGCGTAACGACAGGAATTATTAC
TCAATTCAATAAGCCACAATATGATTTTATTGAATTTGATGCGATTGACTGGGTAAAACAAGTGACTATT
CGTCAGCCGATTAATTACGGTACAGGTAGAAAAAAAGTTATTGTCGTTGATTGTGGTCTGAAAGAAAATA
TTTTACGTTGTTTATTAAAGTTTCCGATAAAAATTAAGCGGGTTCCTTATGATTACGATTATAGTCAAGA
GAATTTTGATGGTGTTTTTATTTCCAATGGTCCAGGTGATCCCCAATTGTGTAAAAAAACAATAACCATT
TTAAGAAAAGCGTTAGAAAAAAAGAAACCTTGTTTTGGTATTTGCTTAGGTACTCAATTAATGGCCTTAG
CCGCGGGGGCTAAAACCTATAAATTAATTTTTGGTCATCGTTCTCAAAATCAGCCCTGCGTTTATTTACC
AACACAACGATGTTATTTGACGTCACAAAATCATGGTTATGCAGTGGATGAAAAAACATTGCCTCACCAT
TGGCGGGTATTGTTTCGAAATTTAAATGATGGAACGGTTGCAGGAATTGAACATAAAAAAGCACCTTTTT
TTTCTGTCCAATTTCACCCTGAAGCAGCACCAGGGCCTACAGATACGCAGTGGTTATTTGAACGTTTCTA
TCGCACCTTATAAAAATTATGAAAAAAAAACCAATTAAATTTAGAAAAATTTTGATTTTGGGATCAGGTG
GGCTCCGTATAGGTCAAGCGGGCGAGTTTGATTATTCAGGCTCACAGGCTATTAAAGCATTAAAAGAAGA
AAAAATTACTTCGGTATTAATCAATCCAAATATTGCTACCGTGCAAACGGACCCCCATTTAGCGAACAAA
ATCTACTTGCAACCCTTAAATTTGGATACCGTTCAACGAATTATTAGTAAAGAAAAACCCGATGGAATTT
TATTGGGGTTTGGTGGCCAAACAGCACTTAATTTAGGTTTGGATTTAGAGGAAAAAGGTCTATTAAAAAA
ATATAAAGTGACCGTATTAGGTACATCGGTTCTATCGATACGTCGAACAGAAGACAGGGATCTTTTTAAA
GCCGTTTTAGAGCAAATTAACATTAAAACTCCGCTGAGTTTTGCAGTCCGAACAGTCTCTGAGGCATTGC
AAGCAGCCGAAAAGATCGGTTATCCGATTATGTTACGTTCAGGTTTTTCTTTGGGGGGGTTAGGTTCTGG
AAAAATTACTCATCGAGAAATGCTTGAACATCGTGCTCAAGAAAGCTTAGCGTCGGCCCCCCAAATTTTA
ATAGAAGAATATTTATTCGGATGGAAAGAATTTGAATATGAAATTGTTCGCGATCAAGAAGGGAATGCAT
TAACTATTTGTAATATGGAAAATATGGATCCGATGGGTATTCATACCGGAGAAAGTATTGTTGTAGCCCC
TGCACAGACCTTAAATAATGATCAACATCAGCACTTACGGACGATGGCTTTGCAAGTTGCTGAACACTTT
AATATTATTGGCGAGTGTAATATTCAATTTGCGATTAACCCAAAAAATGGAGATTACCGTGTTATAGAAA
TGAATGCACGCTTATCTCGTTCGAGTGCATTAGCCTCTAAAGCAACAGGTTATCCTCTCGCCTTTATTGC
CACTAAATTGGCATTGGGATACCGTTTGTGTGAAATAAAAAATAGTGTCACACAGGTCACCAGTGCTTTT
TTTGAACCGGCCTTAGATTATATTGTCGTAAAAATTCCACGGTGGGATACGCATAAATTAAAGGCCGCTG
AGCGAACCATTGGAACTGAAATGAAAAGTGTTGGTGAAGTAATGGCAATCGGTCGTTCTTTTTCTGAAGC
GCTACAAAAAGCAGTGGGTATGTTGAATAAAGGCGTTACGTGTTTAATGGATTATCCAGAAAAAATTGAT
AATCCCCGTCAAGAAATCCAATGTGCGACAGATAGGCGTTTATTTGCCTTGTATCAATTTTTTAAAAGGG
GAGGTTCGATTTCTCAAGCGGAGCGTTTATCACAGATTAATTTTTGGTTTTTGGCTCAAATTCATCAACT
GACAGAATTAGAAAAAAAGTTAAATGTGAATAAATTAGATAAAAATCTTTTTCGCCAGCTAAAACAAGCG
GGTTTTTCAGATCGTTTTATTGCTAAAGCAAAAAAAAAATCGATAAAACAAATACGAGCATTACGTTTAA
ACTATGGCATTATCCCTTTTGTGAAGCAAATAGATACATTGGCGGGAGAATTTATCGCCCATACTAATTA
TCTTTATCTCAGTTATCATGCCATTGAACATGATATTTCTCCTGCCAAGCGCCGACCTATTATTGTATTA
GGTTCTGGACCTTACTCGATTGGATCATCGGTCGAATTTGATTGGTGTGCGGTTAATACGGCACACACGT
TGCGTCGTTTGAATGAAACGACCGTTATTATCAATTCGAATCCTGAAACAGTTTCAACAGATTATGATGA
GTCTGATCGTTTGTATTTTGAACAGCTCACATTTGAACGGGTACAAGATATTTTAGAGTTTGAATCAGCA
AAAGGGATCATTGTTTCGGTCGGCGGACAGATTGCCAATAATTTGGCAGTACCGTTAGCGAAAGCAGGTT
ATCAGTTATTGGGTACGGATCCGAGGTTTATTGATCAAGCTGAAAATCGAGAAAAATTTTCTGCTTTGTT
AACGAAACTCAACATTGATCAACCGGCCTGGGAAAGCATTACCAATTTAAGAAAAGCAAAAATTTTTTCA
GCGAAGGTGGGCTATCCAGTTTTAATTAGACCTTCCTATATTTTATCTGGTTCTGCAATGAACGTCGTTT
TTGATCCAGAATCTTTGGAGCATCATTTACAGGCTGCGGCACATGTTTCACACGATCATCCCGTTGTGGT
CTCTAAATTTGTTCAAGAAGCAAAAGAATTAGAAATTGATGGTGTTGCGAAGCAGGGTGAGATCGTGATT
GAAGCCATTTCAGAACATATCGAAAATGCAGGCGTTCATTCTGGAGATGCAACGGTGGTATTACCTCCCC
AAAAGTTATATTTGGAAACCATACGACGCACTAAAAAAATTGCGCGTAAAATTGTAAAAGCATTACATAT
AACGGGCCCATTCAATATACAATTTATCGCTAAAAATAATGCTATTCAGGTTATTGAATGTAATTTGCGC
GCGTCCCGTTCTTTTCCGTTCGTTTCAAAAGTCACAGGCCATAATTTTATACACATAGCGACCGAAGTGA
TGCTGAATAAACACCAACCCAAACAGTATGAAACTTTAGAACTTGATTATGTGGGCGTCAAAGCAGCACA
ATTTTCCTATAATCGTTTAAAAGGATCTAATCCTGTTGCCCAAGTTGAGATGGCCTCAACAGGAGAAGTA
GCTTGCATTGCTGAGAATTTAATAGAAGCTTTTTATAAGGCATGGCTCGCAACGGATCAAAATGTTACAG
AAAAGAAAATTTTATTAAGTATCTCGGATAACTACAAACTTAAACTCCTACCGTGGATAAGACATTTAGA
TGATCACGATTGGCTTATTTACAGCACGGAAGGGACACACCGGTTTTTATCACAGCATGGAATTGCCTCT
TATTTTGTGAACAAGACAAGCGAAATTAAAAAACCCAATATTAGGGATTTAATTTCACAACGCAGAATAG
CAACAATCATTAATATACCGAGTTCTATGACAGGGTTACAACAAACCGATGGTTTTTTAATTCGTCGTTT
GGCAATTGATCATCATGTTCCATTAATTACGAATGCACAGATTGCATTGATCGTTTTACAGTGTTTAGTT
CATTTATGGAATAAAAGATTACCGATAGAATCTTGGCAAAATTTAGTGCTCAAAAAAGAATAAATAATGA
GCGTATTAAAAAACACAGTGAAGGATTTTTGATAGACATCCGTATATAATTTAGAGAAAAACTGACTGGG
TTTAAAATGATTAAAAAAGATATTATATCCATTCGTGATCTTTCTTTGAATGAAATTAATGTGATATTAA
ACTTAGCAAAAAAAATAAAAAAAAATTCACCAAAGAAATATTTGATCGGAAAAATAATTGCACATTGTTT
TTTCGAGCCATCCACACGAACACGTTTATCGTTTGAAACAGCGACTTTACAGTTAGGCGGGCACGTTATC
GGATTTTCCGATAGCGAATGTCTTTCCATTAAAAAGGGTGAAGATTTACAAGATACAATCAAAACAATTT
CTTGTTATGCCGATCTGATTATTTTGCGACATTCATTTGAAGGCGCGGCGCGTTTGGCGGCTGAAATTTC
TGATAAGCCTATTATTAATGCTGGAGATGGTGCAAATCAACATCCTACTCAGGCGTTAACTGATTTATTT
ACGCTAAAAGAAGCACAAGGCAATTTAGAGGGATTATCGATTGCATTAGTCGGCGATTTGAAATATGGAC
GAACGATTCACTCTTTAGTGCAGTTGTGTGGTTTATTTAATATGCGTTTATTTTTAATATCTCCCGGGTT
GTTACCGTTGCCAGAAACAATAGCAAATGAATTAAAATATAAAGGTATTCGATTTTCTTTCCATACTCAT
TTAGAGGAGGTGATTTCTAAAGTAGATGTTTTATATATGACCCGATTACAACATGAACGATTTACTTCAT
CCGAAAATCAGCTCTATATAAACCAATGTACTCTGACCGAGGATAAATTAAAAAAAGCGAAACCTAATTT
GAATATATTACATCCTTTACCCCGAGGAAAGGAGATGGATAAATCAATTGATGAGACGCATTTTGCGTTA
TATTTTAAACAAGTTGCTAATGCAGTTTATGTGAGACAGGCTATTCTAGCGCTGATATTGGATAAAAAAT
TTAAGTTTTAAATCGATTTTTGGATGAAAACATGATCAAAACGCGTTCCGTTTCAGCCATTAAAAATGGG
GTTGTTATCGATCATATACCTCCCGGACAATCACTCAAAATTATGCGTTTATTACATGTAATCAACGGTA
AACAACGCGTGACCTTAGGATTGAATTTGCGGAGTACGTCTTTAAAATTAAAAGATTTAATTAAAATTGA
AAATCGATTGCTTACGTCCGGAGAAGTTGATCACGTGGCTGTTTTCGCGCCTGGCGCAACGATTAACCGA
ATTAAAAATTTTAAAGTGAGTCATAAAATAAAATGTGAATTACCCCATGTTATACGCGATATTTTAGTTT
GTCCTAATTTAAATTGCATAACCCACGTAGAAAAAAAGAGTTATTTTGAATTAGAAGGATCGTCCAATCA
ATTTAAACTACGCTGTTTTTATTGTGAAAAATTATTTGAACGCGGTGAAGTTGAAGAGATTTGTTTATGA
TTCAAATAAAAAATGTATGTACTCCAGAAAATAAACGAAAAAATATTGTTATAGAGAGCGATCAAAATAT
TATCATAGACGCAGAACATCTTCTTGTATTCCCTGGACTCATTGATCCACACGTCCATTTTCGCACGCCA
GGATTGGAATACAAGGAAAATTGGACAACAGCTGCTAAGGCAAGTATCAAAGGCGGCTATACAACGGTTT
TCGATATGCCGAATACATTGCCCCCTACGATAACCAAAGAAGCCTTAATAGAAAAAAAAGCGCTTATTGA
TAAACAGTTAAAAGCAATAGGAATTCCCCTTCGTTATCATTTATTTTTTGGTGCGGACAAACACCATTTA
CATGAAATAAAAAAAGTAAACGATAAGGTTATTGGTATAAAAGTTTTTATGGGGTGTAGTACTGGGGGCT
TAGTGATTGATGATGAAGAAAGTCTGCATGCTATTTTTAAATTAGCTGCCAAAGAGAATATGCTCGTTGC
CGTTCATGCCGAAGATGAAGTGCGTTTAAAAGAAAATAGGAAGAAATTTAGGGATGTACAATCCTACTCG
ATTCATTCTGAAATTCGTGATGAATCAGCGGCGATAATCGCAGTAAAAAAAGCAATTCAGCTTGTTCGTT
TATACAAAACACGATTATATATTTTGCACGTGAGCACACGCCAAGAAATTGATTTAATTGCGCAAGCAAA
AGAAGAAGGCCTCCCGATTTTCGCAGAAACAACACCACACCATTTATTTTTAAATGTTAATGATTATCCC
GATTTAGCCGGAAAGGCGATAATGAATCCACCGTTGCGGTCTTCAGAACATCAGAGAGCATTATTTTCGG
CAATAAAATTAGGAATTATTGATACAATAGGCTCCGATCATGCGCCGCATACACAAGAAGAAAAGGCCAA
ACCGTATGGATTATGCCCATCGGGGGTACCGGGCATAGAAACAGCGTTACCACTCCTATTAGAGGCATAT
CACCAAGATTTAATCACCTTAACAGATATTGTCAATTTAACGTCTTATCGCGCAAAAAAAATATTCCATT
TAACCCAGTGCCACGATGATTATGTATTAGTGGATTTATCGTTAGGAAAAAAAGTTCAAGAAAAGTATCT
GAGTACAAAATGCCAATGGTCGCCCTTTAGAGGACGTTTTTTGAGAGGTTGGCCCGTGATAACGATATTA
AAAGGCCGCATTTATGACCTCAGCAAGATGACCTAATGAGGAGTTTAATTTATTTTTGGATATATTTTGT
TAATCCTTTTTTAAAGCAAATCAGTGCTTTAAAAGGTTCTTCTGTATCTTCAAATAATTGACCTAATTCC
AAATAAACCTCGGCATTCGACGGATCGTAATTTAAACTTTTTTCGAGATAATCCTGAGCTTTTCCCCATA
ATTTTCTATGCCGACACAGCCGACCTAAGCTTAATAAAAGATAAGGATCGCTTGGATGTTTTTTTAGCCA
TTTTTCTGTGATGGCTAACTGGTGTGTCGGATTAGGACTTTTAATCAGGCTATAAGTCGCAGCAAGCGGA
CCAAACCATTGTTTTTTTAACTGTTTTATGATTAATGATTCCGCTTTCGCGTCCTGATGATGGTTGATAA
GACCTTGAATATAGTCGTTTAAAAGGAGAGGATCTTTTTTTATTTTAGGGGGTAAGTTATTCCATAGTTG
CTCCAATGTTGCTAAATCGGAGGTATATTTTTCTTCGTTTAATAGGCCTTCATAACTTTCTTGTTGTAAT
TGTTGAAATTGATGACTCGATATCCAGGTCTTATTTTCCAGTTGAGGTAAAATTTTTAAAATAGAGTGCC
AATGATGTGGTTTTTGATAAATGGAAGAAAAAAGACGTTGATCGGTTAGCATCGTTGTTTTCTCTAAACG
CTTTTTCTCTAATTTTTGGTGCCATTGCTTTGGAAGCATGGATATAAATGTAAAGAAACGAATGAAATAA
TAAATTAAAATAAAACTAAAGCTGATGATTAAGACAGCAAGCCAAAGTGGCATTTCTAAAGCAAATTGAT
GCCATGAAATTAATAGATAACCTGGATCAGTGGTTAATTGAACGCCAATCCAAATTGAAAGCAAAAGAAC
AAATAAAAAAATTAAAAACCGATACATCAAGAGGATTCCTTTTGATTAGCGGTAACAGCAAAAGTAGTGT
TCTGGGTTTTCTCAATCGTGGCAATGATTTCCAATAATGGGTTTAAATCAAGAAATGGAGATTGTAAATT
GATTTGTTTTAATTGATTAATCGTTTGTAACACGGTTTGTGTCAGCGGCGAATCCGTTGAAAAATGTTCC
ATGATAACGGTTTGAAATTCCTGTAAACTCATTTGATAAATCATCGTCTCATGATGTATGAACGCCCATT
GAACTTGTTGCAACAATAAATGTAGGTTTTGTTGCAAATAATGTTGTTCTATTTCGGGCAGTAATGGCTC
TATTGGCTTGTTTAAGCGTCGAATGACAATTAATTGCCGAAAGCTATTTAGACTGTCTCGAAGTTTATGT
TGCCATTTTTTTTCTGACGTGTTGTTGGCCTTGGACTCTGTGGATGGAACGAGAAGTGAATTTTTCGAGG
GCAATAATGGTAGCCGAGAAACTTGTTTTTTTAATGTGTCTATCTGATTAAAAACAGCCGTTAAATCAGT
AGAAGGCAACTCTTTTAAACGAATTAAATATTGACTCAATAATTGGCGAAGCTTTTCGAATTGAATATCT
GAACTCATAATGGAACCTAATTGGTTATTCGCTAAGGTGAGGGCAGACAAAGCAGTGTTAATGTCATGAA
AATAAATAAGATTGTATTGTGCTAATTGTATCAAATGATGCGCATTAGAGAGCAGAATACGATTATCGTG
ACTTGAAAATTTTTGTTCTATAAAATTTTCTAATTGCTTGACGCGTTGTTGTAAAGTATTGTTCTCCGCT
TGATTTTTTAAAATCTGTGTCTGAAGCGAGGATTGTTGATTTTGATAATTTTTTATTTCATCTCTATTTT
TTAACCATAAATAACTGAAGCCTACTAATAAACTTATCCAGGTGATGAGGAGTAATCCAATAGCAGCCCA
TGCCGTAAAACAGCGTTTCGATCGAGGCTTATTTTTTTTAAGTCTTTTTTCGGGTTCTTCTAAATGGGGT
TGTGCTTCCATATCGGTTGCTCCTGCCAGGAAAACAGAGTATGTAGGATAGCGTCATGACTTGCATTATC
CGCTATTAAAGGCAATTTGACAAAGCCTAATTTTTTTGCAATGACCGCCAATCGAGGACTAATGACAAGC
ATTTGTTTTTTAAATAAATGACTTTCCCAGCGCGGATGCAAGAGAGTGACCAAATTCTTGAGTCCTGTCC
CCGAAGTACAAATAATGACATCAATGTCCTCCTGATTAGGAATACACTGTTTTTCAATAGCAGGCAGCTG
TCTTTTATAAACAACAAGATTATTGACGCTGGCGCCGCGTGTTTTTAAATTTTTTATTAGATTTAAACGA
CCGCCTTGACCTTTTATGATTAGAATTTTTTTCCCTTTTATTGTTTGTAATATTGAGAGGTTTATGATGC
CCATTCCCGTATAGTTTTTTTCAGGATGAAAATGGCTGGGTAAATGATGTTGTTTTAGTGCGGATACGGT
GCCAAGGCCTGTAGCGATAGTTTTCGTACTACAAGGCCAATGGGGCCAAATAGCGTGAATAGACGGGGCT
GTGTTAAAAACGGAGTTAGGGCTTATAAAAATAACAAAATGGTAGTGGTTAAGTTTTTTTAGTTCGGAAT
TTATTTTTTTTATATTCGGTACTTGATTAATTTCCAATGTTGGAAAATGAACAACGAAGCCACCACAATT
TTGGATTTGAGTGGTTAATTCACTGGTTTGGTGTAAAGGCCGTGTTATAAGAACGCGTAAATTATATAAA
GCCACCATCGTTATAAAATAATAGTATTTGTAGAGAGAATCAATGCTGATTTTAATCTCATGATTTAAAG
GAGGACACCGGATTAAATCGAGATCTTTGCTTGGAAAGACAGGGTGGTATCATGTTAATATGATTGGATA
AGCTAATTTCTACTGTGAGCGTTTCTGATCATTCATTTATCACGAATATTCTTTATTATCTATACTTTTT
ACCTCGGCGGATTATGAAATGATTTCTGGCTCCACGTTTTGAAATGTTGGAAACCGAACACGATAAGTGC
GGTTCATCCACTAGAAATATTTTTATTTTATACGGATAACGAAAACGGATAACGAAAGCAAGCACTCTTT
AGGGTTTTTATGTATTTTACACAGTTAGACGATTTAGGGTTGAAAAACAAACGGGTTCTTATACGAGAAG
ATTTTAATGTCCCTTTAGATAATGGCAAAATTACGAGTGATGCACGTATACGAGCAGCGTTACCCACTAT
TCAATATGCCTTAAAAAAAGGGGCAGCGGTCATTTTACTTTCCCATTTAGATAGACCTCCTGAAGGTAAC
ATGACGCCTGAATTTTCTTTAGCGCCTATCGCAGTACGGTTAGGCCAGCTTTTGGGACAACCCGTTCGAT
TTATCACCCACTGGCTCGATGGATTTGAGATTACACCTGGAGAAGTAGTTTTATGTGAAAATGTGAGGTT
TCAGCGTGGCGAAAAGAAAAACGATCCCATTTTAGCCAAGAAAATTGCACAATTAGGCGATATTTTTGTT
ATGGATGCATTTGCAACAGCGCATCGTGTTGAAGCGTCCACCGTGGGTGCTGCCCAGTTTTCACCCCAAG
TTTGTGCTGGATTTTTGCTAACATCGGAATTAAATGCGTTGAGTGTAGGGTTGGAAAATCCTTCAAGGCC
CTTATTAGCGATTGTCGGGGGATCAAAAGTTTCGACTAAATTAACGCTGTTATCTTCTTTACTCAATAAA
GTAAATTTTTTAATGCTGGGTGGAGGAATCGCGAATACTTTTTTAGTGGCTCAAGGTTATTTTATAGGCC
GATCGCTCTATGAACCAGCGCAGGTTCATAGAGCAAAAAGACTTTTAGATTTATCGAAAACATTGCACGT
AAAAATCATATTACCTACTGATGTAATTGTGGCGAATGAAATTTCAAATCATGCAAAAACCGCGATTAGA
AAGGTAACCCACATTAAAAATGAAGAAATGATTTTGGATATTGGACCTGAATCAATGAAGCAGTATACCG
ATTATGTAAACCGGTCAGCTTCTATTTTATGGAATGGTCCCCTTGGAGCTTTTGAATGGACACCCTTTCA
GCAGGGAACGCGTTGTGTCAGCGAAGCCATTGCGAATAGCCCCGCGTTTTCTATCGCCGGGGGTGGCGAT
ACCTTGGCAGCGATTGAAAAATATGGCGTTGCTCATAAACTTTCTTATATCTCTACAGGAGGAGGCGCTT
TTCTTGAGTTTTTGGAAGGAAAAACGTTACCTATTCTCACTATTTTGCACAAACGGCAGAAGGAAAAACA
ACGATGAAACGGTTTAAACGAACGAAGATTGTCGCTACATTGGGTCCTGCTACCGATAGCGTAGCGGTTT
TGCAAAAGATGATTGCGGCCGGTTTAGATGTTGTTCGATTAAATTTTTCTCATGGTAAAGCAGACGATCA
TATAAAACGTGCTGATTATGTTCGCAAATACGCAAAAGCTGCGAATCGAGAAATTGCTATTATGGCGGAT
TTACAAGGACCTAAAATTCGTATTTCGTGTTTTAAAAAAGGCGCTATTTTTTTAAAAAAAAATGCTTTAT
TTATTTTGGATGCTGATTTAGACGAAGAGGAAGGCGATGAATGTGTCGTCGGTATCGATTATAAAGAATT
ACCACGCGATGTGCATTCTGGAGATTCATTATTGCTTGACGATGGACGTATTGTATTAAAAGTTAAAAAA
ATTCAGAAAAATAAAATATTCTGTAGGGTTGAGGTCGGGGGAAAACTTTCTGATAATAAAGGAATTAATC
GCAAAGGGGGAGGACTTTCAGCGATAGCATTAACTGAGAAGGATAAAAAAGATTTAAAAATCGCAGTTAA
ATTGGATGCAGATTATATTGCTATTTCTTTCCCACGCAGTGCAGCGGATATAAATTTAGCACGAAGTTTA
TTAAAAAAAGCGAAAGGTCATGCGGGTTTAATTGCAAAAATAGAACGGAGTGATGCTATTCCTGTTATTG
ACGAGATTATTCGCGCTTCTGATGCGGTTATGGTCGCTCGTGGTGATTTAGGCGTGGAAATCGGCGATGC
AGAATTGCCTGCGGTCCAAAAACACATTATCCAACGGGCACGCTCATTAGATAAGGCCGTGATAACCGCC
ACACAGATGATGGAATCAATGATTCATAGCGCAATTCCAACCCGAGCCGAAGTTTTTGATGTTGCAAATG
CGGTGTTAGATGGTACAGATGCGGTGATGCTCTCTGCAGAAACAGCCATTGGTGACCATCCGGCTTTAGT
CGTTGAAGCAATGGCGCGTATTTGCTTAGGTGCAGAAAAGCAAGCAAAAACACGCATATCCCGACATCGT
GTAGAATGCCAATTTTCCCGTCCCGATGAGGCCATTGCGATGGCGGCCATGTATACCGCCAATCATTATG
ATATTAAAGCGATTATTGCCTTAACTGAGTCAGGCGCGACTCCTTTATGGATGTCTCGAATTCGTTCTGG
ATTACCTATCTATGGGTTGGCGCATAACTTAAAAACGACGCGCCGATTAGCGTTGTATCGCGGCGTATAT
CCCTTGTATTTTAATATTGATGAACTGTGCCCAGAAAATATTGCTCATTTAGCGATTAAAGAATTAAAAA
AACACAAAATTTTAAAAAAGGGAGAACACGTGTTAATTACGTACGGTGATTTGTTAAAAACAACAGGCGG
CACTAATACGTTAAAAATTTTAGAAGTGGATTAAAAAGGATAACTGAAGGGCTTTAAATTATTTTAATTT
AATCTTTTGTTTTTTCATGCATTGATTACAAATACCATAAATAATAAGACTATGGTCAGTCATCTGGTAA
TTCGCTTTTTTGGTTACCATTTTCTGACGTTGCTCGATGATTTTATCCACAAATTCATCAACTCTTCCAC
ATTTAATGCAAACTAAATGATCATGGTGATGCCCTTGATTCAACTCAAATACAGAATGAGCATCCTCAAA
ATTTTGACGCTTGACCAAACCGGCTCGCTCAAACTGTGTTAATACGCGGTAAACAGTCGCTAAACCAATG
TCTTCACCCGATTCCAATAAAATTTTGTAAACATCTTCAGCACTCAAATGACGGGTTTTAGTTTGTTCAA
GTAACTCAAGGATTTTCATTCGGGGACCCGTTACTTTTAAACCCGCTTCGCGTAATTGTTGATTATCCAT
TAGACTCTCTCTAAACTCCTCGATGAGTCATTGTATCGAATGACGTTAAGTTTCAGCTTATGATTTTATT
TAAATGATATTTTTATGAAAAAGCTATTGTTAAGTTTGTTGTTAACGCTCATGATTGCTGGCTGTCATAT
CGTTTATCGACACGATATTCAGCAAGGAAATATACTACAGCAGTCTACCATAGACCAACTACATCTCGGT
ATGACGAGGGAGCAAGTTTACTATCTATTAGGCAGTTGTATACTGGAATCTCCATTTCAAGCAAATCGGA
AAGATTATATTTATTACGTACAACCCGGACATGGAGAGCCTATTCAACGACGTATTACGCTTATTTTTTC
TAATAATCGATTGCAACACATAGACCAATCAGCACTTCATTAAAATCCATTAAGGAAATGCGACCTAACG
ATAAGGGGACGTTTTTTGTTTTTGAGCGCGATTCACTCTTATTTTTTTAGGATCGATTAAAAGTGGTTGA
TAAATTTCTATTCGATCTCCTGCGTTTATTGGCGTGTCCAACGTGCATAATTTACCAAAAATTCCGACTT
TATTTTTTTTGAAATGAATTTGAGGAAAATGGAGTAAAATCCCTGAAAGTTTTATGGCTGCTAGGATACA
CGTGTTGGGAGGAACTAAAATAGAGATGATTTTTTCTCCAGAACGATCAGCAAAAACAACATCAACCTGA
AAAAATGGCATTGTTATACTACCGTTGAGTGAATATAACGTCCAAATGGACGGTCTCCATAAACCTGTTT
GGCTCGTTTAAAAAAGGCGTCTACTAAAGTATTGGCGACTTTCTCAAAAATAGGTGAAAAAGCAAGCGCG
AGTAAAGGTGTAGAAAATTCGAACTCGAGGTTCAAATTGATTTTAGAGCCGCGTGGTGTCGCTTCAAAAG
ACCAATATCCTTCTAAATGTTTAAAGGGGCCGTTTATAAGACTAATTTCAATCAATTTATTTTTTTGCAT
ACGATTCGATGTGGTAAAACTTTTAGAGAATCCTCCTCCTTTTAAGGTTAATTGAGCCTTTAGACTATCC
TCATCCTGGCTGATAACATGACTTGCTGTACACCAAGGAAGAAATTCACTATATTTCTCAACCTGACTTA
CGAGATTATACATCTCTGAAACATCATAAGGTACTTCTAAGGAATGTTTAATAATTGGCATAGGTTTTAT
TAAAGGCGACTATCATGGGTAGGTTTGCTATGCTTGGTTTTTGTTATGATTGTTAGCAGGTTTTAAGTAT
ATACCATGAATTCTAAGAAAGCATTGCAAGAGGCAACAATTGCATTAAATAGACGTGCGCGTCACGATTA
TTTTGTTGAACAGTCTACTGAAGCTGGATTGGTTTTACAGGGTTGGGAAGTCAAAAGTCTGCGGAGTGGG
CGCGCTCAATTGACAGAAAGCTACGTTGTCATTAAAAATGGTGAAGCATGGCTCTTAGGCTGTCATATTA
CCCCAATATCAACGGTATCAACCCACCATAGCCATCCAGATTCTACACGCACACGTAAGCTTTTACTCAA
TGAACGAGAACTCAATAAGCTTTCCGGGTGCATTATGAGAAAAGGATATACACTGATTGCTTTAAAACTG
TACTGGAAAAATAATCGAGTTAAATTAGAAGTAGGTTTAGCGAAAGGTAAACAGGCCCATGATAAACGAG
CAAGTCTCAAAGAAAAAGATTGGAAAAGAGAAAAATTACGGTTGGGCCGTTATTCAATGTAGGTGAAATA
CTTACTATTTTTTTTGAGGAGATAACAGAAAGCCTGCGATAAATGGGTTATAATAGGTACTTGGGGGCGA
TCTGGCTTCGACGTCGGTTACAAACCCTAAGGTGCATGTCGAGGATGCAACTTTGCCTCGTTAATCATGT
TGTAAATCTATAGTTGCAAACGATGCTAACTATAACGCTAAAAACGTTGCTATTGCTGCCTAATCCGTAG
TTAATTCGTAACGTTGGTGCTGTCTAAACAACAGCCGGCGCCATGAACTCCATAGGCTTGTATATCGGAG
GGAATGGTCAACATTGACAAGCTCGTAGTCTAGCCCCTTCTGAGGCGAAAACTACTAAAATCAATCAGAA
TCGTCGATTAGTTCCCTGTCAATCGGAAATAGATCGATTAAACTTAAAGATTGTACTAAACATGTAGTGC
CGAAGGCAGCGGGCTTGCGGACGTGGGTTCAATTCCCACCGCCTCCACCAGATTTTCCTTTTATAAACAG
CATTGAATACTGAACGAAGGTTAAGTCGCTTATTTAATGCGCTAAAAAAGCTAAATTGTGTAGCAACTGA
CCGAGCTTCCTAGTGACAACCTTCTTAAAAAAGAATAGACTACCGGGCCCGTTAGAAAAACATGATTAAT
ATTTATGGAAAACCTGGTTGTTGTTGTCCTAGGCCTTAATGAAAATCAGTTTACTGATCAAATATTTCGA
ATGGTTTCCCATAGCGGTTGCCATATAATTGATGCGCGTGTCAATACGACCGCTAAACATGTGATGATGA
TCTTGTTGATTGGGGGGGCTTGGAATACGATTGCTCGGTTTGAGACACTGATTAAAAAATATGAAGGTCA
AGTTTTAGTTGAACGTACACAAGTTCGTGGTGCTCAACTGGACAGCCTCCCTTACTCTTCTTACATTGTG
GCGCCTGATACTCCCCATGCTTTAGTTACTATTATTCGTTTTTTATCCGAGCAGCAGGTAACGCTGTATA
ATCTCCATGTAGAATCTTATAAAGCCCCAATAACCGAAGCGGCTATGCTAGGAATTACATTATCATTTGG
TTTCCCCGCTCAACCGCCGCATTTAATTGCCGATTTTCGCGAACATTTTATTGTATTTTGTGATGAAAAT
AATTTTGATGTGGCAATGGAACCTCAAAAGAACTAGTTTTTATTGAATGGATATCATTTATCATTATGGT
CATTCTAAATAAGCGAGCCCCTCAATTTAGTTTACCTGCTACCGGAGGTAAGCGAGTGAGTTTAAAAGAT
TTAATAGGAAAGAATGTTGTGTTGTATTTTTATCCTAAAGACTGTACTTCAGGATGTACACAGGAAGGAA
AAGATTTTACTAAAAATTATAAAAAATTTTCCTCTTTAAATACTGTAATTTTAGGGATATCACGAGATAG
TTTAAAACTTCATGAAAAATTTAAATTAGAATATCAATTTCCTTTTGAGCTATTATCAGATACTGACGAA
AAAGTATGTCAATTATATGGAGTGTTAAAAGAAAAAATGATGTATGGAAAAAAAATTCGAGGGATAGAGC
GAAGTACTTTTTTAATTGATAAGTTAGGAATTTTACGTCAAGAATGGAGAAAAGTGAAAGTGGTTGGACA
TGTCGATGCCATATTGCAGGCTGTGGGTGAGTTAAGTCATCGTGGGTGTTAGCATAATATGTTGTTTTTA
TTACCTGCTTTTTTGCAGGAAATGACATTTAAAATAGCATTGACTACACTGGCTAACGGTATCGCAAAGA
ATACCCCCCAGAATCCGAGTAAGCCACCAAATACGAGTACAGCAATAATGATCGTTACGGGGTGCAAATT
AACCGCTTCAGAAAATAAAAGAGGAACTAATACATTAGCGTCTAATGTGATAATTAAAGTATAGATTGCG
ACCAAATAGGCAAAATGCGCCGTCCATCCCCATTCTAAAAACCCAATAATAAGCACTGGAATAGTCACCA
TCACTGCGCCTATATAAGGAATAATGACAGATACTCCCACTAAGACGCTCAGTAATATGGCATATTGCAG
GCCCAGAATAGCAAATGAAAGATAAGTTATTATCCAGACTATAAGCATTTCTAAAGCTTTTCCTCGCACA
TAATTGCCTGTTTGAGTAAGCACTTCTGTCCAAACTTGAGAAATTAATCGTCGTTTTTCAGGTAAATATC
GACTTAGCCAGCCGATTATTTTTTTTTCATCAAGCAGAAAAAAATAAACTAATAAAGGGACTAATACAAA
ATAAATGGCAAATGCAATGACATTCGGAATATAACCTAAAGAAGCGGATAATAATAATTGACCTGAGTGG
GTTAGTTGAGATTTAAATTGTAAAATCCATTCTTGAATTTGGTTTACAGAGGTATAACCGGGGTATCGAG
TAGGGAGATATAAGAGAAGTGCTTGGCCTTTTGCCACCATTGCGGGTAATTCAGCAATTAAATTATTTAA
TTGACGGAACAATAGAGGTAATAAACCTACAATTCCAATGATAACCAAACTTACAAAACTAATATAAACA
CCTAAAACTGCGGCGATGCGGGGTAAGTGAAGCTTTTCTAAAGAATGGATTGGCCACTGTAATAAATAAG
CGATAACAATACTGACAAATACAGGAGCTAAAATTTTCCCTAAGGAAGCAAAAACAATAATAATAAATAG
TAGAAATAGCCATAAAATAGCTAACTCTGGGTCAAAAATATACCGATTAAGCCAGTTTTTAACGAGCTGT
AACATAGCACTATTACTTCACTGAAGTGTGAGTTAAGAGGAGTTTATTGAACAGAAGAATTAAAGTCAAA
AAAAGCATCAGCTTATTTTGAATTTTTTTCGGATTATTCCCATTCGATGGTTGCAGGCGGTTTTCCTGAA
ATATCATAAACAACGCGAGAAATTCCATGTACTTCATTAATAATGCGATTTGATATGGTTTCAAGCAGCG
AGTGAGGCAAATTAGCCCACCGAGCCGTCATAAAATCGGTCGTTTCTATGGCGCGAATCGCAATAATTGG
CGCATATTGACGGGTATCACCAATAACACCCACTGAATTAATCGGTAAAAAAACACAAAATGCTTGACTT
ATTTTATGGTAATAATTCTGCTTGCGAAGCTCTTCAATTAAAATCAAGTCGGCTTTGCGTAGCAAGTCTA
CCTTTTCGTGGGTTACTTCACCCAGTATTCGAATCGCTAATCCAGGGCCCGGGAAAGGGTGTTTATAGAC
GAGCTCAGGGGGTAAACCTAATTCTATGCCTAGTTCACACACTTCATCCTTAAATAATTCGCGTAGGGGT
TCCAATAACTTGAGCTTCAGTGTATCTGGAAGCCCACCGACATTATGGTGAGATTTAATGGCATGTGCTT
TTTGCGTGATTGTCCCCGCTGATTCAATGACATCTGAATAAATCGTTCCTTGCGCAAGCCAAGCAATATC
TTTATGTTTGCTGGCTTCAGACTCAAATATTTCAACGAACAAATTACCAATCGCTTTACGCTTTTCCTCA
GGATCAGTGATGCCTTTTAATGTGTTTATAAAGCGCAGAGAAGCGTCAATTTTTACCACTGAAATCTGCA
TATCATCTGCTAAGGCCTGTATCGTTGAATCTTTGTCTGTGATGCGAAGTAAGCCTGTATTCACAAAAAC
ACACAGTAATTGCTTGCCAATTGCTTTATGCAGTAAAGCAGCTAATACCGTTGAGTCAACACCACCCGAA
AGTGCGAGCAAAACTTTTTCTTTACCAACGTTTGTTCTTATTTCAGCAATTTCATGTTCCAAAATTTCAG
GGGCGGTCCAGCTCGGTTGACAACGACAAATTTTTTCCACAAAGCGCGCTAATATTTTCTTCCCTTGATA
CGTATGCGTTACTTCGGGGTGAAATTGCAAGCCATAGAATTGACGAATGGGACAAGCCATACCAGCAATA
GGAGTATTGGGTGTACTTAATATAACGACAAATCCAGGAGGAACTTGTTCAACATGATCGCCATGGCTCA
TCCAGACATCGAGTAAGGCAGTCTCTTCATTTTTTGCATTGTCACGCAAATCAGTTAATAAATGAGTTTG
TGTAGTGATTAAGCCTTGAGCATAACCGAATTCTCGATTTGTGCAGGAAACAACTTTACCTCCGAGCTGT
TCAGCCATCGTTTGCATACCATAACAGATGCCTAAAACGGGACACCCTAAAGTAAACACAATTTCTGGAG
CGCGCGGTGTTGTCATGGATGTAACGGTCTCAGGTCCACCCGATAAAATAATTCCTTTAGGTGCAAACGC
TAAAATTTTAGATTCTGAAACATCATAGGGATAAATTTCACAATAAATATGTAATTCACGAATGCGCCTT
GCAATTAATGGCGTATACTGCGAGCCAAAATCGAGAATTAATATACGTTCTTTTGGAATTGTCATCTTAA
GCTATGCTCCATTTTTATTCGAAATTAATTTTAAAGATTTATAAAAATGCTAATTATTACTAATCATTGA
TTATAGATTTTCAATGTTCACGATAATAATTAGGGGCTTCTTTAGTAATGGTCACATTGTGAACATGACT
TTCTCTTATCCCTGCAGTGGTTAGTTTTATAAATTGTGCCTTTTTATGGAGATCGGTGATATCGGCACTC
CCGGTATAGCCCATACCGGCCCTAACGCCACCTAATAAGTGATGAATCACTGTTTGCAGGGGCCCTTTGT
AAGGTATCCTTCCTTCTATTCCTTCGGGCACTAGTTTATTGGGTTCTAACGTTTCCTGAAAGTAACGATC
AGATGATCCTTGTTGCATGGCGCCCAAGGATCCCATCCCTCGATAAGCCTTATAGGGCTGACTTTGGTAA
AGCTCTATTTCTCCAGGCGCTTCTTCAGTTCCTGCGAATAAACTGCCTATCATAACGGCGTGAGCACCCG
CCGCTAATGCTTTACACAGATCGCCTGAATAACGAATCCCACCATCTGCAATCAACGTTGTCGGTTTTCC
CTTTAAGGCGGAAGAAACATTCATGATGGCAGTAATTTGAGGGACGCCTACACCGGTCACGATCCGCGTT
GTACAGATAGAACCTGGTCCTACCCCTATCTTAATTGCATCCGCACCGGCGTCGACCAAAGCGAGTGCGG
CATCAGCGGTTGCAATATTTCCTGCAATAAGATCAACATGGGGATACTCTGTTTTTAACCACTTAACCAT
ATCAATAACTGTTTGAGCATAACCATGAGCGGTGTCAATGCAGATGAGATCAGCTCCGGTTTCAATTAAA
GCGATTGCACGTTTCTTCGCATTCATACCGACACCAATAGCGGCACCTACGCATAATTGGCCACGTTGAT
CTTTTGTTGCAAAGGGTTTTTCTTTGGTTTTTTGCAGATCTTTAGCGGTTATTAATCCACGACAGTGAAA
TTTTTCGTCGACAATTAATATTTTTTCTAAACGATGGTGATTTAACAACGCGATAATTTCTTTAGGGGAG
GTGTGTTCTTTCGCGGTAACGAGTTTTTCTTGAGGAGTCATTACTTCAGAAGCAGATTTATCTAAGTTTT
CTTCATATCGTATATCGCGATGCGTGACTATCCCGACTAAGCAATTGTTTTGGATAACGGGTATTCCTGA
AATTGAATAAGTTACCATTAATTGAAGTAGTTCACGCAATGTTGTTTCTGGGGCAATGGTAATTGGGTTT
CTTACTATCCCATTTTCAAAATTTTTCACTTTTCTAATTTGTTGAGTTTGTGCTTCAATCGACATATTTT
TATGGATAATCCCTAATCCTCCCTCTTGAGCGAGGGCGATTGCAAGTTTTGCTTCAGTGACTGTATCCAT
TGCTGCGGAGATTAAGGGTATTTTTAAGTTTATCTTAGAAGTTAACTGTGTTTCTAATGTCACCTCTTTA
GGTGAAACTTTTGAATGATCGGGAAGTAATAGAACATCGTCAAACGTTAAGCCTTCTTGAATCATTTTCA
TAAGTGCAAATACTAAAAATTAAATAAAATTGCGTAGAAGGTACCTTATAGCCCCTTTTAAGTCCAGTCG
TCGTAAAACAAAACACGCATTCAATGGGATAAACAGTGAGTCGCAGTGTATAAAAGTGAAGGTTTAATGG
TTGATGAGGTTGATGAAGCGTGGATAACGGGGAGTAATACTATTCTTTCATGGAAAAACCATGGGCGAAT
TATGAAGGGAAAACGGATTGAATAAGGTTAGTATTTTAAGTCTTTACATGCTATAAATGAGTAGTATTTT
ATCACATTTTTTGATCAGACTAAGAATCGAATAAAGCTATTTTACTGAGTCTTTTGGAATTTTTATGTTT
CCACTTTATGGAGCTCATGAAAAACCACTTGTCATTGCTCATCGTGGGGGGGCAGGATTGTGGCCTGAAA
ATACTTTATTTGCATTACAGAAGGCAGCAACGTTGGGAGCAGATTTGAGTGAAATTGATATCCATATGTC
GAGGGATGGTGTTTTAGTTGCGATTCACGATGAAACGGTTGATCGCACAACAGATGCCAAAGGATTAGTA
AAAGAGCTTACTTTGGCAGAGTTAAAAAAACTAGATGCGGGTTATCGCTGGACCAATGATGAAGGCCGCA
CTTTTCCTTTTAGAGGGCAAGGAATTAAAATTCCAAGTTTAAATGAGATTTTTTCTGCGTTTCCAAACGA
AAGTATAATGATAGAGGTAAAGCAGAACGGCCCACCGATCATTGCTACATTAAGAGCACTGATAAATGGT
CACAATAAAGCGAAACACGTATTGGTGTCTGCTTTTAATTCCCGCACAATGAAAGTAATGCGTAAACTTT
GTCCGCATATGGCTACCGCAGCAACACAAGTCGAGATGGAATGTTTCTCTAAATTGAGTCAATTATTTTT
TACCCGCCCATTTTCACTATCGGCTGCTGCCCTAGAGGTTCCTTATAAGAAAGTGACTGCCCATTTAATA
AAAGCCGCGCATAAAAAAAATATACGCGTAGACGCATGGACTGTGAACGAAACGAAAGAGATGGAAAGGT
TGTTCGCTTTAGAAGTTGATGGGATATTAACCGATTTTCCCGATAGAATGATTAATTTGCTCAATAAGGT
ATAAATAGCGAATAAGCCCCTCACTGCAGATGAGAGAAGAACCTTAAGAATTGTAAGCCTTTTGATGACG
AAAATTTTAATGGTTTCGTTTTAAATTCTCCATGCGTGGAAAGCTCGTTTTTATGACTGCGCGATGGACC
TAAAAGCCTATAGTGCCCCGTCATTAAGTCTGTATAATAGCGTTCTCATTCTTGAAAATAGCTCATTGAT
AAAATAAAAGCGAGAGGTATTTATGACGATTCAAAGAACGCTTTCTATTATAAAACCCGATGCGGTTAAA
AAAAACCTAATCGGTAAAATTACGACCATTTTTGAAAATGCGGGGCTAAAAGTTATTGCCGCACGTATGA
CGCTTTTAAAGCGAGAACACGCTGAAAAATTTTATGAAATCCATAAAAATAGACCTTTTTTCAATGAATT
AATTGATTTCATCTGCCAAGGGCCTGTAATGATACAGGTTTTAGAAGGTCCCGACGCTATCCTAAAAAAT
CGTGAACTGATGGGGGCGACTGATCCTAAACAAGCATCTCCCGGTACTATTCGTGCCCTTTTTGCTGAAA
ATGTCAGCAAAAATGCAGTTCATGGCTCTGACAGCATTGCGACAGCCCAACAAGAAATCGCGTTCTTTTT
TACGCCCGACCAGTGCTTTGGCAGCATGACACATGATTAAACCACTTAAAAATTTACTGGATTACGACAA
AGTAGAAATGGAGCTTTTTTTCCAAGAATTGGGAGAAAAGTCCTTTCGAGCCCAGCAGGCTTTAAAATGG
ATCCACCAAGAGGGAATCACGGATATCGACAAAATGAGTAATTTCAGTAAGTCTTTACGTAGCCGGTTGA
AAACAATCGCGCAGATCGATTTACCGGAGATTATTATTGAAAAAAAATCTGAAGATGGAACAAAAAAATG
GTTGTTGCGACTGACCGATGCGAACTGTGTCGAAACAGTGTTTATACCTGAGAGGGGTCGAGGGACGTTA
TGTGTGTCTTCACAAGTTGGGTGCGCATTAAATTGCAGTTTTTGTTCCACTGCACAACAAGGATTTAATC
GGAATTTAACGGTGGCCGAAATTATAGGACAAGTATGGTTAGCCGTACGTTGTTTATCTCGGGATTCTTT
ACGTCATGATCATACGGTGAGTAATATTGTGATGATGGGCATGGGCGAACCTTTGCTTAATTTTGATTCG
GTTGTTAAAGCAATGAATCTTATGATGGATGATTTTGGTTATGGTTTTTCTAAACGACGAGTGACTTTAA
GCACATCGGGTGTTGTGCCTGCGTTGCGACGCTTGTCTAAGGCGAGTGAGGTTTCACTCGCAATATCGCT
ACATGCACCGAACGATGAGTTGAGAGATCGTTTAGTCCCTATCAATAAAAAATACCCTCTTTCAGAACTA
TTAGAAGTTTGTCGAAATTATTTTAGGAGTGAGCATCGAAGACGGGTAACCATGGAGTATGTCATGCTGG
AAGGGATAAATGATCAACCCGAGCATGCGCGACAATTAATTAAAATTTTAGAAGGTATTCCTGTTAAAAT
AAATTTAATTCCATTTAATCCATTTCCTTTTGCGCGCTATCGACGTTCTTCTCAAATAACAATAGAACGT
TTTAAAAGTATTTTAGTAAAAGCAGGGCTTAATACCATCACTCGAAAAACGAGAGGCGAGGATATCGATG
CGGCCTGCGGTCAGTTAGTGGGTTATGTTCACGATAGGAGTTATCATAAACGACATCAAAAAGCGGTTTC
TACTTCGATTCAATCAATAGTGCCCATTTAATAGGCTTATAATGGAGGAATAAATGATATCAATAGTAAA
ACAATCGATCATTCTTTTATTTATAGTTACGTTGACGGCATGCAGTATTTTTTCAAGGCCCAACAATCAG
CTACCCGTTTCAGCATCGGATGCCAATGTGCAGCTCGGGTTAGCTTATTTAAACCATGGGGATGTTCAGC
GAGCCCATCAAAAGTTATTACTGGCCGAAGAACAAGCGCCTCGATCATTGCAAGCACAAGGTGCTATGGG
CTACTTTTTGGAATCTACTGGAAATTTTTCTTCTGCAGATGCGTACTATCGTAGAGCAATCGCGCTTAAC
CCTAAATCCGGTGCCGCGCAAAATAACTACGGTACATTTTTGTGTCGTCGTGGACGTTATTCCCAAGCAG
ATCAGCACTTTTTATTAGCATTACAGGATCCGAGTTATCTTAATGCAGCTCAAGTCAATGAAAACGCAGG
TTTATGTGCAATGCAAATACCGAATACTAAAAAAGCAATTGGTTATTTTATGAAAGCAATTTCGCAAGAT
CCTAAACTGGCACTATCATGGTTGGAATTAGGGCGAATAAATTACCAAGCAAAAAATTATCAACAGGCTC
AGCAGTATTTAGATCATTATATGCAACTTGTTAAAGCGCCTACCGCGAATGCATTATGGTTAGGTGCTGT
TTTAGCACGGGCTTTAGGAAATCAAGAGGTAGCTGCGAATTATACATTAATGTTACAAACGAAATTTCCC
AACTCTGATGCTTATAAGGCATTAATACGGACACCAACATTAAAGGCTCAACAAAAAAAAGATAAACAAC
TTTACTTTTAATTATGACAGAGAAAATACAAGCAATTCGTGGTATGAATGATATTCTACCTGCGCAAAAT
TTTATTTGGCAAAATGTCGAAAAAGTATTGCGTAACCTTGTTAACCAATACGGTTATCAAGAAATTCGCT
TACCTATTCTTGAGAAAACGGACTTATTTAAACGGTGTATTGGTCATGTAACCGATATCGTTGAAAAAGA
AATGTACACGTTTATCGATCGTAATGGAGAGAGTTTATCGTTAAGACCCGAAGGGACTGCAGGCTGTGTT
CGTGCCGGCGTGGAACATGGTTTATTTTACAATCAAATTCAACGTTGGTGGTATTTAGGTCCTATGTTTC
GACATGAACGACCTCAGAAAGGACGTTATAGACAATTTCACCAATGGGGTGTCGAGGTATTTGGCATCGC
GCAGGCTTATATCGATGCTGAATTAATATTAATGACAGCAAGGTTTTGGAAAGAATTGAAACTCATGCAT
CAACTTCATTTAGAAATTAATTCCTTAGGTTCATTAGAGGCGCGCAAGGCACATAAAGAAAGTTTGATAA
ATTACTTTGCTCAGCACCTCAACGATTTAGATGAAGATTCAAAACGGCGGTTACAAACGAATCCGTTGCG
TATATTAGATAGCAAAAACCCTGCTTTGCAATCGCTTATTGAAAAAGCGCCGCAGTTACTGGATTATCTT
GATGCAGAATCTCAACAGGATTTTAATAGTTTACAAGAAATACTTAAAAACGCAGATATTAATTTTACGA
TTAATCCTCGTTTAGTGAGAGGATTAGATTATTACAATAAAACTGTTTTTGAATGGGTTATTGTCGATAA
GCAGCATACTGCACAAAATACAGTGTGCGCAGGAGGGCGTTATGATTATCTTGTCGAACAACTTGGAGGA
CATCCAACACCTGCTGCGGGTTTTGCTATTGGGATGGAACGTTTAGTGAGCTTATTGTCTCCATTAAGTT
CAACTGCATCACATTTACCGGACGTTTATTTTATTACAATGGGAGATATTGCGATACAAAAGGGAATAAT
TTTGTCAGATTATTTACGTGAAAATTTAATAACGATCCGGTTAATTCTCGATGTAACGCGAGACGCCATT
AAAACTCAATTTAAACGTGCAGATAAAAGCGGAGCTCGTTTTGCGTTAATTTTAGGAGAGAATGAAGTTA
AATCAAATACGTTGATTATTAAAAATTTGAAAGAAAGAAATCCACAAGAAACCATTTCTCAAGATCACGT
GATACAAAAGTTGCGAGAATGTTTAATCCATGAATGAATTAATTGAAATAGAACAAGCCGAACACGTAAA
AAAATGGTTTCGTGATTATGGTGGGGGCATCGTATTAGGGATTATTTTTGCTATTTTCGTGAGTTTGGGT
TGGAATTATTGGCATCAATCAAGAGAAAATAATCTATCTATCGCCTCTATGCAATACGAGCATTTAGTGG
TTGCAATAATCTCAAACGAAAATATAACTACCTTAAAAAAACGAGCTGAAGAGATAATCAAGAATTATGC
CTATACACCTTATGCTTCATTGGCTGCTTTACAGTTAGCTAAAATAGCAGTGAATCAAAATAACTTAGTT
CTTGCCGCCAATCGATTAACGTGGGTGGTCGATCACGGTCATGATCAAACGCTACGATCGATTGCAAAAA
TGCGTTTAGTACGCATTTTATTGGCTCAAAATCGTCCCATAGAGGCTCTAAAAAGAGTATCTCAAAATGA
AGATAAAGCCTACGCTCCGATTTTTTTGGAGGAAAAAGGGGACATTTTTAAATATTTAGGTTATAACCGA
AAAGCATTGTTGAATTATTTAGCGGCTAAACAGGCCTTTGGAAATATTAAACAACCTTTGTTAGAAATGA
AAATTAATAATTTAGCTGACGTTTGATGAGAAATCTAATGACTAAAGTTCGTGTTTATTGCGGTATCTTA
TGTTTTTTCCTCTTAGTAGGGTGTGTTGGTTTGGGTGATGATAATACGCCTGAACCTACTCCTTTAACGG
CTTATCCTTATCAGTTTCAGCCTTTATTGTTATGGTCGGTTGCCACTGGCAGAGGTATGGATGAAGACTT
TTTACGACTACGCCCTGTTATTGATGAAAACAAAATTTTTGTTGCCAGTAAGTCGGGTATTGTAACGGCT
TTAGAATTAACCCACGGTCGTAAATTGTGGCAAAAAAGAATGAAGCAAACAATAACGAGTGGTCCAGCAG
TCGCGAACGGTTTTGTTATTATTGTTACCAAAAAACGACAGGCTATCGCATTATCAGCGGATTCTGGAGA
TATTTTATGGCGGGCATTATTACCTAATCAAGTTTTAGCGCCTCCCGCGGTTGGAAAAGGTCATATTATT
TTAAAAACAGTAGATGGGCAAATTATTGCGTTAGCATTACAAACCGGTCAGGTTTTATGGACTTACACGC
ATGGCGCGCCATTGTTAATATTACGGCCCAGTAGCGCCGCGCAAATTATTAACAATAAAATAGTGGTTGG
TTTTTCTGATGGTCAATTGGTTGCATTAAATTTAAAAAATGGAAATTTACTCTGGGAGCGAACGATTGCG
TTTCCACAAGGCTTTACTGCCACTGATCAACTCATTGATATCGCAGCAAACCCGATATTATCTTGCAATG
TCATTTACGTGGTTACTTACCAAGGCCAGCTAGCAGCAGTTTCTTTACAAACCGGTCACGTTTTATGGCA
ACGAAGTTTTTCAAGTTATTCTGGACTCGCTGTGAGTCATCATTTGTATGTAACCGATACAGAAGGTAAC
ATCTGGGCGTTTAATCGTATAACAGGGCGTTTGCTTTGGAAACAATCCTATTTAAAGCATCGCGTATTAA
CGGCTCCCGTTATTTTTGGAAATAGTTTAATTGTAGGCGATAAAGAAGGGTATATTCATTGGTTAGCGTT
ATCCGATGGTCATCCTTTAGCAAGAGACCTTGTTCATGATGATGCAAGTATTATCGCTAATCCAGTTGTC
CGTTATCCGATCGTTTGTATTCTGACTAGAGAAGGTGGTTTATCGGCGTGGACCCACGCTGCTTTACCGG
TATGACTATTTCTTCTTTACCGAGTATAGTTCTTGTGGGACGGCCTAATGTAGGAAAGTCGAGTTTATTT
AATCGACTGACAAAAACTCGGCAAGCTTTAGTAGGAGATATTCCTGGTTTAACCCGGGATCGACTTTATG
GGAGAGGGATTGTAGGGAATCGACCTTTTATAGTCATAGACACGGGTGGTTTAACGGGGTGTAAAGAAAA
AAATATTGCTTTTCAAATGGAACAGCAAGCGCGAAATGCAATTAAAGAAGCCGATCACGTTTTATTTTTA
GTCGATGCAAGGGAAGGACTCTCTCTATTGGATCAGCAATTAATACAACAGTTACGTCCATTTAATAAAA
AGATTACGCTCGTTATTAATAAGAGCGAAGGTTTAGATGCTGCACTTTTACAAAGTGAGTTTTCGCCATT
AGGTTTTCGTACATCATCCCTTTCTATTATTTCTGCAATCCATGGATACGGCCTTCAAACATTAATGGAA
AAAGTGTTCACTCACGGCGCTTGTATTAAAACGTTAACCGCTGAACACATCCTTTCTGAAAAGGCGATTA
AACCAAAAATAAAAGTCGCTATTGTAGGGAAACCGAATGTAGGGAAATCTACATTGTTAAACAGAATTTT
AGGTGAAGAACGTGTTATCGTTTTTGACCAACCGGGGACTACACGGGATAGTATTGCGAATGATATTGAA
TATCGAGGTCAACATTATATCTTTATTGATACAGCAGGAATACGTAGAAAATCAAAAACATGGGAAGCGA
TTGATAAATTTTCTGTCATTAAAAGTTTACAGGCTATTGAAGCAAGTCATGTTGTTTTATTGCTTATCGA
TGCCCAAGAAGGTATTAGTGAGCAAGATTTACATCTTTTAGGATTTATTTTAGAAAGTGGTAAAGCAGTA
ATTATTGCAGTAAACAAGTGGGATGGTCTTTCTAAAGATCAACGGGATCAAATAAAAAAAGATTTGGATC
GACGTTTACAATTTATTTCATTTGCTCAAGTTATTTTTATTTCAGCACTTCATGGAACAGGCGTTGGTCA
TTTATTTACATTAATTCGACAGGCTTATCAGTCTGCAACGCGTAATTTATCGACTTCGCAATTAACACGT
TTATTAGAACAAGCCGTTAATACGCATCAACCACCATTGAGCCATGGTCGTCAGGTTAAGTTACGTTATG
CCCATCCGGGTGGTTATAACCCGCCAATAATCCTTATTCATGGACAGTATGCGAGCTTTTTACCAGAATC
TTACCGCCGATATCTTGAAAATTTTTATCGCAAAGCGCTGAAGATTGTTGGCAGTCCTATTCGGATTGAA
TTTAGAGATAAATGAAAAGTATGCAATGTTTTTTATGAAAAGATGGCTAAAATTTCTTTCGTTTTTTTTC
GAGTTACACTTTTGCTACTGATGTTACGTTGTACACTGAATGAAATAAGCCTGGCTTCTCGATAAATGTA
ACGTGTAAATTCAGTGTCATGATTGGAAATGATGACGCGAATACCCTTTGAAGCCAAATATTTTGCAGTT
TTTGCCAAACTGAGCTGTTGTGATCGACTAAACCCTTGAGAGGTATATTGAGTAAAATTTGCAGTGTTAG
ATAAACCCACATAAGGTGGATCGCAATAGACAATGTCACCTTGTTTTACAGACGCCAAGGTAGACAAAAA
ATCTCCATGGATAAAGGTTGCTTTATTCGCATGTTTGTAAAAATACTGCATCTCTTTTTCAGGGAAATAA
GGATTTTTGTAAGGACTAAAAGGTGTATTGAATTCACCTTTTTGGTTAAAGCGCGCGAGTCCATTGAAAC
AATGCTTATTTAAATAGAGCAATAAAGCAGCACGTTGACGACATTTTTTTGTATTGTTAAATACACGTCT
TAACCGATAAAATTCATCAGTGGTATTAAATTTTTTTTTAAAAAAAAACCGACAATAATCAATAAAAAAT
TGTCCTTCTTTTTGTAAATATTTGTATAATTGAATTAAGTCAAAATTATTATCGCCTAATAAATAGCTTT
GGTAAGAAGTATTAAGAAATACAGCAGCAGAACCTAAAAAAGGCTCAATTAACCGGTTGCTTTTGAGTAA
ATAAGGTTTTATTTTATGAAAAATTCGATGTTTATTTCCCGCCCATTTTAAAAAAGGTTTCATGCCGAAC
AAAAAATTAAGCGAATGAATTAAAAAATTTTCTTAACTATAATAATTTAATTTTTAAGAAAGTGCTATAC
TTAAAAAAAATTATAATAGTTTACCATTTCTCAAAAAGGAATTTTTATGAAAAATATTGTTTTTTCTAAA
AAAGAACCGGATCAAGTAGAAAAAATAGCAATTAAAGAAGATACCGGATCAAATAGTAATAAAACAAACA
CTTTGAATCTTAGTTCCGAAGGAGAAAAATCCTTATTAAGAAAAAATCCTGCGTGGTTAATAAATCCTAA
AGCAAAAAATAAAATTTTTGAAACTTCACTGAGTTTTTTAGATGAAACTATCGCTACACCTTTATTCAAT
GTCAATGTGATTAAAAGCGCGTATAATAAAGATTATAGTTTTTTTGATAAAATTAATAAAAGTAAATATG
CCGCTTATGCTGATGTTTCGTTGATTATCTTAGGTGTATTTACAGTGTTGATTGGAATTTATAGTGTTGA
ATACTGTAAATTACGTGAAGAAGAACGAAAAAGTAATTTTTTTTATTTTACTCGATTGTTAAAAACAAAA
AACGCTACAGTTATTGAAGAAAAAATGGGAAACATTAATCAGGAAGATTTTAACTTTGATAGATATATAA
ATTATGAACATTTGTTCGCGGCGGCTTATTTTTATTCACCAGACATATCAAAAATTGCATGTTGGCGTCG
TCGAGTTTTTTCCTCTGGAAAAAAAAGAAAACATTTAAAAGACCTAAAATTACTTTTTGAAAACTATTCA
AAAGAAGAGGTTCTTGGGAAATTACATAAAAAAATTTTAGAAAAAACGTGTTTATATTTAAATAAAAAAA
GTAAATTTAAAAAATTTGAGCTTAAAAAAACAGTTAAAAAAGAATGGATTATTGATTTGACTGATCGGTA
TGCGGAAAAAATTTTCTATAGATTTCATGATGAAATTAAAAAAAATTCTATAATAGATAAAAAAAATAAG
GATGAAATTAAAAAAAATTTTTTTTCTATTTTTGTTTTCGCAATAGGTCAATCTAGTTTTGTCTATTGGA
TTTTAACGTTTATTTTTTATTTTATTCCTATGGCACCAGTTATCACGACCGCGTGTATTTCAATTATCCC
TGTGCTTGTTGTTTTAGTAGGTGTTTTCCCGCTTTTATTTTTTTTAAATACTTACAAAACATATAAAACG
TTTAAAACTGAAAAAGAAATGACTTTGGAAAATATAGAAGAAGAAAATAAAGCTCAATTGAGGGAAAAGA
TGGTCTTATTAAATAAAGAAAAAATTTTTTTAAATGACTTGAAAATAAAAGAAGTAGATTTAGTCTCATT
AAAAAACTCTCCTTTAATAGCTGATTTAAAAGATGTACTTAAAAATCGTTCTTTTAGTAGGTTTAATGCA
TTGTTTATCAGTTTTATAAATGGTTGCTTTTTTCCTTTTTTTGCGGGATGGTTACTTTTCGATGGAATCA
AAATTATTTTAACGTATCTATTATGTCCTGCAGGTATGGCTTTAACTAGTTTTACTCCTATCGGGTTAGT
AGGAACAGCGGTCATCATTGGAGTCAGTCTTTTAATAGGCATAATGTATGGTATTTATTCATCCTATAAA
GCAAATCAAGACTATGAACTAAAATTTAATAACATTAGGAATAAAGTTAAAGTTTTATGTGATGAAGTAC
CAAATAGAAAAGTACTGAATAAGTCATTATGTGATTACGATAGATTACTCCGCCGCTTTGCTGATGAACA
ACCGCTATGGACTAAGGTTAAAAAATTTTTAAATCGGTTTATGGTGTGTGGTAAACGCTTGGGGACTGGA
AGCTTATTTTTTCGGTTGATTTTATGGACCCCTATAACCGTGATTACTACAGCGTCCGCTCCGATAAATC
TTGGTTTTTTTCCGATAATCTTAATCATGGGAATTGCTTTCAGTGCCGTTGTTTTTATGGGGTGGTGCCT
TTATGCTTATAATCTTGAAAGTAAAATGAGGCAAGCAGGAAGACTCGTTGAACATTTGACACAAACTGAG
CAGTTAAATTGTGTTGATGTTGAATTAGTAGAAGAAGGTTTTGGTGTAGCGGTATTAGGTACAGCGCACA
GAAGAAATTCTTTTCATAAAGACATGGAAAAAATTCAAAATAAATCAGATCTAGAAAAAATTAATAATCA
TTCAACATTGCATAGTGGTTTATTTGTTACAACGAAACATCAGTCAAGTGGTCGTGATGAAAAAATAGGA
ACCAGCCAAGCTATTGTTAACGTTAACGCTCATTATTAAAAGAGCAGGTTAGATAAACATCTAAACGATG
CTGTTTGCCGAATAGGCTATAGTTGGGTTTTATTTCTGCTAAATAGATTGATGAACGTGGTCTTTTTACT
ACAACGCGTTTTTTCGCATAAGTCATTGCTAATTTTAACAAATGAAAGGCATCACTATCATTGCCTACCA
AAAAGCGAAGTAAGCGCATCTCTCGTTTAGCGAATGCTGTTTTGTTCGAATGAGGATACATCGGATCAAG
ATAGATGACATCAGGTGCTGAATAGATGCGCCTCTTTATTTTTTCTAAATAAATATGGGCGTCGATATTT
ATTAAGGTTATTGATAGAGTTCTAGAGTCTGAAAATTTTAAAGCGCGTTTTAAGCCATCTTCTAATAAAA
TAAAAATGAATGGTGAACGTTCGAGTAAAGTAACTGCGCAACCTAGCTTGGCTAAGATAAAACCGTCACG
TCCAAGCCCCGCTGTCACATCTAAGACGATGGGTTTAAAATTTGGTTTTAGTCCAATGGCTTTCGCTAAT
AACTGCTTTTGATTTTGTAAATGACGTATTCTAAAGGCTAGTTTCCCATGTAGAAAGTCAATTTTTAATT
TTCCTTGTTTATTTTTGATAGCTTCGAGATATAAACCGGAAGAAGTTAAAACAAAAACATAATCAAATTG
ATCCCTATCAACGTAATTGACATAAGGGAGTAAATTTTTTTGAGCTAAAAGGCGAGCCTGAGACAATAGA
TCTGTTTCGTTGCTTGTTATAGCGACAGAGAAAAAGGTATTCATTCGTGACGAAATACATCAATGCGAGC
CGGGGGTAAATTTTTCCACACACGCCGCTGGTGAACCAGCTTTAATTGCGTAGAAGGAAATAAAGGTTTT
CCCCACAAATTATAGGTATATTGAATATAGAGACCTCCTTTTGACAACACTTGATTAATTTCATCCCCCA
TTTTTTTTAAAAAAGAAGATGATAATGTACGTAAAGGGAGGCTTGAGACAATGGCTTGTATGGGATCTGA
AATGGAATGACGAATTAAACGATGTAATTCGCAGGCATCCCCTTGAATAATATTTAGTTGAGGAAAACGC
TGCATTAAATGGGAAGAAAGCTTAACCGATCGTTCAATAACGATAAGCTGATGAAAAAATTTTTTTTGGC
TCATCAACGCTGCTGTGATAGCTCCTGTTCCAGCGCCTAATTCTACAATGACACCCGGTGGGCTTCCTAT
TATTTGTTCAGTTAAGCAATAGGCTAGTCTTTTCGAGCTTGGAAATAATGCGCCTATTTTACTAGGGTGC
ATGACGGCTTCGTAAAAAAATAACGTAAAAGCTCTCATAGTTTACCTTCAAATCTATTATTTTAATGAGC
TAAACGTATATAGTTTAAATCAAAACACGTTGTCTAGCACGATTTATTTGAATCCGTCTGAATTAATATT
TTTTTTAATATCGTTAAAAAATATTGATTTTGTTGAGGCATCCCAATTGAAATACGTAAAAAATGAGGCA
GTCCATAATCAAGTAAAGGTCTAACCGATATGCCTGCTAATAAAAGTTGCTGATGGATGGGCCAGCTCGG
TGATTTTAAATCGATGCATAAAAAATTTGCATGAGAAGGTAATATCGTTAAACCCAAATTTTGTAAGCCT
TTTGATAGTTTAGCGTGTTCTTGCCGATTTAATAATCGACTTAAATGGATATGTTTTTTATCTTTAAGGC
TGGCTTCTGCGGCGGCTAATGCAACTGCATTTATTCTGAAAGGTAAAGAATTTCTATTTAAAATGGAAGC
TATTTTGGGATGACTCATCGCATACCCTAGTCTTAAACCGGCTAGACCATAGAACTTGGAAAAAGTCCTC
AGAATGATTAAATTAGAATACTGACTGAGCAAAGAGATACTATTCGGATAATCAGCTATTTCGACATATT
CATTATAGGCTTCATCAAGGACGACTAATATATCTTTTGAAATATTTTCAAATAGATAATGCAGCTCAAA
TTTATTCATGTAACTACCCGTGGGGTTATTGGGGTTGACAATAAAGATGATTTTGGTCCAAGGATCAATG
GCGTCAAGTAAACATTGCGCTGAAATAGAAAATAATTCGTTTTTAGCGTGTTTAATTTTTATATGGGCTT
TTTTTAATACTTTTGAAATGCCCGCAAAGCAAAAACGAGGAATAACAGCCGAATTTAATGGATTTAAAGT
AGTATGGACAATGAGCTCTAATAAACTTTCTGATCCATTTCCCAATGTAATATTTTCAGGAGCAATATTG
AGGTGGGTTGATAGAGACTTTTTTAAAGTGTTTCCATGACTGTCTGGATAACGATGGCAATTAAGCAGGG
CTTTTTGTCCTGCAGCTATTGCAAGTGGACTAGCGCCCAGTGGGTTTTCGTTAAGATCAAGTTTTATAAT
TTCCGTAGGCTTTTTGTGAAAAGCGAGGTTTTTCTTTGAAAACATTGCCATTTTAACGATATTTTAAGTA
TAGTAATTTAATTATTAATAGATTACTTGGTTTAATTTATGCTGTTATGTTTGGACGTGGGAAATACACA
TATATTATGTGGTGTATTCATCAAAGATGAACTTATTTTACGTTTTCGATATGCAACGCCATTATTGGGG
ACAGCCGATCAATTCGGAATTTTTTTAATCAATATATTAAAGCTCAATCGGTTAGATCCATTAAAAATTA
ATGCCATTTCCATCGCCTCGGTTGTTCCCAATTATGATTATACATTACGACATACCTTTTTTCAGTATTT
TAAAAATGCTGATTATTTTATGTTACAGCCCGGTGTTAAAACGGGCTTAAATATTCGTTGTAAAAGTCCC
AATGAAGTCGGTGCGGATAGAATTGCCAACGCGATTGGTGCAATCGCGGCTTTTCCAAAAATAGCTTTAA
TTCTTGTTGATATGGGTACAGCGACAACTTTATGCGCGATTAGTGCCGATCGAAATTATTTGGGGGGCGC
TATTTTGCCCGGGTTACGGCTTTGCATGGAGACCTTGAAAAATAATACCGCTAAATTGATGGCGGTCGAT
ATAGAAATACCCAGCACTGTTATGGGCAGAACAACGCGTGAAAGTATTCAAAGTGGACTTTATTATGGTC
ATTTAGGTGCATTGAAAGAGATTATTTCAGGATTTAAGCGAGAAGTTTTTCCTCATCAAATAGTGAAAGT
CATTGGTACAGGGGGATTCTCTCAGCTTTATGAAAAGACCCACCTATTTGATACTATTATTCCAGATTTA
GTCTTACAAGGTTTACGTAGAGCCTATGAATATAGCTGTTTAGAATTTAAAAAAAACTAATGGGTTGCAT
AGAGAGAAATTCTATTTCTAAAAAAATCATAGAGATAAAAACGAAAAATCCCAACATATTCATGAATGAC
AAAATCATTCATAGCAAAATTGTAACCAATAGGATAACGAGTAAAAGGAATCGTAATAAAATCAGAAGCA
ATAGGCGTTGGGTAAATATTAAAAAATGAAAAATATAGAAGTGAACGTTTTAACGTGAATGCTGAGTTTA
CTAACAATAATTGGCTACTATCCTGTTTTTTTAAAAGGAAACTCGAAAATTTAGCGTTTTGGTAAGTATT
GTTGCTTTGCGTTTCTAATTGAATATCTTTCGCGTTAATGCCTAAGGATAATAAAGCCTCCTGATAAATT
GTTGCTTCGGTATTTCCATTATTTAAAGGATCGCCGCCACTGATTAAAATAGTGCAGATGGTGTTCGCTT
TTTTACATTTATGATACAGTAGCACTGTTTGTATAATTCTAGAAAACGCGAATAGACTCGGTCTGATTTT
ATTAGATTTAGGATCTTTACTGGTGCCTGCGCCTAATAAAATAATAGTATTTTTTTGTTTCCAGTGGATA
GGTGTAGACAAATTATAAGCGGATTGTAAATTGTGTAATAGATAGGCAGGAATAACGCCATTACCTATGA
AAAAATAACTTAAAATTACAATGGATCCTATCATCAAACTTGTTTTTTTTAAATTGAATAAGCAAGCGAG
AATAAACATTAATAATAATAGAAATACGAAAAAAGTTGACATATTCAGTCTTTCAGTTAGTGAGCAATCG
TGTAAAGCAGAGATTAAACAGAAAAAATACTTTATTGAGAATTCTTGACTCAATTCTAAAACCATGAATA
AATAGCTACCTTAATATATCATTGAAATATTTAGTAGCTCAATGCTACTCATAAGTTGATTTGAATTATA
AGGAAAGAATTATGCATGTCATAGATAGAGTAGCCACTCAAGAGATGCGCTTCGGCGAACAACATAATTA
TTTAAATTCTCTTCATTTTTCAATAAATGAATGTATTTCTGAGGTTAACAAACATTCCTTAAAACAGTTG
CTATTAGCGTTTTTACGTGAAGATATTTTACCTTATCACTATCAAAACGCCACTGTCATTTTTGATCTTC
AACGATCTAATTATTTTATGTATGTTACTCGCGTGAAATTATTTTCGTTGTTAAGATTTACTCATTTTGA
CAGCTTAATTTTGAAACATAAATTGACTTCTTTAAAACAGACCATTACTGATCCTTTAAAATTGTTAGAT
ATTGTGAAAAATGAATTAGAAAATATTTTAAATATGGATCAATGGTTAAAATTTTACAAGGAAATAGCGA
ATCATTTGCAGAATGCATTACTTTCTACCTGTAGAAAATACAGTATTAATAGACTGGCTGAAAGAACTCA
AACAGGGTCTCGACTTCAACTGAATCGTTTATTAAAATCATCACAAATAACAAATAATTCTTTACAATTT
GAACAATCTGTGTTTAACGGGCATCCTTACCATCCTTGTGCTAAAACCAAACTAGGGTTTACAAACGAAG
ATACGATTAATTATTCACCTGAATTTAAGTCTAAAGTAGGAATTTATATTACAGCAGTACAAAAAAATTA
TGTACATATTGAATCTATGAAAAAAAATACGGATTTTACGGAATGGTTTACCGAGTGTTATCCCAAAGCC
TGGTCATGTTGGCTGGAGGAATTGAAGGAAAATAACTTAGACGTTAAAAATTATATTCCGTTTCCCGTAC
ACCCTTGGCAAGTTAATTATTTTACTTTCATATCCCCTTTATTTAAAGAATATATTGAAAATAAGATTAT
TGTTATTTTTGATAAATCTAAAATTATGGCAAGCCCAACCTTATCTTTTCGTACACTTTCTCCATTGGAA
AATATTAATGCACCTTATATTAAATTGCCAGTAGCGGTTCAAGCGACGAGTATTGTAAGAACCTTATCAC
CTATTTCTACAAAAAATATGCCTAAAATTAGTAATATTTTGCAAAAAATTTTACTAATAGAAAATTATTT
TTCGAATCGTTTAGATTTATTGCCGGAATCTTATGGATTACATTTAAAAAAGTTAGATATTGATGAGGCG
AAACATTTTACGGCTATTTTTCGCGAAAATATAACAAATCATCTTGCTGATAATGAAGTTGCTATTGTTG
TTGCTGCGCTTTTTGAAAAATCATCAAAGAGTGAAACGAGTTTATTTATTGAAATTATGCAATTAGCAGG
TTGTTTAAACTTTCGGGAAGCATTAACTTACTTTGCTCATTATACGGATCTTGTATTAGGTAGTTATTTA
GATTTATTTTTACTCTATGGTATTGCGTTAGAAGGACATCAGCAAAATACGTTAGCTATTCTTAAAGAAG
GTAAAATTAAAAGATTTATTGCGAGAGATTTTGATGGTATTGAAATTCATGCAGATAGTTTAAAAGCGAC
GGGAATTACTTTAGATAGTACTACTGAACATTCACCTTATTTAAAAAATAAAGATACCGTTAGAAACCAA
CTTTTATATACCGTCTATCAATTGCATTTAGGGGAGATTGTATTACTTTTAGCAAATTATTTTAATTGTG
AAGAAAAACCTTTTTGGAAAATTATTAGAAAAATAACTGAACAGAGATTTTACGCATTAAAAAATCGAAT
GTGTCCAATGAGTTGGAAAAATGAATTTAATGCAATTTTAAATACACATTGGCCAGTAAAGGCATTACTT
CGCATGAGACTAGAAAAAAATTATTTACGTGATGGGGGATTATTTTTTCAGATCGTGAATCCTTTAAATT
TATAACGATGGATAACAGGATAGTTAATACCAGAAGCTTTCCTCAGATACATTATATCATGTTGAGTCAG
CTAATTATTATCGCTATGCTGGATATGAGCGATCCTTACTGGCCGTTAATTATCGCTTCCTATCGTTCTT
TTGACCCTAAAACGTTACAATATTGGAGTGGGGCTCTTTATATGGCGCCTCTATTAACCACCATTTTTAC
AACGTTAATATGGACGAAAATGGGTGAGCGCTTCGGGTATAAAAAAATGATATTACGTGCAGGAGCTGCA
TTAGCGATTAGCCAGTGGATGCTTATTTTTTTAAAAAACCCAGGGTGGATTTTATTAGTGAGGTTATCAC
AGGGCGCCATGGCTGGTTTTACGGCAGCCGCACAAGCGTGGGCACTTAAAATAACCTCTCCAAAGATGCA
TAGTCAAATTGTGGGACGTTTGCAATCGGCTACCGCATTGGGGAGTATTTTGGGCCCTATTTGCGGTGGA
TTTTTAGCAAATTATTACGGCTATTTTTCTATTTTTATGATGGCCGGATTAGTGTGTGCTTTAGTTTCAG
TATTTTTAGCGCAATTTTTGACGGAGAATCCTTTTCTTTTTGAAAATAAAAAAATTGAACTTAAAAGTAA
AAAAAATACTTCAAAACAAAGTTTGTTGCTATTGCTTATTTGTTTTACACAAGCCGCACGTTGGATGTCG
ACCCCGTTTTTTTCTTTATATATTGTAGAGCAACTCCATTCCAATACTATAACAGTAGGTATTATTTATG
CATTAATGGCTTTAATGATGTCAATAACAGCACCTGCCCTTGGCCAAGTGCTCGATAAAAAGACTAATTA
TTTTTTATTGGGTAAAGAAATTCTCGTTGTTGTTTTGTTTGTGAGTGGCTTCGTTTACTGGTGTTATGCA
TTTATTTCTAAAGTTTATTTAGCACTTATACTCAGTTTATTTTTAGGGATAAGTTTTGGTGCTATTCCGT
TGATACTTTTTACCTTTTTACTAAAAGGGATAAAAGAGGATAGCCGTTCACAAATAGTGGGTATAAGTAA
TACTTCATTAAAATTAGGTAATTTATTAGGTATTCTTATTGGAACTATCGTTCAAGCAGAAGGTCGATTT
ATGACAAGTTTTATTTTTATTGGAATTTTTTATTTTTCCTTAGCCTTCGTTTCTTTGCATTACAAACAAA
TTGATTATTGAAAAAATAAAGCGGTTAATGTTGTGTTAACCTTGTTGATTTTATGAAAGCGATAACGAAA
CAATTTTCTCGTTTTTTTTTAGTGGGCGCTATTTCAGCCTTCATCCAGTTTTCAATTTTAATTAGCTTGG
TTGAATTTCTTCGGCTTAATCCTATTGGGTCCTCCACCGTTGGCTATATTGTTGCGGCTATCCTCAATTA
TAGTTTGAATCATTATTTTGCGTTTAAAAGTAATTTATCACATAAAAAAAGTTTAGTCCGGTTTTCAGTC
AATGCAGTGTTTGGACTTTCTCTAAATTTTTTATTAATGAAGATTTTTTTAATCAAGTATACCTATATTT
TAAGCCAAATTTTCTCCTCGGCGATAATTTTAGGTTGGAACTTCTTAGTCCATCGTTATTGGACTTTTTG
TTCCCAACGGTAACAAGTAGTCATTATAATTATTTTTTTCTTTTAGAACCCCTGTTTTTTTTAGCCAAAC
GATAAGCAATAGCGACCGCTTGTTTTTGAGGTTTTCCCGCTTTGATTTCTTGTTTGATATTCGCTGAAAT
GCCTTTTGGCGTTTTTGCAGCCTTTCCTTTAATAAGAGGCATAATAAATTCCTGAAGATAGATTATCTAT
TTAGTGTAGTAAAAAAATAAAAATAATTCAATCTCACAAAATGCAAAGCTTACGGCCCTAAAAAAGTAGG
ATAAATTTGATTAATAAATTCGTTGCTGTTGAATTGATTTTCCATTATATTTTGTTTCTCAATCAATTAA
CGGAGATTTATCGAAGAAAAAATTAATGAATTTACCGACTTGTTATATTTTATAAAAAATGATTTAATTC
AGTCTAAACCGAAAATTAAAAAATAATAAAAAATGCTTACTGAAGTAAAAATTCTCCTTATCCGCATCTA
TTTCAGCAACGACTTGATCCAGACAGTCTATTGAGACAGAACCCAGGTACTATTATTTTGATTTGTTTTG
AAGATTGCTTACCTTCTGAATCGGGAGGTTGGGTTGTCATTAAAAGCGGTTAATATAGCTGAAATAGCAG
AAGAGCTTAACTTATCGCTCAATAGTTTTTTATTGATTGATGATGAGCTGCGATAGTAAATTACTTATTA
TATTAAAACAAAAAAACTTATCAGAGGAAATTATATGCATTCAATGAAACATCATAAAATCAGCGGACTT
AATACTATTAAAAAAGATTTTAAAACTCCATTCGTGCAAGAGGCTTCTTTAATTATTGGTGTTAGTGTAG
GTTCAAAAAAACATGATGGGGAAGCTTTAGCAGCGCTTGTAGAGGCTATAAACAGATTACATAAATCGGT
AAGAATAACAAACTGTACAATTGCTGTTTGTGATAGTTTACAAAGACATAATTACAGAATTGATGGGAAA
ACGGATGAAGAAAAAGCGCTTTCTATGTCAAAGAAGGCGGGTGCTGAGTGGATAGAAGCCAACATTGAAA
CACTAAAGCATTTAAATGTTGATTATACGATAGTTCGATGGGATACGTGGTTAAAGGATGAAAAACGATA
CCGCGAAGCTTTTTTAGAAATTTCTAATTTGCTTGCTCAGGATTATGCTTTTCAAAAAACGATGGACAAT
TCCATTCAGGTTTTCTCATCTCGGTTTAATAAGCGATATCAAGAACTAGGCATTAGCGCTCCTATCAATG
ACGACGTTTTACAAAAAAGTTGCCGTGATTATTTACTAGAGGAATGCGCGATTATCATGAAAATGTGGCC
GCTATATAAACAAGAACATTCCCAGTATATACTTTACCCTGAAAAAATGACTGAGGCACTTGAATACGTT
TACAAACAAGTCGTATCACAAAAAAATCTCTTTAAATGGGTTAATTTTCGGTTTAAAAAAATAATGCAAT
TAAAAGGCGATGTTTTACCTCTACCGGATAGTGAACCAAAAGAGTATTTTTCCTCCTCTGGCCAACCGGA
AGAAGGGAAGTCTTCCTATGGGTTCTTTACTAAAGCGGATTCTATGAACTCCCCTGTACCTTTAGAAGAC
AGTATTGTTTCTGATCAAACTATTTTTAAACATACATAGCGCTTGATTGAAAATTTATTTCTATTTTAAT
AACATGGATTTCTATTATTATGCAGCATACTAATTCCCAAAATAATAAATTCGCTAAAGATAAGTATTTT
GATCATTTATTGAGCCTTACTCCTAGCAGTGTTTATTGGAAAAATCTTGATGGTATCTATTTAGGTTGTA
ATTTAGCGATGCTGAAGATGATAGGAGTTTCTTTTTTTGAAGATATCATTGGCAAAACCGATTACGATTT
ATCTTGGAAAGAATCAGCCGACACACTACGAAGAAATGACGAAAAAGTAATTCAATCTAGGAAGTTACAT
CACTTTGAGGAAACTGGAAAGTTAAGTGATGGTACTATTCAAACAATGATTACTAATAAAATGCCGTTAG
TCAATAAGGAAGACAAGATAATCGGTATTATTGGCTCCTCAATTGATATTACTCCATTGAAAAAAAGTGC
AATGGACTTAATTCTTGCAAAAGAGAAAGCCGAAGTCGCGAATCAGGCGAAGACCGAGTTTTTAGAAAAC
ATGCGACATGACATCAGGACTCCGTTATCAGGAATTGTTGGGTGTGCGCATTTAATTCAAATGCAATCAA
ATAATCCAAAAAAAGTAAAGGAATATACGAGCGACTTGATTCAATCCAGCAATGCATTATTGGAGTTTTT
AAATAAAATATTAGAAAGTCTGAAAGTAGCGTCGGGCGAAATGCCATTGTTGAAGAAGCGATTTAGTTTA
AAAGCAGCATTAGAACAAATTGTACGACTGAATAAATCGCAAGCTATTGTAAAAGGATTGGTATTAAGTT
TGAGAGTGTTCACAAAACTGTGTCATTAATAATTTTATCGTAACTGTAAATTTAATCTGCCATCAAAAAA
TATCTGTAGTTGAGAGGCAATTAAGGCCCAATTATGCAGGGGCTGGTACCACTTTTCTAGTATTTTTTGA
CAGGCACAGTAAATTAATTTAAGTAAGGCATTTTCACTAGTAAAAGCGCCTTTATTTTTGGTATATTTAC
GCACTTGCCGATGAAACCCCTCCACTATATTCGTTGTGTAAACAATACGTCGTAGCTCTTCTGGGTACTT
AAAATACTGAGACAAACGCTCCCATTGAGTTTGCCAAGACTTAATCACAGCAGGGTATTTTTTACCCCAT
TTTTCATCAAGCTCCAATAGGCGATGCTCGGCTAAATCCTTGGAGCTCGCACGATAAACCAATTTTAAAT
CAGCCATAAAGGATTTTTGATCTTTGCTGGTCACGTACTTTAATGAGTTACGGATTTGATGAATCACACA
AAGCTGAATTTCTGTCTGGGGGAAAACCTCAGCAATGGCTTCAGGAAAACCCTTTAATCCGTCAATGCTA
GCAATGAGAATATCCTCAACTCCGCGAGCGCACAAATCATTTAAAACGTGTAGCCAGAAACGAGAACCTT
CATTTTCAGAAAGATACAGCCCTAAAATTTCTTTACGACCCTGATTGTTAACACCCAAAACCGAATAAAA
AGCACGACTACTGACTTTTCCTTCAATACGCACCTTAAAATGCATGGCATCGAGAAATACGATGGGATAC
ACAGATTCTAACGGTCTATTTCGCCATTCCGTTATAACCGGCATTAATTTATCGCTTATCAAGCTAATTT
TAGCGGCTGAAACCTCAAGACCATACATATCCGCCAGATGTTCTTGGATCGCCTCATAGCTCATCCCAAG
TGCATACAATGACAGTATTTTGTTATCTAAGGACTCGTTTAAAACCGTTTGACGTTTCTTAACCATTTGT
GGTTCAAACGTTCCTAAACGGTCTCGGGGTGTTTCTAGCTCAAAACTTTCTGTCCCCGTTTTTAATAACT
TACTGGTTTTTCCATTGCGTCGATTTGAGATATCCGTTGCTTTAGATTCTGATAAATGAGCGTCTATTTC
CCCCTCTAACGATGCTTCGATAATTTGTTTTATTAACGGCGTTAATATTCCATCTTTTCCTGTTAACGAT
TCTCCTGATTTTAGCCGTGCTATCGCTTCAGCTTCAAATTCTTTACTGAGTATGGCTTGTTTCATGTCAA
CTCCTAAAATTGTTGATTTAGTTTAGCGTTGACACAGTTAATTGAATACTCCCAAATCAATTATACAACC
GGAAAAATGGCGTTTATTCTGGATTCTTGTCAAGCGGATGAACCTGGTTTTAATCGGTTATTGACTTTGT
TTGATCTGGACGAAATGTTTCAAAATCAGATGACATCGGCTTATTTTAGCTTGGATTCGGTTGATCCTGA
CATGCCTTATCATCCCTTCAATCAAATGCGTTTCGCACCATCGACGTTATGTCATTCACAGTTACTGCAT
ACAATGTTGCTGACGGATTACCTATTAAAATTCTTAACGGTAGGTCAGGAGGTGCAGTGTCAACATCCTT
ATGATTTAAGATCCCTCGACGAAGTCACTCAGAAACTACCGCTTTATTTAAAAAAGATTATTGATAATTT
CCATGAAGATAATCATCAAGAGGCTGTACATCGTTTTTGGATTGAATCAGACGCTGTTCCTTATGCCATT
GACGATGAGGAATTCAATACAACGGGTCGTGTATTGTTTGCTTTTGATGAGATGAAGATGATCGTCAAAC
ATCAGAGAATGGTCAGGGATGCCGATGGCAATCTCGTCGATAAAGAAGGTGACGGTGAAGGATGGGACTG
TTATCTATTGACGCCTGAACAATTACAAGAAGTTGAAGCGGGAACTCGATTGATTTCTGATTCAGCCATG
ATTGTTATTAAGAAGACGGGCGAAATTATTTTTTGGGAAAATCAAAAAATAGAGCAGCGCTGTGTCTTTC
CCAAAGCGGATCGCCATCACTTCATTCGTTTAAGCAAGAGGAAACGTGACGACCAAGAAAAGGTTTTAAT
CGATGATTCTCAATCGTTGCGTTTAATCTATCGAATAACACGTAAAGCGGCAACCCAAGCCGGTATTTCT
CATCGTTTTTCTCCTGAGTTTATTTTTGCTCAGGAGTTTACAGCGCATTACAACGAGTTTGCGATTTATT
TTCCTGAATTAGGTCGTTTACGCGAGCTGAGTAAAGCCACCGTTTTAGTCAATATCATGGCCAGCCAGCG
TGATCTCAATAAGAAAAATATGTCGGATTATCGAGACTATTTGAAAGATAAAACCCTTTGGAGTGAAAAA
GAGCATCGTTATTGGCAGGAGACTGAACAAGAAATCAGCGTTTTAATTAAAGACAATATGAGTAAGAATT
TTGAGCGATGGCGAAAACAATTTTCTAAGGAAAATGTGCGTCAGAAGCAACAACAAATACTCAATGATGT
GCGAAAACAGATAGGATCGTTGAGATTTACAGCAAAATCCAAAGAAGTCAAAGATTTTTGTCAAAAATTT
CATGCGTAATTGCTCAATCAGCATTTTACTGCACAATGGGGATTAAAAAAATGGACGGAAAGCGTTTCCA
AAAAACTATGGGAAGAATCCATTCGTCCAAAAATTCCAGAAATTATTACTGAATTAACCAAGAAAAAAAA
GGAGGCGTGTCTTGAGCAACTTGAAACTTTATTTAAAGATCAATTAAGTCATTTATGGAATGTTGCGCGA
ACACAATTACTTGAAAAATTTTTAAAAGGAGATGATAAACCTTTACTCGAAGAATTAATGGAATATCAGC
ATCGAACAGTGATCAGAGAAATTAAGAAGGTCTATCCGGAACACACCCTCGACCATTTAAATCGGATTTT
TACTCATCCATCTGCTCATTCAGATGAAATCGTTAAAATTGAAACTAAAAAAGCGCTTGAAAAGCATAAA
GATCATTTAAAAGAAAAAATGAGTAACGGTGAAAAATTAGAAAATTCCTTTGTTGAGCTGAAATTTGGTG
CAACGAAAGCAGAGATTAACCTTGACGGAAGCTGTTTATGGGTGCCAGCTAGCATACGGCACGATGTCAA
TGCGAATCATAGACGAGTTGTTTATGGGGGCGTGCATTTTAGGGATTGCACGACATATTAATCCGGCTTA
TATGAAGGTTCTAGCAAGGCAAACTACTCAAGCCGGACAACGTGTTTGGCGAAATAAGGTATGGGGCGAT
GCCGCGCGTGATTACCATATTTCTTTATTAAAACAACAATATCCTGGTTCTGAGGTAAAATCTGAATTTC
ATATGCGTACCCCTCGTGGTGCCCGTTTCTTAGATGGCGCTGTTATTTCAGATAGAAAATTTGAAAAAGG
GTATGAGGTGAAAACATGTATTACAGATGGTTCACGTGCCCAACAATGGAAAACTGCTTGGATAAGAGAG
CAAGGGTATACTGTCGAAGTAGTACGCTATCCAGGGTGCCCTGTTAATTTAAGTAACTATACCAATTGTC
GCGTACAATAATAAATTAATTTATTAGGAGAATGCACATGTATCATGAAATATTTAATCGCTTAATGAAG
CTAATGAGACCTTTTATGAAACAACAGGGTTTTACTTCAAGAGGAAATAATTATTATAAACGACACCCGC
AAGGTAATATAGGCATCATTAATTTCCAAAGAAATAGAGAAGGATTTCCTAAATTTACAATGAACATCGG
TATCTATTCGATAATCCTCGCAAAGTTTTTTTTAGCTGAATTTAACCAAAAACAAATCAGAGAATATCCT
TTACTTGGCGAATATCACTGGCAAGCAAGGATTGGCGATGTGGTACCTAAACATAATATTTACCGGCAAA
AAGATAAAAAATGGTTAAATGGTGATGATAAGTGGTGGCATTACGACGATAAAACAGATGTGGACGCACT
GTTTCACGAAATCAGCGAATTGATTGCTGAATTTGCTATTCCAGCGATTGATAAACATATCACTGATGGA
CAGTTAAAAGAATATTGGTTAGAAGCAGCAGAAAGCAGAAAAAAGAATGCAGAAATAGAGGTTGGTGAAT
TACATGCTGGAATAAAACGTGTCAGAGCACAAATATTAAGAAAACTTTTAATTTTGTTATTAGATTCTGG
AGAAAAAGAAAAATTCCAAATAATGATGTCTGAATTTCATGAATATCTGCAACATCATCCAGAGTATATT
GGATTAAAAAGGGATTACGATCGACTTAAGAAAGATATGGATAAAAATTTTAGATTTGATTCTAATTCAA
AAAGAAAATTTGAAGATGACGAAGAGGGGAATTCATCAAAAAAATGAAATCTTAATATTATTTTTAAGCT
GATTCTCATTGAGAAAATTACCTATACTATAAAATCACAAAAATGCACTTAATCGATTTAATTACAAAAA
ATTAAGAGAAAAAATAATGAAAACGAGTAGTGAATTATTGCTGGGCACTTGGATAAGTGATCCAGAGGAT
ATCGAATCAATCCGAAAATTTGGAAATGTGAAGCTTCATTTTACAGAGGATGGCCAACTTATTTATAGTC
TTCTTAGCGAACAGAAGAAGCAAAAAATGTTTCTTACCTATCGCGTTGAAAATAATATACTGATTACCGA
TCAGCCTTCAGCTCCCCGGGAAGAAAAAACTTACTTCCAAATTACCGATGATGACCATCTTGAATGGGAA
TGTTCAGAGGGTGAGACGTCACGCTATATCCGCGATCCATCACAAAATAATTTGAAAGCTTCTGTTCAGA
TTCATAAAACAATGGTCGGTCATAATAAGTATAATTTTTTTCAGTTTGTTGGCTTCTATACAGCACATAT
GGTTTGGTCTCTAGAAGGTCTAAATGGTGGGAATGTTTCACCATTGCTTGCTATTCAAAAAACAGACGAA
GCGTGGATTGAGCGTTTTGAAAGCTCCTCCTATGAATGTGCAGCCGCCAAAGCGCGAGAACGTTATGACA
CGATTCCTCTTTATAGTGGTGAATATGCATTACTTGCCTTTGATGCTTTTTTAACGCAACCGGATGAGTA
TAAGGAAGCGCTAATCATTCAAGCATTTGAAAACCGAGAACGAGAGGGAGGAACCTATTTCTTAACCGTT
CCGTACCGTTCAGCGTGCAGCGGAAAAGATTTGGTCATTGGTCAAATTAAAATTGTTCTTCCGAGAGATT
TTTCCAATCCAGAGAGAGACTTGTTTTTAAATAATTTAAAGGATGGAGCTTCTGCTCATACTAAAGGGTT
TGAATTTTGGAATAATCACTGGGATCGCAATTCAGATCCTGTAGTGATTGTAGAAAATTAAAGAAGATGT
AGTTTGTAATGCGCTTATGATTTGGATCAGCACTCCTTGAATTTTAGTTTAGTCTTTTCTATATAGGTAA
ATATTTTATTACCCAACATATTTATTTTTTATTCCTGTCTTGACTATGTGTTTTAAAGAAAATACACTAA
AAATATTGTATTTGTATTTTTTATTAAATAAAAAATAACAAAACAAATGTTAATATTATTTAAATATTTA
TAAATTTTAAATAGGAATCCCTGAAATTTTAGGGATTTTTTTATTTTCCACCAGGCTAATAAAGGAAATA
AATTGGAAAACAATAAACAAAAAGAACAAGTAAGTAAACAAATTATCTGTAATGCTTTATTAGTAGAAGA
TGATGGACTTTGTCGTAAATTATTAAAAAATCATTTATCTAAATTAGGTTATCAAATTGAAATAGCAAAA
GACGCTAAGACTGCTATTAATTTAATAAATAGTAAAGCTTACAACTTAATTTTCATGGATCTAGCTGCCG
GATTAGTCTGGTGCAATGGTTTGTAATGGTAATTCAAGTGGCTAGAGAATGTGACTTTAATCAGCCCGCA
CCGTTGATTGTGTATACAGCCCATGCTGCCCAGCAACTAGAACAAGAATGTTTAGCTTTAGGAGCAGACC
TTGTCTTAATAAAACCCATTTTATCTAAAAATCTTCAACAGACAATTAATGAATGTCTTTTACTGCCAGG
TTATCGAAGAAAATATAAATTCCAGCTAAGAATGTTGAAGAAGCAGATAGAAACGTTTCTACAACAGGAA
GAAAAATCTTTTATTTCAGAAATTGAGGAAAGGAAGCTCGCTTACCAATTATGTTCCATTGCACAGCAAT
TTGTGAAAATTATGGACGAATATCTACAGTGGTCCTTAACAAGCAGAGGCTTTTTCTATGAGGAATAATA
CAAAACCTCATTTTATACCCTAGGAGTAATTAACATGAAGAAAAAATGGCAAGCCGAGATTCTGATGACG
GTTGGTTCGAGAGTTTGGCAGTGCGCGCGTTTCTTAGGGTTATATATGCAATAACCTTATATTATACGGC
TTGGATATTCGTGATAAAGGCTTAGGTTCTGAAGTGAGTGAAAGCATTAAAAAAATAAACAATAAAATTT
TGGAAAACTAAAGAGGCACCTATGTCAATGGATTTAGTCAGTTTGCTAAAAAACGTTATTGAACAGCAAA
AAGGACAGATGGTTTTGTTGGAGCAAACAGTTAACTATCTAACAAACTCAAAAGATGCTTCTATTCCCAT
GGTTGAAGCGGATCCCATTGCTGCAAATATTATTGCTAATTTACCAGGATATATCTATTGGAAAAATGAA
GAAGGACGGTATATGGGCGCTAATAATAATTTGGCTAAGGTTTCTGGTTTCAATGATAGGACTGAGATTG
TAGGAAAAACAGATGGCGACTTTGAATGGGGAAAAGACTTAGCTGAGCAGTTTAGGAAAGACGATTTGGA
GGTTATGCGCGATCAGGTTACAAAGGTTTTTGAAAATAAAATGACACACAAAAGACCCGATGGGCATTAT
TATTATGTAAGGACTGAAAAAATGCCCTTATATGAAAATGGAAAAATTATAGGAGTACTAGCCGTAGCCG
TTGATATTACTGATCAAAAATTATTGGAAGAAAAATTAAACGAACAAAAAGCCATTTCTGAACAGGCTAA
TTTGTTAAAAACCGAATTTATTAGAAATATGGAGCACGATATTAGAACGCCCTTTCATGGAGTTTGGGGG
ATGGCTAGTTTTTTATGGGAACAAGAAACGGATCCGCTTAAAAAAGAGTATTTAGGTGACATTACGCAAT
GCGCGAAAGAATTATTAGATTACTGTAATGGAATTTTAGATTTCTCTAAAATTTCCTTGGGTTTATTTTC
AATCACAGAGAAAAAATTTAACTTATTAAATATCATAGAAAGCGTGGTAAAAATTGAGATGCCAGCAGCT
AAAAATAAAAAATTGACTTTTACTTCTCATTTATCTACTGATCTACCAAAAATTGTTGTTGGTGACCGCT
ATCGCTTGCGTAGATTACTTATCAATCTCGTAAGTAACGCAATTAAATTTACTAAGGTAGGGGAAGTTTC
CATTCATGTGGAGTTGCTTGATAAAACAGACGACACCTACCTGGTTCGTTTTATTATCAGAGATACGGGA
GAGGGAATATCACTCGAGCAACAAAATATCATTTTTGAAAAATTTTCTCGTTTGTCGCCTTCTAATAAGG
GTTTATATAAAGGTTCTGGTTTAGGTTTGATTATTGTGAAGCAGTTTATAGAGGAGATGAAAGGTGAGAT
CGATTTAAAGAGTAAATTAGGAGAAGGTACTGATTTTGTTTGTACTATACCTTTTAAAATTCCATTAACG
GATGATTTTGTATAATCTACTAAGAGATAATAAAAATGACAAGTATTAAATTATTAGTGGTTGAAGATAC
AGCGATCGCTAGAAAAATAATCCAGGTTACACTTGCACCGTTAGGTTATTCCATTGATATGACAGTTGAT
GGTAAAGAAGCTATTAAATTATTCACAGAAAATAGCTATGATTTCGTTTTTATGGATTTAGGACTGCCTG
ATATGAATGGTATTGAAGTGACTAAGAAATTACGAAAACTAGAAAAAGAACGTGGAAGTTCAATAATTCC
TATTGTCGCACTTACTGCGCATCATACTGAGGAAGATAAAGATCGCGGATTAGCGGTTGGTATGCAAGAA
TTTATACTGAAACCTTTAAGCAAAGAAGTGGCGCAAGCAACTATAAATAAATATGTAAATAAAGAATAAT
AATGAACTTAAATATTTCTAACGATGACCATTTAATAAGACAATTGATTAATCATACCCTAATTTCACAA
ACGCTATTAGCGGCCTATGATATTGGATTTTTTGAGGCTATAGGTCATAAAAAAAAAGTATAGTCTCTAT
TTCTGAAACGCTTTCTCTGCCTTATCGATCTGCTCAGGCTATATTGTCAGTATGTGTTTCTATTAAGTTG
ATTATTAAAGAAGATGATCTTTATAGTTTAACTCCCTATGGGAAAGACTACTTATTAGAAGACGGCGCTT
ATTATTTTGGCGCAGTGTTTGATCTGCTCATTCGACAAGAAGAGGTTCGCTCTACCTCAGCGATAAAGCA
AGCCCTTCTTAAAGGAAAACCACAAATCTATGCGGGACAAGCTTTATTTGAGAAGCATCGCAGCGATCCT
ACTTTACTTGAAGTTTTTACTAAGGCTATGCATGCTAAAAGTAAAGGGCCTGCTCAAGCTTGGGTAAATA
AGTTTTCTTTTAGTGATCATAAAATTTTATTGGATATTGGGGGAGGTGCCGGTACCCATGCTATTTACGC
TTGTTTACAATCAAATAATTTACAGGGTATCGTGTATGACATGCCCTCCGTTTGTCAATTGAGCCAACGT
TATATCCAAAAATATAAGCTGGATGAGAAGATATCTATTCACCCAGGTGATATGTGGCTAGATGCTTATC
CTGAAGCTGACCTTCATTTTTATTCAGACATCTTGCACGATTGGTCAATAGAACGCTGCTATTTTTTATT
AGAAAAAAGTTTTTTTTCTTTGTCAAAAAATGGAAAAATAATTATTCACGAAATGCTGTTAAATGAAGAT
AAAACAGGGCCACAAAATGTGGTTGCATATAATTTAAATATGTTGTTATGGACTGAAGGACAGCAGTTTT
CTAAAGGTGAACTAGAAATCATGCTTACAAAAGCTGGTTTTAAAAATATAATGACGTTAAATACTTTTGC
TGACTGGTGTATTATGATGGGAGAAAAATTATAAGTATAAAAAGGTTAATTTAATGGGCGATAAAAACTG
GATGCAAGCTAAGATTGCACAGTCTAATTATTTTCAAAGTAAAGCATTTGATGAAATCAATAACTTATTG
ATCATAGCAAGAGAAGGAAAAAGGGTTAAATTAGCCTGTGGAGATTGTTTAATTGAATTTGTATCTTGTT
CTTACTTGGGTTTGGATCAAGATAAAAGGCTTGTCAAGCACAGTAATGATCATTTAGAGAAATTAGGTGT
TATTTTTGCTGCGGCGCGTACGCGTATGCAGCCTGTTATTTGTGTTGAGCTTGAATTTCTTCTAAAAAAA
ATTTACTGCGGTGCCTATCCTGTTATATTTCCTACGATTCATATGGCCCATTTGGGACTTTTTCCTGTTT
TAGGATCGGGTCAAATGCCGAGCTTTCCAGTGCGTGGAAAGGGCTTTACTTTTTTAATTGACAAAACGGC
TCATTCTTCTATCCAAATTAATCGCGGCCTACTAGAACAATTTGGCAGGGTTATTATAGTGGACTGCAAA
GATCAGCAACATTTGGAGGATACCTGCAAGAAAATTCAACAAGACGATTATACAGCTGTTATTATTGCTG
ATGGTATCGGTTCTATGGGGGGTATTGTACCTATTAAATTTTTACTTGAATTAGCAGAGCAATATAATGG
TTATGTTTATCTCGATGATGCACATGGAACCTCTATACATGGTACACACGGGGCTGGATATACGCTAAAA
TGTTTAGATTATAAATTCCCTCCCCGTTTAATTCTTGTTAATTCATTAGGTAAAGGTTTTGGGGTGTTAG
GCGGTGTATTATTATTTAATAGTAAAGAAGATGCCGATTTTATAAAACGTTTTGCACCAACGTATGTTTT
TTCTGGTCCCTTAGCGCTTTCGGTTGTTAATGCAGCTGTTGCTTCAGCTAAAATTCATTTATCGGAAGAA
ATACATCACCTGCAAGCTGCTTTGTGGGATAATGTCAATTATTTTGATTCACTACTGATAAAAAATAGTG
TCAAAGCAGATAGCTCAGTGCCTTTTCGTGGAATTCTTGTAGGCGATGAATTAAAAGCCATTGAATATAC
AAAAACGCTTAAAAAAAGAGGCTTTGCTGTAACAGCAGCGATGTATCCTACCGTGGCTAAGGGTCAAAGT
TTATTAAGGATTGCAATTTCAACAACACATAGCAAACGGGATATTTATGCACTTTGTCAGACTATTAAAG
ATATTATTTAATATTTCATCACAAAATTAGCGGAAAAATTGACAGGTGGGATTCTGATTGACCTCTATCG
CCCGTATTAGGCGAAAAATTAAGATTATAATAAACCCCTGAAATACCATACAAAACAAAGCGAGGTATTT
CTGTGAGTCTCATGGCAGTGCACCGTGTCTGCAAGCGTCTAAAATTAAGCTATAAAAAAACATTTTATCC
AGCTGGGCAAAAAAAACCAGAAGTTTAAGAAAAGCGTAAGCAGTTTAAAAAACTCGACATTTTAGATCCC
TCACAACTCATTTTTATCGATGAGTCCGGTGTACACTGTGGAATGACCCGTCTTAATGGGAGAGCGCAAG
GAAAGACCCCACGAAGCTTTAAATAATCAACCCCCTATACTATTCTCAATCCCTAAACAAAAATTACTCT
ATTAAGTAGCGATCACCTCAAAGCGGCCTCTGAACGTATAGTTGGTACAAAATTGGTACATCTGGCATGA
ATAACTCAAAGACTAAATTGCTAATCCAACTCAAATTGACTACAATTCGGCTCTTTCTATAAAATTGCCA
ACGTAGCTCAGTCGGTAGAGCAACTGATTCGTAATCAGTAGGTCGGACGTTCGATTCGTCTCGTTGGCAC
CAATTAAATCAGGGTCTTTCGGGTCTTTCCCACTTAAGGGGGCAGATTAAGCACATAAAACTTTAACGCT
TAAGCGGTAATTTTCAAAATTTTTAAAGCCATAAAGCGCGACGTTGAATCAATTTCAGTTTACGATGAAA
CCCTTCCGTTATTCCATTACTTTTACTCAATCGCCACATCCGTACGACTTCATCACGCCATTGATACAGT
GTTTTTCCTAGCTTCATTAAGGAGTGAAAAGGACTTTGCTTAAGTTCTTTTATCATGTTTAAAAATAAGG
GAATAATTCGTTGGCAGCGTTTAGCCGTCATGGTTTTCTTCATCAATACTCGATAAAGTCTTTGCTCAAA
TTGATAAATTGCATCAATGGCAGGCTGTTGTTTTGAATATTCATTGCGTTTATTAAGCTGTTTTGCACTT
AAGTTATTCGGCTTAGTCCGTAAAGCCGACAATAAGCCACGTTGATATTTCATCGCAGGATTAATTTCCC
TATCGAAGTCTTTTATAACAATCACTGCGTTCATTCAACAGGAGGTTATTTATCTCCCGTTGAATTTGAA
CGCAGTTTTATCAGCGTCTTGCTTTTTAATGTCTACAAAATTGTTGCAAGCGTTAAATCATCTGTGACAC
AGTTTAATGAACACTCGCCTTTTGATATTTTTCGCGCGTTTCATTTCACTTCATTTCTTTTTAAAATTAT
GCGGTCAAACTTCGTTATAGTCTGCACACTTATCAACGTTATTACCCTTCTTTCTCCGTTATAATTTACG
ATTAGTTCTATAAATAATTGCTTTAATAGACAAACTCTCAGCGAGGATGCTGTGTCACAATCTCCATTAA
GTTGGACCAATCTTTCTCAAGTGTGGTTAATTTGGCTTTTAAAAAATGAGATTCGACATCCAATCGTTTT
AACGAGCTTTGAATATTTTCAATATTACCTTTTATGGTATCGCATTGCGTTAAGAGTTGGAGATTGACGT
TAAATAAATCGACGGATTGATTTAATAATTGTTGCGACCGTTTTTCATTGTCATTGAGATTTTCTATCTC
GCGTTGCTTGGCAGCGAGTTCTCTTTTAATTTCATTTAATGCCGCATCGAATGGTTTTATACTTTCTAAA
ATGATCGCAATGATCCAGTTAAATAGCCAAAATGCGATCCGATAACCATCAATTTCGGCTTTTTTAGCCT
TAATTTGTTTCTCAAGAACTTGTTTTTGGCCTATCAGTGACTCTTTTTCTGCACTCAATTCATCCAGTTT
GCTTTGTGTATCCCGAATCGATTGTGCTAAGCCATCACGGATAGTACCAAGTTCATTGCGAATGATGAAC
GTTTTATTTTTAATCTCAAGCACTTTATTGCAGATTGAGTTCAATGTACTGGTAAATTGTTGAATGACTA
ACGCGTCTTGTTTTAATACATCCGGTAAATAATTCAATAAGATCTGATAGTTCTCTTTAAAAATCGGATC
GTAATCATGAATATTTTCAGTGAGTGGTAGAATGATATCTTTCGATAAATCTAAGGATGAATATGCGGAA
AAAATGATGCTTGGGTTAGAATGGAGCGCTAAATTAGACATGATAGGACTCCTTATTTTATAGTTTCAGT
TGATGAATTTTCATGCTGTAATTTATCCTTAGAATTTTCGGCAATAATTTTTTGCATGAAGCGTCCATTT
TTGACTCGAGGGATACCTACCGCAGTACGATCATACGTTTCTATTGAGTTAATCACCTCTAAATAAGTTG
AGTTTTGAAAATAAATCGATTTTTGATAAAGCGCTGTCAAATCATCATGGGTTAATGACCATTGCTGCTT
CATATAATCAATGTCATTATTATCCATGCCTGTTTGAGAAATGAGTTTTTGTTTGAATGCCTCAAAATTT
TCTGCTAATCCTTTCCAAGCTATCGCAAGATATTTTATGCATCCTTCAATCAAGCAAATACTTTTAACAA
AATTTTTCCATTCTTGTATTAAAGCGAAATACACACTGGATTCAATGCTGTATTTTTTTAGGTTTTCAAT
GGATTCACGATAGCGTGTTAACGTTGTTTTCAATTTTTCTTGGTGTAGGGAGGGGATAGGTTTATTATCA
GAAAAGGCTTGGATATTACCGTTAATAACGGGTATCGGTTCTGCTGTAACTTCTTCTTTAACTCCTTCAG
TTATTTTAACTTTGCTTTCTAGCTTTTCTGATTTTGATTGATCAGATTTTGTGAGTGGTTTTTCCGGGCT
ATATTCTGTCACTAATGAGGTAGATATTTTTAAAATATTTTTTACTGAGTGTAATGCGCCACTAGCAATT
TGTGCATTAATTACATTGATTTCTTTGCTGAGTTCATGCAGTGAAGCTTCTAGGGCCTTAATTTCAGTAG
ATTCGCCCACATAAAGTTGCTCGGCTGTTTTTTGCGTATTGTTTAGAGTATCTTCCAATTTCTGTGGATC
ATCGCGGTATTGTTCTAAATCGGTCACGAGTGCATTTGCTTTATCTTGTTTCTTTATCGTGAAAGAATGT
AAATCGTGAATGGCTTCTGAGATGTCGGTTATCGATCCGTTTTTCTCATTTTCATCACTGGTTTCATTGA
GTGAATGAATGAGTTCATAAATGTCTTGATAATAACTCGAAAAAAAATTATAAAAACCGCTGATATCGGT
TAAAAGCGATAAAATTTGAGGTATATATTCATCAAGATAGGAGCGAGCAATATCACGCATTTTAGTTTGT
AGCGTTTTTATTGCTATCAATTTATTTAATTCAACATTTTTTTGTAACAGTAAAACAATGGATTTAGCCT
GACTTAAACATTGTGTAGACATGAGTTGATCTAAGGCAATTGGAAAGTCAGCAGGAGATAATGACTTTAC
CTTCTGTACGATGGCATTAGCAGGTTCTTGAGTATCTTTGAAAATAAAATGATTCATTTTTTTAATCCTT
ATTAAATAGTAGTGAAATCGTTTTAACAGTGGTTTTAATAACTGAGATTGGCTAACTCTATGAGCGGTAC
TGTCCAAGCGTTAGGACTATTGAGTCGCTTCGTGGAGATATTTAATGTAGGGAAGGAGTAGAATGTTTTG
GTAAATCGAAGCGAATTGGCTAATTCAGAATTTACGACTACTTCTAAGCTTCCATTTTTTTGGGCATTGA
TGGCTAATTGCTTCAAATCATCAAAATTTTTCTGTGCGGCTTTAAGTTTATTGACGAGCATAAAACGTCT
TTCAGGGTTAATAATATTCACTAAATTTTCTAGCTCCTGAAAGTTGTTATTCAGTGTAATCCACGTTTTC
CGCATACCTTCTACTGCAGTATGAGCATTGTCGTTATTATTTTTGAGTGAAGTAAATTGATTTTTAGCAT
TTTCGAGTGCCGCCATTTCATCTTCAAGTTGTTTTATTTTTTGTAAAGCTTCACCATAGTCGCGTTGTTT
GTTTTTCAGATCGATACTGGCTGCTGTTATCATGGCGACGCCGGTTAACGTAGTAAAGACACCCGCTACA
ATTAATTTTGCTGCGGCTCCGCCCGTGACGACAGTTCCGATAGCACCGACACCTATCATGACGATCCCCC
CTACCGTGGCAACGGCACCGCCTGCAATAATCCCTATATCTTTATCTATCGCACTTGATAGCGCATCAAT
ATTTTTTCGAGTCATTTGGAGTTCACCTTCGCTACCCGCATAGATGCGATCCGCATCAGTGACGATGGCT
TGAAAGTTACGATTATCTGATTCCAAATCAGTTCTAAATAAAGCGAGCTTATTGATAAGTGATTGCGTTT
TATTCTCTTTATCTTGAATGTTGTCTTTGAGTTCGGAAATACCCAATTTAAAATTTTCTGCATTTTCATC
GTGGGCGTTTTGTATCTCCGCAGCTAATTTAATTAAGTCTTCCCAATACGAACTGGATAGATTACAAAAT
CCAGAAACATCGGTATAGGTTGCATTAATCTTGGGGACCAGCGAATTGAGCCAGTATCGAGCATGTTCAC
GGGTTTCTTCTTGAGTTTTTTCTATCGATTTGATTTTATCGAGCTTAATATTTTTTTGTGTTAGACAAGC
CGCAATATAGGTTTGTACTAACGAAGAATTGGTATGAACATTCCCCATATTTTCTTTTATGAGAGCGGAA
GCAATGACATCCTCATCCGCTTCAGCGTAGGAACGTAGCATGGGTTGATAAAATTCTGAATTTGAATAAA
TAATTGTTCTATTGAGTGCAGTCATAAGTCCCTTCCTTGTGTGACGTTGATCTATCCATGGTTGTTATAA
CCAATACAGTACAATTTATTATTATAAAATAATAATTTAATTAAATACTATTTAAATCAACATAATGTAG
GAGTCGATCTTTTATTTTTCATTACTGCATTTTCTACTTTTGTTTGAACGTTTTCAGACGATGTCAAAGT
ATTATGGGAATTATTAAAGTTAAAAATTAATTTTAGAAACTTTCTGGTTTCAAAAGATTAAAATTTATAG
GAAAGTTTTTTACTTTCGATTATATTTTTTAAGTCTTTTTCATCAAGGTTTTCTGATATTTTTTTCCATA
TTTCGGGCGGTAAGCATTTTTGTTTATCACGACGATCATGAATAGTGGATAGAATTTTTAAAGCATTATT
TGCTAATAATCCTTTTTTAAAATTTTCTTTAATTTTTTTTCCAAAATTTGGATAGTGGTCTATAAAATTT
TCTGCCATTATTATAGCGCGTACTTCTTTATTACAGGATATTATTTCTAATTTCCCGATATCTTTTATAA
AATAAAAATCAAACAGAGATATTTGGCAAAAAATGATTTGTTTTAAAGATAAAATTTCATCCCAATAGGC
AGATAGATCCTGATTTTTTTTGATAAAATCAGGTTTTTCTATTTTTATATTTTTTAATGAAAGATGGTAA
ATAATAAGCCATTTCGTTAGTTCAATATGACCTTCCTCACAGGATAAATAAAGGGGCGTACGTTGATGAA
TATCTGTTATCATGACATGAGCGCCATTTTCTATCAGTAATTTTGCGAGTTCCGTATACCCTTTTTTACA
CGTCAAAGAAAGTGGTGTATACCCATTAACACTAGTGAGGTTAATATGAGCGCCGTTTTCTATCAGCAAT
TTTGCTAATTCAACATAACCATTTCCACAGAGCCAAAATAATGGTGTGAACCCATTGGTATTCGTGGCAT
TAACCTGGGCACCGTTTCTTATGAGCAGTTTTGCTATTTCAACATGACCATTTTCACAGGGCCAAAATAG
TGGCGTGAATCCATTGATATCAGTGGTATTAATATGAGCACCGTGTTCTATTAACATTTTTGCCATTTTA
AGATGGCCTACATAACAGGCTCTATCTAAAGATGTGTACCCATTAATGTCGGTGCTATTCACATCGGCAC
CTTTTTCTATTAATAGTTTTGCGAGTTCAATATAACCTCTGCTACAGGCTAAATGAAATGCGGTCGCCCC
ATTATGGGCTGTGATATTAATGTCGGCTCCATTTTCTATCAGTAATTTTGCGAATTCAATATAGTCTTTT
TTACAAGCCCAAAATAACGGGGTATGTCCATAAACATTAATGGCATTCACATGAGCGCCGTTTTTTATCA
GCAGTTGCGCTAGTTCAATATGACTCTTTTCACTGACCCAAAATAAGGGGGTGATTCCATAAATGTTGGC
GGTGTTAACGTCGGCGCCGTTTTCTATCAAAATTTCTGCCATTTCAGTATGGCCTGCATAACAGGCTCTA
TCTAACGGGGTGTATCCATTCGCATCAGTGGCATGCACATCCATTCCAATTATTTTTAAACGTCTAACTA
ATTTTAGACAGTTTTCTTTAAATGTTTTATAAAAATGTAATGGCATATCCACCCTTCTTACTTAGTTTTT
ATCCATGAATTATATTTTTTAAATATTAATGAAATATTAAATAATAATTGAATTGAGTAGATTATATCTA
TTTATTTTATAATAAATAAAAATAATATTTTTTAAGATATTTTCTGGTCTGAATGAAGTAGAGAAAAATG
CACCAGTCTATTTTTTTTGGGTAGGTTTGTTACTGAGTAATCGAAGCGTTTCAATTTTTATTGATGAGAA
GCTAGTTTAAATGGGCGTAGCTTGTTAAACTAAATAGATCAGTTTTTTACAAAGGCGTGATATATGTATT
TAGCAAAAGGAAAGCAAAAAGGCCTTACGTTACTTGAGCTCATGATTGTTATTGCGATTATTGGTATTTT
AGCGGCCATCGCCATACCCAGTTATCAAAATTATAGTAATCGTGCTAAGTTTGCCGAGGTTCTTCAAGCG
ACAGGCCCATTTAAATTGGCAGTGACAACGTGTATGCATGAAAATGATAATTTGGCCGCATGCAGTACCC
CGGGTCAAAATGGGATCCCCAGTAATTTTAAAGCAGAAAATCAGAATAAAGGATATATTGCAACGGTGGA
AGTGGGTAAAGATGGGAAAATCACAGCAACCTCACAGCGGATTCGTATTAATAAGGTTGATCATTTTACC
TATATTTTATCGCCTATTCTTCAAACAAACGGTCAGTTACGTTGGGAGGTTAGTGGAACCTGTCTATTAG
CTGGTTTATGTAAGGGAGAATAAATTCTACGCGTACAGTCATTTTTTCTTAAATTGCATTAATCGAAAGG
ATTACACATTCTAAGATTTAGGTTTTCTTTGATCTTAAACTATACTGTCGGTCTCTTAAGCTGTTATGCT
AAGCGTTTTATATTTTAATACAATTTAGCGAGCTTAGCTTAACCGCAGTGTGAATATGACAATTGACTAT
AAAAAAACCTTAAATCTTCCGCATACTCAATTTCCAATGAAGGCCAACTTGCCGCAGGCAGAGCCTACGA
TTTTAAAACGCTGGAGTAATCTATCGCTTTATGAAAGATTACGCAAAAAAAATCGGGGGAAAGCTCAATA
TATCCTTCATGATGGGCCACCCTATGCCAATGGGCATATTCATATGGGGCATGCGGTTAATAAAATTTTG
AAAGACATTGTTTTGAAATCAAAAACCTTCAGTGGTTTCGATGCACCTTTTGTTCCAGGCTGGGATTGTC
ATGGGTTACCCATTGAGCTCAATGTTGAAAAAAAAATCGGTCAAGTCGGCGCTCAATTGACAGCAAAAAC
CTTTCGACAGACCTGTCGTGAATATGCGGCTCAACAAGTGACGATTCAGCGTGAGGAATTTAAACGACTA
GGCGTGCTGGGCGATTGGGAGCACCCTTACTTGACGATGGATTTTCGATTTGAGGCCAATATTATTCGCG
CATTAGGTAAAATTATCAGTCGAGGACATTTACAACAAGGTTTTAAGCCGGTGCATTGGTGCGTCAATTG
TCGATCAGCACTCGCTGAGGCTGAAGTTGAATATGCGGATAAAGTTTCATCCGCAATCGATGTACGTTTT
AGAGTCATTGATGAAGAGGATTTTTTAAGCCGAATTCATGCTGAAGCAGGCCACGGGCCTATCGTTATTC
CGATATGGACGACAACACCCTGGACATTACCTGCGAATGAAGCAGTTGCTTTGAATCCAGAAATTGAATA
TGTGTTAGTACAAACAGAATCTGAACGTTTACTCATCGCAAAATCTTTGTTGGCATCGTGTATGCAACGT
TATCAACGAACGAATTATAAACCTTTAGGCGTATCTGTGGGCAAGGTTTTTGAAAAAGTGGTCTTGCAAC
ATCCTTTTTATCATCGGCAAATACCCATTGTTTTAGGAGATCATGTCACTTTAGAAGCGGGTACAGGGGC
TGTACATACGGCGCCCGCACATGGTTTAGAGGACTATCGTATGGCCCAACAGTATGGATTGCCATTAATA
AATCCAGTGGATAGTCAAGGCTGTTTCTTACCGGGGACGGCACTTTTTGAAGGCGAGCATGTATTTAAAG
TCAATCCGTTGGTTGTCAAAACGTTAAGCGAATCGAATAATTTATTGAAAGAAGAACGTATTAGACATAG
TTATCCCCATTGTTGGCGTCATAAGACTCCTCTCATTTTTCGTGCAACACCTCAATGGTTTATTAGCATG
GAAAAACAAGGGTTAAAAGAAGATAGTTTAGCAGCTGTTCAGGACGTTCATTGGATTCCGCCCTGGGGAA
AAACCCGGATGCGCACAATGATTCACAATCGACCTGACTGGTGTATTTCAAGACAACGGAGCTGGGGGGT
TCCTATTCCTTTATTTGTTCATCGTTTAACCCGTGATCTCCATCCCCGTAGTCTTCATTTGTTAGAGCAG
ATTGCCCGTCGTGTATCGGAAATAGGTATAGAAGCGTGGTACGAATTAGACATTGAAGCGGTATTGGGGA
AAGAAGCCAAAGAGTATGAAAAATTAACGGATTGCTTAGACGTTTGGTTCGATTCCGGTGTTAGTCATTA
TGCCGTTTTAATGAAAGATTCACAGCTCGCCTATCCTGCCTCTCTTTGTTTAGAGGGATCCGATCAGTAT
CGGGGATGGTTTCAATCTTCATTATTAACTTCAATCGCCATGAACAGCCAAGCACCGTATAAATCTGTTT
TGACGCATGGATTTACTGTCGATGAAAAGGGCCACAAAATGTCTAAATCATTGGGGAATGTGATTGCCCC
TGAAAAAGTGATCCAACGTTTAGGTGCTGATATTTTGCGTTTGTGGATTTCTTCAACGGATTATCGGAAA
GAAATGGTTGTTTCGGATGAAATTTTAAAACATACCGTAGACGCTTACCGACGAATTCGAAATACAATTC
GCTTTTTATTAGCCAATTTACATGATTTTGATTCAACAGATTGTATTCCACCAAGCACGTTGCTGTCTTT
AGATATGTGGATTCTAGAACGCGCAAACCGATTGCAACAGGAGATTATCAATGCTTATGAAGGGTTTCAA
TTTCATCTCATTTACCAAAAAGTACAGCATTTTTGCATTAATGATTTAGGTGGATTTTATTTAGATATTA
TCAAAGATCGACAATATACATTACAAAAAAACAGTGTTGCACGCCGCTCTGCGCAAACGGCGCTTTTTTA
CATTGCTGAAGCCATGGTGCGGTGGTTAGCGCCTATTCTTAGTTTTACAGCAGAAGAAATTTGGTGCTAT
CTTCCAGGAAAACGCGAGAAGAGTGTGTTTTTAAATGAATGGTATCCATTGTCGTTTTCTTTATCAAAGG
ATCCATTACAAGCGATTTATGCGCCCTCTGATCGACAAACGTATTGGAATATACTGATTCAACTTCGCAA
CGAAGTTAATAAAATGATTGAAAAATCACGGATAAATGGAGAATTAGGTTCTTCATTGGAAGCAGAAGTG
ACACTGTATGTCCAAAAAAATTCTCGACTTTTTAAGATGCTTTCCGCATTAGACGACGAGCTTAGATTTG
TGTTGATAACATCCGGTGCACAAATAGTAACGGCGATGCCACCCGAGCAGTCTGTATTCGTTACGATTCA
TGATGAAAAGTTAGGAATACAGGTTATTTCTATTGTAGGAAAAAAAATAAAATGCGCGCGGTGTTGGCAT
CGACGTTCTGATGTGGGAAAAAATCCAGAGTATCCTGAAATTTGTCTGCGCTGCGTACAGAACCTTCCTG
ATGGACAGGGTGAACGACGAATTTATGCCTAACATTCAATTTTTTTCTAATCTATTTGACATTATGCAAG
AAAGAAAAAAAACATCTCAATTATCATGGCTGTGGCTCAGTGCTTTCATTATTGTTTTGGATTATTTAAG
TAAATGGTGGATGACACTGTGGTTAGATAAAACCCGTATCGTCTCGGTATTCCCTTGTTTGAATTTTATT
TTGACCCATAATTTTGGGGCCGCATTTAGTTTTTTGGGTCAAGCGTCTGGCTGGCAACGCTGGGTTTTTT
CAGCGATAAGCGGGATTGTGAGTATTTATCTTATACGTCTACTTTATCGTGGAGGACTCAACAACGGGGT
TGCGTGTGCGGTTTCGCTGATATTGGGGGGGGCTATTGGTAATTTATACGATCGGCTGAGTTTGGGCTAT
GTCATCGATTTTATTGATTTTTGTCTCGGTTATTGGCATTTCGCGACGTTTAATTTGGCCGATACCGCCA
TTTCTATTGGCGCTGTTCTTTGGATTGTTTCAAGCTATAAACACGATAAAAAATAATGATAGCAGAAACT
GGGGATAAGCGTATTAAAAAGCCTTTGGGTGTGTTTAGTCTCGCGATGATGAATGTCATTGCCGTGAATA
GTTTGCGCTCATTGCCTATTGCGGCCCAATTTGGTTATTCCTTAATTTTCTTTTACATTCTCGCAGCCGT
ATTCTTTTTTATCCCCGTGGCGTTAGTGACGGCTGAACTAGCGACTGCTTGGCCTAGTACAGGAGGTGCC
TATATCTGGATTCGAACGGCATTTGGCGTGCGATGGGGATGGTTTGCGATTTGGTTGCAATGGATATATA
ACGTGGTGTGGTATCCAACGATTCTGTCTTTTGTGATGGGTACATTTGCGTATTTAATTGATCCCCAATT
AGGACACAATAGAGTTTATCTTTTAACGGCGATATTAATTATTTGGTGGTTGGTTATTGCATTAAGTTGT
TTGGGTTTATCGGTTTCGAATGGGTTGAGCTGCGTCGGTGCTTTAGTCGGTACGCTGATTCCTATACTTT
TTGTCATTGGTTTAGCGTTCTTTTGGATTAAAAATTCACATGCGCTCGCAATCCATTTTTCTCCGGATGC
ACTTTTCCCTAACCTCCATAACGTGGATAATTTAGCATTTTTAACGACCATTATTTTTGGTTTGATGGGC
CTTGAGATGTCTGCAATACATGCAGGTGACGTCCGCAATCCACAAAAAGATTTCCCGCGTGCACTGGTTT
TGTCGGCAAGTTTAATATTGATAACCTTAATACTGGGGTCGTTAGCCATTGCGATTGTTGTTCCAAACAG
TGAACAGAGTCTATTATCTGGCTTAATGGATGCTTATGTCGTTTTTTTCACGAATTATCACCTGCCATTT
TTTATCCCCATTATGATAGTGTTTATGATTATGGGGAGTTTATGCAGTATTTCAACCTGGGCTATAGGCC
CTACACGTGGGTTATGGATAGCCACGTTAGAAAGTCGAATTGCGAGTTTAAAGGGACTACTTAAGCTTAA
TCGATGGGGAGTTCCCATTCGTTTATTACTTATTCAAGGACTTCTCGTTTCGTTGTTGACGAGCCTTTTT
ATATTAATCCCAAGTGTGAATGATGTGTATTGGTTGTTAAGTGTTATGACAGCACAGTTAGCCGTTTTAT
TTTATATTTTTTTATTTTTAAGTGCCTGGCGATTACGGTTTAAAGTAACCGATAGAAAGTACGCCTATCG
TATTCCAGGAGGTCATTGGGGTATTGGAAGTGTGACGGTGGTGGGTTTAATTGGTTGCTTTTTGACGTTC
ATCCTTGGTTTTTTTCCCCCTCATGGTATAAAAGTTCATAATCTATTAAAATTTGATCTGATTTTGTTGA
GCGGACTTTTATTATTTTGCTTGCCCGCTGTGATCAGCAGACGATGGGATTTATTACCCAAAAAAATGAG
CATAATGTCGAACAGCAATGATAAACAAGACGCGTATGATTAGTGCTTTAGAAATTCAAGGGGTTCCCAT
CGAATGTATTAATCAGGCAGCAGTGAGGTATCATGTCCCCGCGACTATAATTCTTTCCGTTTTAATTGTG
GAAAAAGGGAAGAAAGGCACCGCCTCACCCAATCAAAACGGAACGTTCGATTATGGACCGATGCAAATTA
ATTCAATTTGGTTGCCGAAGATTCGTTTGTATGGGTATACGCGGCGCCAATTACAATATGATCCGTGTGT
GAATGTGAATGTGGGCACTTGGATACTGGGCCATGCAATGGCTCGGTATCCTTCAAATTTATGGGAAGGC
GTCGGTCATTATCATTCGTCTACGCCGCAACTCAATCAAATTTATCAATTAAAGGTTTTTAAGGTATACC
ATCTATTGGTGAATTATTTATCTCCCATTCATTCACCATCATCAGTCACTTAAAATTTATAAACTTACTC
GAAACCTCATTTTCTAATGCGAATTTTACTGATAAAAATGTCTTCAATGGGTGATATTATTCATACCTTA
CCTGCCGTGACGGACGCAACCCTTGCGTTTCCTCATATTCAGTTTGATTGGGTGGTCGAAGAAGCATTTA
CTGAAATTCCTAAATGGCATAGGCAAGTCCAACAGGTTATTCCTATTGGTCTAAGACGATGGCGAAAAAA
ACTTCCTTCAGCGATTCAAACAGGAGAACTAAAACGTTTTTGTAAACAATTACGCGAACGATCGTACGAT
TTTGTTTTAGATGCCCAAGGGTTAATCAAAAGCGCTATTACAACACGGTTAAGTCGCGGTTATCGCCTCG
GCATGGATAAACACTCAGTCCGGGAAAATTTAGCCTGCCTTGCTTATCAGCAAACTTTTTCTGTGCCTTG
GCAGCAACATGCCATGACACGGTTACGACAGTTATTTTCCCAAGCCTTAAACTATCCTTTACCATCAACA
CCCCCTCATTACGGCATTGATAAAGAAAAATGGTGTCAATCTAAACTCGAATTACCCAAAGATTATATTT
TATTGATACCCAATACAAGCTGTTTGACGAAACAATGGTCTTATCATTCATGGTGTTTACTAATAAAAGA
AGTGACTCAATGGGGGATGAATGTTTTTATTCCCTGGGGTAATGCAGTCGAAAAAGAAAACGCTCAACGG
CTGACACAGAAAAGTGTTTTATCACACGTTTTGCCTTTCCTCAGTTTGAATGAAATAGCAGCAGTGATAG
CAGATGCTAAAATGATCATTGCAGTCGATACCGGTTTGAGTCATTTGGCAGCAGCCTTAAGGGTTCCTTC
GATTGTGTTATACGGACCCACCAATCCGTTGTGGATAGGAACCGTGGGTCCTCAACAATTCCATATCAAA
ATGGACCTTCATAGAACAAGTCGATCGGATAGCATTGTTCTAAAAAAAATAATCGACACAGTACAGCATT
TTTTGACGCAATAACGCCGTTTTTGTTTTTAACATTTACCCATGAGAGATGATATGCCTTTGGGGTATCC
AACAACAGGGGATTGCATGTGAGTAATACGGTAGACAACGTTTCAAATTCAAAAAATATATTAAAAATTG
CTATTCCGGCGCCCCTACACCAATATTTTGAATATCTGGCGCCAAGCCATTTTCCACGGATGAAGTTAAA
AAAAGGTTTACGGGTGTTGGTTCCTTTTGGGAAACGGAAAAAAATTGGTTTTTTAATGGAAACCAGTGAA
TCATCCGTTTGGCCAAAAAATAAACTCAAACAAGTAATCACTATTCTTGATGATTTTCCTCTTTTACCGG
ATTCATTACAACAATTAATAGAATGGACAAGTCGTTATTACCATTGTCCTATCGGGGAAGTTTTTGCAAA
TGCGTTACCGAATGCTTTACGGTCAGAAAAAATGAGCAAAAAACTTAAAAAATTTTTAAAAGAAAATAAA
ACCCATAAAGACACTGACACGTCAATTTCTTCTAAATCCCGTAAAGCGCTGCCTTTAAATAATCATCAAC
AACAGGCTGTTGCAACCATTATTCATTCACTTGGTCAATTTAAAACGTTTCTTTTAAATGGTGTAACAGG
AAGTGGAAAAACTGAAGTTTATTTAGAGGTTATAGAGGCGGTACTGAATCGAGGCGAGCAAGCCTTAGTA
TTAGTTCCAGAAATTGGTTTAACACCACAAATGTTGGCACGCTTTCAAACGTGTTTTTCAGTTCCCTTGA
TATTATTTCATTCGAAGTTAACCGACACGCAACGTTTAGAAAATTGGTTACTTTCTAAAGTAGGGAAGGC
ATCCATCGTTATTGGGACGCGTTCCGCATTATTTACGCCTTTATTACGTCCTGGAGTGATTATTGTCGAT
GAAGAACACGATAGTTCATTTAAACAACAAAAAGGATTACGTTATCACGCGCGAGATTTGGCATTAGTAC
GAGGACGTTTAGAAAATATTCCAGTTATCTTAGGCTCAGCAACCGCTTCTTTAGAGAGCATTTTTAATGC
GCATCAAAAAAGGTATCAAATAATACATTTACCTCAGCGAGCAGGGATGGCACGGCAACCTTCTTTTCGT
TTTATTGATTTACGTCATGAAAAAATGGATCACGGTTTTTCCTCTTCGTTATTACAAACCATGAAAAAGC
ATTTGCAAAAACAATCGCAAGTGCTTTTATTTTTAAATCGGCGTGGGTTTTCGCCGGTTATTCGGTGTCA
AGATTGTGGCTGGACCGCAGATTGTCAACGATGTGAGCAAAAAATGAGCTTTCATAAAAACCCCGCTCAT
TTACTCTGTCATTATTGTGGCTATCGACGTCCTTTAGATAGGTATTGTTTGGGGTGCCAAGGACAACAAT
TACTTCCCTTGGGTCAAGGGACGCAGCGTTTAGAGCAAACATTACAAAAATATTTTCCTCATATAGGCAT
CGTTCGTGTGGATAGAGATAACACTCAACGGAAAGGAAGCTTCAATGAACTATTGAAAACGATTCATGAC
AATAAAGGCCAAATTTTGATTGGAACTCAAATGTTAGCAAAAGGACATCATTTTCCTAATGTCACGTTGG
TCGGTATTTTAGAGGCAGACAGTGGTTTATTTAGTGCAGATTTTCGAGCGCTCGAGCGCACAGGCCAATT
ATTAACGCAAGTTGCCGGCCGGTCAGGGCGTGCAGATAAATGCGGGGAGGTATTAATCCAAACCCATCAC
CCGGAACACCCGTTATTTAATCATTTGATAGAACAAGGTTATTTTAGTTTTAGTGAAATTTTATTACAAG
AAAGGCAACGATCATTATTACCACCCTATAGCTATTTAGCCCTCATTCATGCCGAGGCTTTCAATGCAGC
CTATCCATTTAATTTTTTAAATGAAGTAAAAATCCAAGCTGAATGTATTAAAAAGGAGGTTAATGTACTG
GGTCCAGTTCCTTCATTGCGGCCTCGTTGTGCGGGTTATTTTCGTAGTCAATTACTATTACAAGCAAAAA
GCCGTTATGTTTTACAACGCGTATTAGCACAAATCATTAAACCGGTTAGTCTGCTAAACAGTAGTCGTCG
TGTTCGTTGGTCATTGGATGTCGATCCTATTGAGCTTTTTTGAGTGCAATGCTTCTTTTGTGTTAAATAA
AACGTTAAAATATCCCAAACAATGAATTAAAAAATAATTGGTATGTATGGCTATTAGTCTATTTGATCTG
TTTTCCATTGGTATAGGCCCATCGAGCTCACATACCAATGGCCCTATGAAAGCCGCCTACGCGTTTATTG
AAAAGTTAACGTTCAATCGTGATTTATTGAATCAAACAAGCCGTATACAGGTTGAATTGTTTGGCTCATT
GGCACTCACCGGTCGTGGTCATGGCACGGATAATGCCATTTTAAATGGACTAGAGGGATGGCTTCCAGAT
AATGTCAATCCCAATGAAGTTGTCCCACGTGCTCAACGCATTATTAAACGATGTAAAATTAAATTGGCAG
GAAAAAAAGATATTTCATTTTCAGAAAAAACCGATTTATTGTTTCAACAAAAAGAACAATTGCCGTTACA
TACCAATGGTATGCGTTTTACTGCGTTCAATACAAAAGAGTGTGTTGTAAGCTGTCAAGTTTATTATTCT
ATTGGAGGCGGCTTTATTGTGACGGAACATACATTGGGTTCTCAATCAGATAACGTTATTTCAATACCTT
ATTCTTTTTCTAATGCAATGGAGCTATTTAGCCTCTGTGAGCAGAATCACTTAACGATTCCTAAACTTAT
GTTTGCCAATGAACAGCATTTATCCCCCCATAGAGATGTATCTGCTGATTTACTGAACATTGCAGATATC
ATGCAAACGTGTGTTGATAAAGGCTGCCAGACGAAAGGAACATTACCCGGAGCGCTTCATGTGAAACGTC
GAGCGTCCGATCTTTATAATAAAATGCATAATAAAGCGCTTCCAACACAAAAGATGATTCCAAACGCCTT
ATTATGGCCCACCATTTATGCGATGGCTGTTAATGAAGAAAATGCAGCAGGTGGTCGCATTGTCACGGCT
CCCACGAATGGCGCCGCGGGTATTGTTCCTGCTGTTTTAACCTATTATCGTCGTTTCTATGACAACGTGA
GTCAACAATCCATTATTGATTTTTTACTCGTAGCGGGCGCTATCGCATTACTTTATAAAATAAACGCTTC
CATATCGGGCGCAGAGGTCGGTTGTCAGGGAGAGGTTGGTGTTGCGTGTTCAATGGCTGCAGGCGCGCTA
ACCGCTGTTTTAGGAGGTACATTAGCACAAATTGAAAATGCCGCTGAAATGGCGATGGAACATCATTTGG
GGTTAACGTGTGATCCGGTTGCAGGGTTGGTTCAAATTCCTTGCATTGAACGTAATGGCGTCGGTGCAGA
AAAAGCGATTAAATTGGCTCATTTAGCGTTAATGGAAAATGGGAAGAATAAAAAAGTATCTTTAGATAAA
ATCATTGAAACCATGTTTGCCACCGGAAAAGATATGATGTCACTTTATAAGGAAACCGCTTTAGGTGGTT
TAGCAAAGTCCCTTGCGGTTAATATACCCGAGTGTTAATTAAAATCTTCAACATTTTTTCCATTTATTGT
AAACGATTTTCTTGGTGGTAAAAGAAATCGTCAAGCCTTCTAGTGATTTTTTTTTCGTAAAGCGCGTTTT
TTATAGAGGTGATACAAACTGAGAAGAGGGCCTGATAGCGCATAACAGAAAAAGACCAAAAATAATATTT
TAGGAGGATCAAGTGAAATACTCACAAAAGCCACGACAACCAATAGGATAGCCACAAAAGGAACGCGTCC
TTTCAGATCAATTTCTTTAAAGGAATAATAACGGATATTACTGACCATGAGCGCTGCAATAATGACTGCT
ATTACGGCGGTTATCAGACTCATCGTATCACCTAAAATTTCTGAATCAACACATAACCAGACCATACTGG
CTAAAACACCGGCTGCTGCAGGAATAGGTAATCCTTTAAAATAACGTTTATCACTCAGTAATACTTGTGT
ATTAAAACGGGCTAAACGCAGTGCGCCAGAGGCGGCAAAGACGAATGCAGCTAACCAACCTAATTTACCT
AACCCTTCTAAAGACCAACTATAAATAACAAGCGCGGGTGCAATGCCAAAAGAAACCATGTCCGATAAAC
TATCTAATTCGGCACCAAATGCACTTTGCGTATGCGTCAATCGAGCAACGCGACCATCAAAAAAATCCAT
AATCATCGCAACAAAAATAGCGATGGCCGCATCATTAAAATAACCTTCCATGGCAGTGATGATCGCGTAA
AATCCTGCAAATAAACCGGCGATGGTAAATAAATTCGGCAACAAGTAAATTCCACGGCGACGATAGGCTA
ATCGTTCTTTCTCATCCTGATCGCCTAAATGGTTGGGTTTCGTTTCAGAAACCGTTAATTCTTCTTCAAT
AAACGTTTGAATAAAAGGGTTTTTCTCATTGGGGTTGTTCATACAGGAATTCCTTGTAAGGATTTTAATC
GATAAATGATTTCAAGCGCCTCTTTGGGTGCTAATTGATCCGGATCGACTTGTTCAAGAAGCTTTATAAT
ATCAGGATTGATAGACACCTTCGGTGAAGTGGTGCTTGGACATGGCTTATTCGTGACGATTGTATTTTGT
TCAAGTTCTGTTAATTTTTGTTTGGCCCGTTGAATAACGGGCTTGGGAACACCAGCTAACTGAGCGACGT
GTAATCCATAGCTTTGATTGGCAGGCCCCTTTTCGATGGTATATAAAAAAATAATAGTATCGTTATGCTC
TCTCGCATTAACATGACAGTTCGTTATAAATGTATTTTCTTCCGTTAATCGAGTTAATTCAAAATAGTGC
GTTGCAAATAAAGTGTAAGCTTTAATATGCTGAGCGAGATATTCAGCACAAGAAAACGCTAAGGCAAGAC
CATCAAAAGTACTGGTACCGCGCCCAATTTCATCCATAATGACTAAGCTTTCTTCCGTTGCATTATGTAA
AATGGACGCTGTTTCTGTCATTTCGACCATAAAGGTTGAGCGGCCACTCGCAAGATCATCTGCGGCTCCA
ATTCGAGTAAAAATTCGATCAATTGGGCCTATCGTAGCGCTTTTTGCAGGCACAAAACAACCGATCATGG
CTAATAAACAAATTAAAGCCGTTTGACGCATATAAGTCGATTTTCCGCCCATGTTGGGCCCTGTAATAAT
TAATAAACGTTGTTTAGGCGTTAAATGACAGCTATTGGCGATAAAAGGAATATCTAAGGCGTGTTCGATC
ACCAAATGTCGTCCCTCTTCGATATAAATACCTGGTTTTTTAGTTAATGAAGGGCAGATCAAATGGAGTG
TTGCAGCCCGTTCTGCAAAGCAAACTAATATATCTAGTTCGGCGAGCGCATTCGTGGTTTTTTGTAAATC
AGCCAGATAAAAGCTTATTTTATCGAGTAGTTCATCATAAAGTGTTTTTTCTAAATGGAGCGCTTTAGAA
TGAGCGCTTAGAATTTTATCTTCAAATTCTTTGAGCTCAGGAGTAATAAAACGTTCAACGTTGGTCAATG
TTTGTCGACGGATATAGTGAGAGGGAGCCAGTTTGGATTGTCCACGGCTTATTTCGATGTAGTATCCTGA
AACGCGATTGAAGCCAATTTTAAGTGTGCTAATCCCGGAAAGCGCACGTTCTTTTTTTTCTAAATCAATT
AAAAATTGTCCGGTATGTGCACTTAAATTTTTGAGCTCATCAAGTTCACAATGATACCCTTTCGCAATCA
TTCCACCTTCACGCGTCATTGCTGGAGGGTCTTCAACAAGCGCTTCTTGTAATAAGCGAAATAATTGAGG
AAAGGTTTTTATTTCTTGATGTAATGAGACAAGTAATGCTGAATTTTTTTTAAATGTAGGCACATTAAAA
CAAGTGCTCAATTTATTATGAAGTTCAGGAAGAATAGACAAAGCCAACCGAAGTTGACTTAAATCACGCG
GTCTGGCCGATCGTAATCCAATGCGTGAAATAATGCGTTCAAGATCACCTAAAAGTTTTAATAAAGCCTG
TAAACTGATAAAGGATTCCGTCGTTAATAAGTGATGAATAGCGGTTTGCCGCGATTTTATAGTTAATCGC
TTCCGTAAAGGCCGATGCAGCCATCGATGCAATAAACGACTTCCCATTGGTGTTGCGGTGTTGTCTAAAA
TAGACAGTAAGGTATTGCTTTTTTCGCCTTGTAAATTAAGTGTTAATTCTAAATTACGTTGAGTAATGGC
GTCTAACAGGACATTTTCTTCGCGTCGTTCTATGCGAATTGGTTGGATATGTTGTAATTGGGTGCGTTGT
GTGTCTTTGACATAATTTAATAAACAACCGGTGGCTTGTATCGCCAAGTGTAAGTCCTGGCAGCCAAAAC
CGCTGAGGTCCCGCGTTTTAAATTGCTGGGTTAATAAATGGGTTGCGGTATGGTAATCGAACTCCCAAGC
GGGACGGTGTCGGATTGTTTTTTGATAAGCGGCTAATAAGTGTTCTTTTTTAAATTCTTCACTAATTAAT
AATTCTGCAGGGTTAAGACGGACTAATTCACTAGCCAATGCGTCTTCGCCATTGACTTGTAAAATATGAA
TTTGACCGCTTCCCATGTCAAAGTAAGAAATTCCAAAGTGTTCATGTTGATTATAGAGTGCCAGTAACAA
GCGTTGATTTTTTTCTAATAAGGCTTCATCACTGAGTGTACCCGGTGTAATAATGCGTGTTACTTCCCTT
TTCATAGGGCCTTTAGCGTGGTGGGGGTCCCCGATTTGTTCACAGATAGCGACAGATTCACCTAACTTGA
CTAATTTCGCTAAATAACTTTCTACACTATGAAAGGGGACACCCGCCATAGGAATTGCTTGATTGGCAGA
TTGACCGCGTTTGGTTAACGTAATATTTAGTAAATGAGCCGCTTTAATCGCATCGTCATAAAATAATTCA
TAAAAGTCGCCCATACGATAAAACAATAATTTATCATTATGTTGGGCTTTTATTTGCAAATATTGTCGAA
TCATCGGCGTGTGCTGACCGTTTAGATCGTTGCTATTTTTCATAAGACCTCCAGCAAAACCTTTATCGCT
TATTGTTAACGCGCTTTATTATTTTAAGTGTGCAGTGTTTGATTATTGAAAACGTTAAAAATTAAAGATA
AAAATTTTTTGGTAATAATCGATCATATAACCGAACACTAATTTATTATAGCCTTTCTCGTTAAATTTTT
TCTATGGTATTAATCACGAATTGAAAAACTAGCGTGCTTTAACTGAGACAAGGGAGGATTCTTCGTGACA
CATAAGAAAATAGTTATTTTATCGTTTAGGAAGTCAGATAATTGTGTTTTAATAAATTGATAAAGTTGAT
ATGCGAAGGCTTCAATCAGTTTAAAAGAACGATCATCACAAAATTGTTGCATCGCACGAGCGAGACGGGC
GTAACAAAGGGTACTCGCTAAATCATCGTTCATACACGCGTCAAGCAAACCATTAAACGTAAGCTTTATT
CGTATAGAAACCTTTTGAGGGTATAGTCGTTCTTCGACTGAATGGCCTAATTTAACCGATAAAGTAAGTT
TTTTGATTGTTAATTGTGATTTCATGCGTAAAAAGATAACAAATTGACACGGGTTTGGCTATTGATCGAA
TCTTTTATTAAGGATTGATCGATGTTCTGGAAATGCTTTAGATAATTGTTATTCGAATAATTCGAAGCGA
AGTGGTTATCCGTATGAGGTGACTTTATCTGTAAGAGATAGAGTGAGATAGCGTTGCGGTATGAACACAG
GATGGTAACGCTCATTTAAAATTATTTTTCCACTGACGTAAGTAAGCAAAGATTTCAACAGGTGTTATTA
GTTTTTTCCCCGTTCGCTTTTCGATACACTTTTTTATTTTTGGATTGTTGCAACGTAAAAAAGGATTACT
TAAACGTTCTTCGGCAAGCAAACTGGGGACGCAAGGAAGGTTTTTTTGACGTAATTCTCTCGTTTTTTCT
AAACGTTTTTTAATATGCGTATTATCAGGCTCTATGGTCTGAGCAAAATTTAAATTAGCCAACGTATATT
CGTGGCCACAATAAATCTGGGTTTCATCGGGAAGTTGAGCTAATTTTTCCAGTGAGTTTAACATTTGATC
GGGCGTTCCTTCAAACAATCGACCGCATCCGGCGGTAAATAAAGTATCACCACAGAATAAAAGATGATTC
CCGTAATAGGCAATATGCCCTAATGTATGGCCTGGAATAGCCAGGATTTCAAATGATGGCCAATGGGTTA
GTTCGATTTTATCCGTTTCATTAACGGGATGGGTAACACCGACTATTTTTTCTTTTGAAGGTCCAAAGAC
AGGAACAGGATAATGATTTAAAATAGAACGAATACCATTCGTATGATCCCAATGATGGTGCGTAATTAAT
AAGGCGTCCAGTGTAAGGTTGAGTTGTTTTAATTGAGCCAAAACCGGTTTTGCTTCGCCTGGATCGACAA
TGAGGCAATGTTTCGTTTCTTCATTGATAAGACACCAGATATAATTATCTTTAAACGCTAAAATAGGTAA
TAGTTGTATTGTCATAAACCCTCCATTCTTTTTATTAATGGCCTTGAAAAGTGTTGTTATTAAAATCAGT
TTTAAGCGTAGTTAATTTTTATTGTTGACCTGTTTTCTGGATTCCCGATAACGTTGTTCACGCCGTTTCC
CTGCTTCTTCATAGCGTCTTATTTCATCAGCTGTTTCAGGGATAACGCGCGGGACTTTAGAAGGGCGCCC
ATGTTCATCTGTGCCTACAAAAGTAAAATAGGCGGAGACGATATGGCGTCGAGTCCCTGTACGATAATCT
TCAGCAAGAACCCGTACGCCAATTTCCATTGAACTTGTCCAACTCCGATTAATGGCCGCTTGGAATATGA
GAATATCGCCACGCGTTGCAGGTTGTAAAAAATGCATCGCATCAACCGATGCAGTGACACACGGTCGTTG
ACTATGCCTTTCGGCAACCACAGACGCCACTCTGTCGAGCGTTGACATGACTAAACCTCCGAAAACCGTT
TCTGTTGAGTTCAAATCATTCGGAAAAATTTTATAGGTATGATCATGTACCGCTGAAGCTGAAACTGTTT
TTTCTTGTGGTATAGACATGAGTCCTCATCGTTTATCACCAAAAAATGTTATTATAACGCTTATAAAGTG
TAAACACACTTTATAAGGTAAAACCAATTTTTTGACCATAGATTACTTTTCTTCCTAATAATTCAGTTAA
CCAGGTTATACGATGTGCTGAGAACAAAATAATAACAGTAGAACCGAGTTGAAACTGTCCTATTTCTTGT
CCTTTAGAGAAGGAAATCTTGTTATCTAAATAATGCCAATGATAAATATGTCTTTTCGTTGCAGGGATTA
TATTCCCTTCCCAGGTAATATGAATATTTCCAACCAGCATAGCGCCGATAAGGATAACGGCCATTGGGCC
AACGGGGGTGGAGAATAAAATGATGACACGTTCATTTCGAACAAATAAATTAGGTAGTTTTTTTGTAGTG
TGATCATCGACTGAAAATAAACATCCTGGAACATAAACCATTTCTTTTAATTCACCTCCATAGGGGATAT
GGACACGATGATAATCCTGAGGCGCCAGATAAAATGTGGCAAATTTTCCGCCTTGAAAGGGTGTCGCTAT
TTTTGTTACCCCCCCTAATAATTCCTGTAAGTTAAAGTTTATTTTTTTGGCTTGGATAAGTTGGTTTTTT
CGAATGTCGCCGATTTGGCTTATTGTCCCATCAACAGGAGAAACAATATCTCGTGTATTATTTGAGATGG
GTCGCATTTCGGGTTTTAAGGCGCGTGTAAAAAAATGATTAAAATGAACATAACGATGCGGATTTTCTTC
CACAGCGAGCGTCATATCAACGTTATAATGACGTATAAACCCATGAATTAATGTGTTTTTTATCCAACGT
TGTTTACAATTGGCTATTCGCCCAGCGAAGCGCGAGAGGCTGTGTTGGGGCAGAAACGATTGACAGCGGA
TGTGCAAATAATTCTCCTTCAGCAGAGTAACGAGTGAAATATTTGACCATTATAGCCTGGTCATTTTAAT
TCGGGAAAGTCTGAACTATAGTTTTTTTATGGATACCGACGTCTTGATTATTGGAGCAGGGCCTAGTGGT
CTGATGATGGCTTGTCAGTTGTTACGGTTTGGTATTCAGTTCAGAATTATAGATAAACAAAGCGATCGAG
TACACGAATCGCGTGCTTTCGCCATCCAAGCCAAATCAATGGAAATATTTCAAAATTTGGGTTTTGTTGA
TGAATTTCTTAAATGTGCACGTTCTACGATAGATGTTGTCTTTTTTATTAACGGTAAAAAGCAAATCGAC
GTCCATTTCGATCAATTTAAACATCAGGATACTCCATTTCCTTCCGTTTATTTTCTTCCGCAATCGGAAA
CAGAACGTATTTTTATTGAATTTTTAGAACAACACGGGGTAACCATCGAGCGTCAAAAAGAGTTAGTGAC
ATTGACTCAAACGCATCAAAGGGTTTGTGCGACGATCAAAAACAATGTCACAGGAAGTAGAGAGAAAATT
GTTTGCGCGTATAGTATCGGGTGTGATGGAGCGCAGAGTGATGTGCGTCAGAGTTTAAATTTTTCGTTTG
AAGGGAATACCTATGCTCAATCCTTTTATTTAGTAGATGCTACGATTGAATGGTCTTATCCACGAAATAA
ATTTATTTTTTTTCTAGAGAAAAAAGGAATAGTAGTACACATTCCACTAACAAAAAGAATAAGTCGAATG
ATGCTTGCAAAACGTTCGACATCGTGCAACGAAGCTAAACCAGAAAGGCCGAGCGTGCATGCGCTGGAAA
AATGGGCGCGTACGTTAATCCAAGCACCGGTTAAATTTCTGAATCCCATGTGGATATCCCATTTTCGGTT
GCATCATCGTGGTGTTAGCCGATATTATCAAAACAGAGTTTTTCTGGTAGGGGATGCTGCGCATATCCAT
AGTCCCGTCGGTGGTCAAGGAATGAATACAGGTTTACAAGACGCGACTAATTTAGCATGGAAGCTCGCTT
TCGTAGTAAAGAAAAATACAGACATTAAACTGTTAGCCACCTACGAGACAGAACGACATCCTATTGGAAA
AATTTTATTAAAAACAACGGATCGATTTTTTTCTTTTCTCACAGCCAAAGGTTTTATCGTCCGTCAGCTT
CAAAATGGGTTATTACCTTTTGTTATTCGATTTCTTTTTTCAAAAAAAAATTTAGAGAAACGTGTATTTC
GGTTTATATCGCAGCTCAATATTCATTATTCTCAAAATGAGTTCACTATTGAGATCAACGAGGCAGAATA
TCCATCGTTTAAATCAGGTCCTTCCCCAGGGTATCGGGCGCCGAATGCGCCAGTGAATACGACCTCTTTA
TTTTTATTGCTCAGGCATAAACCATTTAATGTGCTTTTTTTTTATACCCAAAAAAAATCCGAAATGTGTT
TGAAAAAAATAAATTTTGTTGTAAAAGATTATGAAGATTTAGTCGGTGTCCATGCGTTTCGTTTATCTTC
TGCGAATAAACTACTTTTTAAACGTTATGGTGTGGTTTCTTCTGCTATCTATGTCATAAGACCGGACGGT
TATGTAGGATTTCGAGTGAACTCCGATCATTATTTACAGGTAGAACATTATCTAAGTCGTTTTCTTAATA
AAAATTTAATTTAGCGTGGTATTTTTAAATGTCATTTAAAAAATTTTTGCCTATTTTTTTAGTGATGGTA
TTGCATATTGCAATAGTATCGGCTAAAGAAAATCTGACATTGAAAGCAAAAAGAGGTGAATTTACGATTG
ATCCGGAAACGTTAAGTATTTTATATCGCTCTGACACGTCATCAATCCTTAATCTAACCACTAAAGCGAT
TGTATTCGATAAGGTCAGCGATCTTAAAATCGATAATAAGAGCGCACAATGGTATTACCCTCATCTTAAA
ATAGAAGTTAACGTTCGTGTTGACGAACACGGTTTAAAATTTTCCTTTAAAACGAATAAAGAGCAAATTT
TTCAATGGCCGATGGCCGGTTTAACCCCCTCTGCAAAAGCATTAATTCTTCCGGATGGAGAAGGATTATA
TATTCCTAATAATGATTCTTTTTGGCGAAAAGAATTTAAAAAATTTCCAAGCTTGTCCTTAAGTATTCCG
TTTTGGGCAATAGAATATGCAAATGGAAATTATGTCAGTTATATTTGGGATGATTCCGATGTGGATACGG
ATGTGCAAGTGCACGAAAAACAAGCGAAACTTTATGTGATGAATGAGCATCAATTTTTAAAACGATCGCA
ATTTCCAGAATATACGGTATTCATTCATTTAGCAGGCGATTCACCCATAAGCCCTGCGATTGATTATCGC
AACTTACTGATCAATCAAAATAAATTTGTTTCTCTTAAACAAAAAATACTCGAAAATGCGAATGTCAATA
AACTATTGGGCGCTTTTCATATTTGGGTATGGGGGGATGGTAAAGCGTTAAGTATGTTAGATCAACTTGA
GCAATGTGGTATTAAGCATGCCTTAATTAATTATGAGAGAAGTCCGAGTTCTGTCAAGATGCCTTTTAAT
ATTGAAAAGAACTATATTAATAGTGCTGAAAGTCGAGGTTATTTAATAGGGCCTTCTGTTCGTTTTGATA
GCGCACAAGATTCAAAAAATTCATTGAGTATAAGTTCAGTTTTGCTTAATCATTTACGTCCAGAAGCGTG
TATTCGAAATTTTAATGGAACCATTCTCACCGGATTCGAAAATCAGGGTTGTTATTTAAGCTCTGAAGCA
CTTCGGTTAAGAGAGCCAAGAGAAAAAAACATTGAAAAACAAATCGATAACGTGTTGGAGAAAGGGGGCA
ATGCAATTTATTTAAGTAGTGATGCAGCTTATCCGCTGTATAATGATTATTCACGACATCATCCCATGAC
GCGCGACCAAGATTTAAATAATCGGTTAGAGCGGATGCGGTTTATTTGTAGTGATGAAAAAGTAGTATTA
GGTTCTGAAACCGGATTATCCTGGGCAAATTCAATAATCGCTTACAATAATGGCGCGTTTTTAACATTTC
CAGAAATTTTTTGGTTTGTTTCTCAGGATAAAAAGCATTTTGGAGCGTGGCGCTCCCAGGATAATACGCC
CACGATTTTATTTCAAATTTATAATGCTTCTTCGGAATTTCTTCGTGCAGTATACAATCCACGCTACCGA
TTACCACTCTATGAGGCCGTATTCCATGACGCAGTGATTAGCACCGATCGGTTGGAGTTGAATGAATTAA
AAATTCCTGCGGCGCGAAAAGTTAAAATGTTGCTACAAAGTCTTTATAATGTTCCGCCTATTTGGGCGCT
GAATCAAGAAACGTTACAAAAAAATAAAAAATATTTTATGGATTATTATAATTTTTTTTCTCCGCTTCAT
CAAATGGCAGGTATCGAACCATTGACCCTGTTTGAATGGCTCACAGAAGATCATTTAGTTCAACAAACCC
AGTTTGGAAATCGATTAACATTAACAGCCAATTTTTCGGATAGAATTTATGAAAATATAGAACCTTATTG
TATCCGATCCGAATGGAAAGAAGATGGTAGCGGTTCCCTCTTTTGTCTAAAAAATTAGTTTTTGAGCTAG
ATTTTTTTGAGTATCTCATTTACTCTACGTTATTTTAAGTTTACTCAAAGAACAAAAAATACTAAATGGA
CAACCATAGTAGATTTAGTTTAATTTATGAGGTTATTAAAAAAATTCCTGATTTCATGCGGAAAAAGGTT
GTCGTTGAGCAGTTAAATGATACCACCGTTTTCCCATGGTTTATTATTTTCTCTAAGAATTTTTTCAATG
ACTATAAAAAATGTAAAAGTAATGATTGGAATTATTTAATTTCTCTTCATGACTTTAATCATGCGGGCAA
CGTTATAAAATTTTACGATGAAAATTTAGCCTGTAAACGATTTTATTTAATAAAAAAATATAACGAACGC
CTATTCATGTTCTCCAAGAATAAAACGAATCCATGGGTTGTTGACGATAGAAAAAATAGCAGACTTATTC
TCCATAAGAAAATATATCTGGACCTCGAAAAAAAATTAAATGCTATCATTATCAAAGAATTAGAAAAAAA
ATGTGTCATTAAAAAATTAACGAAAAAATCTATTCGCGTAGAAAAAAAAAGACTGGCCCAATTAGTGACA
ACCTTATTAAAACAAGAAGGGATTGATAAATGGAATGCAGAAGCGATAGCCCATTTAGATTGGAATACAT
TTTATAACCAATTTATAACATTGAACGCGCTTGATCTCAATGATACGACTACGCAAAAGAAAATAAAAAA
ATATCTCAAGGATAATTCTAAAGAAATACCCGATTTTTTTTTACAGGAAGATTTAGTTGGAATGTATCCT
GCAATTTCTATTTGGGAAAGAATCAACCAATTTGTAATTAAAAGTAAAATAACAAAATTTTTTTGTTTAC
TATGGACGGGTTTTATTAGCCATGCTAGCCTATTAAATTGGGTGAGCCTCTTATTTGTATTTTTTTCTTT
ATCCGTTTATACCTACCCTATTATTTTTTTAATGTTAGGTATATCCTTAATCGGTTATTTGGGTATTCAT
TTTGTTTTTTTGATTAAAAAAAATACAATAATTCCCTTCCAAATCAACCGAGAGGAAGCGGATGAAGTGC
GCGAAATTATAAAAAAAGAGATACTGAATGAAGAAAAAAACAAATATGAATTTAAATTAATTCACGAAAT
AGTTTTTGATTTATCCAGGAAAAAATTAAATCTTAATGCGTTTTTAAAGTCTATTTTAGCGATTCAAAAA
AATTTTGATCCCATTTATTGCCCGTCCTTTAGCATAGAACAGTCTACACTTTTTCGATACTTATTCGAAG
TATATCCGAAAACACAGTTTGTGGCTTCGTTAACCATTAATCTGTCCGGCGTGGTGCTTTATACCTATTT
GCTGACGTGGGCGATTCATAGCTGCTTCACTGTTTTAGGCGCTGCTCATTTAGCCCTTATTTTTTCTTCT
CCGATTGCAATGGGTCTTTTGATTTTAATTTTTTCAAGTATTTTTTTGATGAATCATTTTTTTGAATTCT
TATCGCGAGAAGCATTTTATCAGCGAACTATCTTAACTCGAATGAATGAAAAATGTGAATATCACTATAA
GGATAAATATGGAAAAGAACGAGTTATTCAATTAGAAAAATGGAAAAAATTTGAATATTTGAAAGATAAT
ATTAGTTTTTTAGAATCAGAATTTAAAAATTTTTTTAAACAAAACAAATTAATTTGTGCGCATGATAAAT
TTTATGATCTATTTGATACATATTTGAAAAAAAATATTTTTAAGGGAGGTGATCCCGATAAAATACCTGC
CGAATCCTCCACAACGATGCGTATCAAAAAAATAGTGAATCGTTTTTTCGCTCTTTCTGGCGGTAGTTTT
TATGGTTATAGTCTGAGTCAGCAAATCATTACTCAAAATAAGTGGGGACTCCATTTCTTCATTCAATCCT
GTACCTTCCCTTTCAAGCTCATTTTTTTACCATTAATGATTTTAAATGGTTTTGCTAATCTTATTACATA
CCATCTTCATCATAGACAGTGTAATCGGTTTGAAATGGCTAAAAATTTAGATAATAAATTAGAAATTTTA
GAACAAACGAATAAAAAACTTTTATATTTAGCAACGCTTTTAAGTCTTGAAATTAAACGGTTGAGCACGC
CCATAATGAAGCCGGCCCCATTAGAAAAACGATCAACGACACGTTTACTTAAAGAAATAGATTATTTTCC
GTTTTTTAGTAAAAAATTAAAAACTAAAACAATATCTGAAATAAAATCACCTCACATAGATGTAAAGGTG
GCTTGACTGAAATCATTATTGAGTTTGGCAAATAGCCTCGTTTCGTCTATTTTGTTATTTGTTTTTTATT
CATTGTTAATATGTTGAAGGAAGTTATTTTGGAAATTTATTTAGTCGGTGGTGCAGTACGTGATCAATTA
TTAGGCTTCCCCATAAAAGAACGTGACTATGTTGTGGTGGGTGCAAGTCCAGCTGAAATGCTCAAACAAG
GATTTCGTTTGATTGGTAAAGATTTTCCGGTATTTCTTCATCCTCAAACGCACGAAGAATATGCTTTAGC
ACGCACAGAGCGAAAAATTGGACCAGGCTATAAAGGTTTTTCTTGCTATGCCGCACCGGATGTTACTTTA
GAAGAAGATTTGAAACGACGAGATTTGACGATTAATGCGCTGGCACAAACAAACAACGGTGAAATTATTG
ATCCTTTTCAGGGACAAAAAGACATTGAAAATAAATTATTGCGCCATGTTTCACCTGCTTTTAGTGAAGA
TCCCGTCCGTATTTTACGTGTCGCTCGTTTTATGGCGCGATTTTCCTCCTTCGGTTTTCGTGTCGCGAAA
GAAACGATGGCGCTTATGAAAATGATGGTTTCTATGGGAGAAGTACACGCTTTAGTGCCTGAACGTGTTT
GGCAAGAATTTTCTATTGCGCTTACTGAGCCTTCACCTCAGGCGTTCATTAAAACATTAGAGGATTGTGG
TGCGTTAGCGGTTTTATTTCCTGAGTTATACGAATTACACACACACGACGCATCTATAAAGGTTCACAGT
CAGCAATTATCACCCCCTCATTATTTATCGGTTTTAGAAAAAGCAGTTCTATTGACTTCTGATCCAGAAG
TACGTTTTGCCGCATTATTATGTGATTTAGGGAAGGGTGTAGCAAACGAAGAAACCCAAAAAGGGGTTCA
AAAAATACGAAGCTTATGCCAACGTTATCGTATTCCTCATGCGTATGCTTCCTTGGCGATGATGGCTGCT
GCCTATCATTTGCTTTGTCACCGTGCGTTAGCGTTGGAGGCATCCTCACTGTATCATTTACTCGAGAAAA
CGAATGCATTGAAGCAATCATCCTGTTTAGATCAGTTTTTATTAGTGTGTGAGGCAGACTTTCGAGCGTA
TTCGGGATTAGATCACCGTGTTTATTTACAACGAGAGAGAGTATTAGCGGCAGTTGAAATCGTTAAAAAA
ATATCCGCCAGCGAGTTAAAAAAATCAGGATTAATGGGCGCAGCATTAGGAAAAAAATTACGTGAACATC
GTATTCAAGCGTTATCAGATTTTTTGCAAACAGTATAAATCTTCTGTTACAAGAAAATAGTCGCTCTTCT
TTGATTGGCTAGACTAAAGTAGTCATTGCAACCGCTAGCAGACTCTCTTAGAATGTGGAACGTCCGCGCA
TAAGCATTTTTTATGGGACCTGGTCTAATAAATTAACGATTACCAAGGACTCGATTGCTATTTAAGGATT
CTGCGTTTATTTATGTTAAGTGATGCGTTATTAAGCTATGCAAAAAAACTTGGCTTTGGCGAGCTTTTTT
TTAAAATTGATGAGATTCATCAACTGTGTGCCATCGTAGCAATACATAGTACGCGTTTAGGTCCCGCTTT
AGGTGGCTGCCGTTTTATTGAATATACTTCTATTAATCTTGCTATCTGTGATGCGTTACGTTTAGCGCAG
GGAATGAGTTATAAAGCAGCATTAGCCAATTTACCGTTGGGAGGTGGTAAAACGGTATTAATGCGGCCCC
AATCCATTTCTGATCGCACCGCTTATTTTCGCTCATTGGGTCGTTTTGTGAATGAGTTAAAGGGACGTTA
CATTATCGCGATGGATAGTGGTGTTGTAATTGAAGATATGGATAGCATTGCGCTTGAAACGCCCTATGTG
GTCACGACATCTAAGCATAAAGGCAATCCTGCACCGTATACTGCCTTAAGCGTACTGTATGGCATCGAAG
CAGCGGTTAAGTTTAAACTTCACCGTGATAATTTAGAAGGTATCCATATTGCTATCCAAGGCGTTGGGCA
TGTGGGGTTTGCTTTAGCGAACGCATTACAAAAAAAAGGGGCGCGTTTAACCATTTGTGATAACAATACG
TCATTAATAGAACGTTACGCAAAAGATTTACGGGCTACACTTGTGGATCCTAACGATATTTATGCGGTTC
ACTGCGATGTTTTTTCTCCTTGTGCTTTAGGGGGTATTTTAAATGACGAAGTGATTGCCAAACTCAATAC
AGCCATTGTCGCGGGTGCGGCTAATAATCAATTAGCTGAGCCTCGTCATGCAGATTTATTACATAAAAAA
AATATTTTATACGCGCCTGATTATGTGATTAATTCAGGCGGATTAATTTACGCTTATGCGGAATATCAAA
ATCGTTTGAATCGGGAACATGTCGCGCAACAGATACGAACTATTTATAGTACGCTTTTGGGGATATTTAA
ATGTGCCGATGAGGAAAATAAATTACCGAGCGAGGTTGCCGACCGTTTGGCTGAAGCAAGATTAAATCAA
CTGTAAAAGTAAATGAGGTTAAGGATGACATTTACTAAAAGAGGTCCACTATGAACGAGATTGCGAAGTT
TGCTATTCAGTATACTGGTTTTCTGGATCCTGAAGGCAACGTTCAGCAAAATTTACCTGAGTTTACACAT
CACGTTCATGAATTGTTAACATTATATCAACAAATGTTACTGATTCGTCTTTTTGATGAGAAGGCGATTG
CTTTACAAAGAACAGGGAGACTAAACACGTATGCGTCGATACTCGGACAAGAAGCTATTTCTGTTGGAAT
AGGGGCGAGTATGCATAAAGAAGACGTTTTATGCCCTTTCTATCGGGATTATGGTGCGCAATTGATGCGC
GGTGTAAAAATGAGTGAAATTCTTAGTTTTTGGAAAGGAAATGAATGGGCGAATCATTTTAGTGAATGTT
ATTTCGATTTCCCTATCTGCGTTCCGATAGCAACCCAATTATTACACGCCGCAGGCGTCGCGACTGCTTT
TAAACTACGCAAACAAAAAAGAGTGGTGGTCACAACCTGTGGTGATGGGGCGACTTCTGAAGGCGATTTT
TATGAAGCATTAAATATTGCCGGTGTTTGGAAGTTGCCGCTCGTCATTGTGATTAATAATAATCAATGGG
CTATTTCTATGCCACGAAAAAAACAATCTCATGCACAAACGTTAGCACAAAAAGCGATTGCTGCAGGAAT
ACAGGGTGAACAGATTGATGGAAACGATTTAATTGCCGTGAAATGGGTGATGGATAGAGCGTTGGCCAAA
GCACGTGAAGGACAGGGCCCGAGTCTTATTGAAGCCTTAAGTTATCGACTCAGTGATCACACCACAGCGG
ATGATTCCAGCCGTTATCGTCGCGAAGAAGAATTGCACGACGCGTGGCAAAAAGAACCTTTAAAACGTTT
GAAAAATTATTTAATGAATCAAAAAATGTGGTCTGACGCGGCTGAAGAAAAATTTAAAAAAGAATGCAAA
GAACACATTGAAAATGCTGTAACGGACTATCTTTCTTTACCAAAACCTGCGGTGACGGATATGTTTGATT
ATCATTACGCTCAATTATCTCAGGATTTAATCGAACAACGCGTTGAAGCGGAAGCACTATTAATGCTGTT
AAACAAGGATCGCGTCAATGTCTGAAATATCGTTAATCGAAGCGATTACACAAGCGTTAGCCTATGAAAT
GTCGGTTGATAGAGACGTTGTTTTATTGGGTGAAGATATTGGGCAAAATGGCGGAGTATTTAGAGCAACG
GCGGAATTGTTTAAAAAATTTGGTGAAGATCGTGTTTTAGATACACCTTTGGCAGAGTCCATGATAGCGG
GTCTTACCATCGGTATGGCAACACAAGGTTTAAAACCGGTTGCTGAATTTCAATTTATGGGATTTAGTTA
TCCTGCGCTGAATCACATTATCAATCACGCGGCTCGGTTTCGTAATCGCACGCGTGGGCGATTGCATTGT
CCTTTAGTATTTCGTATGCCTTATGGCGCGGGTATTCATGCGCCTGAACATCACTCTGAAAGCACTGAAG
CACTCTATGCACATATTCCTGGGTTACGTGTGGTGATCCCTTCCTCGCCGGCACGCGCTTATGGTTTATT
ATTAGCTTCGATTCGTGATCCTGACCCGGTAATTTTCCTCGAGCCCACACGACTTTATCGTTTAAACAAG
CAAAAAGTCCCCGATACAGGAAAAGCGTTACCCTTAAATCAAAGTTTTATTTTAAGAGAAGGGGATGCAA
TAACGTTGATTAGTTGGGGGGCCATGTTACATGAGACTTTACTCGTTGCGAATAAATTACACCAAGAAAA
AGGATTGCACGCCGAAGTTATTGACGTCGCTACGATTAAACCATTAGATATTAATACACTTTTAGCATCT
ATAGAAAAAACAGGACGATGTATCGTGATCCATGAGGCAGCACGTTATTGTGGTGTAGGCGCAGAGATTG
TTGCTCAATTGAGCGAAAAAGCGTTTCTTTTTTTACAAGCACCGTTACAGCGCGTGACTGGTTATGATGT
AACGGTTCCTTATGCACAGTTAGAAGAATACTATTTACCCAGCGTAACGCGAATTTATAATGTGGTTGAG
CAAACCGTGGAGTTTACATGACGACGTTTCATTTACCTGATCTAGGTGAGGGCTTGCCTGATGCAGAAAT
TCGAGAATGGTACGTGAAGCGTAATGATTGGATTAACATCGGGGAACCGATGGTTGCGATGGAAACTGCA
AAGGCAGTGGTGGATATTCCTGCGCCTTTTGGCGGCAGGGTGACTCAACTTTATGGTCAAGTGGGGGATA
TTATTAAAACAGGAGATGCCTTAATTGATATAGGCGAGGAAAGTTCAAAAACAAAAAAAAACGTTGAAAA
AAATCAAGCGACGGTGGTTGGTCATTTGCAACAGAGAGACACCATTCTTGAAGAATCCCTTTCGAGCCAT
ACGAAACAACAATCGGGGTCACACTTAAAAGTCATTAAAGCAACGCCTGCTATTCGGGCATTAGCAAAAA
AATTTAAAATTAACTTAAATGACGTAAAAGGAACAGGTCCGGATGGACAGATTCTTGTCGATGATATTGA
AAGAAAAATCAAAGAAAAATCGGATCAAAACGTTTCATCAGCGAATGTAGGCGACCCCGGTTATGAACCG
TTGCGTGGTGTTCGTCGCACAATGGCAATCGTCATGAAACAATCGCATCACTCTATTGTACCTGTAACCC
TCGTTGACGATGCGGATATCCATGCTTGGCCAGAAAAAACGGATATTACCTTACGACTTATTCGTGCGAT
TATGACGGCTTGTCAACGTGAACCGCGACTGAATGCATGGTTTGATGAATCACAGTTCGCATTACGTCAG
CATCATCAGATTGATTTAGGGATTGCAATGGATGCGCCGGAGGGTTTATTTGTTCCCGTTATAAAAAATA
TTGCACAAGAAAGTGCTGTTAATCTCAGAAAAACAATTGATAAATTGAAAGCTGAAGTAAAAAATCGTAC
GATTTCACCGGATGCGTTAATAGGGCCAACCTTCGTACTTTCTAATATAGGCATTTTTGCAGGCCGTTAT
GCCACACCGATTATTATTCCGCCTTTGGTGGCTATTTTAGCCGTTGGACGAATGAATGAAAAAGTTGTTT
CTCTGCAAGGGAAAATCAGCACCCATAAACAATTGCCTTTGTCATTAACGGTGGATCATCGGGTGATTAC
AGGAGGTGAGGCTGCCCGATTTTTGTCAGCTTTATTGATTGATTTACAAGCTGCGTGAATTGAAATGAGC
TTATCATTCAAAACACGTAAACGATTTGGTCAACATTTTCTGCATGAACGCACGATTATTGACAAAATTA
TACACGCGATAGCACCCAAAAAAACGGATTCTATGATTGAGATAGGTCCTGGTTTGGGCGCTTTAACCGA
ACAACTCGTACCTCTTGTTCACTATTTAATAGCAATCGAACTGGATAAAAATCTCATTCCTTTATTAGAG
GAAAAATGCGTAGGCTTGGGCGAATTCATGATTCTCCAAGGGGATGTGTTAAACGTTGATTTTCGTACGT
TAACAAAAATTAAATGTCGATGGCGTGTGGTAGGAAATCTTCCTTACAATATTTCGACGCCTCTATTGTT
TCATTGTATTAATCACGTGAGTAACATTCAAGACATGCATTTTATGCTGCAAAAAGAAGTCGCTGACAGA
ATTAACGCACAGCCCGGACAATCCAGTTATGGCCGCTTGAGTGTCATGATTCAATATTATTGTCAGGTTG
AAAAATTGTTTAATGTAAAACCAGGCGCTTTTCGACCACCACCCAAAGTAGATTCTGCTGTGATTCGGCT
AATACCTTATCGAAAATTGCCCCACAAAGCCAAATCGTCGTTACTATTTGCAGAAATCGTTAAAAATGCA
TTTAATCATCGACGAAAAATGTTACGTAATAATCTATCGTATTGCTTGCAAGAACACGATTTCGAACAAC
TAGGTATTCGTTCAAGTGTGCGGCCCGAGCAATTGGCAGTCAATGATTATGTTAAATTAGCTAATTTTGT
GATAATCAAAAACGAACTCGAAAAAAATAATTAACGTTTTGTTAAAAATAACCAATCCCAGCTCAAAAAA
ATGAAATGGGATTGATTTAAATAGAAATTAGTGATGGTCTTTATGCTTATTTAAAAATTCATGTAGCTCC
CTTTGAGCTTGTTCTTTACTAATACCGTAACGCTCTTGAATTTTTCCAATTAATTTTTCTTTATCGCCAT
GTAATTGTTCCCAATCATCCGCAGTTAATTTTGCCCATTTTTCGCGGAGTTGGCCTTTGATCTGATTCCA
TTTCCCTTTAAGCTCTTCAGAATTCATCGTTACTCTCCTTGAGATAAAAATTAAAAAGCCACGATCATTT
TTTATTGCTCAGTATAGCCTAAGCCCGTAGACAATCAAGCCTGTAAAATCCATCATTAAATTGTAGTCCA
ATGAACTGGATAGAAATTTATTCTCAATTTTAAGTGTTTTTCTTTACGTCAATCAGGTGAATCGTAAATA
CAAGTGTTTGATTCGGTCCAATGGCTTTATCAATACCATGTTCGCCATAAGCAAATTGTGGTGGGATAAC
AACTTGATAGGTCGCTCCAGGCTTCATTATCTTTAAAACTTCTATCCATCCTGGAATGACATTATTTAAA
GGAAACGTGACCGGTTCTTTTGATTTTTCAAAAACAGTACCATGAATATCGCTTCCTGTATATTCTACTT
TGACCAGGGATGTATCTGTGGGACGCTCGCCACTACCGGCTTGTATTATTTTATATTGGATTCCACTTTT
CAAGGTGATAACGCCGGGTTTGATTTTATTAGCAGCCAAGAAAGCATCACCTTGCTGTTTATTTTTAAGA
CTAAGATTTTTAAATTCAGCATGTCGCTTATTCATTAATTCTTGTTGAAAATTTTTCAAAATATCCGCCA
TCTGTGCTTGAGTTAATAAAAATTTTCCATTCATACCATCTGCTAACCCTTTTTCGAGAGCGATGGGATC
AACCTGGATACCCTGTTCTTTAAAATTGACCGCTAAATCGGCGCCGATACTATAACTAATTTGGCCTTTT
GCCGTTTTTAATAGCGGGGAATGACTGACTATCTTTGGAAAGTTTATAGGGGATTTCTGTTGATTAACCG
TAAGGGGAGGGGTACTCTGTGCAGCCAATAAGTTTGGACTGATAAGTATGCCAGCCAGGACAGTCAATAG
TGGTAATCTTGTCATTGGATTTCCTCTTAAAAGACGGTATTAGAACCCAGTATATTGCCCGAATTTTTAT
TGGAAAACTATAGTTTATTGAAAATAATTTAAAAATTATGCCATTTTCAACAAAATATGATGTCATTATC
GTCGGTGGAGGTCATGCGGGGACTGAAGCGGCTTTAGCTGCAGCACGTGTGGGCGCCTCGACTTTACTAT
TAACACATAATATTGAAACATTAGGACAATTATCGTGTAACCCTTCTATTGGCGGAATTGGAAAAAGCCA
TTTAGTAAAAGAAGTGGATGCGTTAGGTGGGATTATGGCGCAGGCCGCTGATTTAGCGGGAATACAATGG
CGGACATTGAATGCGAGCAAAGGTCCTGCCGTTCGTGCAACCCGAGCACAGATGGACCGCAACCTCTATA
AGCAAGCGATACGTAACGCTTTAGAAAATCAAGCTAATTTATTTATTTTTCAGCAAAGTGTGGATAATAT
CATCCTTCAATCGGATCGCATTGTGGGTGTGGTTACACAGATGGGATTGCAATTTTATGCCCAGTCTGTG
GTACTGACAGCAGGCACCTTTTTAGCAGGAAAAATTCATATCGGTTTGCAACAGGCCAACGGAGGGCGTG
CGGGTGAACCGGCAGCAAATACGCTCGCTGAAAAATTACGTCAATTACCCTTTCGGGTTAAACGTTTAAA
AACAGGGACGCCTCCGCGTCTCGATGGTCGAACCATTAATTATCAGGTTTTAGTCGAGCAGCCTAGCGAT
ACGCCATTGCCTGTATTTTCTGACTTAGGAAATGTCAAACAACATCCGGAACAGCGGAGTTGTTTTATTA
CCTATACGAATGAAACCACACATACTATCATTCGTCACGGTTTAGATCGTTCGCCTCTTTATAGTGGTCT
CATCGCTGGAGTAGGGCCTCGTTATTGTCCCTCTATTGAGGATAAAGTGGTTCGTTTTGCAGATAAATCT
GCGCATCAAATTTTTCTTGAACCGGAGGGTCTGGATACACATGAGATTTACCCGAATGGTATTTCGACCA
GCCTTCCTTTTGACGTCCAATATGATTTAATTCATAGCATCGAAGGATTAGAACAGGCACATATTACACG
CCCAGGTTATGCGATAGAATATGATTTTTTTGATCCACGCGATCTGTTTCCTTCTTTAGAATCACGATTA
ATAGAAAATTTATTTTGCGCGGGCCAAGTGAATGGAACAACAGGTTATGAGGAGGCCGCTGCACAGGGGC
TGATTGCTGGTTTAAATGCGGCTTTAAAAGCCCAGGAAAAGTCAATGTGGTATCCACGTCGTAGTGAGGC
TTATATGGGGGTATTAATTGATGATTTAATTACACAAGGCACACTCGAACCTTATCGAATGTTTACGAGT
CGCGCCGAATATCGTTTACTATTGCGTGAAGATAATGCTGATTTACGTTTAAGTGAGGCAGCCTATAAAT
TAGGATTAATCGATGAATCTCGTTGGAAAAAAATGGATGATAAACGCTCTATTTTAGAACAAGAACAACA
ACGGTTAAAACAAATTTTAATTAAACCCCATACCCCCTTAAGTACAGCAATAGAAGCCCAGTTAGGTCAA
ACGATAACACGTCATTATCGTCTTTCAGAATTATTAACACGACCTGAGTTAAATTACAGTCATTTAATGA
ATATTGAAGGTTTAGGCCCAGGCGTTATGGATGATGCGATTTCAAAACAAATCGACATTCAAGCGAAATA
CCAAGGCTACATTGATAGGCAGTGTGCTGAAATTCAACGACAGTCGCGTTATGAAAATATTACTTTACCG
CTTCATTTAGATTATAACGCGGTTAAAGGGCTTTCAAATGAAGTGAGAGAGAAACTCATTCAATGTAGAC
CCTTAACCTTAGGTCAAGCTTCACGTATTCCTGGGATTACACCGGCCGCCATTTCCTTATTGTTGGTTCA
TATAAAAAAGTAAAATACACTAATTCTTTATGTCTATTTCTCAATTTTTAAAGTTATCCGTACCGACCGA
GCCGGGTCAACAGCTGTATTTAAGCGGTCTACAAGACGACAGTTTGGCGTTTGCTGTTCATCAATTCGCT
GAACGTTATGATGGTGTGATTTTAGTGCTGACACCAGACAATCCAATGACAAACCGGTTAGCAGCGGCTT
TAAAATTTTTCTCACCGGATGAAACGATTCTGCATTTTCCAGATTGGGAAACATTACCGTATGATCATTT
TTCGCCACATGAAGATATTATTTCACAAAGACTTCTCACCTTAGCGAAACTGCAGGATGTGGCGCGCGCG
ATACTCTTGGTGCCTGTGACGACCTTAATGCAACGCATTGCGCCTTTAAACTATATTCAAGCGACGACTC
TCTCTCTGGCTTGCGGTGAAAAAAAATCGATAGAAATCATACGTAAAAATTTACAATTAGGAGGTTATCA
CAGCGTATCGCAAGTGGGTGCGCGCGGTGAATTTGCAAGTCGTGGATCGATTTTAGATATTTTTCCGATG
GGTAGTGAGTTACCTTACCGGATTGATTTTGTTGACGATGAGATTGATAGCCTTCGTTATTTTGATCCGG
ATACACAACGTTCTATAAAAAAAATAGAAAAAATACAGTTACTTCCTGCGCGTGAATTTCCTTTATCCGC
GTCTGCAATCCACTTTTTTCGTCAACAGTGGCGAGAAAATTTTGTCGGTAATCCTTTAAACTGCCCTTTG
TATGAAGCGGTCAGCGAAGGACGTGTACTGGCTGGGATAGAATATTATTTGCCATTATTTTTTCAAAAAA
CAGCATTATTACTCGATTATTTACCAAATAAAGCGTTCATCTTATCGGTTAATGAAGTTCATGATGCGGC
TGAAAATTTTTGGAAAGAAATAAATGAGCGTTATGAACAACTGAGATATGATAGAGAACGCCCCCTATTA
CCACCACACGATATTTATGTCGATGTTCATGCATTGTTCGCTCGATTAAAGGAATTTCCAAAGGTTTCGT
TGGATCAAAAATCGAAAGAACGAGCGGATCCTTATCATGCAGCCGTTAAGAAGTTTCCGAATTTAATGAT
TGATCATCGGCGTGAAGAACCTTTAGAGCGTTTAAATACTTTTTTAAATGAATTTCTAAAGAATCCAGAG
GCACGTGTTTTATTTTGCGCAGAGAGTGCAGGTCGTAGAGAAGTCCTATTCGATTTGCTCAATCAATTAC
CTATTCAAGTCCATCGTTGTGGAACGTGGAAAGAATTTATCCATTCTTCAAGCCGAGTGAATATCATTGT
TGCACCCTTAGAAGAGGGTTTTTATCTGGATACCCCCCCCTGGGCATTGATGACGGAAGGGTTATTATTG
GGTAATCACGTTATCCAAAAGCGCCGCACTCGATCAAAAGCCCTCGATTCACGGACCATTATTCGAAATT
TAGCAGAATTAACAGAAGGAAGTCCCGTTGTTCATACCGATCATGGTGTAGGACGTTATCGAGGGTTACA
ACATCTTAAAATAGATGACAAGGAAAATGAATTTTTGATCGTGGAGTATGCTGCAAAGGCTAAATTATAT
GTTCCTGTTTCTTCGCTTCATTTAATTAGTCGTTATAGTGGGAATGATAGTGAGCAGGCTCCTTTACATC
AATTAGGTTCTGAACAATGGGAAAAAGCGAAGCGTAAAGCGGCCGAAGCATTACGGGATGTCGCGTGTGA
ATTACTGGATAGTTATGCTCGGCGCGCAGCCAGTAAGGGTTACGCTTTTCATATGCCAGAGGAGGATTAC
CAAGCATTTGCTGCACAATTTCCCTTTACAGAAACACAGGATCAAGCACAAGCCATTCAACAGGTTATTC
AGGATATGACTTCAGAACGTGCTATGGATCGATTAGTGTGTGGCGACGTTGGTTTCGGTAAAACGGAAGT
TGCTATGCGCGCAGCGTTTTTAGCAGTTCATTCTAACAAGCAAGTCGCACTATTAGTACCGACGACTTTA
TTAGCACAACAACATTATCAAAATTTTTGCGATCGTTTTGCTGAATGGCCTGTACACGTTGAAATGATTT
CTCGTTTTCGGAGTATCGCATCACAGAAAAAAATTTTAGAACGTTTGCAACAGGGAAAAATTGATATTTT
GGTGGGGACACACAAATTGTTAAGCAAAGAATTAAAATTTCCTCGATTGGGATTATTGATTATCGATGAA
GAACATCGTTTTGGTGTACAACAAAAAGAACGTTTAAAAGCATTGCGTGCTCAAGTCGATATTTTAAGTT
TAACAGCCACACCTATTCCGCGTACTTTAAATATGGCTTTGTCAGGATTACGTGAATTATCGATTATTGC
GACGCCTCCTGCGCGACGTTTATCGATCAAAACGTTTGTGCAGCAGCGTAATACCCGATTAATTCGTGAA
GCGATTTTACGTGAATTATTTCGCGGAGGACAAGTTTATTTTTTACATAACCAAGTCGATAGTATTGAAA
AAGTGGCAAGGGAATTAGAAGCGTTAGTGCCTGAAGCACGTATTCAAGTCGCGCATGGCCAATTACGTGA
AAGCCAACTTGAGCGAGTGATGGCTGATTTTTATCATCAACGTTTTAACGTATTACTCTGTACCACTATT
ATTGAGAGTGGAATCGATGTCCCATCGGCGAACACCATTATCATTGATCGTGCCGATAAATTTGGTTTAG
CACAACTTCATCAATTACGGGGTCGTGTAGGACGATCTCATCATCAAGCGTATGCGTATTTAATGACTCC
CCCTCCAGAAATGATAACCGCTGATGCAATGAAACGTTTAGAAGCGTTTATTTCTTTAGAAGATTTGGGT
GCAGGGTTTAGTTTAGCGATGCATGATCTGGAGATTCGAGGGGCAGGTGAAGTATTAGGTGAACAACAAA
GTGGTAATATGCAATCCATCGGGTTTTCACTGTATATGGAATTGCTCGAACAGACGGTTGATGCATTAAA
ATCTGGAAAAGAACCTTCGCTTAAATCGCTCAATCAAACGTTAGAAATGGATTTGCAGGTTGCTGCATTG
ATTCCAGAAAATTATTTACCCGATGTGCATATGCGTTTAGTGCTCTATAAACGGATCGCGCATGCCAAAA
CTGAACAAGAATTAGAGCACTTGCAAGTAGAAATGATCGATCGTTTCGGATTATTGCCAGAAACGTTGAA
AAATTTATTCCGATTAAGCGAACTAAAATTACAGGCACAAAAAATAGGTATAAAGAAGATTATAGCGGGC
CCCAAGGGAGGGCGAATTGAATTTAACGAAAAACCTCATCTTAATCCAGCGGTGGTTATTCAGCTGATTC
AGGAAAATCCAGCGCGCTATCAGTTGGAAGGAGCCACGCGTTTACGGTTTAGTGTTGATCAACCCACACC
TGAATTAAGAATAAAAAACCTTGAAGCGTTATTGAAAAAATTTACATAATTTTTACATAGGACTGATTAC
GCAGTTGACGTAACCAATTCTTTAAGGCTTTTTGAAATTTTTTCTGATAAACCAATTGAGCCGCTTGTTT
ATGTAAAGTGTTCTGAGCAGTTTGTAATTTTTTCGCACGACCTAAAACTTGTACAATATGCCAGCCATAT
TGCGTTTGAAACGGTAAACTAATTTGATTAACCGCTAATTTTTTCAGGTGTTCTTCGAACGTCGGATCGA
AAAAGCCTGGTAAAGTCCATCCTAGATCTCCGCCCTTGTAACTTGACCCCGGATCTTGTGAGTATTTTTT
GGCAAGTGATGCAAAATCTCCGCCATGTAGAATATCTGCACGGATTTCTCTTAGTCGATTTTCGGCTTGT
TGGTTATTTAACAAAGGGGAGGTTTTAATTAAAATATGGCGCGCATGTGTCGAAATGACATCATGAGGGG
CTGGAGCTATTCCCCGTAATTCTAATAAACGAATAAGATGAAAACCATTATCAGCCCGAATAGGACCCGC
TACCTCACCGGGCTTCAGTGTTTGTACAGATGTTTGAAAAATATCCGGTAAATCATTGAGTGGTCGCCAG
CCTAAATCACCACCCGATAAAGGAATCGTAGACGCGTTAGCGTGCTCTATTAACGCTGAAAAAGAAGTGC
CTTGTTTCGCTTTTTGCAACAAGGATAAGGCGGTTTCTTTCGTACGCGCAATATCCGTAGAGGACGGGTT
ATTTGAAAATGGAATCAACAGGTCTTCAACATGATAAACCGCTTTTTTTGAAATTATTTTCGGTAAATGA
GTCAACATATCTTTAATTTCTTGGTCTGTTACCGTAATTTTCGCGGCGACTTCATTTTGTTGCAGGCGAT
TGATCAACAGCTGATGACGAATTTGCTCTCGGTAGCGTGCAAAAGGCATATTGGCTTGTTGCAATTTTTC
ACGGAGTTGTTCCAATGTAAGCCCATTGTGTTGTGCAATACTCAAAATAGTTTTATCTAAGGTGTCGTCG
TTAATTTTTAATCCGATCGTCGCCGCTAATTGTAATTGTAACTCCTGATCGATCATTTCATTGAGTACTT
GTTTACGAAAAGTGGTTGTATTGGGAATCGATTTATTCTCAGATAGCCATTGTTGACGCTTGACTTCCAT
TTGATTATCTAATTGTTGCGCGGTAATCGCATGATGGTTAACGACAGCCTCGATACGATCCAATGTTTCA
ATCGCATACAGCAATGAGGGAGTCACTAAACTCGTCCATAAAACAATGAATGAAAAAATTTTTTTAAGGT
AATCCATAATCACTCAGTATTATCAGTATTAAAAAGAGGTTGATCCCGACTGAAAATGATCGACATAGCC
TGGGATATTATTTGTTAAAAAACGGGTTATATCACTGATACCTACGGTACTCAAGCCTTTCAGTTGAAAT
TGGAAATAAACAACGTTATTAAATAGGGGGTTATTATTTTGATTTAAGGCAAAAAAAGTGCGGCCGGCAA
CAATTCGAAATGCCCAACAACAACTATCATATTGCAATCCATAGAAAAAACTTTGGGAATAATGGTGACT
CAAATTATAATTCCAGCCACCCACTGTACTCCATTGATGCCCAAGCGGCGTTGCGAAAGAAAAACCCAGT
CGATTAAAATCGTTTTGATGGCTATCGGATGGAGTAGGGGGTGTCGTGACCAATAAATCACCAAAGCGGA
CGCGTCCGTAATTGATATTAAACAATCGATCAGGTTCAGGGTGATATTGTATATTTGCAGCGGCATTAAT
GATATCCCCACTTTCGGGATCCCAGGCAATGTTTGCTGTTGTACGCCATTGCGAATTGACATGATAGTTG
ATCTGAGCGGCAATGGGTGAAAATTTTTCAGTGGGTGAAGTGCTGCCAGGTATTGTAAATGGATTCGCGC
ACAAGGTTCCAGGTATGCTTAATTGTCTTTCTAAAGGGCTACATAAAACAACCTGTCTATTTTTGAAATA
ATAGATTTCACCAATACTTGCGTTTAATTTTTCTTCTCCAGTGTTTGGATCAAATAATCGGGTCGTCAGC
GCAAAACTCATCTGATTGGCATCACCAATCCGATCAAAACCACTAAAACGGTTCGTCATGAAAAGTCTAT
CGTAAGTAAAGGGGATAAGTGCACTATCAAAAATAGGAATGTTACTTTGGTCACGGTAAGGAACATTTAA
ATAGAAAAGTCGAGGTTCCAATGTTTGTAAAAACGAATGCTTTCCCCACTGTATTTTCCTATCAAAATAT
AAACCACTATCTACACTAAAGAGTGGTATCGTTCGCTGGATCTCACGTGGATATCCAGCGACTGGATTCA
TGATCGTGTAGTGTGTCAAGCTCAATTGAATTCGTGGAATAAGATACGCTTCTTTACTCCGTAGGGGATA
ACTCACTGAAGGAAAAATTGAAAGTCGTAAGGCTTTTGGGGGGGGTACCTGTTCACCCGGATCATTTAAG
CGTTGAAAATAATTGAATTGATTGCTTATTTGAACATTAAACCCATGAAAATTTTGTGTAGTACTCTTTA
GATCAATCTCAGGCAAGCTATTATAGGGGTTATTGACGGGTGATTGATTTAAAGGATGCACGGTTTGATA
TCGATTGATACGCGCTGTAAAATTCCAAATATCGCCGGTGTAATTTAATTGGGCTTGTTGTGCCAGTTGA
TTAATCGCGATACTGGGAGGGGTATTAAAATCCTCTAAATAATAATCATCACCCACCCAATTGAAATTGA
TTGAGCTTGACCAACGCGGCGTAAAGTGACGTTGTTCTTGCCAACTAAACGATGTTCTCGCTGTGGTTGG
GGTAGTGAGTGGGTGAATATTGGGATAAAGAAAAGGGATTGCCTCAGCAAGACGCGCAGCAGCGCGGTCA
TAAGGAAGATAATTAGCCACCATGACGCCTTGACTCTGTGGTGTTAAATAACGGAGTTGGCCGGTGAGTT
GTATTCCTCGTTTACTGAATAACGTAGGCGTCAATAAAAAATCATAATTGCTCGCTATATTCCAATAATA
AGGAAATCCGATGCCCAATCCCGATTGTGACGAAGTTCCAATATTTGGAAATAAGAAGCCTGATTCACGT
CGATTATCAATCGGGAAAGCAAGATAAGGACTATATAAAATAGGTATACCCTGAAGACCGAGCCACGTAT
TATACGCTTTACCGCGGCCTGTATCGCGGTTCAATATTATTTTTTTTGCAGAAAGTTTCCAGGTTGGATG
AACAGGTGAGCAGGTTGAATAAGTACTATTATGAAGTATAATTAACCCGGAATAAGTTTTTTCTACTGCA
TCGGCTAAGCCCCAGGCGTTAATCGGCATACCTTCATGAATACCTTTGAATAGCATCGAATTTCTTAATA
AAATGCGATAAATAATAGCGGTCAAATAACCACTTTGGTTGTTTAAATTGAAATGGGCTTTTTGTGCTTT
AATTAAAAGGTTAGGCTCTTCAAATTGAATTCCGCCCAGTAGATCCATGGTGGTTATTTTCCCAGTGTTT
GGATCGCGATAGAAATAAGCTTTTTCAGCCTGTAAAAGACGGCCTGGTTGGTTAATAACGACATGACCAC
TTAACGTGGACGTTCCTTCAAATGAAAAATGAGATTGCGCAGCATCAATGTGTGTAAAGGATTGACCCAG
TTTCGTTAACGTTGTTTGAGTATAAGCCTGTAGGGGATCTAAATAATGTCCTTTACAAATATCGAGCTTA
TTTGGGACCCACCCCAGTTGCTCTGCTATCGTTAATTCGACAGTGAAACTTGGCCAGATAAAGCACAGCA
CACAATAAAACCATCGAATGTGGGTCAAAAATTTTCTTGGGTACATTGAATTCTTTTTTTCTATTGTTCA
TTGTTTTTTTAGTTTTTTACACGGTTAATCCCTATTTTACAGCAGTAAAAACAAACCTGTGTGGAACTAA
AATCTAATTATTCATAGCACGTTTTAAGTGAAGTAAAATTAAAAGGGAGTACTGGATATACAATTATCTC
CTTTAAAACGGACATCGATAATCTCCCCATCAGGGGTTGTTTCAAACGAGGTTTGACAAGAACGGATGAT
GGTTTGTTGCCTGTTCCACGGTTCATCATAATTCGAAAAACGATTCCCACTCGATGCGCGTAATGGCGAA
TAGCGTGGATGAGGAAGGGCATACATCGTTTTTCGAGTATATTGATAAACTTTATGTCCATTGGGTAATT
GAATTCCTGCATCCGGTTCTCCCCATTTAGAAATGAGCGTTTGAATGTTTTCTCCTTGCCATTGATTCAT
TTGCTTTTGGTAGTTTGCCGTGCTTGCACACGCCCCTAATAAAAAAAATAAACAACTGATTAAAAAAAGA
CGCATAGCTATTCCTTATCGTAATTGTGATCGGAGTTCATTTAAAGTGTTAGAATAATTCGCCGTATTAA
AAATACCAGATCCTAAAATAAAAGTATCTGCACCCGCTTTAGCGATTTCGGCTATATTATTTTTTTTTAC
ACCACCATCCACACCTAAACGAGCACTGGGTTTATGTAAAGAGAGTAACTGCTTAGCGGTTGAAATTTTA
TTTAAAACTTCAGGAATGAACGGTTGTTCAGCAAAGCCTGGATGAACAGACATCATCAATACAAAATCTA
AATGATCCCAATAATTATTTAAAAGTGTTAATTCAGTTTGAGGGTTAATGGCTAATCCCGCTTTACAGCC
TAAACGACGAATTTGATTTAAATTTTTAACAATATCATTACTGGCCTCAGGATGAAAGGTCATTTGGTTG
GCGCCGGCTGCTGCAAAGGCACTGATTAACGCGTCAACGGGATTTACCATTAAATGCACATCAAGGAAAA
CGTTCGGAAGGTGTTTGCGTAAAGCACGACAGATTAAAGGGCCGAATGTCAAATTCGGTACAAAATGATT
ATCCATGACATCAATATGCAACTGATCCGCACCGGCTTGTAATACAGCAGAGGATTCTCGCGCTAAACAT
CCCATATCGGCAGATAATACAGATGCTGAAATAATGAAGCGACGCATTATATCCCCTTCGCTGCACAGAT
ACGATCATAGGCAGCCTTGATCTTTTGAGTCTTTTCAGTGGCTAGTTTTATCATTTCTTCGGGTAAACCT
TTAGAGAGTAATTTATCAGGATGATGTTGGCTCATTTGTTTTCGATACGCTTTTTTAATTTCCAGAGTGG
AGGCCTGTTCAGAAATACCTAAGATAGCGTAAGCATCTTTTAGGTTTAGCTGAGAGGAGGGTGGTGTATG
ATAATAACCTTGTCTCTGATGTGATGATTGCTGTCGAAAAGCATGCTCGAAATTGAATAGATGTTCAAAA
AAAGCGAAGTTGAGCGGTGCAAACCCTAAATAGTGGCATATTTTTTGTAATACGTGTTGTTTTTTGGATG
TCAGATGTCCTTCGGCGAATGCCGTTTGCATCTGTATTTCTACAAAAAGTCGGAGCAATACTTTGTTACG
ATGACATGCATGGGCTAGTTTTTGGAGTGAATTTTCAAGGTTAAAAGAAGCAGATTTACCTTGGTTAAAA
AGATCGATTGCTTTTTGACGCATGGTCTCTGTAAGGCCTAAGCGGTTCATTATCGCTCTCGCTGCTTGAA
TTTCTGCCTCAGAAACACGTCCATCTAATTTTGCGATATGGCCCATCACCAAAAAAGTACTGTCAAAAAA
AACCTGTTGTGCGACGCTATTGGTCGAAGAAAATGTCCAGGCTTGATTCTGATGAAGACCCCGATCAAAG
AGATGCCCAATGAGGATACCGAATATAAGCCCCAATGGTCCCGCAAGAAGAAAGCCAAAAAAGCCTCCGA
CAAGTTTGCCCCATATATTCATGATTAAACCTGATTTAAAATGTAATAACTATTTTTTAACATTATTTGA
TCGATCTGCGTAACGACTTCCTATTTTAAATAAGTTTTTTAATAATATCTGTTTCTCCTAAGATTCTATT
TTGAGAAAATAAAAAATAATAGGGTAAAATAAAGGTAATAGGATATTTTTTACCAAGAGGTAAAGACTAA
CAGGATATGACCTTGTCTTAAAGTCGAATAAGCGATAAGCTCGAGTAAAACCAGATAATTATCTTGTTGT
TGTCATGCGGTTCATTTACACAGTCATTTTTTATTTAGCCTTACCCTTTATTTTGGTGCGTTTATGGATA
AAAAATCGTAAAAATCCTCAAGGGCTGCAATTTTGGCATGAACGCTTAGGTTTAGGCCTAAGATGCCCTT
TACCTCCCCCCGGTGGTATTTGGGTACATGCGGTTTCAGTGGGTGAGTCCTTGACCGCCATCCCCTTAAT
AAAGCAGATCCAGCATCGTTACCCATTCATTCCCATTATTGTAACGAACGAGACAGCAACGGGCGCAGAG
CGTATTCGACGTGTATTCGGAAATAGCGTCACTCAATTGTATTTTCCTTATGATTTACCCTTAATTTTAA
AGAATTTTTTTAAATTACTTCAGCCTCAATTACTGATTTTGTTGGAAACAGAGCTTTGGCCCAATCTCCT
TGCGGCCTGCAGGCGCTATAAAGTGCCCGTGGCGCTTATCAATGCCCGTTTGTCGAGACAAAGTGCCAAC
TCCTACCGACGTATTGGTCCTCTCGTGCGAGCCATGTTGCAGAATATTAATGTTATCGCGGCTCAATTTC
AAAAGGACGCCGATCGCTTTATTGATCTGGGATTCCCTTCTCAAAAAATACATATTACAGGGAGTCTGAA
ATTTGATATAACGTTACCGGCAAATTTAATTGAAAAAGCACAAGCGCTTCGTAAAACATGGGGGGAAAAT
CGTTTGGTTTGGATTGCCGCGAGTACACATGGGGGTGAAGAAGCATTAGTGCTTCGCGCGTTTAGCCACG
TGCGTCAATTTTTCCCCGATCTATTATTAATTTCTGTTCCTCGACATGTGGATCGCGCCGCTCAACTAGA
ACAACTTTATCGCCGCCGAAATTATAGTGTGAGCAAACGCAGTCATTATCTACTCGATTTGAGTGACACG
GATATTTTAATTGGCGATACGATGGGTGAATTATTTACTTTTTATGCTTCCGCTGATCTTGCCTTTGTGG
GTGGAAGCTTTGTTAAAAAAGGAGGTCAGAATCCTCTTGAGCCTGCTGCGGTGGGGTTGCCTATCTTAAC
GGGACCTTATACATTTAATTTTTCAACCATTACGGAGCAACTTAAACAGCGAAATGCAGAAATACAGGTC
AATGATGTGACAGAACTCGCAGAACAGGTAATTTTCTTATTATCGAATCCTATGCAGTGTCGTCAAATGG
GTCAAGAGGCAAAAAAATTTGTCGAAGAAAATAAAGGATCCGTGTTAAAACAAATGCAATTAATTGAAAA
TTTAATGACAGTATAGGTGAAGTATGTATTCGGGTATTACACAAGGTTTATTTGTGGTGAAGTCGGTTAT
CAAACACAAAAATTTATTTCATTATTGCGTGGTACTCAATGAAAAACTGGTCAAGGATTTGCAAGTAGGC
GCTAGTATTGCGGTTGATGGTGTTTGTCAAACCGTTGTCGCAATAAATGGGATTGAAGTGAGTTTTGATG
CCATACAAGAAACGTTAACCCGAACGACATTAAACGATCTTTTTGTTGGAAGAAAGGTGAGTATAGAAAG
AAGTGTGCGTTATGGTGAGGAAATGGGAGGTCATGAGCTGAGCGGACATATTTTTGAAACAGGTCAAATT
ATAGATAAAAAAATTTCTGAAAATAATTTAGCGTTAACTATCCACTGTTCAAAAGCGTGTTTTGCTTTTA
TTAAGCCGAAAGCCTATATTGCTCTCGATGGTTCAAGCTTAACGGTCGGTTTAACCGATAAAAAAGAGTA
TTGTTTTGAGGTTTATTTAATTCCAGAAACATTGCGCAAAACTAATTTTTCGAATAAAGACTGCGGTGAT
AAGGTTAATATCGAACCCGATATGAAAACAATGATGCTCGTTGAGTCAATACAAAATTATTTTTCGAATA
TAAACGCGCGGTTAACAAACCTTGAGAAACAGTTCAAAGAAATAATGAACGAAAAAAACATAAACCTAGA
ATAAAATCGCTAAAAGATCAGCGAACTGTTTGATGATATAGGTTGGGTGGAGTGCTAAGCAAGCTTTTTT
ATCACCATAGCCATAGCCTGCCCAACAGGATTTCGCTCCAATATTTTTTGCAAAAAGTAAATCCGCAGGT
GTATCACCGACCATTAAGATTTGTTTTGGATTGATGTGCTTAAATTTCGGTTTGATATAATCCGTATAAG
CCATAGGATCGGGTTTTTTTTTCAGTGCTTTTGTGTCGCCAACCACGATAGCCATATAGTTATTTAACTG
AAAACGGGTTAAAGCAATATTCACCGCATTAACCGCTTTGTTGCTAACGACAGTGAGAATAAAGTTTGCT
GCATAAAGCACCGCTAACGTTTCAGCGACGTTAGGAAAAAGGAAACTTTTGTCTTCCCCTTCTGTTAAAT
AAATAGTTTCATAAGTCAATAATAAACGTTCAATGTGTTGTTGAGTGAGATCGGGACTCAACACTTTTAG
CGTTTTTTCCATACCAAGACCCGCGCGGATGGTCTCATCAATGAAATTATGGTTTGGTATCGTCATGTGA
AGTGTTTGATAGGTACGCTTGATGCAAAATAATATGGCTTCATGTGTTGCACAAAGCGTGCCATCAAAAT
CCAGAATAAGTAACTTATAGTGATGCATAACAGGCTATTCATGTAAAAAAGATAACGCTTCGATAAAGCC
TCATAAAAGTGTAGCTTCATCAGTTTAATAGGTAAAGAAAATGAAACAGTACGCACTATTTTTCAACAGG
AGTCGACTGAATTTTTTTTTAAATCATTAAGGAGAAAGTGTTGGCGGAGAGGAAACGCGGTTAAATTGTG
CTATTTCTTCCCTTAATGCTTCCCAAGTCATTAATGAGTAAGTTTTACCTTTGAAAAATGAAAAAAACCC
CCAGGGATCTCTATGTTGGGCGAGAAGTCTCCAAACATCATAGTGGTTTAATTGGTTAGAGATAACGTCT
AAAGATGTATTGTTTGCAATATCTTGAGCAAGCGTGTTAAAAAACGCCGCTTTTCTTGATCCATTTTTCC
GAAAATAATTTTGTTTTCTAAGATGCACAAGGGCTTCAGAAATAATAACTTGTAGATTAATCCGCGTTTG
AATTTCATTGTTATAGTCGGTATTAAATTCTGATAAAGAGAGATAATATTCTACATAAGGGATTTCTAAA
CTGACTTGATAAGAGTTATTATTTTTAAGTATCGACGTTGAGCGCTTCAATGAAGCTTCATTAAAGGGGA
ATAAATATACTTTTTTTATTAATTGTTTTTTGTTGTAAAATTGCGCACAACATAAAGGGTTGTAATCTTT
TGAAAGTGTTTTAGGAATTTCATAGCCCAATCTATAATTAGAGAATCTATCAATACAAAATAAGTTGATT
TGATTTTCATTATATTCTTTAACGAGTCGATTATTATTAATTTTATATAAACACTTATTGTGAATGATCT
CAGTTAAATCTAAATCGAAATCGAGTTTTTTTAAATCATTTAAAAAAGCTATTTTATTATCATCCTTAAA
AAATAATTTATTATTGATTGTTAGTTTAGTTATATGCGATTTTAATTTAGTGAGTAAAAAACTTAAATTT
ATTTTAGGTAAATCTTTTTGAAGGAAACGAATCTGAACATGAAAATCTTTATCTTGCTTGTCAGTAACGT
CACAGATGACAAACGATTGAGTATCGAAAATTTTGTAACTTTGAGTAGAAAAAATTAATTTTAGCGTTGA
ATTAGGCATTGTGTTAGAAAATTAAATAATTATTATTGCAGCTAATCATAGCATAAATAGGATCAAAAAG
TTATTAGTATTTATTTTTTTAATAAAATACACTGACTTAGAAATTAACGATAATACTTCAGTTAGAATTG
CTTATGCCAAAAACGTTAGTATTTATTTTATTTTTAATTTTTTCAGATTTTTTAATCATTTTAGCGGCTT
TTTTATTGTAAGAGATAGGTAGCGATCCGCCTTTATACGCGTTAACAATAAAATCAATGAATACAAGTGT
ATTATGAAGATTAGGCTGTTCAATAGAAGAAGATAAGGAATGTAAAGTCGATTTTTTTGAGCGTGATTGA
TTTTTTTTATAAGTTAATTGACGTGATATTGCGTTTGTTTTAATGGTCGGTGTAAAGTTTTCTGGAGCGC
TTAAATATTTTTGTGTGGTAGATATTTTTTCTTTTTTTAATGAAGTGATTTTAAAGAAACTTTCTTTTTT
AAGTTTAGATAAATTTGAATGAGTCGGTAACTTATGCGGTGGATTATTTACTTTTTTTAATTCCAATGTA
TTTTTTTTATTACGATTAAAATTATTATTTTCCGATCGAGTCAAATGATGGTTATTTTGTTTTATAACCG
TCACATTTTTTTCTTGAATAGCCTTAAAATAACCTGTTTTCTGTTGTTTAATTTTTTTTCGGTTTATATT
GATTTTTGACTTATTGTAATAGGCTGTGCGTTTAGAGTCAGCGTAATCATATTTTTTGAAATAATTGTCC
GCAATCGCTAAAATGCGATCTTCCTCATTAATTTGCGATTGCAAATAATCATTATTTTTAGTAGGTATTT
TCTGAGCATTAATTGCTTTTTTATAGGTATTTACGAGTATTTTTTCTTCACGAATAAGATGTCGTTTATG
GCGTAATAGAGCGTGTCGTTGTGTTTGTTGATTTTCTTGAAAAGAGGGACTTACTTGAATGGATTTGAAA
TAGTCAAGCGTTTCTATTTCGTTTTTATTATTTAAAAATAATTCAGATGAATTTTGAAATGAAGGAGCGT
GTTCAATTTCTTTTTGATAATTTTTTAGACAAATTTCTTGATTAAGAAATTTAAAATAGGCTGATAATGC
TTTTCTTTTCATTGCCTTGTCCTGATAGAACTGATAATAGATTATTGTCCAATAATCAATAGAGGACGTA
AAAATATTCGTTAAGATAAGGTCTGTCGCATGGCGAAAAAAAGAAAAGTCTCCACTGTTTTTCAATACAT
AAACAATCGTTTCGTCTTCTAGATCAAAATGGGTAAGGAAAATAATTTTTTTATCATCACTAAAAACAAG
CGGTGATCGAGTTAACGCCCAAAAATTATTTTTAAGAGGGACTATATTTTTGGGGTTATTGTCTAAGAAA
ACATGGATTCTCTGATACCAATTCGTATCATTGAGTAATGCATTTTTTAGTTGAATGGTTATCCAAGGCA
GAAAAGAGGTTGTATCATTAGGATATGCAACGGTATTAAAATAGACCGCATTACTGACGGTTAAGATCAA
GTCATTTTCAGAAGCAACGACATGAGAAGTAATGACTGCATCGGAGTAAATTTGCTTATATTTCTTTATA
ATTTTACGTAAATCTAAGCTATTAATAAGTTCAATAAACTCATTTGAATCTTTATCTGGAATATCGTACA
AAGTCATTTTAGGCAGTGGAAATCGTGTGTTGTTGTTAGCTAAAAGGGTATACACATTTTCACCCCCATT
CCCTACGAGATGACTTTCATAGGCACTGTTGATATAAAAAATTTCATGTTTATTTTTTTGTCCAATAGAT
AATGTTGCATTATTTATTAATTGTATAGAAAAAGATTTTTCTAAACGCGTGGCTAATGTGCTATATAAGC
TAATTTTTTCATCTAACGTGTTAGGGTTATCTAAAGTTTCTTGTCCATATAAACAGTTACTATTCGTTAA
TGTTATTTTTAGATCGTTAAAACGAAAATAGATTTTTTTGTAAAACTGATCGCTATTTTTTGTTTTATGA
CTATCAGAATTACTTATATTAATTAAAAAAACAATTGAAAATGTTTTTTTATCCATTGCGTTATGAACGC
GTACCGAAACAAAGGCAGTATTATTTTCAAATGTTAGTGTATTGATATCCTGAAAAGAAGTTTCAAAAAA
TAGCTGATGCCGAGTAGCGGATTCAAAATAATACTGAATCTGTGAGTGACCTATTTCTCCAGAAGGAATT
CGATAATCTATCGCGCTTATTTTTGAATCGGGTAAAACGGAGATGAATGTATTATTTCTTAATACAATAG
TTAGATTTTTAGAGGCATTGTCTGTGATAAAAAAACTATCCGGATAGTCTTGGTTTTCCCCGCCATAGCC
GTCGATAAAACAAATATGTTGATTGAGATAGAAACTATCTGATTTATTTTTTCGTCCATAAATTTTATTG
ATAAAATTGATTTGGATTCTACGCTCATCCGAAGAACAAAAGGATGGAACCGATTGTATAAGGTTATTTT
TCCCGCATAAAAATCTATCGGCATCAAGCAACACATAATGACTGTTTTCAGGATAAAAATGATCTAAAAG
AAGGATATCCGTTCCTCTACCTCCTTGCAGTTGGCCCGTGATAGACGTTCCTTGCAAATCAAAGATATTG
CCAAAATCACCGCCTACGTATTGTTTTTTACCATTGTTCACCATAAATAGATTCGGAGAGTGTCGAAAGG
CAATGACTTCGTCCTCGCCTTCACCTAAATCGACTAACGTCATATTTCCGGTTCTATTTAACGTATAAGT
AGCGCCTAAGGCTTTGTGGCAGACATAGCTCGTCGTTTTTGCATTTTTAGAGTCAAAGGGAGGCGGGGCT
GCGACTTTGCAAAATAAATTACCCTCATCGGGTTGATCTGGATTACTCTCTTCAAGCGTAAAATTTATTT
TTCTATCTAAATAAACTTTACGAATATTACATCGATCTTCTTCAAAACTGAGTGCAGAGAAAATATACCA
CTGAATAGCGGTATTATTTTTTAAAAAATGAATTGCTTGGCTTAGCAGCTGCCCATTTTGAGCTTTAAGT
TGTACATATTCTAAAGGATCTTGGTGGAGTAGACCTAATAAAAATTCAAAAAATTTTTCACTTCTTGAAA
GATGTACATATTTCTCAATGGCTTCGACGTGCTGTTTGGTGGCATAGCCTTCAGCACCCAACCACGCAAG
TAAAGCAATGCCTTCTCCAAGCGGACCGGTGACAGCCGATAAGCCAGTAATGATCCCAAAAAATTCAGCG
CCCTCGATAGTGGCTTCGATGCCGTCAATGCTCACAATAATACTATTGGAAATAATATTCGGAAGAATCT
CTTTATTTCCCATTTTATAAGCGTCTATTTCATTGTTAAGATTATAAGCAAAATAAATTGAGGTGGCTTT
CGCAACAAAAGGCGAAGCCATTTGCATTGCTTTGCCTAAAAATTTCCTTTTCACGCTCAATAAGACGTCT
TTATTCGACAACATATGAAGTATATTTTTATTCTCCAGACCTAAATAGGTTTCAAATAAATGGATGCCCG
AAGCTAATTTTTTTCCTTCAGTCAGTAAGCTGTTCGATAAGGTTCCCAAAAAAATACTACTGCTTATTAA
TCCAAAGTTAATAGCAACTTCATCAAAATGACCTTGAGACAAAGCCGATAAAATATCTTTGGTCATCATG
CCTGAACTGACATAGCGAGATACCTGATTTATTTTCTTTAAATGAGATTGAAGCTGTTGTTTTTTAATTT
CTTTAAATTTTTTTTGAGTCTCAAACGAACAAATACTTCGTTTTAAAGTATGCACAGGGCAATTCAATTT
CCAAACATTTTCCACTATTGTTTCCTGAAATCGAGAGAATAAACTTTTTGCGTAAAGTTGATTCGCTTTT
TTTGAAGGAACAGTCGACAGTTTTTTTAATTTAAATACAGGATGAGTTAAAGAATTATAGTAATTTAAAA
AAAAATGAATATCTATTTCAGAAAAAATTCCTGTACGCTGTTTATTATCAATATATGAAAATATATCATT
TAATATATAATGGACCCCTTCTTTGATATAGTAAGCCGTTGCAGTCCCTAAAAATTCTAAAAATTTTTTT
GTAGTTAATTTTCTATAAGCGAGGTCCATTAAAACATCACAATATCTTCCTTGGGTTACTATTAAAAGCT
GAAATAACCTTTTTTCTGGATATTTATATACAGCGTCAGTAATTAATTCTTTATGCTCTAATATATTGAT
AAGAAAATGAAGAGAATGAAAAATTCTTTCTTTGCTTTTTTTAAAATATTTTTCCCATTGAAGCATGATT
AAATTAATTTTAATTACTATAGATTGAAACTGAGTTGGATTCTGTTCTAGTTTAAATCTTAAAACTTCTT
GAACAAGTCGATGAATTGAATACTGTGTGTTTTCAGTAATGGACTGTTGTGTGTCTCTATCAAAACTAAT
CATGGAATAGCTTGTTAGTAAATACATACTTTTATTTAAGGCATCTCTATTCAAATTTTTGACGGAATAA
CAAAAATAATGGAGTTTATGTGTTGAAATATGATCAGGCCATAAATAGGCCATAATTGTTAAAATAGTTA
TTGCTTCCTCACCAAATTCAGCTTGTTTTATTTTTTCTAATGTAATGCTCCAGGTTGTAAAAATTGTTTT
GACATAAGGGTCATTGGAATAGTGTGAAAAATCAAACGTTAATAATTCATCCATTTTTTCTTTATAGAGT
GTTATATAGTCATCAAACGAAAAAGTTGGATCGGTTATTCTTCTCAATTTGATATAAGCAAGTGCTTGTT
GTAAAGCTAAAGGTAAACCTTGAAGTAAATCATTTAATGTTTTTACATGGATGGGTCCAAAAATTTTTTG
AAGATGGAATGATTTTTTAATCAATTCTTCAGCTTCATGTTCAGTAAAAAGCTTAAGTTTAAGCACGTTA
GCGACTCCTTCCCAGTGACTAAAACGTGAGGTCATTAACACAGTCGGCTTATTATCAGGCCGTGGTTTTG
GTAAATAAGCGTTAATCATTTCATAATCGTCAACATTATCAAAAATAAATAAACTTTTTCTATCCGAAAA
ATAATCATAAATTTCTTCGATAATTTCGTGTATATCTTTTTTTTGATCATATTGATCGTGAATAGCAATC
GTTAACTTTTTTGCAAGTTGATGAAATGAAGAGATTAAGTTTTCTTTCGTTTCCGCGTCAATCCATAAAA
CATTATGATCGTAATGTTCTGCATAAAGTTCAGCGTAGCGTAACGCTAATTGGGTTTTTCCTATTCCCCC
TAAGCCACTAATTGACAGTTGGGAGCCACTTGAACCGTGTGATAAAGAAAGATCATCTGTCGAATGAAAT
CCAGGCGAAATAGAAAGTTGAGAATACGAAGACACAATGGCAGGTTTTCTTTCCGACATTAAGATATCAT
GCAATTGTTTAAGTATTTCGATTCTACCGCTAAAATTTTTTACTGGACTTCGTAAATTAAAATAAATAGG
TTTTTTTTCTGTATGCTGAATAGAAACTACAGAAGAATAACGCGTACTAATTTTATTGAGAATGCGTTGT
GCTTCCGCTTGATTTTCCTCTATATTTTTTAGAATATAGTTATATTTTGTTGAAATAAGTGGATCTAGTT
GTTTAGCTTGAATAGTTCGAAGATCCACCTGATAAAAACGCTTATAATTTTCTTTTAAGAGGCCATGACT
ATCTTTTTCCCAATACAATAATCGCCGGTATCCAAATTGATTACCGGGATATTTCCACTTCACATAAAAT
TTATGACCCAAATTATCGGTTTCGAAATTAATTAAATCTGTTTTTTCATATAAATCACTTGTATTAATAT
CAATATTAAATTTATTTTTTAATGTATATCCTGGAACTTTCAATCTTGCTTTTTTAATATTGGGTTTAAA
ATATTTTTCTGATGGGCCTATCAATATACTCACTTCGATGAGTTCCTTGGAAATAGGCCTATTAAACTCA
AAATTATCATTGAGCGCATTAAACACTCGACCTACAGCGTCTTCAGCTAGTTTTTCAATGGCTATCTTTT
CACCGGCCTTGTCGGTTATTTGCATAAACTGAGATTCTAAGCTGTAAAAAATGTCAACAGCTGCTTCAGC
CAGCATAATACTTAATGTCTCAGGTCTTACTTCTGAAAAAATTCGAGTAATTTTTAATATTTTATTTTCT
GATCCGTAATATTTACTACTCATTGATCTCGCCGAAGCGGTTAATGAAGGAATGGAGCCCATAAGACTTT
GAGCAATCGTTATGCCCACCAATGCACCGGTTAATCCTGTTTTTAATTCGGCTTTTAATGCGTCCTCCGT
TAATAAACGATTTTTAGCAAGTAGATGATAATTACCTAACTCTTTTGTGAAAAAACTCATAAAGGTTTCT
ACATAATGTGATAATAAAAAATTTACTTTTTCTTTTTTATCGTGATCGGGTAACGTTTTTATTCGTTTAG
GATTAAAATTACTGGATAAAGAAGTAGACTGAGGTGAAAATTCTATGAGCATATTCGGATCTTGAAAAGG
CGACCAATTGTTTTTATTAAAAACGGGTTGATTTGTCAATTTTTCAGAAAAATATATTCTTTTTCCAATA
AAATATTGAGTATTGCGAGGGCGTTTCAATGTATTAATAACCCAATGAATCGATTGATTTTGATCAATCA
TTTGGTTAAGATCATAAGCATTTTCGAGCGCCCATAAACCACAATTAAAACCATCTTGCTGCTGAATAAA
TCCTGGGCTTAAATTAACTAAAGCGATGTGTAATTTATTTGATATTTGAGCATATTCTTCTGGAAGAAAA
TTATTTTTTGAGTCGGAAAAATAACCCACAAAATTTTCAGCTTGATAAGAAATAACTAAACTGACCCAAT
GATTATTATTTAAATTAATAATGAGAGTCAGTCGAGCGCTGGGATAATGAGTTGCCGTAATTTTTTCTAT
AAATGCTTCTAAAGCACGCGAAAAATGGGTAAGGGACCCGATGACTTCAAATTGAATGGGAGTTCCTGGA
ACTCCGCCAAAATAGTTATATTCTATTTGGGCAATGTCCACAATATCTTTTTGAGTTAACCAATAATTAA
AATTTTTTTTTAATGTTGCTGTGACAAGCGTTTCATCATGATCAAAACGTTTAACGCGTAATTTAAGTAA
TTTTTTTGGATTAACGTAAATGTTATTGAAAGGATTTAGAGTTGATTCTGGCGAAAGCGTCGTTGTGTTT
ACTTTATTAGTCTTTAAATAAATCGTATTGAAAGACTCTATTTTTGTTAAGCGCTTAACATTTGAATTTC
CTTTTTTTTCGATTTCCATTTATTATTCCTTTTCCATTTATTTATTATGTAGCATACCAAGGATAAACTA
TTATTTTAATAATATAAAGTATTCAGTTAAAATACACGAATAATTAATTGACTAAATAAAAATCTAGGCG
ATAGTTAAAGTTGGTTAATTTCAGCTACAAAGAGATATTTATTGGAGTGATATCGAAATTTTTTAAAGTT
CATCATGGGGTTTAGTATTTACAGGACATACAATAAAAAAATATAGAATATGCTACATAAATTCACAAAA
AGAATATCAGCATGATCCATTGCACGAACGAAAAAACTCATTATAAATGTTGTATTCAATAGGAAAATCA
CTATTTTTACAGGACATTTTGTATTTTTTTTATTTTCTTTTTCAACTTATACTTTAACTGTATGAATACT
AAATTATTAAATTATCAGGAGATAAACATGGCATTTAAACCCACAACTAAAATCACTCCCGATGTGAATG
AAATTATTCTTTTCACAGAAAAAAACTATACTGGAAATGCTTATTCTGCCATCATAGGAGATAATATTGA
CCTTTATAAAAATTTTAACCCGCTAAATGATCAGCTTTACTCTGTAAAAGTGGGTTCAGCGGCACAAGTA
ACTCTCATTAGGGATGATGGTTTTTCCGGACCTACACAAGAGACTAATAAAGATGTTTCAAGTATAGCCT
TAGGTGGTCCTGGAAGTGGACTCAGTAGCTTTATTGTTTTGCAGAAAGAAGGAAAATATGTCGTCCGAGC
TAACTTTTTGGATAAAACAAAAGAAGACCGCAGTATAATTCTGAAAACTAGTAATTTTAACCCAACAGGT
GATGGTGTAACAATCCCTAACCCAAATCCCGCTTCAGGAGAAAATCCCAATCTTCCTCGAGTTTTCACCA
TATTAGATGAAAGTAATACAGAAAATCTTCCAGCAACTGTAGGCCTATATGTTAGAAGAAACGATGGAGT
ATACGAAGATATAGGTGCGTTAATTTCAGTTTATCTTGCAGACAGTAAGAGAAACTCAAATGTTAAAATA
GTAAAAATAAAGAAATACGCTGATTATAATTATGGAGATTTAACATTTCCTAGCTCAGGTCGATTAGTAA
ACTTTATATGGAACGACGATAATGATTTATAATGTGATTCACAGCGGTTTTAATTGAATGCTCGAGGCGA
GAAAGAAAGTTACTAGAGGAGTTATTTTTATTCTAGTTTTGATGCAGATGGCGGCACAAAAAAATCAAGG
AGATTTTAGCTTCAGGAAAAGCTATTGGGAAAATTTACAAAAATATTCAGGAGAAGCTTCGTGGTAAGAT
GAGTAGACAAGATTTGCTAGGGCATAAAAATGGACGAATTACAACTCACTATTCGCAAGTCGAATTAATT
AACTTAATTCAAGCAGCCAATAAAGTTTGTGACTCAGATAGCCATAAACCTACCTTAACGGTACTAAGGA
GGGCTGCATAAGTTTCTAAGTCGCGCAAAAGTCGCGCAAGAACTTTTTGAAACTTTTTAAAAACGATGTA
AGTGTTTGATTTTAGTGGCGCGCCCGGAGAGATTCGAACTCCCGACCACCAAGTTCGAAGCCTGGTACTC
TATCCAACTGAGCTACGGGCGCATAACCCTAAGAAGCCCGGCATTCTAACAGTTTATCACCCATCCAGCT
AGCCTCCTGCTGAAGCAATTTGATAGTGATGTAGGGAATTTGTAACAATTCTCCCTGCTGCTTTAATCTG
TGAGCGTGCAGCTATCGGAATTGCTACAAAAAAATGTTTAGGAAATCCCCAAGGTGAACGATCTGATCTA
GAACTTCGTCGAAATTTAGACGAAGTCAAGAGCCGATAGGATACTGCATCTGAATTGCACGGTGCGGAAG
CATGGTCATTTCTGAGAGCAGCAAACAGTGGCCATCCGGAAAGCATCAGTACGGTGCATGCTGACACACC
GGCAGGTTGTTTTGATCAACTCGTATTTATGATGCAACAAGCCGGTTCAAATTCGACTGAAGAAAAACTA
CGGACTTATATTCAATCGATTATTCCAATTGTTATCCAATTAAAGCGTAGCACTAACTCGAAACGATTTG
TAGAGATAGCAGAGATTTATTTTGATACCAAATAAGCTAACGTGAGCATTACTCTTCAAAGACATCAGCT
AAGCTTCTAGCTTCTAAAATGGTTTCACTCCATCGGAGTAAAGCTTCAGAATCAGCTTGTTGTAGTTTAT
CCAGATAGCGTTGCGGTATCTGCTTAAATTTACGTTGCAATTGACGTTGCAGCATGACACACTCTCCTTG
CTGCATTCCTTGTTTGATGCCTTGACGTTCAATGCTGGTCACATAGCGCATATTGTATTCCTCTTCAAAT
TGCTTAATTTGCTCATTATAACTAATTTCTAGGGCTTCCGGCAAAGGAAGAATTCGGTCACTAAAGGTAT
ACAGCTCAATAATCGCCTTACGCGGATAACTTCGATCATAGAGAAGACACATCAATCTATTTTTTTGATG
GAAGCGTTTATCAGGATTCTGATGGGTTTCTGTTGCTGCTAGTTGCACTAATATCATCCAGGCAACGGGA
TTCTTACTCTCTATTAACAGCTGTTTTTTGTTACGATAATCGAGCAGTTTCACTGGATAAAAGCGAAAAT
CAACGATGAGTTGATCCCACATTGTGTTTCGATAGTGTTCTGGTCTCCATTTTGAATTATCATCAGTCAA
AATCACTAATACGATAATCGGCTGTTTGTAATGTAAACGGAGTCGACTGTAGTAGTCATAGACTCGTTCA
GGGAAATCGGCTTGACGAGATCCTTGAATTTCCAGATGAACTAAACTCTGGCCCATACAAGAATGAACTT
GCATTAATTTATCAACTAGTTGCTTACCAACGGCAGCTTTAGCAGTAATTGCTTGCAACTCATTCTCTAA
GGCGTGGTAACCAAAAGACCAATCAATTTTTTCATGTAAATGTGGATACAAAAACGCCATGGCGTGTTGG
AAGTAAGGGTCCAAAATACTCTTCCAGGCGGCATCACTCTCACTGGGTGGGAGCCTGTTTCGTTTTCAGT
TTTTGTCTTGGTTTTAATTTCACATTCAGTGTCAACAAAAGACATGGTAGTTCCTTATTGTTATCTACTT
GCCCAAAACAGATAATATTATATCTGTTATTTTGTTTGTCAGTCTAGTAAATAATTTTTAAATTTATTTT
TCTCATTAAAAATTTAAACGCTATTTAAATAATTTATAAGATACATTTTTTTGATTTCTACAAAATCATC
AATTAAATTTTCGAGCATAGTAGTAGTTAATTCTAAACTATCACTTAAGGCCCATAAGTAGTAATGGATA
ATGTTAGTATCATAATCCAGAAAATCATCACTGAGCGTGATGCAAGCTTGTGCTTTGGCCTTTTTGAGGG
AATTCTAATAGTAGTGTTTGTCGTTCTATGTAATCCTCCACTTGAAAAAATTGATTTGATACAGTTGGTA
CCATTTTACAATGTATTTTATCTGTAGAGGTATTAGGCATGAGATACCTCCTGCATAATGTTACCAATCA
ATAAAGATTTTTGATTCCTTAACTTTTCGCTGCGCTGACATAGGACGCCAGCGCAGTAAGTGAATTTATC
CAGGAATTGCCTCAAATCTACCGCCTAAACCTAGTCATTCAAATTTGTTATCTCTTGCTGGAAAACTGAA
AAAATCTATAAATTTCTCAGGTAATCCTTTAACTTTACAGAAAAAATTACGTGATGAATGGCAATCCACT
GGTAACCCTCCCGTAAAATACCCCAACCATTAAATAGAGTTTTTTGGTAAATTACTGACCAGGAGAGTTA
ACAAATGAAGAAGAAAAAGTTTAGTGAATCACAAATTATCACCGTGCTGAAAGAGTATGGAGCGGGAGTT
CCAGCGGTTGAATTAGCCCGTAAATATGGAATTGGAGAAAGCACAATTTATACGTGGCAAACAAAATACG
GGGATATGGAGCTATCGGAATTGAAGCGCCTACGTCAGCTAGAAGATGAAAATACCCGTTTAAAAAAAAT
GTATGCGACCTTGAGTAGGGATCATGAGTTACTTAAGGAAGTGCTTGAAAAAAGTACCACGTGGATCTGA
GCGGCGTGAAATCGTAGATGAGTTGATAGTTAACTATAGCGTGAGCATCAGTCAAGCGTGTCGTGTTATC
ACGATGGATCGTAAAACTTATCGTTATAAACCTAAGAAAAAATCAGGTGACCAAATGATTGAGTCATTAT
TAAAAAATTATTCTGCTGAATACCTACGGATTTGGGAAATTATTTAATTTAATTCGGCTTAAAAATTATC
CCTTTAATCATAAACGAGTTTATCGAATTTACTGTGAATTAAAGCTTAATTTAAAGATAAAACCAAAAAA
GCGTTTAGCCCCTCGAACCGCTATTAAATTACAGCAACCTGAGGGTATCAATCAATGCTGGTCGTTAGAC
GACATGAGCGACGCTTTAGTCAATGGGCGACGCATTCGTACAGCAAATATCATTGATGATTATCATCGCG
GTGGATTAGGAATATTAGTGGCTTATGGTTTACCTTCCAAGCGGATTACCCGATGGTTGGATCAACTCGC
CATGAAATAGGGCTACCCTCAGCGTATTCGAGTGGATAACGGCCCAGAAAATATTTCACGTCACTTCCAG
CAATGGGCGAAAATACAGGGGATTGAAATTCAATATATCCAACCTGGAAAACCCGCACAGAATGCATTTA
TCGAAAGATTTAACCGAACTTATCGTGAAGCTGTTTTAGATAGGTATTTATTTCGAAATATACAAGAAAT
ACAGAACATAACTGATAACTGGCTTAAACATTACAACGAGGAAAGACCCCATGAAGCTTTAAATAATCAA
ACACCCCTATACTATTTTCAATCCCTAAACAAAAACTACTCTATTTAAAAACTGGGGGAAGTTTGGGAGG
TTTACAATATATTTCTAGCAAAGCCATCAAAGTCTTCAATACAACACTTTCGTCATCTTGTCAGACACGC
TTTAAAACGTGTGCAAGCTTGGTCTATCCAATCAGTAATTAGCTTCCTTAATCCTATAATACGGGGTTGG
AGTTATTACTTTCGGAGCGGTGTAGCAACAAAGACATTCGCGTCACTTGATCAATGGATGTGGATCAAGC
AGAAGCGTTTTGTGTTAAGACGTCATCCCAATAAAAACTGGCGATGGCGATACACACGTTATTGGGGACA
AATACCAGGACGAAAAGACCGATGGGTGTTCAACGATAAGATTTCGGGTCGTTACCTGTTAAAATTATCC
TGGATTTCGATCAAGCGACATGTGCTGGTAAAAGGCAATGCCTCACCAGACAACCCTGCACTACGGTATT
ACTGGAAGAAACGTAAAAGACTCTGTAAGTAAGCAAACTGCTTGAGCCGAATGCAGGGTAACTTGCCTGT
TCGGTTCTGAGAGGAGGGAGGGTCAGTAATGGCCCTCTCTTACTCGACATGGATTTTTTTAATACTAAAA
TTCGATAAACTGAATTTAGCAGATAGATCTTCCCATAAAATTAGTTCAATATTATTATAATCAGGAAAGC
TTATTTAAAATATCAATTTTTTAAAATCAATTCTCATCACTTAAATATTGATAAAGCGACTTATAGAAGA
TTAATTCTACCACTGAAAGTTTTAAACTTACTCTTAGAGGCATTGCATGGAAATTGCAACAAAAAACGAG
TTACTTAACAAGTTTCAAATCGATGGCTTTTGTCTTCCTTCTAATAAATTATCTAGAAACACTCTGCTAA
AAATTAAAAAAGAATTAACCAAAATCGAAAAATTTTATACCGTTAAATTCTTGAGTCAATATTCGCATGT
AGTGATGAACGACACGCGTTTTATGATTCATGACCTGATGTTTGAAAATTGTCCTACTATACATGAGCTT
ATTCATTCAGGAGTAGCCGTTAAGTCGTTAAAAGAATGGACGGGTGATGCGCTTATTTGTATAAGTTGCA
CCTATGCGAGTTGTAAACCAGGGTATCCTGGAATTCCTATGCATACTGATTACGATCCCTATTCTAACAA
CCTTTATAGACCAAGTAATCCAGTTGCTATTCGAATACTCTATTACCTTGATGATCTCACACCAGATAAA
GCCCCGCTATGGGTGCTTCCAAGATCACACAATTCTCTAAATAAATCACTAAGACCTTCTACTGAATTTG
TTCATCCGCCCAAAGGGTATATTGAAGTCACCCGCAAAGCGGGAGATCTTGTGATATTGAATACAAAAGT
ATTCCATGGAGTGGGTCCAAACAAAACTAAAATGAGTAGACGCGTTTTAGCAATGACCTATCGACCAAGA
TGGGCTGCCCCATTGCATCCAGTGACAGAATATGATGCCATAAAAATAAAAAATATTAATTCAATGTTGC
AGCCACTCTTTTCTAACTTAAATACCGATAATTAGCTTGTTGAAATATCTAATGAACGTTATTTTCGGTA
CTGAGCGCTTAACAAATACATCTTTAATTAATCTAATTTATTACAGCTATGATTTAGGCTATCGGAAATT
TGATACTGCTCAGGCATACAACAACTTAACTCTATTAGGAAGGGCTTTTAAGAAACTGCAAAAGAGAGAA
ACGATACAGATTACCTCAAAAGTATCAAAGCCGTTCATTGAAAAATACTCATTTAGTGCTTGTTTTGAAT
TGATTTTAAGAGAACTAAAAGTTGATTATTTAGACTACTTATTTATTCACGCACCAAAAGGTATTAACCA
TCATACGACTATACCGGAAATGCTAAAATTAAAAGATCAAAAAAAAATTATTAAATGGGGTTTAAGTAAT
TACACGATAAAACATCTTGAGAAACTTAAATCGGATTATCTTTTACCAGATACATTACAGGTTGAAGTAC
ATCCTTACTTGAATGAAGATAAGCTCGTTCAATATTGCCATAATAATCAGATTGAATTAATGGCACACAG
TGCATTTGCACACGGTAAAGTATTTAAAGATAAAAATCTTTTACAAATTGCTAGGGATAATCACTGTTCG
ATTTCCCAACTGGTCCTTTCATGGGCCTTGCATCGTAAATATTTACCAATAATTAGCACGCTTAAAAAGG
AACATCTTAAAAAAAATAGTGAAAGTAAATTAATATCGCTTGAGGATAAAACAATAAAATTACTTGATGG
ATTTAATTCTAACAGTAGAATTTGCTTCAGTGAAGATTGGGCTGAATTTGATTAGAAGCAAGCTGAAAAG
AGCTTTTTCTTTTTAAAAAAACAGAATTATACCATGCAAAAAGTATGATAAGCTTGTTTAAAAGCATTTT
TTCATTTGGAGACAATACGCCCGATAAAAATTTTATCCATAAACACCTTGTTTTTTCTTTTGAGAAAAAT
TCATATATTCCCGCAGCTGAATGAAATAAGATTTGTTCAATATCAGCTCTCCACGAAGTCTTAAATTTAC
CGTGATAATTAATAAAGCTACCACAGCCATATTTTTTTATAAAAATTAATTCTTTTGGCATATATTTTAA
TGCCAGACGTTTGAGAATATATTTATTTCTATTGCTAGGTGAAAAAAATTTAACCTTATAATAAACCGGT
AACGATGCTGCAAACTCGACAATATGATGGTTCAAAAAAGGCGATCTTATCTCGAGTGAATGTGTCATTC
CTAATGTGTCTGACATTGAAGCACAATGATTTAATGTAACCAATAATTCAAAAAATAACTTTCCATCAAG
CAAATTATCAAAGTTTGACATCTTGTAATATACATCTAGATATTCAATTAAATAGGGATTATTAGAAAAT
AAAATCATATCATTGGTCAAAAACTTTAAGCTATAATTTGAAATTGTCTTTAGCACAGTTTTGGTAAAAA
AAGATTGGATATTTTTTATTGCATATTTCCTAGAAGCTTGGATAAGACATTGCTTCAAGAAATTTTTCCT
AAGAAAATTGCTATATGACTTATAACCCCCGAAAACCTCATCAGCCCCATTACCTGTTATTACGACTTTG
TGGTATTGACTTATATATTGACTCAAGAACATTGAATGAACTGTATCTAATATGCCTACGGGCTCGTCAT
AATAACTATTAGCCTTTAGAAAATCTTTGAAGGAAATATCTTTAAAATCGCAGAAATGTTCGTGAGTTTG
ATATAATTTTGCCACAATTTTAGCCCGATCTAACTCAGGGTCTATTGAGTTAGGTTGATGATTAGAACCC
AGCGTAAAGCTATTTATAGCTTCAGAATAGATACCGGACATATGTCCCAATAAAACAGATGAATCAATTC
CTCCAGATAAGGTAATACCAATAGAAACATCACTTACTAATGTTTTCTTCATGGTATCGCGTAATAATGT
ATCTAGCTGTTCAGTTGCCTCGTACGCTGTAATTTTGGTTTTGTTTGTAAAATCAATATTCCAGTAATTT
TTTTGCGTGACTTTATTTTTGCAATCAATTATTAAATAATGTCCAGGTATAACCTTATAAATATTTTCAT
ACATAGAATAGGGTGCGGGTGATTGCGTGTAGGCTAAGTAATTCAAAATTGCTATTTTTGATAACGGTGG
TCTAAAATCTGTAATTTCCCAAAATGATTTAAGTTCAGAAGAAAAAAATAAACAATTTTTATACCATGTA
TAATAAAGAGGTTTTTCACCAACCCGATCTCTCACTAAAAATAATAGTTTTTGTTTTTTATCATAAAGTG
CAAATGCAAACATTCCTTCTAAATGTTTTATGAAATCGGGACCAAATTTCTGATATAGGGGTAAAATAAT
TTCTCCGTCAGAAGTGCTTTTGAAAGGATAGTTATATACTAAGTTTTTAATTTTACTATAATTGTAAATT
TCACCATTGAAAATAAGTACGAGTGACTTATCATAACTTGAAAACGGTTGATTTGCATTGGATGAAAGAT
CGATAATGCTTAATCTACGGTGAGCCATCGCAATGTTATCATCCAAATAAACACCACTGCCATCAGGTCC
TCTGTGGGTTAAGGTTCCACTCATGCTATTTAATAAATTGCTTATATGAAATGATTTGTCTAAATTACTA
AGTATCCCTACAATGCCACACATGTTTGCTCAAACGATAAAATTTAAATATTTGTTTAAAACGCCTCTAA
GTTCATCATTAGACATATATTTCTCAGGCATTACTTCGGGTGCTCTATCATTGAGCGCTATATTTCTTGA
CCAGTCACGAGATTTTGACGGATGACACATGAGTGTTGCGACCATTTCTTTTGCATTTTGAACAATACGA
TGAAGCACATCCGGCTCTAAATAATAGTAATCACCCGTTTTATAATGTTTTTTTTCGTAAAGTTCCATTT
TGGTTTTACCAATTAGAGTCGTTTGAGTGTATTTATTTCTATAATGATATTCATCATAATCCATGGCGTT
AAAAACAGCAGAGTCTTTCCATAATTCATAATATAGATTACCATTTAATATAGTTGAGGCAAGATGCCAC
CGATGGCTATGTAGATTTTCTTGCGATGAGTTATCTGGAAACCAGATATGAAACCGTAAAGTAAAATATT
CATTCTTTAAAAGAACAATTTTGTAGAAACCATTACCTTGAAAATAGGAATCTGAAGCAATTCTTTTAAG
CTCATTAGGATTATTCATTATATCATGAATCATTTTGATGATGCCGCTTCTACCAAATTTTTTCAAATAA
ATAGCAAGATTGTTCATAAGCAATTCCGTACTATTAAATGTATAAAATAGTTGATAAATATCAGATGAGA
GACTCATCAAAGACCCCGAAACCCCATTTGACGCTTGAATAATCTCCATTAACTTTATGCTCCCTGTCAA
CGTTTAGATTTATCTATTCATACATTCAAACTACCCAATCCTTGAATTGGTTCGCATGCCAATTCATCAT
ATTATTATTTAGATTAAAAATCCCTATTGAACCACCCGTATGCAGCAGAATGGTTACTTTTTTTCTAGTG
GATTGATCTAATGAAGTTAAAAAATTTAAACCAAGATATGCTTTTATCATATAATTGGTATCTAGTAATA
AAGCATAATTTTGCAAAGCTTTTTGCATTGCATCTAGCTCAATTTTGCTCGGCTCATCGTATTTACCATT
AGACGGAAGTTTTAAAAGAAATACATTTTGAATGTTATTAGAAAGAAAAGGTATTCTTTTTAATAGATCA
AACTTCATATTTTCTAATCGTTTCATCCCTATATCGGGCTCATCACCAATACACATGCCATAAATATTCC
AAGACAAGCCTAGAATATCTGCTGCGACATGTAGTCCTAAACAAGTACCACCTGAGCCAAATGGAAGGAC
AATATTCACTTCACCATCAATATTGTTTTCAAAACATTGACCCGCAAGTTCAAAACCTAGCTCAATACTG
CCTACTATACCGGGCCATTCAGAAGCTCCTGAATTTATTCTATAAACAGACTCGCCTCTATCTAAAAGCG
CATCGACTATTTCATCCATCTTATTGGAGATATCTTCCCATTTACTTTCTTCGAACCATGTTACTGAAGG
ATTAAACAAACTCGTTAGCAAATAATTCCCTTGTGCATGGTGAGGCTTCTTTTGAGTATCACCACCATAA
ACCACATGAGCTTTCAGTTGGTTTGCGGCTGCAAAATAAGAAACCGCTTTACACTGATTAGATGCCACGC
TACCCGTCGTAACCAAAACGGTTGATTTTTTAGAAACGGCATCATCAATGATATAGGATATTTTTCGATA
TTTATTACCTGATCCTATATTGTCAATAGTATCTTCACGCTTAATATATAAATTAATATTAAAATCCATG
GACATTTGATGATTGTAAAGGAGGGGTGTTAAACGATTCTTATTATATCCTGAAAATTTATTAGCATAAT
CAGAAATCAATTTGTTGAAAATTTTTAGATAATAATTCACAACGAACTCATTTTCTAAATTTTAGAGCAT
ATAAATATGGGTATTGATTTTTATTTGATGAGTTAGACCAACCAAATTTATTATTTATATCTAAATCCTC
GAACAGCTTAAATGGTGTGTAGGGGTATTCTTTCATCTTTTCAAGCTTCATGGTAGTGTTCAGCAATGCA
CTTACCACATCAGCAAGATTATGTTTCCATCTATATTCAGAATATTTAATAGGTGATTCACGATCAGTAT
AAGTTCCGGTTGTCTCTTCACACACTGTTTGACCGTCTGAAAAGTATTGCAGTTTGCCGCTTATATTTCC
ATTGTAGACATAGTCTAGTATAGGGTGAAACTCAATTAAAACAAATTCTCCGTTTTTTTTTAAAACTTTA
AAAATTTCTTTTGCCCAGATATCCAAATCATATAACCAGCAAATAACACCATAAGATGAATAGATAATAT
CAAATGTATTTGCTGCTATATATTGACTTAACTGATGGACGTCTCCAATAATAAATTGAGAGTTAATATT
GGACTTTTTACACAAGATTTTAGCATAATTTATTGCTTCTGATGATAAGTCAACCCCAACAGTCTCAGCT
CCCATTCGAGAAAATGATAATGTATCTAGCCCGAAATGACATTGGAGATGAAGTAATTTTTTACGAAAAA
CATCTGATAAAAATTCCCGCTCTGGAAAATTTAAAGTCGATTTTCCTTTCAAAAAACCTTCAACATCATA
AAAACTAGAGTTGATGTGAACACTTGTCCTAAGATTCCATCCATGTTGATTTGTTTTAATTTCAAATTTC
ATATTCAAACACCTTTTTTAAGGATGCACTTTGTGTTGCATGAACAGGATTTTTAACCAAATAACTACCC
ATCATGAGATAATCAATTCCCGATATAAAGAATGAAGAAAGCGAATCGTAAGGGCTTTCATCAATAGGTT
TTCCACGAACATTTAATGACGTGTTGATCAAAACAGGTACTTGCGAATATGCTTCAAATGCTTTAAGCAG
GTCATAAAGATAACTATCCTGTTCTTTATATATAACTTGTGCTCTTGCAGTTCCATCATGATGCACGACA
GCAGGTATTTTAGCCTTTGCAATATCTCGAGCTTTTACAATTAACATCATATATCGATTGGGTAAGCCTT
CAAAATAGGTTTCAAAAGAATCAGAGGTCACCAAAGGTGCTAAAGGTCTAAATTGTTCTCTCACTTTTAA
TGAATTTAGTTTAGTGCGAGTTTTTTCTGATCGAGGGGAAGCTAACAAACTGCGATTGCCAAGCGCGCGA
GGACCAAACTCCATTCTACCCCGATGAAGTGCAACAATTTTCTCATTAGAGAGTAACTTGGCTAACGTCT
GAATAGACTCAGATAATGAAAGTTTTTTATAGGATAAGTTTGCTTGTTTTAGCGATGTTTCAATTTCATT
ATCTGAATACTCAGTGCCCAAAAACATTGATTCCCAAGATAACTGTGGACAACCACCTGATTGCACCCAA
CTTAACGCCGCAGCTCCAATGGCTGTCCCTGCGTCATGTGATGCGGGCTGAATAAAATAATTTTTCACAA
CAGGGTTACTTACTAAGCGGCTATTAGCGAGTATGTTGAGAAATGTTCCACCCGCTAAACAAAGATTGGC
AGCGTGATATTTTTTCATAAAATGCAGCATTATATGCTCTAGGATTTCTTCAAGTCTGATTTGAGCCGAT
CGTGCCATATCGAAATGCTTTTGATCCAAAACAGAATTGTATTTACGTTCAGTACCTAAAAATGAGCTTA
AATTAAACAGCTTCTTAGCATCAATAGCGTATAACCCATTAGGCTTTATTAAAACAAGCTGTTGCATTTG
TTGACGATATAAATCTTTTCCATAAGCAGACATTCCCATGACTTTATATTCATCAGAGAAAGGTTCAAAC
CCCAAGTGTTGTGTCATACATGAATAAAAAAATCCCAACGAGTGTGGCAAAATTGTTGACGCTATTTTTT
TTAAATAACCCTCTTTTCCTAAATAGATGGATGTAGTCGCATTTTCGCCACTACCATCTGAAACAATCAC
GAGTGATTCAGAAAAACCTGAACAAAAAAATGCGGATGCAGCGTGTGACAAATGGTGATCCCATTCTTTG
TAACGCACATTTAATAAATACTTAGGGGACATAATCTGTTTTGTGCGATGTGGTATTTCAAAGCCACTTT
TTATCGATGGAAATACATTCGATGCAGTTCGAAATGCTGAAATCTCCTGTTTGAGTGAGGAGCGTCTGCG
GTTAATTAAACAACCCCATAGACTTTTCAAATGAGCCCATCTATCATACGAGTAGGCAATCTCATGAATA
TCTTTAAAGGTCATGTTTTGAGAGTTTAAGGCAGAATATATTGCTTGAAATGGCACATAGGTTTGATATG
GACTGTATTTTCTGCCATGTTTAATCCGAGTTAAGCGTTCGTCTTCCATTGCAAATAGCAACTTCCCATT
TGCGATTAAAGCAACAGCGGGATGTTCAAAGAAGCTATTTATTCCTAAAATATTCATTTTTCCTTATCTC
TTTCGGTTTACAATCAATTATGTAACGCGAACAATGCAATGTACCAATTGTTTCTGACAAAGGTAAGTCA
AGAAATTGAGTTGCAAACGCATCTAAATCAGTTTTTTCATTTAAATAGGCAATAAGATTTTTTTGTTCTA
TATTCATTTCTAGCAACGGACTACCACCTAATTGACTCAATTTATCGTCTATAATTACTGCTAAATCCGC
AGATGATAAAAAAGGAGCTCTTGTATTGGTTAGGGCAATTATTTTTTGATAATGATCTACATAATCTTGT
TGTGAAGTGCCTCCTACTGCTACTACTCCAGGAAGCAAACAACGCATTAAATAGGCCAAAAATTTATCGG
CAAAAATATCTTCATTTCTTAGTGCGTTTGTTAATGATTCAACCGAGAAAACAAACGGAAGTGGAATATC
TATGTCCTCAATATGATATTTTGCATTATTACCAAACCCAACGAGCTTTAATGGATAAAGACGCGTATTT
TTTCTGTACCAAAAAAAATCTGGTGTTGATTTATTGATAACCTTATTTTCATTTGAGTTAACAAAACTAC
GTTTTACATCTATAAATGCGTCTCTTACGTTGGGATCAAAAAGTAAGGTATAAACAGGGCTATAAGTATC
CCTCAAATGAATTTCTGTCAAACGGGAAACCATACTTTCGTCAAAGGCTATCCGTTCTACTTTTCCGGGT
ATCTTTAATAAATCCCATAATATTTTATTACTTTGATGATAGCCAAAAGAAGGACTTGGATAATTTCTGT
CATTTATGCTATTTAACAGAGAAGATTTTGCGAATAGTTGTTCACCTGAAATTAATTTAATCTGAACTTT
AGTTGGTTTTGGAAGACAGCAAAAATTTGAGTTTTTAAGCGTGCGCTTTGAAAATGGAAGTATAGAAAAA
AGAGAGCTCATAGTACGTAAAAAAGTAGGGCCTTGAATAGGATTACGTTTCGACAAACAACTTACGGTTG
TACATTGCGATGTAAACATTTTGTCAATGTCATTTTCTTGGCAAGCAATCGCATACATAAAATTATTTAA
AAATGTCTCTGAATCTAAAAGTAGACTCGCATGATCGGCTTGCTGTATTACGGGCGTTTTTTCTAATAAA
GCACATTGATTATCAATGTTAGTTTGTGCATGCTGATGCAGATAAATGGCAATTGCTTTTTGAAGATATG
AAAAATAACGATTGTTTTTTTTATTAGGCGAAGGGATTAGGTTTTTTAAATATTGCCTTAATGATAAATT
TAAACTAGCTTTTATACGTTTGGCTAATTTGAAATTTTCTAAGTCAAACTGATTGATCAAATTTAATGCT
TCAGCAGATATCATAAATAAAAGCTTCGGCTGAAGTAGCATTAATATATGTTCTTAAAAATTCGCTTATT
TGCCCATTAGGTAAAGATTCAAATTTAAAACAGAAATTGGGTTGATTCCTAAGTTGTCTGATTTTCCTTA
TTTTTGATTTACCCACATCAAGTGCCTCATTATCAATAGCAATAAATGCTTGGCAAAGCTCCTCAACATC
ATTCATTGATGCCCCATAACGCGTAAATTCAGATAATGATAATCGGAAACCTGGAGAATGAATGCCTGGT
AATTCTTGAAAATAATTTAGATACAAACCTGCTTCACAAAGCTTGCTAAATAAAATGCAAGCTTCTTTCT
CACTTTCAAAAGCCACCCATAGTTGATGGCATTCTGTATATTTTTTACCATGCTTTACTACATGATAGCC
AAATTTATTTAATAACTCTCCCATATAGCGAGTATTAATGACAATGTTTTCTGCATATTTTTTTCCTTTG
CAAAATTTAAATTCAATCAGCGTAATAGCTAACGAAATGACACTTGCCGCATGATGATGACTGACGAAGT
GATCCGTTGCCGACTCAATTTTTTTTGAAAGTATAGGATCGTTCGTGGCCAAAAAACCTTTATGAGGGCC
AGGGAAGGTCTTATGGGTTGAACCGCCAAAGCAATGTGCGCCCTCATCAAGAGGGTTATTACATACACCA
CCGAAAATAAGTCCATTAATATGACTAGAATCATAGTGAATGATGGTTGATGGTGAAACTATATCAATAA
TTTCACGCATTTTTTTTACAGAAATTGGAAATAAGAAAGTAGCTTGATCGATATAAACTAACGAAGGTTT
AACTTTTTTCAATATATCTTCAAATGCAATGTAGTTTATTTCATGGCAGTTAGACATTGGAATATCATTT
ACTTTTAGAGCAAGCCTTTCTGCAACTACACTACTACTTGGATGTCCACCGCAAGTCAATGGAACAGTAA
GAATTGAATCTCCTCGTTTGGTTAAAGCAGCAAGTGTTACCGTCATACAATTAATACCTGAAATGGGTCG
AACATTTATATATTTTGCTTTAGCTAATTCGATAAGTAGAGGTTTCAAGATAGTTTGTTCGATGCTAGCT
AAATGTTGACCGCTGGGGAAAACCCATTTACCAAATAGTCGTAAATCATCAAGAAAGTAACGCGATTGAT
TGTCCAAAAGGTAAGGTATACGAGCTAGTGGCGAAAGAACATTTTCGCTCGGAACTAAACTAATGGTTTG
CTTTGTGTATTTTTCATGCTCAAGCAAAAGTTCTAAAAGTTTATTGATGTTTAATAAGTGCTTATCCATG
ATTTCTCTATTCCTTGAGATTAAAATGCGTACTTAGAAAACAGTCTTATTAGGATTTTTAATTACACAAT
TTGTATATATCCTTAATCTAATTATTGATAGCAACATGACTTTTAACACCCATGAAGAACTATTATTACA
TATCTGACATAAACTTTGCAATCTTAATATCACGATTCAAAAATATAAATAGAATACAAATAACATCATG
AACAACTATTGATTGAATGACTTAGATAGAAAATAAAATCATGGTAATATTTATGGTAATATTTACCTGG
TTTAAAGTCATTAAACAGAATCTTAATCTTAAATATATGGAATTAACTTCTCAATTTAATACTGAATGAT
GAGAAAGAGAGAAAGGGAATATGTATAAATATATCATTTATTCGTCTTACTCAGCAGGTTTTGAATTTGC
ATGTAAAATCAGAAAAAAAAGGGAAATACTAATTCTTTCGCCCTGTAATTCACCTTTTAAACAACTCTAT
AAACATAAATTTAAAGATAAATTATATTTATTCTCGGATATCAAAGATCCCACTTTATGGGGCACCATAA
ACGCGTTTCAACCGGATTTTATAGTCTCCTGTGTATTTAGTGAGAAAATACCCAATGAGCATATTCAACA
AGCTAAGATTTTAGCGGTTAATATTCACCCTTCGGCACTGCCGGAAATTAGAACGGGAGATTCATCATTT
TGGAATATTCTTTTAGAAAGTGAAACCTATACAGTAACCATGCATAAATTAACTGAACACTGGGATAGTG
GTGATATTATTTTCTCAGATAAACGCAAACTTCAATCTTATGCGACAAAATCTTCTATGATTGATGATTT
TCGCTATTATATGAGAGATAATGCCGATCGATTTCAAGCAGCACTAGAAAGTAAAAATAGAAAAATAATT
TTTCAAACTAATGGAAAGTACTATCCGAAACCAAAAACAAAACACTTCTATTTGAATCTTGATGAAAGTG
CAATTTTTATTGATAGACTTATTCGTGCCTGTAACGATGAAATTAGCGTTATTGTAAGATTTAAAGAGTA
TCAAGTTATACTACTTGAGTCTATAGCATTGCCAAAAACCTCAACCAAACCCCCAGGCTTTATTGAAATA
ATAGATAATAAATTAATATTAAATACCGTCGATTATAAACTACAAATTAATGTATTGCATGTTGAATCTT
ATGGTTACATTAGCGCCGATAGGTTCATTAGTATTTTCGATACAAGCATGTCGCCTGTGTCACCTAGATT
CGAACCCAATCTACCAAACAACATTTCGATTAAAAAAATATATAAACTTTATCAAGATCATTTTTCACTT
AAGGAAAATTTAAGGGAGTATTCAAGGAACTGTGTCAACGCTAAACTAAATTAAGAATTTTAGGAGTTGA
CATGAAACAAGCGATACTGAGTAAAGAATTTGAAGCTGAAGCGATAGCCCGACTAAAATCAGGAGAATCG
TTAACAGGAAAAGACGGAATATTAACGCCGTTAATAAAACAAATTATCGAAGCGTCGTTAGAAGGTGAAT
TAGAATCCCATTTATTATCAGAATCGAAAACGCCTGAGTTATCGAACCGACGCAATGGAAAAACAAGTAA
AGTATTAAAAACGGAGACAGAAAGTTTTGAGCTGGAAACACCCCGAGACCGTCTAGGAACGTTTGAACCG
CAAATGGTAAAAAAACGTCAAACGGTTTTAAACGAATCCTTGGATAACAAAATACTATCGCTGTATGCAC
TTGGGATGAGCTATGAGGCGATCCAAGACCATCTGGCGGATATGTATGGTCTTGAGGTTTCAGCGGCTAA
AATAAGCCTGATAAGCGATAAGTTAATGCCGGTTATAACGGAATGGCGAAATAGACCGCTAGAATCTGTG
TACCCGATCGTATTTCTCGATGCCATGCATTTTAAGGTACGTATTGAAGGTAAAGTCAGTAGCCGTGCTT
TTTATTCGGTTTTAGGGGTTAACAACCAGGGTCGTAAAGAAATTTTAGGGCTGTATCTTTCTGAAAATGA
AGGTTCTCGTTTCTGGTTAAGTGTCTTAAATGATTTACGTGCTCGGGGAGTTGAGGATATTCTCATTGCC
AGCATCGATGGATTAAAAGGTTTTCCCGAAGCCATTGCTGAGGTTTTCCCCCAGACAGAAATTCAGCTTT
GTGTGATTCATCAAATCCGTCATTCATTAAAGTATGTGACCAGCAAAGATCAAAAATCCTTTATGGCTGA
TTTAAAATTGGTTTATCGTGCGAGTTCCAAGGACTTAGCCGAGCATCACCTATTAGAACTCGATGAAAAA
TGGGGTAAAAAATATCCTGCTGTGATTAAGTCTTGGCAAACTCAATGGGATAAGCTTTCCCAGTATTTTA
AGTATCCTGAAGAATTAAGGCGTATTATCTACACAACCAACATTATTGAAGGGTTTCACCGGCAAGTACG
CAAATATACAAAAAATAAAGGGGCTTTTACCAGTGAAAATGCCTTACTTAAATTAATTTACTGTGCCTGT
CAAAAAATACTAGAAAAGTGGTGCCAGCCCCTGCATAATTGGGCTTTAATTGCTTCTCAACTGCAGATAT
TTTTTGATGGCAGGCTAAATTTACAGTTACGATAAATTATTAATGACACAGTTTGGTGAACACTCTCAAA
TTTAAAAGCTTCAGATTTCAACGGTTACTTACAAAATAATCTAAAATCTTAATAAAACTTATGAAAAAGC
TTTGTTCAATATTATATACACCTTAACTGTTGGTTTCTGAATCTGATTTAACCAAAGATTATAGGATCAA
AACTTTCTTTGACTTGATCTAAGCAACAGATGGAATTTATGCAAACGATATCCAAGACTTATCTGATTCT
GACCAATACAAATAAAATTTTACAAACATGATAAGAGCTGCGACTTTAATCAGAAAGTCAATAGATAGCA
TTAATAGAAAATATATCTTAACAAAGTTTTCACTATGCCTTGTACTTTTCATTGACTCTTTTTGCATTGG
CTGCATCATGCCTTCATTAGCTGATCTTTTATTGAATCCAGAAAAATCATTTCTTAAAATACAGACCTCT
TTGCTCTTAAGACATTTTTATTATAATTTGGCAATTAGTTTGCCCACTATATTTGTTTGTATGGGTGCAT
TAATCCTAGGAGCCCTATCAGATTTGATCGGTAGAAAAATGGTTTTACTGATTGGCTTGCTCGGAGTCGC
AATAGCTTGTCTTTTTTCTGCTATAGGAGTTAAAACACACAACATTATATTGTTTCTAATTGGACGAGTG
TTGATGGGAATTATGGACGGAAATGAAGCAGTTGCTCAAGCCTGCATGGCAGATCTCAGCAATAATAAAG
AAAAAGCAATCAACATGAGCTATGTTTCGCTAGCGATTTCACTAGGATTCATATTAGGCCCTTTAGCTTC
TACTATTTTAAATCGAATCAGACAACCATTTTTTTTGATGGAGCCATCCCTACCATTTTATATGTCCACA
TTAATACTTTTTTTTGGGTTTATATTTATTTTATGTTTTCTGAAAATCCCCAAAACACAAAGAAGGAATA
ATCAGAAAAAGATAGTTTCGAATTTTATTCAAGCTTGCTTAATTGCGATTAAGTCAAGGCAGCTTAGATC
GATGATTAGCATACTCTTTTGTATACAAGTGGCATGGGGAATTTATTTTCAGTCAGCTTCTGCATACTTT
GTCAATGTATTCATACCCCCTCCTGTTGCAATTAGTTTTTTTTTCTTAGTTATGGCGTTTACCTTTGCAC
TTACATTCACGATACTCATACGAGTAGCAATGCAGTACTTAAGTTCAAACTATTTAATTATAGTTGGACT
AGTTTCGATAATATTGTCCGCCTCAATTTTGATTATGGCTAAAAATTACCATACTTTTTATTATGCTTGC
ATCATGATAGCAATAGGAGTTGGGATATCTTCCAATACGATATTGGTATTAATTTCAAATGCAACAGATC
AAAGTGCTCAAGGACAAATAATAGGACTTACTTTATCATTTACGTCAGCAGGTTGGTTGATAGCGTTAAT
ATTGAGTAGTATTTTTTCTGCAAATTACAGCTTTTGTTTCATATTGATGATGGCATTCTGCGTTTGTGCT
TTTTATCAGTTATTAAAATACATTAAAACAGCAAAGTCGTTCCAATTAATTATAAATAGAAATTCTTCTT
AAGAGCGCTAATTGATTAAGAACAACTTTTTCATGCAAATAAATAATACGTCCACATCAACTTTTTGTGC
TAGTTGAGCTAGAGTTTAGTATGCAAATAAACAAAGAAGTGATGGTTTGAAAGGGTGTAAGTGTGCTTGA
TCTGGTGGCCGAAGGTGGAATCGAACCACCGACACAAAGATTTTCAGTCGCACACTTAAATCATAAGTAA
TTGAAAAAACAATATTTTTATAAACTGGACGACCCCCTCGAACCGCTATTAAATTACAGCAACCTGAGGG
TATCAATCAATGCTGGTCGTTAGACGACATGAGCGACGCTTTAGTCAATGGGCGACGCATTCGTACAGCA
AATATCATTGATGATTATCATCGCGGTGGATTAGGAATATTAGTGGCTTATGGTTTACCTTCCAAGCGGA
TTACCCGATGGTTGGATCAACTCGCCATGAAATAGGGCTACCCTCAGCGTATTCGAGTGGATAACGGCCC
AGAAAATATTTCACGTCACTTCCAGCAATGGGCGAAAATACAGGGGATTGAAATTCAATATATCCAACCT
GGAAAACCCGCACAGAATGCATTTATCGAAAGATTTAACCGAACTTATCGTGAAGCTGTTTTAGATAGGT
ATTTATTTCGAAATATACAAGAAATACAGAACATAACTGATAACTGGCTTAAACATTACAACGAGGAAAG
ACCCCATGAAGCTTTAAATAATCAAACACCCCTATACTATTTTCAATCCCTAAACAAAAACTACTCTATT
TAAAAACTGGGGGAAGTTTGGGAGGTTTACATCTGAAATACACCGAAAGTATTGCTAGAAAATTGTGTAC
CAGAATTACCAGACTGAGATTTAATCTACGTAAACTATCGTGGTTTTTAGTAGGTTATTAAGTTTGCAAA
GTTAGGAATTTGTAAGCATTTGGAAAACACCTTATTTTTTAACGCTCGTTTTCTGAACGGATAGTATTCA
TTGACGTCTAAAATTATCCAAAACTTCTTAGAATTTTTTATGACAAGTTTAAAGTTTTAAATCAATACTA
TCCGTGTGCAATGACAAATGATCGGATAAGTTATTTTCTTCAATAGACGTGTTAAAAAAATGACTAAGTT
TGCTTGATAAGTTAGTTTTAAAATCCTCTAACGTGGACGTATCTAAATGTTGAACATGATCTTCGAGTGT
TTGCTTAAGAACAGTAAGTTCAGGACTTAATTGAGGCGTATCCACATTTGTTAAAGCAAGCATTTGAGGT
AAATTATAAATCAATGCCGCGCCGAGATTGGCTATCCATTTTAATGCTTCAGCAATGTCTCCCGAATAGT
CCATTTTTTTTAAACTATCTGCCATGGCTTTGTGTGTAGTAAAACCTGAAAATAAAGCGGGGATGAGCAT
CAATACCGTCAATAAAGAAGGTCGTTTAAAGCGTATAAGCTTTTTACTGATGCTATTTACCCCTTTTATT
GAAAACCCTGCGCCGGGTATTCCATTACCTAGTGCAGCGAAGACACCGAATAAACAACTGATAGATTGGG
AAGTAGATAATTTTTGTTCTACTAAATCGCGCATTCCAAAATAATTAATCAATAAATAAGCACTCAATTG
CGGAATACTGAATAAAGCAATAGTACTATTTAAAAAATAATAGCTTAATTTTTGACATAAATTAATTTGA
GAGTTAGCGAATAATTCACTGTCATGATGTTGGGTAGATGATCGTGAAATTTTTTCAATCATAAAATTAA
TTTCTTCAATCAGTTTTTCTTTTTGCAAATCGATTTTATTTTTTAGAAAAGAAGTGATGTAATTAATTAA
TTCTATGGATCCTATCACATTAACACCAATATTAAAAAAAGCAGAAATAGTTTGTAATAAGATAGTTGAT
GTATCATTATAATTTCCCTCTTTATCGACGAGGTTCATTAATAGATTGGGTGCAACACACATCATGGAAA
AAAAAAGTGCGACTGAAAGTCGGTAGGGCATCTTAAACAATTGAGGTAACTGATCGAAAAAATCTCGATA
AGCTTGTAGATTAAAAATAAAATTAGTTCCGATACCACTGAGGGCTGCAATTTCTTTTAATCCATTGGAA
ACCGAAGCGCCTGCTTGGTAGGCCGGGGTATAATACGTGACAACACTGACTAAAGAGACGGAAACGATAG
CAACCGTTTTAAAAGTAATCTGTTTAGCGGATTGAATTGATTTTTGAAAAAAATTGAAAGAATTCGTTGG
TGCAATTAAAGGCAAATTTTCTGTATTATCAAGCATTTTATTATCCTTAGACAAAAGGTATCCTATCCGA
TTTTTTAAATAACTAGAATAGTTAATCTTTTTGAAATTAACAAGGAATGGATAAAAAAATAAGTTCTAAA
TTTTATAACGAGCGATTAAAACCAATGATGAGTAAGTGTCTTTTTTCATCAAGCCCTGTGATACGTAAAG
CGGGGGTATCTATTAATTGAAACTGATTGTCAAGGTTATTAATTTCTTCGATAGGATATCGTCCTTTCAT
CGCTAAAAATACACCATCTTTACAACATAAATGTTGCGTTTTATGTAAAAAATTATTGAGTTGGCTAAAG
GCACGACTGACAATGCTATTAAAACATTTTTTAACGTCATATTTTTCGACGCGTAGTGAGATGATATCAA
CGTTAGATATCATGAGCGTTTGTAAAATGTAGGTTAAAAAGCGCGTTTTTTTTCCATTACTGTCTAATAA
TGTGAAATGATAGTGGGGATGGGTCAGTGCTAAAGGTAAGCCCGGTAGGCCTGCCCCGGTTCCCACATCG
AGAATATGAGGACCTCGCAAATAGGGACTAATAGCAAGGCTATCCATAATATGTTTGGAAAGCATCTGCA
AAGGATTACGTATGCTCGTTAAATTATGAATTTGATTCCATTTATGCAGTAATAAGACATAATCGACGAG
CTGTTGACTTGTTTTTTTAGAAACCTCGAACCGATTTCCGCTGAGTAGTTTCAAAAGTTGAGTATGTAAG
GATTTAAAATCGATCATCGTGTTTGGGTTTTGTATAAAATTAACTTTTTATAAAAAAGTTTCTAAGCCAT
AAACTAGTTTTTTCAATGCCATCACTTTTTTACAGGCCAATAGTACTCCAGGCATATACGCATTACGATC
AATGGTTTCATGCGAGATGGTTAAGTTTCCACCAGGATGACCAAAAAGAATCTCTTGTTTAGCAAGAAAC
CCAGGTAAACGTAAGGCATGTATTGGAATTTTATTCTTAAGTGCACCCCGTGCACGGGGTATTGTTTCGT
GAATTTTTTTTGTACTCGGTTGTGTTTTTCGAGCGGCACTCAGTAATTCTGCCGTTTTTAACGCCGTTGC
GGAAGGCGCATCTAATTTTTTTTCATGATGCGTTTCTATAATTTCACATTCTGAAAAATAGTGTGCCGCT
TGTTCTGCAAGTCGCATCATTAACAAAGCACCGATACAAAAATTAGGTGCAATAATTCCTCCTAGTTTTT
TTTCAGCACAAAGTGTTTGCAATTCTTTAATTTGTTGAGGATGTAAACCACTGGTTCCGATGACAGGGTG
TACGTCCGCGAGTATAATACTTTTCGTATTTTTATAAACAGCCCGCGCATGCGTAAAGTCTATAGCAATA
TCCACTTTATTCGATAGCATGGCATTTTTTAATTCGTGGGTGGTTTGTGTTTCTGCGATTAAATTAAAAT
GAGGTTCTTGTTGGATCGTTTTAACAGTGACTTGACCCATTCGACCGAGAGCACCATTAATAATAACCTG
GATGGACACTGTAAAATTCTCCTGTTTTTACAAAGGTTTTGAGCTGACTATACGCTATATTTTATGAAAT
GATCCAATAAAGTTGTTCTTGAGTTCATTTTAGTAATAAAGTCGATTTCAATGACTTTAAATGGAAAACC
ACGTTGATATTATATTTTCCACCGGTCATTGCTAATCCTGTGGCGTATTATGAACGGGAACGGTCAAAAA
CAGGCCCCACCCAAAACGACAGGGATAGGAGGCTTGTACAGTGGGCAAAGCTTGTTTATAGTTTTTATAA
AATAATAGGTGAAAAATGACTGATATCAAAACAACTTTTCTTAAAGATTACACGCCACCTCATTTTTTAA
TAAAGCACGTAGAACTTACGTTTCGGCTGGATGAGGCATTAACGCGCGTTAATACACGGATAACATTTCA
TCGAGCGACAGTAGAAAATAAGCAGGAACCGTTGATTTTACAAGGTGAACAGTGTGAATTGATAGCGATT
AAACGGGATGGCCGACGTCTATCAGAAAATGAGTATCAACTGAAAGAAAATACGTTAATTATTTTCGATG
TCCCTGAACAATTTAGCCTTGAGATTGAAAATACAATTAAACCGAAAGAAAATGCCGCGCTCAGTGGCTT
ATATGTTTCACGAGGGATTTTTTGTACACAATGTGAAGCCGAAGGATTCCGACGTATAACTTACTTTTTA
GATAGACCTGATATATTAGCCCGCTATACCACAACGATCATTGCTGACAAGTCAAAATACCCTATTTTGT
TGTCCAATGGAAATAAAATGGCAGAACACGATTTGAAAAATAATCTACATTCGGTCACGTGGGAAGATCC
CTTCAAAAAACCAAGCTACTTATTTGCCTTAGTTGCAGGGGATTTAGAATATTTACAAGATCAATTTGTG
ACCCAATCACAACGAAAAATTTGTTTACAAATTTTTTCTGAAAAAGGCCAAAAAAATAAATGCTATCATG
CGATGAATTCTCTAAAAAAAGCAATGCGTTGGGATGAAGAAGCGTACGGACGTGAATATGATTTAAAACT
ATTTATGATTGCTGTCATTGATGATTTCAATATGGGGGCTATGGAGAATAAAGGCCTTAATATTTTTAAT
GCACAAACGCTTTTAGCGGATCCGAATTCAGCGACGGATGCCGATTACAACTATGTTACGAAAGTCGTTG
GCCATGAATACTTTCACAATTGGACGGGTAATCGCATAACCTGCCGCGATTGGTTTCAACTGAGTCTGAA
AGAAGGCTTAACGGTTTTTCGCGAGCAGGAATTTAGTGAGTCAATAGGCAATCCTGCAACGGAGCGTATC
CATACCGTCAGACAATTACGATCGCTGCAATTCGCTGAAGACGGAGGCCCTTTAGCGCACCCGGTGCAAC
CTGAATCTTACATTGAGATCAATAATTTTTATACGATGACCGTGTATGAAAAAGGTGCTGAAATTATTCG
GATGATGAAAGTCTTAGTGGGGCCAGAGGGTTTTCGAAAAGGGATGGATCATTATTTTACGACGCATGAT
GGGCAAGCCGTGACGATTGAAGATTTTGTTCAATCCATTGAGAAAGGAAGTGGTTATGATCTACAGCAAT
TTCGGCGTTGGTATCAACAATCCGGTACACCGGAATTGCAGGTTGATTATGATTATTCACACGAGGAAAA
AACGTTTCATTTGAGGGTGAAACAACAATGCCCTGCGACGCCGGGTCAACCCATTAAAAAGCCTTTCTAT
ATTCCTTTTGTGATGGCCTTGTTACAGCCTGAAGACGGCCGACCTATTGAATTACAACAGGTAGGAGATG
CCAAACCCAGGGGTAGGCAATGTACATTAAAAATAAGAGAAACGGAGCATGTTTTTCAATTTATTCAGGT
CAAATCGAAACCTATTCCTTCTTTATTACGACACTTTTCAGCACCTGTAAAACTGAAAGTGAATTATTCT
GACGATGATTTAGCCTTTTTAATGCAAACCGATGCCGATGGTTTTAATCGCTGGGATGCCGCACAAGAAT
TGGCGAGTCGAATTGTATTACGCCGTATTCAATCTTCAGCGGCTCACGATGATCCTGCGGTTAATCAACT
CGTTAAAGGGTGTAAAATTTTATTTGCGGAAAATAAACAAGCGAGTAAAGATTTATTGGTCGAAATATTA
AGTTTGCCCAGCGAAACGTCGTTCGCAGAAAAAATGTCCATGATTGATATCGATGGTATTCATGAAGGAA
GAGAATGGTTACGGGTTCAATGTGCTCAGAAACTAAAAGACCATTTTTTAGCCTGTTATCAACGGTGTCA
TGATTTAGCACCTTATTGTTTTGACAAAGAATCAGTAGCCCGTCGACGTTTAGCGAATATCAGTTTAATC
TATCTGATGCTGTTGCAGGATCCTAACACAAATCATCTTTGTCTGGAGCATTATAAAAAGGCCGATAATT
TAACAGACAGAATGGTCGCTTTAAGCGAAATGGTGAACCACAATAGTCCACAAAGTGATTATTTCTTAAA
TGATTTTTACGAGAAAAATTCACAGAATGGCTTAGTGGTGTGCAAATGGTTAGCACTTCAGGCACGTGCG
CCATTATCCGATGCACTGCAGCGGGTAAAAAAATTACTCAAACATCCTGCGTTTGATTGGAAAAATCCAA
ACAAAATTCGATCACTGATTGGTGTTTTTTGTTCTGAAAATCGCGTTCAATTTCATGATCGTTCAGGTGC
AGGTTATTTATTTTTAAGCGAGCAAATACAACGTCTTGACCCTATTAATCCTCAAATAGCTGCACGTTTA
GTGAAACCATTGACACAATGGCGTCGTTTTGATGCACAGCGACAATCCCAAATGCATGAGCAATTAGAAA
ATCTGATGAAAGTGTCTGAACTTTCTCCCGATGTCTACGAAATAGTGAGTAAAAGTTTGTTATGAAGTTT
ATTTTTAAAATGGAGTAATCGTTTTTGTCGCGGTTTTTTCTGACGAGGTTGGCGTCTAAATCGCCTGTTT
TGCTAAGAAGATCCCCACTAAAGCAATGAAGATGCCGATGATCTGTATCACATTGAGTGTTTCTTTAAAA
AAGAAAAAGCCAGCTATTGCTGCAACCATTGGCTGGATAAGTAAAGCGATAGATGAAAAGGTAACGGGTA
AATAGGGTAATGCATACGCAATTAAGCCTTGCCCTAACACATGTGCAAATAACGCTAAAGCCAGTAAAAT
AATCCACGCCATGGGCGTTTCAGGCAAAGTGAGTTCATGGGTAATACAACTAATGAAAAGTAAAGTGAGC
ATACTACTAAAGGTGGATATGGCCATGCTGGTAAACGCTGTAAATTTTTTACGAGCATGGTTTAAAACCA
ATAAGTAACCGGCATAGAAAAAAGCGGTAATAAAAGCTAATCCGTCCCCTACACGAATCGTTTTATCCAT
CGGTACGGTGGGTTGAATCAGTATGACAATACCCAGTAAGGCTAATAATAAGCCAACGATTAATTTTTTC
TGTGGAGGTTTTTTTAAAACGATCCATCCCCAAAGCGCAATAAGAATGGGTGAAAAGTTAACAATGAGTG
AGGAATTTGCAATGGTTGTATATTGGATAGAAAGATGCCAAGTGGATAAATCGCCTCCAAATAAAACACC
ACACAATAACAGCCAAAGATAATCTTTTAAAATCGGTTTGTGGCGATCATCTGGGCGTGTGTAACCTTGG
CCGAGTGACAGTAATGTTAAAATGGGAAAAGCGATAGCCACCCGCCAAAAGCCTGTTGCAATGGGATCCA
CTTCACTTAAACGGACAAAAATAGGTGCGAAACCGATGGCAACGGCACCGATGACTAAGTAAAGTAACGC
ACGTTTATGTTTTTTTTCTGAGCCAATCCTTTTTTGCTTTTTGACCATAAATGAAGCTCCAACTCCAATA
AGGGAAATCTTACGGTTTGTTTTGAATGCGTTCATGGAATAAATGAGATTCCCTTGCTTAAATTTAAATT
AAGTATAGTTTGTTGTGAAAATAGCGATAAGTTTTTATCAATGAAACGAGGTTCTCATGGGATAAGATTT
CGTTTAATTCCCCTAAAGTTCTAGAAATATCGTCTATGATAGAAGGTACACCTCTTAAATATGCGCGATA
AACAGAGAAAAAATGGACAAATGTGATGTGGGTTTACTATAGGAGTTGTTATCAAATTGCTATGATTGCC
ATGATGTTGGGGAGCCTCAGTGCTTGCCTGGTGGGACCTGACTTTGAAACACCTCAACCACCGAAGGTCA
ATCATTACACTAACCCTCCTTGGCCTTGTCGAACGGTCAGTGCGCCAGGACAGGGGGGGGCATCACAAAC
GTTTGTTCAATGCAAAACCTTTTCAGCAGAATGGTGGCGTTTATTTCACTCGCCAAAAATGAATAAACTG
ATTTGCCAGGGTATTGCGAAGAGCCCCAATTTAATGGCGGCGAAAGCGACGTTACGTGAAGCACAAGAAA
ATTTAAGTGCAGGGATCGGTAATGGTTTATTTCCGAGTGTTTCAGCGCAACTGACTGCCCAGCGGGGTTC
CAATATAGGATTTTTTAGCCCTTCTACCGTTGCGAGCAATGCCGTAACAACCAGCGGGATCTCTCAAGCG
ATATTTAATTTATTTAATGCATCCGTTAACGCGAGTTATTTACTTGATTTTTTTGGAGGAATACGAAGGC
AAATACAAGGGTTACGATCCCAAGTCGACTATCACTATTTTGAGCTTCGTGCCGCCTATTTGAGCTTAAC
CTCGAACATTGTAACGGCAGCGATTACGGTCGCATCATTACGTAGACAAATGGATGTAACCCAACAACTC
ATAAAGGAAGAAGAAAAACAGTTGGCGATTATGAAAAAACAATTTGGTCTAGGCGGGGTTTCGAAAATTG
AAGTGCTCGCACAACAAACACAGTTAGCACAAACGCGAGCGACATTCCCCCCCCTGAAAAAAAACTGGGA
ACAAGCACGCCATTTACTCGCTATTTTGGTGGGCGCTTTTCCTAGCCAACAAGGTGTTATTCCTCGTTTG
GACCTAAAAGAACTGCATTTGCCAACGACGTTACCTTTAAGTATTCCTTCTGCTTTAGTGAGACAAAGAC
CGGATATACGTGCTGCAGAAGCGTTATGGGAAGCGGCGAATGCTCAAGTCGGCGTTGCAACGGCTAATTT
ATATCCACAGATTGCATTGAGTGGTTCATGGGGAAAATCGAATACGGTGGGCGGTCGGATATTTTCTTCT
GGCGGTCAGTTATGGAATATTGGAGGTGGATTATTCCAACCGATATTTCGAGGGGGCGCTTTGTTAGCTG
AACGACGCGCTGCTATCGCGGCTTATGATGCAGCGGCGGCAACCTATCAAGAGGCGGTCTTAAAAGCGTT
TAAAAATGTAGCGGATACCTTGCGTGCAATAGAAGCCGATGCACGAACGCTACGTGTCCAAAAACAAGCG
GAGTTAGCAGCAAATGCTCATTTGAATTTAGTAAAACAACAATTCTATTTAGGGGGGGTGAGTTATCTTT
CTTTATTAGATGCACAGCGCCAATATCAGCAAGTCCGTATTCGTTTGATACAAGCGCAAGCGAGTCGATA
TATGGATACTGCCGCTTTATTTCAAGCATTAGGAGGTGGGTGGTGGACTTCAAATTGTTTGTTTTAGTCA
AGGATTGTCAATGTGCGTAGATTAAAAAAGCATTTTAATCGACCGATGATCACGATGCTCATCGGTGTCA
GTGTGTTTTTCATGCTGATTTTTGGTTATCAAACGGTTAAATATCTTATTATTCAGCATGTCATGCGAGA
AAATAGATCACCTATCGTTACGGTGTCTGCCCAGCGGGTCCACTTTTCAGCATGGCAACCGACGATTTTG
GCCTATGGTAGTTTGCGAGCTGTCGATGGTGTTGATGTCACAACGGAATTAGCGGGATTAGTTCGTCAGG
TTTATTTGAAACCGGGTTCAGAAGTCAACGAAGGTGATCGTTTAGTTCAACTGAACGCCGATTCGGAAGT
AGCGTTGTTACATTCGTTAGAAGCACAAGCGAAATTAGCTGAAATTACGTATCATCGTGATAGCGCACAA
TTTGCTGTGAAAGCCATTAGTAAAGCGGTGTTGGATACGGATGAGCAAAATTTAAAAAATTTAATGGCAC
AGGTCGCTCAACAAAAAGCCATTGTTGCGAAAAAAACGTTAAAAGCACCTTTTAGTGGCCGTTTAGGTGT
TTCAACGGTGAACGCGGGTCAATATCTTAATCCTGGCGATAAAGTAGTCACTTTGCAAGCGTTAGACCCT
TTATACGCTGATTTTTTTATTCCACAACAAAAGTTAGCCCAATTACATCAGGGCGCGAGAGTGAACCTAA
AAACAGATACTTACCCCGATAAAGTATTTACTGGAAAGGTGACGACGGTTAACCCTATTGTCGATGTCAA
TACACGAAACGTGAAGGTGGAAGCCACGATTGCGAATCCACAGTTGAGATTATACCCGGGTATGTTTGTT
TCTGCTGAAATACAGACCGGTTTACTCAAACGTTATTTAACGTTGCCTCAGACCGCCATTAGTTTCAATC
CCTATGGGGAAATGGTTTACATTGTTCAACAAAAAGGGAAAGATAAAAATGGAAAAACACAGCTGAGCGT
TCTACAAACACTTGTGACAACCGGCGAAAAGCGGGGCGATCAAGTGGCTATTCTCGATGGATTAAACGCA
GAGGAAATGGTGGTGACCAGTGGACAACTTAAATTAAAGAACGGTAGCCTCGTGGTCATTAATAACGCCG
TTGTACCCCATAATAATAAAGCACCGATGGTTAGGGATCAATAAACCAGGAGAACGATTCGGTAGCTTTC
ATTCAATTACAATTTCGAGTTAAGGATAACGGCTTTTTTATGCATTTTACGGATATTTTTATTCAACGAC
CTGTATTGGCGACGGTGATTAGCTTATTCATTTTAGTGCTCGGGATTCGTTCGTTAACGCTGTTGCAAAT
TCGGCAATATCCGTATACGGAAAATGCGGTGATAACGGTTTCGACTGTTTATACCGGTGCTGATCCGGCT
TTAATTGCAGGATTTATTACGACACCTTTAGAAAATTCAATCGCTCAAGCTCAAGGAATTGATTATTTAA
CATCCAGCAGTACGCAAGGAAGTAGTGAAATAAGCGCTCATTTGTTATTAAATTATGATCCCAATAAAGC
GCTCACTGAAATTAATACCAAAGTGAATGCTGTTATTAATCAGTTACCTCAACAAGCTCAGCAACCCACA
TTAAGTATTGCCATTGGTGAAACAATCAATTCGATGTATATCGGGTTTTACAGCCCGAAGTTAGCAAGCA
ATCAAATTACCGATTATTTGACGCGTGTGGTACAATCTCAGTTACAGGCTATCCACGGCGTACAACAAGC
TGAAATTGTGGGCCAACATTTATTTTCACTCCGGGCGTGGTTGGATCCTGCTAAATTAGCTTCTTACGGT
TTGGGGGCTGATGAGGTTGCTCACGCGTTATCGGATAACAATTTTATTGCTGCAGTAGGACGTACAAAAG
GAGGTATGGTTACGGTTGATTTGACGATAAGCACCGGTTTAACTCATTTAGAACAATTTCAAAACTTAAT
TATCAAAGCACACAATGGTGCCATTATCCGTTTAAAAGATGTTGGTAAAGTGACTTTAGGTTCACAAAGC
TATGATACAGCCGTAAAGTTTGACAATAAACCCGCTGTTTATATTGGTATTAAAATCGCACCCACGGCCA
ATGTACTTTCTGTCATCAAAAATATACGAAAAGCGATACCGGACATTTTTGCTCAGTTGCCGCAAGGTTT
AAATGGAAAAATTGTTTATGATGAAAGTCGTTACATCAATAGTGCTATTCGTGAAGTAATGACCAGTTTA
GTCGAAGCGCTCGTGATTGTGACGCTCGTTATTTTTTTATTTTTAGGCTCTGTTCGTTCGGTCATTATAC
CGGTTATTGCGATGCCGTTGTCCTTAATCGGGGCCTTTTTTATTATGTTGTTGCTGGGCTATACAATCAA
TTTATTGACCTTGTTAGCTTTAGTTTTAGCAATCGGTTTAGTGGTGGATGATGCGATTATTATTGTCGAA
AATATTTATCGACATATTGAACAGGGTCAATCCGTTTTTGAATCCGCTATCCAGGGTGCACGAGAGCTTG
CTATTCCGATTATCTCGATATCCGTCGTTTTAATTGCCGTTTATGTCCCTATCGGTTTTATGGGAGGACT
AACGGGCGCGCTTTTTACCGAGTTTGCATTTACGTTAGCCGGAGCAGTCGCGATTTCTGCGATTATTGCA
TTAACGCTTTCGCCCATGATGTGTTCACTGTCATTAAAACCACCTATCAAAGGCTCCTCGAGAGGTTTTG
TTGGTTTTATTGATGATAAATTTGAACAATTGCGTGATTATTATGAAAAAATTTTGGAACGATCATTAAA
TAATGTTTCTGTTACACTGGTATTTGCACTCATTATCTTAAGCAGTATTTATTTTTTGTATGCTACTTCT
AAGCGTGAATTAGCGCCACAGGAAGATCAAGGAATCATTATTAGTGTGCTGACGGCGGCACCCAATGCAA
CGTTGCAGCAAACCCAATTATATTCCAATCAAATGTTTCAAATTTTTAAATCCTATTCTGAAACGGATCA
TATTTTTCAATTAGATGGTGTGAATGGATTGAATACGAGTATTGGCGGAATGGTTTTTAAACCGTGGAAT
GAACGCAAACGGACGACCAATGAACTACAACCCCAGATACAACAATCACTCGATGGGATTGCAGGAGCAC
GCGTCGCCGCGTTTCAAAAACCTTCTTTGCCTGGCGGAGGAAGCGGTTTACCGGTACAATTCGTTATTAC
AACCACCGATGATTATGTTAAATTAAATGATGTTTCTCAACGTTTGTTAGATGAAGCGCGCCAGAGTGGT
TTATTTGTTTATTTAGATAGCGATCTAAAATTAGATAAACCGCAAACAAGTATTCAACTGGATCGGAATA
AAGCGTCTTTGCTGGGTTTGACTATGGCTGATGTGGGAAATTTATTGGCTTCTGCGATGAGCGAGAATTA
TATCAATTATTTTAATTTTGATGGCCGTTCCTATCAGGTTATTCCTCAAGTCATGCAAGGTTATCGTTTG
AATGCCGATCAACTGCTGAATTATTATTTAAAGTTGCCGAATGGGACGACGATTTCTTTATCCACGATAG
CGCGATTAAAAACACTCGTCGTACCCGAATCCATTAATCATTTTCAGCAATTGAATTCAGCGACCATCTC
AGCGATTCCTTTTCCTGGGGTTGCGATGGGTGAGGCGCTGCAAGGATTGAAAACGATGACTAAAAAAATA
TTTCCAGAAAATTACAATATGGATTATGCAGCACAATCCCGTCAATATCAGCAAGAAAGCAGCGCGTTGA
TGTTAACTTTTTTCTTAGCGTTAATTATTATTTTTCTTTGTTTGGCCGCACAATTTGAGAGCTTTCGAGA
TCCTTTTATTATTTTAGTCAGCGTACCGATGTCAATGTGCGGTGCACTTATTTTTATCAGTTTAGGTATT
GGCGGTGCAAGTTTAAATATCTATACTGAAGTGGGATTAGTCACATTGATTGGCCTTATTAGCAAACATG
GAATTTTAATTGTGCAATTTGCAAATGATAGGCAGCAAGAAGGGCATGAAAAACGAGACGCGATACAAAT
GGCGGCTGGAATTCGACTGCGACCTATTTTAATGACGACAGCATCCATGGTCTTAGGGGTTATTCCATTG
ATTTTGGCGACAGGGGCCGGTGCGATGAGTCGCTTTAATATTGGTTTAGTGATTGCCTCTGGAATTTCGA
TAGGGACATTATTTACATTATTTGTACTTCCTGCTATGTATTTAGTCTTTGCCGAAGAACATCACAGCAA
ACGTCGTGCGAACGATATAGAAAGTGATCAACGATTAACAACACCATAATTTCTTTCTATTGAAAGGGAA
AGAATATAGAAACTATCAATTTTTTTAGAAGCAATTGAATTTTAATAGGGATATGGGTATGCGATTCAAG
CGAATTATTTTTTTGTTGTTGGTTGTAAGTGTGAGCACTCAGACGTCAGCGACTGAAATTATTGTCAAAG
AGAATGTTTATGAGCAAGCGATTATTCGTGAATGGATGAATAAAATAGATAGTCTGTTAGGTAGAAATCA
ACCCGGGGGTTTTGATCAACCGTGTGGGTGGATGTGTCGGATTAATGTGAGTGGTTGGATGAACACCGAT
GCTTATATCACGAATACCCCCCCTATTTTTATAACCGAAATTCCATTTGATAATCTATTCGATATTTCCG
AAATCCCCATTGTACTGGCGAGCAATAGAACCTCTGATCTCCTCTTAAATAATGCCAACTTATTTATTGA
TACGCGGGTTAATCCTTGGATGAAAGCCGAAATCTCATTGGTATATAGTTCATTGTCTCCTTTTCCAGGT
GGGGAAGGGAGGTATCAAATTCCGAATTCATTATTAATTTATAAGCCCATAAATAGAATAAATCTTGATA
CGGCTTATATCACATTACAAAATTTAACGATTTCCCCGCTTTATTTACGGTGGGGTAAAGAATATGTGCC
TTTTGGAAAATATGATCCTTACAGTTTTGTAGTCAGTGAAAATCCTACGCAACTCCTCAGTGAAATCAAC
GCAACAACGATTCAATTAGGTTTTACCATGCCGAACGGACTTTATGGTTCTATTTATACATTTGCGGGTC
AGCCTCGATTAGCAGATGGGGGGGTAACACGTCGGATACAAAACGGAGGTGCCAGCTTCGGTTATACCTA
CTCGGATTGCATGAGTAATTTTACGATTGATGGAGGATATATCGGCAGTATCACAGACACTAATTTTTTA
TCTTCTTATTATACGAATACGAATATCGAGGTCCCTTTTTTAATTCCAGGCCTTCCTAATGCTAATCAAA
CGACTATCCCCGGATTACCTGATCAAAAAGTACCAGCCTATACTGTTAATGCTGAATTTCAGTGGGGGCC
TTTCGATGTGAATGGGCATTATATTGCGACAACACGAGATTTTAGGAAACCGCTTTTATTAGCTTTTCCG
GTAACGCCTTCACCTGATCAGTTATCGGTACTGACCTTTAAAAAACCAAAACTGTGGGGTTTTGAATTGG
GTCTTACTTTTCCTGCTATCGCGAATCAAACTCGACTGGCAGTAGGTTATCAGGCCACAAAGCATTTAGC
GGGTCTTTTGCCCAGACAACGGATTTATGTTGATTATCTAATGAACATTAGTCAATGGTTTGATATTGGT
GTTGCGATCATTCAAAACAAAGACTACGCATTGGGTGAAGATCAATTGAGTGAAATAACACCAACGGGCC
GACGTCTCATTATCGCGCCGGGAGCGTCCGGAAATAAATCAACGGTAGGACAATTACGTGCAAGTATTAA
ATTTGCTTAAGGTTAAATGTGTGGATTCAAAGAACGCGAAACCGCTTGACGTCGTTGCCAGTTTTTTAAA
TAAAGCTGTGCTAATGAGTGGTCCCTAATCACTAATAAGTTTTCAGCATTATGAGCTTGTGCCGCTTTCG
TGAAATTAAAGGACCCCGTAATGACTTCTTTTTCGTCAATAATCATCACCTTGTTATGGGCGATGGCCGG
TTTATAATCTATCCAACAAGGAATATGTTGATGAATTAAAAAATGTGAAGCGCTATAGCGTTGTGTTCTT
TGGCTTTTATCGAGTATTACGTTGACGTTCACACCACGTTTTTTAGCGGCAACCAAATGTTCGGCAATCG
CAGCGGATGTAAAACTATAAGCCTGTACAAAAATAGATTTTTTAGCGGCATCGATAACATCCGTAATTTC
CTCGGTGCAATTTTGACCCGGTGTAAAACAAGCCTGCAACGTAGGGCAATTTTTGATTTTATTGATAGCA
AAGCTTGTCGTTATAAGGCATGGTGACAGAAGAAAAACAAGGAATAATTTTTTTAACATCGATAGGGAAT
CCCCGTTTTTTTTAATAATAGAGTTAGTTTAATAAGGTTTTTAAAAGGGGTGCGAGCTCTCTTTTTTGTA
TACCGCACCGTAAGTGTCTTACTCTTAAAATAGCGTTTAAATCGGAAAGTGCATTCGAAAAATTGTCGTT
GACGATTAAATAATCATACTCATCATAATGCGCTAATTCAGCTTTCGCATCGGCCATCCGTTTTTTTATA
ACGTGTTCTTTATCTTGAGCTCTCAGATGGAGTCTTTTTTCTAATACGTCCCATGACGGGGGGATGATAA
AGATTCCAATGGATTCAGGCATTTTTTTTCTTATTTGCTGCGCGCCTTGCCAATCAATTTCAAGTATAAC
ATCGACTCCCGTTTCAATTTTTTTAATGACCCAGTTCAGTGAGCTGCCATAATAATGGCCAAAAACAAGG
GCGTATTCTAATAATAATTTTTTGTGAATAAGCGCTTTAAATTCAGTTTGATTCATAAAATAATAATCGA
CGCCTTCTTTTTCACCGGGACGCGGCGGTCGCGTGGTATAGGAAATAGAAACCTCTAAATTAGATACAGA
GGCTAATAATGCATTAACGAGACTGGTTTTTCCACCACCCGAAGGTGCTGATATAATGTAAAGTGTTCCA
GGGATATTCATCATAATTTACTCAATATTCTGTACTTGTTCACGCATTTCCTCTATTAACACTTTGATGT
TCACAGCGGATAAGGTTAATTCTGCATTGAATGATTTAGCCGCTAAAGTATTTGCTTCTCGGTTTAATTC
TTGTAATAAAAAATCGAGTTGTTTGCCGTGGACTTGATTTTTTATTAACAAATTTTTAAATTCAGTAAGA
TGAATGGTTAAGCGGTCTAATTCTTCGGCGACGTCAGTCTTCTGAGCAAATAATAGCATTTCTTGTTCTA
AACGGTTAGCGTCTAAACTGGCTTTAATTTCCTGTAATCGAGCTGAAATTTTTTCGCGTTGTCGGTTTAA
AAGTTGAGGAAGTTGCGTCTGAATATACTTAATGCAATGTATCAGCTTAAGAATACGTCGATTTAATACA
CCAAAAATAGCGTGGCCTTCTGTCTGACGGACGTTACAAAAATTATTTAAAGTATCCGTCAATAAAGCCA
TTAACTCAGTTTGTATTTCATGGGGTTGTAACTCGGGAAATTGAAGTAAATGCGGCCATCGAAGCAGTTC
TCCAGGATTGAAAGCCCGTTTACTCTGACTGAGTTGAGCAATTTCTTTGTATGCGTTTATAAGCGATTGC
GCTAATGGTTTATCGATGGTTATCGGAATCGCTTTATTAGGATAAGGTTTATAGTGTAATTTTATGTCTA
CTCTGCCGCGGTGCACATTTTTTTGCATTTGTTTTCGAATCAAAGGTTCTAAATGGCTAAAGTTATCTGG
CAACGACAGTATAATGTCTAGATAACGATGGTTGACACTCCGAATTTCCCAAGCGGCTTGACCCCATTCA
GCGTGTTTTTCTTTTTTGGCAAAAGCCGTCATGCTATTTATCATGGTAATTTTAACATCAAAAAGTATAA
TGCCTATTTTTAGCGATTCTATTTTAATTACTCTACAAATAAAATCTAGTTATAAAAGGAAAATAAACAA
TGCGTGCATCCCAACGTGCTCTTGATGAACTTCGTGCAATTACGCTGATCCGTTCTTATACAAATTATGC
AGAAGGATCGGTATGGGTGGCTTTCGGTCAGACTAAAGTACTGTGTACCGCGAGTATTATACCGGGTGTG
CCCAAATTTTTAAAAGGATCCAATCACGGTTGGATTACAGCAGAATATGGAATGTTGCCTCGTGCAACAC
ATACCCGTTCTGACAGAGAGGCCAGTCGAGGGAAACAAACCGGTCGAAGTCTAGAAATTCAACGCTTGAT
TGGCCGGGTTTTACGGATGAGTGTCGATTTAAAACAATTGGGTGAAAATACTATTTTTTTAGATTGTGAT
GTCATTCAAGCAGATGGTGGAACACGAACAGCCGCGATAACCGGCGCAAGTGTTGCATTAAAAGATGCCT
TGGCAACGATGAAAGGGGAAATGAAATACAATCCGTGGTGTTTTCTCGTGGCTGCAGTATCCGTAGGAAT
TTATAAAGGACAAGCACTTTTGGACCTCGATTATGAGGAAGACTCTCACGCTGAAATGGATATGAATGTC
ATTATGACCGAACAAGGTAAGCTCTTGGAAATACAGGCGACGGCAGAAAAAGCTGCTTTTTCTAAGCAGC
AATTAAATCAATTATTAAATTTAGCAGAAACAGGTATAAAGCAATGTGTTAAAAAACAAAAAGAAGTTTT
AGGCGAAAACTAAAAAATTTTTACGCTGTTTTATTAGAAAAAAGAGGAATCGATCGTCATTTCTAAAATG
AAAAATTTTTGAACAGGTCGACTTTATTGAATAGGATCAAGAATTAAATCAAAAAATTGCTAAAATAAAA
TAGATTAGTGGTTTTCATAAAAAATTGAATGTACTCACTGAGAATTTAAAATGCTCAAGCGTGACATTTC
CCCAAGTAATCTATTCATTGCTGCAGCAGGAGGCATGATAGGGTCAGCATGGTTGTTTACCCCTTTTATC
GGAGCGAGAATTGCGGGGCCTAATGCACTGGTCAGTTGGGTCATTGCGGCCTTTTTTATGTTATTCATCG
CGCTTCCTTTGTGTGAGTTAGGGGCGATGCTTCCTATTTCCGGAGGGTTATCCAATTATCCAACGTATAC
ACATGGCAAAGAAGTTGGGTTTTTATTTTCGTGGATTATCTGGTTGGCCTATGTGGTGATGACTCCGATA
GAAATTCAGGCTATTTTACAATATAGCAGTCACTTTTTTCCTGTGTTTTTAATGAAAGAATCGACTTATT
TTAAATTATCTCCGATAGGTTATTTGGCCGCAATTTTTCTGATGTTTTTTATTGCCGTGCTGAATAGTTA
TGGTATTAAATTTTTATCAGAATGTACCAAATATGCCAGTATAATCAAGTTTCTTTTACCAACAATAGCC
ATTGTTGCGTTCATTCATCATTCACCAAGTTTAAAAAACATCACACTTGATTTAACACACAAAGCCCGTT
GGAGAGAACTATTTTCAGCATTATCTGCAGGCGGTATCGCATTTGCCTTTACAGGGTTTCAAAACGGATT
GATCTTAGCCGGTGAAGTGAAGAATCCACAAAAAAGCATTCCTATTGCCATTTTAGGTGCTGTATTCGTA
GGCTTTATCCTCTATTTTATGTTGCAATTAAGTTTTCTTATGGCCGTGCCACACCGTTATCTGCAACAGG
GATGGCACCAGTTTAATTTTCCAGGTGATAGCGGGCCTTTAGTGGGTTTAAGTTTATTATTGGGTCTTGG
CATGGTTGCTTTTTTATTATTAGTTGACGCGATATTTTCCCCGTTGGGAACAACGTTAGTTTACACGGCT
GCTACCTCCCGAATTCTTTACGGCATGGCGTTGAATAAACATTTACCCCCATTTTTTTTGAAGCTGAACC
GTTATAAAATCCCTTATAGGACACTTTATGCAAATTTTTTAGTCGGGATTTGTGCGTTTTTGCCTTTTCA
AGGCTGGCAAAAAATGGTTGCCTTTCTCTCTTCAGCGAGCATACTTTCTTATGGAATCGGTCCTCTTTGT
TTGTTAGCTTTACGGAAAATACATCCTTCGCAACCGCGTCCTTTTAGATTACAGGGAAGTTTAATGATGT
GTCATAGTGCATTCTATGCGGCTAATTTAATGCTGTATTGGTGTGGTTTTTCGGTGATATGGAAACTGTA
TAGTGCTGTTTTCATAGGATTTATTATTTATTGTTGTTATCAAAAAACTCGGTTTTGGATTCGTAATTAT
AGTTTATATTGGTTTTTTTCGTATTTATCTATTTTAATGCTAGTGTCTTATTTAGGTTCTTTTGGTGGTA
TTGCATGGCTTAAATTTCCTTTTGGTATGTTAATCTTGTTTCCATTGAGTGTATTAATGCTTTATCTATC
GCAATATTGTTTAGTTTATGACAAAGAGGGGGCTGAGTCGTTTGCATTGCTGGATAAACAATGACAAGCG
GTGTGACATTCAAGTGAACAACGCAATTTTAAAAGGCATAGGCTGAATAATCGGCCAATAAAACATGAAA
TGAAGCCCCCAATGAAAATAGTTTATTCAAGATTCAATGATGAAGGATCACATCGGTCTACATTGTTGCA
GTGTGCCGTCATAATGACCAGTAGAAGCGACTGTCAATGGATTGACCTCCATAGCACTATATTTTTTTTG
TAATTCATATTGATCAACCCAGTGAGGAAACATTTCATATAATTGAGTGTAGTTTTTATTGTGAGCGATC
AATTTATTGTGCTCATTCGGATTTTCTTCGCTCAGTTTAATGAGTTGTTGAAGGTGGTCGCCAATCGTAT
TTGCATAACCTCTTTGCGCACCATCTTCAAAAATAATAATTTCTAGCGACCGAAGACAACCGTTTAACCT
TTTTTGGTATTCTGTCAGTTCTTGTTTTTTTTCCGGAATAAATTCCTTACAAAGAAGCGCTTGTTCAATA
TTTTTTTTGTTTAGATTGCAAAACACCCACGAATCATAGATTGCTGTTTTTTGATTGATAGAGATCACTT
CAAATCCATTCAATTGAACGTGGATTTCTCTTCGATCAAAGGCGGGGAATAGTTCGTTGACTTGAATTCT
AGGATCACTTGGTATTTCTAAAAAATAATAACGACCGCGAAAAGTGATTTTATCGGGATCGAATCCGAGC
TGTTTTAATTGAGCGAATTCTTTTTTATTAGGCGCACGAGAACCAAAGGGTATTTCCATAAATCACCTTT
ATTACATGGGAGTTAATGAGTATATTTTAATTATTTCTTTTTTAAACCCAGCGTCATTGAAAATGGACGA
ATAAATGGGCGTGATTGGTGTGGATCCGCGAAATATTCATTTTAAGCATCGCCGATAATACGTACTTCAG
GGATCAAGCGAATATGAAACTGATGGAATACAGTCTCTGCAATTTTTTCAATTAAGGCTTCGATGTCAGC
CGCGCTAGCGTTCCCTTTATTCAATATAAAATTAGCATGTTTGGTGGATACAGCGGCATTCCCAATGGAT
AAACCTTTAAGCCCGCATGCTTCGATTAAGCGGGCTGCATAATCACCGGGAGGATTGCGAAACACTGAAC
CGCAATTGGGTTCATTTGTGGGTTGTGTGTCTGTACGGTATTTCAACAAATGTCGTATGTTATTGAAGGC
GTCTTCTTTGTTACCGGGTTTTAAATGAAATTCTGCACCTAAATAATATTCTCCCGGAAATACACTGACG
GTACGGTAAGCAATGTTATAATCACGGGGATAACGAATTTTTTTCTCCCCGTGTCGATTGACAACAAGAA
CGGATTGAACAATATTCCATGTTTCGCAACCATCGCATCCGGCATTCATCACTAAAGCACCACCAATAGT
GCCAGGAATGCCCGCTAAAAATTCAGCGCCCATTAAATTTTTTCGGGCAGCGAACCGGGCGAATGCGGGA
GAAGCAACACCAGCGTCGGCATAAAGTGTCACGTCATTTATACGGTTTAATTGAGTGAGTGAACCTTGCG
TAATGACCACTGTTCCGTTGATCCCGTTATCGCGGATCAACGTATTGCTCCCTAAACCTAAAAAAAACAA
CGGTTCTTCTGGCGATAACTGTTTAATAAAGTGAATTAAATCGTCGATATCAGAAGGTTTATACAATTGA
TTTGCGTGACCACCGACGTGCCATGACGTATATTCAGCTAATTTTGTATTTTTAAGAAGTTCTCCTTTTA
AATTTTTCATCATCTACTCACGCTGAACAGAAAGTGCTAATTTTTGTGCAATGCTACCGATATCTCCGGC
ACCTTGTAAAAGTAAAACATCACCATCTTGAATGATTTCATCTAAAATGGACATCAGTTTTTCTTTATCT
TCAATATGGATAGGGTTTATTTGCTTATTTAAATGAATTGACTTTAACAAAGCCGCACTGTCTGCGCCAG
AAATAACTGCTTCTCCTGCCGCGTAAACATTTAAAAGTAACAAATGATCGACTTGAGATAAAATTTTTAC
AAAATCAGAAAATAAGTCCCGTGTTCGAGTATAGCGATGCGGTTGATACGTCATGACGAGACGACGGTCG
GGCCATGCGTGACGAATTGCTTTTAAGGTCGCTGCAATTTCACGGGGATGATGTCCATAATCATCAATTA
ACAACGCATCTCCATGTTTACAGGTCAATTTCCCTAAGACTTGAAAACGTCGATCAACGCCACTGAAATG
GGATAAAGCCTTGCAGATGACGTCGTTTTTAATGCCCAGTTCAGAAGCAACAGCAATAGCGGCAAGCGCA
TTTAAAGCGTTATGCTCACCGGGGAGATTTAAAATGATATCCATTGGCTTTTTCTTTGGTCGAAGGACAC
GAAAATAGTTTTTAATTTCTTTTTGCTGAAAAGAAGTAATCCTAATATCGGCATCTTCACTAAATCCATA
CGTGAGAATAGGGCGCATAATATCCGGTAAGATCGAACGGATAAACGGATCATCACAACACAGAACGGCT
AAGCCGTAAAAAGGCAAATGCCATAAGAATTCTAAAAAGCTTTTTTTTAATTGTTGAAAATTCCCACTAT
AAGTGCCCATATGATCCCTATCGATATTGGTCACAATAGCAATCATCGGTTTTAAATAGAGAAAAGAGGC
ATCGCTTTCGTCTGCTTCAGCGACCAGATAACGGCCTGACCCTAAACGTGCATGTGTACGGGTACTGTTT
AATTTACCACCAATGACAAACGTGGGATCAAGCCCGCCTTCTCCCAATAAACTGGCCACTAAACTTGTTG
TGGTTGTTTTTCCATGTGTTCCTGCAACGGCGATGCTGTAACGAAAGCGCATTATTTCTGCGAGCATTAA
CGCTCGAGGAACGACCGGTATCAACGCATGGCGCGCGGCCTGAATTTCAACATTGTCGCAAGATACCGCA
CTCGAATAGACAATGACATCGGCATCACGGATATACTTTTCATGATGCCCGTGCTTTATTGTAGCGCCTA
ATTTTTGTAGATGCCGAGTGATGGTGTTTTCTTGAAGATCGGAGCCCGAAATACGATAACCTTCATTTAA
TAAAATTTCAGCAATACCACCCATGCCTGCACCACCAATACCGACAAAATGGAGATGTCGAATGCGTCCC
ATTTGATGTTCAACAAAAGGGATTTTCATATCTAAAAAACCTATCGTGTAAATGAGAAGTCGTATTGTGT
CATTAGTTGTGTGTAGGCTCAAGTTCGACTGTTTTTGAGTTTTTTATTCTAAAGGCGTCGTTGTTGCTAT
TATGAGGGAGTAAAATCGGTTTTCTGGTCTAATAAGTGGGGTTATAATGATTTCATAGCCTTTTAACAAT
CGTATAAAAAAGCGTATGAGTCCATTACATTTTCTGGGTTCAATCGTATAAAAATAAGCATAATTAAGTT
GCGTTAAATAGTCAAAAATAGCTTGAGCGCCTGTTTCTCCTTCGGCAGTATGGGTTTCAAAAAAAATAAT
AGGTTGATGATGCATTAACGTTTGCTTTAATCCTTGTAAGGCGTACATTTCAAAACCTTCAATGTCGAGT
TTTATTGCACCGATTGAGGACGTATTAAAACGCTGATGCAGAAGGGTATCCCCTTTTTCCACGTCGATAT
AACGTCGTTTAAAAGGAGTGGTGTGTGCCTTTTTACATTCAAACCGAGAACCCCCTAAGTTTTCTGGATC
CTCAATAAAAGGAAGCGTGCCTGAGTGATTACTTAACCCAACGGGAATAATAGAAATGTTTTTTGTTTGA
TTTAAAAAAATGTTAGTTTCCAGCAGTTTTAATGCCGTTGGGTTCGGCTCAAAGGCGATAATTTCTTTAA
AATAGCGTGAAAAAAAGAGAGTATGATTCCCAATGTTTGCACCGACATCCAGTAGCGTTTGTTGTTTAAA
TCGGTTTAAATAATGTTTAAAAACGATTCCAAAACTGATTAATAATTCTTCTTCATAAAGTCCCTTAAGG
ACTATCCATTGACCTATTGCATCACTCGGAACGCAGGCCAGTTGGGGATAATTTTTTAAGCGATTTTTTT
TTTGTAACCTTTTCAGGTAGCGTCTTAAATGATGTTGAAAAAATCGTGAATACCAAGGCCAATGATAGAC
AACCCGTTGTTTTTTGGCTCGGCTTGATGTGAAGCGATGGACAATGGTTTTAATCATAGATTCTAAATCC
GAACTGAGTTAAACGATATTCGTGATCGATGCGTAATAATAAAGCAAGCATGATGCACGTTATCAGCAAA
CTACTACCGCCATAACTCATTAGGGGCAAGGTTAAACCTTTGGTAGGGAGTACGCCCGTATTAACCCCGA
TGTTAATCATCACTTGTAAAGCAATATTTAAACCAATGCCATAGGCAAGATAGGCAGAAAATCGCTGACC
CATGTTAAAGCAACGGTAGCCTATCGTTAATGCGCGCCAAACTAATAATGAAAATAATAGGATCATAAAT
AATCCACCGATTAATCCTAATTCTTCGGTCAGGACAGCAAATAAAAAGTCGGTGTGTGCTTCAGGAAGAT
AAAATAATTTCTGTATACTTTCACCGAGACCAACACCCAGCCAGCTTCCGCGACCAAAAGCGATTAATGA
TTGTGTTAATTGATAACCCGAATCAAATTGGTTCGCCCAAGGATTAAGAAAAGTAGTTAAACGCGCTAAA
CGATAGGGTGAGCTAATGGCTAAACCTGCTAAAATGACCGCTACACCCATTAAAAGGATACTAAAATGCC
AAATTCGCACACCGGCTAGAAATAACATTCCTAAACTGGTAAGTAATATGACTGTTGCAGCGCCAAAATC
AGGTTCGCGTAAAAGTAAAAAAGTGATAATAGTAAGGACCATCAATGGTTTAATAAAACCACGAAGTTGA
TTTTTTACCTGTTTTTCTTGGCGTACGAGATAACCTGCAAGATAAACAATGATGGTTAATTTAGCGAATT
CAGAGACTTGTAACCCAAATGGACCGAAGCCTAACCAACGGATACTTCCGTTGACTTGCCGACCAATGCC
CGGCAATAAAACGAGAAAAAGTAAACCGATACTCAACACTAACAACATCGGACTAATCTGTTGCCAGTAC
GTTGTTTTTACTTGAACGATAATTATTCCAGTGGCGATGCCTAAGGTTAAATAAAAGAGTTGATGGAAAA
AAAAATGAAAGGGTTGACCATACTCATGTTCGGAAATGACGATAGAGCTTGAAGCAACCATTAATAGGCC
AAAAGCAAGTAAAGTCGCAATAACGAGAAGCAATCCACGATCATATAAAGTAATGGAAGTCATCTTCGGA
TAAGTTTTAGGCATCAATGGATTCCTCGTGCTAAACGCATAAAAACATCACCCCGTTCTTCGTAATTTTT
GAACATATCCAGGCTTGCGCACGCCGGAGATAAAAGCACGATATCACCCCGTCTTGCGGTTTCATGTGCT
AAATTTACGGCGTGTCTCAAATCAGAGACCGTTTGGATGGCTGTACTTTTTTCTAAGGTATTTTTTAATA
AGGCAGCATCACGGCCTATCAAGATTATTTTTTTAACATAATGCTTTACCGGATTATGTAACAACGAAAA
GTCGGCATTTTTGGAAAGACCTCCAGCAATTAAAATGATTTTACCTGAAATGGAAGGACCTAAACCATTT
AATGCAGCAAGGGTTGCACCGACATTGGTTGCTTTAGAATCATTGTACCAAGTGACGCCTTTAAATTCTT
TGACCCATTGGCAGCGATGAGGTAAACCTTTGAATTCACAAAGCGCCGTTAACATGGCCTTTGTGGGTAA
TCCTATCGCATGACCGATGGTTAGCGCCGCGATAGCGTTCGCCCAATTATGTCGGCCTTGGATAAACAGG
GCGTCAACAGGGAGCAACCGATCGTGACCTTTTGCGATAAAATTTTTTTGATGGCTATTGTATAAATAAA
ATTCGTGCGCATGCGGGGTGGTGGTCGTTAAACCGAAGCTGATTATTTTTTTTGTCCTCGCCTGAGGAAA
CGTATTTAAATCATCCCGATTCCATAAAGCAATGTCAGCCTGGTGATAAATACGTTGCTTCGCATTAATA
TAAGCGGTTAAGGTTTTATGACGATCTAAATGATCAGGACTGATGTTGAGTATACTGGCTAATTTGGGAC
GCAAACTATACGTTGTTTCTAATTGAAAACTTGAAATCTCTAATACATAAAAATCAGGGACAGGCTCGTT
CAGCAAATCGAGTGCAGGTTTACCGATATTCCCCCCTACAGCAACGTTTAAGTGAGCGCGTTGAATCATT
TTACCAATTAAGCTGGTGACTGTCCCTTTCGCATTGCTGCCTGTAATGGCAATAATAGGGGCACGCGCGT
GTTGAGCAAATAATTCAATATCACCGAGCGGTTTCAGTGTATGTTGTTCAATAATTGTTCGTATCGTTGT
CTCGTTCAGATCAATACCCGGACTGACTATTAATTTCGTGCAACGTTTAAAAAGGTTAGGTTTCAATGAG
CCCAAATAACAGCCAACATCAGGAAATTCTTTTTTAAAATGAGATAGTTTAGGAGGATTTAAACGATTGT
CGAAAATAATAAAGGGTAAATTGAATCGTTTAAGATGACGCGCGCAGGAAAGACCGGTTTTACCTAACCC
GAGAATCATATAAAGGCACGAAGAATTAGTGTATGGCATCAATAATTCCGCCTCCCAAACAAACGGGTCC
TTGATAAAAAACAATGGATTGACCGATTGTTATTGCGCGTTGTGGTATTTTAAAGCGAACGTGGTAGGCG
TCGTTGGCACACGGTTGGATTAAACAAGGGGTTTCCAACTGCCGATAACGTATTTTTGCTGCACAATTTA
AAGGCAGGGTCAGTGGGCATTCATTCACCCAATGTAAATCGGTGCAAATCAAATTGGATGAAAAAAGTGC
AGGATGTTCTTTTCCTTGTACAACAATTAACGCATTGTGGTTAAGCTTTTTATCCACGACATACCAGGGC
ACGCCTAATTTTTCTCGTTGACCCCCAATCCCTAATCCTTGTCGTTGGCCTATGGTGTAATACATAAGAC
CATCATGCTGTCCTACGGTTTCGCCTTCTAGCGTTTCTATCGGTCCCGGTTGAAGAGGTAAATAAGTTTG
TAAAAAACGTTTAAATTTACGTTCTCCGATGAAACAGATGCCCGTACTATCTTTTTTTGTTGCATTCACA
AATCCCTTCGATTGAGCAATCGCACGGACTTCAGATTTAGTCAGGCGGGCCAGTGGAAACAACGTATGTG
CTAAAGGGTGTTGACCTAAAGTATATAAGAAATAGGTTTGATCCTTATTTTTATCAGCACACTGAAGTAA
TTGATACATATTATTTTGAAAAGATTTATGTGCGTAATGGCCCGTCGCAATAAAATCGGCGCCCGTATGG
AGGGCATACTGTAAAAAAGCTTTAAATTTAATTTCTTTATTACAGAGAATATCAGGATTTGGTGTACGCC
CTCGCCGATATTCAGCGAGGAAATGCATAAACACCGCATTCCAATATTCGGCTGCAAAATTAATCGTACG
TAATGGAATGGCTAATTTATCACAAATCGCTTGGGCGTCTGCAATATCGGTGCTGGCAGAACAATACACT
TCCGTATCATCTTCCTCCCAATTTTTCATAAAGAGTCCTTCGACTTGATAGCCCTGCTCTTTTAGCAATA
AAGCAGCCACCGAAGAATCAACGCCTCCGGATAGGCCAACCATAACACGTTTTTTTTTCATGATTTTTGA
ATTAAATACAAGCGCTCTGAGTATTGATTAAAACCTCAGTGACGTAATTTACCTATCTTTAAGCGAATTT
TCTAGTGATGAATCAATCAGGGATTGATGGCCACTGTTTTACGTTCATGATGCTCAGGTTGAATAGTGAG
TGGCTCGGTTTAATGATGAGACCGAACAACGGTTTTATAGTCTTTTTTGATGTTTGCTTTATTATGAGGC
GGTGTAAAAATAGCAACTAATTGAGCGTCTGGATTGATTAAGTATAACGTTCCACTATGATCAATTTGAC
TATTGTTTTCAGAGGAATCATGCTGTAGATAAACAACACCTAATTGCTTACTTAATTGTTGAATTCCGGC
TGAAGGACCGGTAACCCCGATAAAGCGAGGATTAAATGCATGGGCGTAAGCACCGACGACTTGCGGCGTA
TCGTGTCTTGGATCGAGTGTGATAAAGACAATCTGTGGAAGAGGCAATTTTTCAGCGTTTAGTTCTGAAT
AAAGTTGAGTGAGCAGGGTCATGGTCAACGGACATATGTTTTGGCAGTGCGTAAAGCCAAAAAAAAGGAA
GCTATAATGACCTTTTAAATTGAGATTCGTAAACGGTTGATGAGATCCATTCACCAGATGAAATTCAGGA
ATGGGTTGAGGGGTGTCAATCATCGTTCCGACAGAGGGTGCAACAACGTGCGTTTTTTTAGCATGCCATA
AATTAAAGCCAATACCTAAAGCGAGTGCGACGATACCAAATATTATCAAGCTTAAAAATGTTTTATTAGA
AAGAGGGCAGGTCATTAATTAATCCTCGTTAAATGAAAGAATGGTCCATGAATAAACACGTAAACAACAT
CAGTAAATAAAAGTTTGAATAATGAAACGTTTTTATCGCGTGAGCCGTTTTCGTTTGCTTTAATAAATCG
ATGACGGCAACGATAAATCCTATATTTAATAAAAAAACAGCAATTAAATAAAAATACCCGCTCATTCCTA
TGCTAAAAGGTAACAAACTAATTCCACTTAATAACACAGTATAAAGTAAAATTTGCTGTTTCGTAAAATC
AATACCATGCGTTATCGGTAACATCGGTAAATTGCTTTTGGCATAATCGGTATGCCGTGCGATCGCTAAC
GACCAAAAATGAGGAGGCGTCCAAATAAAAATAATTAAAACAAGAAGTAAACCCTCTGAATCAATATTTC
CGGTTACGGCAGTCCAACCGAGTAAAGGAGGCGTTGCGCCGGCTAAACCCCCAATCACAATGTTTTGGGC
CGTATGCCGTTTTAAGTAAAGCGTATAAATAAAAGCATAAGCAATTAAACTTAAAAAACTTAAAAGACAT
GTTAATACATTACTCGATACACTTAAAATAATGAGCCCTACAAAACCAGTCGTCAATGAAAACAATAAAA
CATGGGTGGGTGAAATTTTTTCCAACGGCAAAGGTCGTCGTTCAGTACGTGCCATCAGTCTATCTAAGCG
ATATTCTAATAAATGATTCATTGCACTGGCTGAAACGATGAGAAGGCCGATGCCCAATAAGGTGAACAAA
CAGGGAATAAAAGGAAGCGCTGTCGAAGTCGCTAAGGTCATCCCCACCCAAACCGTGATTAACATTAAAC
CAGTGACACGCCATTTTCCAAGCTCTAAATAGATAAGTGACATTTTTGTTAAGACGGTTGCAACATTTTT
TAACATGGTTTTCCTTGACTGTCTTTACAATCGATAATCGATCCTTCAAAAAAGTATACGAAAATATAAG
ATGTAAAGGTAGCGTCATACTGAATAAAAATGTCATAAATACCTAATATCATCCGTGTGAGAATGGTCTT
TAAGAAAAAATTAAAAAAGAAATATTCTTTGTTATCGAGAAATAACTAGACAAAATTAATTGTCTAATGA
TAAATTGCATACAATTAAAAAGATCAGTTTTAATAAAAATAAAAATAAAAACCAAAGAGGTTATTATGCC
AAAAACCATATCCCAAAAACTTTATCCGCAATTACCTGCTGAAGACAGAATGGCGGATACCCTTTCCGAA
GAATGTGATCCGAAATTACCAATTGAAAGTGATGCGTCCAACACTTTTGAAAAAAATAATCAGAACATTT
ATTTTGCGATCAATTATCAACAAAATTCTCAACCAGAAAAACGTAAACTGGTTTGCCTTCTGTTAAATGA
AGGGAAATTGAGATTAAAAAAATTTAATCATGAGGAATTTGAAAAGCAGGTGAACCTTCAAGCCGGTCAA
GTGTTTCTGAATAAAGATTTAATTCAATTAGTATTTTACGTTAAAAAAGATAAACAAAATCAATGTTTTG
ATGAAATAGCAAAAATTTTAAAAATATCCGGTGATTTAGAAAACAAAAAAAAAATTCAGGATATTCGCGA
GCACTTTAATAAAACAGGGGATACGGTGAGAGCGTTTATTAATTATAGAGAGATGAAACGTTCCTTTGAT
GAAAAAACAGGTGAATATATTCACCATTCAGTCATGGATTTAGATAAGATTTTCGTTGAGGTTGAAACAA
AATTTAATGACTATAAAACGAATTATGATGAAAAACCCGAATATACGAATACGTTAAACGAAATGAAAAA
AATAGTGGATGAAATGAAAACCATTCATACCCAAAATAAAACTGATTTTGAACATTTAAGGACAGGAACC
GTTAATGCAGTAATGACTTCTTTTGAGCGTTTAGTGAAAGAATTTGATGAAAAAAGTAACCAATTAACGT
TAATCAATACGACGCTTAATGATCACGCTAAACGTGAACAACTCGAAAATAAGGCAATCCTATTCAAAGA
AGATTGTGAAAATATTCTTTCTTCTGAAAGAGTAGCGACAGAAGAAATCTTTGAAGAAAAGAGAGAAATT
AAAAATAATGTCGAATTATTATTGATTTCGATCCAGAGTTTAAGTGGGCAGGATAATATTAGCGTGGCCA
TTGAAGGGTTGGAGAAAAAACTGGATAGTCTTCAAGAAAAATATGCTGCTTTAAAAATGAATATAGATCG
TTTTAAAAATTATTCAATTAAAACGGACGAAAAAAATAACCACCATGAACAACTGAATGAAATATGGCAG
AAAGATATTCAGCCCCTATCCGAATCGATACAAAATCATGCTTCGAAGACGTCTGAGGTTAAAAAGCGCA
TATTAAATGAAATTTTAACCTATTTAAAAGAGATTAAAGACAAAATAATCGCACATATCCCTTTAGACGA
AATAAAGGAAGGTGTTGAAACCGTTAAAAAATTGATTCAACTGAACGCAAGTGAGCTTGCTGTTGCACGC
GGTTTTTTTTCAAATTCCGGTAAGTCGGTGAGTTTAGTCAGCACCTTGGATCTCAAGCTGGAAAAATTAG
CAGAAACGATGGCTGTCAACGAGCATACGATGTCTTCTGATCTTAAAAAATGATTTGAGTCGAAAAAAGG
CGATCGTTGAGGTCGCCTTTTTTGTTGTCCATTCACTGCAAATAGAAATACGTTCATTATGAAAAAGACC
TATCATTTAATAAAATCAAATGAAGTAGATTTTTTTACCTTCGTGAAGGGGGTTAGAAAAAACAAAAAAT
CAGAAGATCAACCTATTTCCTCTCTGTTTAAAAGAATATCGCTTCATCAAGAACAGAGTTGTCCAAAAAA
ATGGATGAATTATTTTTCGAGAGACTGTATTGATTTTATGGATAATGAGGAGAGGAAGCCACGCGATGTA
AAAAAATCGCTATCAACCTATTTTTTTTATAAATCCGACTTTATCAATGGATCAAAAAATTGTAATGAAG
AATTTTTTTATCGTTGTTTCAATTCATCGAAAGAATGCTGATTGCTATATAAGCTGACGTTCAGCGTAAT
CAGCACCAGTAGCAATAATGCAGCAACCGCATTATGTGATAAAGCAATAGGTAAAGCGAGTAGCCATACG
ATATTCAGAATGCCTAATCCGATTTGTAACGCAAGTAATAATCCCAATAAAATAGCCAGAGCCCGAAAAA
ATTTTTTTTTTGAAGTACGCCATAATGTATAAACTATCCAACTTAAATACAGCCCAGTAAGGATTGCCAT
AAGACGATGCGCCATTTGTATCGCAGTACGCGCGGTTGAAGACAAAATTCCACCTTCAAAATTGATAGCG
GTATTCATCCACAGATGGAAACCTTCAGAAAAATTCATCCGTGGCCACCACACACCTTGGCAGGTTGGAA
AGTCTGGACAAACAAATGCGGCATAATTGGCACTTGTCCATCCGCCAAGACTAATTTGAAGAATGATTAA
TAATAAACCCAAGGCTGCCCAAGGTTTTAATTTTTGTTCGGAACGTGAAATTTGATTGATGTGCAGTTTA
TTTAATTGAAGGATTAATAACCACAACACACTGAAGGACGCGAATCCACCCAGTAAATGAGACATCACCA
CAAGCGGATGTAATTTCAACGTCACGGTCCATTTGCCTAATAAACCTTGTAATAAAAGTAAAAAAAACAA
ACTGATCGCTATTTTTAACGGTTGTTCTGAACGTTTATCGTTCGAAACGATGAGAATAATCGCTGCAAAA
CTAAATAAGACTAAACTCGCCGCTGCATAGCGATGAATCATTTCAGGCCATGCTTTTTCTGCAGAGAGTA
TTTGGTTTATAAAAGGAGCGTGATGAAGTTGTAAGGTATGTGTGGGCACTATAAATCTTCCATAACACGT
GGGCCAATCAGGACATCCTAAACCAGCGTCCTTTAAGCGGGTGTAAACACCGAGTTGTATGACAATGAAA
GCAAATAAAAAAGCAATATAAAGAAAATGTAAGGCCGATTTGTTTCTCAATAACATCATGTCTATCCTAA
CGTTGAAACATTTAATAAACGATTTAAATCGTCATAGATATCTTTGTCCTGCGCATCGGATAAAAAATAT
AAAATAATTTTTCCAAGTGGGTCTGCGATAAAATATGCATCGGTTAAAGGTTTTATCTTTAAGGTAGAAA
AAAAATGGTCTAATTCTTTTTTAATGATGGTGTACTGAAATAAATTTGAATCCTTATTGAGAGAAGGACG
AAATAAACGGTTCGTCACAATGAATCCATAGTGTACGCGATAACGATTTTTTCCCAACGCGTGTGTAATT
TGACGTAAATGATATAAATGCTTCTGACAGGAATGACGACACGGCGTTTGCGTTAAAAAAAATAAAAACC
AAGCGGGTTTTTCTAACTCAGGGTTTTGCTGAGCGGGTATTAATTTTAATTGCGATAAATTGAGCGGGGT
CAAAAGGAGATGCCCCTTGTTCACTGTTTTATGATGTAACCAATGGGGCTTTCGAGTATAGAGGATGACA
GCCGCAATGAGCGGCGTTAAAAAGAGCACGAAGAGTAACACGAGAGTCAAAAAAGAATGCCATGACTGTT
TTTTTTTCATAAACGGTGAATATGTGCACTAAGAAAAACAATGAACAACGTTATACTTAATCCAAACCAT
TGAAATGCATAGGCATAATGGCGCGCAGGCTGTAATGTGATAGGGTGCCAAAGCGGTATAAAGCTACCCG
GTTGTTGAGGTTGAACAACCAATAAAAAAGGTTGAAATTTATTTTTTTTTAAAAAATCAGGATGAATGGA
TTGAATCTTTTTGGGCCAGCCCTCTTCATTGATCGGATTGAAAAAATGAAACGTTTTAGGAGGAAAAACA
ATTACTCCCTCGAGTTTAATTTGATGATCAACCGCTGAAATTTTTGGAATTTGTTTTCTATTCATGCCTT
GTGGAATCCATCCTCTATTGACTAATATGGCGTTGGATTGGTTATTTAAAAAAAAAGGAGTCAGGACTTC
ATAACCAATTTTATGCAAATAAATTCTGTTTTCAAGTAAAAAAGTGTGTGGGTTATCAAAGTGGCCTTGC
ACTATTCCACGAAAGTAGTTCTTTTTTAAATCAATATTTTTAATTTGATTTAAATGAATGGGTCTGGATG
AGGATCGCTGATTGAATATTTTTTGAAGGTGATGCTTACGATTGCCACGGTCGATTTGCCAAAAACCGAG
ATACATCAATAGAGAAAATAAAAAAAATAACATGCACGTCGGAACGAATGTAAACGTAAAGTAATACGGA
GTGAATGGGATAACAATACTATTTTTTTTCATCATTAAAAAATTAAAAAAAACCCGAATACCCAGATGAT
CGTGAGAAAATCCCACCACCATACGCTCGCATCAAAAGAAAAAATATTTTTTTCAAACGCGTTCTTGCAA
TAACGGGTGTACAAAAAAAGTAAAAAAAATAATGCAGCGACACAATTGAGCAAATGAAACCCTAAAAAAG
CAATTAAAAAGCTACCCCACACCCCGCGTTGCGTAATTACGTGTGTATTAAGGCTATGAATAAAATAATA
AAATTGTGAAATGACAAAAATAAAAGCGAAACAAATCGCTAAATTGAAGCTTAAACGACAGTATGGGCCA
TTGATTTTTTTAAAATGATAATGTGCAGCGGATAAACAGAACGCACTCGCAAGTAGAACGATAAGATTTA
TCAATGGAAGATCGTTTAAGAGAGAATGGACTGGCTTAACCTGATGGGTGGCAACGCGGGGAGGGGTCAA
TAAAGGCCACTGTTTAGCAAAATCGGGCCAGAGTAAATAATGGGTTAATTGCGATGCATCGCCGCCTTGT
CCTGCAAGCCAGGGTGTAATTGAAAATCGGACATGGACGATCGAACCCAATAATAAGCCGAATAAAAAGA
GTTCAGCGATTAAAAACCATACCATACCCCAGCGGAACGTTTTGTCCATTTGAGGACTGTAGAATCCCGC
TTGACGTTCTTGGGCGACATTCCAAAACCAACCCGTTAACATGAATGCAAGACCTGCGACACCGATGATG
AGTGCAATAAGACCCCATTTTTTTCCTATATTTAATGAACCAAACGCTAAAAAAAGCAACGCAAGTGCGC
CAATAATAGGCCACTGACTGTGTTCAGGGACGTAGTAGAATGCGTCTTTTTTTTTCACTGGGCGTTTGTC
CTTTAACGTAGGAATTACCTTAGCAAAAGTCAATGACGTCCACAAGAAAAAATTTTATAGGAAACGATTA
ACTGGGAATATGCGCTAAAGAGCGCAGCGTCAATGCAGAGGGTTTTATTTTTGTTGCATCAAATAAGGTA
TAGGCTAACGTGATGGTATGAATCGATTGAGGTAAATGAGGATCAATGTGAAATAAAACAGGCATATCTC
GATGTTGGCCCGCATTAAACGTTTGTTGTGTAAAACAAAAACACTCTGTTTTTTTTAGGTAACGGGCCGC
TAAACCGGGAGAAACGCTAGGAATCGCTTGTACAGTCATTGGATGATCTGAATTATTCTGAGCGAAAAAA
TAAATTAAAATATTTTCCCCGGGATGTAATTGAATATGTTGTAATCGGGGGTAAAAATTCCAAGCAAGAT
TATTGTTGTTATGCGTCATCAATTCTACACGAATACTGCGGGATAGATCAATTTGATTCGAAGCCAGGTA
ACTCAGCTTGTCTGTTTTACCATTGATCCCTAAATTTTTACACAGTACATTATAAAGGGGAATCATGGCA
AAGCCGAAACCAAACATCGACAGCGTCGTTAAAGAAAGTAGAATTAAAATCTTTTTATTGGAAATTTTGG
CGAAGCGTGAGTGGACGGGCATGTTTCTTTCAGGACTTCAACGTGGGTGGGGTTGTAAAGCTGTGTAAAG
GAGGCGGCGAACTTAACGTCCATTCGAGACCTTCAGCGCCTTCCCAAACATGCGCGGTCGCTTTTTTTCC
TTTTTTGCGTAGGGCTTGAATAATCGTGTAAAGAAAAAATAATTGCGCAAAACCAAATAAAAAAGCGCCT
AAACTTGCAATCGCATTAAAATTGGCAAATTGTAAAGAATAATCGGCAACGCGCCTTGGCATACCCGCTA
ACCCCAAGAAATGCATCGGGAAAAAGGTGAGATTAACCCCGATGACGGACAACCAAAAATGGCATTGACC
GAGGCGTTCGTTATACATCACACCGGTCATTTTGGGTAACCAATAATAAGTGCCTGCAATCGCACCAAAT
AGGGCGCCCGGGACTAAAACATAATGAAAATGAGCGACCACAAAATAGGTATCTTGATATTGAAAATCTG
CGGGGACCATCGATAACATGACGCCAGAAAATCCACCAATAGTAAATAGAATAACAAAGCCGAGTGCAAA
TAACATGGGGGTTTCAAAGCTAAGTGCACCGCGATACATTGTCGTGACCCAGTTAAACACTTTTACACCG
GTAGGCACAGCAATTAACATGGTGGTGTACATGAAAAATAATTCAGCCGCTAAGGGGACACCAGTTACGA
ACATATGATGGACCCACACAATAAATGATAAAAATGCGATGACTAATAAAGCATAGACCATAAACCGATA
ACCAAAAAGTTTTTTTCGACTAAACGTTGGAATAATTTGAGAAATGATTCCAAACGCTGGAAGAATAATA
ATATAAACTTCAGGATGTCCAAAAAACCAAAAAAGATGCTGATAAAGTAATGGATCACCTCCGCCAGCGG
CACTGAAAAAACTGGTCGCGAAGTGCCGATCCATCAGCATCATGGTCACCGCGGCTGCTAAAACAGGCAT
GACACCAATGAGTAGAAAAGCAGTCACAAACCAACTCCAACAAAAGATGGGCATTTTCATCAGCGTCATT
CCAGGCGTTCGAAGATTAAGTAAGGTGACAATAATATTAATCGCGCCCATCAGTGAAGAAAGTCCCATTA
AATGGATGGCAAGAATTAAATAATCGGTACTCTCAGGCCCATAGAGTGTGGATAAGGGTGCATACATTGT
CCACCCAAAATTAGGTGCAGAGCCCTCCATAAAGAGTGTGCTAAAAAGCACGATAGTTGCGACCGGTAAT
ATCCAAAATGCCCAGTTATTCATACGCGGCATCGCCATGTCAGGTGCGCCTATCATTAACGGGATCATCC
AATTCGCAAACCCAGAAAAAGCCGGCATAATCGCAAGAAATAACATAACGAGGCCGTGTAGAGTTGTCAT
CTGATTAAAAAGTTCTGGATTCATTAACCGGGCGCCCGGTTGAAATAATTCAGCACGGATTAATAACGCA
AAAATTCCACCCACAAAAAACATAAGAAGACTAAAAAGAAGATATAACGTTCCAATTTCTTTATGATTCG
TTGTAAAGAGCCAACGTTTGAAAAATGCAAAAAAACCTTGAGGAAGCAGATGTTCGCGATCAAGTGTTTG
TTCCATGAAGACCTTCTCCTGATTGTTGCTTAACCCATATTTTAAATTCTGCGGGCGTGACTGCTTTAAC
GACGATCGGCATAAATGCGTGATTCGTTCCGCACAATTCAGCACATTGACCACGATAAGTCCCTTTTGTA
TCTATTTTTGCCCAGGCCTCATTAATGAAACCTGGGATAGTATCGCGTTTGATGCCTAAGGACGGAACCC
ACCAGGCGTGTATGACATCATTGGATGTAAATAAAAACCTAATTTTTGTGTGGGTGGGTACAATTAAAGG
GCGATCAACTTCTAACAGGTACCATTGATTTTTTTTGGCTTGATTTTGCAGTTCTTCAGCGGGTGTTGAA
AGATTACTAAAAAAATCAATACCTTGATCTAAATAAGCATATCGCCAACGCCATTGATAGCCCGTGATTT
TAATGGTTAATTCTGGATCACTATCATCGTTCATTTTAATTAACGTTTTCGTTGCAGGGATTGCAATAAT
GACTAATATAATAAAAGGGACGATAGCCCATGCTATTTCTAAAAAAAAATGTTCATGAAAATGAGCCGGT
TTAACTCCTTTCGATTTTCGATGTCGGATAAGCGAATAAATCATGACGCTAAAAACAACAGCAGCAATTC
CCACACACACCCAGAAAACAAGCATATGTAAATGATAAATGGCATGGCTAATCGGCGTGACGCCGCGCGG
CATATTCACTTGCCAGCTCGCTTGTGTCACGATGGGATGAAGCCATCCACTCAGGCTAAAAAAAATGAAC
AAATGCAGTGTTTTAATCCGTTCCATGTTTTAGTTATCCTTATTTTGACAGAAAAGTGGGCTTATCCAGT
TAATAAATTTAAAAAATTACCAGAGAGAATAATTACCCGTGATTTTACTTTGTTCCACCATATATTTTAC
ACTGGCTTCCAATTCAGCGTTGTTGCAGGGCTTGCATCCCCCTTTTGCAGGCATTTTTTTATAGCCCTGA
ATGGTATGAGCAAATAAAACATCAATATTTTTAGCGATGATAGGTCGCCAACGTGTTTTATCACCGATGA
GCGGGGCACCTAATTTCCCATTGTCGTGACAGAGCGCACAATGATGTAAATAAATTTGTTTTCCTGTTTT
TAAGCGGACTCCTTTTTCGTGTAAAGGGATCGTAACGGTTGTTCTCCTGTGATCGTTCAGGAGGATATAG
TCAACCGCCGCTTTTATGGCATCATCCGAGCAACCGGTGCACGTCCCTTTGGGAGGCATTGAATTAAAGC
CTTGTATAGCACGCGCGTAAAGGATATTTTTTCCTTGTTGTAAACGTTTTTTCCATTCAGCCGTATTCCC
TAATTCAGGAGCACCCGCAGCACCACTCGCATGACAGACAGCACAATAAGATTCGTAAACTTTGCGGCCC
GTCTTCGTCGTAATAGGGCCATTGAAAGCAGAACGGGGTACGTGACTTTTTACCGTTTTTAAATAAGTTG
CGATGGCATTTAAATCATAGGTTGATAAATACTTAAGGCTGTTGCTGTTCACTTCTGCCATAGGCCCTGC
GACAACGCCGGCGTTTTTTAACATTTTATTTTGTTTAAAGACGGCCCGAATTTCATTGATACTTGCGTTT
TTTAATCCTGTTGCGCTTATATTCGGGGCATAATAACCTTGAATAAAACCTCCGGTTAGATAATTTTTCT
TTTTTTCGGCACCTAATAGATTTAAAGGGGTATGACACATTCCGCAGTGACCTAAACCTTGAACGAGATA
AGCACCGCGGTTCCATAACATGGAGTGCTGATTATCGGGTTTATAATATCCGGTGCGTAAAAAGAGAACG
CGCCATCCTAATTGTAAAAAACGCCAATGAAAGGGCCACATCATTTCATTCGGCTGATTAGTTCGTCTCA
CAGGACTTAAACTAAATAGATAGGCTTTGATAGCTAATAAATCCTGAGTACTGACTTTAGTAAAACTTGC
AAATGGGAATACAGGAAAATAATAGCTTCCATTGGGCGCTATTCCTTTATGCATCGCACGGATAAACGCT
TTATCGCTCCAGGTGCCAATTCCTGTTTCTTTATCGGGTGTGATATTGGGAGAATAAATGCTTCCAAACG
GGGTATAAATACCTAAGCCTCCGGCAAACGGTTTTCCATGATGTGGGCTATCGGTATGACAGGCAATACA
ATCGCCAGCTTTCGTTAAATATTCACCGCGCTGAATTTGTTGACGTAATGTGTCGTCTTGAGGATAGTGA
ACCGTAGGGTAAGGGATATTCAGCTCAGGTTTTTTTGATGTGAGCCCTTGACTCAAGTGAGCCGATGCTG
AACTTGAGAAGAAGAGGGCGATAAAAAAAGAATGCTTAAAAAAATTAAACCAAGAAAGATAATTGAAGAT
TATTTTACTCATAGTCCCTTACAAATCCAATCTTTTTGGAGATTTTTAAAACACATTGAACGAGCTTCCT
GCTATTCTTGTTAACGGTTGATCGTCTATCATTCTAAAAACATGAAGCATCGATTCAATCGTTGCAAAGG
GCTATAATGCCACAGTCATCATTTATTTTTAAGTGCCCCACCGGTTTATTTCGATAATAAGGTTTAGATC
ATTGAACGTCATGTCATTGAAGCTAGATAACATCGGCTATTTAGTGGATAATCAGGGGTTTTTCAAAGTA
AACTAAAAAAGTGAACTAAAAAACAGCCTTATTTGCAGGTTAAAATGATAACGAACAATGAACTTGCTAG
CGCGGTATCCTGCTTAAAGGCTGGAAAACTGATTGTTCTTCCGACTGAAACGGTATATGCCTTAGCGGGC
GATGCGACAAACTTAAATGCTATTTTACAAATTTTTTCATTAAAGCGTCGTCCTCTCAACCAGCCTTTAA
GTGTTTTACTCGCAAAGGAACATCCGATGACGCGATGGGCTCGTGATATTCCTGAAGTGGCCGAAAAGTT
AGCCGAACGATTTTGGCCAGGCCCTTTGACATTGATTTTAAAAAAAGAAAAAACAGTCTTACCTGAATTA
ACCGGAGGGCAACATAAAATAGGTTTGCGGGTACCCGATCATCCCATTGCTCAAGCGGTATTAAGTTCTT
TTGCACGTGGTGTGGCGGCGCCTTCTGCAAATCGTTCAACAGCGCTTAGTCCTACACACATCAAGCATGT
ACGCGCGGAATTTGATCAACCGCTTGAATGGATGATTGATGGTGGACCTTGCCGAATTGGCATTGAATCG
ACCATTATTGATGTGACGTTCACTATTCCCCGAATACTTCGATTAGGAGCACTTCCATTGGCGAAAATCG
CATCGATAACGCCTTATGAGATTGAAAAATCGACATCACCCTCTTGTTTTTCTAAAAAACCGTTGATTAC
ACAAGTGCCCAAACAGGTCTTAGATGAAGTCATTGATACGCATTTAAACCACTATCAACCATTAACCGTG
TTTGCATTCAGCCCAGCGAAAAAAAAACATAAAAACGTTACGTGGATTCAGATGCCTTCTGAAGCGAGCC
GGTACGGGCAACAATTGTACCATTATTTACATCAATCTAAAGCAATGCATCATAGAATTTTGGTGGAAGC
TGTGCCAAAACGTAACCATTGGGCAGGTATCCAATTCATATTAGATCAATATTCCTAAACGCCTTATTGA
ACATGCGTGATGTGAGGAAGACGGCATTCACATAGATTTTTTAAAAAAACTAAGCTAAATTTATGACAAC
AGGTGGGTATTATGTTGGCGCTCTTTTTTTTATATAGTCTTTGTTTGCTTTTAGCATGGTGCAAACAACG
AAGGCTTGCGATAGACCTCTTTATCGTCTTTCTGTTATTCACAACGTTTGTATTTTATCATCATGTGACC
ACCCAATTATCTCTGCAATTTTAGGGATAACGATGATGCATTCCTCTAAAGTCGTTAAAATTATTAAAGT
CCTTAATGCCCTCGATGCCATCGGTTTAGCTTTTTTGCTGTTCGTGGCGTTTGTTTTACAACTTCGTTTT
CACGAATTACCGTGCCCACTGTGCTTGCTACAACGGATTGGTATTTTAGGTATTGCATTTGGTTTTTTGT
TGAACGTTCAATTTAAGATCCGTCCAGTTCATTATGCATTATCGCTCCTTTCAGCGATGCTGACGGCCGC
AATATCAACGCGTCAAATATTCTTGCATGTGGCGCCGGGTGATCAAGGTTATGGTCTACCTTTATTTGGA
TTACATCTTTATACCTGGGTATTTATTCTCTGTGTAGCGATTATTATTTATATTTCAATTATTTTTAGCA
TTTTTCCACAATATCAATATGAAGAACCTCCGAAAACGAAAACAATGAAATTGTTAAAACATGCGACATT
TGCAGCGGTATTTGTTTTAGCTATTTTTAACGGGATTGCGACTTATTTGGAATGTGGAATCAAAGTATGC
CCAGAAAATCCAGTGCATTACGAAATTAAATTCGTTGCGTCGTCTATAAAATCAACGTAATTTTTTAACC
ATTTCAAGACAAGCGTGATGGCTTGTTTTAAATCCTAGAGGCTTATGAATTTCAGAGACCTTAGTTATTT
ATTAGCGTTGGCAGAATATCGTCATTTTGGGAAAGCAGCCAAAGCCTGCTCAGTGAGCCAGCCCACGTTA
AGTATTCAATTAAAGAAATTGGAACAGACCTTAGGTATGAAATTATTTGAACGCGGACAAAAGAAAGTTT
TAATGACAACATCGGGTCTGCGTATGGTTGAAAAAGCCAAACACATCGTGCAGGCGGTTGATGAGTTTAA
ACGATTCGCAAAATTAGAAAAAGATCCTTTTTTAGCCGAATTACGTTTAGGTGTGATTTCTAGTCTTTGC
CCTTACCTTCTCCCCTATATTTTACCGTCCATTATGCAAGAATTACCAAAAATTACCTTATATTTATATG
AAGATAAAACAGAGAACCTTCTGATCCAGTTAAAAGAAGGAAAATTAGATGCTGTTGTACTCGCATTACC
TATCCCTCATAAAGGCTTATATTTACGTCCGTTATTTAAAGAACCTTTTTTTCTGATTATGCCTCGTTCA
CACGCATTGTACGATGCTAAAAAATTAGATTTAAACGATTTAGGTCATTATAACCTCCTTTTATTAGAGG
AAGGGCATTGCTTTAGAGATCAGGCATTAGATGTTTGTCATAAAAGAAGTAATTTAAAAGAAAAAACAAA
CTATCGCGCAACGAGTTTAGAAACGTTGCGACATATGGTAGGAACAGGGGCTGGAATTACTTTATTACCC
TTATTAGCATTGGAAACACATCCATTCATTAAAAACGTCCCTTTAGCGTCACCTGTTCCTGAACGAAAAA
TTGGAATGTTATGGCGTAAAGGAAGTGCTTTGGAGCGTTGTTGCAAAAAAATAGCAACGCTTATCGAAAA
TAATATCCCAAATGTAATTACTCATTTAGAAAAAAAACTTCAATCCAAGCATAGAATGCATCGTTAGTAT
TTAACGCATTATTTTTTCATTGAATCAAAAAATTCATCATTTGTTTTCGTATTTTTTAACCGCTCAATTA
AAAATTCCATGGCGCTCACTTCATCCATGGATTGAAGGATTTTACGTAATATCCACATTTTTTGTAACAC
ATCGGGTTTAGCCAATAACTCCTCACGTCGCGTGCCGGATCGATTTAAATGAATAGCAGGATAAATGCGT
TTTTCAGCAATTCGTCTATCCAAATGAATTTCCATGTTTCCAGTTCCTTTAAATTCTTCATAGATAACAT
CATCCATTTTCGAACCGGTATCAACCAGTGCGGTGGCAATAATGGTTAAACTACCGCCTTCTTCAATATT
ACGCGCAGCACCAAAAAAGCGTTTAGGACGTTGAAGTGCATTGGCATCGACCCCTCCCGTTAATACCTTC
CCAGAAGAAGGAATAACCGTATTATAAGCACGTGCTAAACGAGTGATCGAATCTAAGAGGATAACGACAT
CTTTTTTGTGTTCGACTAAGCGTTTTGCTTTTTCAATAACAATTTCTGCCACTTGTACATGGCGTGTTGC
AGGCTCATCAAACGTGCTTGCAATAACCTCGCCACGAACAGAACGCCGCATATCAGTGACTTCTTCCGGG
CGTTCGTCAATCAATAAAACAATCAAATAACATTCTGGACAATTATGTGAAATCGATTGGGCAATATTCT
GCATCATCATCGTTTTTCCCGCTTTTGGCGGAGATACAATCAAGCCCCGTTGCCCTTTACCCGTCGGAGC
AACGAGATCAATAATTCGCGCCGTAATATCTTCTGTGCTCCCGTTTCCTCGTTCAAGTTGAACCCGTTCG
TCGGGAAATAAAGGTGTCAAATTCTCGAATAAAACCCGATTTTTAGCATTTTCAGACGTATCAAAATTAA
TTTCACTGACTTTTAATAAAGCAAAATAGCGTTCAGATTCTTTAGGGGGACGAATTTTTCCTGAGACAGT
GTCACCCGTATGAAGATTGAAGCGTCTAATTTGGCTCGGAGAAACATAAATGTCATCGGGTCCTGCGAGA
TAAGATGCTTCTGCAGATCGTAAAAAACCAAAGCCGTCAGGTAATATTTCTAATACGCCATCGCCATAAA
TGTCTTCTCCTCGTTTGGCTAACGCTTTCAGGATAGAAAAGATCATATCTTTTTTATGTAGGCGGCCTAA
ACCATCTATTTTTAATTCTTCGGCAATGGCAACCAACTCAGCGGGAGAGTTTTTTTTAAGTTCAGTTAAA
TTCATAGTATGTTTTCTTTCATAAAAGGAGTATAAAAAAATTGGATGTGTATTAAGTTTTAATTGGAATA
TTAATAGTAAGAATGAGTATCAAGAGTTTAGAGCGTGTTAAAAATCATTTTACAAATAGGTCATCTAAGC
ATAGAGATAAGTTGTGCTCCTCGTGTCGTATTAAAAAATATGATGCGATAAAAAATTCAGAAATCAAAAA
ATAGCATTAATACCAGTAATGCCTATTTTAAGATTCATTTTTATCTAGAAAAATAGTCGCATTAAATTAA
GTAGAAGTACCTGGGTTCGTTAGGTGTTTCTCTAAAAATGATTCTAACTGTGATTCTAATAAGGCACCCA
CTTTTGTTTCTACGGCTTTTCCATCTTTAAAAAGAATTAATGTAGGAATGCCACGCACCCCGTATTTTGC
CGGTGTTTTAGGGTTTTCGTCAACATTTAATTTTCCAATCTTTATTTTCCCACGATATTTTTCAGAAAGT
TTATCTAAAATAGGTGAAATGGCTTTGCAGGGGCCACACCATTCTGCCCAAAAATCAACGAGTATCGGTG
TTGCGTTAAATTGTAATACTTCTGATTCAAAAGACGCATCATTCAGCGTCACGATAGATGAATTATTCAT
GGTAGTAACCTAATTTGATCTTAAAAAAATAGTTGCATATTATTCATGCTCTGGCGAGACGACATAAATA
CCCGGGGCATTTCTTAAGTAACCGTTATAGTCCATCCCATACCCAAATACAAAGCCCTGATTCATCGTCA
TTGCGGTAAAATCGGCTGAAACGGATCCCCCAGGTAAACGCTTCGCATTTTTCTTATTCAGTAGGACAGC
CGTATAGACTGCTTGAGCCCCCTGCTCATGACAATAATCAACGATGGCGGCTAATGTCAAGCCGCCATCT
AGGATATCCTCTATAATCAAAACATTACGATTTTTAAGCGAAAGACGAGGCTTAGCGACCCAAAGAATTT
CAGCGTGTCCCACGGTTTCATGGGAGTAACGGGTCGCATGCACATAGTCAAGCTCTAAAGGGAAGTCGAG
ACGCGGCAGTAAATTCCCTGCGGGGATAAGCCCGCCAATCATCACACATAAAACGACTGGATTGCTTTCA
CTGAGTTTATCGCTGATTGCCCGAGCCATATTATCTAAGCCTTGTTCAATGTCTTCTTTCGTAAACAGAC
GCGTTGCTTTTTTTTCGACTTCTTGTATAGAACGTGGAATTAACATGTTTATATCCTGATAGTGGAGTAA
AATATTTAAATGGTTAAAGAGATGAGCAACTCGTAGACAACAATTTATTCAGTGGAACGGTCAATAGTGT
GCGACGAGGAAATCATTTTTGCAAGCATAGATTGGGTTAACATGATTCAATATAATTTCTGTATTCAAAA
AATTAATCTTAAATACATAAGATAAAGTCGATCGCAATAGAATGCAACGCATTAAAATTACTAATCGCGC
ATTATCGAAAAAAAGCGTTTATCGTTTATAAAGATGGAGTTGAGATCAGTCGAAATTTAAATAGAAAAAT
GACAGAAGGTCAAATTTTATTTGAGATAAATTTTTTATATCTTGACAGACGCGGTAGTTAATGTAGAATT
CGCGAGCTCTTGAGTTTTGGGCTTGAGGGTGTCAGAAGAAAGAACGCTGAATGAGAAGAGGAAGCGTTAT
TATTGTTCTGAGAAGGTTCATTAAAAAAGCAAGCAGTAAGCAAAGTGTGTGGGCGCTTGGCAATAGCCGA
TATGAGGGCTATAAGAAGAGATTCTTGTAGTTATAAGTATTAGCAAACCGAGCGCTGAGATTGTGAGAGA
TCATAATTTGAGTGAGAGGGATTAAACAAAGAAGTGAAGAGTTTGATCCTGGCTCAGATTGAACGCTGGC
GGCATGCCTAACACATGCAAGTCGAACGGCAGCACAGTAAAGATTTCGGTCTTTATGGGTGGCGAGTGGC
GGACGGGTGAGTAACGCGTAGGAATCTATCTTGGAGAATAGGATAACCCGAGGAAACTCGGGCTAATACT
GTATGAAGTCGAGAGACCAAAAGCAGGGGACCGCAAGGCCTTGCGCTTTGGGGTGAGCCTACGTCGGATT
AGCTAGTTGGTGGGGTAAAGGCCTACCAAGGCGACGATCCGTAGCTGGTCTGAGAGGATGACCAGCCACA
CTGGGACTGAGACACGGCCCAGACTCCTACGGGAGGCAGCAGTGGGGAATATTGGACAATGGGGGAAACC
CTGATCCAGCGATGCCGCGTGTGTGAAGAAGGCCTTCGGGTTGTAAAGCACTTTAGGTGGGGAAGAAAGG
TAACTCGTGAATAACGGATTACTATGACGGTACCCACAGAATAAGCACCGGCTAACTCTGTGCCAGCAGC
CGCGGTAATACAGAGGGTGCAAGCGTTAATCAGAATGACTGGGCGTAAAGGGCGTGTAGGTGGTTGACTA
GGTTTGATGTGAAATCCCCGGGCTTAACCTGGGAATTGCGTCGAAAACGGGTTGACTGGAGTGAGACAGA
GGGTTGTGGAATTTCCGGTGTAGCGGTGAAATGCGTAGATATCGGAAAGAACATCAGTGGCGAAGGCGAC
AACCTGGGTCTTAACTGACACTGAGGCGCGAAGGCGTGGGGAGCAAACAGGATTAGATACCCTGGTAGTC
CACGCGGTAAACGATGAGAACTGGCTGTGATGTGTAGGGAGCAATCTCTGCATGGCGTAGCGAAGCTAAC
GCGTTAAGTTCTCCGCCTGGGGAGTACGGCCGCAAGGTTAAAACTCAAAGGAATTGACGGGGGCCCGCAC
AAGCGGTGGAGCATGTGGTTTAATTCGATGCAACCCGAAGAACCTTACCTACCCTTGACATCCTTGGAAG
GATGCAGAGATGCATTTGTGCCGAAAGGAACCAAGAGACAGGTGCTGCATGGCTGTCGTCAGCTCGTGTC
GTGAGATGTTGGGTTAAGTCCCGTAACGAGCGCAACCCTTATCCTTTGTTGCCATCAGGTAATGCTGGGA
ACTTAAGGGAGACTGCCGGTGATAAACCGGAGGAAGGTGGGGACGACGTCAAGTCATCATGGCCTTTATG
GGTAGGGCTACACACGTGCTACAATGGGACATACAGAGGGAAGCCAACCCGCGAGGGGGAGCCAATCCTT
TAAAATGTCTCGTAGTCCGGATTGGAGTCTGCAACTCGACTCCATGAAGTTGGAATCGCTAGTAATCGCG
AATCAGCAAGTCGCGGTGAATACGTTCTCGGGCCTTGTACACACCGCCCGTCACACCATGGGAGTGGGTT
TTACCAGAAGGCGGTAGATTAACCTTTTCGGAGGGGATCGCCGACCACGGTAAGATTCATGACTGGGGTG
AAGTCGTAACAAGGTAGCCGTAGGGGAACCTGCGGCTGGATCACCTCCTTATGAAAATAAGATAATAATA
AACCCTAGCCCAGCGCCCACACACATTGCTTACTCAAAACACCGAGTAAACTGAATTAGCAGGCCAAGTA
TTTTGTTTTAGCTCAAGGCGGACGCGCTTTGAGAAGCGGAGTGTACTGGAAAGTACATGAGCATTCGAAA
AGCAAGTCTAACGCAGAAATAAAACAAAAGACGAAGGCCTTAACAAGATTGAGGGTCTGTAGCTCAGTGG
GTAGAGCACACGCTTGATAAGCGTGGGGTCGGTGGTTCAAGTCCACCCAGACCCACCAGCTTAAGACTAA
ATTAGGAAAGTCTTTTGGGTGCAGAAATCGAGCAAAAGACAAGCTTCTTAAAGTATGAGGGGCCATAGCT
CAGCTGGGAGAGCATCGGCTTTGCAAGCCGAGGGTCGTCGGTTCGATCCCGACTGGCTCCACCACGATAC
AGGCCCGAAAAGAATTGAGAGATAGAAGGAAGAGAAGGAAAACAAGAAGAAGCGCTCAGGAGGAGAAGGA
AGATTATAAACGTCTTAGGCGTTTATAAAAGAAGTTCATTAACAAAACAGAAATCTGTAAGAAGGCGCGA
AGATATAAAAGAATGTAAATTCTTTTATGATCTTCCAAGAATGAAGAAATTGTTTTGACTAAAACAATTT
CGGGTATGTTGCATTCAGCGAAAAGAACCAGAAAATCCAACGCGTGAACGTTTGCAAACGTTCAACTTAA
AGGTGAAAAAAATCAAGTGTTTTGGTTTAGTTCGAGGCGGACGCGCTTTGAGAAGCGGAGTGTACTGGAA
AGTACATGAGGATTCGAAAAGTAAGTCCAACGAAGAAACAAATTAAAAGACGAAGATTATTCACCAATAG
AGTAACGAGCAAAGTATTTTTGTTGAGTTCGAGGCAAAAGATTGATGAGGAACGGAGTGCACTGTGGTGC
ATGAGTACCAGAGTTAAGCTTTTAACGAAGAAATCAACAAAAAGACAAAGCGAAGTGAAGAGTAACGAGT
TGGGTTCTCAAATTAAGTGAATAAGCGCAGAAGGTGGATGCCTAGGCAGTCGAAGGCGAAGAAAGACGTG
GAAGCCTGCGAAAAGCTTCGGGGAGCTGGCAAACAAGCATTGATCCGGAGATATCTGAATGGGGAAACCC
GGCCTATTTCATATAGGTCATTGTTAACTGAATTCATAGGTTAATAAGGCGAACCGAGGGAACTGAAACA
TCTAAGTACCTCGAGGAAAAGAAATCAATTGAGATTCTGCAAGTAGCGGCGAGCGAACGTGGAAAAGCCT
TCACGAGCTAGTTAACAGATTAGCCAAAAGTTCTGGAAAGGACTGCCCTAGAGGGTGAAAGCCCCGTCGG
CGAAAATGTGTTAATGAGACTAAGCGTGAAATCAAGTAGGGCGGGACACGAGAAATCCTGTCTGAAGATG
GGGGGACCATCCTCCAAGGCTAAATACTCTCGACTGACCGATAGTGAACCAGTACCGTGAGGGAAAGGCG
AAAAGAACCCCGGAGAGGGGAGTGAAATAGAACCTGAAACCGTCTGCGTACAAGCAGTAGGAGCTCATCT
TCGGATGAGTGACTGCGTACCTTTTGTATAATGGGTCAGCGAGTGACTTTTAGTGGCAAGCTTAACCGAC
TAGGGTAGGCGAAGGGAAACCGAGTCTGAATAGGGCGTTGAGTCGCTAGGAGTCGACCCGAAACCGAGCG
AGCTAGCCATGTCCAGGGTGAAGCTTGGGTAACACTAAGTGGAGGCCCGAACCCACATCTGTTGCAAAAG
ATGGGGATGAGGTGTGGCTAGGAGTGAAAGGCTAAACAAGCTCGGAGATAGCTGGTTCTCCTCGAAAGCT
ATTGAGGTAGCGCCTCGTGTTAACGACTAGGGGGTAGAGCACTGTTTCGGTAAGGGGGTCATCCCGACTT
ACTGAGCCGATGCAAACTTCGAATACCTAGGACGTGATGCACGGGAGACACACGGCGGGTGCTAACGTCC
GTCGTGAAAAGGGAAACAACCCAGATCACCTGCTAAAGTCCCAAAAGTTAGGTTAAGTGTGAAACGTAGT
GGAAAGGTTTAAACAGCCAGGAGGTTGGCTTAGAAGCAGCCATCCTTTAAAGAAAGCGTAATAGCTCACT
GGTCGAATCGGTCTGCGCGGAAGAATGAACGGGGCTCAAACCTAATACTGAAGCAGTGAATGTCATTAGT
TTACGAATTAATGGCGTGGTAGAGGAGCGTTCGGTAAGCCGTTGAAGGTGACCTGTAAGGGTTGCTGGAG
GTATCCGAAGTGCGAATGCTGACATGAGTAACGATAAGGCGAGTGAAAACCTCGCCCGCCGAAAGTCCCA
GGATTCCTGCGCAACGGTAATCGACGCAGGGTGAGTCGGCCCCTAAGGCGAGGCGGAAACGCGTAGTCGA
TGGGAAACAGGTTAAAATTCCTGTACTTTTATAGATTGTGATGGGAGGACGAAGAAGGCTAGGTTAGCCG
GAGACTGGTAGTTCCGGTTTAAGCGAGTAGAGAGAGACTCTAGGAAAAACCGGAGTTTCGTTAATCTCGA
GACGTGATGACGAGTTGTTAACCTCGGTTAACGATGAAGTAATTAATGCCCTGCTTCCAGGAAAACTCTC
TAAACTTCAGGTCTATAGGAACCGTACCGCAAACCGACACAGGTGGACAGGTAGAGAATACTAAGGCGAT
GAGACAACTTGGGTGAAGGAACTAGGCAAATTGGCACCGTAACTTCGGGAGAAGGTGCACCTTTTTTGGT
GAGTGGGTATACCCCACAAGCTGAGGGAGGTTGAAATAATCAGGTGGTTGCGACTGTTTACCAAAAACAC
AGCACTCTGCGAACTCGAAAGAGGAAGTATAGGGTGTGACGCCTGCCCGGTGCCGGAAGGTTAATTGAAG
TAGTTAACTTGCGCTGAGATGGCTTTTGACAATGAATTAGAAAGAAAAATAATTCGAAAATAAAGCTCAA
AAGTCATGTCAGCGCAGGTGAAGCTGCGGATCGAAGCCCCGGTAAACGGCGGCCGTAACTATAACGGTCC
TAAGGTAGCGAAATTCCTTGTCGGGTAAGTTCCGACCTGCACGAATGGCGTAACGACAGCCACACTGTCT
CCACCCAAGATTCAGTGAAATTGAAATCGCTGTGAAGATGCAGCGTACCCGCGGCAAGACGGAAAGACCC
CGTGCACCTTTACTACAGCTTTACACTGGACTTTGAATTTAACTGTGTAGAATAGGTGGGAGGCATTGAA
GCGAGTTCGCTAGAATTCGTGGAGCCGACCTTTGAAATACCACCCTGTTAACGTTGAAGTTCTAACCTAG
GGCCCTTATCGGGTTTGGGGACAGTGTATGGTGGGTAGTTTGACTGGGGCGGTCTCCTCCTAAAGAGTAA
CGGAGGAGCACGAAGGTACCCTCAGCGCGGTCGGACATCGCGCATTGCGTGTAATGGCACAAGGGTGCTT
GACTGCGAGACAAACACGTCGAGCAGGTGCGAAAGCAGGTCATAGTGATCCGGTGGTTCCGAATGGAAGG
GCCATCGCTTAACGAATAAAAGGTACGCCGGGGATAACAGGCTGATACCGCCCAAGAGTTCATATCGACG
GCGGTGTTTGGCACCTCGATGTCGGCTCATCACATCCTGGGGCTGAAGCAGGTCCCAAGGGTATGGCTGT
TCGCCATTTAAAGTGGTACGCGAGCTGGGTTCAGAACGTCGTGAGACAGTTCGGTCCCTATCTGCCGTGG
GCGCTGGAGATTTGAGAGGAGCTACGCCTAGTACGAGAGGACCGGCGTGGAGGTACCGCTGGTGGTCCGG
TTGTTTCGCCAGAAGCATAGCCGGGTAGCTACGTACCGACAGGATAACCGCTGAAAGCATCTAAGCGGGA
AACCTCCCTCAAGATAAGATCTCCCGAGGATTTAATCCTCCTCAAGGTCCGTTGAAGACGACGACGTAGA
TAGGTGGGGTGTGTAAGTACAGTAATGTATTGAGCTAACCCATACTAATTGACCGTGTGGCTTAATTTGA
GAATCCTACTGGTTATTCTTTAGGATGACTTCAGTTGAATAAAGCATATCTACAAACTACTTTTTACAGA
TTTTTTTTTGTTAAAGATTTCCGCTAATGTAAAGATTAGCGAAAGTTAAAAGATTAACGGATTCGCGCCA
CTGCTAAAGAAGGGATTTGACTGAAGAGCAAGGCGTCGTCTTTTTTAGGAACGGAGTTTACTCATGAGTA
AATGAGTACCGCAAAAAAGACGACAACGCAGCTATTCATCAAATACTTAATTTAGCAGTGGCGCAAAATG
AATGCCTGGCGACCTTAGCGAATAGGTACCACCTGATCCCATTCCGAACTCAGTCGTGAAACTATTCTGC
GCCAATGATACTTTGGGGTTCCCCCATGGGAAAGTAGGGCATTGCCAGGCTACTTGATACACAAAAACCC
GCTAATCGCGGGTTTTTTCTTTATAATCGGCATCTGTTGCTTTATTTCGTTGTTAAATTGTTTTTTCCGT
TGCTCATGTACTCTAGTACACTCCACTACTCAAAAACAATTTGCCTCGAACTAAAGCAACAGACTTGATT
ATTACAATAATTTCACTTTTGCTTTACTTGTACTTTATGTTACAAACTCGCTTACAAACTCAATATAAAC
CGGAAGACTTCTTTTATGAACTTCCCGAAAAACTGATCGCGCACTATCCCACAGAGCAAAGGACGGATAG
TCGATTGCTGTGTTTAAATAAAACAACCGGCGTCATGCAACATAAAAAATTCAAAGATATTTTAGATTTT
ATAAATCCAGGTGATCTATTAGTTTTAAATAACACGCAGGTGATACCTGCTCGTTTGTTTGCTAAAAAAA
TCACAGGCGGAAAAGTCGAAATTTTAATTGAGCGAATTTTAGAGAGACAACGTATTCTTGCGCAACTAAA
ATCCAGCAAATCGCTTCAACGAGGGACTCGGCTGATCTTAGAAAATGAGATGCATGTGGAAATAGTCAAT
CGAACTGAAACGATGTATGAGTTGGTTTTTTTAATTGAGCCGAATTTATCTATTTTAGAATTATTAAATC
AGATAGGTCATATCCCATTACCTCCTTATATTCAAAGAGCGGATGAATTATTCGATGGGGAACGTTATCA
AACGGTGTTCGCTTCTGTACCCGGTGCGATTGCTGCTCCGACTGCGGGTTTACATTTTGATGAAGATTTA
TTAACTGAATTAAAAACGAAAGGCGTTCATATTGCGTATATTACTTTACATGTGGGTGCGGGAACTTTTC
AACCGATTCGTAGCGATCGTCTGGAAGATCATCGCATGCATCATGAATACGTTACGGTATCAAAAACGGT
CTGTGAACAAATTATACGTGCTAAGCAACTCAATAAGCGCATTATTGCAGTAGGAACGACTGTCGTAAGA
AGTTTAGAAACCGCCGCTTTACAGGGCCAGATCAATCCATTGGCAGGAGAAACGAATCTTTTTATTTATC
CAGGTTTTAACTTTCATTGTATTGATGCATTAATTACCAATTTTCACTTACCGCGATCAACATTATTGAT
GTTAGTGTGTGCATTGGGCGGGTATGAATTGATTATGCAGGCTTATCAAGAGGCGGTTTTCCAGGGTTAC
CGATTTTTTAGCTATGGCGATGCGATGTGGATTAGTTAGAATAGTGTGGCAACCTATAAAATTTGCGAAT
GAACAACGAACCAGGTAAATTGCTTGGCTCAATTATTGATTTCCTAAGGAGAAAAGTATGCATTTTTTTA
TTACTGATGGGTTCGCACAATCAACGACAACATCTGCGATAACACCGCAATCGAGTGGACTTTCGCAAAT
TTTAATTTTATTAGGATTTGTCGTCATTTTTTACTTGTTATTGTGGCGGCCGCAAGCGAAACGTGCAAAA
GAGCATCGACAATTAATGGCGAATTTGGCAATCGGTGATGAAGTCACAACGACCGGCGGGATAGTGGGGA
AAGTGATCCGCTTAAATGGTGATTTAATTACGTTAAAAATTGCAGAAAATGTGGAAATTAATTTGCAAAA
AGCAGCCGTTTCAAGTGTTTTACCGAAAGGAACAATAAAGTCTTAGTTTTTTATGCTCAATAAATATCCT
CTCTGGAAAAATGTATTACTAATCGTGCTGCTCGTATTGGGTTTTATTTATGCCGCACCGAATCTTTTTC
CAGAGGAGCCGGCCGTGCAAATTTCACCGTCAACAGACATACTGCATGTGAATCTGGATGCTTTACAGTC
CACGGTGAATAACCTGATGAAATCGGTACAAATTTCTCCTACTAAAGAAGAACGTCGTCACCAAACGCTG
GTATTGCGATTTAATAATACCGATACCCAGCTTAAAGCCAAGGATATTTTATCTTCCGCATTGGGTGATA
ATTATACCGTAGCGGTTAATCTACTTTCTTCAGCTCCCCGTTGGATGCAGGCTATTGGTGCTGTGCCAAT
GAAACTCGGATTGGATCTGCGGGGCGGTGTGCATTTTGCGTTAGAAGTCGATATCAATAATCTGATTGCA
CAACGCATGGAGGGTTTAGCGAAGAATATTAGTGAAAATCTACAACAAGCGCGTATTCGTTATTTGGATT
TAACACCAAAAGAAAAACAATTATCCATTTTATTCAGAGATAAAAATAGCCTAACGCAAGCCAAACGTTT
GTTGCAACAACAGTTTCCAGCATTTGAATTTACTGAAGCTACGGAAAATCCCAAACAGCTTATCGTTGTT
TGGTCGAAACAAGGACTCAATAATTTGCGTCAACTCGCCATTGATCAAACAGTGAATACACTGCGTAACC
GAATTAATGAGCTCGGCGTTGCAGAACCCATTGTTCAACAGCAGGGAAGTAATCGAATTTTAGTCGATTT
GCCAGGTGTTCAGGATATAGCGCGAGCACAACAGATCTTAGGGGGAACGGCAACAATAGAGTTTCGTTTA
GTCGATATCACGCATGATCCCTATCTCGCTCAAGTCAATAATAGTTCACCTGCGGGCTCACAATTATATC
ACTATGAAAATCAACCGGTATTATTGAAAAAGCAAGTTATTTTAACGGGGAATTCAATTACCGATGCGTC
AACAAGCTTTGATGAATCCGGACGATCGGCAGTTAGTATTAGCTTAGGTGGCGGCGGAGAAAGTTATTTT
CATCAAGTGACCGGTGAAAATGTAGGTAAACCATTGGCGATTGTTTATGTAGAAACCAAAAATAGCGTCA
AACGTATCCATGGAAAAATGATCCATATTCCGCGTAAAGTAGAACGGATCATCAGCATTGCGCGAATTCA
AACGGCGTTACCGCCTAATTTTCAAGTCACCGGGTTAACCAATCCACAAGAAGCCTTAAATCTTTCTTTA
TTATTGCGAGCAGGCGCGTTACCCGCACCCATTTACGTGGTTGAACAACGCACCATCGGACCCCAATTAG
GTGCTGAAAATATTCATAAAGGGATCCTCTCGATTGTTGTCGGGTTTATTTTAGCGGTTATATTTATGGC
GGCTTATTATAGTGTTTTCGGTTTCATTGCCGACATTGCGTTAGCGCTCAATGTTGTATTATTAGTGGCG
TTATTATCCTTATTGGGGATGACGTTAACGTTACCGGGGATGGCTGGGATTGTCCTCACGGTGGGTATGG
CAGTTGATGCCAATGTCCTCATATTTGAGCGAATTCGTGAAGAGCTCCGCCGTGGTGTTTCGCCACAATC
GAGTATTGATGCAGGCTATGATCGTGCATTAATCACGATTATTGATGCGAATGTCACAACATTAATTGTC
GCATTCATCTTATTTGGTTTAGGTACAGGTTCTATTAAAGGGTTTGCAGTAACATTAACGTTCGGGTTAT
TAACCTCGATGTTAACTGGAATCATGGTGACGCGTGCGTTGATTAATGCGTGGTATGGCGGACGTTCTCT
CAAACGGTTGCCGATTGGTATTTAGTTTTAAAGGTAAATGGGTGGAATTTTTTAAAAAACAAACGCATAT
CAATTTTTTAGGCTTACGTTCTTGGGCGGTCGGCTTATCGTTATTGCTCATGATGATTTCTGCGGGCGCG
TTACTGACAAAAGGATTACGTTGGGGTTTAGATTTTACCGGCGGTAGTCAACTGCAAGTTTCTTTTAATC
ACACTGCAGATATACCCTTATTGAGGAAACAATTAGTGGCAGCAGGATTTAAAGATATTTTAGTGCAAAG
TTACGGAACCTCACGAGATGTAGTGATAAGTTTGGCCGCCCATCAGCAAATGACACAGCAGGATTTAAGT
GCACACATTATAAAAGCGTTACCGGGTGCACAATTAAAGCAAATTGAATATATAGGTCCACAGGTTGGAA
AAGAACTGGCAACACAAGGTGCGTTAGCCGTTTTTATCGCATTATTAGGGATCATGATTTATATCGCGTT
GCGTTTTGAATATCGGTTTGCAATGGGCGCAGCCGTTGCATTGATCCATGATCCGATCGTGATTTTAGGA
ATGTTTTCTTTATTTAACATTGAATTTAACCTGACGGCCCTTGCAGCGATTTTAGCGGTCATTGGCTATT
CATTAAATGATACGATCGTTATTTTTGATAGAATTCGTGAAAATTTTCGTAGACTGCGTAAAGGGACCGC
TGTCGACGTGGTTAATCTGTCGATTAATCAAACCCTCTCGCGGACGATTATGACATCGGCGACAACATTA
CTGGTTGTGCTTTCGCTCTGCCTATTGGGTGGAACAATGATTCATAGTTTTGCATTAGCGTTGATAATAG
GTATCGTCGTCGGTACGTATTCGTCGATCTATGTGGCAGGAAGCATTGCGGTTGCATTAGGTCTTGATCG
ACGTCATTTTCTGCACATAAAAAAGGTGGACGATAGACCCTAAACCCCATTGCGATCAATCGCCTGAAGT
ACTAATGGACAAAGTTTAGGATTCGCAACGATAATATGTCGGGTCTTAAAATAATCTTCACCACCTTTAA
GATCACAGGCAATTCCACCGGCTTCTTGAACCAGCAAAATACCTGCGGCCATATCCCACGGTGCAAGCTC
AAGTTCCAAAGCGGCATCTAAACGCCCTGCAGCAACATACGCTAAATCAAGCGCGGCTGATCCCGTTCGA
CGTATGCCACTGGCTTGTGACATCATGGCGCGTAAAGCATCTTTGTTAATAGAAGCACCGAGCGTCGTAA
GCCCACGACTTGGAATAGCGATTCCTAATAAAGACTCAGGAATCGTTGAACGCAAACTGACCCGTAAACG
ACGCGTAAACCGTTGTGTATTATTTAAATAAGCCCCTTGTCCTCGGGTTGCAGTAAATGTTTCTTGACGT
AAGGGGTCATAGATTAAGGCGTGCTCGATACGATCTTTCTCATTGTTTTTAATCGCGATAGAAATGGCAA
AATGCGGAAAATCATGAACGTAATTACAGGTTCCATCCAACGGGTCAATAATCCACGTATATTCATCCCC
TTCAATCGGTTCACTTTCCTCAGCGAGTAGCGCATGTTGAGGAAAAGCTTCTTTAATGATGGAAATAATA
ATTCTTTCCGCTTTTAAATCAATTTCCGTGACAACGCCGCGATTGTCCAATTTTTCTTGCATGCGAAGTC
GGTCTAAACGGTTTAAACCATCTAAAATCGTTTTACCTGCCAGACGGGCCGCGCGATCGGCTATTTTTAA
GAAAGGGTGCATGGGTTTAAGATGAAAATGATATATTTTTAAACGTGTCAGAATGATACCATAGCTTGGC
CCTCTAAAATATCTTAAATGCGTTTATAAAAATAAATAGGAAAAAATCATGCCGCTTTCACAACTTCGGA
TCGTACTGGTGAAGACCACCTGTCCGGGTAACATTGGCGCAACGGCGCGTGCGATGAAAACGATGGGTTT
AAAGCAACTTTATTTAGTGGCGCCTCAATCGTTTCCGCATATCAATGCCTCTGTGCGAGCCAGTCATGCG
ATTGACATTTTAGCCGATGCAATCGTCGTTGATCAGTTAGAGGAAGCGCTTGGAGACTGTCAACTCGTGT
TTGGAACCAGTACACGAGTCCGCGAGTTCAATTGGGTTTCGTTAACCCCACGCGTTGCGGCTGAAAAAAT
AATGAATCATTGCCAACAAAAAATAGCGATTCTATTCGGGCAAGAGCGATGTGGTTTGACGAATAAAGAA
TTACAACGCTGTCATTTTCAAATGACCATCCCAGCGAATCCTGAGTATAACTCATTAAATTTAGCCGCTG
CCGTGCAAATTGTTTGCTATGAATTACGGAATGCTTTTTTACAAGAAAAAAACATTAAAAAAAGAACGGT
TCCACTTGCGGATGTCAAACAACACGATTATTTTTATGGTCAATTACAGAAACGACTGAAAAAAATCGAA
TTTTTGAAACCCAATCGTAGTCAACACGTGATGGATAAATTACGTCGAATATTTAGTCGTGCTGAATTAG
ATAGCGATGAAATAAAAATTTTGCAAGGCATATTCAGCGCGCTAGAAAAAAAAGAATCCCCATTTTAATG
TGCTTTTTTTATGAATAATCCATTGCATTGTCAACTTATTAAATCCAGTAAAAATTCTTATGGTCGTGTG
ATGCAATTGACAACAGCGCATGGCCACGTGTTAACACCCGCGTTTATGCCGGTAGGGACGCGCGCGTTCG
TTAATCATATGACACCGTATGATCTCAAAACAGCAGGTTCGCAAATTATTTTAGGCGGTAATACCTACCA
TATGCTCTTGAATCCTGGTTTGGATGTTATTTTAGCCAGCGGAGGAATGCATCGTTTAATGGGTTGGGAT
CGACCCCTGTTAACCGATAGTGGAGGCTTTCAAGTATTGAGCTTATCGAAAAATGCAAAAATATGTCGCA
TTGACGCAGAAGGCGCGCATTTTAAACATCCTGTCACTGGAAAAGTGATTCATTTGACACCCCAAAGTTC
AATCGAAGCGCAACGAATCATTGGTGCGGATATCATCATGGCTTTTGATGAATGTACACCCGAAAAAGGA
GGAAGGGAAGCTGCATTAGCGGCGATGGATCGTACACATCGATGGTTATTAGCCTCGAGGGAAGCCTATA
CCCGTTCAGATTCGCGGTATGGTTATCCACAAGCTTTATTTGGCATTATTCAAGGTGGAAGTTTTCGTGA
TCTTCGTGAATTCAGTACACAATTTATTGTAGAAGCGGACCTTGCGGGGATAGCCCTTGGTGGAGAAGTG
ATTGGATTTGATATGCAAAAAACACAGGAAGTCATTGATTGGATTCGCCCGTTATTACCCGAAGATAAAA
TTCGTTATACCATGGGCGTTGGGCTAAACCCTCAAGATTTGATTGATGTCGCGGCGAAAGGCATTGATTT
ATTTGATTGCGTAGCCCCGACACGCAATGCGCGGCATGGCGCGCTTTATCATGGGCACGTGATAAAGCGA
AATAATCGCTTAGCGTTTGTTAGCGAAGAAAAAAAATCCAGAATTTTGATTAAAAAAGCGATGTATGCCA
AAGATGAAACGCCTCTTTTAGCCGACTGTTTATGTTACACGTGCCGGCACTTTACACGTGCTTATTTACA
CTTTTTATTTAAACAAAGCGCCTCGCTTTATTATCAGCTGGCATGCATTCATAATATACACACGATGCAT
CAGGTTTGCGAGCAAATACGGCGCTTTATTTTGAACGAATGCTAAGTGACACAAATGCCTTCGTTTTTTA
TTGGTGTCGACGGAAGAGCAGGGTTATAAACGCAATGATGGCTAATATGATGAATATAAAGAAAAGAACT
TTTGCAATACCGGCTGCCGCTGCAAAAGCGCCCGTATACCCAACAATGGCAGCAATAATAGCAATGATAA
GAAAGATAAAGGCCCACGCTAACATACGATTTCTCCCCTTGTTACACTACGTTGAGGACTTAAGCGTAGT
TGATGAATTCAGTCATCGCAAGTGATGCGTGAGATTCTGAGAAAACGCACGCATTTTGGATTGTTTTGAA
GCAAAAGAAAATAAAAACTGTTCATAAAAAAATCAATCACGGGAATTTATTCATATGTCGTATAAAAAGG
TTATTGTGATTCCAGCACGTTATGCCTCTTCTCGTTTCCCAGGAAAACCATTAGTCCGGATTAAAGGTCA
TCGTTTAATCTACCGGGTGTGGTCTATTGCGAAAGCCATTCAAGGCATTGATGAAGTCTACATTGCAACC
GATCATGCAAAGATTCAACACCATGCACGTGAATTTGGCGCCAATGTCGTGATGACCACCGAACATCATA
ATGGAACAGAACGGTGTTTTGCTGCACTTTCTGGGTTAGATGAAAAACCAGACCTCATTTTAAATTTACA
AGGCGACGCGGTCTTAACGCCGCCTTGGATCTTACAAACATTAGTCGATATGATGATAGCGAACAAGGAT
TTAGACGTTGCAACGCCAGCCACGCGCATTAATAGCGATCAGTATGCCGCCCTGCACGAAGCCAAATTAA
AAGGAGAAGTGGGCGGTACGATGGTGGTTTGTGATAAGGCGTTGAACGCCATGTATTTTTCTAAACGCAT
GATTCCCTATGTAAGAGACACCCAAATGAAAGAGCCACCACTGTATCGGCACATTGGTCTTTACGCCTAT
CGATACGCTGCACTGCGCGACTATTATTCACGGCCCGTAACACCCTTAGAGCAATTAGAAGGACTTGAAC
AATTACGTTGGTTAGAAAATGGACAGCCGATTAAAATTGTTCTGGTGGATTATAAAGGTCGTACAACCGC
GTCCATTGACAGCCCCGACGACGTTATGCGCGTTGAACGGTTAATCGAAACTCAAGGTGAATGTGTTCCT
TTATGATAAGCGATGCAGTAAGATGAACGTTATTTTTTCGCGCCACGGTAATACTTTTTCTGATCATGAA
CCGACCGTATGGGTCGGTGCGACACACGATCTTCCTTTAGTCGGTTCTGGCATTTTACAAGCGAAATGTT
TAGCACACGCCTTACAAAAGGCAAAACAACTGCCTACAATGATCTATTGCAGTCCTTTAAAAAGGACGCG
TGACTATGCCACTATCCTCCTAAAACAATTACATTCATCCTTAAAGCCGATGATCGATCCGCGTTTAAAT
GAAATTGATTACGGGTATTGGTCCGGTTTAAACAAATCGCAAATTCAAGCACGCGGTGAAGGTCACGCGT
TGTCCGACTGGGAAAATAAGAGTATTTGGCCGAAAACAGCTGGATGGTCTGGATCACCTGCCCAAATGAT
TCAGGAAATTCAAGCGTTTAGTCATCATCTGGTCAGTCAACATGCATCCACAGACACGCTCGTCGTGGTG
ACCAGTAACGGTCGATTACGTTATTTTCTTAAACTGATTCCCGGTTTATTTGAACAACGGGTAGAGGCGA
AAACCTTTAAAGTGGCCACCGGAAATATTTGTTTATTCACGTATACCGAAAATAAATGGAAAATGGAATT
TTGGAATAAAAATCCCGATTATTTAATGCACTATTTCGCGCATTAATCCCCTCATTTTACGTCAAAATTA
AAATAGGTATGTGGATACGGTTCATGGTTTAACGTGAAGTGCCACCATTCCGTTGTTAAGGGTCTAAAGC
CAAATTGGATCATTAATTGACGTAACAACATCCGATTGTGAAACGCAGCGTTTGTGATATTCCGATTGTT
AGGATGAGATAACGGATCGAGATAATCGAAAGGGGTACCCATATCAAGAACGTCCAACGTTCCAAGATCA
AGTATTGTCAGATCGACGGTGCTGCCCCGTGAATGGCCTGAACGCGGCGCGATATAATTCAATTGAAAAA
GTCTGCTTTTATCGATGCGTGGATAAAAACGAGATTTCATGCGTTGATCGCGCGTTTGACTCCATTGAAT
AAATTCGTTAACCGCCCTTTGCGGCCGATAACAATCATAAACCAATAAACCTAAATTTTTTTTATTCAAC
GCAATTTGAACGTTCAAGAGCGCCTGTGCCGCAGCACGCGTGAGGATGCAGACCGGTCTTTTATAGCCAT
CGATGGGGTGGCCCACAAAATTATGCATACCACAATAACGAATGTCTTGTTGAAGTCGAGGAATAATTGC
ACGCGCATAAACAAAATCATCCTGTTTTTCTTCACCAAAAATCCGATGCGTGGTCAACGCCAATAGGATA
AAGCCGATAAAAAGAAGTTGAAAATGACGTTTAACGCTCGAAAAATAAATCATAAAAATCCGTATTCCGG
AGCGTCCATCATGAGGACGTTTTATGACGCTCCCAATAGCGCAAGGTGCGGCACTGATTTATAAATTGTT
GACAGGTATCCACATTTTCTAAACAGATCATTCCGGAATCCAGTTTTAGATTTAAACATTTAAAAAGATC
CGTCAACTCGGAGATATAGCCGATAAATTTATTGTGATAAAAACTTTCACGTAAAAACGTCACTAATTTG
AGGGTGTTGTATTTTTTTAAATCGTTTGCGCGCGCTAAAATGGCGATGGCATCACAGCGTGCTGAAACGG
CGGTTTCAAAGCTGTGTTGAGGTGTTATTTTTTTTTTAGTTTTAAAATGAGAAAGCGTAGGTGCAATGAG
GTCCACGGTTCCCCCTGCTTTTTTAGTTGCTTTTTCTAAATGCGTCAACAACGAAAAATGACTTTTTTCA
GTGAGAATAATCCCTAATTTTCTTCCCTTAAACGTATTGGGATTATTGAGTAGGATACTTAACGACGGGG
CATGCAACGGATTTTTTTTCTGACTACAAAATACAGGCGCAGGTTTGGGTAGACGCGTTAACCCTAATTG
CTTTCCAACAGTATGGGCGAGTTGCGTATCAATATTCAATAAATGTGAAATCACACGCCTTTGAATGGCA
GGGGTTGTGACATGACTTAATTCAAAAACGAAGGCCGATTGGATATGCGCTTGTTCAATCGCGGTTTGGT
TGATGTAAAACAAACGGGCTTGATTATAATAATCAGAAAAACGTTTTGACCGGTATCGTAATTTTTGACC
GGACTCCGTCGCCGCAAAGGATTTAAATCCTTTTTTTAACGATTCACGAGGTCCTTTCCCCCACGAATTG
GGTTCATAATTGGCCCTTCCAGAAACCGAATGAAAAGCCATATGTCCGTCTTGTTGGAAATGATGGACAG
GACATTGAGGGGCATTAATGGGTAACTGAGTAAAGTTTGGGCTTCCTAAACGTTTGACTTGCGTATCTAA
ATAAGAAAAATTGCGTCCTTGAAGTAAAGGATCATGACTAAAATCAATTCCTGGGATGATATTTTGCGTG
CAAAAAGCCACTTGTTCTGTTTCCGCAAAGAAATTATCGACACAACGATTTAAGACTAAACGGCCCACTT
TTTGAATCGGAACCCATTCTTCAGGAATTAATTTGGTCGCATCGAAGACGTCAAAATCAAATGTTTTCGC
ACGGGTTTCATCAAAAAGCTGCATTCCCAATTCCCACACCGGATACTGATGAGATTGAATCGCTTCCCAT
AAATCGCGACGATGAAAATCAGGATCGGCACCATTGAGTTGAACCGCTTCATCCCATGTTACTGATTGGA
TGCCCAGTTGGGGGAGCCAATGAAATTTAACCCAGGTCGATTGTTGTTTCGCGTTAACAAGTCGGAACGT
ATGGACACCAAATCCCGGCATAAAACGGAACGAACGTGGCAGTGCGCGGTCTGACATGACCCACAGGATC
ATATGCATACTTTCAGGATTCAACGATATAAAATCCCAAAAATTATCATGCGCCGTTTGCGCTTGCGGAA
AACCACGGTCCGGCGCTTCTTTAGCGGCGTGGATTAAGTCGGGGAATTTGATTGCATCTTGAATAAAGAA
AACCGGTATATTATTGCCCACGATATCCCAGTTTCCTGTTTTCGTATAGAACTTAACCGCAAAGCCACGA
ACATCGCGTGCCAGATCAGCAGAACCCTTATTTCCAACGACCGTCGAGAAACGGACGAACGTCGGTGTTC
TTTCGTTTTTTCGTTGAAAGAGATCCGCACAGGTGTATTGTGCAAGCGATCGGTAATTTTCAAAATAACC
ATGTGCACCATACCCCCTCGCGTGTACAACCCGTTCAGGAATTCTTTCGTTATCGAAATGAAAAATTTTC
TCACGAAGCTGAAAATCTTCAAGTAAGGTGGGTCCTTGCGCACCTATTTTTAAAGAATTTTGGTTATCCG
AAAGCGGTACACCTTGTGCGGTTGTTAAAAGGGGAACGTGATCGCGTGCGTGTTGATGCGTTTTTGCGCG
ATTTCGTTTTTTCTGAACGGTTGCTTTCATTTTTTTCCGTTGAATTTTTTTAGCCATGTGAGAACGTCCT
TGAAAAAAGTGGGATACGAAGAAAACGACATTTTTCAAAAAATTATTTAGAGTATAGAAGATTAGAGTAT
AGAAGAAATGAGAGACGATACGAATAGGAATTAAAATTTGTAAGGGGAAGTATAAAAAATAAACATGCGC
GCAATCGGAAAATTTTTATGAATAAAAAAATAAATGCACTTGCGAAGATAAAATTTATTTTTTATTATGG
ATTAAGAAATAAGAAAAATGTAAACCAACACGAAAAATAAAAAGGACAAAATGAACACACAGGAATTTTT
GCAATCGGAAGAGGACTTTGATCCATTTCTACTTGCCGATGAATTGAATGATCAAAATAACGAGCGCTCC
GAAGAAGACGAGCGCGAATCCAATGAATCGAATACGGATTTAAGCCAAACGTTAAGCCAAACAATTTCCT
CGCTCGCCGTCTTCACGCGATATTGGCATTCGCCTTATTTTATTAACCGTTTAGCGTGGTGGGAACTAAA
ACATTCGTTTGAAGTTGATGATTCATTGGAAAATCGAAATTCAATTCGTTTATTTTGGTTGAAGGGTGAA
GGCATTCCTCTGAATGATGTGTCATTGATTCAACAAGCAAATCTCATAAGACGTTTTATCGATTCAACGC
GTTTTGTCTTCTCGAATGTAGGCGCTGTAATCCTGGCGGCTTTATTATTTCATGATTGGAGGAGTTATCG
TCTTTTTCCAGAAGAACGATGTGGTGTGACAGGGTTTGATATTCTAAAAGGAACCGCGACCAATCAAATC
ACGTGGACGAATCATTTGGGCAGTGATGTGATTCATGAAGCGTCTTATTGGTCCTGGTTAGGCATTGTAT
TGATTCCGCCTTTGGCCGGTTTAAGTTCTGTGTTTTTATATCACGACCCATTGCAACCACTGGATACACA
AGAGGTTACAACCCATATAACAACGGTTTTACGTCATTTGGATAAAGAATCACTGACGTTTTTAGACGCT
TGTGCAGTGTTGTTTCCCTTGAGTACGTTAAATAAAAGGTTCGCTCAGGTTAAATTCATGGTGCTGTGGG
ACGGTAGAAAAACAAATGATCACCATTTACTGATTTCATTTCACCTCAAAAAAGCGTTAGTCAATACTTT
AATTGAACTGACAGAATCCCGTTATTTTCTCATCCGTTATCGCGCAATGCAGTTACTGACGCAAATCGCA
GCCAGCTTTCATCCAGAGAATTTGGAACGATTTATTGCTGACCCCATCCATAAAGCGGATTTAACAGAAT
TAAGAGAAATTATTTTAGCAACCCTTCGTAACGATCCGTGCCAAGTGCATATTCGCCACGCCGTTGAACG
TGAATCGACAGAGATGTCATCGCAACCCTTCGAAATAGAAGATACGGCGCTTATCGAAAGCGATCGACGA
AAGAAAACACGTTGGATGGCACGTTATTTTCGGTGGACCTTAGGGGACGATACACGGCCACTCACGCAAT
TGTTTTGGATTCCTTCGTTATTCATTTCGGTGTGCACCTTTTATTCTCTCTGTCGTTATCTTGATTTCAT
TGTAAAAAAATGGATCGATATCAGTGATTATTTTCAGGATAAATCGGCTTGTGAAAATAATGGAAATTAT
TTCAAATTTCTGACGCTCAGCGAACGCTACGAATGTGTCGCGTGTGATTGGTCTTTTGTAAATTATCAAC
AGAGTTTTAGCGCGCAAGCGTGTCTTGAAAATTTATTGCAGCAAAAAATGCCGCCGAGCACATTCATCCG
TTATCTCAGTGAATTACCGGCGGTGCGTGGAATGACACGCGTTGATCTTTCACAACAAGACTGGCCAAGC
TGGCCCGTTTCGACCTGGGAACAATTTTTGTTGACTGTGCAATCCAGGGTGATTACACCCTTGCAAGTGT
TCAATGTCTCAGGCGCTCTAAAAAATGATGCGCGGGAAGAACCTAGTCAGCAACATATGCACGCCTTAGC
GCAATTTTTAACACGAATCAATGTCACGCGTTTGGATATGAGCAATCAATTCTTAAACGATGCGTTGTTT
CACTTATTAATAGGTTCTTTAGCGGCGTCCACGCTACAAGAACTTCATTTGACGCATACGAATATGACCG
ATGTGAGCGCAACATTTTTGGCGCATTCAATTTACAGTGATTTTCAAAATCTAAACAATCTGCAATTAGC
CGATAATAACATAACGGATGAGGGGATAGCGCGCATGAGTGAAGCATTCCCTAAGCGTTCGCTACGCATA
CTCAATCTAGCCAACAATCCATTGACTGATGTAGGTCTGCAAACGCTTGCGCAAGGCATTCAACAAAGTT
CGCTGCATCACTTAGATTTATCCGGTCAACCCTTTTCCGCACGTGCACTTAAAGTGTTCAGTGAAACATT
AAACGGGAATTCCTCTTTAAAGGGATTGAAAATAAGTAATGCTGGCCTAAAAGGCGATCACCTCATTGCC
TTGCAGACGTGCTTAGAACATTTAGAATCTTTCGATGTTTCATCTAATTTACTGACAGGTAAAGCGGTTA
AATGGCTATTAAAAACGAATCAACAGAATTTAAAGATCTTAAATGTCGCTCACAACGATCTCAAGCAAGA
AGCGGGCGCGCTGATTGCAGAGGAATTATCAACGTCTGTTTTGCAGGATTTGGATCTTTCAGATAATTCG
TTAACGCAAGGATTTAAACAACTGGCAAGCGCACTGCCTGACTCACAATTAGTTCGTTTGAGTTGCGAAC
GCTGTGAACTGGACGATGAAGCGGTTGTAGAGTTAACGGAGATTTTTGCAAACCATACCTTATCATTACG
TGCATTAAATTTAAATGATAATAAAATAACCGATATCCCATTAATGAATTGGTTCGCGGTGCTTCCACAA
ACCAATGTGAGAGAATTGCATCTTAATCACAATAAAATCAGTAATTCCAATGATAGTGCGCCTCTTTTAG
CGCAGGGGTTCAGTCAAACCAATCTCACTTTTCTCGATCTCAGTCACAACGTTCTGGATGAGAATTTTTT
TAATGCCTTAGCACCGCGACTCCATCAGTCGCAGTTACAACAACTCCGTTTGAATGACGATAAACGTGAA
GCAAGCTCACTGAAACAGTTTGCAGAAGCATTAGTTGAGCTGCCTTGCCATCGTTCTGATCTCGATGCAA
CGCAGTTATCGCGGCAAATGAAGCGTGTATTTTATCCCATGCGACCAGCAACAAAATTAAAGCAGCTTGA
TATCATCAATGCGAAGCCTGATCGTTCAACGCGCAGAAGTTTCTGTCGTGTTGCAGCTTCATTACCACCG
ATTCGTTTTCTTGATCATCGTATTCAACAGCTTGATTGGCATACGTGTCGGTTGTCAACAAACACCCCGC
CAGTGGTTCAATTCAACCAAACGCATGTTTCACCACCCTCTAAACAATCCCCCTCCGTGAAGAGTGCCCT
GTTATTGGGTAGCAGCCCATTTTTAATCAGTGTGCTGTGTGCAGGAGGTATTTTATGTGTCATTGCGTTG
TTCTATGGCGTTTATCGCGCAAGCCAATCAACCTGCCGATTTTTTCGTGCAGCGCCGCCGAGATTACCGT
TCATTGAGGCCGAATCCGCTGAAATAAACAACGATAACGGTCGACCCTCACCGCGTTCTTAAAGGGAATT
GGCCGAAGGTTTTTCGTTGATAAAAAATTTAAAAAATAAGGAATATTCCTATGAATTTAGCATATCCATT
TAATCTTATTTCCGGAAAAGGTCTGGGTGTTTCTTATTCATCCTGGACTCAAATAGGCCCTGCATTACCC
AGCCGTGATTTCGGCGAGTTAAAAATGCAAACCTTTATTAATGTAAACACCGGAAACCACATTATTTTTG
ATCATAAGATAGTGATCCAAGAAAATAATTTCCCATTAGAATTTTATTATGTGTATAACAGTCAGGCTGA
AACCATGGCGGATGTTTGGCGTTTTGCGCATAAACGTTTCAAACGTCTTCCTCAACCGGGTCAGACTTCA
CCAGCGCTATTAATCGAAAAAGATGGACATGAAACCCTGTATCAATTTGATCGTAAAACGAATGCGTGGA
TGGCTCCCTATTGGTCAGATAGCCGTCCCTCTCTTAAATATGATGCTGCAGCGAAAGAATGGCGTTGGTT
TGATCCGAAAACACAGATGACTGAGATCTACAACGCAGACGGTGATTTGATTGAATGTTTAAATAGTAAA
AATGAGTCAACAACCTATTATTATGATAGTTTTCAAATGCACTACCTGCTTCGCATAGATGCGCCTGGGT
CTACTTATGAATTTCGTCAAGACGTGGTAAACGGTGAACGTATCGAGTGGATTGTTCAAGTGAATTCACT
AGGCTCAACGTCATTAAGAACGTCGGTGTTCGATACGCATGGCCGTTTAAGACAGACCATACTCCCTAAA
AAAACGTACGATCGTGCAAAATACCCAAAAATTAATTTTGTCTACCGCGCTCAATGTCAACACCCCGCTG
AGTTGACCGATGATGTTTTGACCTTTGCTTATCTCGATAGAGTGGAACAAACCGATGGAAGCAATTTATC
TTTTAGATACCATGATCTCACGGAGAATGCAGTAAGACGGATTAATCAAGTTAATTACCCGAATCCTGCC
GATACCAGCATTTTATTAATGAGACTTTCTTACCAGCGCCACAATACGATCATACAAAGTTATACCAAGA
TAACTACAAAATTATATTTTAATGAACACGCGTCGATCACACAAATCGATCGAGAAAGAGGTTATCCCTT
CACGATGTTGAATCCGGTCGATAGCCGCTTTTATCGTTACAACGAAAAAGGTCAATTAGCGAGTATGACC
TCTGCAGGTCAAGGTAAACAATACTTTCAATACGAAGAGCCGAGCGGCTTGTTAATGAAACACCAAAAAG
CCAATGGACAAATAACCGAATATGTTTATGACCAAACCAGTCCCCGCCATAATTTGATTGCGCAAATTCA
TACGGTGAATGGTCAAGCACAGGTGACGCGTAAAGTTTATGATCAAGCGTTTAGTCTGGATCGGGGTTTA
TTTTTACGCTTTGAAATCAGTCCCGAAGGTCGCGTTACTGAATACCGTTATGAATACTTTGGTTACCATC
AATACACGCGCATTTATTTGGAGGCACGCTTTCCGATTGAGCACTATCCGAAAAATGGAGTGCCCACGCT
CGCAGAAATGACAAGCTGGCTTGCACAACAAAATTTACAAAAAATAAGTTTAACGGAGTCCCAAATATAT
GGCGTCCGTCGCCGACGAACCTATTATTATGGGACGATCAATGCCCAAGGAGAAGGTGTCAAAGATGACA
AGGCAAGCCTTGTGAATACGCATTATACCGCCTTTGGGGATTGGTGCTTCCATAGCGAATACCGCAAAAT
GAGCGATAAAAATTCATTGGATACCTACCGCGATTACGATAGTCTGCGACGCCTTTTATCCGAGAAAAAT
GCCGCCGAAGAAATGACCACGTATCAATACGATAGCCGGCATATGCAGATTACTCGGCCGAATAACCGAA
AAGAAATCACTGAATGGGATGCCCGTGGATGGGTTGCTAAAGAACAACAAACGATATCATTCAATAATCA
GTGGGTCACACGCGAGACGACTTACCGCAGAAATATTTTAGATTGTTGTACTGAAAAATGCACTACAGCC
GATGGCGAATTCAGCTATCGATTTTTTGACAAACAAAATCGTGTAGGGTTTGTGGTTCATTCGAGTGGAC
GTCTCACTGAATATCGTTATGACGCCCAAAAGCGGAGTAAAATGACGATTGGTTATGCAAAAAAGCTGGA
TATAAAAAAGCTGGATGCCATGGCAGATCAGAATGATCTGCCCATTATTGATGATTTATCAAAACTAATC
CAACAAATGGACATCATCGATCCTCAGCATGATCACATCCGTTATGAATTTTATGATCACTCCGATCGAT
TAAGCATCCAAGTTGATGCCGAAAATTATTATCGCCAAACGCTCTATAACGAGCGGGATGCGGTGATTGC
ACAGATCAATTATGCAACACCCATGAAACCCGAACAGTTAGCCGCCTTGCTGAAAGGCGAAAGTATTGCT
TTATCCGCAGACCCGCAATGCGATCGCATCCAGCGCACGTTTTATGACGCCGATCAATACCGGATAGGAA
CACAAGATGCCGCCGGCTACGTGATCGAATACAAATACAATGGTGCAGGATGGTTGACTGAAATCATTCG
ATACCCCCACCCTCAAATCATCAGTATCACAACGCAGAACTTTGACAAGATTCGACCCGTTGCCAGTGCG
GAAGATGCGCATCATTACTTTTTCTATAATCCGCGGGGTTGGGTGGTTTTAAGCGTCGATGCCGAAGGCT
ATGTGACGACCAAGGATTATTTGCTTAACGGTTTAGTCAGTCGTGAAACGCGTTATGCCAATCCGGTCGA
TGCAACGTGGTATAAAAATACGCAGCGTGTTCCAGCTTTGCCAGAGGGTTCAGTGGATGACAAGACCACA
GATTATGAATACGATGTACTGAATCGTGAAATAGAACGCCACCGATCCGATGGAAAAGTAACGTTCACCC
GTTACGATAATATGGGGGAAGTGATTGCCAAAGGAGAACAGGATGGAACACGCTTAGAGATTAACGGCGA
TACCTACCGCGCCAACGAAATGCGTTTTGATGGATGGGGTCAAATCATTGCCAAAGCATCCGCACAGAAT
AGTGAATTACTGGCGCGGATTGAGGCCGATAACACACTGAAACCGGAAGAAAAACAGCAGCGAAAAGAAA
AAATATGGAATGAACAGACGCGACGTCATGTTTATGATGCCAGCGGGTTAAAATTATCGACCGCGGTTCG
TGCAACCCCAGAGGCTAGCGATCAATTAACCTACTTCTATTACAACACTGAACGGCAGTTAATAGTAAGC
CTACACGTTGTTGCGGATAAACAAACACAGATTCGAGAATATACGCGCGATACCTTTAATAATATCGTTA
AAACGCGTGATTACAGCCAAGTGAAAGCCGTTTTAGCCGACAAATGGAATGAACCACTGACCGGTGGTTT
TATGTCGGATGCATTGCGTCACGCGTTAGATGCACTGCAAGAGGACCAGGATGTGGTCACACAAACGTTT
TATAACAAACGCGACGAGGTTATTACGCGTATCGATCCAGAAGGCTTTGAGACACAACACATTCCCAATG
CTTTTTCTGAAGGGATACAAACCCTTTTACCGGTCGGATCGAAACAACCCACCCTCATGATCCAGCGCCA
ATTTGATGCACGCGGATTAGAAATAAGCACGCAGCGTCAAGCCGATGCGTTAAGCATTAAAGTAAAACGG
GATTACAGTAATCCTTATGGGAAGTTGACGCATCTCCGTGATGAATTAAAAGGCGATTATCAACACGGGT
ATGATCGCAAAGGCCGTTTAATCTGGACACAAAACCCGCTGCAACAACAGCGTCGTCAGATAAGCTATGA
TGCCTGGGATCAACCGACGCAAACCAGCACGGCCTTAGGCCAAACGACACACTATCATTACCATCTTAAC
AAACGCTATGAAGTGATTATTGATCCTTTGGGTCATCAGCGAATCATCATCCGCAATATTTTTGCAGAAA
AGATTAAAGAAATTGATGCCCATCTACACACACAAACCTGGCAACACACCCCCTGTGGCCAGATTAGTCA
TTATACCGATGCATTGGGTAGAGGCTATTCGGCGGTTTACAATTTATTAGGATGGTTAACGGAAAAACAG
ATCCTTAGCGGCATTAAAACACAATTTATTTATGATGCCCTGGGACGCGTCATCACAACAATACACGATG
CGGAAGGGATAAAACGACAAACACACGCTCACTATAATCTTTTAGGACACTGTGTAAAAACCATCGATGC
CAAAGGCATCGTTCAAGAAAATAAATATGACAGGCGGGGATTAGTCATTGAAGAATGCTTCGATGCCGAA
AAAAACGGTTTAAACCTCATCACAACCCGCACCTACAACGGCCAAAAAAAATTAGTGCGTGAAACACAAG
GGGATGTCAACGAGAGCGATTGCTATACGCGTCAACTGGATTATGATGGTTTAAATCGACACGACAAAAC
CACGGTCGATCCGCTCACTGAAACGCGTAAAGACGCGTTAAACATCCAAACCCAACACCATAAAAATGGC
CAAGATAGCCTGCTGGCAGAAATCGATGCCAATGGCCAAGTGTCCCGATTTATTCTCGACGCCGCCGGAC
GACGTTGTTTTCAGATCAACGCGTTAGGTGGCGTGACGGAATGGAAATATAACGCAGTCGATCAAATCAT
TTTAGAAAGACACTATCAACAACCCATCAATGACGTTTTACAGATTCAGGATGACACCACACCCGAACAA
TTACGCGCGATGCTAAAGCCCGATGCAGAAGATACGCGCACGTATTACTTTTACGATGCCAATGGCAAGC
AACGCTTTGTGGTGTGTTGTGACGGCCAACAGGGTTACGTCAACGAAAAACGCTATGATGCCTTACAACA
AGAAATACAAACGATCCAATATGCAACCGGCATCGCCCTAGACAACATCGAAAAGCGGACGACCGAACAA
CTTGCGAAACAGGTGACTAAAATTGAAAATGCCACGTCGGATCGACATCACTATTTCTTACGCGATGAAG
TAGGCCAGTTGCGATTTTCTATCGATCCACAACATTATGTACGCGAACAACGCTTTGATAAACAAGGACG
CGTGATAAGTCAAATCCGCTATGCCAATCCGGTTGAGGATCCGAGCCAATTCGTCAAATTACCCATAGCA
GACGTGCTATCCCATCTTAAAAAAGATGAGTGCCAGGATCGTTATCAGTTTTTCTTTTTTGATCGTTTCG
GTCAACCGCGCTACACGGTGAAATCGGAAGGTCAGGTGATTCGTTATCAACACGATGCCAAAGGAAATTT
GATTGAAGCGGTTCAGTTTAATCAACGTTTGAAGGTTCCTCAAGAATATGCGTGGTTATTGACGCAATTA
CAATTCTTAAAACCCGATGCGACACAAGACCGCATCACCAAAAAAGAATATGATGCAGCCAATCGTTTGA
TCAAACACACCGACGCTGTGGGCGCTGTGGAAACCTACCAGTATGATGCCTTAGGAAATCGAACGACGTA
TACCGATCGACAACAATCGATGTGGAAAACAATGTTCGATCGCGCCAAACGACCGATGATTGAAAGGACA
CCCCCTGTCACGATGACTGAAATGTCTCAAGATGCATCCGGCTTTTTGGTTGCAAGCGATTCGACGGTGG
TCCTCGAAAAACATAAAACGTACGACCAAGTCGGTAACCTTGTTCGCATGATGACGGCTGCCAATACGCA
AGAGCCCCGTGTGTTTGAAGCAGAATACAACGGACTCAATCAATGGCACAGAACCCATGTACCCGGTATT
GCAGTTGATAATGGAACCCGCTTAAAACCCGATGATTGGCGTTATCGTCCCGAAAGCAAACAAACGTTAA
CGACCACACGAACCGTGAATGCCAAAGGGCTCAAAGTCGCCGATCAAGACGCCGCCGGTCATTGGCAATT
TTGGGTGTACGATCAACAACACCGTCTGGTGTATCAGGTGAACGCAGTCGGCGTGACAACAAAAAAAGAA
CGGGATGCGTTTGGTCAAACCCGTCGAAAAATAATCAATGCGACGCCGTGTACACTCGATCTCAGTGTGT
ATGGTCAAACAGGGATTCCGAAATCGGTTTTGGATGATTATTATCGAACCCGACATACCGACGCCGATCA
AATCACCGATTACCAATACGATCGCTGTGGGAGAATGATTTTACAACGTCAAGGCCCCGTTTATTGTTAT
ACACAACATTTCAAAAACAAAGCAGGCGCAGGACTCAGTCAAGAAAAAGCAGAAATTAAAAAAACATATA
ATGCGTGGGGCGAACAGATTGCGCAATCTGAAAAGATCGACGCATTACGCCATAAAGAACACGTTTATTG
GTTGGACCGCAACGGTACACCCGTGGCAGAACTCGATCGCATCGACGTAGAAAACCAAACGCCGCAGTAT
CGTTGTCAACGTTTTGAGAATGATCAGTTTAATCAACGAATGAAACAGATTGCGTATGCAAAAACCTTAA
ATCGACCGCTGGATGCATCGTTACCTTTTGAAGAACTCAAACAGGCACTCGACAAAATAGCCTCACCAAC
CGATCGTCAAGAACAATTTTATTATGATAAAGCCAATCGCTTAATCAAAAAAGTGCGTGTGCAAGCGATT
CGTCAAACCTTACAAGTAACCGATGGACTTCCCACGTTTACGGATACTTCACCTCACGATCTCAGCGTAA
GCTACCACTATAACGCCAACGGACAAATGATTGCTAAAACCTTAGAAGATGGTAGCGTCGAATGGCATTA
TTATGATGCACGCGGTTGCAAGCTTGCACAAACCGAAGTGGCACGTGACAATGCCGGTTATTCCAACGTT
ATTATTCCATTAACCTATTATGGACATAATGCCCATGGACAAATAGTCTTAACCACGCGTTTTCAACACG
GCGCAAAACCCGTTCAAGCCGGCTCTATTCCCGAACCGGTCGCCGTCGATTCAGCCGATCAGCACGAAAA
AAGAATCTATGACGCACGTGGCAAATTGCAATGGAAACAATCGAATCAACAACGACCGCAAGGATTGACG
TATACAGCGCATGGTAAACTCGCACGTCAATGGTGGACGTTAACGAACTGGCAACAAAAAGAAGCCAATC
AGTATGAAACCAAAATTCATTTGGATGAAAAGTTCTTTTACTATGATGCACACCAGCGCGTAGTGCGTGT
TGACATTCGGCGGGATACAAAAACGGTCGAAACGAACAGCGTGGTCTATGATGCCTTTGATCACGCGATA
GCAGAAGGTGAAACAGCCGAAAACGGGTTTATTTATCGACGTTTTGATAGGTTAGGTCGGTTGTGGTCGA
GCAATGCCGAAAAAGGGATTCCCACGATAACGCTTTATGATTTAACCGGTCAATCGATCTTACGATTGCA
ATCACCGAGCAAGGATTTAAGCGTGATTTCCTATCGAGAAATACCAAACTTACTCGAATGGGATATCAAC
GATCTGGAACGCACCGAAAATCAACGCGATTTAGCCGGACGTATTATGACGCGCAGCTTGCCCGCGAATT
ATCAAGTCGATACGTCGCAGCCCGAGATTATTCCGTTAAGTATTTTAGCCAGTCATCGGTATCCCTATTT
TGGGCAGATCCAAAGTTTGAGTTGGCCGATTCCACAAGAAAAAAATGCAGTGGCTGCATTTTCGTTATGG
CCGAAAGATTTTCCGGAACAAAAACAAACGTTGCCTCTCGCAACGCAAGAAGGACGGTGTGGCGTCGATG
TATCGACATGGGCCACCGATGTGTATGACTATCAAGTGGACTATACGTTCACCGATCCCATAACGCATGA
AAAAAAACAGGTCTATATCAGTTCCGGTACCGTACAATTTGATACCGGGAATACCACCGGCAGTCATCAT
CTGGTGCCGCTCACCGACGCGCAACAACCCAGTTTGGTTCGTTTAACCGGGAATACCACGGGACTATCCG
CTGTAGAATTATGGGATGAATTTGGAAAACGTGAAACACTAGAATTACAAATCGATCCAATAACCCACAC
GTATTCGGTCGATCTCAGTCATCATTCCTCCGGTGTTTATCAATTAAAACCACTGACACAGGATAAAAAA
CCGCATGACCTCAGTTTACCGTTTACCCTCTATACGCATAAACCGGCGCATAAACCCTTGTCTCGCGAAT
TGGCCACCGGTTTACAATGTCGTTTTTTAGACAATCATGTTGAACTCGATTGGTACCTTCCCCCTTTTTT
ACAATCCCAAGTCGTAAAATTGACGTGTCACTATCTCGACAGAAAATATCAATCGCAATTCCACAGCGTA
GAAATTGCACCCGATCAAAAACGCACCCCCTATACCGATAAAAAAGGCAATACGATTCAAAGCAACGTAG
ACTTCCGAGTGCCTATTTTAGCGATCGAAAAACTGTCCTTCGCCGTGCAATGGCCAATGAGCAACACTCC
CCCTGCGACAACGCACTTGCACGCGCATTGGTTAATGGTGGCTACCGAAAATTCGGAGAGTAGTGATGAA
GAAGAATGGGAAATGGTCCCTCCGCATTCTTCAGCCTTTTTAGACGCACCACCTAAAGAATGGATCCCCC
TTTACCGTAACGAAACACCCCTTGCACCCGCATTTGATCCCGAACAGATTACTGAACTGCATTGTGCGAA
CAAAAATCTGTTACTCATCCATCCGCTCCCTGATATAACGCCCGACCAACAACCACCGGTTTTAGACTAT
CTCGATGTCAGTCTCGATAGACTCCGCGTGTGGAGACAATTTGACACAGTGAATACCATGACCGACGGAT
TGGTTATCGATGTCACCCCTTTTTCTGCCGGCGTGTATCCATTTCGCTGTCAAGAAAGTACTGGAAATTT
AGTGATTCGTTGGGAGGGTCACGTCTTTCCGACACAATCGATGAATCCACCCGATCGACAACATCTGGTG
CAGCCCGCACGTCGTTACCGTTATGATGTGTGGAATAATCCATTAACGGAAACCGATACCTTAGGCCATA
CCACGCACTTCGTCTATAACGATGCCGATCAACGGATTCAAAAACAAGAACCCCAAGTGAATGTAGTCGA
TGAGCACGGCGAGACGCACGCAATGAATCCCATCACCCAATGGGGTTACCATCCTCGCGGCTGGCAAATC
GCAAAACGGGATGCCAATGGCAACACGCGTGCCTTCGTGTTGGATGCCGCGGGACATCGAATCCAAGAAA
TAGCATCCGATGGAACAAGAAGAAACACACAGGTGTATGACGCCTTCAATCGAGTGATCGAAGCGCACGA
TGCCCGTGGAGAAGTCACGCACTATTTTTATGACCACGAAAACAATCTTTTAGCGTTTCAAAAACCGTCC
GGTCGTCGGCGCAGTTATACCTATAACGAATTAAAACAACGAACGAGTGACACCGATCCGGCCACTAATA
CCCGTCGATATAATTTTGATGCGTTAGGGAATCTCATTGAACGCTACGAACCACTCGGTCAATGCACGCG
TATGGTGTATGGACGTAACCATCAACTTATCAACATAGAAAATCCCGACAACAGTCGTTTAACGTGGCAA
CGGGATGCGTTGGGTCGCGCACTCAACCACACTGATTTGAGCGGAACGACCACCCATTACACGTACGATT
ACAAAGGCCAATTAATCGAAAGTCGATCAGAAAACGGGAAGCATGGGGATTATTTAAAATTGCAATCGGT
TATTGAAGACGGTGGTTTTTTTGCCTACGCACTCGTGGAACAAGCCGGCCTAGAGCAACAGCTGCATTAT
CAGTATGTCTCCGGTCAAGTGACAGCGATCACCGATAAAGCCACGGATAAAAAAACCGTATATCGTTATG
ACACCGAAGGTCGTCGGATTGCCGTCAACGTCCGCAGTCAAACCGGCGAAGTTTTGCGTGAAACCGTCAG
TGAAATTGACGCGTTAGGACGAGAAATTTTAACGCGCGATCACCAAGCGGTGTTTACAACCGCCTATGAC
GCCGTGAGTAACCGTCGTTTTCTAAAAGGGGTCATTCAGTCCAGTGAGATAGAGCTTGCAGACGAAGTAT
GGTGGAAATACGACAGCGACGATCGCGTGGTGATTGAGGGTGTACTGGAAGAAGGAGAAATCCGAATCAG
CGCGAATAAAGGCCGTGAATTTACGTACAAGGAAGATCGTCGCGTTACGGAAAGTGAGTTATTATCGGAT
AAAAAAGTAACGTGGACGTTCGGTTATGACCGAGATGGCGGGCTTATCGGTTCACGATCGAATACGGGAA
AGCGGACGGAAAGAGAATTTGATCCGGCGGGCCGACAAATCTGTTATAGAGCCGTGACAAACTATCTTTG
GTCTTCAAAAGAAGAGGAACGAACCTATAATGAAAACAGCTGGTTAGTGCAGACGGTTCAGCGAAAAGAG
GGAGAAGGGGGTGAGTATAACATCCGTACCGATTACCAATCCTTAACGGCGATGGGATTTCCCACGGCGC
AAACGATCGATTATCAAGATAGAAACAGGAATGTGGATCATCTGGATTACACGTATGTGGGCTGGGAGAC
GTGGCGTGTTGCTGTGGTGGGAGGGTATCGAAGCAATCGGCATGGGCGGAGTGGTTATTCGTTGGTGAAG
ACGTACCGTGGTCCGAATGGCGAACCGTGCGCGGTGGTGGGAGGAGTGGATCCGGAGGGAGAAAACAAAT
ATTTTGTAGCGACGCCGGACGGTTTAATTCTGCACCGGGTGCATTTGAATTCGTTTGTGGCGGGTTATTT
TTATAGCCCCGTCGAGACGTATTATTTTTATCGGGTCAATGGTCAGTACTTAGCGAGTTATAAAAAAGAT
TATCAACATGCATTTGATTTAGCGCTAAACTTTATCAGACCGCAAGGAGAAGCCGGAAAAGAAATCGGCT
TAGCGTCGACGAAGGATTGGGGTCGCGTTCCGGAGATTTACACGTGTGGAGCGGGAGAGAGTTATGAATC
GGTCGCGCGGAATCTGTATGGGGATGGGAGTTTAGGAAGTTATATTGATGCGGCGAATGGGGGAGTGAGC
CTGGTTGCGGGCCAAACGATCGTGATCCCACAACTGATTTCGGTGCATAACAAAGCGGGGATGTCGCGTC
CGTATTATCAATTTCTGCAAATCATCCAGGGTTCATTGACACCGCATCTGGACACGCCGCAACCGCCCCA
CGATGACTTTTTAAGTTTTTTAATAAAAGCCATTGTCGCCGTGGTCATTTGTATTGTGGTTCCTGAAATT
GCCCCAGAATTGCTCGCGTCCTTAACGGCGACCTTGGGTCCAACGGGCGTATTAGTCCTGGGAGCGGGCT
TAGTCGATGCAGCGGGCCAAGGTTTATGTATCGGCTTAGGCATCCAAGATCAATTTTCATTGACGGAACT
GGCCACCACGATGATTACCACCGGTTTTGGTGCCCAATTGGGTGCATTGCCTGTGGATGCAGACGCTGCG
CAATTAACGGAATTTATTGTGAAAGCAGGAACAATCAATGTATCCGAACAATTAACCGAAATGGCGATCG
GAATCCGTCAACAATTTGATCTGGCGGGTGTTGCCTTAGCGATGGGATCGGCTGGATTAAATTCTAAAAT
AAAACTCGATAATCCGTTAGAACGGCGTCTGGTATCGGATATTGCCGTTGCGGGTATGAGTGGTGTCGTC
CGTGGCCGTTTTGACGTGGAAAATCTCGCCATGCAAATGATGACAGATACGGCCGGTTATCTGGCGCAGC
GCCAATCACAATCCATTTCCGATGACTATCAAGCAAGCCAAAAAGCGAGCCGCGGAGGCAATGCGTTATC
ACCGTGGGAATCCGAATTACTCAACGATGCCCAGTTCACGGCAAATACAGCATTACCGTCGGTAACGTTT
GATGTTAATGACGAAGTTTTAGCGCAACACATTGGCGCAGAAGTGAGTCGATTCCAACATGTAGATCCGC
CGAGAAATCCCAGTGGATTTTGGCAACGTATCGAACAACGGTATGAAAATGTTTTCGAACACCGCGCACT
CATTGCCGAAGGTCGCGCGGCCGCAAACAGTGAAGTAATCCGTGAAAGCTTAGGAAACGCAACAGCAAAT
CAACAAAACGATTTGGATTTAGGGTATACGGAGAGTGTTGCTCAGTATGGAGCCGGATTGATCGCAGCAA
CCGAACTACCGTTGCCCCCCGTAGCGAAAGGAATCATGCAAGCTTCACGCTTAATGAATCGATGGGGAGT
TTTTGGAGGAAATGAGGCGGAGGGTTTAGATACCCTGTCAAATTTCGAAGCAAATAACCAAGTTACTAGG
TTAAAGTTAAGCTCAGAATTGGCTTTAAAAGAAGCAGGAATTCTTGATTTAGAAGGAAGGTTAACGACCA
AAGCATTACAGAATTCATTTCCTGCGATGAAACGAGGTACAGTTTTAAAAAATCCAACAGTTGTTAAGGA
ACTTACTAAAGATGGGAGTCAAATAACAGATTGGAGAAAATTGTCTACCCAATCAATTGAATTACCTAGT
GGCCAAAGAGTTCAAGTTCATTTCTATCAAAATAGATTTACGGAGGAAATCAATTACACCCATCCAGACT
TTAAAGTTAAAAATCCAGTTGATGTATTTAAAGGTGTTGGTTCTCCCCAATCAGTTTTGGATCGATATGG
GTTTAAATTTTAAGGAGGAATGTAATGATTGTGAAATGTAATAAAATTATTAGCCCCGTCACAAAAGAAG
ATCTAGGCGATAAAAGTCTTTGGCTTGTGAAGGGGAACAAGTATGTAATACTCGCGTTAGACTGGAGCAG
TAAAGATGGTATCGAAGCCTATATACAGACTGAGCATTATAAAGAGCCTCGTTTTATTTCCTTAAATGGT
TTTGAATTTATTTCTCAAATGATACCTTCTTCATGGGCTATTAAGATTCAAGAACTTGGCGATGAAAAAA
TTATAACGATGTTACCTGCTAGTTGGAGTCATGATGGTTTTTTCGAAGATGTGGAAAATCAGGAGCTTAA
GGCGATAGAGCTATTCAATAAAGAAGTTGAACAAATATATCGTGAAGAAAGTATAATTTAATTTTTTATC
GTGCCATTTTTATTAAAAAAATAATATCTAGAATTTTAACAATGGCATTATACAGATAATGGGATCGGCT
GGATTAAATTCTAAAATAATTAAAAATGGTGATGGATATGCAAAAGAAAAAATCGATTAAAGAGTTATTG
TTAGTTTTAGTTTGTGCCCATGATGGCAAATACACATGGTATCAATTGGAACGTGAGTTGGAATGGCGTG
GATTAGCTGGAAAAGTAAAAACTAGTGATATTACTGATATTTTAGAAAAGGACTTACTTATTACCAAAAA
AATAAAATCAAATAGAGGTCCAGCGCTTCCAGTTTATAATATTACTGATAGTGGAAGAGCAAAAGCTAGA
GAGCTTGTAGATCAATATGGATTAGAGTGTTTTAAAATTAAAAAACAAAATCCAGATGATTATGAGCTGT
AGATTGTCTGAAAACTTAGTTATTTGGTTACTGTGACAACCGCTGCGGAATGGATGGAATTGTGCGACGA
AGTGTGGTGGAAATACGACAGCGACGATCGCGTGGTGATTGAGGGTGTACTGGAAGAAGGAGAAATCCGA
ATCAGCGCGAATAAAGGCCGTGAATTTACGTACAAGGAAGATCGTCGCGTTACGGAAAGTGAGTTATTAT
CGGATAAAGATAAAAAAGTAACGTGGACGTTCGGTTATGACCGAGATGGCGGGCTTATCGGTTCACGATC
GAATACGGGAAAGCGGACGGAAAGAGAATTTGATCCGGCGGGCCGACAAATCTGTTATAGAGCCGTGACA
AACTATCTTTGGTCTTCAAAAGAAGAGGAACGAACCTATAATGAAAACAGCTGGTTAGTGCAGACGGTTC
AGCGAAAAGAGGGAGAAGGGGGTGAGTATAACATCCGTACCGATTACCAATCCTTAACGGCGATGGGATT
TCCCACGGCGCAAACGATCGATTATCAAGATAGAAACAGGAATGTGGATCATCTGGATTACACGTATGTG
GGCTGGGAGACGTGGCGTGTTGCTGTGGTGGGAGGGTATCGAAGCAATCGGCATGGGCGGAGTGGTTATT
CGTTGGTGAAGACGTACCGTGGTCCGAATGGGGAACCGTGCGCGGTGGTGGGAGGAGTGGATCCGGAGGG
AGAAAATAAATATTTTGTAGCGACGCCGGACGGTTTAATTCTGCACCGGGTGCATTTGAATTCGTTTGTG
GCGGGTTATTTTTATAGCCCCGTCGAGACGTATTATTTTTATCGGGTCAATGGTCAGTACTTAGCGAGTT
ATAAAAAAGATTATCAACATGCATTTGATTTAGCGCTAAACTTTATCAGACCGCAAGGAGAAGCCGGAAA
AGAAATCGGCTTAGCGTCGACGAAGGATTGGGGTCGCGTTCCGGAGATTTACACGTGTGGAGCGGGAGAG
AGTTATGAATCGGTCGCGCGGAATCTGTATGGGGATGGGAGTTTAGGAAGTTATATTGATGCGGCGAATG
GGGGAGTGAGCCTGGTTGCGGGCCAAACGATCGTGATCCCACAACTGATTTCGGTGCATAACAAAGCGGG
GATGTCGCGTCCGTATTATCAATTTCTGCAAATCATCCAGGGTTCATTGACACCGCATCTGGACACGCCG
CAACCGCCCCACGATGACTTTTTAAGTTTTTTAATAAAAGCCATTGTCGCCGTGGTCATTTGTATTGTGG
TTCCTGAAATTGCCCCAGAATTGCTCGCGTCCTTAACGGCGACCTTGGGTCCAACGGGCGTATTAGTCCT
GGGAGCGGGCTTAGTCGATGCAGCGGGCCAAGGTTTATGTATCGGCTTAGGCATCCAAGATCAATTTTCA
TTGACGGAACTGGCCACCACGATGATTACCACCGGTTTTGGTGCCCAATTGGGTGCATTCCCTGTGGATG
CAGACGCTGCGCAATTAACGGAATTTATTGTGAAAGCAGGCGCCATCAATGTTTCCGAACAATTAACCGA
AATGGCAATCGGAATCCGGCAGCAATTTGATCTGGCGGGTGTTGCCTTAGCGATGGGATCGGCTGGATTA
AATTCTAAAATAAAACTCGATAATCCGTTAGAACGGCGTCTCGCCGCCGACGTGGGTGTTGCGGCGATGA
GTGGTGTCGTCCGTGGACGATTCGATATGGAAAATCTTGCCATGCAAATGATGACAGATACGGCCGGTTA
TCTGGCGCAGCGCCAATCACAATCCGTTTCCGAGGACTATCAAGAAAGCAAGCAAGCGAGCCGCGGAGGC
AATGCGTTATCACCGTGGGAATCCGAATTACTCAACGATGCCCAGTTCACGGCAAATACAGCATTACCGT
CGGTAACGTTTGATGTTAATGACGAAGTTTTAGCGCAACACATTGGCGCAGAAGTGAGTCGATTCCAACA
TGTAGATCCGCCGAGAAATCCCAGTGGATTTTGGCAACGTATCGAACAACGGTATGAAAATGTTTTCGAA
CGTCGTGCACTCATTGCCGAAGGTCGCGCCGCAGCGAACAGTGAAGTGATGCATGAACGTTTAGGACATG
CAACAGCAAATCAACAAAATGATTTGGATTTAGGCTATACCGAGAGTAATGCTCAGTATGGAGCCGGATG
GATCGCAGCAACCGAACTACCGTTGCCCCCGTAGCGAAAGGAATCATGCAAGCTTCACGCTTAATGAATC
GATGGGGATTGTTTGGAAAGCAAATCCCTACGGACAGAATAGCTGCAAACGAAGCAATTAATCATATTAA
TGGGTTGCGCTTAAAGCGAACATTAGCTATTGAGCAAGCTAAATCTATTTTTGATGAAACAGGTGAGTTG
ACTAATGAAGCAATAAATAACTCTATTTTAATTACTCAAGGGAACAGATTAGGTAATAAGCAGCTTAGAG
ATATTCTTTCTTCTAAAGGTAATATATATGATTGGGCTAAATATTCTACAGATTCAACCTTTAGTCCATC
AGGCAATTTTCAAGTGCATTTTTATAAAAACAATGTTACTGGCGAAATATATTATGGTATGGATTATAAG
TCCGTATTCGATCATCAAGGGCGATGGAATTTTGAATTAAATCCAAGTTTTGATTATGAGCCACCAAGAT
TTAACCTATAATTTTTGAAGGGACGTGAAAATGAAAGTTAAATGTAAAAATATTTATAATGAACATACAA
AAACATATGAAAAAAAAAGTAGTTGGATAACGATAGGCAAAGAATATATTGTTCTTGAAGTGGAGGTTTC
TTTATCAGAAAAAACGTTTTATCGTTTAATTGGCGATAACGAAAATAAAATGCCAGCATTATATTCCGCA
TCGCAATTTGAAATAACTTCAAATTCAATTTCGAGTACTTGGGTTATAACGATCGTTAACCAAAATTTAA
TGGTTATGGGCCCAAAGGATTGGCGAAAACCAGGTTTTTGGGAAGATTGTTATGACCATGACCCTAAAGC
TTTAGAAATCTATAAACGCGAAGCCAGAATTATTTACGAAGAAGAAGGTGAATTGTAGAATAAATATTTT
TTAGCCATCTAGGGTTATCAATCTTACCGCGGAGGAAATGCGTTATCACCGTGGGAATCCGAATTAATCA
ACGATGCCCAGTTCACGGCAAATACAGCATTACCGTCGGTAACGTTGGACGTCAACGATGATTTCCTTGC
ACACCGTGTCGGCGAAGACGTGAGTCATTTTTATCATCCCACACCGCCTCCAAGAAACCCCAGTGGATTT
TGGCAACGGTATGAAAATGTTTTCGAACGTCGTGCACTCATTGCCGAAGGTCGCGCCGCCGCAAACAGTG
AAGTGATGCATGAACGTTTAGGGAACGCAACAGCAAACCAACAAAATGATTTGGATTTAGGGGTATGCCG
AGAGTGTTGCTCAAACGCGAGCCGGCTGGATAGCAATGTCAGAAGTACCTGCGACTAAAACTATTCGATT
AGGAATTCAAGCAACAAGGTTGTTGGCTGAAAATAAATGGGGATTTTTTAGTCGGAATGAGGGAGCTGAA
ACAACATTAACTCATCTATCTCGAACTGAACTAGAAGTGACTCACCCAAGAACTATGGGTAGAAAAGCTT
TTGCTAGATTAGTAAAAAATATTAAAGAAAATGGTATAAGTGAAGCTGTAAAATATATTGAATATAATGG
TAAGAATTACGTTGTTGATGGTAATCATAGGTTAGTGGCTGCTAGAACGTTAGATCTGAATGAAATTCCA
GTTGAAAAAGTCGAATTACCATATCTAGGATATAAGTCGATTGATGATTTCGATTTTTATAATCCAGGAT
TCTAAATAAATAGGAATAAATTATGAGTAATAAAATTTTAGAGTTAGCGTTTTTGAGAAATCAGTTAGCT
TCTCATAAATTTAGTGAGAATGATGCTGAATTACTTCTTCAAATTGAAAAAAAAATTGATATAGAAAATA
CTATTTTTAAAGCAGTAGCAATTAATGCGATTAAAAATTGTAAATCAGATATTGAAAATAAAAATTTTGA
AAGTGCTACCCAGGAACTTCAGCTAATTCATAACTTTTGCTTTGGATCACCCGAAATATGGAACTCAGAT
TATTTTTATACTGTTGAACTATTATCGTATTTGGAGAAAATTAATGATGCGAAAAGGATAAAAAAAACAA
TCAGCTTATTAGGAGATTTAGCCACTAAAAGTTAGTCTAACGAAGAAATACTTTACTAAACATGCGTTAT
GTTTCCATTCGGTTACTCCGCCTCTGGCGGATGTTGAGATCTTAAGTATAAGTGTCGTCCGTGGCCGATT
CGATATGGAACGTTTGTTAAAATTGAGATTTCCTATTATCATTTTAGACATTTAATGATAATATAGATAT
ATCTGTTTAACGACAAATAAGGAAGAATAATAATGTCAGAAAAAAAGCAGCGAGCAAACCACGACTCCGC
GTGGAAAGATATTTTAGATGTTTATTTTAAAGAGTTCATGGAGTTTTTCTATCCAAAAATTGCAAAAGAA
ATGGATTGGGGAGTCCCGTATGAAACGTTAGATAATGAACTGCAGTCGATTACCACGGAGTCAATGATAG
GGAAAACGTTTGTTGATAAACTCATAAAAATCAAATCGCTCAAAGGAAAAGAAGAAGTTGTTTTAATTCA
CATTGAGATCCAAGGGAAAAAAGAAGAGGATTTGAGAGTGTTCACAAAACTGTGTCATTAATAATTTTAT
CGTAACTGTAAATTTAATCTGCCATCAAAAAATATCTGTAGTTGAGAGGCAATTAAGGCCCAATTATGCA
GGGGCTGGTACCACTTTTCTAGTATTTTTTGACAGGCACAGTAAATTAATTTAAGTAAGGCATTTTCACT
AGTAAAAGCGCCTTTATTTTTGGTATATTTACGCACTTGCCGATGAAACCCCTCCACTATATTCGTTGTG
TAAACAATACGTCGTAGCTCTTCTGGGTACTTAAAATACTGAGACAAACGCTCCCATTGAGTTTGCCAAG
ACTTAATCACAGCAGGGTATTTTTTACCCCATTTTTCATCAAGCTCCAATAGGCGATGCTCGGCTAAATC
CTTGGAGCTCGCACGATAAACCAATTTTAAATCAGCCATAAAGGATTTTTGATCTTTGCTGGTCACGTAC
TTTAATGAGTTACGGATTTGATGAATCACACAAAGCTGAATTTCTGTCTGGGGGAAAACCTCAGCAATGG
CTTCAGGAAAACCCTTTAATCCGTCAATGCTAGCAATGAGAATATCCTCAACTCCGCGAGCGCACAAATC
ATTTAAAACGTGTAGCCAGAAACGAGAACCTTCATTTTCAGAAAGATACAGCCCTAAAATTTCTTTACGA
CCCTGATTGTTAACACCCAAAACCGAATAAAAAGCACGACTACTGACTTTTCCTTCAATACGCACCTTAA
AATGCATGGCATCGAGAAATACGATGGGATACACAGATTCTAACGGTCTATTTCGCCATTCCGTTATAAC
CGGCATTAATTTATCGCTTATCAAGCTAATTTTAGCGGCTGAAACCTCAAGACCATACATATCCGCCAGA
TGTTCTTGGATCGCCTCATAGCTCATCCCAAGTGCATACAATGACAGTATTTTGTTATCTAAGGACTCGT
TTAAAACCGTTTGACGTTTCTTAACCATTTGTGGTTCAAACGTTCCTAAACGGTCTCGGGGTGTTTCTAG
CTCAAAACTTTCTGTCCCCGTTTTTAATAACTTACTGGTTTTTCCATTGCGTCGATTTGAGATATCCGTT
GCTTTAGATTCTGATAAATGAGCGTCTATTTCCCCCTCTAACGATGCTTCGATAATTTGTTTTATTAACG
GCGTTAATATTCCATCTTTTCCTGTTAACGATTCTCCTGATTTTAGCCGTGCTATCGCTTCAGCTTCAAA
TTCTTTACTGAGTATGGCTTGTTTCATGTCAACTCCTAAAATTGTTGATTTAGTTTAGCGTTGACACAGT
TAATTGAATACTCCCGAGGATTTTTGCTAAACGACTATTCCAGTATTATTGCAAACTATTTACAAAGTAC
GATCAATCTATTTTAACCTTAGCTATTCTGACAGATAGCAACCGAAATTGGCATCCTCAAAATTATCAAA
GAGATGTCTTTGATTTTTCAGTGTTAACGTTTAACTTTAAAACGCATAAATTGATTAATTATCGCACTAA
AAAACGAGAACTAGAGACCTCGAATAATCCCTTTGCAATCGTCGTGCTCGTTCATCTTATCTTTCTAGAA
ACAAAGAAAGATCCTAAAGCGCGATTTATTATGAAGCTCCGATTAACGCAGTTGCTCTACGAGAGAGGCT
ATGGGCGAGATTATGTAATAAATTTGCTCAAGGTGATAGACTGGGCACTCGTTATACCCAAGGATTTAGA
ATTAGAATATAAAGAGAAACTCCATGAATTAGAGGAGGAGAAAAATATGAGTTATATAACAAGTTTTGAA
CGTTTAAGCCGAGAAGAAGGCCTACAGCAAGGCCTACAGAAAGGCCGGCAAGAAGGTCTAGAACAAGGGC
GAGAAGAGGAGCGGTATGAAATGGCTAAAAACCTTCTAGCGGAAGGTCTGCCTTTAGAACTAGTAAAAAA
AGTTACTAAATTGCCTGATCTAGTTTTAACTGAACTTGAAGATGCCTAATTCTTTAATAAAAGAGAAAAA
TATGAATTATGTGACAAGCTTTGAACGTTTAAGCCGAGAAGAAGGCATACACCTTAATGCTATTACAATC
GCTAAAAAGCTTATTGCTCAAGGCCGATCCATTCAATATATTCACGATCTAATCCATTTATCTGAAAATG
AAGTGATGGACTTAGTTGATATGCACTAAATGATAGCGTTTCTCACGTTAAAAATAACAAGGAGGTTCTA
TGCGATTGCACTGAGCCTGGGATCTGCCCGAATAACACCTATATTGTTTTTTTACGCTTTAATCGTTTAA
TAGATTTAACTTTGTATTGACACAGAATTTTTACGCGTTGTTAAAGATAATGAGCACTGGTTAATCGTAT
TCATTGAGTTTGGATACGTCTTTCCTAACTTTTTCTGATCTCTAAAATCAATAATTCATTTTTCTATCGC
TGAGATAATTTTTTTTAATATTTTTTTAAAATAACGCTTTAATTTATTGTCATAATAGAGTAGTATTCGC
GCGTTTATTATTTTTAATAACAATAACAAAAGGATTATAAATGATGAAGAAAAAATTAGTTAGTTTATTA
GCGTGTAGTGTTTTACTTTCTGCGTGTGCCGGAAGAACACCTAATCCTGTTCCTTTGCATCAACCTGGAG
ATGGCGGTCTGACTTGTAATGCACTGAAACTCGAATTAATGAATAATCAAACGAAAATAAAAAATCTTAT
TCCTCAACAAAACAAAATAGAAAAAAATGTTCTACTCGGTGTTGCGGGTGCGTTTGTTATTGTACCTTGG
TTTTTCATGGATTTTTCTGATGCGGAACGCATTGAAATCCAATCCTATCAACTACGTGATAATTGGCTGC
GTACACTTTATTTTAAGAAAAAATGTGGTGAATTACCTCCTGCCATTAAATTTCAAGATCAATAAAATTT
AATTTTTTATCGCTATCTTTCAATAAACTTGAGATGTTAATCCATCTCAAGTTTTAAATAATAATAGAAT
AGTTCGATGTTAAAAAAAATCTGTTTTTTTAAGCTATTTAAACGTCTACTTGCGTTAAATATTTGTTTTT
TCTTGGGGGGTTGTGTCTCAACAATAATCATGACACCTGAAGAAGCAAAATTGATTAAAACGATAGAAGT
CAGTCAAAAAGTTACGCCTGCTAAAAGAATGACTTATTTGGATCAAAGAAAATTATGGGCCAGTGCTTAT
ATAGGCCTGTTAGCGTGTGCAATTCCTTTTAATGATGAGAAAGCTATTCAAGAAGCGGTCCTTAAAGAAA
AAATTCAAATTACTGAAATTGTCAGAAATGAATTTATTAACCAATTGAAACAAGGTTCTCGTTTTAAACT
GGCTAATAAAGAATATTCTGACGCGAGGGTAACGCTTGAGATTCGCGGATATGGATTTGTTACTTCAGGA
TTTTCAAGCAAATTAAAGCCTATTTTGATCGTTGTGGGTAGACTTACTCATCATACGGGTAAAGTTTTAT
GGCAAGACAGCGAGAGTATTCGATCCTTCGAAAATTTACCTCGTTTTGAAGCGGCAGAATTATTACAAGA
TCCACATAATTTGTTTTTAGCTTGGAATGCTGCAGCAAAAGTTGTTTCTAAAAAACTAATGAAGTCATTC
GCTTCATAGTCTCGAAGAGTAAATGATATTTAAATCATTTATAAGCACCTTTTTTATTTTCGTAAGTTAA
AGACGAAATCAAATGACTTCACTTGATTTCGTTTCCTGGGATATAACTCAATTAAGCAGTCAATTCAAAT
AGTGATTCGATCGATTTTCTACAGGGACATACAGTAGTTCTTCATAGCATGCAATTGATCCAATAGGGTG
ATAATTTTTTAATAATAAATCGAGGGGAATGGCGACCTCACGACTTTTTAATGATTGATAATGGCTATCC
GTTTTTTGAAGTCCAAAGTTAGCCGAAAAAACCCGTTCTCCTTTTTGAGTATCGTCAATTCCTTGTGTGC
GATAGAGAAGCTCCAATTTTGAGAACCTATCCCAGTTAATTAATTTCCAATGGGGCATATTTATTTCTCC
TTTTATTTAATTAAAACAAACTATAAATTAAAATTTTAACTCAATGAGATCTGATCCATAATAAATATAT
TTTTACTTTTATAAAACTCCATTATATAGAATCAAAAAATTCGAGCTTATTTAATTCTTTTTAAGAAAAA
CGAATAAAGACAGTTTTCAAAAAAGCCATAAGAAGTTTATGCAATGAGGTTGAAAATTATTTAAGCATTG
AGTGATATAAAACGAAACCACACTTCAATACAGGCTTCCAATAACGGAATGAGAAAAAATGAAAAATGAG
AGAAAATAGATAAAATTGCTAAGTTTCTCGAGATTGATTACAATCTACCTCCTTATGAAGGGCCCATAGC
TCAGTTGGTTAGAGCAGCGGACTCATAATCCGTTGGTCCTAGGTTCAAGTCCTAGTGGGCCCACCAGTAT
AATCAAACACTTCAGCTGCTTTTAAATGTTCTTATAAATTCGATTGCGGGACTTTTGCGTGATTTCTGCT
TCTTTCTTCCTTCATTCTCAGCAAAGTGAAGCAAGCCCCTTTTACATTTGGAAAACCTGAACTTCCTTGC
TTTCTTCCAGTCTGAATAAACACATGAAAAATGCCGATAAATAAGTGCGCACAGCTGTTTATTTTAAATT
GAAAAGAAAAATACTCCTGAAAAACTTCTTAAATAAAAAAAGATAGAAAATGGTAATAACAATTAAGGGA
ATGGTTTTCTAAAAACGTGACGATGAATAAAATTTCGCTAGAACAAACAGTTCAATGGAAATTAAAGTTG
CTCAATCAAAGACCGATGAAATATTTAAGCTAAAATACCCCAAGGGAAATATTTTTTAGGAGAAAGTATA
TGGCTCAGCTCAATAAAAAGGAAAGAGAATTTCTTGATCTCGCCTATCAGGAAGCCTTACTAGGTTTAAA
AGAAGGAGGAATTCCGATTGGGTCCATTTTAGTGGTAGAGAACAAAGTGCGAGCAAAAGGTCGTAATAAA
CGTATCCAAGAACACAGTATGATCAAACATGGAGAAACGGATTGCCTCGAAAATACTCGCCGTAAAGTTT
TACCAGAAGATTTACAACGCGCAACGCTCTATACGACATTATCTCCTTGCTCTATGTGTGCGGGAGCTAT
TCTATTACATAAAATACCTAGAGTTATCGTCGGAGAAAATAAAACCTTTGAACAATCTGAGTTATGGTTA
AAACAAAATCAAACAGAAGTTATCGTGGTAAACCAGGAAAAATGCATCGCGATGATGTTAAGTTTCATCA
GAAAAAATCTTAAACTATGGGGGGAAGATATTGGTTTAACAGAACAACAAACGTTAAATAAATATAAAGA
TTTGTTTCAGTGGATATAAATCCTACTCTTTTTTTAATCAGGTTGTGTTGCGTGGTTTACCGGATTTAAT
TTTAGCTTGCATGCGGGGATCAAATCATAGCAATTATCATTTTAGCGAGATAGTGGCTCCAAATAGATAT
CGCTCAATAAAATTCTATATTGAGATGGAGTCAAAAATAAAAAGGTCGTGGAGCTAAGACGACATTATCC
AGACTTGAGTTTAGCGGTACGAAAACAACACATAGTTTAGTTAGGAAAAGAGGGGCATAAATAGTTTGAG
AGATAACACGCTGTGAAGAATTTTTGCAAATAGAAATAAAATCGTTAGGTTCAAGATAATGAATAAAAAA
ATGTGCTCCGAAGGCGGGGGCAGTTTCGGTAAAGTATGTCGGCCTGAGACCAATATTAGCAATGATGTCA
AATAGCGCATTCAACAATTCATAGAGTTTTTTTTCGGCAGGAAAGTGACTATTCTGTAAATAACCGTGTT
CAATGAAGATAATGGACGCATTCGCGTTACATCGACTGATGCAATCTGAAAGGGGAGTATTCAAGGAACT
GTGTCAACGCTAAACTAAATTAAGAATTTTAGGAGTTGACATGAAACAAGCGATACTGAGTAAAGAATTT
GAAGCTGAAGCGATAGCCCGACTAAAATCAGGAGAATCGTTAACAGGAAAAGACGGAATATTAACGCCGT
TAATAAAACAAATTATCGAAGCGTCGTTAGAAGGTGAATTAGAATCCCATTTATTATCAGAATCGAAAAC
GCCTGAGTTATCGAACCGACGCAATGGAAAAACAAGTAAAGTATTAAAAACGGAGACAGAAAGTTTTGAG
CTGGAAACACCCCGAGACCGTCTAGGAACGTTTGAACCGCAAATGGTAAAAAAACGTCAAACGGTTTTAA
ACGAATCCTTGGATAACAAAATACTATCGCTGTATGCACTTGGGATGAGCTATGAGGCGATCCAAGACCA
TCTGGCGGATATGTATGGTCTTGAGGTTTCAGCGGCTAAAATAAGCCTGATAAGCGATAAGTTAATGCCG
GTTATAACGGAATGGCGAAATAGACCGCTAGAATCTGTGTACCCGATCGTATTTCTCGATGCCATGCATT
TTAAGGTACGTATTGAAGGTAAAGTCAGTAGCCGTGCTTTTTATTCGGTTTTAGGGGTTAACAACCAGGG
TCGTAAAGAAATTTTAGGGCTGTATCTTTCTGAAAATGAAGGTTCTCGTTTCTGGTTAAGTGTCTTAAAT
GATTTACGTGCTCGGGGAGTTGAGGATATTCTCATTGCCAGCATCGATGGATTAAAAGGTTTTCCCGAAG
CCATTGCTGAGGTTTTCCCCCAGACAGAAATTCAGCTTTGTGTGATTCATCAAATCCGTCATTCATTAAA
GTATGTGACCAGCAAAGATCAAAAATCCTTTATGGCTGATTTAAAATTGGTTTATCGTGCGAGTTCCAAG
GACTTAGCCGAGCATCACCTATTAGAACTCGATGAAAAATGGGGTAAAAAATATCCTGCTGTGATTAAGT
CTTGGCAAACTCAATGGGATAAGCTTTCCCAGTATTTTAAGTATCCTGAAGAATTAAGGCGTATTATCTA
CACAACCAACATTATTGAAGGGTTTCACCGGCAAGTACGCAAATATACAAAAAATAAAGGGGCTTTTACC
AGTGAAAATGCCTTACTTAAATTAATTTACTGTGCCTGTCAAAAAATACTAGAAAAGTGGTGCCAGCCCC
TGCATAATTGGGCTTTAATTGCTTCTCAACTGCAGATATTTTTTGATGGCAGGCTAAATTTACAGTTACG
ATAAATTATTAATGACACAGTTTGGTGAACACTCTCTCTGAAAGATCAGTCCATCTATTTTCAAGTTTAA
CATGGTGTAATGACCAACGTGCGATGATAACGTCAAACTTTACAAGATCCATGCGAAGTTGATCGGGGGT
TATATACTGGATATCATTGCCTTTTTTAGCGTGCGGATCCATGCCATAAATAGTTACTGTATTACAATCT
TATGTAAAATGAGAAAATTTGCTAATTCTTTTTCATAGATGCCGTCATCTAGTCCAAAGCCTAGCACATT
AACATGAGATTTACGTGTTATTTTCAATAGCTCGTTTTTTACGGCATTATCAGATAGTTGATTATGGGCT
TTAAACGATTGTAATGTTTTTGGGATCTAGTTTAATGTTATGGCTAAAGCAATAGCGAATAAAATTATTG
CAAATAAAATTTAAGGTTTTATCTGAAGAAAAATAATGTCGTAAATACGGGTGAATTTTTATTTCTTGAA
GTAGCGACTGAGCCAAAAGATAAATTTTCCGTATAGATAGTTCCCAATTTTAGAGTGATTCATTTGCCAA
AGGGCTGCTTTTACTTTGTTGATATGAGTTAAAAAGCTGAAGATATCAAGATGTTCGGGATCCAAATATT
GTCTGATGACTTTAAATTCGTTAAGCATTTGATTGGTATATACTTTTAATAAATGGTTCTAAATAGGGTG
CGCAATGTATCATAAATATTTTACCTGTTATACTCGGTATTTTTTTTGAATACTCATAATACTATGCAAT
AAGCTAATCACGCTTCCTTAAAAATAAAAACTAAATTGATAAGTTAAATAAAAATGTACGTAAATCGTTC
TTCATCTCAGAAATTTTTTAACAAACCATCTCTTGCTTATCTTCCTATACTCTAAAAGTTAATCGATCAC
GCGCTGATGAAAAAACAATTTTCATTGAGCGATATAGCTATTGTTTACATTCATCATCCGTTGAAAACAT
CGATAAATTTAATCGATAGCATGATCCGATTGGGCGCGATACCAAAAAATATATTCATCTTAGGGAAAAA
ATACTCAGAATGTGAAACGGTTGTGGATCAAATAACCCGATATGGAGTTTAGTATCAGCAATGCTCAGAA
CAGGTAGGATTAGGTCAATATACGTATAGTTTTACGCGTGATATTAACTTGTTGTGGAAAAAAGTAAGTG
ATAATCTAAAAAAAGATATCAAGAAACTACTCATACTCGATCATGGTGGATAGGCCGCCAGTTTTTGTGT
AAGTACGCTTTTTTAAGCGAGTCGGCCATTCGACAGCATGCTTCGGGTAACCTTACTCATTCCTTTGTGT
CACATCCAGTCTGAACTATTCCATCTAGACCAACCGGTAATATTTTTTATTTTCTCAGGAGATAAACCTT
TATTGACTAGACAGAGGGAAATCAAAGTCAATTTTTGAAACGGATTCTGGCGTTCTACCTTCCGCTAGAA
GCATTTTTGCCATGGCCGCCTTACGGTGCTCGCCTTGTTTAAGGCCACTTTTTATGGCCTTTTTGTTCTA
GTGGCTGCGCAAGGGCCATAATACCCATAATAGTGAGAAGAAAAAAATGGCTACTCTTCTAGAATCAGTA
AATCCTGATCGGATAGACCCGTTATTTCTTTGATAAGTGAAGGATTAATTCGTTTAGCTAACATTTTTTT
AGCAATAACAAAATCTTCTTCTCTTCGGCCCTGTTCTAGGCCCTGTTCTAGGCCTTTTTGTAGCCATGCT
TGATGATTTTTCTCGACCTCTTCGCGGACGGCACTTAGTACATAACCCATACCTTTTTCACCTTTTAACT
GTTCTATCTCGTTATTATACTGAATTTTTAGGTCAGGTGGCAAAACAAGGCCCCAATCAATTACCTTGAA
TAGATTAAGTATATAATCTTTTTTATATCCTTTTTTTAATAAAAGTCGAGTGATTTTAGACTTCATCTCA
TAGCGACCTTTAGGATTTCTTTTATTTTCTATAGCGGCTAATTGTACCAAAACGACGATCCCAAATGGGT
TTCTTCTAACTCTTTTTTACGAGCTTGATAATCAAGTAGTTTGTTAGTTTGAAAATGAAAACTAAGTATA
GGAAGGTCTAGAACTTGTTTTTGGTAACTTTTAGGATGCCAATTACTATTTCCGTCTGTGAGGATTGCAA
GCGTTAAAATAGAATGACCGCGTTTTTCAAAAAGTCGGTAATAATACTGGAACAAACGTAAAGAGAATTC
GTCCTCTTTTTTCCCCTGAATTTCGACATGTATTAAGATGACTTCTTCATGTCCTTGTAATGTTTTAACC
TTAAATAATTTATCAACAAAGCGCTTACCAACTGTAGCATCAGTTGTGATAGTCTGAAGTTCTTTATCAA
GTGATTCATATTCAGCTACCCAATCAATTTTCTGTGCGATTTCTGGATAGAAAAACTCCATGAACTCTTT
AAAATAAGCATCTAAAATATCTTTCCACGCGGAGTCGTGGTTTGCTCGCTGCTTTTTTTCTGACATTGTT
ATTCTTCCTTATTTGTCATTAAACTGATATATCTATATTATCATTAAATGTCTAAAATGGTAATATGCAA
TCTGAATTTTTTAATGACAAATATACAGGTGTGCAATCGAAGACAGGGTTCGACACAGTACTACTTCGTA
TAATAGGGGATCATAGAATCAAGTTAAGAATTTATTAAGCAGATATTTCTAAATTAGGAAAATAGCAGTG
AGTAAAGAAACAAAGAAATTGTTAATTATTTCTGGTAAGGCGAATCGTAAAAACTTTACAAATCCAACTA
ACATTCCATTTAGAAAAGATGTATATCAAGATATGGAAAAATACTGTTCTGAAAGTCAAATAGGAATAGT
TAATAGCTTGTTAAGAAAGGGTTTGGATTCTTTAATTGCTGATAAAAAATTAATTATAGAAGAACTTACT
TAATACCATATGGTGCGATATAGGTTTAGAAAACCTAATTAACTCAAAAAAACGTCCCCCAAAGTCTGAT
CACCTTGAGGACAAACACAACCAACTAAATCTGCTCATAAAATCTGCTCATAATTGAGTGGATCTTATGA
TCCATTAGAGCTATTATATACTTAATAAACATTATAGGTGAATTATGTTAACACTTGGAGCCAGAGAAGC
AAAAAATGAGTTTGGTCGTATGCTTGATGCAGCCCAACGTGAAAACGTGCTTATTGAAAAAAAAGGGCGT
CCAGTAGCCGTTGTATTGTCCATAGAAGAGTATCAATTATTAGAAAATGCTCACGATAAGCTGTGGGAAA
TGTTAGCAAAAACCTCAGAAATAGAGGGATTAATAAGTGACAAAGAGAGTGAAGATTTTTTAAAGTCATT
ACGTAATGCTAAAGATTAAACTCTCTAAAAACGCTTTAAAGTTTTTAAAACAAGTTTCAATTAAACATGG
AAGACAGTTAGCGATGACCCTCGAGTCCTTAAGAGAAAATCCATTTCCACAGGATTCAAAAAAGTTAAAA
GGCACTTCTGATTATCATCGAGTTGATATAGGGGAATATAGGGTCATCTATAGAGTCGATTCAGAAGAGA
AAATAGTAATCATTGCTTTTATTGGAAAGCGCAATGATAACGAGGTGTATAAAAAATTTAAACGAAAAAG
AGCCTGTAAACCATTTTGTGTGAGCCTGTAAATAAAATTGTGTAAGTGCTTCATTAACTAAGCTATCGCT
TTCGAGCGATGCTGATAAATAAGGAATAAGCAATGGAACAACAATTTGATATTGACCCCAAATTAATAAA
TGAATTGGCGAAGTCTATTAAGAGTGAAAAAGATTTAGCCGCGCTAAGCAAGCACTTGCTAAAACTCACC
GTAGAACGTGCGATGGATGCTGAATTAGATGAGCATCTTGGTTATCAAAAGCATGCTGTTGAAGGAAAGA
ATACAGGAAATAGTCGTAATGGCTATTCTTCTAAGAGCCTAAAGGGTAATTTCGGTGAAGTTGAAATTAG
TACGCCACGTGACCGAAATAGTACATTCGACCCTCAAATTATTCGCAAAGGGCAAACACGCATTACTGAA
TTTGACGAACAAATTTTGGCTCTTTATGCCAGAGGTATGACCACCCGCGATATTGCGGCTACGTTTTAAA
GAAATGTATGGCGCAGAAGTATCGCACAGTTTAATTTCCAAGGTCACTGAAGCGGTTATTGACGAGGTTA
ACGCTTGGCAGAATCGTCCATTAGAAACGGTGTATCCGATACTTTACTTAGATTGCATCGTTATTAAGTG
TCATCAAGATAAACGTGTTATCAATAAATCGATTTATTTGGCATTAGCGATTAATTGCCGTGGCCAGAAG
GAATTACTAGGCTTGTGGATAGCCGAAACGGAAGGCTCTAAATTTTGGCTATCGGTATTAACCGAGTTAA
ATAATCGTGGTGTGAAGGATGTTTTTATTGCGTGTGTTGACGGATTAACCGGCTTTCCAGATGCCATTAA
TGCAGTATTTCCCAACACTAAAATTCAATTATGTATTGTGCACCTTATTCGTAATTCGTTACGCTATGTG
ACATGAAAGCTGTTGCCGCTGATCTTAAAGTTATTTATCGTGCTATATCCATTGAACAAGCAGAAGAAGC
CCTTCTCACTTTTAGTGAAAAATGGGATAAAAAATATCCAGGGATCAGTTGTTCCTGGTATAAGAACTGG
AGCAATATTATAACCCTATTCGATTATCCTGATGAAATACATAAAATTATCTATACGACAAATGCCATTG
AATCACTCAATCGTGTGATTAGAAAATCAATTAATCATCGTAAGATATTTCCTAGTGACCGATCCGCATT
AAAAGTAGTCTATTTAGCGATACAGAAGGCATCACAAAAGTGGACTATGTCTTTACATGATTGGAGAGCC
GCTATTGACATCGATTCGCTATCGAATTCGAGGACAGATTCTCCTAAAACAGCGTACTTACACAAAACGG
TTTACAGGCTCTCACCGAAGGAAATGGGGTTACTGTTGGCTTCCTGTTAATTGTTTATATTTTTCTTCGA
TACATTGTATTTCTAATTTTGCAACATGTTCTTTATATGCGTCTTCAAGATAGTCGAATAAATTTATTCT
ATCACCAATTTTAGTGACACAATCAACAGGTGTTATGATTTCCTGTTTCGTTCTTGATTCAAGTTGTTTT
GATTTTCCGAAAAAAGACATGATGCTTGCAAAATATTTATTATTTTTTGACATTTTTAACCTTAAAGTAA
ATAACGAATAGAAAAAGTTTAATCGTTAATTATTAAGCTAATATTAATGTGAAAATATTAATATGAAAAA
GAAAGTAGGATAACGATAGGTAATAGTACATTACCTGGGTAACCCTCCCGTAAAATACCCCAACCATTAA
ATAGAGTTTTTTGGTAAATTAGTGACCAGGAGAGTTAACAAATGAAGAAGAAAAAGTTTAGTGAATCACA
AATTATCACCGTGCTGAAAGAGTATGGAACGGGAGTTCCAGCGGTTGAATTAGCCCGTAAATATGGAATT
GGAGAAAGCACAATTTATACGTGGCAAACAAAATACGGGATATGGAGCTATCGGAATTGAAGCGCCTACG
TCAGCTAGAAGATGAAAATACCCGTTTAAAAAAAATGTATGCGACCTTGAGTATGGATCATGAGTTACTT
AAGGAGGTGCTTGAAAAAAAGTACCACGTGGATCTTAGCGGCGTGAAATCGTAGATGAGTTGATAGTTAA
CTATAGCGTGAGCATCAGTCAAGCGTGTCGCGTTATCACGATGGATCGTAAAACTTATCGTTATAAACCT
AAGAAAAAATCAGGTGACCAAATGATTGAGTCGTTATTAAAAAATTATTCTGCTGAATACCTACGGATTT
GGGAAATTATTTAATTTAATTCGGCTTAAAAATTATCCCTTTAATCATAAACGAGTTTATCGAATTTACT
GTGAATTAAAGCTTAATTTAAAGATAAAACCAAAAAAGCGTTTAGCCCCTCGAACCGCTATTAAATTACA
GCAACCTGAGGGTATCAATCAATGCTGGTCGTTAGACGACATGAGCGACGCTTTAGTCAATGGGCGACGC
ATTCGTACAGCAAATATCATTGATGATTATCATCGCGGTGGATTAGGAATATTAGTGGCTTATGGTTTAC
CTTCCAAGCGGATTACCCGATGGTTGGATCAACTCGCCATGAAATAGGGCTACCCTCAGCGTATTCGAGT
GGATAACGGCCCAGAAAATATTTCACGTCACTTCCAGCAATGGGCGAAAATACAGGGGATTGAAATTCAA
TATATCCAACCTGGAAAACCCGCACAGAATGCATTTATCGAAAGATTTAACCGAACTTATCGTGAAGCTG
TTTTAGATAGGTATTTATTTCGAAATATACAAGAAATACAGAACATAACTGATAACTGGCTTAAACATTA
CAACGAGGAAAGACCCCATGAAGCTTTAAATAATCAAACACCCCTATACTATTTTCAATCCCTAAACAAA
AACTACTCTATTTAAAAACTGGGGGAAGTTTGGGAGGTTTACACCTGGATTATTATCTTTTTGTAAATAA
TAAAAAATTTAATTTTTCAGTGCCGAAGATTCGTTCATTGTACAGGGTGATAATACATTGACAACCTTTG
CTGCTACTTAACTTATAAGACAAATAATTTGTGTAAGTTTTCTTAATAGTTTAACTGGATAAGTTTATTA
TCTAATTAATAGTGACGCTTTGTAGTTAATAGTTTTTTAATATATAATTAAGCGATTACATCGAAATAAT
TTAACAGTCAATCCTCTATTAACTTTATGAAAAAAAATATCGCGATTAATAAAAAAATTTTATTAAATGA
TGCTCGCGGTTTATTTGAGCTTTTTTCTGAGGAGAAAAACAATTTTAATGATGTTAATTTATCAACCTTA
ATTAATCGACTGAGTAAAATTATCCCGCCAAAATATTTTTTTTCTTGTAGAAAAAATATTTCAGAAATAG
TTTATTTAATTCCGTGTTATGATTTTGAACCTAACAATATTTCTAACCTATTAAACGTTTTTTCTAAATG
GCCTATTTCAATACAAGAAGCCCCTTATTCAGAAACGATTAAATATTTATTGCAAAAAATTTCGTATCAC
GCGCAGAATTTTAATGCGCAGGATATTTCAGTGACACTCAACGCGTTGAGTAAATGGCCTCAACTCATAA
AGGAAGCCTATTATTCGGAAGCTATCGATATGCTCATTCAGCGTATTCCTCAAAAAGCGCCCGATTTTAA
TGCATGGGAAATTTCAAACACGCTGAACGCGCTGAGTAAATGGTCGTTGTGTATTGAAAAACCGGCTTAC
ACAAAAGCGATTGATATGCTCGTTCAATGCATTCCTCAAAAAGCGCGCGATTTTAATGCACAGCAGATTT
CAAACACACTCAACGCATTGAGTAAATGGTCTGCGTGTATTGAAAAACCGGCTTGCACAAAAGCGATTGA
TATGCTCGTTCAATGCATTCCCCAAAAAGCGCAAGAGTTTAATACACAGGAAATTTCAATCACACTCAAT
GCGCTGAGTAAATGGTTTGCGTGTATTGAAAAACCGGCTTGCACAAAAGCGATTGATATGCTCATTCAAT
GCATTCCCCAAAAAGCGCAAGAGTTTAATACACAGGAAATTTCAAACACACTGAACGCGCTGAGTAAATG
GTGGTTGTGTATTGAAAAACCGGCTTGCACAAAAGCGATTGATATGCTCATTCAATGCATTCCCCAAAAA
GCGCAAGAGTTTAATACACAGGAAATTTCAAACACACTGAACGCGTTGAGTAAATGGCCTGAATGTATTC
ACAATGCCGCTTACACAAAAGCGATTGATATGCTCGTTCAATGCATTCCTCAAAAAGCGCGCGATTTTAA
TGCACAGCAGATTTCAAACACACTGAACGCATTGAGTAAATGGTCTGTATGTATTGAAAAGCTTTCTTAC
GCAAAAGTGATTGATGTGCTCGTTCAATGTATTCCTCAAAAAGTGCATGAGTTTAATGCACAGAGTATTT
CAGTGACATTCAATGCATTGAGTAAATGGTCTGCGTGTATTGAAAAACCGGCTTGCACAAAAGCGATTGA
TATGCTCGTTCAATGCATTCCTCAAAAAGCGCAAGAGTTTAATACACAGGAAATTTCAATCACACTCAAT
GCGCTGAGTAAATGGTCTGCGTGTATTGAAAAACCGGCTTGCACAAAAGCGATTGATATGCTCATTCAAT
GCATTCCTCAAAAAGTGCATGAGTTTAATGCACAGAGTATTTCAGTGACACTCAATACGCTGAGTAAATG
GCCTGCGTGTATTGAAAAATCGGCTTATGTAAAAGTGATTGATGTGCTCGTTCAATGTATTCCTCAAAAA
GTGCATGAGTTTAATGCACAGAGTATTTCAGTGACATTCAATGCATTGAGTAAATGGTCTGCGTGTATTG
AAAAACCGGCTTGCACAAAAGCGATTGATATGCTCGTTCAATGCATTCCTCAAAAAGCGCGCGATTTTAA
TGCACAGCAGATTTCAAACACACTCAACGCATTGAGTAAATGGTCTGCGTGTATTGAAAAACCGGCTTGC
ACAAAAGCGATTGATATGCTCATTCAATGCATTCCTCAAAAAGTGCATGAGTTTAATGCACAGAGTATTT
CAGTGACACTCAATACGCTGAGTAAATGGCCTGCGTGTATTGAAAAATCGGCTTATGTAAAAGTGATTGA
TGTGCTCGTTCAATGTATTCCTCAAAAAGCGCATGAGTTTAATGCACACGATATTTCAGTGACACTTAAT
GCATTGAGTAAATGGTCTGGATGGTGTCTTCGAGAATGTCCCACTTTAAAATCAGTCGATGTGTTGATTA
ATTGTATTTCTGAAAAAATGGATACCTTTACTATACAGCAGATTTCTGTTTTAACATTAGCGTGGTGTTT
TTTTAAATTTCTGAATGATTCAAATTTTCAATGGATTAATAATGAAGAAATGATTAAAAAATTGATAAAA
AATAATGAAACATCCATTATAGAAGAATTAAATATCATATCAGCGAATCAGTTTTATCAAATTTATTTAT
ATCAACCGGATCTCATTCCGTATAGTCTTAGCGAAACAATTAAGAATCGCCAATTTAAATCAGAAGAAAT
TACAACTTCTCGATTACAAAACGAGGTATTTCAATATCTTTTGGCTTGTTTCCCAGAATTTAAATTTGTA
GAAGAGCATTTTTTAGAATTTACCTATGTCGATATCGCGTGTCCAGAAAAAAAAATCCTCATGCAAGTCA
ATGGTCCGAGTCATTATGTAGGAAAAAAATTGAATGTATCCAGTCAATTTAATAATCATCTATTCGAAAA
ACTAGGTTGGTCTGTCGTTATTATTCCGTATTTCGATTGGCAAGCGCTTATAAAAGAGAGTGCTCGAAAA
AAATATCTTAAAAGAAAGTTAGGTCCTTTAATAAAGCAATTATCTGAAAAAAACGCAATCAACGCAGTTA
GTCTCTATAAAAATAATGAAAGATCGGATATAAATATGCCCTCAATTGATGATGAACGGGAGGGTGTAAA
ACTATTGAAAAGAAATAGACCGAAAAAACACTTTACAAATCGAACAAAATAGCGTAAATGTTCGACGGGG
ATCACAAGGCCTTGTGCCTAGCAATAAAGAAATTATATTGTCCACTAAGCGACTGCAACAAAGCCAAGTA
ATCAATCAAATGAAGTAATAGAATAACGATTGATAATGATCAAAAATGACTGGATGAGTTATTTAAATCA
TGTTGTCTAAGGTTTTTTATGCTTTTTAATTATGAAAAATTAATTGATGAATTATCCTATTTTCTATTGG
AAAAACATCCGCGTGTTACGCTGAGTTCTGATATTTTTGAACATGCCTTTCTTCGTTTTTTAGGTTACCA
TGCGGTACCGGAAAAATGTCTATTTACAGATAACCCTCAATGCCCGAATTTATTTGTTTATTTGAGAACC
CCCTATCAGGTATCGATGAGCCATTTTATGGATGATTTACGCGCCTGTATGACGGGGGCGTTTTCAGCGA
TTGGCATCGAAAATATTGATCCCCATTCAAATCAGGAAAGGTTTTGCATTCGTTTAAATGTTCCTTATAC
ATTGATCGAAGACTCTCTATTAGAAATATTCCAAACGATTAATAGGATATTAGCTGATCCTCTAAAAATA
GATTTTTATTCTTATTGGGATGTCCAGGTCAAAAAATTTAACGGGGATTTAACCATGCGTTGCATTGAGA
GTTTAACCTGCGGAAAGTTATTACGCTATCCCCATGTCACTATCGACGATGTATGGTGTGCTATCATTCA
AAAAAATAGTGGAAAAAAGAGCAACATAACGTTTTTAGAAAAAAAAGTATTCGTTGATGTCAATCGTTTT
CCTAAAATCATTTTGATTTATAAGGAAAATGAAAAAATAAATGAACTTTCTATGACACGTACTCAAATTG
TCAGAACGTTAGTCGATGCAGAGACGTTGGACCCCATTTTCATGATGAATACTAGTTTACAAGAGTTCAT
TATTCCAGTTGGAATCAATCAATTTATGAAAGAAAAATATCATCGTTTTTTTTCTGTCAATAAAGAAGGA
CAGTATGAAATCGATCTCGGATATCACACGAAAGAAAAAAAGATTTTAGAAAAATATGGTATAAAAGAAT
TATCATCCTATCAGCTTCCTATAACTGCTGAGCGAAGTCGGTATTATTGTTATGACAATAACAATTATCA
AAGGGCTTTACTTGCATTGAAAGAAATAAAAGGAGAGGAGTGTGTTGATGAAAGATGGCATCAGTTAACT
TATTATATCAATCATCACCGATGGGAAAAACTAAATAAAGAAATTAAATTCTTACTGAATCTAAAAAAAG
AAACCGGGGTAGAAATAGATTATACCCATTTATTGATACGGTTGTATCAACATGCCAGAGATAGTTTATA
TGGAGAGCAGCAGGAAAATACATTTAAAGTTGTAGAGGAAGTAAGTCAGTCTTTAACCTGTGAAATGCCA
TTACAAAATGAACGACAAAAAGAAATATATACTATTTTATTTGAATTAACGTTAATGCGGTTAAGTCAAC
TAGAAAATAGTGATGCGCGTGAAGGTATCGTCTTGAAAGAAAAATTATTTATTTTTTCGCAAAAAGCAGG
CTTAAAAGAAAGTAATCTTTATCTCGCCGAAATGGCTGGTTTAGCGTTTGGGAGTACTTTTTCTGCCAAT
GTGTGTGATAATCCACTCGCTGTACTGATAGAGCTGGCTAAAAGAAATAAAGCGACTCATGAAGAAAATA
TTCGTCTTAACGCGGAGATTGCTCGGTTAAGTGCCATGAATTCGTTACAAGAAAATACAACGCCATTACA
GAGGGGAACAACAGCTTATTTTACGCGGTGAAAATAAAAACATCATTCGTAAATCACTTTAATTTTTAAT
AGACCAACCTACAGCATGAGTATTTGTTTGGCAGCCTCGATTCCCGATAAGTAAGCACCATGTACTGTTC
CGGGATCAGTCACTGACGTTGCTTCGCCCGAAAAAAATAGTTTATTGTCTATAGGTCTCGCTAAAACTGC
AAAAATAGTGGGATCGACTCCAAAAGGTAAATACGTAAAAGAACCACGTTGATAACTATTTTTAATCCAA
CGCGTAATAAAATAAGAAATAGGTCTTATATTTTTATGGTGATACAGTTTATTTAAAAGCATGATAAGGT
GGCTAATAATTTCTTCATTAGGCCAGGTTTCTACTGTTCGTGCTAAGTCTCCAGCACCAAATGCACATAA
AATGGGTAATCCAGTAAATTTATAATAATTCATTATTTCAAATGATTTATTGATATTTTCATCGTCAGGC
ATATAGGCAATCCATTCTTTATCCTTATCCCAAAACACGTGATTAAAAATTAAATAAATTTTGTTGAAGG
CATTAAAACCCAGTTTAAAAATGGAATATTTTTTCCAATCAGGTAATTGAGGAATAAATTCAATTTGATT
AGATTTAAGAACACCCAGTGATACCGAAATAATAACTTGTTTACTCAGAAATTCTCCGTGATTGGTCACA
ATAGAAATTTCTTTTTTAGAATAAACAATTTTTTTCACTTTTCGAGAGAGTAAAATTTTTTGTTTTTTTA
AAAAAGGAGTTAATACTTGAGCGTAACCGAAAGGAAATAGAACATTTTCACCCGCTATTACCGAGTGATT
GTAAGGTTGTTCAACATTAACCGATATTCTGTTTAACTCGTCTCCAAATTCGTAAGCATAGAGAGAACGG
AGTGTAAACTTTAAATCGACGTATTCTTTTTTTGAAAGTGAATGATGGTTACAGAAAAAATTTAATGCAT
CTTCCAGACTTTTATTTTTATCGTGAATGATCGTCATTTTATCAAGAAAGTTTTCAAAACGTTTATTCAG
CCGAAGGAGTTCCGCGATTTGAGAGGCATTGATTATTTTTCCTTGTGAATTAAATAATGTTTGAGAATTA
AATTTATTCGTTAAACATTGAGACGAATAAACAGTCGGGCTTGTTTTTATATTGAAGTCGTTTGCAATTT
TTGCAATAGGATTATTTTGAATGCCATGGATCCATGAAGCGCCTAAATCAAGCGCATACTCAAAATACGG
TAAAGATAAAATTCTACCGCCTATTCGGTTCGTCGCTTCTAAAAGAAGCACGCGTTTTCCATGCGTGATG
AGATAATCAGCGGCCGCTAAGCCAGAGATACCACCGCCAACAATAATAACATCATAAATAGAACGGTGAT
TAATCCTTATATTGCGTGACATGAAACAATGGTTATTTCCCTATATCTTTTTCGAACATAAAAATAAAAA
AATCAAACCAAGTCTAACAAAAATATTCCAGCTTGTAAAATTTAAAAAATTTAGTATAATTGAATGCGAT
TCAAATAATGGATTATTGAATTGTTATGCCGCTTGATCACGAGCCGCTTGATTATGAGCGCGATAGATAT
TTAGAAAGTTTTACTCAGGTATTTGTTTTTTTTCTTGAAGATTCTTTAACAACGTATGCCCGTAATTTAA
TTGAGCAAATACCAAAATCGGGAAAATGGGCTGATTTAGCGAGCTGTGTTATTAGAATAATTACGACAGG
GACCTTGCTGGGTGCTACCGGCGCTACAGTAGGTGCTCCAGTAGGAGCGGTTGTTGGCGCGCCTACAATT
TCCTCATTGCTCTTACCTTTAGCATCGTTATCTGCAGTTGACCTGGGTGTTCATTATAATAGAAGAAAAC
TATTTCGAATGATAAATCTTTTAATGATTTACCAAAGAAATAAAGACAATAAATTAAAAATAAGAAAAAA
TCTCGTTGTTGCAAGCGTTGAAGTTTTTAAGAGTTTTGAAATTAAATTTAGAGAAGCTACGTTTCAAAAA
AATCATGAATTAGCGTTGATAAAGTTAGCACGTGATGCGGTTGAGAGAATGTTTAATTTTTTTAGTGAAA
ACCCATCACTATTAGAAGAAGAAGATTTTTTAAGCGTTTCAAATATTCTTAAAGCAATTATTTTAGGAAA
ATCGAAACGATATCGCAATATATTTTCCATACCTCAGCGGCATTTAGGCCATATATTAGATAATAACATC
AGTACAAAACGTTTTTATGAAGATACGCCGATATTAAAATGGGTTTCTGAGAATGAAATGTATTGCTATA
AAAGAAATAATGCGCACGACCTTACAGATTTTAGACTTATTTTTAAATGGGAGGAAGATACCGATGAATC
TATCCCCTGGGGCATGGATAAAATAACGTTGCTTGACAACAGAAAATACACTAAATCTGCATCTGTTTCA
GAAAGTACATTAAACACCTTAACACTTTTTCATTTAAAAGAAGAAGAACTGGATGAAAAAAAGGAAAAAA
TATTTTTTGAATTAAATAGCATATCGATAAATAAAACTGATGATAGAATTTATCAAGAGATGAATGAATT
AAAAAAAGAGCTAATGGATATTAAAAAAAATATTAGCGATTTAAATTTATTTATGCAAGTTATGACGGGA
CAGTTAACTCAAAGTAAACCGATGAAAACGCATGAGGTTTCACAAGAAGTGAGTGACGAAGATAGGCTAT
CGGCTATTTATAATCGATTAAAAAAAGATCTGGAAGCTGCAGATATTTTTGAAATTTATATCCCATTGCG
TGCCTATTTTGAGTTTGATTTTCCGCATCAAACTCAGTTTTCTTTGGTTGAAAAAGTTATTTCTTTTATT
CAAACCAACAAACAAAAAAGTTTATTGATTTTGGGTGAATCCGGCGTTGGTAAAACAAGTTTTTTGATCT
ATTTGTCCCAGTTTATAGTAAAGAATTTTTTTTTTTCAATACAAAGCGCCGTAATTCCTTTTTATATGCG
TGTTTCTCGACTTAGAAATAAAAATTTTAAAACAGTCAATAGTAAACAATTATTAAAAGATTATTATAAA
TTTAATGATGAAGAAATTGAGTATGTATTAAAAAGAAAACAAACATTTTGTTTTTTAATAGATGATGTCG
AATTAAATTTAGAACTTGACGTATTGTTCGCCACGCTATTTAAAAATTTTTCCTCGAGTCATTTTATTTT
TACAGCGCGTTCGCTTAACGTGCTGAGCTTAATTAATGACGAAGAACCGCTTGTTATAAATATAGCTCTT
TTCAATGAGGAATCAAAATTAAATTACATTAGCGAATATAAAAAAATAAATTTATTTTCTTCATTCATTG
AGGAGAATGAAAAAATTTATCAACGCATTAAAGCAATTTCTAATCTGGAGAAATTAACAGATAAACCTTT
TTTATTAAAGATTGCGATGGAGATTCTTAACCCACTTGAAAAATTTTATTTTCAAAGCGGTATTGTAACC
GGGCCTGAATATATATACGACGATTTGTTTCATATCTATACCCATGTAATGTATACGAAAATGGCTGAAA
ATTTTAAATTCAGAAAAGGGATAACCCATATCAACCAACAAAGACTTTACGATTGTTTTTTAAATTATGT
GACTAATTTAGCCGTTTTAATGAAAGAAATTGATATGTTTGAAATCGATGAAAATTTATTTAATAATCTA
TTTTTCCCAGAGCAAATTATCAAGAAAAAGAGCTGTTTAAAAATATCATTCGAACAAGCATTATTATTAA
AAAAATTTTTTTCTAAAAATTACAACCCCATACTTTTTGAAAACGATGACGAATTTAAGCAATATAAATA
CGGTTATCAAGGGTGTATCGTTGTACGTGCCTATGGAATGCCAGGTAATATTAGTTACGCCTTTATTCAT
CAGGAATTTTTCAATTATTTTTCTAATTTTAACCCAAGTCGAAGAAATGAAATTAAAGTATTCTTAGAAT
CGGTTCAAGAAAAAATAACTGATTACACGGAAAGTGTTGAAGATCGATCAAGCCATTCTTCTTCATCCCT
TCTTTCTGAGCAAGAGTTTTATTTACCGGCGAGAAGCTCTTCTTTGACCAACATAAGAAGAGAAACATCT
CATGTTCAACGGGGGTTGTCTAAAGGAAGATTGGGCTTTTATTCTATGAGTCGTAGAGATAAGGGTACAT
CGAGTTATCTATCCAGTGGACATAGTGCTACAACTGAAGATATCGATTCTAAGGATGTTATAACTGAAAT
TTCACACAATTTTCTTTAACTTTATTTTTATTCGTGGAATTAGGTTTTTTATTTTTAAGTTTATTCTCTG
TGAATTTTAATTTCATTCCTGTATAAACACGGTTCAATGTGAAACGATGGCTGTTTCAGGAAAACTCTTA
AAACAAACTTTGAAATGACGAGGAATAAGGTAAGGAATGATCATGCCAATAGAGAACAATGCGCCGATTA
ACGTAGCGAATAATTGCGAAAATAAATCGACATCATTACATCATGCGTGTAAAAAAGGGGACATCCTATT
CGTGAAATTTCTGATAAAAAAGGGAGTTAACCTTAATGCACAGGATCGTTATGGAGTTACCCCTTTGAGT
ATTGCCTGTATAAATGGCTCTACGGCAATAGTTAATCTACTGATAGAAAATAATGCGGATCTTAATATGG
TTGACCATTTTAAAATATCACCCTTGCTGCTCGCAGTCGCCCATCGCAGAACAACGATAATCGAGTTGCT
AAAAAAAAGAGGAGCTCAATTATTTTCTCCGGGCGATAATGAAGGAATATGGGCTTATTTAGTAGAAAAA
AGTGATAGAAACGAATTTGCCAAACGAATTATTGATGAAGTATTCGTACAAAACCGAGGGGAAATAAAAC
CAGCGAGTATACAACAACACGAAGCATTATCCGCCTATTGGGATGACTGTAAAAATAGACTTCAGGAAAT
GGAATCGTTAAAAAAAATGGTTTTTGGTCGAGTGAGTTTGTTTAGTTTCTGCACTTTAAAGAATATCCAT
CAATTAGCGACAATGTCGCGTAATGAAGCGATACAAAAAATGATGAATCAAGTCGATTTTATTAATCACT
ATCCATACTACGGCATTGAAATTAAGAAAAAGTTTGAAGAGGCGAGGGCACGAAATGAAATGATCGATCA
CATTATAATGGGTCTTGAAAGAAAACGTTTAACGAAAACAGGACCGCTTACAGGTCTTGAAGAATTAGAT
CGGGAAATTCTAGCGTATTTGAATCAGGATGATTTAGCGTCTTTTAGGGAAGCCGTCCATTATTCACGCT
AGATTGACCGGCTGACCCAAACAACACAAGCGAAAAAAAGGGGGTGTGAATATAGCTTATTTGTTTTTTT
TATATAATAATAGTATATTAATTTTATTATTGAATAAATGTTCAATTTAGTTTATGCTAACTGGACAGTA
GGTTAATTAAAAATAATAAGTTGAGAAATGCGCTATGTATCTTTATGTGCTCTGTTTACCTGCAGTTCTT
TTCCTTATTCAGACCCTTTTGTGGCCAAAAAAGCTTATAAATCCAAACGATTTCCTTGACTGGAATAATG
GTTTTTTAGTCGTAGCCCCTAGGTTTCCATTAACTTGCCCCACCTATTTTTATGAGTAATGTTGAATCTC
AGCGACGTCTTTGTGAAAAGTTATATCATGATTTCGGCGAGCCTATTATTGGCTGTTTAAAGGATAAAAA
AATTCATGAAATTATGCTTAATCCGGATGGTAAACTTTGGGTTGATAGCCGCGAGAAGGGCTTGCTCCCT
ATCACACATTTATCTGAAAATCAAGTTTATTCAATCATCCATGCGGTTGCCGGTTTACATAATGCAGTGA
TTAATCAACATCATCCTCATCTTGAAGCCAAATTACCTTTTTTTAACGGTATGCAAGGGCAGCGTTTTAT
TGCGCAGATCCCTCCTATTGTCTTAGGTCCTTGTTTTACGATTCGTAAACGATCAGACGTTGTTTTTACG
TTAGATGATTATTTAAATACCGGTCGCGCGAATAAAAAACACAATGCGATATTACGCGATTTAATACAAA
AAAGAAAAAATATTCTTATTGCAGGAGGACCCGGTTCTGGAAAAACAACGTTAATCAATGCGTTAACTGC
AGAAGCAGTACGACAAGAGGGTAAACAGCGTTTGCTTATTTTAGAAGATTTACCCGAGCTACAATGCGCG
TCTTCAAATAAAGTTGCACTGTTAACGAGCTCAACCGTAACGATGACCGCATTAGTGCGTATGGCTATGC
GTATGCGACCGGATCGCATTTTAATCGGAGAAGTTCGTGGTGCAGAAGCATTAGATATGTTGAAAGCATG
GAATACCGGTTGTCCTGGTGGTTTCTGCACCGTGCATGCGAATTCAGCACAAGAAGCGATTCAACGGATC
TTAGATTTGGCGATGGAAAATAAGCTGACAACGCCTCCCTTACAATTAGTGGCCCAGACCATTGATGCCG
TTATATTTATTCACCGAAAGGGACATCAAAAAGGTTTTATTCACGAAATAGTAACGTTAGAGTCCTTTCA
AAATGAACAATTTATATTTAAAAAATTGGCTTAAAATATTCATTAGTGGGTGCTTGGCTTGGATTCCTCT
CGCTCATGCAGATGATGTTAACCTTCCTTTTACGTCAACCTTAAATCGTTTAAAAGATGCCATTACAGGG
CCTTTTCTTATGTCGGTTTCGGTCATCATGATTGTGGTAACGTGTTTAATGCTAGCTTTTGGGGAATGGG
GGGATGGATTTAAAAAATTAATTAATATTGTTTTATGGTTATCTATCGCGTTTTCTGCAACGAGTTTTGT
AACTACTTTATTTGGCGCTTGAAAGATTATGCAGGCTTCTTCCTCGCTTTATTTTAAATCGCTTAATCGA
CATTTTCATGTTTTCGGTGTGGAGCCTCAATTATTTTATTTATTGATGGGGTTATGTTTACCGATTGCAG
TGTCTGCGCATTTGAATGGGTTGATGGATTTGATTGCAGTTGTTATTTTTATGTTGCTGTATTTAATCAG
TGTTTATATCACCCGGTTGGACAAACAAATACTCGCGATTTATCGGCGACATATTTATTATCAAGATTAT
TATCCCGCACACCCCAGTGTTCATGCAAAAAGTACGCTCATTAAACCCAGTGTCCCTTTTTACCACGGCA
AACGAGGGTTTTTTAATGTGGAATAAGAAACGTCACCCTCATTCAATGGGGTTTTCTGATTTATTAAATT
ATGCTCATTTTGTTGATGATGGCGTTATTATTAATAAAGATGGTGCATTTTTGATGGCGTATCGCTTTCG
TGGTCCTGATCTTTATTCAGCGTCTCGGGGGCAGTTAGATGCATTGACAGTCGTCGTCAATCGGATGGCA
GGGATTTTAGAAGACGGTTGGATGTTGCATGTCGATGAAGTGCGTATCCCCAGTTTAAATTATTCCGCGG
CGGCTGTTTTTCCAAGTAAAGTGGCTGAGCTTATTGACGAAGAACGACGACGGACGTATGAAAAGCTTGG
AAATCATTATGAAAATTTACAATTTTTAAGTTTTGTATGGAAATTTCCATTATCAGTCGTTAAAAAAACG
CGTCACTGGTTTATTGAAGGTTTAGGAAATGAAAAGGATCACGATCTAACTTATTTATTACATTGTTTTC
TGAAGAATGTAGATCGATGTGTTGGGTTGCTCCGTGCGCAATTTAGTTTAGAAAAACTCAGTAGTATCGA
TTTATTGAGTTATTTGAAATTATGTATTACAGGCGAAATTGCACCCGCTTCGATGCCGCCTGAGGGTTGT
TTTTTAGATGTCGTATTAGCCAGTCGATCGGTCGTTGCAGGCTATCATCCTCGGGTCGGCGAAAATACTA
TTTTTCTATTATCAATAATAGGTTATCTCAATGAAGAAACCATACCTGGGTTATTAGAAGAACTCGGGAC
TTATCCTTTAGTTTATCGTTGGTCCAATCGTTTTATTCCATTCAGTGAAGCAACAGCGGAACGGGAAATC
AAACGTTATGTTCGTAATTGGAACAATAAAATTCGAGGATTTTCGGGCGTTTTAAAAGAAGCCTTGTGGG
GAAAAGTATCGAATAAAGTGGATCACGATGCGATGCAAATGAGTCAACAAGCCATGGCGGCCAGCGCGCT
TAATCGGAGTGCGCGTACCCGATTTGGGTATTGGTCAAGCGCTCTTGTATTAATGCATCCGGATATCCCT
TTATTAATACAGGCAGCACGCGATCTTACCGCTTATTTGGAACAATCAGGTTTTTCGTGTGTACAGGAAG
ACATTCATGCATTTGATGCATGGTTGGGTACACTTCCGGGCCATGGAAGCTGTCATCTACGCCGTGTATT
TATTAATTCGATGAACTTGGCACATGTATTGCCGTTGCAAACCGTATGGACAGGTGCCACGTATAGTTCA
ACCGAATCTTTATTACCAGCGTGTTCTCCTCCCGTTTTTTATGCAGAAACGAGCGGAAAAACCCCGTTTC
GTTTTCATATGGATGTGGAAGACGTCGGACATCAGGTGATATTGGGTCCGACCGGTTCAGGTAAATCAAC
CTATCTGGGCTTTTTAATCGCACAATTTTTACGTTATCACGGTGCGCAAATTTTTGTTTTTGATAAAGAC
TATTCTCAACGTGGATTGACTGCAGCCTTAGAAGGTTATCATTACGATATCGGTCAAAGTGAAACGTTAG
CTTTTTGCCCGTTAGAGGATTTGTCCAGTGAAGCGAAACAATTACGTGCCATACAATTTATTGAAGATCT
TGTTTTTTTACAAAATGTAAATTTGACGCCTGAAATACGTCACGCTATTGGCAGCGTGGTGGCTTCATTA
GCCGAAAATAATCATAAGCACAGTCGTACGTTGACTGTTTTTCGTTCTGAAATTCAAAATGAAGTGGTGC
GTTCAGCTTTGAACTACTACACGCTGGAAGGTCAGTTTAAATTATTGGATGCAAGCAGCAATGCGATACA
GACGGATGCTTATTTACAGACGTTTGAAATGTCGTGGGTATTAAAACAAAAACCGGAGATAGCTATCCCC
CTCCTTCGAACTATTTTTGATCGTATTACGACCAGTTTGGAAGATAACCACCGACAAGGTCCTCGTTTAA
TCATTTTAGAAGAGGCATGGCTTTATGTTTCACACCCTTTATTTGTTCGTCAGCTTAAAGATTGGTTAAA
AACCTGCAGGAAAAAAAATGCACGCGTGGTATTTGCAACCCAATCGTTGGCTGATCTTTATGATCCTTCG
AATAAAGGATTAACAGAAACGACAGCGACTATTTTGGAATCGTGTCCCACCAAGATTTTTTTACCTCACC
CCAGTATGGATGCTGAAATTAAGACACTCTATCAAAAGATTGGGTTAACAGAACGACAATTAGAAATTAT
TATGCATTCAATCCCTAAACAACATTATTATTTAACGAGTCCAGAAGGTCATCGATTAATTGATTTAAAC
TTAGAACGTTTAACGTTAGCGTTTGTTGGCTTGTCACGTGAAAAAACCAATGCCTTATTACGGTGTAGGG
CGACTTATGCATCGGATTGGTTATCGCATTGGTTACAGCAGGAGGAGCTTATCGCTTATCGGTGATGAAG
TCTTTTAACGCATTAATAACTCACTATTTGACCAGTTTTAGCAGCGATATTAATCCCTTGTTGGTTTGGG
GGCACGCATTATTTTTAACGTTGTTGATAATTAATTTGGCGTGGATGGCCTTATGGCATGCCTTTGATCA
GGATACGTTTTCACAGGCGATGCCTACATTTATTAAAAAATTTTTTGTGATTAGTATTTTTTATACGGTC
ATGACGCATCCTGAATGGTTAACGCAGTTATTGCAAACGACGCTATTTATGGGAAGGACATTAACTCAAA
TAAATTTACAACCACAAGCTATTCTTATTTCAGGAATTCAATTGAGTAATAAAATGATGGTTCCACTTGC
GGGAGGAAATTTATTAACCGGTGGTGTGGGATTTATTATTGCGTTATTGGTTTCATTATTGGTGTTATTT
GTATTTCTGAGTATTACTCTCGATGTGTTAGTCCTTTTAATAACCACAACATTCATGATTTCAATGGCTA
GTTTTTTTCTAGGCTTTGCACCCCAAAACGATCGCATCGCCTGTCAAACCTTAAATACAATCTTATGTCA
GTGTATGAAATTGTTGGGATTATATCTTGTGATTGGTTTAGGCTTGCATCAGATGAAACAACTTGCAGCG
CTAGCACCGAATCAATATACACAGCTGAATGTTTATGTTTGGATCAGTGCATCCGTATTACTGTTTTGGT
TGTTATCAAAATATATTCCGCGCTCTTTGAGTCGTATTATGATGGGCTTTATTGAGATAAAACCAGGTAT
ACCCTCATCTTCGTTAATGAATAACCATCAAACGGTACACACAGCACATCATTCGAATACTGAAAAAGTC
GATCAGTTAACCTACCCAGGGTTATTACCGAATCAGAGTCAATGGAATACGAATACGCATTCAATGTGGG
TTCAGCCAGCGTCCAATCGATCATTATCTAAAGAATTCAGTGACATTGTTCGTAAGTTAACCCGATCGAA
AATAAGATTAAAACCAGAAAATAATTTTAAAAAAGGCTTAAACGTGTAAAAAATTATGGTCAATTCTTCC
CTCGAAAATCCCTATGTCCATGGATCGGAAGGGCGTAAAGAATGGAATGATCGTTATCACACGATGCGAA
AATCAAGTCGTTTATGGCAATATGCTTTTTTTTCTTCGCTATTGGTAAACGTTATTTTTGCACTTGTGTT
GGCTAAATTGGCCACGCAATCCCAGTTAAAACCGTTTATTGTCGAAACGAATCGCGGTATGCCTTATGCA
ATACGCCGTTTACGTGATAATGCCGCATCGAATCCACGGATCATCAATTTTGCAATGAATCAATATATCA
TCAATTCACGGTCACTGATTCATGATACCCTGGCTGAAAAAAGTTTACTTGATAAGGTTTACGCGTTTTC
AGCCAATCAATCCATTCGTTTTCTCAATGATTACTATCAAAAAAACGACCCTTTTCGCTTAAGTGCTCAG
TATGCTGTTGCGGTGCACATCGTGAATTCTATACCCTTGAGTTCGCATACGTGGCAAGTGACCTGGGACG
AAACACGCTCAAGCCGACGCGATCATCATGTCATCAGTGTTACGCGTTGGATAGGGTTATTGACCTATGA
ATTTGGAAAAATAAATCCACATTTTATAAATGAGAATCCATTTGGTGTATACATTACTCATATTACCTGG
TCACAGATGGAAAGAGGAGCCTCCGATGATAATTAAAATAATAACGGGAGTGATGCTACTGGTACTCCTA
TCCGGCTGCGCAAGTACTCCTCAGCCCGCGCCGATTTTTATTCCGGCTAAGAAAACAGAATTTCCATTGC
AGATAACAACCAGCCCTGACAAAATGAATTATCATTTTACGTATGGCGCTGATCCTGCGTTAGAACACGC
GTTTGAACATTATTTAAAATCAGGAAAAGCACCGAACATTGTGCGTAAAGGATTTGTTAATTTTGCATAT
GTTGCGGATCAACAACCCGTTATCAGTACCATTCCGTTGCAAGAAACCGTTTTGTCGTTGGAACCCGGCG
AAAAATTTGAAAATATTTCTACCGGTGATCCCAGTCGTTGGTCTTACTCTGTCGCGACTTCAGGTCAAGG
ATCACATTTACAACAAAATATTTTGATTAAACCTTCTGCGCCGGGAATTAGTACAAACATGGTGATTACA
ACCAATAAGCGTATTTATAACGTGCGTTTGGTTTCGGGAGCCAATCCGGACAGTAAGAGCATGCGCAGCG
TCCGGTTTTGGTATCCAAAAGAAATTCAGACTGAAGTGTCCAATCCAGTAAGTCAGCCGGGGGAGAGCAT
CGCTTTAAATCACTTAAATTTTAATTATCATTTAAAAAATGAAACAGGATTTTCTTTACCTTCTTGGGCA
CCGACACGCATATTTGATGATGGGAATCATACATATATTCAATTTCCGAGAACAATAGCCAGCACAGATA
TGCCGATATTATTTGTATTGGGTGATCATAAAACCAATGAATTAGTGAATTATCGTTATCAGGCGCCTTA
TTTTATTGTGGATAAATTATTCAAGCAGGCTGTTTTAGTATTGGGTACGGGTCGAAATCAAGTTCGGTTG
ATGATTAGCCATGATCAATAAAAACGAGAATAGGTTGTCGTTTCCTTTTAAAATCGTCACATTAAAAAAA
ACCTGGGTTTTTATTACGATTATATTTTTATTCATTATTATCACGTTAATACTGACTAATTTATATCGCT
ATAATAAGAAAGAACACCGAACGTTCATCATGGCCGATAAAATCGTAACAACACAACCGACGGATATTCA
TTGGTATCAACAACAACAGGTTGCTTCATTGCCCATAAAAATGATTAAACCGGTAATCCCCCAGTCTGTT
AAGCCTGTGAATCAATTTTCTGCCGATGATTTAACGGCAATGGCTACTCCCATTCGAGAACATCAACTCA
CATCGGAGCGTTCTGTGATGAAATCTGCAGTGAATGCGATGATGCCATCACACGACAAAAACGGTCCCTA
TGAAAAGTACGCGTTTATTAAATTGAATGCTGAATCCGACGTAAAAAATAATACATTGATTTCATCCGTA
CAAGGTTTAAAAAGTCCTTTTGAACTTCAAAGTGGAAGCATTATCCCAGGTATTTTACTCAGTGGTATTA
ATTCCGATCTTCCAGGCCAAATTATCGCACAGGTTCGTTCTAATGTTTATGATTCACCGAGTGGAAATTA
TGTATTAATTCCTCAAGGTTCACGATTAACGGGTATCTATGACGCACAAATTGCGTATGGTCAGCAGCGA
ATTTTAATTATTTGGCAACGGATTATTTTTCCGAATGGTCAAAGTATTGATCTGCACGGTATGCCCGGTG
TTGACCGCGTGGGTTATGCAGGATTTAAAGGTGAAATAAATAATCATTATTGGAAACTTTTTGGTTCAAC
ACTGCTCATGAGTGTGATTGGCGTAGGCGGGATGGTTTTAGCGCCACCGAATAATAATCCACTGGCGCAA
CTGACGGCCAAAGAAGTTTTAGCAGAAAATTTGGATACTAATTTAGCCAATGCCAGTTCACGGATTGCTG
AGAAAAATCTGTCTATTCAGCCGACACTGACCATACCACCTGGATATGAATTTAATATTTTTGTAACACG
CGATATGGTTTTTGAAAAACCTTATCACGCTTAAGCCGTTTTGTTTAATTCATTTATTTTTAATGAGGAA
TTTATTATCTAGATTCAAAACATGATATAACTCAAGAGGTTTAACCATGAAAAAAATAATATTTAATAAG
CTTCATTCCACAAAAAAGAAAAATAAAAGCCGAACAACGTTTTATTTAAGTGTTTCTGTTTTTTCGCTTT
CACTGCTCTTGATTGAATCGAATGCAAACGCAAGTTATAGCATTTATTTTAATAATAATACCGCAAAACG
GATGAATTATCGTTCCCTCCTTATTCATAAAAATGTATGTGCTCGTTTAGATCCACGTGATTACCATGCT
TTTTCGGGCGTTGCTGCGCCTTATCAAAAAGTAAAAATTTTTGATATTAATTATGGTCAAGGGATGCATG
AAGGGAAATTATTTTGTTTCCGATCGATTTTTTCGTCGCCGTTAAATAGAGCTTCACGTTTTTTCGTGAC
AACCCGCATTGCGGGTGCTTCGGTAGGGTCATCCATTCAATCGACATCATTAACGCTCGATAAAAAGCAT
TACCCCTTGTTTACATCAAAACCCTTACCCTATCCTGTTGCGTTAGTCCAGCTCAATCATTTAAAGAGCA
ATCATTCGAATTATTCGTTTTATGCGGCCGCTATCCATTATTTTTTTTCAGATCAATCCACAAATGAACT
TGATTATGTCCTGTCATTGCCGCAAAAACGCTTTTTTAGAAGCAATAAAGACACACAACTGACTATCGGC
ACTTACAATGTTCAACTTTGGCCTTTTTATGCCAAGGTGGCTATGCGTATGAACGAAGCTAAAATGCGCG
CACAGCTCATTCCTTTAAATCTTACGCATTATGATGTCGTTGTATTGGAAGAATTAATGGATAAAAAATA
TCGAAATGAAGTGAGCACACTCATGAGAAGAGATTATCCGTATCAATATGGTCCGACGATGGATCATGCC
CCTTTAAGTGGTGGAACCGTTATTTATAGCCATTGGCCTATTTTAAAAAAGGATTCTCTGATTTATCAGG
AATGTAATCAGGTGGATTGTGGTGCTGCTAAAGGCGCACTTTATATTAAAATAAAAAAAGGAAATGTCAT
TTACAATATTTTTGGAACCCATTTGCAAGCGACTGAAGGCGCTCATACAGCAGCAAGGGACGAAGTTGCG
CGTGACAAACAATTTAATCACTTACGTCAATTTATAAAAAAACAAAAAATTAATAAAAATCAAGCCGTCA
TTATTGCAGGCGATCTGAATATTGATTATCAAGCCTGTTTCCTTAGAAAAGAATGTAAAGAATATCAAAA
GACAATTCTAACGGTCGATAAACATTATCCCCGTTGGAATAATATTTCGATAGTTCCTTTTGGCAGCGAT
CCCACTAAAAATCTAATGAATACTGATCCAGAAGGAGAGATGGAAGATTATATTTTACCTGATTCTACGA
GCTATCTCGCACCAATAGCCCAACAATCGCATATTCGAGTGATTCGCGAGCCTGCTATCCCTATTATGTA
CGATGGAGGTTTACAGGTTCTCCATAATCCGTTTGGTGATTTGGATTTATCCGATCATTTTATGTTTGAA
TCCGTATTGACCTTTCCAGAGGAGAAGACAACCTAAAAAGTTCGAGTTCGTTCTGAAGTAAAGAAAAACA
TAAAATGAAAAAAATAATGCGAATAATACTTTTTTTAGTCATTTTTTATGTCCCCTACACGCTGGCGTTG
GAACCTATCCCGCCAGCACAGGGGCTTCCATCCATCCACAAACTCTATGTATTTGGAGATAGCCTGTCGG
ACACGGGAAACCTTGAAGCGGCGACGTTATCTTTTTTACCGAATGCTCAAAATTATTTTATGGGTCGTTT
TTCTGATGGTTATCTGTGGATTGACGATTTAGCAAAGCAGTACCATACGACCGTTCAGGATAAACAGTTT
ATTGAAAATTATGCGGTGGGCGGAGCTACTGCATTTCCTTATATGGATCTTGTTTCTATTTTTCACTGGG
GATATTACTTAGTGGGGTCACTGGGGAACCAGCTTTACGACTTTACGAAAATGCATAAAAGATTCCGACC
GGATGATTTAATTATTATCTGGATTGGCGCGAATGATTTATTATGGGCAGGAGACATGTATTTTTGTGGA
AAACTGACCAAAGCCTGTATTGAAGGTCACGTGCAAAAAGCAAACCAAAATAATATCGTCCAAAAAGCCT
TCAATAGTGTGAAAGCCCAAGTGCAAAAAATGGAAAAAAGAGGAGCTCAACATATTATACTGGTAGGGCT
TCCTGATTTTTCCGAAGTTCCTCGATATATTTTCCAACAACCTGCAGTGGCGGCGCTGAAAAAAGCAGAT
GCTCACGCGTATAATGAAGAATTAAAAGCCTTTGTTCGCGAAAATCAAGCAGCAGGGCATGCGATTCTTT
TTTATGATTTAAATCGCGTTTTACAAAAATTGATAAACCATCCATCTGAACAGGCGAAGTATAAAATTAC
GGATACGGTTCATTCTTGTCTCTATCGTCATCAAGAACCGAAGTTTTCGGATTGGGAATCTATTGCGCTT
AATCGTTACAATCCATTCGCGATGGTTGCCATTATTCCTGTGTTTAGGGATGCGTTACCGAATCCTCATG
ATTACCGCCTTCAGCATTTTAAAGAATTTGTGGATAAAAAATGTGGGGCGCATTATTTATTTTGGGATAC
TTTACATCCGACTAAAAAAGGACATTTTGTTATTTTTCAGCACTTCTTAGCTTTTATAGACAAGCATTTT
AGGATAACTCGTCCCCATAAAGATAATGGTTTTTGTTATAATCTCCACGTTATCAATAAAGGGTGGTATC
TATTAAACGTCTCTCAAAAAAATAGTCGATGTGGATCTCACAATAATTATTTATTGAAAAATAGTGAAAA
GCTTGTTTCTGTCGCTTATGATCAACCGGTAAAATTGAATGCAGTACTCGGTAAATCGATGATATTTTCC
CATTTACCGCGGCCTGTTCAAGGCTTAGGAGCAACCATTCAATGTACGGGAACGACACTTATCCATTTTA
GCTGCAAAGAAATCACTGAATAGGATCCAAGCTGTTTTTCGAGGCAGGGGATTTTCAATGAAAAATAGGA
AACCATTATGCGTGGAATATTAACACTCGGTGTGGTGTTGCACGATTGGTTAAAAGAGAAATCTTTTCGT
GAAACATTTAATGACTTCATTAAAAATTCGATGATTCGTGAAATTTCCATTTTTCGGGATAGGCATAAAA
CTGCGATAAATTTGAATGAAGTCAAACAATTTTCAGATGAAATGCATAGCGTGCGTCCCGATATCGTCCT
TGCCGTTGATCACGAAGGCGGATGTGTGCAACGATTGCGAGGTAATGGCTTTACTGTGCTACCACAACCG
GATGAATTACGCCAACGTTATGAACAAGGTGACGAAGAAGCGTCAAGAAATAGAGCCTATGCGTGTGGCC
TTATCACCGCTTATGAGTTACGAAAAGCAGGCATTACGGTTTTGTATGGTCCCGTAATGGATACCTATCA
TGCGGAGGCTGCCGTTATTGGAAAAAAGGGTCGATCGTATGGAAATCCACCGCAGAGTACAGATTTACTC
AACCATTATTTAAAAGGAATCAATGGGTGTTTGTATATCATTGCGAAGCATTTTCCGGATCATGGTCAAG
TCATTCAGGATACGCATGTAGAAAGTGCTATTGATACCCGTCCACTCGATACTATTTGTAAGCAATCTTT
GCCGCCTTATCGCGATTTGAGTTATGACGGTTTGATGATTCCGCATGTCATTTATTCGGCAGTGGATAGG
TTACCGGCGACGCTTTCAAAAAAAACGATTCAATTCTTTACTGCCCAGCTGGCAAAAGATTCTTTGCCGT
TATTTAGTGATGCGTTGGAAATGGACGCATTGAAACGTGTAGCGCCAACAATCAATGAACGTGTGTCTCG
ATGTCTTGAAAGTGGCTGTGATGCTATTCTCTATTGTGGGGGTGGGGGCCAACGCGAGCTTGATTATTTC
GATAAACTTGAGCATTTGCTTACTTTTCTTACTGAAAAAAAACACACGGAGCCCGAATTTTTTCGTCGCT
ATCAGGAAGCGGAACACAAAATAAAACGTTTATCTAATCGTCGTTTAAAACAGCCGCCTTTAGTGGAAGA
TTATAGACAGGCTCAACGCGTGATGACTGAAATATAATGCAAGGGTTATTTGGTTATTTTGGTTTTAGAC
CTTCTTCAGTTAAAGCAGCGTGTACAGCCTTTCGTTTGGCAATGTTGTCGAAATAAGCAGTTAAGTGTTT
TGTGTTATCCAGATTAAATTTCATAGCAAAGGCCCAACGTAAAATAGTAAACAAATAAGCATCAGCTACA
ATGAAATGCTGTCCTTGTAAATAGTCATCTTTTTTGAGCACATCATTCAGATAATTGAATTGGGTTTCAA
GCTTTTTTCGGAGGATGAGTTGGTATTCTTTGGGTGTTTCGGGCGTAAATAAAGGACTAAAACTTTTATG
AAGCTCAGAAGAAATATAGGCAAGCCACGAGATGGTTTGGTAGCGTGAAAAATCGCCGATAGGCGCAACC
AGATCGGTGTGGAACGTATCGGCTAGATAAAGGACGATGGCCGGACCTTCTGTCAATAAATGACCATCAT
CTAATCGTAATGCAGGAACTTGTCCCTTAGGATTGATGGACCAATAATCTTCTCCTGATTCAGTCTTTTT
TTTCATTAAATCGACTTTTTCCAGTGTAAACGGTTTCCCTATTTCGCGTAATATAATATGAGGCGATAAA
GAACACGCACCGGGGCTATAGAATAGTTTCATCGTCAGCTCCTTTAAATAATGGATGAGGCGTACAAACC
AAGATGAGCAGCGTGCTATTTGTTGATATCGTGTGTCTCCCCATACAGTAGCTTATTTTTTCTAAAATAA
CGAATATTCATGCGTATTAAACTAAATTGAATAGGCCTATTTTTAGATTAAATTTTTCTAAGGGTCTATT
ATTTTTATTCTTGTCAATAAAAGAGAGGTATGCTAGCTTCCAAGGTTTAGTAACAGGATGTTTTATGAAA
AATGAAAATAATGAAATAGTATGGATTACGTTGCCGTTTGATCAAGCCAGAAAAATTCAAAAACTTTTGG
ATTACTGTGACACGTTTCCCCGCTTAACCATGCATGATTTTATTGAACAATTAAGTCACCATACAGAAAA
AATGGGGATTCAAGCTGAGAAGGTAAAAGGTTTTAAAAAAAATTGGTTAAAGCCTGAGATAGACGTCAAT
TATTTGAAATCGTTAATGAAGACATTGTCGCTATTAGAGAAAGCAAAAAAAGTAAATAAAAGATGGCGTA
AAAAAAATAAAAAAACAGGTCAGCTGCTTTATCCTTATTTACAAGAAAAAAAATTCTCACTGAATGAATT
TTTGGGCTTGTTTATTTTATATTCCTCTCGGCCCGATTTACACAGTTCAACGTTATGTCAAGCGTTAAAT
GATGATAATGACGCGATTATAAAAAAAGAATTTCTTGAGAGCGCTATGGAAATTAACGAAAAAATAACTA
GCTTTTCAGTTCCCAAGGAGTTGTCATATTTAGGACTCGTTAGAAAACGTTTAGTTTCTCCTTCGGAAGT
TAATTTAGCTTTACTGAGTTACGCCTTTTTTTCTAAGGATCTCAACGTCATGTTACCTTTTAAAACAATC
GGAAAAATGACCGGGAGGTTAATGGCGGATTATCAAGGTAAGATTCGAATTGCATCAGATTATATCGATT
CCTTCGTGAAGACGAATTCATTAGGTGCAACGTGTGTTAATGTATTAAAATCTTCTGGGTTAGTTTGGGA
TGAGGTCACTGACAATAATAGAACGAAAAGAAGTAGTGAATATAAACAAGATTTTAGGAATACATTAAAA
GATGACTTAGAGCGAGTAAATACAACAAGATTAGAAACAGTTAAAAGATATGGTTTTGAAGGTATCAATG
GAACGCGTTTACTCAAATTACGTGAATCATCACAGGGAAATAGTGTTGATTTGAATCATCTCTTAATCAG
TAGCTTGACTTTTTTGACATTGATTTCTCATACGCCTATTGGCGCAATCGTGAGAAACATTAAGAAAGAC
ATCGTAACAGCAAGCAATTCTATCGGGACTTTTTTCTCAAAAAATGTTCCCAAAATAGACAAAGAGCCTG
ACCAAAATGAAATTCAATTTACGCTTAAATCGTGATTTTGTCATTTTAAAATAGAATACAGAAGGCACTA
CAAACGTAGACGATGTCGAAGACAAAAAATGGCTCTTCGGGAGTATTCAATTAACTGTGTCAACGCTAAA
CTAAATCAACAATTTTAGGAGTTGACATGAAACAAGCCATACTCAGTAAAGAATTTGAAGCTGAAGCGAT
AGCACGGCTAAAATCAGGAGAATCGTTAACAGGAAAAGATGGAATATTAACGCCGTTAATAAAACAAATT
ATCGAAGCATCGTTAGAGGGGGAAATAGACGCTCATTTATCAGAATCTAAAGCAACGGATATCTCAAATC
GACGCAATGGAAAAACCAGTAAGTTATTAAAAACGGGGACAGAAAGTTTTGAGCTAGAAACACCCCGAGA
CCGTTTAGGAACGTTTGAACCACAAATGGTTAAGAAACGTCAAACGGTTTTAAACGAGTCCTTAGATAAC
AAAATACTGTCATTGTATGCACTTGGGATGAGCTATGAGGCGATCCAAGAACATCTGGCGGGATATGTAT
GGTCTTGAGGTTTCAGCCGCTAAAATTAGCTTGATAAGCGATAAATTAATGCCGGTTATAACGGAATGGC
GAAATAGACCGTTAGAATCTGTGTATCCCATCGTATTTCTCGATGCCATGCATTTTAAGGTGCGTATTGA
AGGAAAAGTCAGTAGTCGTGCTTTTTATTCGGTTTTGGGTGTTAACAATCAGGGTCGTAAAGAAATTTTA
GGGCTGTATCTTTCTGAAAATGAAGGTTCTCGTTTCTGGCTACACGTTTTAAATGATTTGTGCGCTCGCG
GAGTTGAGGATATTCTCATTGCTAGCATTGACGGATTAAAGGGTTTTCCTGAAGCCATTGCTGAGGTTTT
CCCCCAGACAGAAATTCAGCTTTGTGTGATTCATCAAATCCGTAACTCATTAAAGTACGTGACCAGCAAA
GATCAAAAATCCTTTATGGCTGATTTAAAATTGGTTTATCGTGCGAGCTCCAAGGATTTAGCCGAGCATC
GCCTATTGGAGCTTGATGAAAAATGGGGTAAAAAATACCCTGCTGTGATTAAGTCTTGGCAAACTCAATG
GGAGCGTTTGTCTCAGTATTTTAAGTACCCAGAAGAGCTACGACGTATTGTTTACACAACGAATATAGTG
GAGGGGTTTCATCGGCAAGTGCGTAAATATACCAAAAATAAAGGCGCTTTTACTAGTGAAAATGCCTTAC
TTAAATTAATTTACTGTGCCTGTCAAAAAATACTAGAAAAGTGGTACCAGCCCCTGCATAATTGGGCCTT
AATTGCCTCTCAACTACAGATATTTTTTGATGGCAGATTAAATTTACAGTTACGATAAAACTATTAATGA
CACAGTTTTGTGAACACTCTCTACTCTTCTAGAATCAGTAAATCCTCATCCGATAGACCCGTTATTTCCT
TGATAAGTGAAGATTAATTCGTTTAGCTAACATTTTTTTAGCAATATTAATTGCTTTACAATACTCTCCT
TCTTGCCGACCTTGCTGTTTTAATTGCTGTGCTGCATTCATAATATCTTCCTCATAGTCTTCGATGGTTT
TAAGCTTCTCAATCACCTGGTTCACATTGGCAGTCTCACCTTTGACTAACATATAATATATCAATTGATT
GAACAAATCATGATCAGGCTTCACCCGTTTAATTAGCTTTATAATATGATCGGCGATATCCTCTAGATCT
CTGGTAAAAATATGTTTTTGAACAATTTCTAAGAAAGCAAGCTGTTTGTGTCGATAGATTTCCTTATCCG
GCAGTACATTGAGATCGACAAGCAGTGGGTCATCGAAGAAATGTGCTTTTGCAAAGGGCGTGTCCTCAAC
GCAATCGATAAGCTTTAAGCAATAAGGGTACTGACCTTTCCCATGGTAGAAAAGCATCGAAATAACAACC
GGTAATTTTTTGTATCCAAGGTTTAGATGCTGCTGCATAATGGCCACTTTATAGCGGTGCATGCGAAAAG
GCATCAGTTCTTCTGCGGTGCTTTGATGTTCGAGATTAAGATAAACATAACCGTGCATCCCATTGACTTT
CAACGAGTACAAAATATCAGAATGATGTTGTTTCAGATCTGCATCGACAAAAGACCCGGGCTCAATCTTT
AACGTCGAAAAATCACAGGCTTGTTTCATGTGTTTGGGCAAATAAATCGTGATGAAGTGGGTTGCAACTT
TAATATCCGTAAAAAACGTCTTAAAAATGGCATCGTGCGCATTATGAATCTGAATCGACACGGTTTTGTT
ATCCTGATTATGATTGAGAAAAGAAGTTTATCACGGAATATCGTAAAAGATAATAATTAATCGGAATTTT
GAATAATATACTGTTTCTTTATTGGCTCTATTAATTAAGTCTATTATTTTTCGAACAAAGGATAATAAAT
TTGAAGGGGTCTTTTTTTTCTATTCACTACTGCGAAATCAGTCAGCTTATGTATGCGTACTGAAGTCTTG
CTCATTATTTCTAAAACAGTAAAATGACGGACAACTTCTGCATCCGCAATCAACGATCGATGACATCGCC
AGGGTACTGCTTCGGCGCACATGATGGCGACCTTTTTATTTTTCTTTATTAACTCATTTAACGTTTTCAA
ACCTTCGAAAAATTCAGTTGTTTGCATATAGTCTGCAAACCCACGAAAACCTGTATTACGCCATCCTCTA
TTGATGGAGTTTCTCGTCGTTCGACGTAAGCCACCTAATTTGGGAAGATGGGTGTAAGCGATTTTATATT
TTCGAAGCGATTTTTTGAGTTCTTTTTCATTAAACCACGGCACATGACGAGACCTTGGAAGGGTACGCAC
ATCAACGAGGTGCGTAATGTGATAGGCCTGCAATATATCGAGAAATTCCTGAAGAATCCGTGTCGAATGT
CCGATTGTGTAAAGCTTAGGCATAGACAATAAGCCTTATCCTGCTGTATCGAGTCTGTAAAGTGCGATAC
GAAATAAAGTAGGTTTATGAAAGCACATACCTCTCTAAATAGATCACACGCGTGTAAAATCAATTGAATG
ATAATGTGTTATTCTTGATCTAAAAAACTGCGTAGGGGTTCTGAACGTGTCGGATGACGTAACTTACGTA
AAGCTTTTGCTTCAATTTGACGAATGCGTTCACGCGTTACATCAAATTGTTTGCCGACTTCTTCCAATGT
GTGGTCCGTATTCATATCAATACCAAAGCGCATACGCAATACTTTCGCTTCTCGCGGCGTCAGTGAGGCT
AATACCCGTTGTGCTGTTTCGCGTAAACCTTCTATTGTCGCGGCGTCAATAGGCGATAAAGCGGCGGCGT
CTTCAATAAAATCACCCAGGTGGGAATCACCATCTTCATCACCGATAGGTGTTTCCATCGAAATAGGTTC
TTTAGCAATTTTAAGAATTTTTCGAATTTTATCTTCAGGTAAACCCATTTTTTTACTGAGATCTTCGGGC
GAAGGTTCTTTTCCTGTTGCTTGTAATATTTGACGTGAAATCCGGTTTAATTTATTAATCGTTTCGATCA
TATGCACAGGAATACGAATAGTACGTGCCTGATCAGCAATGGATCGAGTAATCGCTTGCCGTATCCACCA
CGTGGCGTAGGTTGAAAATTTATAGCCGCGGCGATATTCAAATTTATCGACCGCTTTCATTAAACCAATA
TTACCTTCTTGAATTAAATCAAGGAATTGTAAACCTCGATTGGTATATTTTTTAGCAATAGAAATAACCA
ATCGTAGATTGGCTTCAACCATTTCTTTTTTTGCTCGTCTTGCTTTCGTTTCTCCTGCGGACATTTGGCG
ATTAATTTCTTTAATTTCAGTGATGGTCATGCCTATCGTTTTTTCCAATTCATGTAATTTATTTTGTGCG
GCTGTGATGGGAGCGAGTAGCTCCTTTAAACGGGATGAGTAACTTTTTTTAGCGTGAATATGTTTTTTTA
GGAAATTTTCATTGGTTTCATTTTTGGGAAACGTATTAATGAAAAGCAGACGTGGCATTTTTGCTTCATT
AACGCATAAACGCATAATAATACGTTCTTGGAGTCGAATTTTTTCTAAAAGCCCGCGCATGTTGCGTGTT
AATTTGTCGAGCTGACGTGGGATTAATTTAAATTTAGTAAACGCATCGGCTAATAGGACGGCTTGTTTTA
TGGTTTTTTTATCATGACGTCCCCATTTTTTTTGTGCGGCAATATACGCTTCATAATGGGCTTTTAATTC
AGCAAAGCGTGTATGTGCTAATTCTGGGTCAGGCCCACCATCCAGCTCGCCAAAACCTTCATCATCGTCC
GTTGCACTGATTTTAGATTTAGCATCATCACCTTCATCATTATCTTTGTCATCTGTGCGTTTATCACTTC
TGTTAAAACGTTCATCAGGGGTTTCTGTGGACGTGATATTCTTTCCAGAAGGCAATTCAAGAGGTATGGA
TAATTCTTCGAGATCTAAAAATCCACTAATAATGTCATTTAAACGGATTTCTTGTTGTTCATACCGCGTA
TACTCGTTCAATATATGGGAAATATTGACAGGATATTGAGCAAGTGCGGCGAGTATGGCTTGCAATCCGT
CTTCAATACGCTTGGCGAGTTTAATTTCACCTTCGCGAGTCAGTAATTCAACGGTTCCCATTTCACGCAT
ATACATCCGAACCGGATCCGTTGTGCGACCTAACTCAGTGGTGATATTACCTAAAATAGTTACATTTTCT
GAACTATTCTCTTCTTCTGCATTATTGACAATACTCGAGGAGAGTAATGTTTCCATATCCGGGGGAACTT
CATAAACCGGTATGCCGATATCATTAAGCATCAAGATGATTTCATCAAGCTGCAGTTGCTCTTGCTCAGC
TTCAGAGATAATATCTTCTAACAGATGGTCATTGATTTCAGCATACGTGACAAATCCTTGTTTTTTACCG
TGTGTAATAAGCTCTCGTAAACGGGATTGTTGTTGTTCGAAATCCATAGCTGCGCTTGACCTCTTGGGAA
AGTAGTAATTTTATTATATACCTAATTGAAGATAAACCTATAAACCTTTAGCGTCAAAGGTAACTCCTTT
AAGGCAAAAAATTATGCGAATACTCAGTTTAGGTACAAACTTAGGCGATAGTTTCAATAACCTACGCCAA
GCGCTGCAATTATTACAAAAATCACGGAAGATTGCACCTTATCGAATTTCTCCTCTTTATAGTTCACAAG
CGCTCTTACCCGCTTATGCCCCGGTGGCTTGGAATCGATCTTTTTTAAACCTTGCAGTGGCGTGTGAAAC
CGATTTGTCACCGGGTGAGGTATTGACAGTGATTAAACAGATTGAACGTCAAATGGGACGAGAAGAAGGC
CAACGGTGGGCGCCACGCATTATCGACATTGATATTTTAGCGTGGGATAATTGCGTGATTAATCAGGCCG
ACCTAAAAATTCCTCATGCTGAGCTGTTATCAAGACCTTTTGCGCTATGGCCGTTGCTTGATTTATGGCC
CAATTGGCAACACCCTACAGCAGAATTCAATGATGTATTGTCCAATTGGGGATCGCGTTATAGCGGTGAA
CAGGCACCTTGTGGAACGAAACAATTGCCTCATCGCTTAGAGGGAAGTGCGTTAGTGGGGATATTAAATA
TCACACCCGATTCGTTTTCTGATGGAGGTCGTTTTATAACCTTACCTAATGCATTGGCTCAAGCTGAAAA
ACTGGTGCGCGAAGGTGCAGAAGTGCTGGATATTGGTGCTGAATCCACTCGGCCACATGCTAATCCGGCT
GTTTCACCTGAAACCGAGTGGGCATTATTACATCCTGTTTTAGTTGCCTTAAAAGAACAGATGAAACAAT
GGCCTTTTAAACCCAAATTGAGTATTGATACACGACACTACCGTGTCGCAGAGCAAGCGATGCAACTGGG
TATTGACTGGATTAATGATGTCAGTGGCTTTGTTGATCCGAATATGCGTGCATTGCTAGCCGGTAGTGTG
GTGAAGTGTGTGGTGATGCATAACCTGGGTATTCCTCCACAGAAAACAAATGTGATGATGTCTCATGGCG
ATATATGCGAACAAATCACAAATTGGGCGGAACAACGCTTTGACCAACTTCTGGCTGACGGGGTGAATGC
GCATCAGCTTATTTTCGATGTGGGTATAGGTTTTGGAAAAACGGCGCAACAATCCATTTTCTTGTTAAAA
AATATTTGCCATTTTCGTCGATTACATTGTCCTTTGTTAATTGGCCATTCACGGAAATCGTTTTTAAACG
CCATAACCGAAAAGCCGTTTCCTGCGAGAGATTTTGAAACAGCGATGCTCTCTTATCAACTGGCTGCACA
AGGCGTGGATTTCTTGCGTGTACATAATGTGGGTTTAAATGCGCAAGCTATCCGAATGTCCACACAATTT
ACTCAATCAGAAGAATTCGCAACCGTGTAATTAAGAAAAATGGGAGTGCAAAATTAATTTTCCCATGTCA
AATCTAATTCTCGTACGGCCTTAACATCATCTAAACGTTTTAAACGGAGGTGGTGCGGTGCATTATTGAG
GTGTGTTGGATTTTTTTTTGCTTCAATCAGAATTTTTTCCATCGCGGATATAAACTGATCAAGTTCTTGT
TTCGATTCAGTTTCGGTCGGTTCTATTAATAAACATTCTGGAATGAGCAAGGGAAAGTAGGTTGTGGGTG
CATGAAAACCAAAGTCAAGTAAACGTTTGCTCACATCCATGGCAGTGACATTCGCCTGTTTCGATAAATT
TTTGAGTGTCAAGATAAATTCATGGCTTGCGCGTCGTTGTGGAAACGCGGGAATGTAACCTATTCGTTGT
AATTGTTTCAGTAAATAATTCGCATTGAGTGTGGCAAATTCAGAAACGCGTTTTAAGCCTTCGCGGCCGA
GTAAACACGCATAAAAATAAGCGCGTAAAAGGATTCCTGTATTTCCCATAAACGTAGATAAACGGCCAAT
ACTTTGCGGGCGATCCTGTAAATGAAGCCAGCGATAACGATTTTTTTCAAAAGCGACGATAGGTATCGGT
AAAAAGGGGAGAAGACGTTCGCCAACCGCAACAGGCCCCGCACCGGGACCTCCACCACCATGAGGCGTTG
CAAATGTTTTATGCAAATTAAGATGCATCACATCAAAACCCATATCTTTAGGACGTACTTTGCCTAGAAT
GGCATTGAGGTTAGCCCCATCGTAGTAGAGTAATCCGCCTGCTTGGTGGATAATCGACGCAATCTGTTCA
ATGTGTTGTTCAAATACACCCAATGTGGAGGGGTTTGTTAACATAATGCCAGCGGTATGCGATCCAACGG
CGCTATATAATGCGTCTAAATCGATATCACCTGCTGGATTCGTAGGAATTTCGCGCACACTATAACCACA
CATGGCCGCAGAAGCCGGGTTCGTACCATGGGCTGCATCAGGGATTAAAAATTCTGTTCTTGCCGTATCA
CCTCGTGAAGCATGATAGGCTTTAATCATGGCAACACCGGCAAATTCACCTTGCGCACCCGCCATGGGCG
TCAACGAAACGCCGGACATTCCGGTGATGTCTTTTAAAATTTCTTGAAATTCATACAGACAACGCAGTGT
GGCTTGACAAGATGTTTCAGGTAATAAAGGATGTTGATGAAGAAAAGCAGGTAAGGATGCCAAACGATGT
ACGCCACGTGGATTGTACTTCATTGTGCATGATCCGAGTGGATAAAAATGCGTATCGATGGAGAAATTTT
TTTGGGAAAGACGGGTAAAATGTCGCACAACTTGCAATTCAGAAACTTCAGGTAAGCAAAGTTTAGTTTT
TCGTAAATAGTTTTCAGGGATAGACGTTAATTGAGTGTTGAATGTTGTATCCTTTGAATCAAAAGCGCGT
ATTTGCGATTTTGCTACACGTCCTGTCTGACTCAGTTCGAAAATAAGCATAAATTTGAGGTTAATTAGAA
AGTAATTTTAATAACGCGTGTTGATAGACCTTTAAATCCGATTGGCTTTTCGTTTCTGTGGCACAAACCA
GCAAGGCATTCCCTAATTCAGGGTAGTGGTGTGATAAGTCATAGCCACCGTGTATCCCGACTGTTGTTAA
TTCACGCAGTAAATCACGAGCAGGTTGAGGAACGCGAATGACAAACTCGTGAAAAAAAGGGCTATTGAAA
ATGAATTCTATTTCGGGTAGTTGCGTGAGTAGCGCTGCCAGCTGCCGTGACCGTTGATGAGATAAAGAAG
CCACGTGTTGTAACCCTTTGGATCCGAGTAAACTCATATAAATGGTTGCCGCCGTAACGAGTAAACCTTG
ATTTGTGCAAATATTTGACGTGGCTTTGGCTCGACGGATGTGTTGTTCCCGTGCTTGTAAGGTTAATGTA
AAACCAGGCCTATTGTTTTTATCGCGTGTACGACCAACAATCCGGCCTGGCATTTGTCGTAACCATGGTT
TTTTGCAACACATAAACCCAAAATAAGGTCCACCCCCTGCAAGCGGTACACCCAGCGCTTGTCCTTCACC
ACACACAATATCAGCGCCTTGAGTGCCCCAACTTCCTGGCTCTTTGAGTAGCGCCAAACTTAATGGATTG
CTGACAGCAATGACAAACGCGTTTTGACTATGTGCCCAATCGGTCAGCTCATCAACGGATTCGAGAACAC
CAAAAAAATTGGGTTGCGGTATCACTAAAGCACACATATCGTTTTTTGGATCATTTTCCAGGGTTGAAAG
CAGTATTTTACCCTGTTCGGGACAGTAATCCAGTTCAATGAGTTCAATGGCTTGTTGCGTTACAATGGTT
TGTAACGTGTGTCGATAATGGGGATGTACCGTGCGTGGAATTAAAATTTTAATCGAGTGTGTTTTTTTGT
TTGATCGGATGGCCATTAAAACAGCTTCGGCCAACGCTGTGGCGCCATCATAGAGCGAAGCGTTTGAGTA
GTCCATGCCGGTTAGGCGGGCCATCATGGTTTGATATTCATAAATGAGTTGCAAGCTCCCTTGACTTGCC
TCGGCTTGATAAGGGGTATAGGCCGTCAAAAATTCGCCCCGACTTGTAATCTCCCAAACAGCAGCAGGAA
TGTAGTGTTCATAAGCGCCAGCGCCAATAAAACACAGTCCTTTTTTATTTTCTTGACTTCTTTTTTCGAT
GATTTGCGTTAATTCCATTTCAGTGAAGCCGGAAGGAATCTGGCTGAATTCGATCGTTTTTAAATGAGGG
GGGATTTCGTCAAATAAATCATCAATCGTATGTACACCCAGTGTGGCTAACATTTCTTGGATTTCAACAT
CAGTATGAGGGACAAAAGGCATTTTAGGCCTCAACCAAAATATGTTGCTCGTACTGTATTTGATCCATTA
ATTTTTTTAGTTCAGTGGCGTCTGAAAATTGTAGTCGAAACAACCACCCTTGTCCGTAAGCATCCGTATT
AATAAGCTCAGGTTTATCGTTCAATGACGTATTAATATCTGTTACCACACCTGAAAGGGGCGCATAGACA
TCAGCAGCGGCTTTAACGGATTCTAAAACACAGGCTTCTTCATGTTGATTCAAGCGTTTATTAATCGGAG
GCAATTCAACATAAACGACATCACCTAATAGCTCTTGGGCATGTGGAGTAATACCGACATAGACACTGTT
GTTCTCTTCAAACCGAATCCACTCGTGAGTCGATGTATATTTTAATTCAGGTAAATTTTTCATGCTAATG
GCTCTTTTATATAACTATAAATTTAATTCTTAGTGAAACGTTTTTTTTCCTTTTCGTATAAAAGGAGGTT
TAACGATACGTGCGGTGTATTGCTTCGTGCCCATGATAACATCACAATAATCTTCATGGTGTGCGTAAGG
GATTCTACCCAACGCAATGGAAGTACCTAACGTCGGTGAGTAACTCCCGCTGGTGATTTCACCTTCTCCT
TTTGGTGTAATAATTTTTTGATGGTTACGTAGAATACGTCCTTTTTCTTCGAGTACCAACCCAACAAGTT
TGCGCGTGAGATTTTCTTTTTGTTGGTTGAGTGCTTGACGGCCGATAAAACTGCGATCAATCGGATCCCA
CGCCACGGTCCACGCCAGGTTGGATTCTAAAGGAGTCGTGGTGATATCCATATCTGAACCTTGTAAATTT
AATCCTGCTTCGAGTCGCAAGGTATCCCGTGCGCCTAATCCGCATGGTTTACTCCCTAATTCAATGAGAC
GTTGCCAGAAATTTTCCGCTTCATGCAGGGGTAAAATAACCTCGAGCCCATCCTCACCGGTATAACCGGT
TCTTGCGATAAACCAATGATTATCGTGGAGACAATGAAACGGCTTTAATGCGCTTATTAAGGACTGTTGA
TGCGCATTGAAGGCTTGTAGCGTTTTTGTTATCGCATGAGGACCTTGAATGGCAATAATGGCGAGATCGG
TCCGTTCAACGATCGAAATCGTCGGGAAATTCTGCGCTTGTTTTTTCATCCAATCCAGATCAGAGTGCCG
ATTCGCGGCGTTAATGACGATACGATAAATGTGTTCAGAAAGTTGATACACAATTAAATCGTCTAAGACT
CCACCGGCATCATTTAACATGCAGGTATATAAGGCTTTTCCCGGAATAAGACGTTGCGGATTGTTAGCGA
ATAAAAAACTAAGATAGGGTAATGCGGCTTGACCTATAATATCGACAGCAAGCATGTGCGAAACATCAAA
TAAACCACTGTCTTGTCTGACAACATGATGTTCTTGTATTTGTGAACCATAATGCAACGGCATTTCCCAG
CCGGCAAAATTGACGAGTATCGCCCCATTTTTTTTATGCTGTCCGTGAAGAATTGTTTTATTTTCCATGA
ATGCTAGCCATTTCGTAAGTTTTTCAATGTCCTCATTATAACGATTAGGTGATAAATTACTAGCGTTTGA
AGGTTACTCAATCATTGAAAAAGTTAATTCAAATGGGTCAAGATACCATCCAGTTCGTCTAAACTATTAT
AATGAATGATAAGTTGACCTTTCCCTTTTTCCGTTTGTTTAAAGTAAACTTTCGTTCCTAATAATTCCGA
TAGCTTACGTTCTAATTGTTGTACATCCGCATCACCATGGAAAGGTTGAATCGTTTTGGTCGAAGTAAGT
TCCAGCTTTTGTACAAAACGTTCCGCTTCGCGAACCGATAATTTATTTTTTACAATTTTCTCAGCCGCTT
GAATTTGTAGAGGACTGGATAAACTCAGTAAAGCTCTTGCGTGGCCCATTTCAAGTTGTCCTTGTTGTAA
TAAACGTTTTACGGGAGGTGCTAAATGTAATAAACGAAGTAAATTGGTAATCGTACTGCGTGAACGACCT
AAGGTCGTGCCAATTTCTTGATGCGTGAGTTTAAATTCATGAATCAATCGTTGTATCCCTTCGGCTTCTT
CCAGTGGATTTAAATCCTGGCGTTGAATATTTTCGATCAAGGACAATGCGAGAGCGGTTTCATCTGAAAT
GTCTTTGACAAGTACAGGCACTTCATTAAGATGCGCTAATTGAGCAGCGCGCCAACGACGTTCACCGGCG
ATAATTTCGTAGCGGTTTTTCTCAATAAGGCGTACCACAATAGGATTAATAATCCCTTGCATGCGTATTG
AGTGCGCTAAATCTTCGAGTGCATCTTGGGTAAATTCTCTTCTCGGCTGATAACGACCGGCTTGCATGTA
TTCAATAGGTAAATGACAAAGTTCTTCTTTTTTAAGCGTTTGTGTTGTTTGTACTAAATCTTCAAACGGT
TGACCGCTTAATAACATATCAAGATTTCGACCTAAACGAGATTTTTTCATCCGAGTACCTGCTCAATGGA
TGATGTTTTTTCAGGGGAACGCGAACGTTTTTTTAAAAAAACGTTCGCGGGGGTATCGGTGGATGCATGT
ATCGATGGAATAGCACGGCCGTCACGGGTTAATATTTCTTTGGCTAAATTTAAATAGGCCTGACTTCCAT
TGGATTGAGGATCATACAATAAAGCGGGTTGTCCATGACTCGGTGCTTCTGCAAGTCGAATGTTGCGTGG
TATTCGCGTCGTATACAGTTTATCTTTAAAATGCATCGAGAGCTCTTCTGAAACTTGTTTGGCGAGACTA
TTCCGACCGTCAAATAGCGTACGAAGTATCCCATGAATATATAAGTTGGCATTGGCAGTCGCACGTAAAC
TGTGTAATGTGTTCATGAGATTACTTAAACCTTCTAAAGCAAAATATTCACATTGCACGGGAATAATAAC
CGACTGAGCGGCAACTAATGCATTAATTGTTAATATATTTAAGGATGGCGGACAATCGAACAGAATATAA
TCATAATGATCTGCCAAGGGCATTAGCTTTTTTTTGAGTGTATATTCACGTTGTTCGGTTTTTAAGAGTT
GAATTTCAGCATGCGTTAAATTTCCTGAACCCGGTATTAATGTATATTTTCCGGGCGTTACGATTAAACT
GTGCTCGATTGAAATTTCGCCTAATAATACCTGGGCACTATGCGATTTATATTCTTTTTGTAATAGACTG
CCAGTGGTTGCATTGGCTTGAGGATCGAGATCAATTAATAGCGTTTTTTGTTCTAATAAAGCCATCGATG
CGGCAAGATTAATGGAGGTGGTGGTTTTACCCACTCCCCCTTTTTGATTTACGATAGCAATAATTTTGCC
CATAATGTCCCATAATTTATCGTGACAAGTTTGATATAGTATAACGGCTTACTGAAAACTTGCTACACCA
TTGGATGGAATACCGATTTGAATAAAACGTGACTATCATGCGAGTAGGTTGACACATAAAGAGTTTTTAA
TGTTCAAATTTTTTCAATACTGCATTTTGCTATTGGCCATCGGCTTTACATCGTCTAGTATAGCAAAACC
GATTCAAGTTATCGCTGCTGAAAATTTTTATGGTGACGTTGCAAAAGAAATGGGTGGTGATTTTGTAAAA
GTAACCACCATTCTGAATCAACCTTTTCAGGATCCGCATTTATTTAGTTTAACACCGCATATTGCTAAGG
TTTTGGAACGAGGGGATCTCATTGTTTATAATGGTTTAGGTTATGATTCCTGGATAAAAAACCTATTAAA
TGTACAAAAAAATTCCCAAAGAACCGTGATGTGCGTTGCTGATTTAATGCATAAAAAAGAAGGGGATAAT
CCTCACATTTGGTACGATCCCCATACCATGTCGGTTTATGCGCAAGCTTTGAGCCAATTTTTAATGACAA
TTGATTTTCAGCATCGTCAGCAATATCAAGCTCATTATCAGGCATTTATGGCGCAGCAGAAAAAGTTATA
CCAACTGATAAAGCGTATAAAACGTCAGCATCCCAATATTTCGGTGATTGCAACAGAGCCTATATTCGGT
TATATGGCACAGGCGTTAGGATTTCGTATGGAAGGAATCGCTTTTCAACACAGTATGATGAATGGTGTGG
AACCGAGCCCCCAACAGGTTCAAGATTTCCAACGTCAATTACAGCAACATCGTGTCAAACTGGTTTTTTT
CAATCGTCAAGTCAGTAGTCCTTTAGTCTTTTATTTATTACATCAAGCAGAATTAAATGGGATTCCTATT
ATAGGTGTTACCGAAACTCAACCAGTGTCAACCACTTATTATCAGTGGATGAACGATCAATTGAAACGGG
TGGAGTATGTGCTCAATGAACGCCATTGAATTTAAACAGCTTAGTCTTGCCTATGGGCCACGTTGTATTT
TTCAAAATTTTACAGCGTCTATTAAGGGGGGAGAATTTGTTGCTATTTTAGGCGCGAATGCGGCTGGAAA
AAGTACATTACTCCGTTCTATTTTAGGTTTAATTCGACCTATCCACGGATCGATTTCATTATTTGGACAA
GCGATTCATCAAGGCGCCCCTTTTATTGGCTATATGCCTCAGATGCGACAAAACAATAACAATAATTTGA
GTGCTTATGCATGGTTAGGTGCTAATTTAAAAGGATATCAATGGGGTTTACCTTTTTTAAATTCAAAAAA
AAAACAGGAATTGCAGCGTGTTATCCATTTGGTAAACGCTGAAACTATCGCGCATCGACCGTATAATCGT
TTGTCGGGAGGAGAACGTCAACGTTTATTATTAGCGCAAGCATTATTGAATAAACCCAAAATTTTATTGC
TGGATGAACCACTGATGAATTTAGATCCCCATTACCAGGCTGCATTGGTTCATTTAATTAATACGATTCG
TTTGGACTATGGCATGACCATCTTGTTTACTTCACATGATATTAACCCGTTGTTAACCAGTGTTGATAGA
GTACTTTATTTGGCGAAAGGTCACGCCGTGATTGGTTTAGTCAATGAAATTATTAATAGTAAAAAATTGA
GTGAACTGTATGGCATGGATATAGACGTTATTCAGCACGAACAGCAACTTTTTGTCATCAATAAAGAATT
AGGATTCCATCATCATGTCAACCATTGTCGACCCGACCTTGATCATTTCTCTGTTTGATTATTATTTTTT
ACGAAACGCGTTGATTGCAGGCACGATTGCTGCCGTTCTAGCAGGTTTCGTAGGCTATTTTATGCTCATC
CGCAAATTAGCATTTGCGGGCCATGCGCTCGGTCATATCGGATTTGCAGGCGCGACAGGCGCCGGCTTAG
TGGGTTTAACACCCGTGATGGGACAATTGTTTTTGACCGTATTCGCAGCAATAGGAATGGGGTGCTTAGG
TCACAGAGTGAATAAAAGCGATATCACCATTGGTGTCATTTTGGCGTTGTCCTTAGGATTAGGCGTTTTA
TTTTTACATCTTTATACGCAGTATGCCGTGCAAGCGATGACGATACTTTTCGGTAATCTTTTAGGGGTGT
CATCCCATTTAATAAACATGATGTTGATTGATTCTATTCTTAGTTTATGTGCGTTAAGTATTATCGCACG
ACCTTTATTATTCTCTAGTTTGGAACCCGAATTAGCCGAAGCAAAAGGAGTTTCTTTATCGTTTATTTCG
ATTGTGTTTATGATTATTGTGGCAGTGGCTGTTACGGTCACCAGTCAAGTAGTGGGTGTACTTTTAGTCT
TTACGTTATTGATAGGACCCGCAGCCTCTGCCTTAAATTGGACACAGTGTGTTGCTAGTGGTTTGTTTTT
AACGGTGGTGTTGGGTGTTTTGATGGTGTGGTTCGGTATTCTTTTAGCGTTCGTGACCGATTGGCCTATC
CCGTTTTGGATTAGCGCGTTAACGGCGTTTAATTATTTTTTGAGTTTTTTAGGAAAAAAAAATCGTTCAT
AAAAAAAGGAGCAGTGTGTTGAGATAACAAGGCTCCTTTCTCAATGAGGAATGTTTAATCATCCCAATTT
AAGCTTCCGCCCGTTTGATATTCGGTGACCCGTGTTTCAAAGAAATTTTTCTCCTTTTTGAGATCGATGA
TTTCACTCATCCAAGGTAGAGGGTTGCTAACACCGGGATATTGCTCAGCCAAACCGATTTGCGTGAAACG
TCGGTTACCAATGAAACGTAAATAATCCCACATCAGGTTTGCATTTAATCCAAGAATACCGCGTGGTAGT
GTATCTAAGGCATACTGATATTCTAAATCAACGCCTTCTTTAATGAGATTAATGACATAACGTTTGAATT
CAGGTGTCCATAGATGAGGGTTTTCCAATTTGATCTGATTAATAACATCGATACCAAAATTCAAATGCAT
GGATTCATCACGTAAAATATATTGAAACTGCTCGGCGGTTCCCGTCATTTTATTTTGCCGACCCATACTG
AGAATTTGTGAAAAACCAACATAGAAAAATATGCCTTCAAAGACCACATAAAAAGCAATTAAATCACGCA
ATAAACGTTGATCAGTTTCCGGAGTGCCTGTACGGAAATTGGGATCGGCTAAACTTTGCGTAAAAGGAAG
CGCCCATTCTGTTTTTTTAGCAACGGTGGGGAGCTCACGGTACATATTGAAAATCCGTGCTTCGTCCATC
CCTAAGCTTTCGATGACATATTGATAAGCATGGGTATGTAAAGCTTCTTCAAAGGCTTGCCGGAGTAAGT
ATTGTCGACATTCAGGGTTTGTAATATGGCGATAGACGGCTAAAACCAAATTGTTGGCAACCAGCGAATC
GGCTGTTGAGAAAAAACCTAAACTGCGCTCGACAATGAGTCGTTCATCCTCGCGGAGTCCTTTTGCGTCG
CGCCATAAAGCGATATCTGCGGACATATTGATCTCTTGTGGCATCCAATGATTCGCGCAGGCCGCTAAAT
ATTTTTCCCACGCCCATTTATATTTAAAAGGGACTAATTGATTTAAATCCGCACGACAATTAATGATTTT
TTTATCATCAACGTGTACACGCGCGGCGCCTACTTCAAGTGTTTCTAGACCGGTAAAGCCGCTACCGATT
GCTTGTTCAGTGGTTGCAGTCATCTTTTAAGATCCTCTATCGTTAATGAATAACAGGATGTATTCCCGTA
TTCCTACATTATATTACGCTTAATTATTCAGCTCTGTATTTTAGGATTGTTTATTGACAAGATTCGCAAT
CCGGATCCACTATCGAGCACGCGGGAGTTGCGACGGTGTTCATGTGTACTGAATTGAGATGACTTTTCGC
CAACGTCGCCTTTTCAGTATGTGTTGCACCCATTGTCCGTAAGTAGTAGCTTGTTTTTAACCCCTTTAAC
CAAACCTGTTTATAAAGTTCATCCAGCTTTTTGCCCGATGCGTGCGCCATATAAAGATTTAACGATTGAC
TTTGGTCAATCCATTTTTGACGGCGTGATCCGGCTTCTACGAGCCAATGTGCAGGAATTTCAAAAGCGGT
AGCGTACAGCTGTTTTAAATGATCAGGAATCCGTTCAATTTTTTGCAAGCTCCCGTCATAATATTTAAGA
TCATTGAGCATCACAGCGTCCCATAATCCCAGTAATTTTAGATCATTGATTAAATAGGGGTTGATCATCG
TAAATTCACCCGACATATTCGATTTTACAAAAAGATTTTGGTACGTGGGCTCTATCGATTGCGATACACC
ACAAATATTGGAAATAGTCGCTGTCGGTGCAATGGCCATGCAATTTGAATGACGCATGCCATGCATCACT
TTTTTTCGTAATGTATCCCAATCAAGACGAGCCGTTCGATCTTGATCGAGAAATTCCCCGCGGGCTTTTT
GTAATCGTGCAATGGAATCGAGCGGTAAAACACCCTGACTCCACAATGAGCCGGGAAAACTTTCATAAGC
GCCTCGTTCATGAGCTAAATCACTGGACGCTTCTATCGCGTAATAGCTTATCAATTCCATGGTCTGATCG
GCAAAAGTAATGGCAGCGTCTGAAGCATAAGGGAGTCGTAACTGATATAAGGCATCTTGGAATCCCATCA
GACCGAGACCGATAGGACGATGCTTTAAATTAGAACGACGTGCTTGAGGGACCGTATAATAATTGATATC
AATGACATTATCTAACATGCGAATTGCCGTGCGAATGGTTTGACGCAGTTTTGTTTTTTCAATTTCACCC
GATTCAGTGAGGTGCTGAGGAAGATTAATACTGCCTAAATTACAAACGGCAATTTCGTCAATAGACGTGT
TGAGCGTAATTTCTGTACATAAATTGGAGCTATGAATGGTGCCTACATGCTGTTGCGGTGAACGTAAGTT
ACAGGGATCTTTAAACGTAATCCAAGGATGGCCCGTTTCAAATAACAAACTTAGCATTTTTCGCCATAAC
GTCGCAGCAGGGATGGTTTTGAAATTTTTAATTTCGCCGCGCAACGCTTTCGCTTCATAGGCTTGATATT
TTTCTTCAAAGGCTGAGCCAAACGCATCATGTAAATCAGGCGTTTCATCCGGTGAGAATAATGTCCAGTT
TTCCCCTTTCATCAGCCGCTTCATAAATAAATCGGGGACCCAATTTGCCGTGTTCATATCGTGCGTACGA
CGTCTGTCATCACCGGTATTTTTTCGTAATTCGAGAAATTCTTCGATATCTAAATGCCAGGTTTCTAAAT
AGGCACAGACGGCACCTTTACGTTTACCGCCTTGATTGACGGCGACAGCGGAAGCGTTGGCGACATTTAA
AAAAGGGACGACGCCGAGCGATTTACCATTCGTGCCTTTAATGCGCGCACCCATGGCACGAACGGGCGTC
CAGTCATTACCGAGACCCCCTGCAAATTTTGAAAGTAAGGCATTATCTTTTATGGCGCTGTAAATGTGGT
CGAGATCATCGGTCACCGTGGTTAAGAAGCAACTGGAGAGCTGTGGACGCAGTGTCCCGGAATTAAATAA
TGTTGGCGTGGAGGCCATATAGTCAAAGGAGGATAATAAATGATAAAACTCAATTGCACGATCATTTTTG
TTGCTCTCGTGTTGCGCAAGTCCCATCGCAACACGCATAAAGAATGCTTGAGGCAATTCAAAGCGGATAT
GATCGGCGTGTAAAAAGTAGCGGTCATAGAGGGTTTGTAACCCAAGATAAGTAAACTGTTGATCACGTTC
AGGAAGAAGTGCCTGACTTAATTGTTCTAAATCAAACGTGTGTAATTGCGGATCCAGCAATTCTAACTGG
ATACCGCGTTTAATATAGTGTTGAAAATAATGGGAATAGATACCCGAATGACGGTGGGTGTGCAGGGGTA
GCTCAAGAAAATGGAGCGCTTCGGCATATAAGGTGCGTAATAAAAAGCGTGCAGTCGCATAGGTATACTG
TGGATCGTGTTCAACGAGTGATCGCGCGCTGATAATCAGCGCTTTGTCAATGTCAGCGGCAGGCATTCCA
TCATAGAGATTACGTAAGGTTTCTTGTAAGATGCGCTCATGTTTAACGTCTTTTAAATCGTTACAGGTTT
CTGTGATCAATAAACTTAATTGAATGAGATCCAGTGGACGTTGGCTACCGTCCGTTAAGGTTATTTGTAA
TTGAATTTCAGAGTGTGGCTTCGTTTCTGCACGCATTTTTCGACGTTCTTCGCGATAAAGCACATAAGCC
CGCGCGACTTGATGGGCTTCCACCCGCATTAACGCGAGCTCGACTTGATCTTGTATTGTCTCAATCGATA
ATGTCCCGCCCTGCGGATGACGTTGTTGTAGGATAGTTGTGATTTGTTGCGTGAGTTGCGATACGCGTTC
ATGGATGCGCGTTGATAACGCCGCTTGTCCACCTTCTACAGCGAGAAAGGCTTTTGTAATAGCGACTCTG
ATTTTACTGGGATCGTAATCAACCAGTTTACCATTACGTTTGATGACCTGTAATGTACAGGTTGATGTGT
TCTCTTGTTCTGATCCCTCTTCAGGTAGTAGAATCTCAGCGCTGTTAAGCAGAAGAGAAGAAGTCATTTG
TTCGGATGAAAGCCCGCTCATGGATGCTCCCTAAATAAGTTGTGAGGAATTATGCCTACGGAAATGATAT
AACACAATATCATGTGGTTTATGTATTATGCAACCACCATATGAAGTGAAGATGTCTTTAGTAAGCTGTG
AGTAAGTTGGGTAAAACAGGTGAATCGAGGTCGTCTATTTTTAGTCGAGTTGGAACAAATTTTATACGTC
AACATTCAATTTTTTCTTTTAAGGCCGGTATTTTTTTAATTTTTCAGTAAATTTCAGTAAAGTAGAGGTG
ATATGGAACCTATTTCTTGTACAGCGATCCCCAAAACTATTTTTCGAGCCTATGATATTCGCGGTGTTGT
TGGAGAATCGATAACGCCAGAATCGATTTATATTCTGGGTCAAGCGATAGCGAGTGTTGCGAAACGAGAA
GGCGAGAAGACGATCATTACAGCGCGTGATGGACGTTTATCAGGCCCTCTTTTAGCAGAAGCGCTGCATC
ACGGATTACAAGATAGCGGTTGCCAGGTGATTGATATCGGCCAAGTTCCAAGTCCCGTACTTTATTTCGC
AACAAAGCATTTGCAATATCACTCGGGAGTGATGTTAACGGCAAGCCATAATCCATCCAATTATAATGGC
TTAAAGATTGTTTTAGCAGGGAAAAGCCTATCTGGCGATGCAATTGATGCGCTCTATCGACGTGTTCAAG
CAGGTGGCTTTGTGTCGGAGGAAAAAGGATCGTATCAACAACTATCCGTTACGGAAGCGTATCTGAATCA
AATTACACAAATCATTTCTTTAGCAAGGCCTTTACGTGTGGTCTTAGATTGTGGAAACGGCGTGGGTGCA
GTGGTTGCCCCTGAATTATTGCGTCGATTAGGGTGTGAGGTGATTGAGTTATTTTGTGAGGTGGATGGTC
ATTTTCCCAACCATCATCCCGATCCAAGCGTTCCTGAAAATTTAAATGATCTGATTGCGTGTGTAAAAGA
ACATCAAGCCGATATCGGACTTGCCTTAGATGGTGATGGCGATCGATTGGGTGTGGTGACAAATCACGGT
GAAATTATATGGCCCGATAGACAAATGATGGTGTATGCGGCCGATGTCTTATCGCGTAATCCCGGCGCAC
TTATTATTTATGATATTAAATCTACCAGTCATTTGGCAAAACTCATTGCGAGAAAGGGTGGCCGATCATT
AATGTGGAAAACAGGTCATTCCATTATGAAAGCGAAGTTAGAAGAAACAGGCGCATTATTAGCGGGCGAA
ATGAGCGGACATATTTTTTTTAAAGAACGTTGGTATGGTTTTGATGACGGGTTATATACGGCTGCTCGAT
TATTAGAAATTCTTGCAAAGACTGAAAAAAGTGTCAGTGCTCTCTTTGCGGAGTTACCGAATCGTATTCA
CACGCCCGAATTAAAAGTCGCCATTGCAGAACATAAAAAATTTTCATTTATGCAGGATTTCCAAATACAC
GTCAATTTTCCTGATGCAACATTGATTAAAATAGACGGTATTCGCGCTGAGTTTAGAGATGGTTGGGGCT
TGGTTCGCGCGTCGAATACCAGTCCTTATTTAATTCTTCGATTTGAAGCGGATAACGTCATGGCGTTAAC
ACGTATTCAGGATTTATTCCGATCGGCGTTATTGGCGAGAAATCCCGAACTCAAATTACCGTTTTAAACT
AAAAATGCGTATTATTTCTTTAAATGTGAATGGTATTCGCTCTGCCGCGCGAAAAGGGTTTTTTGAGTGG
TTGAAGCATCAAGATGCCGATGTGGTTTGCTTACAGGAAACGAAAGCGCAAAAACATCAACTCAATGATT
CAGTTTTTATTCAAGGCTATGAGGCCTATTTTTTTGATGCCGAAAAAAAAGGGTACAGTGGCGTGGCGAT
ATATAGCCGACTAAAACCAAACAATGTCACAACAGGTTTAGGTTGGGCCTGTGCGGATAAAGAAGGTCGA
TATATTCAACTTCATTTTTCTCAATTAAGCATTGCTTCTTTGTATATGCCATCGGGCAGCAGCGGAGAAT
CTCGTCAACGTCTTAAATTTCAATTTTTGGATTCTTATTTGCCTATTTTAAAAAAACAACGTCAACAAGC
AGGTGACTTTATTATTTGTGGAGACTGGAATATTGCACACAAACCCATTGATTTAAAAAATTGGCGGTGC
AATCAAAAAAATTCTGGATTTTTACCTCAAGAGCGCGCGTGGTTGACTCAGGTATTGGGACCTATCGGTT
ACGTAGATGCTTTTCGAGCGTTGAACCCACAACCCGATCACTATACCTGGTGGTCTCATCGGGGTCGCGC
GTGGGAAAATAATGTGGGGTGGCGAATTGATTATCAGATCGTTTCAAAAGAGATCAAAAATAAAATTAAA
TCGGCTATGATTTATAAAGATCAACGATTTTCAGATCATGCCCCTTTGATTATTGATTACAATTTTTAGA
AGTAGTTGGTATTTTTTCTATCGAAGAATGGGTTGTGTGGGAGTTAAAAAATAGCGATAAACGTGTCGAT
TTTTCCTTAAAAATGAGCGAATAACTTTCTTTTAAAAAATGAAGCACCGCATGATTTTGCAAATGGATTG
CCAGTGGATCAGTTGGATGGTGAGTGACATAGGGCGTAGTCACCAGATCCTTTTCAATCGGTTTTAAGGC
TTGTTTATTTAAAAGTATCGTAAATGTGTTGGAATCGAGATGATGGAGCGTCTCCATGATGGTGATCATA
GATTCATCGACGGTGATTGTTGATTCATCAATGTGTAGGTGATGATCAAGGGATAAATTTTCGTAAAAAG
CAGTTAAATTTTGACTCGTTTCAGGATGAGGGGCTTTATGAACACGAAACAACGGTCGTTTTAAATTCCG
AATCCTCCATTTTAGTTTCGTGACATGATAAGTCGATTTGATAATCAATTTTTTAATTATTTCGTGGATA
CGTTTCGAAGGCGAAATAGACGGGTCGGGTAAAAACTGGGTTAAACCCTGTGTTTGTTTTTTCGGAAGTA
AGTAGTTCCAATGGGCTTTAAGATTGATGAGTAAAAAGACGGGTTGTGTAGTGTCGGGAGAATAAGCCCA
GTAATATCGTTGTGTACTTGCGTTATAGGCGAGTAAACCTAAATTGATCTTAAAATAAGCGGCTAAGGGA
ACTAAAATTTCAAAGCCGATATGCATTTTATCTTGATTTAATGTTTGATCAGTGACGTCAAGGTGATCGA
TTTTCATTTCTTTTTTTAAAAGTTCAATGTAGCCATCATAACCAATTTGACGTAATGCATTCGAAAGTTC
CTGTGTTAATTTTTTAAGTGTATAGGATTCGGGCCTGTGGAGTAAAAAAGCCTTAAATTGTTCAAAATTA
CTCAAAGGATCCGCTAAGCATTCTTTAAGATTGCCGCAGGGTAAATGGTTCAGTAACGTTGTTTTGAAAT
GTTTGAAGCGATCAGCGTCTAAGCTCAGTTTATGGGTTGTAATGGCGTCAATTAAAGCGCAAGCAAATGC
GTATAGGCCGCAATTTCCATCCCCGGTTGGAGATATCATCCAATAAGCATCTGATCCCACCGTGCACGAA
ATAATTTTTTTATAGTCATTATCCATAAAAAAGATCGAGTCAATCCTTTAATCTGCGATTCGTTTAAAAG
CCAACTCCCTCGTTGAGTAAATTGAGTAATGTTTTTAGGGCAAACTCGACTGCATTATAACGAATAATAA
GTCGTTCACCGGAATAATGTTGACAGTGTGTTTTGCTCAATGTGTTGCCTACCCACGCCATCCATAGCGT
ACCCACCGGATTTTTTTTTGTTCCGCCTTCAGGACCTGCTATTCCTGTAATCGCGATACTCAATTGGGCT
GCACTTTTTGCTAAAGCGGCTTTTGCCATCGCAAGTACTGTTTCTTCACTCACTGGGCCGTATTGTTTTA
ATAACGCGGGATCAATTCCTAAGAGTTGTTGTTTGGATAAAAGGGAATAGGTCACCCATCCGCATTCAAA
CCAAGCAGAAGCCCCCGGGATACTGGTGATGGTTTGCGCTAATTGTCCGCCTGTGCATGATTCACACGTG
ACTAATTTTAAATGGCGTTGTTGGAGTTTATCACCTATTTTTTTTGCATGATCATGTACATGGGATAAAT
GGTCCATCAGCGAATTTCCTATCATCGTTTCAATTTATAACATAGTATACCGATTCGATAAAAAAAATGT
TATTGTAAAATAATAATTTTTACGGCAACATAGCGATGTTCATGCGTGGATGTATTGTTTTTTAGGTAGA
TTATGGCTAAAGAAGATCAAGTAGTGATGGAAGGTACAGTTATAGAAACTTTACCGAATACTCTATTTAA
AGTGGAGTTGGAAAATGGACATATTATTAATGCTCATATTTCTGGGCGAATGCGAAAAAGTTATATTCGG
GTGCTCACAGGTGATAAGGTGAAAGTGGAAATTACGCCCTATGATCTCAGTAAAGGTCGGATCATTTTCC
GTGGTAAGGGCGCTGATCCAGAAAAATCTAAGCCGAACTAATTGGTGCTTGAGTTAAGTTTTTATTTTGG
GGGGGCATGATCACATTTCTTTTTTCAGAAATGTGAAGTTGTAATTCGTCATGCTTGCAAAGTAATGTTA
AGTGGCCGCCGTGTATTAAACGTCCAAAAAGCAATTCATCAGCAATGGGTTTTTTAATTTTTTCTTGAAT
GAGACGCATCATAGGGCGTGCTCCCATCATTCTGTCATAACCATGTTTCGCAAGCCAGATACGGGCCGGT
TTGTCTACCTGCAAGGTGACATGTTTCTTTTCGAGTTGTATTTCTAATTCATGCAAATATTTATCGACCA
CTTGTGAAACGATGGAGGCATTTAAATAGTTAAAATAAATGGTGGCATCTAAGCGATTACGAAATTCAGG
TGAAAATACCCGTTTGATGGCTTCGGAATTTTCAGCTTGATTGAGATTAGGAATAAAACCGATTTTTTGA
CGACTCAGTTGTTCTGCACCCGCATTACTGGTCATGACTAAAATAATATGACTAAAGTCGGTTTTTCGAC
CATTCGTATCGGTTAAACTGCCGTGATCCATCACTTGCAATAAGAGGTTAAAAATATCAGGATGCGCTTT
TTCTATTTCATCCAACAATAAAACCGCATGTGGATGTTTTGTTACGGCTTCAGTCAGTAAACCGCCTTGG
TCGTAACCAATATAGCCCGGAGGAGCACCAATGAGACGAGATACGCTATGTCTCTCCATATATTCAGACA
TATCGAAGCGCAATAATTCGATTCCCATCAATTCGGCCAGTTGACGTGTTACTTCTGTTTTACCCACGCC
CGTGGGGCCTGCGAAAAGAAAGGAGCCGATGGTTTTATTGGTTTCTCGTAGACCAGAGCGGGTTAATTTC
ATTGCAGCACATAGGTTTTTAATGGCTTTGTCTTGACCAAATACGCGTGCTTTTAATTTCGTTTCTAAAT
GGCGCAAACGGCTTTTATCGGAGGCGGAAACACTTCGTGTCGGAATGCGTACCATCTTCGCAACAATGGC
TTCGATTTCATGAATACCAATAATTTGTTTTCGTTTACTATTCGGTCGTAAGGCTTGAAAAGCACCGGCT
TCATCGACGATATCAATGGCTTTATCCGGCAAGAAACGATCGGGTAAATAACGCGAAGCAAGTTCCACAC
TGGCTCGTAAAGCCGTCATACGATACTTGACATGGTGATGTGCTTCCAATCTATCACGCAGTCCACGTAA
AATGGCAATCGTTTCTTCTAAATTAGGTTCAGGAACATCTATTTTTTGGAAACGTCTTGCTAAAGCCCGA
TCTTTTTCAAAAATGCTGCGATACTCTTGGTAAGTTGTTGCACCGATACATTTTAATTCACCGGTAGTCA
ATAATGGCTTAATTAAATTAGACGCGTCCATAACACCACCTGACGCAGCACCGGCACCAATAACCACATG
AATTTCATCAATGAACAGAACAGATTGAGGTTCTTGTTTAAGCTGTGCGAGTAACGATTTAAATCGTTTT
TCAAAGTCTCCTCGATATTTGGTTCCGGCCAATAAACTTCCAAGATCTAAAGAGTAAAGCGTGCTGTTGG
CCAATACCTGAGGAACTTTTTTTTCAATAATGGCTTTCGCCAACCCTTCTACAATAGCCGTTTTTCCCAC
GCCTGCTTCACCGACTAATAAAGGATTATTTTTTCTACGACGACAAAGAATTTGAATAACACGTGCGAGT
TCTTCTTCCCGACCAATTAACGGATCAATTTTTCCAAGACGGGCTTTGTTGTTTAAATTAATTGCATAAA
GTTCTAATGGACTATTTCCAGGGCCTTCTACCGTAATTTCTTCTTCCGTCATAAACTGATTTAATTTAGG
TTCTAAATGATCCTGTAATTTAGGTAAACCTTGTGAGATATAATTAGACACGTCTGAACGCGTAACATTT
TCTCGACGTAAAAAATAAATCGCTTGACTATCTTGTTCGCCAAAGATAGCCGCTAAAATGTTAACGCCAT
GCACTTGGGTTTTTCCGCTCGATTGCACTTGGAAAATCGCACGTTGTAATACGCGCTGAAAGCCTAAAGT
GGGTTGTATATCAAGATTCGGATCCGTTTGAGGAAACAAAGGCGTGGTCGCTGCAATAAAATTACTAATC
TCATTTTTAAGCCGATTTAAATTTGCTCCGCAGGCTTTTAGTGCAGCAACAGCTGAAGGTTCATCTAAAA
GTGCTAATAATAGATGCTCAACGGTTAAATATTCATAACGTTTTTCACGAGCTTGTTTAAATATAGAATT
TAAACTGACTTCAAGCTCTTTGCTAAACATGGTAGCCCTCCTGTCTAATCTCTAAAATCCGTGATTTCTC
CGAAGATGAGTTTCACTGTTGTTTTATCTGCTGGGTAGTCCATGTTGAAAAAATTAATTCCCTTTATTTT
TAGCCTAGTCTAAATTTAAGGATTTGCGAATTTGCTTAATTTTAAGCCTTTTTAAAGGGGATAATGATTT
TTTACTGAAAAGTGAAGGTTTAAGACAAACAATTTAAGAGAGAATGAGCGTTTTCTCTCTCTTAAACGTG
GGTGTTATGAACATTGGTTTTTAAAAAGTTGTCGCGGTTAAGGACTGTTTGTGACACATATGATCGACAA
TAGATTGAGCGAAATCAGAACAACTCACTTCTTTCGCATTGTTCATTAAACGGGCGAAATCATAGGTGAC
CGTTTTGGATTGGATAGCGCCTTCCATGCCCGTTATAATATGACACGCGGCTTCATTCCAACCGAGATAA
CGGAGCATCATTTCGGCAGATAGAATTAACGAGCCTGGATTGACCTTATTTTGGCCTGCATATTTAGGCG
CTGTGCCGTGTGTGGCTTCAAACATCGCAACGTTATCGCTCAAATTAGCACCTGGCGCAATGCCGATGCC
ACCCACTTGGGCCGCTAAAGCATCTGAAATGTAATCACCGTTTAGATTTAAGGTCGCTATGACGCTATAT
TCTTCAGGACGTAGTAAAATCTGTTGTAAAAAAGCATCCGCGATGAAATCTTTAATGATAATCTCTTTTT
CTGTTTTTGGATTTTTTAATTGCATCCAAGGCCCTCCATTGAGCAGTTTCGCGCCAAATTGTTCTTTCGC
GACTGCATAGCCCCACTCTTTAAACGCACCTTCAGTAAATTTCATAATATTCCCTTTATGCACTAAAGTG
ACTGAAGGAAGATCGTGGTCGATAGCATATTGAATGGCGCGCTTGACTAAACGTTGTGAACCTTCTTTTG
ACACCGGTTTAATGCCAATACCACACTGTGCAGGAAAACGAATTTTTTTAACGCCCATGTCGTGTTGTAA
AAAAGCGATCATTTTTTTGGCTTCTTGACTGTCTGCTTGCCATTCAATGCCCGCGTAAATATCTTCAGAA
TTTTCTCTGAAAATAACCATATGGGTTTTGTCAGGTTCACGTAATGGGCTCGGTACACCTTTGAAATAAC
GGATAGGCCGTAAACACACATAAAGATCCAATTGTTGGCGCAAAGCAACATTTAAAGAGCGAATACCACC
ACCAACCGGTGTCGTTAAAGGACCTTTGATAGAGACGACATAATGACGTATTGCAGCAAGCGTTTCATCG
GGTAAGCACTGGTTATCGCCATAAATCCGAGTGGCTTTATCACCGGCATAGATTTCCATCCACGCAATCC
GACGTTTATCACCATACGCTTTTTTGATAGCGGCATTGACAACGTACTGCATCGCTGGCGTGATATCGAT
TCCAATCCCATCCCCTTCAATGAAAGGAATAATGGGTTCTTCGGGTACATTGAGAGAATAATCGGCGTTT
ACCGAGATTGCCTTGCCAAAAGGTGGGATCTGAATAGCGTGATAAGTCATGCGAAGGACTCCGTTTTTTT
TGAATGGAAGACTAAAAATTTCTGTGCAATTCTAACATGATTTAAAGCGATTGAACGAATCTATTTCTAT
CCTTTAATTTAATAGGAATAGTCAAGTGTGTTTGTGGTAGAAAGGGTCTCTTCGACAGATAAACGTTTAA
AGAAAGTGCGCGTTAAATAATAAGGTGTTTGATTGTTCATTTTACTTTTTTTACGAAAAGTGTATTTTTT
AGGTGTGGACCTGTGCGCTGTTTCTTGCGCATTGGGATTCACGAACCCACTTAATTTTTCTAAACTGGCC
GTTATGTGATTAATACATGCGATGATTTTACCTTTTTGTTTGAGGAGACCGGCCTGCGTATAACAGTAGG
CCGATTGTATAAATTGCTTTTTTGCGCGAATCAAAACGTCGCGCTTTGTAGCATGAGAACGGGAGGGATG
AGGCGTGCATAAACCTTCGATTAACGTGATTGCATAATTGTTATGAACAAGGGCAGTCCGTTCGTTTAAT
GCGCGGGGATGAAATGGTTTTAAAATTCCCTCAAGATTATCGTTTATTTTTAATAATCTGAATTGATTCA
TCAGGTGTTTACCTTCGGTTTCCCAGGAGGGGGTGGATATCGGAGAAGCGGGATGAACGTCTCTTTTTTT
TGTGTGAGGACCCGGAAAGGGGTGGCCTAATCCCCTTTTTCGTTTGCTCGGGTAGAGCGAAGAATGTTTC
ATGGCTTTGGGCGTGTTTTTAGCAGGAAATAACGAGCGCTTATTCACAATGGTCCACTGGGTTAATGATT
GAGGTACTTTCTCCAGATAAATGACTAATTGTTTTAAAGGAGGGGTCAATGCGCCATAGGGATTTTTTGA
TAATCGTTGCTGAATAAGTTGAGTGCGTTTTTTAGCTTTACACGCCATTTTTATAAATTCTTTTTTTTGA
TGAGGATGAATGGATCTTTTCGCACCTTCGTTAAAAAACTGAGTTGCCTTTTCAAGATAATAAATCGATT
TTTCAAAATTGAGGACCGTTGTAAAAAATTTCGAAAGTTTATAACAACATGCTGCTTTTAATTTAAATTT
ATTAAATAGAAAAAAATGATGCAAGTTATCGATACGTTTTAATTGTTTAACATTATTTGTTTGATTGGAA
TCTAAATTTATTTTTTTAATGAGTAATTGGTTCAGATCAATTTCAAGGGCTAAAATTTTTTTATTTAAGG
CATTGAATTGTTCTTCAGTGTTGTAATCAAACCTTAACGCATAAATATCGGAATAAAGCAGTGACGTCCA
GGCTTCAAAATAAATTTCATTGGTTAATGGAGTAGGATTCCCTTTTTTTTCAATAAGGGACATTATTTTT
CTAAATTTTTCTTTACACGAATAAAAGTCATGGGTATTAAGATTGTTTTTAGATTTAAGGCAAGTGAAAT
AATACTGTTTATGAGCCGTTTCGCGTTGGCGAATTAAATCATGTTCTAATCGAGCATAACAACTGATTTC
TGAATCACGATTTTTCTTATTGAAACGTTGAGTATTTCTGATCTTTGGCATAGTCAGTCGGAACACTAAA
AAGATGCTGGGTTTTAGCAAAAAATAATAGAAATTAATGAGAATGAATGAGCTGATAGCGAATAACCAGG
TGTTCGATGATTCGAAAAATGTTTTATACAATCTACAAAAAATAACTTCGATAAAACAACATCAACGCTT
ATCGTCTGCTATTTCTATGTCATTTAATAGGAATAGTCAAGTGTGTTTGTGGTAGAAAGGGTCTCTTCGA
CAGATAAACGTTTAAAGAAAGTGCGCGTTAAATAATAAGGTGTTTGATTGTTCATTTCACTTTTTTTACG
AAAAGTGTATTTTTTAGGCGTTTGCACGTGCGCTGTTTCTTGCGCATTGGGATTCACGAAACGACTTAAT
TTTTCTAAACTGGCTGTTATGTGATTAATACATTCGATGATTTTACCTTTTTGTTTGAGGAGACCGGCCT
GCGTATAACAGTAGGCCGATTTTATAAATTGTTCTTTCGCATGAATCAAAAGGTCGCGCGCTTTCGCATG
AGGAATGGATAGATGAGGCGTGCATAAATTTTCGATTAACGTGATTGCATAATTGTTATAAACAAGGGCA
GTCCTTTGGGTGTGTTTTTAGTAGGAAATAACGAGGTCTTATTGACGATGGTCCACTGGGTTTTAAGATC
AGGTAATCGTTGAAGATGAATGGTTAGTTTTTTTAAGTGAGATTTATTTTTTCCGCGTTGCTTTTTGAGG
TTTATTTTCGTTGCGGGTGTTTGTTCGATAAAGTCGACTGATTTCATGGTTAATCCCGAAGATTTTGAAA
ATAGAATGGGAGGAGATATCAGCATATACTGACATTCATATAGTATATAGATTACAATGCTTTTCTTAAT
TTATACTTAAATAAGGCGGCGAAGCCTATCCGTTCCGACGGATAGGCTGAGAAATTATCTTATGGAAGAC
TCAATGAGCCGAGGAGGGCAGATTTTGATTTGTTTTGCGAGATGAGGTTCGCATTATCAATTGGGATGGG
TATATACTTTAATTTTAATAAGCAGTTGAGTTAAAAATGGGTGCTGATTTTTCTTTAGGCCAAAAGATCA
TACTTTGGATAATACCCTTGTTATTTGCAATTACCGTCCATGAAACAGCACATGGCTGGGTGGCTTCAAA
[truncated: 1,203,900 more chars]
