# Supplementary material for: Candidate pathogenicity islands in the genome of ‘Candidatus Rickettsiella isopodorum’, an intracellular bacterium infecting terrestrial isopod crustaceans
Source: PeerJ. 2016 Dec 21;4:e2806. doi: 10.7717/peerj.2806 (PMC5181103; doi:10.7717/peerj.2806)
Supplement: Supplemental Information 2 [file peerj-04-2806-s002.zip › Supplement/gidA_phylogeny/all_aligned.fasta]

>Diplorickettsia_massiliensis
------------------------------------------------------------
---------------------------------------AGTAAAGGACCGGCTGTGCGT
GCGACACGTGCGCAAGTCGATCGTCAACTTTATAAGCAAGCCATCCGTACGCAACTCGAA
AACCAAGAGAACCTGTTTATTTTTCAGCAATCGGTTGATGACTTATGGATCGAGGGAGCA
AACGTGCACGGAGCAATCACCCAATCGGGTATTTATTTTCGTGGTAAAACCATCGTTCTT
ACGGCGGGAACTTTTTTAGCCGGCAAAATCCATATAGGATTAAAACAATCAACCGGTGGT
CGTGCGGGCGATCCAGCTGCCGCCGCTTTAGCGGAGCGCTTACGTCATTTGCCGTTACGT
GTTGGCCGTTTGAAAACAGGAACACCGCCGCGTTTAGATGGACGCACCATTATTGAGCA-
--------------GCCCAGTGAGCTTCCCCTCCCCGTTTTTTCTTATTCAAGACCCCGG
TCTGAACCTCCGCCACAAATAAGTTGTTTTATCACGGAAACCAATCAAAAAACTACATGA
CATTATTCGTTCGGGTTTGGATCGTTCGCCGATGTATAGTGGCGTGATTGAA-----GGA
GCCACGTTATTGTCCGTCAATTGAAGATAAAGTGGTGCGTTTCTCGAGTAAAACGAGCCA
TCCTATTTTTCTTGAGCCAGAAGGTTTAACCACCTACGAGGTTTATCCCAATGGTATCTC
AACCAGTTTACCGTTTGATGTGCAATTACAATTGATTCATAGTATTCGTGGTTTAGAGAA
TGCGCATATTATGCGTCCAGGCTACGCAATTGAGTATGATTTT-----------------
-----------------------------------------------------------
>Rickettsiella_grylli
------------------------------------------------------------
---------------------------------------AGCAAAGGTCCTGCCGTTCGT
GCAACCCGAGCACAGATGGACCGCAACCTCTATAAGCAAGCGATACGTAACGCTTTAGAA
AATCAAGCTAATTTATTTATTTTTCAGCAAAGTGTGGATAATATCATCCTTCAATCGGAT
CGCATTGTGGGTGTGGTTACACAGATGGGATTGCAATTTTATGCCCAGTCTGTGGTACTG
ACAGCAGGCACCTTTTTAGCAGGAAAAATTCATATCGGTTTGCAACAGGCCAACGGAGGG
CGTGCGGGTGAACCGGCAGCAAATACGCTCGCTGAAAAATTACGTCAATTACCCTTTCGG
GTTAAACGTTTAAAAACAGGGACGCCTCCGCGTCTCGATGGTCGAACCATTAATTATCAG
GTTTTAGTCGAGCAGCCTAGCGATACGCCATTGCCTGTATTTTCTGACTTAGGAAATGTC
AAACAACATCCGGAACAGCGGAGTTGTTTTATTACCTATACGAATGAA-ACCACACATAC
TATCATTCGTCACGGTTTAGATCGTTCGCCTCTTTATAGTGGTCTCATCGCTGGAGTAGG
GCCTCGTTATTGTCCCTCTATTGAGGATAAAGTGGTTCGTTTTGCAGATAAATCTGCGCA
TCAAATTTTTCTTGAACCGGAGGGTCTGGATACACATGAGATTTACCCGAATGGTATTTC
GACCAGCCTTCCTTTTGACGTCCAATATGATTTAATTCATAGCATCGAAGGATTAGAACA
GGCACATATTACACGCCCAGGTTATGCGATAGAATATGATTTTTTT--------------
-----------------------------------------------------------
>Rickettsiella_grylli_rathkei
------------------------------------------------------------
---------------------------------------AGCAAAGGTCCTGCCGTTCGT
GCAACCCGAGCACAGATGGACCGCAACCTCTATAAGCAAGCGATACGTAACGCTTTAGAA
AATCAAGCTAATTTATTTATTTTTCAGCAAAGTGTGGATAATATCATCCTTCAATCGGAT
CGCATTGTGGGTGTGGTTACACAGATGGGATTGCAATTTTATGCCCAGTCTGTGGTACTG
ACAGCAGGCACCTTTTTAGCAGGAAAAATTCATATCGGTTTGCAACAGGCCAACGGAGGG
CGTGCGGGTGAACCGGCAGCAAATACGCTCGCTGAAAAATTACGTCAATTACCTTTTCGG
GTTAAACGTTTAAAAACAGGGACGCCTCCGCGTCTCGATGGTCGAACCATTAATTATCAG
GTTTTAGTCGAGCAGCCTAGCGATACACCATTGCCTGTATTTTCTGACTTAGGAAATGTC
AAACAACATCCGGAACAGCGGAGTTGTTTTATTACCTATACGAATGAA-ACCACACATAC
TATCATTCGCCACAGTTTAGATCGTTCGCCTCTTTATAGTGGTCTCATCGCTGGAGTAGG
GCCTCGTTATTGCCCCTCTATTGAGGATAAAGTGGTTCGTTTTGCAGATAAATCTGCGCA
TCAAATTTTTCTTGAACCGGAGGGTCTGGATACACATGAGATTTACCCGAATGGTATTTC
GACCAGCCTTCCTTTTGACGTCCAATATGATTTAATTCATAGCATCGAAGGATTAGAACA
GGCACATATTACACGCCCAGGTTATGCGATAGAATATGATTTTTTT--------------
-----------------------------------------------------------
>Pm21
------------------------------------------------------------
------------------------------------------------------------
-----------------GGACCGCAACCTCTATAAGCAAGCGATACGTAACGCTTTAGAA
AATCAAGCTAATTTATTTATTTTTCAGCAAAGTGTGGATAATATCATCCTTCAATCGGAT
CGCATTGTGGGTGTGGTTACACAGATGGGATTGCAATTTTATGCCCAGTCTGTGGTACTG
ACAGCAGGCACCTTTTTAGCAGGAAAAATTCATATCGGTTTGCAACAGGCCAACGGAGGG
CGTGCGGGTGAACCGGCAGCAAATACGCTCGCTGAAAAATTACGTCAATTACCTTTTCGG
GTTAAACGTTTAAAAACAGGGACGCCTCCGCGTCTCGATGGTCGAACCATTAATTATCAG
GTTTTAGTCGAGCAGCCTAGCGATACACCATTGCCTGTATTTTCTGACTTAGGAAATGTC
AAACAACATCCGGAACAGCGGAGTTGTTTTATTACCTATACGAATGAA-ACCACACATAC
TATCATTCGCCACAGTTTAGATCGTTCGCCTCTTTATAGTGGTCTCATCGCTGGAGTAGG
GCCTCGTTATTGCCCCTCTATTGAGGATAAAGTGGTTCGTTTTGCAGATAAATCTGCGCA
TCAAATTTTTCTTGAACCGGAGGGTCTGGATACACATGAGATTTACCCGAATGGTATTTC
GACCAGCCTTCCTTTTGACGTCCAATATGATTTAATTCATAGCATCGAAGGATTAGAACA
GGCACATATTACACGCCCAGGTTATGCGATAGAATATGA---------------------
-----------------------------------------------------------
>Trt14
------------------------------------------------------------
------------------------------------------------------------
-------GAGCACAGATGGACCGCAACCTCTATAAGCAAGCGATACGTAACGCTTTAGAA
AATCAAGCTAATTTATTTATTTTTCAGCAAAGTGTGGATAATATCATCCTTCAATCGGAT
CGCATTGTGGGTGTGGTTACACAGATGGGATTGCAATTTTATGCCCAGTCTGTGGTACTG
ACAGCAGGCACCTTTTTAGCAGGAAAAATTCATATCGGTTTGCAACAGGCCAACGGAGGG
CGTGCGGGTGAACCGGCAGCAAATACGCTCGCTGAAAAATTACGTCAATTACCTTTTCGG
GTTAAACGTTTAAAAACAGGGACGCCTCCGCGTCTCGATGGTCGAACCATTAATTATCAG
GTTTTAGTCGAGCAGCCTAGCGATACACCATTGCCTGTATTTTCTGACTTAGGAAATGTC
AAACAACATCCGGAACAGCGGAGTTGTTTTATTACCTATACGAATGAA-ACCACACATAC
TATCATTCGCCACAGTTTAGATCGTTCGCCTCTTTATAGTGGTCTCATCGCTGGAGTAGG
GCCTCGTTATTGCCCCTCTATTGAGGATAAAGTGGTTCGTTTTGCAGATAAATCTGCGCA
TCAAATTTTTCTTGAACCGGAGGGTCTGGATACACATGAGATTTACCCGAATGGTATTTC
GACCAGCCTTCCTTTTGACGTCCAATATGATTTAATTCATAGCATCGAAGGATTAGAACA
GGCACATATTACACGCCCAGGTTATGCGATAGAATATGA---------------------
-----------------------------------------------------------
>Rickettsiella_grylli_GSU-Iw1
------------------------------------------------------------
---------------------------------------AGTAAAGGGCCAGCAGTGCGT
GCAACACGAGCACAAATGGATCGCAATTTATATAAGCAAGCGGTTCGTTATGCATTAGAA
AATCAAGCGAATTTATTTATTTTTCAACAAAGTGTCGATGATGTCATCCTTGAGACTCAT
CGCATTGTTGGTGTGGTGACGCAAATGGGATTGCGTTTTTATGCTAAGGCGGTAGTATTG
ACCGCCGGCACCTTTTTAGCAGGTAAAATTCATATAGGTTTACGACAAGCACAAGGAGGA
CGTGCAGGAGATCCTGCGGCTAATTACTTGGCAGACAGCTTACGCCAATTACCATTGCGA
ATTAAACGCTTAAAAACAGGGACTCCACCGCGTTTAGATGGTCGGACTATTAATTATGAG
ATTTTATTAGCACAACCCAGTGATCATCCTTTACCCGTATTTTCTTATTTAGGAAAGGTC
GAGCAACATCCTACGCAAATAAGTTGTTTTATTAGTTATACGAATGAG-AAAACCCATGA
GATTATTCGTTCCGGTTTAGATCGCTCACCCATTTATAATGGCGTAATCGACGGCATAGG
TCCTCGTTATTGTCCGTCTATTGAAGATAAGGTCGTGCGTTTTACAGATAAATTGTCTCA
CCAGATTTTTCTGGAACCAGAAGGGCTGGATACACACGAAGTCTATCCTAATGGCATCTC
AACCAGTCTGCCTTTTGATGTGCAACGCGATTTAATTCATAGTATTAAGGGGTTAGAACA
AGCACATATTACACGTCCAGGCTATGCCATTGAATATGATTTTTTT--------------
-----------------------------------------------------------
>Candidatus_Rickettsiella_isopodorum_D244
------------------------------------------------------------
---------------------------------------AGTAAAGGTCCTGCAGTACGC
GCAACAAGAGCACAGATGGATCGGTGTTTATATAAACAAGCGATTCGTAACGCTTTGGAG
AATCAAGCTAATTTATTTATTTTTCAACAGAGTGTTGATGATGTAATCCTTCAGTCTAAT
CGCATCGTCGGTGTGATGACGCAAATGGGATTGCGTTTTTATGCAAAGACTGTCGTGCTG
ACAGCCGGTACATTTTTAGCTGGAAAAATTCACATCGGTTTGCAGCAAGCTCAAGGAGGG
CGTGCCGGTGACCCAGCCTCTAATTCTTTAGCTGAAAAACTGCGTCAATTACCTTTTCGG
ATTAAGCGATTAAAAACTGGAACGCCTCCGCGTTTAGATGGCCGTACGATTAATTGTGAA
ATTTTATTAGAGCAGCCGAGCGATAATCCTTTGCCGGTATTTTCGTATTTAGGAAAAGTA
GTACAACATCCTACGCAAATAAGTTGTTTTATTACTTATACCAATGAA-AAAACTCATGC
AATAATTCGTTCAGGTTTAGATCGTTCCCCTATTTATAGTGGCGTAATAGACGGTGTAGG
CCCACGTTATTGCCCCTCTATAGAAGATAAAGTAGTGCGCTTTGCGGACAAATTATCCCA
TCAGATTTTTCTTGAACCTGAAGGTCTTAATACGCATGAAGTGTATCCAAATGGTATTTC
GACCAGTTTGCCCTTTGATATACAGTGTGACTTAATACATAGTATTAAGGGCTTAGAACA
GGCACATATTACACGTCCAGGTTATGCCATCGAATATGACTTTTTT--------------
-----------------------------------------------------------
>Candidatus_Rickettsiella_isopodorum_JKI_A174
------------------------------------------------------------
---------------------------------------AGTAAAGGTCCTGCAGTACGC
GCAACAAGAGCACAGATGGATCGGTGTTTATATAAACAAGCGATTCGTAACGCTTTGGAG
AATCAAGCTAATTTATTTATTTTTCAACAGAGTGTTGATGATGTAATCCTTCAGTCTAAT
CGCATCGTCGGTGTGATGACGCAAATGGGATTGCGTTTTTATGCAAAGACTGTCGTGCTG
ACAGCCGGTACATTTTTAGCTGGAAAAATTCACATCGGTTTGCAGCAAGCTCAAGGAGGG
CGTGCCGGTGACCCAGCCTCTAATTCTTTAGCTGAAAAACTGCGTCAATTACCTTTTCGG
ATTAAGCGATTAAAAACTGGAACGCCTCCGCGTTTAGATGGCCGTACGATTAATTGTGAA
ATTTTATTAGAGCAGCCGAGCGATAATCCTTTGCCGGTATTTTCGTATTTAGGAAAAGTA
GTACAACATCCTACGCAAATAAGTTGTTTTATTACTTATACCAATGAA-AAAACTCATGC
AATAATTCGTTCAGGTTTAGATCGTTCCCCTATTTATAGTGGCGTAATAGACGGTGTAGG
CCCACGTTATTGCCCCTCTATAGAAGATAAAGTAGTGCGCTTTGCGGACAAATTATCCCA
TCAGATTTTTCTTGAACCTGAAGGTCTTAATACGCATGAAGTGTATCCAAATGGTATTTC
GACCAGTTTGCCCTTTGATATACAGTGTGACTTAATACATAGTATTAAGGGCTTAGAACA
GGCACATATTACACGTCCAGGTTATGCCATCGAATATGACTTTTTT--------------
-----------------------------------------------------------
>Trt25
------------------------------------------------------------
---------------------------------------------------GCAGTACGC
GCAACAAGAGCACAGATGGATCGGTGTTTATATAAACAAGCGATTCGTAACGCTTTGGAG
AATCAAGCTAATTTATTTATTTTTCAACAGAGTGTTGATGATGTAATCCTTCAGTCTAAT
CGCATCGTCGGTGTGATGACGCAAATGGGATTGCGTTTTTATGCAAAGACTGTCGTGCTG
ACAGCCGGTACATTTTTAGCTGGAAAAATTCACATCGGTTTGCAGCAAGCTCAAGGAGGG
CGTGCCGGTGACCCAGCCTCTAATTCTTTAGCTGAAAAACTGCGTCAATTACCTTTTCGG
ATTAAGCGATTAAAAACTGGAACGCCTCCGCGTTTAGATGGTCGTACGATTAATTGTGAA
ATTTTATTAGAGCAGCCGAGTGATAATCCTTTGCCGGTATTTTCGTATTTAGGAAAAGTA
GTACAACATCCTGCGCAAATAAGTTGTTTTATTACTTATACCAATGAA-AAAACTCATGC
AATAATTCGTTCAGGTTTAGATCGTTCCCCTATTTATAGTGGCGTAATAGACGGTGTAGG
TCCACGTTATTGCCCCTCTATAGAAGATAAAGTAGTGCGCTTTGCGGACAAATTATCCCA
TCAGATTTTTCTTGAACCTGAAGGTCTTAATACGCATGAAGTGTATCCAAATGGTATTTC
GACCAGTTTGCCCTTTGATATACAATGTGACTTAATACATAGTATTAAGGGCTTAGAACA
GGCACATATTACACGTCCAGGTTATGCCATCGAATATGACTTTTTT--------------
-----------------------------------------------------------
>Tr59
------------------------------------------------------------
-----------------------------------------------TCCTGCAGTACGC
GCAACAAGAGCACAGATGGATCGGTGTTTATATAAACAAGCGATTCGTAACGCTTTGGAG
AATCAAGCTAATTTATTTATTTTTCAACAGAGTGTTGATGATGTAATCCTTCAGTCTAAT
CGCATCGTCGGTGTGATGACGCAAATGGGATTGCGTTTTTATGCAAAGACTGTCGTGCTG
ACAGCCGGTACATTTTTAGCTGGAAAAATTCACATCGGTTTGCAGCAAGCTCAAGGAGGG
CGTGCCGGTGACCCAGCCTCTAATTCTTTAGCTGAAAAACTGCGTCAATTACCTTTTCGG
ATTAAGCGATTAAAAACTGGAACGCCTCCGCGTTTAGATGGTCGTACGATTAATTGTGAA
ATTTTATTAGAGCAGCCGAGTGATAATCCTTTGCCGGTATTTTCGTATTTAGGAAAAGTA
GTACAACATCCTGCGCAAATAAGTTGTTTTATTACTTATACCAATGAA-AAAACTCATGC
AATAATTCGTTCAGGTTTAGATCGTTCCCCTATTTATAGTGGCGTAATAGACGGTGTAGG
TCCACGTTATTGCCCCTCTATAGAAGATAAAGTAGTGCGCTTTGCGGACAAATTATCCCA
TCAGATTTTTCTTGAACCTGAAGGTCTTAATACGCATGAAGTGTATCCAAATGGTATTTC
GACCAGTTTGCCCTTTGATATACAATGTGACTTAATACATAGTATTAAGGGCTTAGAACA
GGCACATATTACACGTCCAGGTTATGCCATCGAATATGACTTTTTTTGATCCACGCGATC
-----------------------------------------------------------
>Oa41
------------------------------------------------------------
--------------------------------------------------TGCAGTACGC
GCAACAAGAGCACAGATGGATCGGTGTTTATATAAACAAGCGATTCGTAACGCTTTGGAG
AATCAAGCTAATTTATTTATTTTTCAACAGAGTGTTGATGATGTAATCCTTCAGTCTAAT
CGCATCGTCGGTGTGATGACGCAAATGGGATTGCGTTTTTATGCAAAGACTGTCGTGCTG
ACAGCCGGTACATTTTTAGCTGGAAAAATTCACATCGGTTTGCAGCAAGCTCAAGGAGGG
CGTGCCGGTGACCCAGCCTCTAATTCTTTAGCTGAAAAACTGCGTCAATTACCTTTTCGG
ATTAAGCGATTAAAAACTGGAACGCCTCCGCGTTTAGATGGTCGTACGATTAATTGTGAA
ATTTTATTAGAGCAGCCGAGTGATAATCCTTTGCCGGTATTTTCGTATTTAGGAAAAGTA
GTACAACATCCTGCGCAAATAAGTTGTTTTATTACTTATACCAATGAA-AAAACTCATGC
AATAATTCGTTCAGGTTTAGATCGTTCCCCTATTTATAGTGGCGTAATAGACGGTGTAGG
TCCACGTTATTGCCCCTCTATAGAAGATAAAGTAGTGCGCTTTGCGGACAAATTATCCCA
TCAGATTTTTCTTGAACCTGAAGGTCTTAATACGCATGAAGTGTATCCAAATGGTATTTC
GACCAGTTTGCCCTTTGATATACAATGTGACTTAATACATAGTATTAAGGGCTTAGAACA
GGCACATATTACACGTCCAGGTTATGCCATCGAATATGACTTTTTTTGAT----------
-----------------------------------------------------------
>Tr20L
------------------------------------------------------------
------------------------------------------------------------
------------------------------------------------------------
------------------------------------------------------------
--------CGGTGTGATGACGCAAATGGGATTGCGTTTTTATGCAAAGACTGTCGTGCTG
ACAGCCGGTACATTTTTAGCTGGAAAAATTCACATCGGTTTGCAGCAAGCTCAAGGAGGG
CGTGCCGGTGACCCAGCCTCTAATTCTTTAGCTGAAAAACTGCGTCAATTACCTTTTCGG
ATTAAGCGATTAAAAACTGGAACGCCTCCGCGTTTAGATGGTCGTACGATTAATTGTGAA
ATTTTATTAGAGCAGCCGAGTGATAATCCTTTGCCGGTATTTTCGTATTTAGGAAAAGTA
GTACAACATCCTGCGCAAATAAGTTGTTTTATTACTTATACCAATGAA-AAAACTCATGC
AATAATTCGTTCAGGTTTAGATCGTTCCCCTATTTATAGTGGCGTAATAGACGGTGTAGG
TCCACGTTATTGCCCCTCTATAGAAGATAAAGTAGTGCGCTTTGCGGACAAATTATCCCA
TCAGATTTTTCTTGAACCTGAAGGTCTTAATACGCATGAAGTGTATCCAAATGGTATTTC
GACCAGTTTGCCCTTTGATATACAATGTGACTTAA-------------------------
------------------------------------------------------------
-----------------------------------------------------------
>Ps9
------------------------------------------------------------
------------------------------------------------------------
-------GAGCACAGATGGATCGGTGTTTATATAAACAAGCGATTCGTAACGCTTTGGAG
AATCAAGCTAATTTATTTATTTTTCAACAGAGTGTTGATGATGTAATCCTTCAGTCTAAT
CGCATCGTCGGTGTGATGACGCAAATGGGATTGCGTTTTTATGCAAAGACTGTCGTGCTG
ACAGCCGGTACATTTTTAGCTGGAAAAATTCACATCGGTTTGCAGCAAGCTCAAGGAGGG
CGTGCCGGTGACCCAGCCTCTAATTCTTTAGCTGAAAAACTGCGTCAATTACCTTTTCGG
ATTAAGCGATTAAAAACTGGAACGCCTCCGCGTTTAGATGGTCGTACGATTAATTGTGAA
ATTTTATTAGAGCAGCCGAGTGATAATCCTTTGCCGGTATTTTCGTATTTAGGAAAAGTA
GTACAACATCCTGCGCAAATAAGTTGTTTTATTACTTATACCAATGAA-AAAACTCATGC
AATAATTCGTTCAGGTTTAGATCGTTCCCCTATTTATAGTGGCGTAATAGACGGTGTAGG
TCCACGTTATTGCCCCTCTATAGAAGATAAAGTAGTGCGCTTTGCGGACAAATTATCCCA
TCAGATTTTTCTTGAACCTGAAGGTCTTAATACGCATGAAGTGTATCCAAATGGTATTTC
GACCAGTTTGCCCTTTGATATACAATGTGACTTAATACATAGTATTAAGGGCTTAGAACA
GGCACATATTACACGTCCAGGTTATGCCATCGAATATGACTTTTTTGAT-----------
-----------------------------------------------------------
>Av14
------------------------------------------------------------
------------------------------------------------------------
------------------GATCGGTGTTTATATAAACAAGCGATTCGTAACGCTTTGGAG
AATCAAGCTAATTTATTTATTTTTCAACAGAGTGTTGATGATGTAATCCTTCAGTCTAAT
CGCATCGTCGGTGTGATGACGCAAATGGGATTGCGTTTTTATGCAAAGACTGTCGTGCTG
ACAGCCGGTACATTTTTAGCTGGAAAAATTCACATCGGTTTGCAGCAAGCTCAAGGAGGG
CGTGCCGGTGACCCAGCCTCTAATTCTTTAGCTGAAAAACTGCGTCAATTACCTTTTCGG
ATTAAGCGATTAAAAACTGGAACGCCTCCGCGTTTAGATGGTCGTACGATTAATTGTGAA
ATTTTATTAGAGCAGCCGAGTGATAATCCTTTGCCGGTATTTTCGTATTTAGGAAAAGTA
GTACAACATCCTGCGCAAATAAGTTGTTTTATTACTTATACCAATGAA-AAAACTCATGC
AATAATTCGTTCAGGTTTAGATCGTTCCCCTATTTATAGTGGCGTAATAGACGGTGTAGG
TCCACGTTATTGCCCCTCTATAGAAGATAAAGTAGTGCGCTTTGCGGACAAATTATCCCA
TCAGATTTTTCTTGAACCTGAAGGTCTTAATACGCATGAAGTGTATCCAAATGGTATTTC
GACCAGTTTGCCCTTTGATATACAATGTGACTTAATACATAGTATTAAGGGCTTAGAACA
GGCACATATTACACGTCCAGGTTATGCCATCGAATATGACTTTTTTGATCCACG------
-----------------------------------------------------------
>Rickettsiella_isopodorum_rathkei
------------------------------------------------------------
---------------------------------------AGTAAAGGTCCTGCAGTACGC
GCAACAAGAGCACAGATGGATCGGTGTTTATATAAACAAGCGATTCGTAACGCTTTGGAG
AATCAAGCTAATTTATTTATTTTTCAACAGAGTGTTGATGATGTAATCCTTCAGTCTAAT
CGCATCGTCGGTGTGATGACGCAAATGGGATTGCGTTTTTATGCAAAGACTGTCGTGCTG
ACAGCCGGTACATTTTTAGCTGGAAAAATTCACATCGGTTTGCAGCAAGCTCAAGGAGGG
CGTGCCGGTGACCCAGCCTCTAATTCTTTAGCTGAAAAACTGCGTCAATTACCTTTTCGG
ATTAAGCGATTAAAAACTGGAACGCCTCCGCGTTTAGATGGTCGTACGATTAATTGTGAA
ATTTTATTAGAGCAGCCGAGTGATAATCCTTTGCCGGTATTTTCGTATTTAGGAAAAGTA
GTACAACATCCTGCGCAAATAAGTTGTTTTATTACTTATACCAATGAA-AAAACTCATGC
AATAATTCGTTCAGGTTTAGATCGTTCCCCTATTTATAGTGGCGTAATAGACGGTGTAGG
TCCACGTTATTGCCCCTCTATAGAAGATAAAGTAGTGCGCTTTGCGGACAAATTATCCCA
TCAGATTTTTCTTGAACCTGAAGGTCTTAATACGCATGAAGTGTATCCAAATGGTATTTC
GACCAGTTTGCCCTTTGATATACAATGTGACTTAATACATAGTATTAAGGGCTTAGAACA
GGCACATATTACACGTCCAGGTTATGCCATCGAATATGACTTTTTT--------------
-----------------------------------------------------------
>Oac1
------------------------------------------------------------
------------------------------------------------------------
------------------------------------------------------------
------GCTAATTTATTTATTTTTCAACAGAGTGTTGATGATGTAATCCTTCAGTCTAAT
CGCATCGTCGGTGTGATGACGCAAATGGGATTGCGTTTTTATGCAAAGACTGTCGTGCTG
ACAGCCGGTACATTTTTAGCTGGAAAAATTCACATCGGTTTGCAGCAAGCTCAAGGAGGG
CGTGCCGGTGACCCAGCCTCTAATTCTTTAGCTGAAAAACTGCGTCAATTACCTTTTCGG
ATTAAGCGATTAAAAACTGGAACGCCTCCGCGTTTAGATGGTCGTACGATTAATTGTGAA
ATTTTATTAGAGCAGCCGAGTGATAATCCTTTGCCGGTATTTTCGTATTTAGGAAAAGTA
GTACAACATCCTGCGCAAATAAGTTGTTTTATTACTTATACCAATGAA-AAAACTCATGC
AATAATTCGTTCAGGTTTAGATCGTTCCCCTATTTATAGTGGCGTAATAGACGGTGTAGG
TCCACGTTATTGCCCCTCTATAGAAGATAAAGTAGTGCGCTTTGCGGACAAATTATCCCA
TCAGATTTTTCTTGAACCTGAAGGTCTTAATACGCATGAAGTGTATCCAAATGGTATTTC
GACCAGTTTGCCCTTTGATATACAATGTGACTT---------------------------
------------------------------------------------------------
-----------------------------------------------------------
>Tr60
------------------------------------------------------------
--------------------------------------------------TGCAGTACGC
GCAACAAGAGCACAGATGGATCGGTGTTTATATAAACAAGCGATTCGTAACGCTTTGGAG
AATCAAGCTAATTTATTTATTTTTCAACAGAGTGTTGATGATGTAATCCTTCAGTCTAAT
CGCATCGTCGGTGTGATGACGCAAATGGGATTGCGTTTTTATGCAAAGACTGTCGTGCTG
ACAGCCGGTACATTTTTAGCTGGAAAAATTCACATCGGTTTGCAGCAAGCTCAAGGAGGG
CGTGCCGGTGACCCAGCCTCTAATTCTTTAGCTGAAAAACTGCGTCAATTACCTTTTCGG
ATTAAGCGATTAAAAACTGGAACGCCTCCGCGTTTAGATGGTCGTACGATTAATTGTGAA
ATTTTATTAGAGCAGCCGAGTGATAATCCTTTGCCGGTATTTTCGTATTTAGGAAAAGTA
GTACAACATCCTGCGCAAATAAGTTGTTTTATTACTTATACCAATGAA-AAAACTCATGC
AATAATTCGTTCAGGTTTAGATCGTTCCCCTATTTATAGTGGCGTAATAGACGGTGTAGG
TCCACGTTATTGCCCCTCTATAGAAGATAAAGTAGTGCGCTTTGCGGACAAATTATCCCA
TCAGATTTTTCTTGAACCTGAAGGTCTTAATACGCATGAAGTGTATCCAAATGGTATTTC
GACCAGTTTGCCCTTTGATATACAATGTGACTTAATACATAGTATTAAGG----------
------------------------------------------------------------
-----------------------------------------------------------
>Rickettsiella_pyronotae_cf2-8
------------------------------------------------------------
---------------------------------------AGTAAAGGGCCGGCAGTGCGT
GCAACAAGAGCGCAAATGGATCGGTGTTTATATAAACAAGCAATTCGTAAGACTCTAGAA
AATCAAGCTAATTTATTTATTTTTCAACAAGGTGTCGATGATGTAATCCTGCAGTCTAAT
CGTATTGTGGGTGTGGTAACGCAAATGGGACTACGTTTCTATGCAAAAGCCGTAGTATTG
ACTGCCGGTACTTTTTTAGCAGGAAAAATTCATATCGGCTTACAACAAGCACAAGGAGGG
CGTGCAGGTGATCCGGCGGCTAATTTCTTAGCTGAAAAGTTGCGTCAATTACCCTTGCGG
ATTAAACGTTTAAAAACTGGAACACCTCCGCGTTTAGATGGCCGTAGCATTAATTATAAA
ATTTTATTAGAGCAACCCAGTGATTATCCTTTACCGGTATTTTCGTATTTAGGAAAGATA
GAACAACATCCCACACAAATAAGTTGTTTTATTACTTATACTAATGAA-AAAACTCATGC
GATTATTCGTTCAGGATTAGATCGTTCGCCTATTTATAATGGTGTCATCGATGGAATAGG
CCCTCGTTATTGTCCTTCTATTGAAGATAAAGTAGTGCGCTTTGCAGATAAATTGTCTCA
CCAGATTTTTCTTGAGCCTGAAGGACTCAATACTCATGAAGTTTACCCTAATGGCATTTC
AACAAGCCTGCCTTTCGATATACAGTGTGATTTGATTCATAGCATTAAAGGTTTAGAACA
AGCGCATATTACACGTCCGGGTTATGCAATCGAATATGATTTTTTT--------------
-----------------------------------------------------------
>Rickettsiella_costelytrae_JKI_ANZ2008-1
------------------------------------------------------------
---------------------------------------AGTAAAGGGCCGGCAGTGCGT
GCAACAAGAGCGCAAATGGATCGGTGTTTATATAAACAAGCAATTCGTAAGACTCTAGAA
AATCAAGCTAATTTATTTATTTTTCAACAAGGTGTCGATGATGTAATCCTGCAGTCTAAT
CGTATTGTGGGTGTAGTAACGCAAATGGGATTACGTTTCTATGCAAAAGCCGTGGTATTG
ACTGCCGGTACTTTTTTAGCAGGAAAAATTCATATCGGCTTACAACAAGCACAAGGAGGG
CGTGCAGGTGATCCGGCGGCTAATTTCTTAGCTGAAAAGTTGCGTCAATTACCCTTGCGG
ATTAAACGTTTAAAAACTGGAACACCTCCGCGTTTAGATGGCCGTAGCATTAATTATAAA
ATTTTATTAGAGCAACCCAGTGATTATCCTTTACCGGTATTTTCGTATTTAGGAAAGATA
GAACAACATCCCACACAAATAAGTTGTTTTATTACTTATACTAATGAA-AAAACTCATGC
GATTATTCGTTCAGGATTAGATCGTTCGCCTATTTATAATGGTGTCATCGATGGAATAGG
CCCTCGTTATTGTCCTTCTATTGAAGATAAAGTAGTGCGCTTTGCAGATAAATTGTCTCA
CCAGATTTTTCTTGAGCCTGAAGGACTCAATACTCATGAAGTTTACCCTAATGGCATTTC
AACAAGCCTGCCTTTCGATATACAGTGTGATTTGATTCATAGCATTAAAGGTTTAGAACA
AGCGCATATTACACGTCCGGGTTATGCAATCGAATATGATTTTTTT--------------
-----------------------------------------------------------
>Rickettsiella_tipulae_BBA296
------------------------------------------------------------
---------------------------------------AGTAAAGGGCCGGCAGTGCGT
GCAACAAGAGCGCAAATGGATCGTAGTTTATATAAACAAGCAATTCGTAAAACTCTAGAA
AATCAAGCTAATTTATTTATTTTTCAACAAGGTGTCGATGATGTAATCCTGCAGTCTAAT
CGTATTGTGGGTGTGGTAACGCAAATGGGATTACGTTTCTATGCAAAGGCCGTGGTATTG
ACTGCCGGTACTTTTTTAGCAGGAAAAATTCATATAGGTTTGCAACAAGCACAAGGAGGA
CGCGCAGGTGATCCGGCGGCTAATTTCTTAGCTGAAAAGTTGCGTCAATTACCGCTGCGG
ATTAAACGTTTAAAAACAGGAACACCTCCGCGTTTAGATGGCCGTAGCATCAATTTTAAA
GTTTTATTGGAGCAGCCCAGTGATAATCCTTTACCGGTATTTTCGTATTTAGGAAAGATA
GAGCAACATCCCACACAAATAAGTTGTTTTATTACTTATACTAATGAA-AAAACCCATGC
GATTATTCGTTCAGGATTAGATCGTTCGCCTATTTATAGTGGTGTCATAGATGGAATAGG
CCCTCGTTATTGTCCTTCTATTGAAGATAAAGTAGTACGCTTTGCGGATAAATTATCCCA
TCAGATTTTTCTTGAACCTGAAGGACTCAATACTCATGAAGTTTATCCTAATGGCATTTC
AACAAGCCTGCCTTTCGATGTACAGTCTGATTTGATTCATAGTATTAAAGGATTAGAACA
AGCGCATATTACACGTCCGGGTTATGCAATCGAATATGATTTTTTT--------------
-----------------------------------------------------------
>Rickettsiella_melolonthae_BBA1806
ATTGGCAAAAGTCATTTAGTGAAAGAGGTTGACGCTTTAGGTGGCATCATGGCTCATGCT
GCTGATCTGGCAGGAATACAATGGCGTACATTGAATGCCAGTAAAGGGCCGGCAGTGCGT
GCAACAAGAGCGCAAATGGATCGTAGTTTATATAAACAAGCAATTCGTAAGACTCTGGAA
AATCAAGCTAATTTATTTATTTTTCAACAAAGTGTCGATGATGTAATCCTGCAGTCTAAC
CGTATTGTGGGTGTGGTAACGCAAATGGGATTACGTTTCTATGCAAAATCAGTGGTATTG
ACTGCCGGTACTTTTTTAGCAGGAAAAATTCATATAGGTTTGCAACAAGCGCAAGGAGGA
CGTGCAGGTGATCCGGAGGCTAATTTCTTAGCTGAAAAGTTGCGTCAATTACCGCTACGG
ATTAAACGTTTAAAAACTGGAACACCTCCACGTTTAGATGGCCGTAGCATCAATTTTGAA
GTTTTATTAGAGCAATCCAGTGATAATCCTTTGCCGGTATTTTCGTATTTAGGAAAGATA
GAGCAACATCCTACACAAATAAGTTGTTTTATTACTTATACTAATGAA-AAAACCCATGC
GATTATTCGTTCAGGATTAGATCGTTCGCCTATTTATAGTGGTGTCATAGATGGAATAGG
CCCTCGTTATTGTCCTTCTATTGAAGATAAAGTAGTGCGCTTTGCGGATAAATTATCCCA
CCAGATTTTTCTTGAACCTGAAGGACTCAATACTCATGAAGTTTATCCTAATGGCATTTC
AACAAGCCTGCCTTTCGATATACAGTGTGATTTGATTCATAGTATTAAAGGGTTAGAACA
AGCGCATATTACACGTCCGGGTTATGCAATCGAATATGATTTTTTCGATCCAC-GCGATC
TTTTTCCGTCTTTAGAATCGAGATTGCTAGAAAATTTATTTCTTGCGGGACAGATAAAT
>Rickettsiella_agriotidis_JKI_E1959
------------------------------------------------------------
--------------------------------------CAGTAAAGGGCCGGCAGTGCGT
GCAACAAGAGCGCAAATGGATCGTAGTTTATATAAACAAGCAATTCGTAAGACGCTAGAA
AATCAAGCTAATTTATTTATTTTTCAACAAGGTGTCGATGATGTAATCCTGCAGTCTAAC
CGTATTGTGGGTGTGGTAACGCAAATGGGATTACGTTTCTATGCAAAAGCCGTGGTATTG
ACTGCCGGTACTTTTTTAGCAGGAAAAATTCATATAGGTTTGCAACGAGCGCAAGGAGGA
CGTGCAGGTGATCCGGCGGCTAATTTCTTAGCTGAAAAGTTGCGTCAATTACCGCTGCGG
ATTAAACGTTTAAAAACTGGAACACCTCCGCGTTTAGATGGCCGTAGCATCAATTTTGAA
GTTTTATTAGAGCAACCCAGTGATAATCCTTTGCCGGTATTTTCGTATTTAGGAAAGATA
GATCAACATCCCACACAAATAAGTTGTTTTATTACTTATACTAATGAA-AAAACCCATGC
GATTATTCGTTCAGGATTAGATCGTTCTCCTATTTATAGTGGTGTCATAGATGGAATAGG
CCCTCGTTATTGTCCTTCTATTGAAGATAAAGTAGTGCGCTTTGCGGATAAATTATCCCA
CCAGATTTTTCTTGAACCTGAAGGACTCAATACTCATGAAGTTTATCCTAATGGCATTTC
AACAAGCCTGCCTTTCGATATACAGTGTGATTTGATTCATAGTATTAAAGGGTTAGAACA
AGCGCATATTACACGTCCGGGTTATGCAATCGAATATGATTTTTTT--------------
-----------------------------------------------------------
