# Supplementary material for: Candidate pathogenicity islands in the genome of ‘Candidatus Rickettsiella isopodorum’, an intracellular bacterium infecting terrestrial isopod crustaceans
Source: PeerJ. 2016 Dec 21;4:e2806. doi: 10.7717/peerj.2806 (PMC5181103; doi:10.7717/peerj.2806)
Supplement: Supplemental Information 2 [file peerj-04-2806-s002.zip › Supplement/gidA_phylogeny/all_aligned_gblocksfiltered.fasta]

>Diplorickettsia_massiliensis
GGAGCAATCACCCAATCGGGTATTTATTTTCGTGGTAAAACCATCGTTCTTACGGCGGGA
ACTTTTTTAGCCGGCAAAATCCATATAGGATTAAAACAATCAACCGGTGGTCGTGCGGGC
GATCCAGCTGCCGCCGCTTTAGCGGAGCGCTTACGTCATTTGCCGTTACGTGTTGGCCGT
TTGAAAACAGGAACACCGCCGCGTTTAGATGGACGCACCATTATTGAGCACCCAGTGAGC
TTCCCCTCCCCGTTTTTTCTTATTCAAGACCCCGGTCTGAACCTCCGCCACAAATAAGTT
GTTTTATCACGGAAACCAATCAAAAACTACATGACATTATTCGTTCGGGTTTGGATCGTT
CGCCGATGTATAGTGGCGTGATTGAAGGAGCCACGTTATTGTCCGTCAATTGAAGATAAA
GTGGTGCGTTTCTCGAGTAAAACGAGCCATCCTATTTTTCTTGAGCCAGAAGGTTTAACC
ACCTACGAGGTTTATCCCAATGGTATCTCAACCAGTTTACCGTTTGATGTGCAATTACAA
TT
>Rickettsiella_grylli
GGTGTGGTTACACAGATGGGATTGCAATTTTATGCCCAGTCTGTGGTACTGACAGCAGGC
ACCTTTTTAGCAGGAAAAATTCATATCGGTTTGCAACAGGCCAACGGAGGGCGTGCGGGT
GAACCGGCAGCAAATACGCTCGCTGAAAAATTACGTCAATTACCCTTTCGGGTTAAACGT
TTAAAAACAGGGACGCCTCCGCGTCTCGATGGTCGAACCATTAATTATCACCTAGCGATA
CGCCATTGCCTGTATTTTCTGACTTAGGAAATGTCAAACAACATCCGGAACAGCGGAGTT
GTTTTATTACCTATACGAATGAAACCACACATACTATCATTCGTCACGGTTTAGATCGTT
CGCCTCTTTATAGTGGTCTCATCGCTAGGGCCTCGTTATTGTCCCTCTATTGAGGATAAA
GTGGTTCGTTTTGCAGATAAATCTGCGCATCAAATTTTTCTTGAACCGGAGGGTCTGGAT
ACACATGAGATTTACCCGAATGGTATTTCGACCAGCCTTCCTTTTGACGTCCAATATGAT
TT
>Rickettsiella_grylli_rathkei
GGTGTGGTTACACAGATGGGATTGCAATTTTATGCCCAGTCTGTGGTACTGACAGCAGGC
ACCTTTTTAGCAGGAAAAATTCATATCGGTTTGCAACAGGCCAACGGAGGGCGTGCGGGT
GAACCGGCAGCAAATACGCTCGCTGAAAAATTACGTCAATTACCTTTTCGGGTTAAACGT
TTAAAAACAGGGACGCCTCCGCGTCTCGATGGTCGAACCATTAATTATCACCTAGCGATA
CACCATTGCCTGTATTTTCTGACTTAGGAAATGTCAAACAACATCCGGAACAGCGGAGTT
GTTTTATTACCTATACGAATGAAACCACACATACTATCATTCGCCACAGTTTAGATCGTT
CGCCTCTTTATAGTGGTCTCATCGCTAGGGCCTCGTTATTGCCCCTCTATTGAGGATAAA
GTGGTTCGTTTTGCAGATAAATCTGCGCATCAAATTTTTCTTGAACCGGAGGGTCTGGAT
ACACATGAGATTTACCCGAATGGTATTTCGACCAGCCTTCCTTTTGACGTCCAATATGAT
TT
>Pm21
GGTGTGGTTACACAGATGGGATTGCAATTTTATGCCCAGTCTGTGGTACTGACAGCAGGC
ACCTTTTTAGCAGGAAAAATTCATATCGGTTTGCAACAGGCCAACGGAGGGCGTGCGGGT
GAACCGGCAGCAAATACGCTCGCTGAAAAATTACGTCAATTACCTTTTCGGGTTAAACGT
TTAAAAACAGGGACGCCTCCGCGTCTCGATGGTCGAACCATTAATTATCACCTAGCGATA
CACCATTGCCTGTATTTTCTGACTTAGGAAATGTCAAACAACATCCGGAACAGCGGAGTT
GTTTTATTACCTATACGAATGAAACCACACATACTATCATTCGCCACAGTTTAGATCGTT
CGCCTCTTTATAGTGGTCTCATCGCTAGGGCCTCGTTATTGCCCCTCTATTGAGGATAAA
GTGGTTCGTTTTGCAGATAAATCTGCGCATCAAATTTTTCTTGAACCGGAGGGTCTGGAT
ACACATGAGATTTACCCGAATGGTATTTCGACCAGCCTTCCTTTTGACGTCCAATATGAT
TT
>Trt14
GGTGTGGTTACACAGATGGGATTGCAATTTTATGCCCAGTCTGTGGTACTGACAGCAGGC
ACCTTTTTAGCAGGAAAAATTCATATCGGTTTGCAACAGGCCAACGGAGGGCGTGCGGGT
GAACCGGCAGCAAATACGCTCGCTGAAAAATTACGTCAATTACCTTTTCGGGTTAAACGT
TTAAAAACAGGGACGCCTCCGCGTCTCGATGGTCGAACCATTAATTATCACCTAGCGATA
CACCATTGCCTGTATTTTCTGACTTAGGAAATGTCAAACAACATCCGGAACAGCGGAGTT
GTTTTATTACCTATACGAATGAAACCACACATACTATCATTCGCCACAGTTTAGATCGTT
CGCCTCTTTATAGTGGTCTCATCGCTAGGGCCTCGTTATTGCCCCTCTATTGAGGATAAA
GTGGTTCGTTTTGCAGATAAATCTGCGCATCAAATTTTTCTTGAACCGGAGGGTCTGGAT
ACACATGAGATTTACCCGAATGGTATTTCGACCAGCCTTCCTTTTGACGTCCAATATGAT
TT
>Rickettsiella_grylli_GSU-Iw1
GGTGTGGTGACGCAAATGGGATTGCGTTTTTATGCTAAGGCGGTAGTATTGACCGCCGGC
ACCTTTTTAGCAGGTAAAATTCATATAGGTTTACGACAAGCACAAGGAGGACGTGCAGGA
GATCCTGCGGCTAATTACTTGGCAGACAGCTTACGCCAATTACCATTGCGAATTAAACGC
TTAAAAACAGGGACTCCACCGCGTTTAGATGGTCGGACTATTAATTATGACCCAGTGATC
ATCCTTTACCCGTATTTTCTTATTTAGGAAAGGTCGAGCAACATCCTACGCAAATAAGTT
GTTTTATTAGTTATACGAATGAGAAAACCCATGAGATTATTCGTTCCGGTTTAGATCGCT
CACCCATTTATAATGGCGTAATCGACAGGTCCTCGTTATTGTCCGTCTATTGAAGATAAG
GTCGTGCGTTTTACAGATAAATTGTCTCACCAGATTTTTCTGGAACCAGAAGGGCTGGAT
ACACACGAAGTCTATCCTAATGGCATCTCAACCAGTCTGCCTTTTGATGTGCAACGCGAT
TT
>Candidatus_Rickettsiella_isopodorum_D244
GGTGTGATGACGCAAATGGGATTGCGTTTTTATGCAAAGACTGTCGTGCTGACAGCCGGT
ACATTTTTAGCTGGAAAAATTCACATCGGTTTGCAGCAAGCTCAAGGAGGGCGTGCCGGT
GACCCAGCCTCTAATTCTTTAGCTGAAAAACTGCGTCAATTACCTTTTCGGATTAAGCGA
TTAAAAACTGGAACGCCTCCGCGTTTAGATGGCCGTACGATTAATTGTGACCGAGCGATA
ATCCTTTGCCGGTATTTTCGTATTTAGGAAAAGTAGTACAACATCCTACGCAAATAAGTT
GTTTTATTACTTATACCAATGAAAAAACTCATGCAATAATTCGTTCAGGTTTAGATCGTT
CCCCTATTTATAGTGGCGTAATAGACAGGCCCACGTTATTGCCCCTCTATAGAAGATAAA
GTAGTGCGCTTTGCGGACAAATTATCCCATCAGATTTTTCTTGAACCTGAAGGTCTTAAT
ACGCATGAAGTGTATCCAAATGGTATTTCGACCAGTTTGCCCTTTGATATACAGTGTGAC
TT
>Candidatus_Rickettsiella_isopodorum_JKI_A174
GGTGTGATGACGCAAATGGGATTGCGTTTTTATGCAAAGACTGTCGTGCTGACAGCCGGT
ACATTTTTAGCTGGAAAAATTCACATCGGTTTGCAGCAAGCTCAAGGAGGGCGTGCCGGT
GACCCAGCCTCTAATTCTTTAGCTGAAAAACTGCGTCAATTACCTTTTCGGATTAAGCGA
TTAAAAACTGGAACGCCTCCGCGTTTAGATGGCCGTACGATTAATTGTGACCGAGCGATA
ATCCTTTGCCGGTATTTTCGTATTTAGGAAAAGTAGTACAACATCCTACGCAAATAAGTT
GTTTTATTACTTATACCAATGAAAAAACTCATGCAATAATTCGTTCAGGTTTAGATCGTT
CCCCTATTTATAGTGGCGTAATAGACAGGCCCACGTTATTGCCCCTCTATAGAAGATAAA
GTAGTGCGCTTTGCGGACAAATTATCCCATCAGATTTTTCTTGAACCTGAAGGTCTTAAT
ACGCATGAAGTGTATCCAAATGGTATTTCGACCAGTTTGCCCTTTGATATACAGTGTGAC
TT
>Trt25
GGTGTGATGACGCAAATGGGATTGCGTTTTTATGCAAAGACTGTCGTGCTGACAGCCGGT
ACATTTTTAGCTGGAAAAATTCACATCGGTTTGCAGCAAGCTCAAGGAGGGCGTGCCGGT
GACCCAGCCTCTAATTCTTTAGCTGAAAAACTGCGTCAATTACCTTTTCGGATTAAGCGA
TTAAAAACTGGAACGCCTCCGCGTTTAGATGGTCGTACGATTAATTGTGACCGAGTGATA
ATCCTTTGCCGGTATTTTCGTATTTAGGAAAAGTAGTACAACATCCTGCGCAAATAAGTT
GTTTTATTACTTATACCAATGAAAAAACTCATGCAATAATTCGTTCAGGTTTAGATCGTT
CCCCTATTTATAGTGGCGTAATAGACAGGTCCACGTTATTGCCCCTCTATAGAAGATAAA
GTAGTGCGCTTTGCGGACAAATTATCCCATCAGATTTTTCTTGAACCTGAAGGTCTTAAT
ACGCATGAAGTGTATCCAAATGGTATTTCGACCAGTTTGCCCTTTGATATACAATGTGAC
TT
>Tr59
GGTGTGATGACGCAAATGGGATTGCGTTTTTATGCAAAGACTGTCGTGCTGACAGCCGGT
ACATTTTTAGCTGGAAAAATTCACATCGGTTTGCAGCAAGCTCAAGGAGGGCGTGCCGGT
GACCCAGCCTCTAATTCTTTAGCTGAAAAACTGCGTCAATTACCTTTTCGGATTAAGCGA
TTAAAAACTGGAACGCCTCCGCGTTTAGATGGTCGTACGATTAATTGTGACCGAGTGATA
ATCCTTTGCCGGTATTTTCGTATTTAGGAAAAGTAGTACAACATCCTGCGCAAATAAGTT
GTTTTATTACTTATACCAATGAAAAAACTCATGCAATAATTCGTTCAGGTTTAGATCGTT
CCCCTATTTATAGTGGCGTAATAGACAGGTCCACGTTATTGCCCCTCTATAGAAGATAAA
GTAGTGCGCTTTGCGGACAAATTATCCCATCAGATTTTTCTTGAACCTGAAGGTCTTAAT
ACGCATGAAGTGTATCCAAATGGTATTTCGACCAGTTTGCCCTTTGATATACAATGTGAC
TT
>Oa41
GGTGTGATGACGCAAATGGGATTGCGTTTTTATGCAAAGACTGTCGTGCTGACAGCCGGT
ACATTTTTAGCTGGAAAAATTCACATCGGTTTGCAGCAAGCTCAAGGAGGGCGTGCCGGT
GACCCAGCCTCTAATTCTTTAGCTGAAAAACTGCGTCAATTACCTTTTCGGATTAAGCGA
TTAAAAACTGGAACGCCTCCGCGTTTAGATGGTCGTACGATTAATTGTGACCGAGTGATA
ATCCTTTGCCGGTATTTTCGTATTTAGGAAAAGTAGTACAACATCCTGCGCAAATAAGTT
GTTTTATTACTTATACCAATGAAAAAACTCATGCAATAATTCGTTCAGGTTTAGATCGTT
CCCCTATTTATAGTGGCGTAATAGACAGGTCCACGTTATTGCCCCTCTATAGAAGATAAA
GTAGTGCGCTTTGCGGACAAATTATCCCATCAGATTTTTCTTGAACCTGAAGGTCTTAAT
ACGCATGAAGTGTATCCAAATGGTATTTCGACCAGTTTGCCCTTTGATATACAATGTGAC
TT
>Tr20L
GGTGTGATGACGCAAATGGGATTGCGTTTTTATGCAAAGACTGTCGTGCTGACAGCCGGT
ACATTTTTAGCTGGAAAAATTCACATCGGTTTGCAGCAAGCTCAAGGAGGGCGTGCCGGT
GACCCAGCCTCTAATTCTTTAGCTGAAAAACTGCGTCAATTACCTTTTCGGATTAAGCGA
TTAAAAACTGGAACGCCTCCGCGTTTAGATGGTCGTACGATTAATTGTGACCGAGTGATA
ATCCTTTGCCGGTATTTTCGTATTTAGGAAAAGTAGTACAACATCCTGCGCAAATAAGTT
GTTTTATTACTTATACCAATGAAAAAACTCATGCAATAATTCGTTCAGGTTTAGATCGTT
CCCCTATTTATAGTGGCGTAATAGACAGGTCCACGTTATTGCCCCTCTATAGAAGATAAA
GTAGTGCGCTTTGCGGACAAATTATCCCATCAGATTTTTCTTGAACCTGAAGGTCTTAAT
ACGCATGAAGTGTATCCAAATGGTATTTCGACCAGTTTGCCCTTTGATATACAATGTGAC
TT
>Ps9
GGTGTGATGACGCAAATGGGATTGCGTTTTTATGCAAAGACTGTCGTGCTGACAGCCGGT
ACATTTTTAGCTGGAAAAATTCACATCGGTTTGCAGCAAGCTCAAGGAGGGCGTGCCGGT
GACCCAGCCTCTAATTCTTTAGCTGAAAAACTGCGTCAATTACCTTTTCGGATTAAGCGA
TTAAAAACTGGAACGCCTCCGCGTTTAGATGGTCGTACGATTAATTGTGACCGAGTGATA
ATCCTTTGCCGGTATTTTCGTATTTAGGAAAAGTAGTACAACATCCTGCGCAAATAAGTT
GTTTTATTACTTATACCAATGAAAAAACTCATGCAATAATTCGTTCAGGTTTAGATCGTT
CCCCTATTTATAGTGGCGTAATAGACAGGTCCACGTTATTGCCCCTCTATAGAAGATAAA
GTAGTGCGCTTTGCGGACAAATTATCCCATCAGATTTTTCTTGAACCTGAAGGTCTTAAT
ACGCATGAAGTGTATCCAAATGGTATTTCGACCAGTTTGCCCTTTGATATACAATGTGAC
TT
>Av14
GGTGTGATGACGCAAATGGGATTGCGTTTTTATGCAAAGACTGTCGTGCTGACAGCCGGT
ACATTTTTAGCTGGAAAAATTCACATCGGTTTGCAGCAAGCTCAAGGAGGGCGTGCCGGT
GACCCAGCCTCTAATTCTTTAGCTGAAAAACTGCGTCAATTACCTTTTCGGATTAAGCGA
TTAAAAACTGGAACGCCTCCGCGTTTAGATGGTCGTACGATTAATTGTGACCGAGTGATA
ATCCTTTGCCGGTATTTTCGTATTTAGGAAAAGTAGTACAACATCCTGCGCAAATAAGTT
GTTTTATTACTTATACCAATGAAAAAACTCATGCAATAATTCGTTCAGGTTTAGATCGTT
CCCCTATTTATAGTGGCGTAATAGACAGGTCCACGTTATTGCCCCTCTATAGAAGATAAA
GTAGTGCGCTTTGCGGACAAATTATCCCATCAGATTTTTCTTGAACCTGAAGGTCTTAAT
ACGCATGAAGTGTATCCAAATGGTATTTCGACCAGTTTGCCCTTTGATATACAATGTGAC
TT
>Rickettsiella_isopodorum_rathkei
GGTGTGATGACGCAAATGGGATTGCGTTTTTATGCAAAGACTGTCGTGCTGACAGCCGGT
ACATTTTTAGCTGGAAAAATTCACATCGGTTTGCAGCAAGCTCAAGGAGGGCGTGCCGGT
GACCCAGCCTCTAATTCTTTAGCTGAAAAACTGCGTCAATTACCTTTTCGGATTAAGCGA
TTAAAAACTGGAACGCCTCCGCGTTTAGATGGTCGTACGATTAATTGTGACCGAGTGATA
ATCCTTTGCCGGTATTTTCGTATTTAGGAAAAGTAGTACAACATCCTGCGCAAATAAGTT
GTTTTATTACTTATACCAATGAAAAAACTCATGCAATAATTCGTTCAGGTTTAGATCGTT
CCCCTATTTATAGTGGCGTAATAGACAGGTCCACGTTATTGCCCCTCTATAGAAGATAAA
GTAGTGCGCTTTGCGGACAAATTATCCCATCAGATTTTTCTTGAACCTGAAGGTCTTAAT
ACGCATGAAGTGTATCCAAATGGTATTTCGACCAGTTTGCCCTTTGATATACAATGTGAC
TT
>Oac1
GGTGTGATGACGCAAATGGGATTGCGTTTTTATGCAAAGACTGTCGTGCTGACAGCCGGT
ACATTTTTAGCTGGAAAAATTCACATCGGTTTGCAGCAAGCTCAAGGAGGGCGTGCCGGT
GACCCAGCCTCTAATTCTTTAGCTGAAAAACTGCGTCAATTACCTTTTCGGATTAAGCGA
TTAAAAACTGGAACGCCTCCGCGTTTAGATGGTCGTACGATTAATTGTGACCGAGTGATA
ATCCTTTGCCGGTATTTTCGTATTTAGGAAAAGTAGTACAACATCCTGCGCAAATAAGTT
GTTTTATTACTTATACCAATGAAAAAACTCATGCAATAATTCGTTCAGGTTTAGATCGTT
CCCCTATTTATAGTGGCGTAATAGACAGGTCCACGTTATTGCCCCTCTATAGAAGATAAA
GTAGTGCGCTTTGCGGACAAATTATCCCATCAGATTTTTCTTGAACCTGAAGGTCTTAAT
ACGCATGAAGTGTATCCAAATGGTATTTCGACCAGTTTGCCCTTTGATATACAATGTGAC
TT
>Tr60
GGTGTGATGACGCAAATGGGATTGCGTTTTTATGCAAAGACTGTCGTGCTGACAGCCGGT
ACATTTTTAGCTGGAAAAATTCACATCGGTTTGCAGCAAGCTCAAGGAGGGCGTGCCGGT
GACCCAGCCTCTAATTCTTTAGCTGAAAAACTGCGTCAATTACCTTTTCGGATTAAGCGA
TTAAAAACTGGAACGCCTCCGCGTTTAGATGGTCGTACGATTAATTGTGACCGAGTGATA
ATCCTTTGCCGGTATTTTCGTATTTAGGAAAAGTAGTACAACATCCTGCGCAAATAAGTT
GTTTTATTACTTATACCAATGAAAAAACTCATGCAATAATTCGTTCAGGTTTAGATCGTT
CCCCTATTTATAGTGGCGTAATAGACAGGTCCACGTTATTGCCCCTCTATAGAAGATAAA
GTAGTGCGCTTTGCGGACAAATTATCCCATCAGATTTTTCTTGAACCTGAAGGTCTTAAT
ACGCATGAAGTGTATCCAAATGGTATTTCGACCAGTTTGCCCTTTGATATACAATGTGAC
TT
>Rickettsiella_pyronotae_cf2-8
GGTGTGGTAACGCAAATGGGACTACGTTTCTATGCAAAAGCCGTAGTATTGACTGCCGGT
ACTTTTTTAGCAGGAAAAATTCATATCGGCTTACAACAAGCACAAGGAGGGCGTGCAGGT
GATCCGGCGGCTAATTTCTTAGCTGAAAAGTTGCGTCAATTACCCTTGCGGATTAAACGT
TTAAAAACTGGAACACCTCCGCGTTTAGATGGCCGTAGCATTAATTATAACCCAGTGATT
ATCCTTTACCGGTATTTTCGTATTTAGGAAAGATAGAACAACATCCCACACAAATAAGTT
GTTTTATTACTTATACTAATGAAAAAACTCATGCGATTATTCGTTCAGGATTAGATCGTT
CGCCTATTTATAATGGTGTCATCGATAGGCCCTCGTTATTGTCCTTCTATTGAAGATAAA
GTAGTGCGCTTTGCAGATAAATTGTCTCACCAGATTTTTCTTGAGCCTGAAGGACTCAAT
ACTCATGAAGTTTACCCTAATGGCATTTCAACAAGCCTGCCTTTCGATATACAGTGTGAT
TT
>Rickettsiella_costelytrae_JKI_ANZ2008-1
GGTGTAGTAACGCAAATGGGATTACGTTTCTATGCAAAAGCCGTGGTATTGACTGCCGGT
ACTTTTTTAGCAGGAAAAATTCATATCGGCTTACAACAAGCACAAGGAGGGCGTGCAGGT
GATCCGGCGGCTAATTTCTTAGCTGAAAAGTTGCGTCAATTACCCTTGCGGATTAAACGT
TTAAAAACTGGAACACCTCCGCGTTTAGATGGCCGTAGCATTAATTATAACCCAGTGATT
ATCCTTTACCGGTATTTTCGTATTTAGGAAAGATAGAACAACATCCCACACAAATAAGTT
GTTTTATTACTTATACTAATGAAAAAACTCATGCGATTATTCGTTCAGGATTAGATCGTT
CGCCTATTTATAATGGTGTCATCGATAGGCCCTCGTTATTGTCCTTCTATTGAAGATAAA
GTAGTGCGCTTTGCAGATAAATTGTCTCACCAGATTTTTCTTGAGCCTGAAGGACTCAAT
ACTCATGAAGTTTACCCTAATGGCATTTCAACAAGCCTGCCTTTCGATATACAGTGTGAT
TT
>Rickettsiella_tipulae_BBA296
GGTGTGGTAACGCAAATGGGATTACGTTTCTATGCAAAGGCCGTGGTATTGACTGCCGGT
ACTTTTTTAGCAGGAAAAATTCATATAGGTTTGCAACAAGCACAAGGAGGACGCGCAGGT
GATCCGGCGGCTAATTTCTTAGCTGAAAAGTTGCGTCAATTACCGCTGCGGATTAAACGT
TTAAAAACAGGAACACCTCCGCGTTTAGATGGCCGTAGCATCAATTTTAACCCAGTGATA
ATCCTTTACCGGTATTTTCGTATTTAGGAAAGATAGAGCAACATCCCACACAAATAAGTT
GTTTTATTACTTATACTAATGAAAAAACCCATGCGATTATTCGTTCAGGATTAGATCGTT
CGCCTATTTATAGTGGTGTCATAGATAGGCCCTCGTTATTGTCCTTCTATTGAAGATAAA
GTAGTACGCTTTGCGGATAAATTATCCCATCAGATTTTTCTTGAACCTGAAGGACTCAAT
ACTCATGAAGTTTATCCTAATGGCATTTCAACAAGCCTGCCTTTCGATGTACAGTCTGAT
TT
>Rickettsiella_melolonthae_BBA1806
GGTGTGGTAACGCAAATGGGATTACGTTTCTATGCAAAATCAGTGGTATTGACTGCCGGT
ACTTTTTTAGCAGGAAAAATTCATATAGGTTTGCAACAAGCGCAAGGAGGACGTGCAGGT
GATCCGGAGGCTAATTTCTTAGCTGAAAAGTTGCGTCAATTACCGCTACGGATTAAACGT
TTAAAAACTGGAACACCTCCACGTTTAGATGGCCGTAGCATCAATTTTGATCCAGTGATA
ATCCTTTGCCGGTATTTTCGTATTTAGGAAAGATAGAGCAACATCCTACACAAATAAGTT
GTTTTATTACTTATACTAATGAAAAAACCCATGCGATTATTCGTTCAGGATTAGATCGTT
CGCCTATTTATAGTGGTGTCATAGATAGGCCCTCGTTATTGTCCTTCTATTGAAGATAAA
GTAGTGCGCTTTGCGGATAAATTATCCCACCAGATTTTTCTTGAACCTGAAGGACTCAAT
ACTCATGAAGTTTATCCTAATGGCATTTCAACAAGCCTGCCTTTCGATATACAGTGTGAT
TT
>Rickettsiella_agriotidis_JKI_E1959
GGTGTGGTAACGCAAATGGGATTACGTTTCTATGCAAAAGCCGTGGTATTGACTGCCGGT
ACTTTTTTAGCAGGAAAAATTCATATAGGTTTGCAACGAGCGCAAGGAGGACGTGCAGGT
GATCCGGCGGCTAATTTCTTAGCTGAAAAGTTGCGTCAATTACCGCTGCGGATTAAACGT
TTAAAAACTGGAACACCTCCGCGTTTAGATGGCCGTAGCATCAATTTTGACCCAGTGATA
ATCCTTTGCCGGTATTTTCGTATTTAGGAAAGATAGATCAACATCCCACACAAATAAGTT
GTTTTATTACTTATACTAATGAAAAAACCCATGCGATTATTCGTTCAGGATTAGATCGTT
CTCCTATTTATAGTGGTGTCATAGATAGGCCCTCGTTATTGTCCTTCTATTGAAGATAAA
GTAGTGCGCTTTGCGGATAAATTATCCCACCAGATTTTTCTTGAACCTGAAGGACTCAAT
ACTCATGAAGTTTATCCTAATGGCATTTCAACAAGCCTGCCTTTCGATATACAGTGTGAT
TT
