# Supplementary material for: Candidate pathogenicity islands in the genome of ‘Candidatus Rickettsiella isopodorum’, an intracellular bacterium infecting terrestrial isopod crustaceans
Source: PeerJ. 2016 Dec 21;4:e2806. doi: 10.7717/peerj.2806 (PMC5181103; doi:10.7717/peerj.2806)
Supplement: Supplemental Information 2 [file peerj-04-2806-s002.zip › Supplement/Mcf_phylogeny/all_seqs_alignment_filtered.fasta]

>Rickettsiella_Mcf
VIFVSTAQIPTKKNFNDPQILEKSILLLPEHPDRAMLTIDFKSNHVKKTIVSPIPAALNE
LCSKRKDQQDEIPLQTLTFSDFFTKKHLKEFVLKDSVQKVLFPLRSLFQGELEGQKKERT
FIEPNYSAQGRADLVATLPSFNAQKEFKVLVSSSMIALEQAEKYVDNLKSLSDARKVALM
GLVMNSQAKKELDFLEEGTPKRKRCQRGASCRIDFTLQLDEEVSILLADSYALLLANLNR
IFQLLVLAQSKFPKAASILKQGIDQLSSMLADNQLSLIKMNEFFSVSHGKAISELHQPLI
GNEKIAAIYLDYEYRHMDWEDSAHAILFLLSPEDRIDLSGSKAYLEQEWQPVKRDSHEEN
LLLLKSAQDWCFAIKQHSNFNKDWIPILETARLGKEQIHFLDTNTHKTILRENLNLLYAS
MSLGDSTENIESVDGLNMAFTVQAIFDLVKVKDRAQFQGPLYTALQVHHYLNLVQMAHST
LMDVNKVVDIVKTLLREELTLAGAGEGLAALFGVANVVLDSVELHAAKTAQERVTFSAQL
VFDTGGLSLSLTSLGAAYVGSTTVASVLGAGSVILSGVAIGTMALVQAFQSVAKKAEAVG
SYFYQLDDAYRHKGYKKQTNQFIMHPIYGAVVTEINFITLYYGSPYIYAAPHRGEGNGNM
NYLFWFGTTPRVIHDKQQAINIRERLDYPKSTILPSTPIIYLDYGWMILPGATLRQDRGF
SVLRKLEKVDDFHYDFYVFPIEFIIDSIHEEAVTTPIKIILNEQERTLIIPNFSKKIYKN
LHYTIEAPTRRCSIVLNRIGSLTLTTWTLVTEDFSVDRLRFTTTGIEIADIPIKMISPHN
ERCLLVDTYIQDKSFHTRVKLNYFPLQDHGTAYYLVKEDRCIYTQSIPERPYLFWQSNSQ
THQLKENYLLQKASYHLIQNKLILFSIEDDQLSQILINTLVTRTILAELSNTHFNSNPVW
LRQRDNDVFYFFLPAEAQLFRQIEGAAVATITHAYYEKEMLFILTPENIIKNINVTSTVS
FNAAWIRAHHPIILQGLTDLSNGILYQQTALSDLIVLADSLQAWYLEKIELSWFHKNAFI
SIELQLWWNPNKNRFFYNPSKGSDWRYLGIGSGTGIVFFSPKAKMVYFNPAYNLYISSES
SYIFEVPKAILEHYQVTFYQFFSFSNCLLYRDEESLVIKDPYDYANTVFH
>Epichloë_Mcf_AHY82542
YAVISSDNIPGRPQIDIPKINPEHNLLFTGSLSGVVMAVDYRDYKHRDASTMHYREGRWS
LCFQRQTIVANAPLIEMVPGSYNRELVQSRFESREKCLERLRDARTKLSNDPFQGEDGPG
DDDMAFSAQWLVSLLGDQLFLNERFKQKEERGFTAVRLSEQRFRELFSSGYNAYESVEIP
GYEHDMTLSEIVQLFEQGALLRRIDLARKKLFNESIWQMTNDVVYTKPMPQDILLNAIDA
LCAKLVGLSPADMKNAELLKRCLEDLHTAEASRPIGNMTLAEAVSFNSGEALLEAATKFF
EESGFAKVYESFDFFQIDAERVSRIVADLVEPDTLLETITADRKTVTLYHDPAQSRTFSA
QTELLETLRLGARLEESLGIGEHWMPILETLKEGSYEVQFINLKNMNARLDEHLETLSKT
HMREENLAHAEAIDGLNAMFIMRTLIEHFAGKKTEESNAELADALKIHSYLNLTQMGQQT
LGDVGKMVNLVKDMLETGQVAKNVSEGFGVLLGGANVVLDAYELAHTDNDAQKAVFGTQL
AFDSVTFLASAGTIGAGLIGATTAVAVMGGVSVILGGLAVGVGALASGFAQIAEKAKYVG
RYFGDADEAYKAGGFKYDRDHGILVPLFGAVISEIDAANVKFDSQRIYRTWHGSTGSGRI
NYFFWVGDKPRMIQDKSQAINVREGIGAPASGVLPATPKSFISYEWQILPFCTGRHDYGF
DVIRRLEEDERFDYDFYIFPSEYIIHQITHEFVKTPIAVRLGNRSVRVQVAELDESLHNV
LEYTIHGAGANYTIGLNPGVAITLTCWVLDCGKLDGENIVIEARAVSISGFRVNLADTLF
SSMLIYKDHLNDLSDKHLLGTALIVVDKYGRAFYEPTSKRLLYTIDAPEEHSAIWRVDVS
TGVCEAKYHAGTLNYILTADSMNLVGMVGPALLAKLHQEAGADIDAAIDPHLHYFYHQFW
IRMSDRELFCFFSYNQHKLVVQRGNGTQAEISNFFSANNNLFSITDAGFILRLTTLALEA
VNHQWLEHRAIVSIVGLSDAESGHLYAQPTVRGAVPDGRGVLVARLYGVDKVWQQWDHGE
SVVMLQWYLTSSGNIVSAAKATDAPTWLGADPSARGYAYVAGQGRIYELGEGSQFEGDTS
FMDYSVPSASWESLSGLVIEWKDQGRYLAKRLGDDLIIMEGSTGRFMKIS
>Vibrio_tubiashii_FitD_EIF01430
IELIKNGGLPTQGYVDVPKHVAEGTLLLTGSLTGVVMAVDYADYQGQGVSDMIFKDGQWQ
LMLQRQEQIPHPDVWIQRPNAIDDQARVEAFRERTLAQGRLLTDAKALGLSVEPLPQDAT
GERKQHLQAQIDAINATKAFYQQSYEKKDREGVSSVTQKQALESLKYLFGKSNSQDIEVP
GYHQGMKALDMIRLMQKGALVAHIKQQFQQETMRFALDKSAEVSVTQLVPQDFVLLGANQ
FASVLFDAAAPDSQIATNVYTTVGQLHSGLAETDAGRLSIKGIVSFDSSKALQASLKEHL
IKNKFARFYDTFDMRSLDTAKMAEVVQDLASPSDRVANLATADHAARLAQASDSDLQLKS
ALSVLQGANLAQDVYRRHRLDHAWVPVFENIESGQYRIPLIHREDNRHYYEDALGRLKKS
YTRHASITDVEHVDGLNAAFAVQAILSWFNNHSRTAAPQGLNTALQVHTYINLAQIAHGT
VMDASKIVGLYRAALQEGQSVTVANEGIGLGLGFASVVLDSYELAHAQNEVQKAVFGTQL
AFDSASFVTTSAGIGAGLAGAGTASAVLGGAGVILGGLAVGFTALAQAFGEVAEDAKAVG
RYFAAVDSAYHSGGYALGSRYHALEPKDGAVINQIDLQQVHFDSQYIYRTHHGSTGSGAI
NYFFWAGDFPRMIRDKSQAINVRAGIGYNETTILPATPKSYISYQYQILPGSTTRHDSGF
SVIRRLEEDRRFDYDFYIFPSEYTIRKITQEYVHTNINVNLDAQNRQILMRKLGKELSGK
LHYAFNGKGGEYHISLQSGASLSLTRWILDARQLSSDHLEVTRDHLNIGGVRVNLPGLSW
GSIAVINQHIQSEVAKHHLDSAFVAVENFGLAYYQVDQQRFIYTPSPAHSDNQVWLVNIA
ESRIVAQYRAAKWTYVLDENSMKLVDVNGLQLLDNLMADRADRWIEASLSDVQGQKHRYW
VLAEQRQHYFFYSHSQQRLYYQASNRSQARLRNVLDNQHQLFAIANDQTLWLADQPRLAG
VTSHWLQSHAQLVLLGMTDSQDASLYRQAVVNDFATLAGELTHPILRAVTMEWQTYQLPK
QVRLLSWYLHESGRTVTAPGLDHNLTYLGQSVDGGDYVFDVDAQTLYQQHLTLLWSGNSR
DYHYSLDENDLAHYQQVLIQSHRVGELLLQRRGDDLALYDPGSQTSILIQ
>Ps_protegens_FitD_ABY91230
EALVKAGRLPAQGYVDIPKQARAGSFLFTGTLSGVVMAVDYKDYQVAGTAEMQVVDGQWQ
LVFQRQEYQREGPLSIQTADSQVQERNRTQFAYREQVHQNLKKVATQFGVSTEGVADGRG
ASDKSLIDQQIKQLNLTQDFYRAQYQIQAKQGSAAVRYAIAEAYQRFSDGVRDFREIKIP
GLDDKKSALEMKRLFQRGALSARISETSQAEYIDKVLRQTATLSFGQLAPQDFYLSGVNS
LVQKLFLASAPQAGSSTLLKNSLIRLHSVQASKALGQFQLSDVVAFDSSKGLAKAMEQHL
VRRKLAAHYGAFNLVEIDTHKMAEVVADLSRPEELAGVIGQRRQVEQAVGAQQRDLRLGA
ALTTFDAEQWGTRLAREHQLSSQWIPIIANTEEGGYRVQFINRDQPDRFVDEHMSVLNEH
FRPRGGVGEVAHVDGLNAGFAVQTLIQWFADKNRKDASPDLATALKIHSYLGLAQIGHGT
VQDVANITQLVQTALRGEALAATVNEGAGVLFGGAMVGLDAYELAHAENDVQKAVFGTQL
AFDSASFVSGAAGIGAGLIGASTTAAVLGGAGVILGGLAVGFTALAQAFGAVAEDAKAVG
RYFDTLDKAYQGNGYRYDEKQQVLVPLAGAVVKRLDLREVGFDSQYIYRTHHGSTGSGAI
NYFFWVGDFPRMIHDRAQAIEVRSGIGHGAKPILPGTPKSYISYEYMILPGATTRHDTGF
DVIRKLEQDRRFDYDFYIFPSEETIRRIHQEYVETPVEVLLDGHNRQLVVPQLPKELYGY
LRYDIQGAGGEYLIGLNEGTEVRLSRWIIDSSQLESDSITVAKDHLLVGGVKVRLDPAQS
GQVLLVNQHLKELAQAHQLHGQYVVVENYGRAYYEVAKDRMLFTDTDVQQNAAAWRVDIA
SGKVDAQFAPAELSFRILGDRMELVGVVGESLLQLSASNLGAPVLEPTAAELAKVAHRYW
VRSSDGEVFYFYSKAQQVLFRQEGPGQKVLLANVLNLNGHLLAVTNDGRMARIEALSYEA
VNEHWLKAHATLAVFGVKAADSGKLYLQPPLTAQLPAAIDWMPVQLVAVDKGWQQWGAKG
VLSLQGWFDIASGQMFASNGIPSDLRFIGVAAGNSAYVYSPTAQALYQVKDGVVLHGGAG
DDTYRFSPAMWAHYRSVVIDNDDPGLILVSRRGEDVQLTDTGNGTALVLR
>Ps_chlororaphis_FitD_AFD97974
EALVKSGRLPAQGYVDIPKHAAAGSFLFTGTLSGVVMAVDYKDYQVAGTAEMQYVDGQWQ
LVFQRQEYQREGPLAIQTADPQVVERNRAEFAYREQVHQNLKKVAAQFGVSVEGVADGRG
ASDKGLIDQQIKQLNLTQDYYRAQYQIKAKEGSAAVRYAIAEAYQRFSDGLRDFREIKIP
GVDDRMSALEMKRLFERGALSGRITETAQAEYIDKVLRQTAVFSFGQLAPQDFYLSGVNS
LVQKLFLASAPQAGSSTLLKNSLIRLHSVQASRELGQVKLSEVVSFDSTKALTKAMQQHL
VERKLAAHYGAFNLIEIDTGKMAEVVADLSRPEELAGVIGQRRQVEQAVDAQQRDLRLGA
ALTTFDAEQWGTRLAQEHQLGSQWIPIIANTEDGGYRVQFINRDQPERFVDEHMRVFNEH
FRPRAGVSEASPVDGLNAGFAVQTLIQWFADKNRKDTSPDLATALKIHSYLGLAQIGHGT
LQDVVKVTELVQTALRGEAMAATVNEGAGVLFGGAMVGLDAYELAHAENDVQKAVFGTQL
AFDSASFVTGAAGVGAGLLGASTAAAVLGGAGVILGGLAVGFTALAQAFGAVAEDAKAVG
RYFDTVDKAYKGNGYRYDAEKKVLVPLAGAVVKRLDLRQIGFDSQYIYRTHHGSTGSGAI
NYFFWAGDFPRMIHDRGQAIEVRSGIGYKDATILPGTPKSYISYEYMILPGSTTRHDTGF
DVIRRLEEDRRFDYDFYIFPSEETIRRIRQEYVDTPIEVLLDSRDRQLVIPELPKELYGY
LNYQIKGAGGRYLVGLNEGTRVDLSRWIIDSSQLASESISVSKGQLVVGGVVVKLDPESN
GQVLVVNQHLSELAKAHQLHGQYVVVDNYGRAFYDVAKDRMLFTDTQVEQNSAAWRVEIA
TGKVDAQFAPAELNFRIIGDRMELVGVVGDALLQLSARTLGAPMMEPSAAALAKVAHRYW
VRTSDGEVFFFYSQKEKVLFRQEGPGQQVLLANVLELNGHLVAVTEDGRVARIEALSYEA
VNEHWLKGRATLAVFGAKAADSGKLYLQAPMTPQLPAATLPMPVQLVAVDKGWQQWGAKG
VLTLQGWFDVASGQMFASTGIPSDLRFIGVAAERSAYVYSPTEQALYKVKQGVVLHGGGA
SDTYRFSPAMWAHYRTVVIDNDDPGQILVSRQGENVLLTDAGTGTALVLR
>Ps_chlororpaphis_aureofaciens_FitD_AFD97973
EALVKSGRLPAQGYVDIPKHAAAGSFLFTGTLSGVVMAVDYKDYQVAGTAEMQYVDGQWQ
LVFQRQEYQREGPLAIQSADPQVVERNRAEFAYREQVHQNLKKVATQFGVSVEGVADGRG
ASDKGLIDQQIKQLNLTQDYYRAQYQIKAKEGSAAVRYAIAEAYQRFSDGLRDFREIKIP
GVDDRMSALEMKRLFERGALSGRITETAQAEYIDKVLRQTAVFSFDRLAPQDFYLSGVNS
LVQKLFLASAPQAGSSTLLKNSLIRLHSVQASRELGQVKLSEVVSFDSTKALSKAMQQHL
VERKLAAHYGAFNLIEIDTGKMAEVVADLSRPEELAGVIGQRRQVEQAVDAQQRDLRLGA
ALTTFDAEQWGTRLAREHQLGSQWIPIIANIEEGGYRVQFINREQPERFVDEHMRVFNQH
FRPRAGVSEASPVDGLNAGFAVQTLIQWFADKNRKDTSPDLATALKIHSYLGLAQIGHGT
LQDVVKVTELVQTALRGEAMAATVNEGAGVLFGGAMVGLDAYELAHAENDVQKAVFGTQL
AFDSASFVTGAAGVGAGLLGASTAAAVLGGAGVILGGLAVGFTALAQAFGAVAEDAKAVG
RYFDTLDKAYKGNGYRYDAEKKVLVPLAGAVVKRLDLRQIGFDSQYIYRTHHGSTGSGAI
NYFFWAGDFPRMIHDRGQAIEVRSGIGYKDATILPGTPKSYISYEYMILPGSTTRHDTGF
DVIRRLEEDRRFDYDFYIFPSEETIRRIRQEYVETPIEVLLDSRDRQLVIPELPKELHGY
LNYQIKGAGGRYLVGLNEGARVDLSRWIIDTSQLESDSISVSKDQMVVGGVVVKLDPASN
GQVLVVNQHLSELAKAHQLHGQYVVVDNYGRAFYDVANKRMLFTDTQVEQNAAAWRVEIA
TGKVDAQFAPAELNFRILGDRMELVGVVGDALLQLSARTLGAPMMEPSAAALAKVAHRYW
VRTSDGEVFFFYSQKQKVLFRQEGPGQKVLLANVLELNGHLLAVTEDGRVARIEALSYEA
VNEHWLKGRATLAVFGAKAADSGKLYLQAPMTSQLPAATLPMPVQLVALDKGWQQWRAKG
VLTLQGWFDVASGRMFASTGIPSDLRFIGVAAERSAYVYSPTEQVLYKVKEGVVLHGGGA
SDTYRFSPAMWAHYRTVVIDNDDPGQILVSRRGEDVLLTDAGSGTALVLR
>P_asymbiotica_Mcf1_YP_003042199
EALVKSGRLPAEGYVDIPKQGEPGNFLFTGTLSGVVMAVDYKDYQVSGTTEMQYVDGEWQ
LAFQRQEYQQDGPLSILVADSQVGQHNQGEFAYREQIHQQLKKVATQFGVSVEGVADGRT
SSDTALIDQQIKQLNLTQDYYRAQYQIKAKDGSAAVRYAIAEAYQRFAYGLQNFREINIP
GVDDKTSVLDMKSLFQRGALSGRITETSQAEYIDKVLRQTAVFSFNRLVPQDFYLLGINN
LVQKLFFASAPQAGGSTLLKNSLIRLHSVQASTKLGLSNLSEVVSFDNTKNLFNAMNKHL
VERNLAVHYGAFNLVEIDTGKMAEVVADLTRFEELASVIGQRRQVEQAVRAPERDLRLST
LLKTLDAEQLGTQLAQEYQLDSHWLPIIATTEEGHYRVQFINSDQPERFVDEHMRVLNEH
FQLRRGVSEVAPVDGLNAGFTVQTLIQWFADKNRHDASPDLATALKIHSYLGLTQMAHGS
LQDVVKITELVRTALRGEVKAATVNEGAGVLFGGVMVGLDAYELAHAENDVQKAVFGTQL
AFDSASLVTGVAGVGAGLVGASTTAAVLGGAGVILGGLAVGFTALAQAFGAVAEDAKAVG
RYFDTVDYAYGHNGYDHENEKKVLVSLPGAVVKCLDLQQIVFDSQYIYRTHSGSTGSGEI
NYFFWIGDFPQMVHDRDQAIEVRSGIGYKEASILPGTPKSYIRYEYMLLPGATTRHDTGF
DVIRRLEEDKRFDYDFYIFPGEQTIRRIHHEYVDTSIEVVLDQRDRQLVVPKLPKELHGY
LHYEIKGNGGKYQIGLNEGTRVKLSEWIIDLSQLASNGISVSKNQLVFGGVVVELDPVKN
KSVSVVNQHLKKLNKAHQLHGHYVVVENYGRAFYDVVKDRMLFTDTSQKQNVAVWRVDIA
TGQVDAQFELAELGYKILGDRMELVSAVGDELLQLSAGTLGARLIQPTSAELANVPHRYW
IRTSDREVFFFYSKKEKALFRQEGPGQAVLLSNVINVNGHLIAITEDGYVARLDALNYAA
VNEHWLKKHATLAVFGVKGTNNGKLYRQPPMTAQLPAVSELMPLQLVAVDKDWQQWPTKG
VLTLQGWFDVDSGQLFSVGGILDNLRFVGVDAGKGAYVYSPTDQALYRIQGGVVLHGGAD
SDTYRLSEAMWSHYRTIVIDNDDLSQILVSRHEDDLILTDSANGTDLVMR
>P_temperata_Mcf1_WP_023045049
EVLVKSGRLPAKGYVDIPKKTAPGSFLFTGTLSGVVMAVDYKDYQVSGTVEMQFVNDKWQ
LVFQRQEYQRDGSLSIRDAGSQVVEGKQVEFAYREQVHQQLKKVATQFGVSVEGVADGHT
SSDTALIDQQIKQLSLTQDYYRAQYQIKAKEGSATVRYAAAEAYQRFRDGLRNFREIKIP
GVDDKMSALEMKRLFQRGALSGRITETSQAEYIDKVLRQTAVFSFERLVPQDFYLSGIDS
LVQKLFFASAPQAGSSTLLKNSLLRLHAVQASTDLGQFNLSEVVSFDNPKSLFRAMEQHL
VESNLTAHYGAFNLIEIDTGKMAEVVADLTRFEELASVIGQRRQVEQTVSTQERDLPLGT
ALKTFDAEQWGTRLAQKYQLDNHWLPIIATTKEGRYQIQFINRDHPERFVDKHMSVLNEH
FRPRGGVSEAMPVDGLNAGFAVQTLIQWFADKNRHNVSPDLATALKVHSYLGLAQIAHSS
LQDITKVTELVRTALRGEVVAATVNEGAGLLFGGAMVGLDAYELAHAENDVQKAVFGTQL
AFDSASFVTGVAGVGAGLVGASTASAVLGAGGVILGGLAVGFTALAQAFGAVAEDAKAVG
RYFDIVDKAYKGNGYRYDDKNKVLVPLPGAVVKSLDLRQISFDSQYIYRTHSGSTGSGKI
NYFFWVGDFPRMVHDRSQAIEVRSGIGYKDASILPGTPKSYISYEYMLLPGATTRHDAGF
DVIRKLEEDKRFDYDFYIFPGEETIRRIRHEYVDTPIEVVLDQRNWQLVVPELPKALHKH
LHYEIKGAGGRYQIGLNKGTWVKLSDWIIDSSQLDNDNIKVSKNPLENQLVVVKLDLTQN
RQVSVVNQHLSELAKAHQLHGQYVVVENYGRAFYDVAKDRMLFTDTSQEQNAVAWRVDIA
TGQVDAQFEPSELSYQILGDRMELVSVVGDALLRFSARTLSARLIKPTSAALANVPHRYW
IRTSDGEVFFFYSREQKALFRQEGPGQAVLLANVINVNGHLIAMTEDGCVAQLDALSYGA
VNEHWLKRHATLAVFGVKGADSGKLYLQPPMTAQLPAASELIPLQLVAVDKGWQQWHTKG
VLTLQGWFDVGSGQTFSLGGIPDNLRFIGVAVGKGAYAYSPTDQTLYWIKDGVVLHGGAD
DDTYRLSQEMWSHYRTIIIDNDDPGQILVSRHEDDLMLTDSTNGTALVMR
>P_luminescens_laumondii_Mcf1_NP_931332
EVLVRSGHLPAKGYVDIPKHVAAGSFLFTGTLSGVVMAVDYKDYQISDTAGMQYVNGEWQ
LVFQRQEYQRDGPLSIQIAGSQVVERNQAEFAYREQVHQQLKTVATQFGVSVEGVTDGRT
SSDTALIDQQIKQLNLTQDYYRAQYQIKAKDGSVAVRYAASEVYQRFNDGLRNFREIKIP
GVDDKMSVLEMKRRFQREALSARIAEISQAEYIDKVLRQTAMFSFNRLVPQDFYLSGINS
LVQKLFFASAPQAGSSTLLKNSLISLHYVQASTELGQFNLSEVVSFDNTKSLSRAMEQHL
VVRGLAAHYGAFNLIEIDTRKMAEVVADLTRFEELASVIGQRRQVEQVVSVQEWDLRLSP
ALKTFDAEQWGARLAQEHQLDSRWLPIIATTEEGRYRVQFINRDQPERFIDEHMAVLNEH
FRLRGGVGEAAPVDGLNAGFAVQTLIQWFADKNRHDASPDLATALKVHSYLNLVQMAHGG
VQDIAKVTALVRTALRGEVVAATVNEGAGVLFGGAMVGLDAYELAHAENDVQKAVFGTQL
AFDSASFVTGAAGVGAGLVGASTAGAVLGGASVILGGLAVGFTALAQAFGAVAEDAKAVG
RYFDTVDKAYKGNGYRYDNKNKVLVPLAGAVIKSLDLRQISFDSQYIYRTHSGSTGSGEI
NYFFWVGDFPRMVHDRGQAIEVRSGIGYKDISILPGTPKSYISYEYMLLPGATTRHDAGF
DVIRRLEEDKRFDYDFYIFPGEETIRRIHHEYVDTPIEVVLDQRNRQLVVPELPKELHSF
LRYEIKGAGGEYLIGLNEGTQVKLSRWIIDSSQLASDSISVSKNQLVVGGVVVELDPTQN
GQVLVVNQHLSDLAKAHQLHGQYVVVENYGRAFYDVGKERMLFTNTTHEQNAAAWRVDIA
TGQVDAQFEPAELCYRILSDRMELVSAVGDALIQLLARTLGTRLLQPTSAALAGVAHRYW
IRTGDGEVFFFYSKEQKVLFRQEGPGQAVLLANLVNLNGSLLAITEDGRVARLDALNYEA
VNEHWLKGRATLAVFGIKGTDSGKLYRQPPMTAQLPAAGELASLQLVAVDKGWQQWRTKG
VLTLQGWFDVGSGQVFSYGSIQDNLRFIGIAAGKGAYVYSPTDQALYRVKDDVVLHGGAD
NDTYRLSQEMWSHYRTVIIDNDDPGQILVSRHEDNLMLTDSANGTTLVVR
>P_luminescens_Mcf1_AAM88787
EALVRSGRLPAEGYVDIPKRTIAGNFLFTGTLSGVVMAVDYKDYQIAGTAEMQYVNHEWQ
LVLQRQEYQRDGPLSIQVADSQVVERNQAQFVYREQIHQQLKKVATQFEVSISGVSDGRN
TIRRDLINQQIKQLNITLEYYKAQYQIKAKNGSAAVRYAISEAYQRFSDGLRNFREIEIP
GVDDKMSALEMKRLFQQGALSGRITETSRAEYIDKVLRQTAVFSFDRLVPQDFYLSGINS
LVQKLFFASAPQAGSSTLLRNSLIKLHSVQASTELGQFGLSEVVSFDNTKSLSRAMEQHL
VGRRLAVHYGAFNLIEIDTGKMAEVVADLTRFEELSSVIGQRRQVEQVMSAQERDLQLST
ALQAFDAEQWGTRLAQEHQLDSRWLPIIATTEEGRYRVQFINRDQPERFVDEHMSVLNEH
FRPRGGVGEAAPVDGLNAGFAVQALIQWFSDKNRHDASPDLATALKVHSYLNFVQMVHGG
VQDVIKVTALVRTALRGEVVAATVNEGVGVLFGGAMIGLDAYELAHAENDVQKAVFGTQL
AFDSASFVTGAAGIGAGLVGASTAGAVLGGAGVILGGLAVGFTALAQAFGAVAEDAKAVG
RYFDTVDKAYKGNGYRYDNEKQVLVPLAGAVIKTLDLSQIDFDSQYIYRTHSGSTGSGKI
NYFFWVGDFPRMVHDRGQAIEVRSGIGYKDVSILPGTPKSYISYEYMLLPGATTRHDAGF
DVIRRLEEDKRFDYDFYIFPGEETIRRIHHEYVDTPIEVVLDQRNRQLVAPELPKELHGF
LCYEIKGAGGEYLIGLNEGAKVNLSTWIIDSSQLASDSISVSKDQLLVGEVVVKLYLAQN
SQVLVVNQHLSDLAKAHQLHGQYVVVENYGRAFYDVTKDRMLFTDTTNEQNAVAWRVDIA
TGQVDAQFEPAELGYRIIGDRMELVSAVGDALLQLSARILGARLIQPTSAALAGVPHRYW
IRTSDGEVFFFYSKEQKTLFRQEGPGQEVLLTNVINLNGHLVVVTEDGRVARLDALSYAA
VNEHWLKGRATLAVFGVKDTDSGKLYRQPAMTAQLPAANELEPLQLVAVDKDWQQWRVKG
VLTLQGWFDVGSGQVFSIGGIPDNLRFIGIAVGKGAYVYNPTDQMLYQVKESVVLHGGAG
SDTYRLSQTMWSYYRTVVIDNDDPNQIFVSRHEDDLMLTDSVNGTVLVIR
>P_luminescens_laumondii_Mcf2_NP_930360
ETLIRSGSFPAEGYVDIPKHAIAESFLFTGTLSGVVMAVDDKDYRVAATTDMQYVNDEWQ
LVFQRQEYQQDGPLSIQIADSQVTERNQAQFAYREQVHQQLKKVATQFGVSVEGIADGRN
TSQHNLIDQQIKQINITLEYYKAQYQIKSKDGMAAVRYVIADAYQHFTDGQRNFRDISIP
GMYDRMSALEMKILFQQSALSAHITETSQAEYIDKVLKWTAVYSFDRLVPQDFYLSGINN
LVEKLFLAAAPHAGSSTLLKNSLIKLHSVQASTTRGQVTLSEVVSFNNTSRFLEAMKHHL
VGRKLAAHYGIFNLVEIDASKMAKVVADLTRPDELTTVIEQRRQVEQAVNTQVRDTRLHT
ALATLDAEQWGTRIAQENNLDQRWMPVIGNTEKGHYRIQFINRDQPERFVDEHVLTLGQH
FQPKGGIGEAAPVDGLNAGFAIQSLIQWFTDKNRNDASPDLATALKVHSYLNLVQMAHGG
VQDVTKVTELVRTALRGEVVAATVNEGAGVLFGGAMVGLDAYELAHAENDVQKAVFGTQL
AFDSASFVTGTAGVGAGLVGASTAGAVLGSGGVILGGLAVGFTALAQAFGVVAEDAKAVG
RYFDTIDKAYKGNGYRYDNEKKVLVPLAGAVIKTLDLRQIDFDSQYIYRTHSGSTGSGRI
NYFFWIGDFPKMVRDRSQAIEVRSGIGYKDVSILPGTPKSFISYEYIQLPSATTRHDAGF
DVIRRLEEDKRFDYDFYIFPGEVTIRRIHQEYMATPIEVVLDQRNRQLIVPELPKELHGY
LHYEIKGAGGEYLIGLNESASVKLSRWIIDSSQLASDSISVSKNRLVVGGVVVELDSDRK
EQVLVVNQHLSDLAKAHQLHGQYAVVENYGRAFYDVAKDRMLFTDTPHKQNAAAWRVDIA
TGQVDAQFEPAELSYRLLGDRMELVSAVGDALLQLSARTLGARLIQPTSAALAGVAHRYW
IRTGDGEVFFFYSKEQKVLFRQEGPGQMVLLANLVNLNGSLLAITEDGRVARLDALNYEA
VNEHWLKGRTTLAVFGVKGTDSGKLYRQPAMTAQLPSASELTPLQLVGVDKGWRQWQAKG
VLTLQGWFDIGSGQVFWSNGIPHNLRFVGIAAGKAAYVYSPMTQALYQIKDGVVLHGGAD
NDIYRLSKAMWSHYHTIVIDNDDRSQILVNRRDDDLMLTDSSNGTALMVR
>P_luminescens_Mcf2_AAR21118
ETLIRSGSLPAEGYVDIPKHAIAGSFLFTGTLSGVVMAVDYKDYQAAATTEMQYVNDQWQ
LALQRQEYQQDGPLSIQIADSQVIERNQAQFAYREEIHQRLKKVAAQFGVSVEGIADGRT
SSRHDLIDQQIKQINITLEYYKAQYQIKSRDGMAAVRYAIAEAHQHFTNGQRHFRDINIP
GLYDRMSALEMKSLFQQGALSVHITETSQAEYIDKVLKWTAVYSFDRLAPQDFYLSGINS
LVEKLFLAAAPHASSSTLLTNSLIRLHSVQASTARGQVKLSEVVSFNDAVSFFRAMKNHL
VGRKLAAHYGIFNLVEIDTGKMAKVVADLTRPDELTTVIEQRRQVEQAVNAQVRDARLHT
ALATLDAEQWGTRLAQENNLDQRWMPVISNTEEGRYRVQFINRDQPERFVDEHMLTLSQH
FRPKSGISEAAPVDGLNAGFAIQTLIQWFADKNRNDASPDLATALKVHSYLNFVQMAHGG
VQDVTKITALVRTALRGEVMAATVNEGAGVLFGGAMVGLDAYELAHAENDVQKAVFGTQL
AFDSASFVTGTAGVGAGLMGASTAGAVLGGAGVILGGLAVGFTALAQAFGAVAEDAKAVG
RYFNTLDDAYKGNGYRYDNEKKVLVPLPGAVIKTLDLRQIDFDSQYIYRTHSGSTGSGRI
NYFFWIGDFPKMVHDRSQAIEVRSGIGYKDASILPGTPKSYINYEYMQLPGATTRHDAGF
DVIRRLEEDKRFDYDFYIFPGEVTIRRIHQEYVATPIEVVLDQRNRQLIVPELPKELHGY
LHYEIKGAGGEYLIGLNEGASVKLSRWIIDSSQLASDSISVSKNRLVVGGMAVELDSDWK
EQVLVVNQHLNDLAKAHQLHGQYVVVENYGRAFYDVTNKRMLFTDTTHEQNAAAWRVDIA
TGQIDAQFEPAELSYRLLGDRMELVSAVGDALLQLSARTLGARLIQPTSAALAGVAHRYW
IRTSDGEVFFFYSKEQKALFRQEGPGQTVLLANLVNLNGSLLAITEDGRVARLDALNYEA
VNEHWLKGRTTLAVFGIKGSDSGKLYRQPAMTAQLPAASELTPLQLVGVDKGWQQWQAKG
ILTLQGWFDIGSGQIFSGNGIPDNLRFVGIAAGKAAYVYSPTTQALYQIKDGVVLHGGAD
DDTYRLNKAMWSHYRTVIIDNDDRGQILVNRHDDDLVLTDSSNGTALVVR
>Xenorhabdus_nematophila_Mcf2_YP_003712268
ETLVRAGRLPAEGYVDIPKQAVPGSFLFTGSLSGVVMAVDYQDYQVAGTAEMQYVNGEWQ
LVFQRQEYQRDGPLSIKTADSQVTAHNQAQFSYREKIHQKLKEVAAQFGIPAEGISDGRD
SGQLVLIDQQIKQLNITLEFYKEQYQIKSRNGIDAVRYVIAETYQRLIDGLRNFQDVSIP
GFDDRMSALEMKGLFQRGALISRITQASQAEYIDQVLKQTAVFSSSHLVPQDFYLSGINS
LVEKLFLAAAPQEGSSTLLKNSLVRLHSVQASTVRGQVTLSETVSFDNMKNFSRAMEKHL
VERKLAVHYGVFNLVEIDPVKMARVVADLTRPDELATVIEQRQWVKQTINAQEKDVQLHT
ALVTLDAEQWGTELAGEHKLDQRWVPVIDNIKEGGYRVQFINRDNLEHFIDEHMRTLSQH
FRHKGGVGEAAPIDGLNAGFAVQTLIQWFANKNRNDASPDLATALKIHSYLNYAQMTHSS
INDVMKVTELVHTALRGEVVGATANEGIGLLFGGAFIGLDAYELTHAETDTQKAVFGTQL
AFDSASFVTGAAGVGAGMVGASTTAAVLGGAGVILGGLAVGFTALAQAFGAVAEDAKAVG
HYFDMLDKAYEGNGYRYDSKQDVLVPLAGAVIKTLDLRQVGFDSQYIYRTHSGSTGSGEI
NYFFWIGDFPRMVHDRSQAIEVRSGIGHKKASILPGTPKSFINYEYMQLPGATTRHDAGF
DVIRRLEEDKRFDYDFYIFPGEVTIRRIHQEYVATPIEVMLDQSSRKLIVPDLPKELHGY
LHYEIKGAGGEYLIGLNEGTSVKLSRWIIDSSQLDNGTIKVLENRLEIGGVVVEIDPSRN
GQVLVVNQHLKDLAKAHQLHGQYVVVENYGQAFYDVAKERMIFTDTTQEQNAVAWRVEIA
TGQVDAQFMPAELSYRIVGDRMELVSAVGDEVLQHLASTLGTRQIKPTSADLNDVKHRYW
IRTSDGEVFFFYSNELKLLFRQEGSGQTVLLANVVNLNGSLLAITKDGRVAQLNALNYEA
VNEHWLKGHATLAVFGVKGTDSGKLYHQPAMTAQLPVASELTPLQLVGVDKAWLQWHAEG
TLTLQSWFDIGSGQIFAGNEIPDHLSFVGTNAKKTAYVYNQTTQELYQLNNYLVLYGGAN
HDTYKFTKEMWDHYRTVIIDNNDPAQILVSQHNNDLMLTDTGNGTALVVR
>Xenorhabdus_szentirmaii_Mcf2_CDL84642
EALVRAGQLPAEGYVDIPKQAVPGSFLFTGSLSGVVMAVDYQDYQVAGTAEMQYVDGEWQ
LVFQRQEYQREGPLSIQVADSQVTAHGQAKFTYREKIHQKLKEVADQFGISTEGISDGRD
SAKLAFIDQQIKQLNITLDFYKEQYQIKSKNGMDAVRYAIAEAYQRFIDGLRHFQDVSIP
GFDDRMSTLEMKDLFQRGALVGRITKASQAEYIDKVLNQTAVFSSSQLVPQDFYLSGVNS
LVEKLFSAAAPQEGSSTLLKNSLARLHSVQASTARGQVTLPEVSSFDNVENFSHAMEKHL
VTRKLAVHYGAFNLVEIDPAKMAKVVADLTRPDELATVIEQRQWAKQVVNTQEKSTQLRT
ALVTLDAELWGTELARENGLDQRWMPVIDNIKEGPYRIQFINRDNLEHFIDEHMRTLGQH
FQHNGGVGEAAPVDGLNAGFAVQTLIQWFANKNRNDASPDLATALKIHSYLNYAQMAHSS
INDVVKVTELVRTALRGEVVGATANEGIGLLFGGAFVGLDAYELAHAETDTQKAVFGTQL
AFDSASFVTGAAGFGAGMVGASTTAAVLGGAGVILGGLAVGFTALAQAFGAVAEDAKAVG
RYFDLLDKAYAGNGYRYDSGQDVLVPLAGAVIKTLDLRQVGFDSQYIYRTHSGPTGSGKI
NYFFWVGDSPRMVHDRSQAIEVRSGIGHKEASILPGTPKSFIKYEYMILPGATTRGDTGF
DVIRKLEDDKRFDYDFYVFPSEYTIRRIHQEYVATPVEVILDQRSRKLIVPELPKELRGY
LHYEIKGAGGEYLIGLNEGASVKLSRWIIDSSQLDSDTIKVTKNRLEIGGVVVELDPSQN
GQVLLVNQHLSDLAKAHQLHGQYVVVENYGQAFYDVAKDRMIFTDTTQEQNAAAWRVDIA
TGQVDAQFMPAELGYRIVGDRMELVSVVGHELLQQLANTLGTQQVQPTGADLDNVKHRYW
IRTNDGEVFFFYSHEQKVLFRQEGPGQTELLANVVNLNGGLLAITEDGRVAQLNALNYEA
VNEHWLKERATLAVFGVKGTDSGKLYYQPAMTAQIPVASELTPLQLIGVDEVWQSWHAQG
ALTLQSWFDVGSGQKFVGNGIRDHLSFIGADAKKTAYVYDQTNQKLYCLNDDLLLYGGAN
HDSYNFTREAWDHYRTVIIDNNDPAQILVSQHNDDLMLTDTGNGTALVVR
