# Supplementary material for: Candidate pathogenicity islands in the genome of ‘Candidatus Rickettsiella isopodorum’, an intracellular bacterium infecting terrestrial isopod crustaceans
Source: PeerJ. 2016 Dec 21;4:e2806. doi: 10.7717/peerj.2806 (PMC5181103; doi:10.7717/peerj.2806)
Supplement: Supplemental Information 2 [file peerj-04-2806-s002.zip › Supplement/Mcf_phylogeny/all_seqs_initial_alignment.txt]

>Rickettsiella_Mcf
------------------------------------------------------------
------------------------------------------------------------
------------------------------------------------------------
------------------------------------------------------------
------------------------------------------------------------
------------------------------------------------------------
------------------------------------------------------------
--------------------------------------------------MPQELP----
--------------------------------------EMIELLITKGKTP--------S
GRSFVTVMNQFIQRMPMIHSTDKAEFFIGYFLGGIYNFQHT---KLKEDLQVTASFWKFD
HNEKTLDFVFEIGNRENNN-----------------------------------------
------------------------------------------------------------
-------------KHLVFRSITVLNDDGSPYAAKTKSK---QPYASLA----FKDVMLAK
IA-----Y-KNTDHKEGLNFKEEFYQT---------RFKEQRNTDSAVEYENKLRNFGFE
KIEFNSGIEDIDEETVKKFSLDEEQVKNALGFYLKGNVDLFKKFKPIFQAQLKKALESYL
EKNPNLSKNTK--NIYIKE------------VNKIVSTEAF-----------SHGFL---
--------YGSLSLNFKNRYHIDCYVERISGNGYTDIMMTSRANNRRSNSIAIIIELKAG
IATAREAIDQIQNKGYFQHVLSL--RTYSETVIIAGVNFNLADDNRAGRAQL--------
-----------TTRGDVIFVSTAQIPTKKDVIGQILKTSIDPLLSDRD--KQEKI---QK
NLIELYYSRFGELNFRS--FLSLLMGYVITYSPKLSKNN---NFNDPQILEKSILLLPEH
PDRF----------------------------AMLTIDFKSNHVKKTIVLELSSETGART
RHQPESPIPAALNELCSKRKDQQDEIHKISIR-IDATKNGPDFFSLIRLQRIDLRSFDAV
TTITPLKGTFHPLQTLTFSDFFTKKHLKEFVFSPTLKDSVQKVLFPLRSLFQGELEGQKK
E---------FVFQ--------AVMQGMIAGLNQETCQV--------------RTFIEPN
YSAQGRADLVATLPSFNAQK--ELLTES-----LFIF-EFKVLVSSSMI-----------
----SRSVNAALEQAEKYVD------NLKSLSDARKVALMGLVMNSQAKKELDFLTERSS
QHAVDHISTDERLSSPERSPNKRKRVNQMEQSSEEEGTPKRKRCQRSVGASCRIDFTLQL
DEEVSFMTDLAQARERGHIILLADSYALLLALIKVNHPIGKIFL---------LDENIEN
LNRIFQLLVLAQSAETLETYLQTVQLKFPKAASILKQGIDQLSS-KIDFKQLKGMLADNQ
LSLIKMNEFFS------------------------------------------------V
SHGKAISELHQPLGIGNEKIAAIYL--G-----DYEYRHMDWEDSAHALLKGNSLKDQIL
FLLSPEDRIDLYRKTLPNNDQISLYSGSKAYLEQEWQPVKRSLFSFDSHEENLLLLKSAQ
DWC--------FAIKQHSNFNKDWIPILETARQRR-LGKEQIHFLDTNTHKLRTVELDGI
FS------TILRENLNLLYASMADATALKKNIPESLGDSTENIESVDGLNMAFTVQAIFD
LVKVKDRAQFQ--TEQGPLYTALQVHHYLNLVQMAHSTLMDVNKVVDIVKTLLREELTLA
EKPLSFFQLSLKQGAGEGLAALFGVANVVLDSVELHAAKTAQERVTFSAQLVFDTGGLSL
SLTSLGAAYVGSTTVASVLGAGSVILSGVAIGTMALVQAFQSVAKKAEAVGSYFYQLDDA
YRHKGYKKKL---FSQTNQFIMHPIYGAVVTEINFISNTLYYGSPYIYAAPHRGEGNGNM
NYLFWFGTTPRVIHDKQQAINIRERLDYPKSTRLENWKTVSTWILPSTPIIYLDYGWMIL
PGATLRQDRGFSVLRKLEKVDDFHYDFYVFPIEFIIDSIHEEAVTTPIKIILNEQERTLI
IPNFSDQDKKIYKNLHYTIEAPTRLDRCSIVLNRIGSLTLLSQSP--------HTTWTLV
TEDFSVDRLRFTTTGIEIADS---IPIKMISPHNERCLLVDKNLFVFAIDWSRKKLLLQE
LNFPFFKNDWFALK----TYIQDKSFHTRVKLNYFPLQDH---KGITYNGTAYYLVKEDR
CIYTQSIPER-INVDSDLIECVAN-RCYFV-APPYLFWQSNSQTHQLKENYLLYS---ES
LGQLI-----------SNEKNSSHEKT----QIESVVVQADGSVTILQLFKNKQGKSIQK
ASYHLIQNKLILFSIED-DQLSQILINTQD---KVLHHYIKSIF---NQQPDSLSVWDDY
P--QLVTRTILAELSNTLRIFPLS--EHFNSNPVWLRQRDNGQYQLINPRVEE-------
--------------TKLIFLGALLAADGS--DVFYFFLPAEDNSSAQLFRQIEGAAVAT-
-SLPL-------SITHAYYEKEMLFILTPENIIKNINVLGETSTVSFNAAWIRAHP----
-YDWWKKITVLLRAENPSRKHPIILQGLTDLSGK-ALAVWYDLDQKIFVMMQPPLKSDGD
PFHVSYLTRI-ADIDFFFC---DNGILYQQTALSD-TISTYFQGIRLQ-LELPPLIVLAD
SLQAAYFHKQRLW-------IHQNGAIFSLNPFLP--KLWYLEKIELSWFHSEPLHHFFL
SNKLCFIQKFKSKFIARYESHFFRSDLLSNPIDFLNKTSSFITSRKNAFISIELQ-EGKR
LWWNPNKNRFFYNPSKG--DTSDWRYLGIGSGLFGITGIVFFSPKAKMVYFNPAYQ-DYS
GEYSRSDTQVATELAMSYRDVFLWVLDQWPT-SSQSLFPLFLDKKNL---NLYISSESSY
IFEVPKAILEHYQVTFYQFFSFSN---KTLIFPFSGEIKYKKNKQDIILSGSSVTGQWTF
LQGMRDETWNRTGFDITDYYKLIRLHFFLEAVRTCLLYRDEESLVIKDPYDYANTVFHTC
LS----PHG--EKNLLLN-NDSPLYVHHDWHRLE---VEAPNFVDKKRDAWNKISVVFPW
LIISFLS-----------ATLGGVIGSVYCLFT--------RRFRQNNAATLPVVAASLP
LLALGTSAVSSEERNPLVHCQEDFFKQSQCILNESSIGLLGYCHNGKQALIWFHKHSIST
EATELFWYMLGHDSEQALPNYASLNWESTSVTVSSNYLYFDPEASCRQTIDLRKIQPVSM
AFLFPYLPDEAKKWLQTQWNHKKVLQDKILQNKVASQLFKQKVRSMGLNYFASECFLHTS
AGDFFQLFSLRPNWREQDHRYYLARCLTTGQQLCWDDRDKTNPIMSIAAVVLETALLHPK
LQAMYGDVHCKNSRYTKQAIRFLADLLQFGYYNFSYLPSLLEFLFFDSASIHLITLGLRT
ALIFSSISNDLSYYYLGIALFFLPQFPLLLEHLGIPVTHYVNQALKKLTQFFIVQSLVLS
IKPDQDRLIEQERALVEAKRRVEQGQQRLSRVTKPLVGFFNLITRDQADQQDPLIESPKK
IQNGKYPINLI
>Epichloë_Mcf_AHY82542
------------------------------------------------------------
------------------------------------------------------------
------------------------------------------------------------
------------------------------------------------------------
------------------------------------------------------------
------------------------------------------------------------
------------------------------------------------------------
------------------------------------------------------------
------------------------------------------------------------
------------------------------------------------------------
------------------------------------------------------------
------------------------------------------------------------
------------------------------------------------------------
------------------------------------------------------------
------------------------------------------------------------
------------------------------------------------------------
------------------------------------------------------------
------------------------------------------------MAHNTDEAFIVE
FSKDPLAFITKGEKG-YAVISSDNIPGRPDIR-----------IGDNGHFRFESVGNPDQ
PAFEIRYYG-------SEAGADTISAYHLGYNGGAQTSWTPAQIDIPKINPEHNLLFTGS
LSGCSVIVTNLNDDQYRVYHDSRQDSSLLYDDVVMAVDYRDYKHRDAST-----GFASTF
-----MHYREGRWSLCFQRQTIVANARIVLY--EPAPRDGPSI-----------------
-------LGAEPLIEMVPGSYNRELVQSRFEQ---SREKCLERLRDARTKLSNDPFQGED
GDFQPFEENRISLDNEAVRYSQRLR--------ADLHDLMKDRRHDRD----HPGDDDMA
FSAQWLVSLLGDQLFLNERFVGRAVASSRNYDFTYLWLKQKEERGFTAVVREGEHRQTPL
GGT----AGQRLSEQRFRELLAGDNDFSSGYNAYESVEIPGYEHDMTLSEIVQLFDRSST
-----------SLT------------------QTEQGALLRRIDLA--RKKLFNESIWQM
TNDVV--AMFQE---MGG-YTKPMPQDILLNAIPDKYGGGRCYPLVYAMSVALASSNF-A
IDALCAKLVGLSPNNA----------ADMKNAELLKRCLEDLHT-SYPA-----AEASRP
IGNMTLAEAVSVLEKST----ETTTLAMHTEVHAMLLGVRKTRNSTSWHFYDPNFAIVTF
NSGEALLEAATKF-FEESGFAKVYEAQG--QTPSFDFFQIDAERVSRI-GFDHNLT--VA
DLVEPDTLLET--------------ITADRKTVTLYHDPAQ--LTSSRTFSAQTELLETL
RLGEAAWRDATARLEESLGIGEHWMPILETLKEGGEEGSYEVQFINLKNMN-ETKWISTE
SSAIKDFKARLDEHLETLSKTH----EFESG-SFMREENLAHAEAIDGLNAMFIMRTLIE
HFAGKKTEES---KTNAELADALKIHSYLNLTQMGQQTLGDVGKMVNLVKDMLETGQVAK
-SSLTTLVERLG-NVSEGFGVLLGGANVVLDAYELAHTDNDAQKAVFGTQLAFDSVTFLA
SAGTIGAGLIGATTAVAVMGGVSVILGGLAVGVGALASGFAQIAEKAKYVGRYFGDADEA
YKAGGFKY-------DRDHGILVPLFGAVISEIDAA-GNVKFDSQRIYRTWHGSTGSGRI
NYFFWVGDKPRMIQDKSQAINVREGIGAPASGKLANTGDYTTIVLPATPKSFISYEWQIL
PFCTGRHDYGFDVIRRLEEDERFDYDFYIFPSEYIIHQITHEFVKTPIAVRLGNRSVRVQ
VAELD---ESLHNVLEYTIHGAGA--NYTIGLNPGVAITLSSGW--------SNTCWVLD
CGKLDGENIVIEARAVSISG----FRVNLADTLFSSMLIYKPNGEILEVDFANK--TTFP
IKE--DGDKYQGGSQKLTDHLNDLSDKHLLGTALIVVDKYTTP-AGQSVGRAFYEPTSKR
LLYTIDAPEE-LTNSAQVGALTAEGKVFFYNTEHSAIWRVDVSTGVCEAKYHALC--PFS
KRTLQRVWVDADNQIHALFRHQLSENH------------------------------FGT
LNYILTADSMNLVGMVGGPALLAKLHQEDKWTGE-VR----LLLEDYYTGPSELLPKLKL
FESLAGADIDAAIDPHLIFVLGPKGKDHYFYHQFWIRMSDR---TVIKPHPD--------
------------IHLNYLLVGTIAS-TGDSGELFCFFSYNQ----HKLVVQRGNGTQAEK
-PRPVTISPELGTISNFFSANNNLFSITDAGFILRLTTHCTLALEAVNHQWLEHREKDVD
GGPWWTA-LSKLAK--DHGAAIVSIVGLSDAEGS-PVQAWLCSDR--FVVAGPSLRGKPR
--HMAGLTEGGSKAWLWHMETEDSGHLYAQPTVRGKELETVFR-LKAPFVNAE-AVPDGR
GVLVKHPFKTVALTEGGLRYTTKEGVVLILASER----SARLYGVDKVWQQNR-SD----
---------------------------LSGEIAT-------LVKTWDHGESVVMLGSEPP
QWYLTSSGNIVSAAKATFTWLDAPTWLGADPSG---ARGYAYVAGQGRIYELGEGSAEEK
KSAA----SQEVAFASRFQDVLA--VKPSPGASFRQF---ALENVHYTILSQFEGDTSFM
DYSVPSASWESLSGLVIEWKDQGRVEMEGSTMHPGP------------------------
-------------------------------LGWYLAKRLGDDLIIMEGSTGRFMKISRA
MVMDPTCMIHMTGKLLTVGNGSAGNQ----------------------------------
------------------------------------------------------------
------------------------------------------------------------
------------------------------------------------------------
------------------------------------------------------------
------------------------------------------------------------
------------------------------------------------------------
------------------------------------------------------------
------------------------------------------------------------
-----------
>Vibrio_tubiashii_FitD_EIF01430
------------------------------------------------------------
------------------------------------------------------------
------------------------------------------------------------
------------------------------------------------------------
------------------------------------------------------------
------------------------------------------------------------
------------------------------------------------------------
------------------------------------------------------------
------------------------------------------------------------
------------------------------------------------------------
------------------------------------------------------------
------------------------------------------------------------
------------------------------------------------------------
------------------------------------------------------------
------------------------------------------------------------
------------------------------------------------------------
-------------------------------------MK---------------------
--------------------KQLIAVLV--SSLMGGEALSVAHASPAPVVTLSTAEAIAQ
LTYSPREFLNQYTVDVIELIKNGGLPTQGQVR-----------L--------ET----AP
QGFKLRYADAPA--------ADTTSAYFLGFNGR--TNPIPAYVDVPKHVAEGTLLLTGS
LTGCSVIVTDLNDTHYRVFHDGRVGSSVLYDNVVMAVDYADYQGQGVSD-----EVAGAY
-----MIFKDGQWQLMLQRQEQIPHPDNPLLTTWVKRK----------------------
-------GATGDVWIQRPNAIDDQARVEAFRQ---ERTLAQGRLLTDAKALGLSVEPLPQ
DQDYQTGSSLKVDENPALAQWQDLRNALKQKTDEELAPLLERKSVLFAKLRK-ATGERKQ
HLQAQIDAINATKAFYQQSY-LDGIDKSIDMDRLWLWLEKKDREGVSSVIAIDAHLKASP
NQRLVDQYN-TQKQALESLKGQRGDDYLFGKSNSQDIEVPGYHQGMKALDMIRLMFDDSH
-----------QLT------------------FKQKGALVAHIKQQ--FQQETMRFALDK
SAEVS--RYMTA---QGAFVTQLVPQDFVLL----G-RPGRCLPLSRVMATAIAQKGEPG
ANQFASVLFDAAAH------------PDSQIATNVYTTVGQLHS-NTDA-----GLAETD
AGRLSIKGIVSNLEKESLTNGSSKFMLMNTRAHSMLVGKRQFEGKSRYFFYDPNFAVFRF
DSSKALQASLKEH-LIKNKFARFYDAYGNASQPTFDMRSLDTAKMAEV-RLSTGLS--VQ
DLASPSDRVAN--------------LATADHAARLAQASDS--LSTDLQLKSALSVLQGA
NLA-QDFFAAAQDVYRRHRLDHAWVPVFENIEKTP-SGQYRIPLIHREDNR--EISVLTS
DERIWKFKHYYEDALGRLKKSY----NFSHG-ELTRHASITDVEHVDGLNAAFAVQAILS
WFNNHSRTAAAGDPLPQGLNTALQVHTYINLAQIAHGTVMDASKIVGLYRAALQEGQSVT
----SSTLSAVGHVANEGIGLGLGFASVVLDSYELAHAQNEVQKAVFGTQLAFDSASFVT
TSAGIGAGLAGAGTASAVLGGAGVILGGLAVGFTALAQAFGEVAEDAKAVGRYFAAVDSA
YHSGGYALVDKTLDDGSRYHALEPKDGAVINQIDLQTGQVHFDSQYIYRTHHGSTGSGAI
NYFFWAGDFPRMIRDKSQAINVRAGIGYNETTNI--NASDRALILPATPKSYISYQYQIL
PGSTTRHDSGFSVIRRLEEDRRFDYDFYIFPSEYTIRKITQEYVHTNINVNLDAQNRQIL
MRKLG---KELSGKLHYAFNGKGG--EYHISLQSGASLSLQVTSR-----RDRSTRWILD
ARQLSSDHLEVTRDHLNIGG----VRVNLPGLSWGSIAVINKHNEVLVVDPENS--RYQI
TSE--DASSWQNAE-QLHQHIQSEVAKHHLDSAFVAVENFVPQDQDHSVGLAYYQVDQQR
FIYTPSPAHSDFLSDAKLVAQTGD-LAWFNK--DNQVWLVNIAESRIVAQYRAFGWDYAH
GKAASRVWQENQRLYWSI-EQQTNAGH------------------------------PAK
WTYVLDENSMKLVDVNGDLQLLDNLMADTAPNRATTNYFFQSFQAGVEGEID--------
---LRADRWIEASLSDVI-SVSAN--KQGQKHRYWVLAEQRGDLGVIHANLNT-------
------------QPDDLILAL--VQNKGETDQHYFFYSHSQ----QRLYYQASNRSQARS
VSLP----EFSGGLRNVLDNQHQLFAIANDQTLWLADQT--PRLAGVTSHWLQSHH----
--QQVLPQLKALSEKAAAKLAQLVLLGMTDSQGE-TVNLWYDNQSATLIRAGSNLNGQHL
--NFLGLTADQQWAWLYNH---DDASLYRQAVVNDDLILDDKLVLQGEVADAEQFATLAG
ELTH------AAWQGQSLQLSTRDGLVVELSANAGPMDKPILRAVTMEWQTHHQYR----
----------------------------HQAIDA-------LESEYQLPKQVRLL-GSVP
SWYLHESGRTVTAPGLD--VQHNLTYLGQSVD----GGDYVFDVDAQTLYQQHLTDHSPL
GHFS----MALTEGGTH---LVL--QGSE-G--SKIQTLPRLKGVRS---LLWSGNSRDY
HYSLDENDLAHYQQVLIQSHRVGET----LKLALEN------------------------
-------------------------------PNALLLQRRGDDLALYDPGSQTSILIQHV
DTAALTNKMKLSTSL--G-E------KYLYKILSQVDRLSATPSEII-----------PY
GQLN--------------------------------------------------------
------------------------------------------------------------
------------------------------------------------------------
------------------------------------------------------------
------------------------------------------------------------
------------------------------------------------------------
------------------------------------------------------------
------------------------------------------------------------
-----------
>Ps_protegens_FitD_ABY91230
---------------MAFMSKDFTRLLNTLIDQQIKTAGRQTEWFNMSADERAAYIGQVG
ERLLEMQQSTLSVLAAQHYQMQDNPVSVGDQLQVLQQRRKEMKAIADTPATIAYKQQLDR
DILLYSRQDTAISHYDSTWNKALRLLSPGGAKAE---V-----------------LQADA
PAKQKELKGRINRLEKHLSLQVADS-TFSQTYVTLFSELQAYKEVSTRYNAWLKAA-PQQ
QAASLDALAKPPRASDELPVNLSLLMMEERPGYIRMNVALVNASTDGRFKDFYLEHGRLV
VPTDGVLNFSFGTAARSLAWQQQYRLKSEPPSMRSPTYAPIRSVLVKTGFVEQYFANHLV
SESSLREGFKAQVLSNGRKLLLTGVDRKVPNQVGIQVSGQSPGTSVTREVPLAGALSELI
NQNADLSSFQTLGVEDYRQNSYHPDRDGLFVNIHELERSVGFAEHQYLLEMPQGD----A
YRSATPFAVMTVEGDKVSSSHLSKAQTETLYQYNAAFFERLEQLRGEGFKASRLFEGSSE
RATFVQQLTRLLER---NHITPAGVLLTQHSRPSLRDIKGNNLNKVLWEQAFAASVWQSH
DNDGL---LFGLGQNLVKNQALDKVLQGGYLQSDIAQAKLLLAPLYEQWRAQAIETETQR
VASANAGQHPGNPKVHVFDQVAVERGLDSKLLNLLLSGPQGLAPADVALRP-------TV
EALLSGDQGRSLRKQALFHALRPVADSF----S--KAAVPVNAHAALAPKTGADKVMINN
RLNQPDPYLILNTHPE-QAQTDAALLIQDDKYRSYSQFRP-DPNNEATRYMNDLDTPFVG
GI---SGTT--------------QTVSNALPELFGSAPSV----KQYWQFQMA-------
--N----------AAFMIRNGYHS------FFETLYVAA---RYEPQGP-----------
------DSIGKDLLQTFDRYRAEGRREALHGELYDAVMARVLPIV------------NQG
LAPSEEF--HPPRFTDLGPLPALLGQAAKDLQLKTGL-ASLG----AGFEPRQGSADIHQ
FAADPVQFAQTHTLSAEALVKAGRLPAQGNVQ-----------L--------VEV---AP
RLYELEYTEHSANSV-SAGSPDSVPAYFLGYNGPNQANAAPAYVDIPKQARAGSFLFTGT
LSGCSLVVTSLDATTYRVYHDGRVNSSLLYDNVVMAVDYKDYQVAGTAE-----GLAAAY
-----MQVVDGQWQLVFQRQEYQREG----QMVWPKLR----------------------
-------EGAEPLSIQTADSQVQERNRTQFAE---YREQVHQNLKKVATQFGVSTEGVAD
G-VYSGG--DFSPEHPAIAAWNRLRDAVQAKVSADIEQLGNQRYQLQEQR---RGASDKS
LIDQQIKQLNLTQDFYRAQY-EPVLREAASVEKTWLWQQIQAKQGSAAVVRTDDTAIQGG
GDERSTSVGERYAIAEAYQRGARGTAFSDGVRDFREIKIPGLDDKKSALEMKRLFLDG--
-----------QLT------------------PGQRGALSARISET--SQAEYIDKVLRQ
TATLS--EDFRG---AGSVFGQLAPQDFYLSLVGDR-SGGRCYPLVRAMAVALARGGEAG
VNSLVQKLFLASAD------------PQAGSSTLLKNSLIRLHS-NVDA-----VQASKA
LGQFQLSDVVARLANGS----SDSMFALNTQNHSMMVGSTQGPEGRRYYFYDPNVGIFAF
DSSKGLAKAMEQH-LVRRKLAAHYGSFGSQSQPAFNLVEIDTHKMAEV-PVGSGLN--VA
DLSRPEELAGV--------------IGQRRQVEQAVGAQQR--VSQDLRLGAALTTFDAE
QWG-ARFDAASTRLAREHQLSSQWIPIIANTEPQP-EGGYRVQFINRDQPD-QTRWLSTD
DGTFVEFRRFVDEHMSVLNEHF----TLEHG-QIRPRGGVGEVAHVDGLNAGFAVQTLIQ
WFADKNRKDAAQGVVSPDLATALKIHSYLGLAQIGHGTVQDVANITQLVQTALRGEALAA
ESSLKDFASTLGHTVNEGAGVLFGGAMVGLDAYELAHAENDVQKAVFGTQLAFDSASFVS
GAAGIGAGLIGASTTAAVLGGAGVILGGLAVGFTALAQAFGAVAEDAKAVGRYFDTLDKA
YQGNGYRY-------DEKQQVLVPLAGAVVKRLDLRSNEVGFDSQYIYRTHHGSTGSGAI
NYFFWVGDFPRMIHDRAQAIEVRSGIGHGAKPPRLDHGDSRTVILPGTPKSYISYEYMIL
PGATTRHDTGFDVIRKLEQDRRFDYDFYIFPSEETIRRIHQEYVETPVEVLLDGHNRQLV
VPQLP---KELYGYLRYDIQGAGG--EYLIGLNEGTEVRLSNEA------GRQPSRWIID
SSQLESDSITVAKDHLLVGG----VKVRLDPAQSGQVLLVNAKGEVRAADFAGQ--TTYV
VKE--DASQWQVSGQRIEQHLKELAQAHQLHGQYVVVENYKHG--ERNVGRAYYEVAKDR
MLFTDTDVQQ-AR-NAQFGAVIGE-HAYFVDAENAAAWRVDIASGKVDAQFAP--AFNQS
AGQISRFWQEGDAVYLAR-RYQLKERE-------------------------------AE
LSFRILGDRMELVGVVGDESLLQLSASNSQHGKD-AKTLLNTLLKGYETQATQ----RDT
PVYSLGAPVLEPTAAELITVFGLD--NAKVAHRYWVRSSDG---IVIKPNLAPPAGQAPR
ADAPGQAQSAWQIPADLVLAGSQAQPGGQ--EVFYFYSKAQ----QVLFRQEGPGQKVLD
AGQPSALRLSTPPLANVLNLNGHLLAVTNDGRMARIEATGRLSYEAVNEHWLKAHS----
--NWWKN-LAE----VAGSNATLAVFGVKAADGKSALPVWYHNGQ--VVVASSALQGKPL
--QFLGFDSASASARLFEP---ESGKLYLQPPLTAQALATAF-GN-DEVLEASAQLPAAI
DWMPKLQLRSAVQVDAGLRLTTVQGEVL-LRSNNG---DVQLVAVDKGWQQARLGN----
---------------------------LPQALAT-------VAGQWGAKGVLSLQDGDTR
GWFDIASGQMFASNGIP--GGSDLRFIGVAAGT--PNSAYVYSPTAQALYQVKDGKALQL
GHYA----NVERIG-SS---LLL--QGASGNARQDDLAPPLIAGVDS---VVLHGGAGDD
TYRFSPAMWAHYRSVVIDNDDPGLALDR-VILPVAD------------------------
-------------------------------GKNILVSRRGEDVQLTDTGNGTALVLRQV
LGSQAAAHGHLLIEL--KGDSSMLSVEQLLKGFGPSGSAG---DSVFELAWSQRETLPAA
NALSSVADVPDSAADGRGPSLAKLSGAMAAFADTGGAREQLPKNHQAA---QAVLVPSLT
------------------------------------------------------------
------------------------------------------------------------
------------------------------------------------------------
------------------------------------------------------------
------------------------------------------------------------
------------------------------------------------------------
------------------------------------------------------------
-----------
>Ps_chlororaphis_FitD_AFD97974
---------------MASMSKDFTRLLNTLIDQQVKAAGRQTEWFNMSAEERAEYIAQVG
DRLLEMQQSTLSVLAAQHYQMQDNPVSVGDQLQTLQQRRQQMNAIPDTPATSAYKLQLDR
DILLYSRQQTAITHYDSTWNKALGMLSPGGAKQLEIKG-----------------LKADA
LAKQDKLEGRIERLEQQLTIQVADS-TFSQAYVTLFSELQAYKEVSARYNTLLKAA-PEQ
QAASLGALAKAPRASDDLPVNISLLMMEERPGYIRMNVALVNASTDGRFKDFFLENGRLV
VPTDGVLNFSFGTAARSLAWQQQYRLKNEPPSFRSPTYAPIRSVLVKTSFVEQYFANHLV
SESSLREGFKAQVLGNGHKLLLTSVDRKVPNQVGVQVSGQSPTTTVTREVPLAGALSELI
NQNADIASFQTIGLEGFRQNSYHPDRDGVFVNIHELERSVGFAERQYLLEMPQGG----D
YRAATPFALMTVDGDKVSSSHLSKAQTDALYQYNAAFFDKLEQLRDGGIKASRLFEGSRE
RATFVQQLTRLLER---NHITPAGVLMPEHSRASLRDIKGNNLNKVLWEQAFAASVWQSR
DNDAL---LFGLADKLVQNQALAKVLQGGYVQSDIAQAKLLLAPLYEPWRVQAIDAENQR
VAAANAAQHPDNPKVHVFDQVAVERSLDSKLLTLLLRGPEGLEPADGKLRP-------TV
EALLSSDQGRSLRKQALFHALRPVADSF----S--KAAVPVNAHAALAPQSGADKVMINN
RLNQPDPYLILNTHPE-QAQADTSFLIADDKYRSYSQFRP-DPSNAATRYMNDLDTPFVG
GI---SGTT--------------QTVSNALPELFGGALSV----KQYWQFQMA-------
--N----------AAFMIRNGYHS------FFETLYVAA---RYEPQGP-----------
------GSIGQDLLQMFDRYRAEGSREALHGELYDGVMARVLPIV------------NQG
VPAAEEF--HPPRFTSVGPLPALLGQAAKDQQLKTGL-APLG----AGFEPRQGSADIRQ
FAADPVQFAKTHTLSAEALVKSGRLPAQGNVQ-----------L--------VKV---AP
NLYELEYTEHSANDI-AGSGVDSVPAYFLGYNGPNQANAAPAYVDIPKHAAAGSFLFTGT
LSGCSLVVTSLDANTFRVYHDGRVNSSLLYDNVVMAVDYKDYQVAGTAE-----GLAAAY
-----MQYVDGQWQLVFQRQEYQREG----QMVWPKLR----------------------
-------DGVQPLAIQTADPQVVERNRAEFAA---YREQVHQNLKKVAAQFGVSVEGVAD
G-VYSEG--AFSPEHPAIASWNQLREAVQAKVNADIQQLADKRYQLQQDR---RGASDKG
LIDQQIKQLNLTQDYYRAQY-DPVLREAGSVEKTWLWQQIKAKEGSAAVVRTDDTAIQGA
GEERASSVGERYAIAEAYQRGARGTAFSDGLRDFREIKIPGVDDRMSALEMKRLFLEG--
-----------TLS------------------PRERGALSGRITET--AQAEYIDKVLRQ
TAVFS--EDFHN---AGSVFGQLAPQDFYLSLVGDR-SGGRCYPLVRAMAVALASGGEAG
VNSLVQKLFLASAD------------PQAGSSTLLKNSLIRLHS-NVEA-----VQASRE
LGQVKLSEVVSRLAAST----GTSMFALNTQNHSMMVGSTQTAEGRRYYFYDPNVGIFAF
DSTKALTKAMQQH-LVERKLAAHYGSFGSQSQPAFNLIEIDTGKMAEV-PVGNGLN--VA
DLSRPEELAGV--------------IGQRRQVEQAVDAQQR--VSEDLRLGAALTTFDAE
QWG-ARFEVASTRLAQEHQLGSQWIPIIANTEELK-DGGYRVQFINRDQPELQPRWLDTR
DGTFVEFRRFVDEHMRVFNEHF----TLEHG-QIRPRAGVSEASPVDGLNAGFAVQTLIQ
WFADKNRKDTAQGTVSPDLATALKIHSYLGLAQIGHGTLQDVVKVTELVQTALRGEAMAA
ETSLKDFASTLGHTVNEGAGVLFGGAMVGLDAYELAHAENDVQKAVFGTQLAFDSASFVT
GAAGVGAGLLGASTAAAVLGGAGVILGGLAVGFTALAQAFGAVAEDAKAVGRYFDTVDKA
YKGNGYRY-------DAEKKVLVPLAGAVVKRLDLRNNQIGFDSQYIYRTHHGSTGSGAI
NYFFWAGDFPRMIHDRGQAIEVRSGIGYKDATRTLEHGDSTAVILPGTPKSYISYEYMIL
PGSTTRHDTGFDVIRRLEEDRRFDYDFYIFPSEETIRRIRQEYVDTPIEVLLDSRDRQLV
IPELP---KELYGYLNYQIKGAGG--RYLVGLNEGTRVDLSSEA------G-TPSRWIID
SSQLASESISVSKGQLVVGG----VVVKLDPESNGQVLVVNAKGEVREVDFAGM--SARV
VEE--DASKWQLPGQRIEQHLSELAKAHQLHGQYVVVDNYSHE--GRNVGRAFYDVAKDR
MLFTDTQVEQ-AR-NAQLGAVIGE-HAYFVDAENSAAWRVEIATGKVDAQFAP--SFNQS
AGRISRFWQEGDAVYLAR-RYQLKERE-------------------------------AE
LNFRIIGDRMELVGVVGDDALLQLSARTGQHGDA-L----KAMLQGYESQATQ----RAT
PVYSLGAPMMEPSAAALVTVFGLD--NAKVAHRYWVRTSDG---TVIKPNLAPPAGQQPP
VDAQGKPQSAWPIPADLVFAGSMPQPAGQ--EVFFFYSQKE----KVLFRQEGPGQQVLD
GSQPSALRLATPTLANVLELNGHLVAVTEDGRVARIEATGRLSYEAVNEHWLKGRS----
--TWWKD-LAS----VNGSNATLAVFGAKAADGKSALPVWYHNGQ--VIVAASSLQGKPL
--QFLGFDSASSSARLFEP---ESGKLYLQAPMTPEALAAAF-GG-DEVLEASAQLPAAT
LPMPEVQLRSAVQVDAGLRLTTVQGEVL-LRTNSG---DVQLVAVDKGWQQQHLGN----
---------------------------LPQALAQ-------VTAQWGAKGVLTLQGADSQ
GWFDVASGQMFASTGIP--AASDLRFIGVAAES--QRSAYVYSPTEQALYKVKQGAAQKL
GHYG----DVERIG-SS---LLL--QGGGVGGRQDELAPPLIAGVDS---VVLHGGGASD
TYRFSPAMWAHYRTVVIDNDDPGQALDR-LILPVAD------------------------
-------------------------------GKNILVSRQGENVLLTDAGTGTALVLRQV
LGNQAAAHRHLQIEL--QGDSSVISVDHLVKGFAQAGSAK---DALFELSSRERQTLPTA
NDIASVT-------EAEGPSLAKLSGAMAAFADTGGAREQVPQNRQAA---QAVLVPSLT
------------------------------------------------------------
------------------------------------------------------------
------------------------------------------------------------
------------------------------------------------------------
------------------------------------------------------------
------------------------------------------------------------
------------------------------------------------------------
-----------
>Ps_chlororpaphis_aureofaciens_FitD_AFD97973
---------------MASMSKDFTRLLNTLIDQQVKAAGRQTEWFNMSADERAAYIAQVG
ERLLEMQQSTLSVLAAQHYQMQDNPVSVGDQLQALQQRRKQMNAIPDTPATSAYKLQLDR
DIQLYSRQQTAISHYDSTWSKALGMLSPAGAKQLDIKG-----------------LKADA
LAKQDKLNGRIKRLEQQLTIQMADS-TFSQAYVTLFSELQAYKDVSARYNTLLKAA-PEQ
QAASLGALAKAPRASDDLPVNISLLMMEERPGYIRMNVALVNASTDGRFKDFFLENGRLV
VPTDGVLNFSFGTAARSLAWQQQYRLKNEPPSFRSPTYAPIRSVLVKTSFVEQYFANHLV
SESSLREGFKAQVLGNGHKLLLTSVDRKVPNQVGIQVSGQSPSTTVTREVPLAGALSELI
NQNADIASFQTIGLEGFRQNSYHPDRDGVFVNIHELERSVGLAERQYLLEMPQGG----E
YRAATPFALMTVDGDKVSSSHLSKAQTEALYQYNAAFFDKLEQLRDGGIKASRLFEGSSE
RAAFTQQLTRLLER---NHITPAGVLMPEHSRASLRDIKGNNLNKVLWEQAFAASVWQSR
DNDAL---LFGLADKLVNNQALAKVLQGGYVQSDIAQAKLLLAPLYEPWRARAIDAETQR
VAAANAAQHPGNPKVHVFDQVAVERSLDSKLLTLLLRGPEGLEPADGALRP-------SV
EAALSSDQGRSLRKQALFHALRPVADSF----S--KAAVPVNAHAALAPQSGADKVMINN
RLNQPDPYLILNTHPE-KVQADTSFLIADDKYRSYSQFRP-DPGNAATRYMNDLDTPFVG
GI---SGTT--------------QTVSNALPELFGSAPSV----KQYWQFQMA-------
--N----------AAFMIRNGYHS------FFETLYVAA---RYEPQGP-----------
------GSIGQDLLQMFDRYRAEGSREALHGELYDGVMARVLPIV------------NEG
LPVAEEF--HPPRFTSVGPLPALLGQAAKDLQLKTGL-ASLG----AGFEPRQGSADIRQ
FAADPVQFAKTHTLSAEALVKSGRLPAQGNVQ-----------L--------VKV---AP
NLYELEYTEHSANDV-AGGG-NSVPAYFLGYNGPNQANAAPAYVDIPKHAAAGSFLFTGT
LSGCSLVVTSLDANTFRVYHDGRVNSSLLYDNVVMAVDYKDYQVAGTAE-----GLAAAY
-----MQYVDGQWQLVFQRQEYQREG----QMVWPKLR----------------------
-------DGAQPLAIQSADPQVVERNRAEFAA---YREQVHQNLKKVATQFGVSVEGVAD
G-VYREG--AFSPEHPAIAAWNQLREAVQAKVNADIQQLADKRYQLQQDR---RGASDKG
LIDQQIKQLNLTQDYYRAQY-DPVLREAGSVEKTWLWQQIKAKEGSAAVVRTDDTAIQGG
GAERASSVGERYAIAEAYQRGARGTAFSDGLRDFREIKIPGVDDRMSALEMKRLFLEG--
-----------TLS------------------PRERGALSGRITET--AQAEYIDKVLRQ
TAVFS--EDFHK---AGSVFDRLAPQDFYLSLVGDR-SGGRCYPLVRAMAVALASGGEAG
VNSLVQKLFLASAD------------PQAGSSTLLKNSLIRLHS-NVEA-----VQASRE
LGQVKLSEVVSRLAASS----GTSMFALNTQNHSMMVGSTQTAEGRRYYFYDPNVGIFAF
DSTKALSKAMQQH-LVERKLAAHYGSFGSQSQPAFNLIEIDTGKMAEV-PVGNGLN--VA
DLSRPEELAGV--------------IGQRRQVEQAVDAQQR--VSEDLRLGAALTTFDAE
QWG-ARFEVASTRLAREHQLGSQWIPIIANIEEQK-EGGYRVQFINREQPE-QTRWLATD
DGTFVEFRRFVDEHMRVFNQHF----TLEHG-QIRPRAGVSEASPVDGLNAGFAVQTLIQ
WFADKNRKDTAQGTVSPDLATALKIHSYLGLAQIGHGTLQDVVKVTELVQTALRGEAMAA
ETSLKDFASTLGHTVNEGAGVLFGGAMVGLDAYELAHAENDVQKAVFGTQLAFDSASFVT
GAAGVGAGLLGASTAAAVLGGAGVILGGLAVGFTALAQAFGAVAEDAKAVGRYFDTLDKA
YKGNGYRY-------DAEKKVLVPLAGAVVKRLDLRNNQIGFDSQYIYRTHHGSTGSGAI
NYFFWAGDFPRMIHDRGQAIEVRSGIGYKDATRTLEHGDSTAVILPGTPKSYISYEYMIL
PGSTTRHDTGFDVIRRLEEDRRFDYDFYIFPSEETIRRIRQEYVETPIEVLLDSRDRQLV
IPELP---KELHGYLNYQIKGAGG--RYLVGLNEGARVDLASEA------G-TPSRWIID
TSQLESDSISVSKDQMVVGG----VVVKLDPASNGQVLVVNAKGEVREVDFAGM--SARV
VEE--DASKWQLPGQRIEQHLSELAKAHQLHGQYVVVDNYRHE--GRNVGRAFYDVANKR
MLFTDTQVEQ-AR-NAQLGAVIGE-HAYFVDAENAAAWRVEIATGKVDAQFAP--SLNQS
AGRISRFWQEGEAVYLAR-RYQLKERE-------------------------------AE
LNFRILGDRMELVGVVGDDALLQLSARTDQHGDA-L----KTLLQGYQSQATQ----RAT
PVYSLGAPMMEPSAAALVTVFGLD--SAKVAHRYWVRTSDG---TVIKPNLAPPAGQQPP
VDAQGKPQSAWPIPADLVFAGSMPQPAGQ--EVFFFYSQKQ----KVLFRQEGPGQKVLD
GSQPSALRLATPTLANVLELNGHLLAVTEDGRVARIEATGRLSYEAVNEHWLKGRS----
--TWWQD-LAS----VNGSNATLAVFGAKAADGKSALPVWYHNGQ--VVVAASSLQGKPL
--QFLGFDSASSSARLFEP---ESGKLYLQAPMTSEALATAF-GG-DEVLEASAQLPAAT
LPMPEVQLRSAVQVDAGLRLTTVQGEIL-LRANKG---DVQLVALDKGWQQQHLGN----
---------------------------LSQALAQ-------VAEQWRAKGVLTLQGAESL
GWFDVASGRMFASTGIP--AASDLRFIGVAAES--QRSAYVYSPTEQVLYKVKEGAAQKL
GHYA----NVERIG-SS---LLL--QGG--DGRQDELAPPLIAGLDS---VVLHGGGASD
TYRFSPAMWAHYRTVVIDNDDPGQALDR-LILPVAD------------------------
-------------------------------GKNILVSRRGEDVLLTDAGSGTALVLRQV
LGSQATAHRHLQIEL--QGDSSVISVDHLVKGFAQAGSAK---DALFELSSRERQAVPTA
NDIASVT-------EAEGPSLAKLSGAMAAFADTGGAREHLPQNRQAA---QAVLVPSLT
------------------------------------------------------------
------------------------------------------------------------
------------------------------------------------------------
------------------------------------------------------------
------------------------------------------------------------
------------------------------------------------------------
------------------------------------------------------------
-----------
>P_asymbiotica_Mcf1_YP_003042199
MVRRASLKNRQRITVMAFISGDFTNLLNTLIERQIKAAGRQTEWFNMSPDERADYIRQVN
ERLQEIQQSTLSVLAAQHFQMQDNPISVGDQLQTLQQRRKQMDNVPGTPAVNAYKQQLDR
DILLYRRQQTAITHFDSTWGKALGMLSPGGLKTLNEAPLNVETATLKEVTSKEMILKEDK
VNKRAKLDAEIKRLEQQLTVQVADS-TFSPKYVTLFSELQAYKDVNARYNAFLNASSPKE
EAAALDALTKVPQASDDLPVNISLLMMEERPGYIRMNVALVNASTDGRFKDFFLEKGRLV
VPTNGVLNFSFGTAARSLAWQQQYRLKNEPPSFRSPTYAPIRSVLVKTAFVEKYFANYLV
SESTLREGFKAQLLSDGHKMLLTNVDRKVPNQIGIQVVGQALNTTISREVPLPGALSDLI
NQNADISSFQTIGLEGFRQNSYHPDRDGLFVNIHELERSVGFAGRQYLLEMPQGKTPSKT
YLSATPFVVMSVDGDKISSSHLSKAQTTELYQYNATFFEKLDQLRDDGAEASRLFEGSSE
RTEFEQQLVRLLER---NHITPAGVLETEYTYDRMRDIKGNNLNKVLWEQAFAAAVWQSV
DHDPL---LFGLAASLVKNPAVVKVLQSGYVQSDIAQAKKLLAPLYEQWRIQAVEAETLR
VASANAAQHPSNPKIQVFDQVAVERLLDGKLLTLLLAGPKGLESTDVQLRL-------TV
KGALLSHEGRSLRKQVLFHVLRPVADGL----S--KAAVPVNPHAEL----GAGKVMINN
RLNQPDPYLILNTSSEGQVYHGGSYPIKDDKYRSYNQFRP-DPNNDATRYMNDLDTPFVG
GI---SGTT--------------QTVSNALPELFSGALSI----KEYWQLQMV-------
--N----------AAFMIRNGYHS------FFETFYVAA---RYEPKGT-----------
------GSIGEDMLKMFDKYRAEGSKMALQGALYDGVMKRVLPII------------NQG
LPKADEF--HPPRFTRIGPMPALLGQAVKDLELKAGL-ASVG----DRFEPRQGSIDIHQ
FATDPIQFAKTHTISAEALVKSGRLPAEGNVQ-----------L--------VKV---TP
NLYELEYIERSTNDI-LT---NRVVAYFLGYNGPDQANAVPAYVDIPKQGEPGNFLFTGT
LSGGSLVVTSLDDNTYRVYHDGRVNSSLLYDNVVMAVDYKDYQVSGTTE-----GLATAY
-----MQYVDGEWQLAFQRQEYQQDG----QRVWPKLR----------------------
-------DGGEPLSILVADSQVGQHNQGEFAT---YREQIHQQLKKVATQFGVSVEGVAD
G-VYTEG--EFSPEHPAIAAWTRLREAVQAKVKADIDQVAGKHQQLQEAR---RTSSDTA
LIDQQIKQLNLTQDYYRAQY-DSVLREADFVEKAWLWQQIKAKDGSAAVVRIDDTAIQGG
--KRTSSVGERYAIAEAYQRGVLGTAFAYGLQNFREINIPGVDDKTSVLDMKSLFLEG--
-----------KLT------------------TEQRGALSGRITET--SQAEYIDKVLRQ
TAVFS--EDFHD---AGSVFNRLVPQDFYLLLVGDR-SGGRCYPLVRAMAVALASSGETG
INNLVQKLFFASAD------------PQAGGSTLLKNSLIRLHS-NVEA-----VQASTK
LGLSNLSEVVSRLTTTA----HTAMFALNTQNHSMMVGITVTAEGRRYYFYDPNVGIFAF
DNTKNLFNAMNKH-LVERNLAVHYGSFGSQSEPAFNLVEIDTGKMAEV-PVGNGLN--VA
DLTRFEELASV--------------IGQRRQVEQAVRAPER--VTEDLRLSTLLKTLDAE
QLG-GRFEVASTQLAQEYQLDSHWLPIIATTEELG-EGHYRVQFINSDQPE-QTLWLTTD
DSTFVEFRRFVDEHMRVLNEHF----TLENG-RMQLRRGVSEVAPVDGLNAGFTVQTLIQ
WFADKNRHDAASGVASPDLATALKIHSYLGLTQMAHGSLQDVVKITELVRTALRGEVKAA
ETSFKDFALSLGHTVNEGAGVLFGGVMVGLDAYELAHAENDVQKAVFGTQLAFDSASLVT
GVAGVGAGLVGASTTAAVLGGAGVILGGLAVGFTALAQAFGAVAEDAKAVGRYFDTVDYA
YGHNGYDHKV-----ENEKKVLVSLPGAVVKCLDLQKNQIVFDSQYIYRTHSGSTGSGEI
NYFFWIGDFPQMVHDRDQAIEVRSGIGYKEASKSLEYGDSA-IILPGTPKSYIRYEYMLL
PGATTRHDTGFDVIRRLEEDKRFDYDFYIFPGEQTIRRIHHEYVDTSIEVVLDQRDRQLV
VPKLP---KELHGYLHYEIKGNGG--KYQIGLNEGTRVKLTNVA------A---SEWIID
LSQLASNGISVSKNQLVFGG----VVVELDPVKNKSVSVVN-KGEMHVVDFSNSQPIVNL
VSV--DADGWQGPDQQIEQHLKKLNKAHQLHGHYVVVENYRHN--GRDVGRAFYDVVKDR
MLFTDTSQKQ-AR-HAQLGAVIDD-YAYFYDADNVAVWRVDIATGQVDAQFEL--WFNQC
DGKISRLWQEGDAVYLAR-HYWLKVKEQPEKRLEEQLK-DWPEEQAEELLKQRPEKRGAE
LGYKILGDRMELVSAVGDDELLQLSAGTNRHNDE-L----QVIRKGYESDGIP----RKT
PTYTLGARLIQPTSAELITVFGLD--AANVPHRYWIRTSDR---TLIKPNLAPPADQAWN
LKEGKQTRSAWKIPSDLVLAGSMPQPGGK--EVFFFYSKKE----KALFRQEGPGQAVLD
ASQPSALRVTTPALSNVINVNGHLIAITEDGYVARLDAQGQLNYAAVNEHWLKKHI----
--HWWQD-LAG----VAGFRATLAVFGVKGTN-DNLLPVWYHNGQ--VVVASAPLQDKHL
--QFLGFEADGSSARLFEL---ANGKLYRQPPMTADALAAAF-GS-EAVLKASAQLPAVS
ELMPELHLKAAEQVDAGLRLTTVKGEIL-LRTNDG---KLQLVAVDKDWQQVNLAR----
---------------------------LPQALAE-------VAGQWPTKGVLTLQGDESR
GWFDVDSGQLFSVGGILA-AADNLRFVGVDAGK---KGAYVYSPTDQALYRIQGGGV---
-HYT----SVERIG-SS---LLL--QGGEMSGRQDELTPPLIAGVDS---VVLHGGADSD
TYRLSEAMWSHYRTIVIDNDDLSQALDH-LIIPVAD------------------------
-------------------------------AEKILVSRHEDDLILTDSANGTDLVMRKV
FGNQAVTHRHLKIKL--KGSSSVISIDHLVECFTRMGVAK---DGLFELSWAIQ------
------------------------------------------------------------
------------------------------------------------------------
------------------------------------------------------------
------------------------------------------------------------
------------------------------------------------------------
------------------------------------------------------------
------------------------------------------------------------
------------------------------------------------------------
-----------
>P_temperata_Mcf1_WP_023045049
------------------------------------------------------------
------------------------------------------------------------
------------------------------------------------------------
------------------------------------------------------------
------------------------------------------------------------
------------------------------------------------------------
------------------------------------------------------------
------------------------------------------------------------
---------MSADGDKVSSSHLSKAQTKALYQYNAAFFEKQEQLRDGGTKVSHLFKDTRE
RTAFEQQLVRLFER---NHITPAGILAPEYPRDNMRDIKGNNLNKVLWEQAFAASVWQST
DNDRL---LFNLATKLVENQDMDKVLQSGYVQSDIAQAKGLLAPLYEQWRTRAVEEETQQ
VAKANEEKHPNNPKIQVFNKAAVERSLDSKLLNLLLTGHQGLESADEPLRP-------VV
KEALLSNEGRSLRKQVLFHALRPVADSL----S--KAAAPVNPHAKL----GADKVIINN
RLSQPDPYLILNANPEEQAYHDGSYLIKDDKYRSYNQFRP-DPKNKATVYMNDLDIPFVG
GI---SGTT--------------QTVSNALPELFGRALSV----KEYWQFQMA-------
--N----------AAFMIRNGYHS------FFETFYVAA---RYEPKAK-----------
----DEGSIGENMLDMFDKYRAEGSKRALQGELYDGVMARVLPII------------NQG
LPEANEF--HPPRFTRFGPSPALLGQAVKDLELKAGL-ASVG----DGFESRQGSADIHQ
FAVDPALFAKTHTLSAEVLVKSGRLPAKGNAQ-----------L--------VKV---AP
NLYELEYTEKNANHI-SA---TSVPAYFLGYSGPNQANAVPAYVDIPKKTAPGSFLFTGT
LSGSSLIVTNLDANTYRVYHDGRINSSLLYDNVVMAVDYKDYQVSGTVE-----GLAAAY
-----MQFVNDKWQLVFQRQEYQRDG----QRIWLKLR----------------------
-------DGAESLSIRDAGSQVVEGKQVEFAT---YREQVHQQLKKVATQFGVSVEGVAD
G-VYTEG--AFSPEHPAIAAWTRLREAVQAKVKTDIDQMEGKRYQLQEAR---HTSSDTA
LIDQQIKQLSLTQDYYRAQY-DPVLREAVAVENTWLWQQIKAKEGSATVVRIDDTTIQGE
--EHTSSVGERYAAAEAYQRGKQGTGFRDGLRNFREIKIPGVDDKMSALEMKRLFLGE--
-----------KLT------------------DEQRGALSGRITET--SQAEYIDKVLRQ
TAVFS--ENFHD---AGSVFERLVPQDFYLSLIGDQ-SGGRCYPLVRTMAVALASGGEAG
IDSLVQKLFFASAD------------PQAGSSTLLKNSLLRLHA-NVEA-----VQASTD
LGQFNLSEVVSRLDTTT----STSMFALNTQNHSMMVGRAVTTKGRRYYFYDPNVGIFAF
DNPKSLFRAMEQH-LVESNLTAHYGLFGSNSAPAFNLIEIDTGKMAEV-PVSNGLN--VA
DLTRFEELASV--------------IGQRRQVEQTVSTQER--VTEDLPLGTALKTFDAE
QWG-ARFEAASTRLAQKYQLDNHWLPIIATTKDLG-EGRYQIQFINRDHPE-QTRSLDTN
DSTFVEFRRFVDKHMSVLNEHF----TLEHG-RMRPRGGVSEAMPVDGLNAGFAVQTLIQ
WFADKNRHNVASGVASPDLATALKVHSYLGLAQIAHSSLQDITKVTELVRTALRGEVVAA
GTSFKDFASNLGHTVNEGAGLLFGGAMVGLDAYELAHAENDVQKAVFGTQLAFDSASFVT
GVAGVGAGLVGASTASAVLGAGGVILGGLAVGFTALAQAFGAVAEDAKAVGRYFDIVDKA
YKGNGYRY-------DDKNKVLVPLPGAVVKSLDLRNSQISFDSQYIYRTHSGSTGSGKI
NYFFWVGDFPRMVHDRSQAIEVRSGIGYKDASKSLEHSDSNVVILPGTPKSYISYEYMLL
PGATTRHDAGFDVIRKLEEDKRFDYDFYIFPGEETIRRIRHEYVDTPIEVVLDQRNWQLV
VPELP---KALHKHLHYEIKGAGG--RYQIGLNKGTWVKLTNHV------ANELSDWIID
SSQLDNDNIKVSKNPLENQLEIGGVVVKLDLTQNRQVSVVNGKGELRKVDFTGQ--LNQT
PKV--VA-VDASKQQQIEQHLSELAKAHQLHGQYVVVENYRHY------GRAFYDVAKDR
MLFTDTSQEQ-AK-HAQLGAVIGD-HAYFYDADNAVAWRVDIATGQVDAQFEP--WFNRN
AGNISRFWQEGDVVYLAR-RYQLKERE-------------------------------SE
LSYQILGDRMELVSVVGDDALLRFSARTDRHNDE-L----KVMLQDYESNSTQ----RVT
PMYTLSARLIKPTSAALVTVFGVD--AANVPHRYWIRTSDG---TLIKPNLALPADKPRY
FKEHEQTRSAWEIPVDLVLAGSIPQPGDK--EVFFFYSREQ----KALFRQEGPGQAVLN
ANQPSALRVTTPALANVINVNGHLIAMTEDGCVAQLDALGQLSYGAVNEHWLKRHT----
--HWWKD-LAD----VTGFSATLAVFGVKGADGKSVLPVWYHNGQ--VVVA--SLQDKHL
--QFLGFDADGSSARLFEP---ASGKLYLQPPMTADALAAAF-GT-DEVLDASAQLPAAS
ELIPELHLKAAEQVDAGLRLTTVKGEIL-LRTNGG---KLQLVAVDKGWQQDNRTH----
---------------------------LPQALAK-------VAGQWHTKGVLTLQDDGIQ
GWFDVGSGQTFSLGGIP--AADNLRFIGVAVGN---KGAYAYSPTDQTLYWIKDGGVQKI
NHYT----SVERIG-SS---LLL--QGGW---GQDDLTPPLIVGVDS---VVLHGGADDD
TYRLSQEMWSHYRTIIIDNDDPGQVLDR-LIMLVTD------------------------
-------------------------------AEKILVSRHEDDLMLTDSTNGTALVMRKV
FGSQAETHRHLQIEL--KGSSVMISVDHLVKGFTWEGVTK---DGLFKLSWATQ------
------------------------------------------------------------
------------------------------------------------------------
------------------------------------------------------------
------------------------------------------------------------
------------------------------------------------------------
------------------------------------------------------------
------------------------------------------------------------
------------------------------------------------------------
-----------
>P_luminescens_laumondii_Mcf1_NP_931332
---------------MVSISKDFTNLLNTLIDGQIEAASRQTEWFNMRPDERADYIRQVD
ERLQEMQQSTLSVLAAQHFQMQDSPVSVGDQLQTLQQRRQQMNDVPGTPAINAYKQQLDR
DILLYSRQQMTITHFDGTWRKALTMLNPGGSKTLNTTT-----------------LRENA
AGKQVKLDIKIKRLEQQLTMQVAASTLFGPKYVMLFSELQAYKEVNARYNALLKASS-TE
EAAALGGLTTVPPASDDLPVNISLLMMEERPGYIRMNVALVNASTDGRFKDFFLENGRLV
VSADKVFNFSFGTAARSLAWQQQYRLKSEPPSFRSPTYAPIRSVLVKTEFVEKYFANYLV
SESTLREGFKAQLLGNGRKMLLTSVDRKVPNQVGIQISGQVSNTTITREVPLASALSDLI
NQNADIASFQTIGLEGFRQNGYHPDRDGLFVNIHELERSVGFASRQYLLEMPQGN----G
YLSATPFGVMNVDDNKVSSSHLSKAQTDTLYQYNAAFFEKLEQLRDGGTKASRLFKGSED
RKAFEQQLVRLLER---NHITPAGVLAPEYFRNNMRDIKGNNLNKALWEQAFAASVWRSS
DNDPL---LFGLATRLVKNPAVVKVLQNGYVQSDIVQARGLLAPLYEQWRIRAIEVEIQR
VASANAAQHPSNPKVQVFDQAAVDRSLDDKLLTLLLTGSQGLESADAQLRP-------AV
EAVLLSNEGRSLRKQVLFHALRPVADSF----S--KAAVPVNPHAAL----GDGKVMINN
RLNQPDPYLILNTSSEEQTYHEDSYLIKDDKYRSYNQFRP-DPKNDATRYMNDLDTPFVG
GI---SGTT--------------QTVSNALPELFGGALSV----KQYWQFQMA-------
--N----------AAFMIRNGYHS------FFETLYVAA---RYEPEGA-----------
------DSIGKDMLQMFDKYRAEGSKRELWGELYDGVMARVLPII------------NQG
LPAADEF--HPPRFTYMGPKPALLGQAVKDLELKAGL-VSVG----DGFEPRQGSADIHQ
FATDPALFAKTHTISAEVLVRSGHLPAKGSAQ-----------L--------VKV---RS
GLYEIEYTKQNANSI-SS---SSVSAYFLGYNGLNQANAVPAYVDIPKHVAAGSFLFTGT
LSGGSLVVTSLDDNTYRVYHDGRFNSSLLYDNVVMAVDYKDYQISDTAG-----GFAAAY
-----MQYVNGEWQLVFQRQEYQRDG----QMVWPKLR----------------------
-------GDVEPLSIQIAGSQVVERNQAEFAT---YREQVHQQLKTVATQFGVSVEGVTD
G-VYTEG--EFSPEHPAIAAWTRLREAVQAKVKANMDPVADKLYQLQQAR---RTSSDTA
LIDQQIKQLNLTQDYYRAQY-DPILREASSVEKTWLWQQIKAKDGSVAVVQIDDTAIQGE
--ERTSSVGERYAASEVYQRGAQGTGFNDGLRNFREIKIPGVDDKMSVLEMKRRFLEG--
-----------KLT------------------HEQREALSARIAEI--SQAEYIDKVLRQ
TAMFS--EDFHD---AGSVFNRLVPQDFYLSLVGDR-TGGRCYPLVRTMAVALAGGGEAG
INSLVQKLFFASAD------------PQAGSSTLLKNSLISLHY-NVEA-----VQASTE
LGQFNLSEVVSRLAATT----GTSMFALNTQNHSMMVGSTVTAEGRRYYFYDPNVGIFAF
DNTKSLSRAMEQH-LVVRGLAAHYGSFGSKSVPAFNLIEIDTRKMAEV-PVGNGLN--VA
DLTRFEELASV--------------IGQRRQVEQVVSVQEW--VMEDLRLSPALKTFDAE
QWG-ARFEVASARLAQEHQLDSRWLPIIATTEDQG-EGRYRVQFINRDQPE-QTRWLITS
DSTFVEFRRFIDEHMAVLNEHF----TLEHG-RMRLRGGVGEAAPVDGLNAGFAVQTLIQ
WFADKNRHDAASGVISPDLATALKVHSYLNLVQMAHGGVQDIAKVTALVRTALRGEVVAA
ETSLKDFASNLGHTVNEGAGVLFGGAMVGLDAYELAHAENDVQKAVFGTQLAFDSASFVT
GAAGVGAGLVGASTAGAVLGGASVILGGLAVGFTALAQAFGAVAEDAKAVGRYFDTVDKA
YKGNGYRY-------DNKNKVLVPLAGAVIKSLDLRKHQISFDSQYIYRTHSGSTGSGEI
NYFFWVGDFPRMVHDRGQAIEVRSGIGYKDISRPLEHSDSNVVILPGTPKSYISYEYMLL
PGATTRHDAGFDVIRRLEEDKRFDYDFYIFPGEETIRRIHHEYVDTPIEVVLDQRNRQLV
VPELP---KELHSFLRYEIKGAGG--EYLIGLNEGTQVKLTSDS------ASALSRWIID
SSQLASDSISVSKNQLVVGG----VVVELDPTQNGQVLVVNGKGEVREVDFAGL--TTQV
VSE--DAGKWQVPGQQIEQHLSDLAKAHQLHGQYVVVENYSHN--GRDVGRAFYDVGKER
MLFTNTTHEQ-TR-HAQLGAVMGD-HAYFYDADNAAAWRVDIATGQVDAQFEP--WFNQN
AGQISRLWQEGDAVYLAR-RYRLKEKEAE-------------------------LEKEAE
LCYRILSDRMELVSAVGDDALIQLLARTSQHSDV-L----KAILQGYESKSIQ----RET
PMYTLGTRLLQPTSAALVTVFGVD--AAGVAHRYWIRTGDG---TLIKPNLAPPADQTPH
FKENEQTRSAWPIPADLVLAGSMPQPGGK--EVFFFYSKEQ----KVLFRQEGPGQAVLD
ASHPTALRISTPALANLVNLNGSLLAITEDGRVARLDALGQLNYEAVNEHWLKGRT----
--HWWQD-LAS----VADGRATLAVFGIKGTDGKSLLPVWYHKGQ--VIVASAPLQDKRL
--QFLGFEVDGSGARLFEP---ASGKLYRQPPMTADALAAAF-GT-DEVLEVSSQLPAAG
ELASGLHLKAVEQVDVGLRLTTVKGEIL-LQTNDG---KLQLVAVDKGWQQDNFAR----
---------------------------LPQALAE-------VADKWRTKGVLTLQGDDTQ
GWFDVGSGQVFSYGSIQ--AKDNLRFIGIAAGK---KGAYVYSPTDQALYRVKDDSVQKL
NHYT----SVERIG-SS---LLI--RGGGTGGRRDDLTPPLITGVDS---VVLHGGADND
TYRLSQEMWSHYRTVIIDNDDPGQALDR-LIMPMVD------------------------
-------------------------------AEKILVSRHEDNLMLTDSANGTTLVVRKV
FGSQAVTHQHLQIEL--EGSSSVMGVDHLVKNFIQKSYIN---GELVELSWASRQPVIEP
HVIHSVAAVPD----TGGPSLAKLSGAMASFPDIGGAREHLPQNRQSA---PAALVPPLS
------------------------------------------------------------
------------------------------------------------------------
------------------------------------------------------------
------------------------------------------------------------
------------------------------------------------------------
------------------------------------------------------------
------------------------------------------------------------
-----------
>P_luminescens_Mcf1_AAM88787
---------------MASISKDFTNLLNTLIDGQIGAASRQTEWFNMSPDERTDYIKQVD
ERLQEMQQSTLSVLAAQHFQMQDNPVSVGDQLQTLQKRRQQMTDVPGTPAINAYKQQLDR
DILLYRRQQTAMTHFDSTWRKVLVMLGPDDSKPLNATT-----------------LRENA
VDKQAKLDTEIKRLEQQLTIQVADS-TFSQKYVTLFSELQAYKDVNARYNALLKASA-TE
EAAALGALTKVPQASDDLPVNISLLMMEERPGYIRMNVALVNASTDGRFKDFFLENGRLV
VLTDGVLNFSFGTAARSLAWQQQYRLKSEPPSFRSPTYTPIRSVLVKTEFVEKYFANYLV
SESTLRGGFKAQLLGNGRKMLLTSVDRKVPNQIGIQVSGQAPNTTITREVPLASALSDLI
NQNADIASFRTIGLEGFRQSSYHPDRDGLFVNIHELERSVGFAGRQYLLEMPQDN----D
YLSATPFGVMSVDGDKVSSSHLSKAQTDTLYQYNAAFFEKLEQLRSGGMKASRLFEGSIE
RTAFVQQLVRLLER---NHITPAGVLAPEYPRDNMRDIKGNNLNKVLWEQAFAASVWRSR
DNDPL---LFRLATRLVKNPAVVKVLQNGYVQSDIAQARELLAPLYEQWRTRAVEAETQR
VASANAAQHPSNPKVHVFDQAEVERSLDDKLLILLLTGPQSLEGTDVQLRP-------MV
EAALLSNEGRSLRKQILFHALRPVADSF----S--KAAAPVNPHAEL----GVGKIMINN
RLNQPDPYLILNTSSEEQAYRDGSYLIKDDKYRSYNQFRP-DFKNDATRYMNDLDTPFVG
GI---SGTT--------------QTVSNVLTELFGGALSV----KQYWQFQMA-------
--N----------AAFMIRNGYHS------FFETFYVAA---RYEPEGA-----------
------DSIGKEMLQMFDKYRVEGSKKALQGKLYDGVMARVLPII------------NQG
LSAADEF--HPPRFTRIGPRPALLGQAVKDLELKAGL-TSVG----DGFEPRQGSADIHQ
FVTDPVLFAKTHTVSAEALVRSGRLPAEGSAQ-----------L--------VKV---GS
GLYELEYTEQSANDI-SS---SSIPAYFLGYNGPNQANAVPAYVDIPKRTIAGNFLFTGT
LSGGSLVVTSLDANTFRVYHDGRVNSSLLYDNVVMAVDYKDYQIAGTAE-----GLAAAY
-----MQYVNHEWQLVLQRQEYQRDG----QMLRLRLR----------------------
-------DDEEPLSIQVADSQVVERNQAQFVA---YREQIHQQLKKVATQFEVSISGVSD
G-VYTEG--EFSPDHPAIAAWAKLCAEVYDRINADTKQLVDKRNKLYENR---RNTIRRD
LINQQIKQLNITLEYYKAQY-DTVLREAGFVEQSWLWQQIKAKNGSAAVVRIDDTAIQGG
GKQRTDSVGERYAISEAYQRGARGTGFSDGLRNFREIEIPGVDDKMSALEMKRLFLEG--
-----------KLT------------------SEQQGALSGRITET--SRAEYIDKVLRQ
TAVFS--EDFHD---AGSVFDRLVPQDFYLSLVGDR-SGGRCYPLVRAMTVALASGGEAG
INSLVQKLFFASAD------------PQAGSSTLLRNSLIKLHS-NVEA-----VQASTE
LGQFGLSEVVSRLAATT----GTSMFALNTQNHSMMVGSTVTTEGRRYYFYDPNVGIFAF
DNTKSLSRAMEQH-LVGRRLAVHYGSFGSKSAPAFNLIEIDTGKMAEV-PVGNGLN--VA
DLTRFEELSSV--------------IGQRRQVEQVMSAQER--ITEDLQLSTALQAFDAE
QWG-ARFEAASTRLAQEHQLDSRWLPIIATTEEQG-EGRYRVQFINRDQPE-QTRWLDTD
DSTFVEFRRFVDEHMSVLNEHF----TLESG-RMRPRGGVGEAAPVDGLNAGFAVQALIQ
WFSDKNRHDAANGMASPDLATALKVHSYLNFVQMVHGGVQDVIKVTALVRTALRGEVVAA
QTSFKEFALSLGHTVNEGVGVLFGGAMIGLDAYELAHAENDVQKAVFGTQLAFDSASFVT
GAAGIGAGLVGASTAGAVLGGAGVILGGLAVGFTALAQAFGAVAEDAKAVGRYFDTVDKA
YKGNGYRY-------DNEKQVLVPLAGAVIKTLDLSKNQIDFDSQYIYRTHSGSTGSGKI
NYFFWVGDFPRMVHDRGQAIEVRSGIGYKDVSRPLEHGDSNVVILPGTPKSYISYEYMLL
PGATTRHDAGFDVIRRLEEDKRFDYDFYIFPGEETIRRIHHEYVDTPIEVVLDQRNRQLV
APELP---KELHGFLCYEIKGAGG--EYLIGLNEGAKVNLTSDV------A---STWIID
SSQLASDSISVSKDQLLVGEKGKEVVVKLYLAQNSQVLVVNGKGEVRKVDFTSL--TAQV
ISE--DASKWQVPGQQIEQHLSDLAKAHQLHGQYVVVENYRHQ--GRDVGRAFYDVTKDR
MLFTDTTNEQ-AK-RAQLGAVMGD-YAYFYDADNAVAWRVDIATGQVDAQFEP--WFNQN
AGHISRFWQEGDVVYLAR-RYRLKERE-------------------------------AE
LGYRIIGDRMELVSAVGDDALLQLSARIGRHGDE-L----EAILQGYRSNSTQ----RGT
LMYTLGARLIQPTSAALVTVFGVD--AAGVPHRYWIRTSDG---TLIKPNLAPPADQTLH
FEAHEQTRSAWQIPADLVLAGSMPLLGGK--EVFFFYSKEQ----KTLFRQEGPGQEVLD
ANQPSALRVTTPALTNVINLNGHLVVVTEDGRVARLDALGQLSYAAVNEHWLKGRI----
--HWWQD-LTS----VTDGRATLAVFGVKDTDGKSLLPVWYHNGQ--VVVASAALQDKHP
--QFLGFEVDGSSARLFEP---ASGKLYRQPAMTADALAAAF-GT-DEVLEASAQLPAAN
ELEPELHLKAAEQVDAGLRLTTVKGEIL-LRTHDG---KLQLVAVDKDWQQDNLVR----
---------------------------LSQALAE-------VAGQWRVKGVLTLQGDDTQ
GWFDVGSGQVFSIGGIP--ATDNLRFIGIAVGK---KGAYVYNPTDQMLYQVKESGAQKL
NHYA----DVERIG-SS---LLL--QDGGKG----DLSPMLIAGVDS---VVLHGGAGSD
TYRLSQTMWSYYRTVVIDNDDPNQVLDR-LIILAVD------------------------
-------------------------------AEKIFVSRHEDDLMLTDSVNGTVLVIRKV
FGSQAVTHRHLQIDL--EGSSSVISVDHLVKGFTRLGTAN---IGLFELPWAI-------
------------------------------------------------------------
------------------------------------------------------------
------------------------------------------------------------
------------------------------------------------------------
------------------------------------------------------------
------------------------------------------------------------
------------------------------------------------------------
------------------------------------------------------------
-----------
>P_luminescens_laumondii_Mcf2_NP_930360
------------------------------------------------------------
------------------------------------------------------------
------------------------------------------------------------
------------------------------------------------------------
------------------------------------------------------------
------------------------------------------------------------
------------------------------------------------------------
------------------------------------------------------------
------------------------------------------------------------
------------------------------------------------------------
---------------------------------MLASAQAT-------------------
-----FREMRSKPKIQTLVQEI----------------KKGFRENGREWSPELFQQQKML
ERALESNAYW------RYSNDRPVGISR---LDKSEQQAFVSYIKTLATRITTID-----
---------ILVQGNEKTA----LSLQTDDALNNAEAFRM-LPKDFAQRYGTRGKLGARL
TINVNKAHF--------------NLLARALPQLFNDNN-------RGWLEQAK------I
MGPKNLGSRTDQAVIYLSKAGIEHAQTISEKLSELLPATAFVEHTPTGMYRVGKGISYSE
TAAGGSSSHGQSRAQLIA---AAGTQSLL----------TDIPIE---------------
--KTLTH--TLQTRGYDVHNPALLSQALRDSELKGTL-APMS----GDSEPRQVSANIHQ
FAADPVLFAKSNTINTETLIRSGSFPAEGNAQ-----------L--------VKI---ES
GLYELEYTDRSANDDVA-AGANSIPAYFLDYDSADQANASPAYVDIPKHAIAESFLFTGT
LSGGSVVVTSLDANTYRVYHDGRVNSSLLYDNVVMAVDDKDYRVAATTD-----SLAVAY
-----MQYVNDEWQLVFQRQEYQQDG----QRLRLKLR----------------------
-------GDEEPLSIQIADSQVTERNQAQFAT---YREQVHQQLKKVATQFGVSVEGIAD
G-VYTEG--EFSPDHPAIAAWTKLHAEVDDKINADIKQLVDKRSKLYEEQ---RNTSQHN
LIDQQIKQINITLEYYKAQY-NTVLREAGFVEQSWLWQQIKSKDGMAAVVRIDNTPIQNS
GLEHTSSIGERYVIADAYQHRVHGTAFTDGQRNFRDISIPGMYDRMSALEMKILFLKG--
-----------QLT------------------PKQQSALSAHITET--SQAEYIDKVLKW
TAVYS--EDFHR---AGSSFDRLVPQDFYLSLVGDK-SGGRCYPLVRAMAVALANSGEAG
INNLVEKLFLAAAD------------PHAGSSTLLKNSLIKLHSDNLEA-----VQASTT
RGQVTLSEVVSLLKKAT----KTSTFALNTPNHSMMVGSMVGLEGRRYYFYDPNVGIFAF
NNTSRFLEAMKHH-LVGRKLAAHYGSLGDKLTPIFNLVEIDASKMAKV-PVGNDLN--VA
DLTRPDELTTV--------------IEQRRQVEQAVNTQVR--IAKDTRLHTALATLDAE
QWG-SRFAEASTRIAQENNLDQRWMPVIGNTEDQG-KGHYRIQFINRDQPE-ETRWVSSG
DATFIEFRRFVDEHVLTLGQHF----TFEHG-QIQPKGGIGEAAPVDGLNAGFAIQSLIQ
WFTDKNRNDAARGIASPDLATALKVHSYLNLVQMAHGGVQDVTKVTELVRTALRGEVVAA
ETSLKDFTSILGHTVNEGAGVLFGGAMVGLDAYELAHAENDVQKAVFGTQLAFDSASFVT
GTAGVGAGLVGASTAGAVLGSGGVILGGLAVGFTALAQAFGVVAEDAKAVGRYFDTIDKA
YKGNGYRY-------DNEKKVLVPLAGAVIKTLDLRKHQIDFDSQYIYRTHSGSTGSGRI
NYFFWIGDFPKMVRDRSQAIEVRSGIGYKDVSHKLDHSDSNVLILPGTPKSFISYEYIQL
PSATTRHDAGFDVIRRLEEDKRFDYDFYIFPGEVTIRRIHQEYMATPIEVVLDQRNRQLI
VPELP---KELHGYLHYEIKGAGG--EYLIGLNESASVKLTSDVPHN-LVGSAPSRWIID
SSQLASDSISVSKNRLVVGG----VVVELDSDRKEQVLVVNCKGEVREVDFSNL--TTQV
VSE--DASKWQVPGYSIEQHLSDLAKAHQLHGQYAVVENYRYN--ERNVGRAFYDVAKDR
MLFTDTPHKQ-AR-HAQLGAVMGD-HAYFYDADNAAAWRVDIATGQVDAQFEP--WFNQS
AGQICRLWQEGNAVYLAR-RYQLKGKE-------------------------------AE
LSYRLLGDRMELVSAVGDDALLQLSARTGLHSDE-L----KTILQGYENNSIQ----RET
PMYTLGARLIQPTSAALVTVFGVD--AAGVAHRYWIRTGDG---TLIKPNLAPPADRTLH
FEAHEQAHSAWPIPADLVLAGSMPQPGGKEVEVFFFYSKEQ----KVLFRQEGPGQMVLD
ANHPSALRINTPALANLVNLNGSLLAITEDGRVARLDAQGQLNYEAVNEHWLKGRT----
--HWWQD-LAN----ITDSTTTLAVFGVKGTDGNSLLPVWYHNGQ--VVVASAALQGKSL
--QFLGFETDGASARLFEP---ESGKLYRQPAMTANALAAAF-GGTGQILSASAQLPSAS
ELTPELHLKAAQQVDTGMRLITVKGEIL-LRTNNG---ELQLVGVDKGWRQNNLTH----
---------------------------LPQALAK-------LADQWQAKGVLTLQDNKEL
GWFDIGSGQVFWSNGIP--VSHNLRFVGIAAGE---KAAYVYSPMTQALYQIKDGNAQML
NKFT----GVERIG-SS---LLL--QGGGVDGSKDDLTPPLIDGVDS---VVLHGGADND
IYRLSKAMWSHYHTIVIDNDDRSQALDR-LILPLAD------------------------
-------------------------------PESILVNRRDDDLMLTDSSNGTALMVRQV
FGSQAMAHRHLQIEL--EGSSSVINVDHLVEGFTQRGYTK---KGLVELSWASKQSVITT
H---AVDAVPG----AERPNLAKLSGAMASFPDTGAAREHLSRIRQAS---QTMLAPSLP
S-----------------------------------------------------------
------------------------------------------------------------
------------------------------------------------------------
------------------------------------------------------------
------------------------------------------------------------
------------------------------------------------------------
------------------------------------------------------------
-----------
>P_luminescens_Mcf2_AAR21118
------------------------------------------------------------
------------------------------------------------------------
------------------------------------------------------------
------------------------------------------------------------
------------------------------------------------------------
------------------------------------------------------------
------------------------------------------------------------
------------------------------------------------------------
------------------------------------------------------------
------------------------------------------------------------
-------------------------MPSNSYQSLLASAQAT-------------------
-----FKEMKSKPKIQMLIQEI----------------KKGFRENGRKWSPQLLQQQKTL
EQTLEGNAYR------RYSNDRPVGISS---LDKNEQQAFVGYIKALATRATTVD-----
---------ILVQGNEKTA----LASQTDDALGNAEAFRM-LPKDFAQRYGARGKLGARL
TINVSKVHF--------------NVLARALTQLFNDDN-------RGWLEQAK------I
MGPKNLGSRTDQAVIYLSRAGIEHAQTIGKKLNELLPATAFVEHTPTGMYRVGKGISYSE
TAAGGSSSHGQSRAQLIA---AAGTHSLL----------TDIPIE---------------
--KALAH--TLQTRGYDVHNPALLSQALRDSELKGEL-VPMN----GGSEPRRGSADIHQ
FAANPVLFAKSNTINAETLIRSGSLPAEGNAL-----------L--------VKI---GS
GLYELDYTDRNANNDVAAEGANSMPAYFLGYDSTDQANASPAYVDIPKHAIAGSFLFTGT
LSGGSVVVTSLDANTYRVYHDGRVNSSLLYDNVVMAVDYKDYQAAATTE-----NLAVAY
-----MQYVNDQWQLALQRQEYQQDG----QTLRLKLR----------------------
-------GGEEPLSIQIADSQVIERNQAQFAT---YREEIHQRLKKVAAQFGVSVEGIAD
G-VYREG--EFSLDHPAIAAWTKLRTEVYDRINTDTKQLTNKRDKLYEER---RTSSRHD
LIDQQIKQINITLEYYKAQY-DTVLREASFVEQSWLWQQIKSRDGMAAVVRIDNTSMQNS
GPEHTSSVGERYAIAEAHQHNVHGTAFTNGQRHFRDINIPGLYDRMSALEMKSLFLKG--
-----------QLT------------------PEQQGALSVHITET--SQAEYIDKVLKW
TAVYS--EDFHR---AGSSFDRLAPQDFYLSLVGDK-SGGRCYPLVRAMAVALANNGETG
INSLVEKLFLAAAD------------PHASSSTLLTNSLIRLHSNNVEA-----VQASTA
RGQVKLSEVVSLLKGAT----KTSMFALNTPNHSMMVGNTIGLEGRRYYFYDPNVGIFAF
NDAVSFFRAMKNH-LVGRKLAAHYGSLGDELTPIFNLVEIDTGKMAKV-PVGNDLN--VA
DLTRPDELTTV--------------IEQRRQVEQAVNAQVR--IAKDARLHTALATLDAE
QWG-ARFAEASTRLAQENNLDQRWMPVISNTEDQG-EGRYRVQFINRDQPE-ETRWVSSG
DTTFIEFRRFVDEHMLTLSQHF----TFEHG-QIRPKSGISEAAPVDGLNAGFAIQTLIQ
WFADKNRNDAARGIASPDLATALKVHSYLNFVQMAHGGVQDVTKITALVRTALRGEVMAA
ETSLKDFTSILGHTVNEGAGVLFGGAMVGLDAYELAHAENDVQKAVFGTQLAFDSASFVT
GTAGVGAGLMGASTAGAVLGGAGVILGGLAVGFTALAQAFGAVAEDAKAVGRYFNTLDDA
YKGNGYRY-------DNEKKVLVPLPGAVIKTLDLRKNQIDFDSQYIYRTHSGSTGSGRI
NYFFWIGDFPKMVHDRSQAIEVRSGIGYKDASRSLEHGDSNVVILPGTPKSYINYEYMQL
PGATTRHDAGFDVIRRLEEDKRFDYDFYIFPGEVTIRRIHQEYVATPIEVVLDQRNRQLI
VPELP---KELHGYLHYEIKGAGG--EYLIGLNEGASVKLTSDAPHN-LVGSTPSRWIID
SSQLASDSISVSKNRLVVGG----MAVELDSDWKEQVLVVNRKGEVREVDFASL--TAQV
VSE--DASKWQVPGQQIEQHLNDLAKAHQLHGQYVVVENYSHN--GRDVGRAFYDVTNKR
MLFTDTTHEQ-TK-HAQLGAVMGN-HAYFYDADNAAAWRVDIATGQIDAQFEP--WFNQS
AGQISRLWQEGDAVYLAR-RYQLKGKE-------------------------------AE
LSYRLLGDRMELVSAVGDDALLQLSARTGRHGDE-L----KTILQGYESNSTQ----RET
PTYMLGARLIQPTSAALVTVFGVD--TAGVAHRYWIRTSDG---TLIKPNLAPPADWTLH
FEAHEQTRSAWPIPADLVLAGSIPRPAGT--EVFFFYSKEQ----KALFRQEGPGQTVLD
ANHPSALRISTPELANLVNLNGSLLAITEDGRVARLDAQGQLNYEAVNEHWLKGRT----
--HWWRD-LAN----ITDT-TTLAVFGIKGSDGKSLLPVWYHNGQ--VVAASAALSDKSL
--QFLGFEMDGTSARLFEP---ESGKLYRQPAMTANALAAAF-GA-DQVLDDSAQLPAAS
ELTPELHLKSAQQVDVGMRLITVKGEIL-LRTNNG---ELQLVGVDKGWQQNNLAQ----
---------------------------LSQALTK-------LADQWQAKGILTLQDNKEP
GWFDIGSGQIFSGNGIP--VSDNLRFVGIAAGE---KAAYVYSPTTQALYQIKDGNAQML
NKFT----AVERIG-SS---LLL--QGGGVGGSKDDLTPPIIAGVDS---VVLHGGADDD
TYRLNKAMWSHYRTVIIDNDDRGQALDR-LILPLAD------------------------
-------------------------------PQSILVNRHDDDLVLTDSSNGTALVVRQV
FGSQAMAHRHLQIEL--EGSSSVINVDHLVEGFTRRSYTK---EGLMELSWASNQPVITT
H---AVDAVPG----AEKPNLAKLSGAMASFPDTGGAREHLPQIRQAS---LSVLVSSLS
------------------------------------------------------------
------------------------------------------------------------
------------------------------------------------------------
------------------------------------------------------------
------------------------------------------------------------
------------------------------------------------------------
------------------------------------------------------------
-----------
>Xenorhabdus_nematophila_Mcf2_YP_003712268
------------------------------------------------------------
------------------------------------------------------------
------------------------------------------------------------
------------------------------------------------------------
------------------------------------------------------------
------------------------------------------------------------
------------------------------------------------------------
------------------------------------------------------------
------------------------------------------------------------
------------------------------------------------------------
-------------------------MPNNSYQSLLMSAQTT-------------------
-----FREIQRKPYIKELIQAI----------------KQGFSESGHKWTPELISKQKRL
EKALEADAYK------RYSNDKPADISG---LNEDEQQSFVNYIKTLAAGTTTVD-----
---------ILVQGSEQTA----LSSQTDAALGAADAFRV-FPKDFQQRHSTRSGIGARL
TINVDKAHF--------------NSLTNALTQLFNDDN-------RGWLEQAK------I
MGPKNLGRRTDQAVIYLSSAGIEHAHEIGRKLNELLPATAFIKHTPIGMYHVSKGISYSE
TVDGESSSHGQSRARLIA---AAGTESLL----------TSTPIE---------------
--KTLMR--TLQRRGYDVSNPALLAQAVRDRELKGGL-VPMG----GGTEPREGSADIRQ
LATNPVSFAESNTISAETLVRAGRLPAEGRAQ-----------L--------VKV---RT
GLYEVEYTDLTE------GNANSVPAYFLGYNGANQANTLPAYVDIPKQAVPGSFLFTGS
LSGCSIVVTNLDDNTYRVYHDGRVNSSLLYDNVVMAVDYQDYQVAGTAE-----GLAAAY
-----MQYVNGEWQLVFQRQEYQRDG----HTLWPKLR----------------------
-------SNEEPLSIKTADSQVTAHNQAQFSD---YREKIHQKLKEVAAQFGIPAEGISD
G-VYEEG--EFSSHHSAIAAWIGLRDQVQAKITADTQQLVNQRSDLYQIRNRTRDSGQLV
LIDQQIKQLNITLEFYKEQY-DSVLREVFSVEQSWLWQQIKSRNGIDAVLQINDTAIQGG
GQDRNLSLGERYVIAETYQRREANPELIDGLRNFQDVSIPGFDDRMSALEMKGLFFGS--
-----------QLT------------------PKQRGALISRITQA--SQAEYIDQVLKQ
TAVFS--EDFQL---AGSISSHLVPQDFYLSLVGDV-SAGRCYPLVRAMAVALASSGEAG
INSLVEKLFLAAAS------------PQEGSSTLLKNSLVRLHS-NVEA-----VQASTV
RGQVTLSETVSLLKESA----GTSTFALNTRNHAMMVGVTVGAEGRRYYFYDPNVGIFAF
DNMKNFSRAMEKH-LVERKLAVHYGALGSKSTPVFNLVEIDPVKMARV-PVGNGLD--VA
DLTRPDELATV--------------IEQRQWVKQTINAQEK--IAKDVQLHTALVTLDAE
QWG-EKFDKAITELAGEHKLDQRWVPVIDNIKEKS-EGGYRVQFINRDNLE--EKWVNSN
DGTFVKFRHFIDEHMRTLSQHF----TLERG-QMRHKGGVGEAAPIDGLNAGFAVQTLIQ
WFANKNRNDAAHGISSPDLATALKIHSYLNYAQMTHSSINDVMKVTELVHTALRGEVVGA
ETSLKEFSSALAHTANEGIGLLFGGAFIGLDAYELTHAETDTQKAVFGTQLAFDSASFVT
GAAGVGAGMVGASTTAAVLGGAGVILGGLAVGFTALAQAFGAVAEDAKAVGHYFDMLDKA
YEGNGYRY-------DSKQDVLVPLAGAVIKTLDLRNKQVGFDSQYIYRTHSGSTGSGEI
NYFFWIGDFPRMVHDRSQAIEVRSGIGHKKASRDLEHSDSNVLILPGTPKSFINYEYMQL
PGATTRHDAGFDVIRRLEEDKRFDYDFYIFPGEVTIRRIHQEYVATPIEVMLDQSSRKLI
VPDLP---KELHGYLHYEIKGAGG--EYLIGLNEGTSVKLMSDVPKPDGSGNIPSRWIID
SSQLDNGTIKVLENRLEIGG----VVVEIDPSRNGQVLVVNSKNEVHEINFSAQ--TADV
VRE--DASKWQVSGQQIEQHLKDLAKAHQLHGQYVVVENYKHN--GRDVGQAFYDVAKER
MIFTDTTQEQ-AKHHAQLGAVMGD-HAYFYDANNAVAWRVEIATGQVDAQFMP--WFNYN
AGKISRLWQEGDAVYLAR-HYQLKERE-------------------------------AE
LSYRIVGDRMELVSAVGSDEVLQHLASTDQHADA-L----DTLLESYENNSTQ----GVI
SAYTLGTRQIKPTSADLITVFGID--ANDVKHRYWIRTSDG---TLIKPNLAPPADNTLY
FEAHKQTRSNWQIPADLVLAGSIFDLSGK--EVFFFYSNEL----KLLFRQEGSGQTVLD
ASHPTALRVSTPSLANVVNLNGSLLAITKDGRVAQLNAQGQLNYEAVNEHWLKGHP----
--QWWQD-LAS----VTGSGATLAVFGVKGTDGESPLPVWYHNGQ--VVVASAALQGKSL
--QFLGFEAGGTSARLFEP---ESGKLYHQPAMTANALAVAF-GS-DHVLDASAQLPVAS
ELTPELSLKEVQQVDVGMRLITTKGEIL-LRSNNG---KLQLVGVDKAWLQNNKTD----
---------------------------QIQALTK-------LADQWHAEGTLTLQSSSIP
SWFDIGSGQIFAGNEIP--ASDHLSFVGTNAKN---KTAYVYNQTTQELYQLNNYKDKIL
NKIN----GVERVN-SS---LLL--QGGR---SADTLMPPIIDGVDS---LVLYGGANHD
TYKFTKEMWDHYRTVIIDNNDPAQALDR-LILPIAN------------------------
-------------------------------PQSILVSQHNNDLMLTDTGNGTALVVRQA
FVSKDK--THLHINL--EGASSEINVEHLVKNLSKQNDTH---GMLMDLSWANRQPAKPA
IASDTVTIVSE----AEGQSLGNLIGAMASFPDVGSVQGNMLQSLQPAKVEQPLLLPNLN
AVII--------------------------------------------------------
------------------------------------------------------------
------------------------------------------------------------
------------------------------------------------------------
------------------------------------------------------------
------------------------------------------------------------
------------------------------------------------------------
-----------
>Xenorhabdus_szentirmaii_Mcf2_CDL84642
------------------------------------------------------------
------------------------------------------------------------
------------------------------------------------------------
------------------------------------------------------------
------------------------------------------------------------
------------------------------------------------------------
------------------------------------------------------------
------------------------------------------------------------
------------------------------------------------------------
------------------------------------------------------------
-------------------------MPNNSYQSLLMSAQAT-------------------
-----LKEIQRKPDIKVLIQAI----------------KQGFSESGHKWTPELIGQQKML
EKTLEKDAYM------RYSNDKPADISG---LNESEQRSFVNDIKTLAARTTTAD-----
---------ILVQGSENTA----LSSQTDAALGTADAFRV-IPKDFKQRHSTRSKVGARL
TINVDKAHF--------------SSLASALTRLFNDDN-------RGWLEQAK------I
MGPKNLGRRTDQAVIYLSNAGVEHAHAIGRQLNELLPATAFIRHTPIGMYHVDKGISYSE
TVEGESSSHGQSRARLIA---AAATESLL----------TNAPLE---------------
--KTLGK--TLQRRGYDVSNPALLAQAVRDRELKGGL-MPIG----NGTESREGSADIQQ
FAADPVSFAESNTISVEALVRAGQLPAEGHAQ-----------L--------VKV---KP
GLYEVEYIDLGTNNV--AGSTNSVPAYFLGYNGANQAKALPAYVDIPKQAVPGSFLFTGS
LSGCSIVVTHLDDNTYRVYHDGRVNSSLLYDNVVMAVDYQDYQVAGTAE-----GLAAAY
-----MQYVDGEWQLVFQRQEYQREG----HMLWPKLR----------------------
-------NGEEPLSIQVADSQVTAHGQAKFTD---YREKIHQKLKEVADQFGISTEGISD
G-IYKEG--EFSPHHSAIAAWIGLRDKVQDKITADTQQLVDKRSDLYQLRNSTRDSAKLA
FIDQQIKQLNITLDFYKEQY-DSVLREVFSVEQSWLWQQIKSKNGMDAVLQINDTAIQGG
GQEHNLSLGERYAIAEAYQRRETPPEFIDGLRHFQDVSIPGFDDRMSTLEMKDLFFDS--
-----------QLT------------------PKQRGALVGRITKA--SQAEYIDKVLNQ
TAVFS--EDFQR---AGSISSQLVPQDFYLSLVGDV-SGGRCYPLVRAMAVALSGNGEVG
VNSLVEKLFSAAAS------------PQEGSSTLLKNSLARLHS-NVEA-----VQASTA
RGQVTLPEVSSLLKESA----GTSTFALNTRNHAMMVGVTVGAEGRRYYFYDPNVGIFAF
DNVENFSHAMEKH-LVTRKLAVHYGAFGSKSTPAFNLVEIDPAKMAKV-PVGNGLD--VA
DLTRPDELATV--------------IEQRQWAKQVVNTQEK--VAESTQLRTALVTLDAE
LWG-ERFDNAITELARENGLDQRWMPVIDNIKEQD-EGPYRIQFINRDNLE--EMWINSS
DDTFIKFRHFIDEHMRTLGQHF----TLERG-QIQHNGGVGEAAPVDGLNAGFAVQTLIQ
WFANKNRNDAAQGISSPDLATALKIHSYLNYAQMAHSSINDVVKVTELVRTALRGEVVGA
ETSLKEFSSALAHTANEGIGLLFGGAFVGLDAYELAHAETDTQKAVFGTQLAFDSASFVT
GAAGFGAGMVGASTTAAVLGGAGVILGGLAVGFTALAQAFGAVAEDAKAVGRYFDLLDKA
YAGNGYRY-------DSGQDVLVPLAGAVIKTLDLRNKQVGFDSQYIYRTHSGPTGSGKI
NYFFWVGDSPRMVHDRSQAIEVRSGIGHKEASHKLDHNDSNVLILPGTPKSFIKYEYMIL
PGATTRGDTGFDVIRKLEDDKRFDYDFYVFPSEYTIRRIHQEYVATPVEVILDQRSRKLI
VPELP---KELRGYLHYEIKGAGG--EYLIGLNEGASVKLMSDVIKPDGT----SRWIID
SSQLDSDTIKVTKNRLEIGG----VVVELDPSQNGQVLLVNSNNEVREINFSTL--TADV
IKE--DASKWQVPGQQIEQHLSDLAKAHQLHGQYVVVENYSHN--GHDVGQAFYDVAKDR
MIFTDTTQEQ-AK-HAQLGAVMGD-HAYFYDADNAAAWRVDIATGQVDAQFMP--WFNHN
AGKISRLWQEGNAVYLAR-HYQLKERA-------------------------------AE
LGYRIVGDRMELVSVVGDHELLQQLANTDRHGDV-L----GAIRQSYESNSTR----GEL
STYTLGTQQVQPTGADLITVFGVD--ADNVKHRYWIRTNDG---TLIKPNLAPPADNTLS
LEELKQARSHWQIPADLVLAGSITTPAGK--EVFFFYSHEQ----KVLFRQEGPGQTELD
ASHPTALRVSTPPLANVVNLNGGLLAITEDGRVAQLNASGQLNYEAVNEHWLKERT----
--HWWQD-LAG----VAGSGATLAVFGVKGTDGKSQLPVWYHNGQ--VVVASAELQGKPL
--QFLGFEAGSTSARFFEP---ESGKLYYQPAMTASELAAAF-GS-DQVLDTSAQIPVAS
ELTPELSLKEVQLVDVGMRLTTTKGEIL-FRANNG---KLQLIGVDEVWQSNNKTD----
---------------------------QAQALSE-------LASQWHAQGALTLQSHNTP
SWFDVGSGQKFVGNGIR--TSDHLSFIGADAKN---KTAYVYDQTNQKLYCLNDDKTLTI
NKLN----DVERIN-SS---LLL--QGGE---ADDNLTPPLIDGVDS---LLLYGGANHD
SYNFTREAWDHYRTVIIDNNDPAQKLDR-LILPIAN------------------------
-------------------------------PESILVSQHNDDLMLTDTGNGTALVVRQA
FDHKVK--THLHINL--EGTSSMINVDDLVKRLSKANDTQGSQDMLMDLSWASRQAVKPA
MMADAVATFSE----EENLILGNLVGAMAAFPDAGSVQGNTLQNLQPAEAEQPLMLPNPK
ISLL--------------------------------------------------------
------------------------------------------------------------
------------------------------------------------------------
------------------------------------------------------------
------------------------------------------------------------
------------------------------------------------------------
------------------------------------------------------------
-----------
