# Supplementary material for: Candidate pathogenicity islands in the genome of ‘Candidatus Rickettsiella isopodorum’, an intracellular bacterium infecting terrestrial isopod crustaceans
Source: PeerJ. 2016 Dec 21;4:e2806. doi: 10.7717/peerj.2806 (PMC5181103; doi:10.7717/peerj.2806)
Supplement: Supplemental Information 2 [file peerj-04-2806-s002.zip › Supplement/mlst_phylogeny/concatenated_alignment.fasta]

>Rickettsiella_grylli
------------ATGTTTAAATTTTTAAAACGCAAAGAATCTCCTATGAATGTGCGTGAGGGGAATGAATCCCTGGAACGTAAAGACCATTTTCTTTATCGAATAAAAAATAGTTTACTGAAAACACGCCATCAGTTTACTGAAAATCTTGCCCATCTTCTATTCGGTAAAAAAAAGATTGACGCCGAATTAATAGATGAAATAGTCGATTTGCTTTTAATGGCCGATGTGGGTTCTACCGTGACCGAAGCGATTATCCAACGCTTAACGGTGAAATTAGAACGGAACCATTTAACAGACGGCCAAGTGATATGGGACGTATTAAAACAACAATTAGGTGAATTATTGCAACCGTGTGAAGCCCCGTTAATGATTGATTCAACCCATAAACCGATGGTTATTTTAGTGGTTGGCGTGAATGGTGTAGGTAAGACAACCAGTATTGGGAAGCTTGCCTATTATTTAAAAAAACAAGGTAAGAAAGTGATGTTAGCAGCAGGGGATACCTTTCGGGCTGCGGCGACTGAACAACTCACCATCTGGGCAGAACGTAATCAGATTCCCATTATTGCGCAGCATCAGGGCGCAGATAGTGCTTCTGTGATTTATGATGCATTCCAAGCCGCGAAAGCAAGAAATATTGACGTATTGATTGCAGATACTGCGGGAAGGTTCCATACGAAAAACAATTTAATGCAAGAATTACAAAAGATTAAAAAGGTGATGGGCAAACTGGATGTAAGCGCCCCCCATGAAATTATGTTGATTTTAGACGCAAATACCGGCCAGAATGCGTTAATGCAAGCGCAAGTCTTTCATGAAGCCTTAGGCTTAACCGGCTTGATGCTGACTAAATTAGATGGGACTGCCAAAGGAGGAGTCATTTTTGCTATCGCCGAAAAATTGGGTCTACCTATTCGCTTTGTGGGGCTCGGTGAAGCCATGAGTGATATACATGTTTTCTCTGCAAAGGAATTTGTTGAGGCTTTATTTTCTTTGGAAAAA--- ---------------------------------------------------------------------------------------------------AGCAAAGGTCCTGCCGTTCGTGCAACCCGAGCACAGATGGACCGCAACCTCTATAAGCAAGCGATACGTAACGCTTTAGAAAATCAAGCTAATTTATTTATTTTTCAGCAAAGTGTGGATAATATCATCCTTCAATCGGATCGCATTGTGGGTGTGGTTACACAGATGGGATTGCAATTTTATGCCCAGTCTGTGGTACTGACAGCAGGCACCTTTTTAGCAGGAAAAATTCATATCGGTTTGCAACAGGCCAACGGAGGGCGTGCGGGTGAACCGGCAGCAAATACGCTCGCTGAAAAATTACGTCAATTACCCTTTCGGGTTAAACGTTTAAAAACAGGGACGCCTCCGCGTCTCGATGGTCGAACCATTAATTATCAGGTTTTAGTCGAGCAGCCTAGCGATACGCCATTGCCTGTATTTTCTGACTTAGGAAATGTCAAACAACATCCGGAACAGCGGAGTTGTTTTATTACCTATACGAATGAA-ACCACACATACTATCATTCGTCACGGTTTAGATCGTTCGCCTCTTTATAGTGGTCTCATCGCTGGAGTAGGGCCTCGTTATTGTCCCTCTATTGAGGATAAAGTGGTTCGTTTTGCAGATAAATCTGCGCATCAAATTTTTCTTGAACCGGAGGGTCTGGATACACATGAGATTTACCCGAATGGTATTTCGACCAGCCTTCCTTTTGACGTCCAATATGATTTAATTCATAGCATCGAAGGATTAGAACAGGCACATATTACACGCCCAGGTTATGCGATAGAATATGATTTTTTT------------------------------------------------------------------------ ATTGGCAGTTTGCGAGCTTTTCTACCGGGCTCATTAGTAGATGTACGTCCCATACGTGATTCTAGTATTATTGAAGGTAAAGATCTCGAATTTAAAGTCATAAAACTTGATCCTAAGCGTAACAATATCGTTTTATCGCGACGTGCTGTACTTGAATCCGAAGGTCAAGCGGGACGAGAGCAGCTATTAACGGAGTTAGAAGAAGGGCAAGTGATTAAAGGTATTGTGAAGAACTTAGCGGATTATGGTGCTTTTATCGATTTAGGCGGCATTGATGGTTTATTACATGTTACGGATATTTCGTGGAAACGAGTGAAGCAACCCAGTGAAGTATTAAACATAGGCGACGAAATTGAAGTCGTCGTATTAAAGATAGAAAGAGAGCGGGGACGTGTTTCGTTAGGATTGAAACAATTAGTAGGCGATCCGTGGGAGGACTTAGTAAAGCGTTATCCTGTAGGTACTCGTTTGAAAGGTAAAGTAACGAATGTCACTGATTACGGCTGCTTTGTTGAAATAGAAGAAGGCGTTGAAGGCTTAGTTCATGTTTCAGAAATGGATTGGACCAATAAAAATATTAACCCCAACAAAATCGTACAAGCGGGTATGGAAATTGAGGTTATTGTACTGGATATTGATTCGGACCGACGTCGTATTTCATTGGGTATTAAACAATGTAAGTCAAATCCGTGGGAAGACTTTGCGCATACGCATGTTAAAGGCGAGCGTATTACAGGTAAAATAAAATCAATTACTGATTTCGGTCTTTTTATTGGGTTACCAGGAAATATTGATGGTTTAGTGCATTTATCGGATATTGCATGGAACCTATCTGGTGAAGAAGCGGTACGTAAATATAAAAAAGGCGATGAATTAGAAACCATTATTTTGTCG ----------------------------------TATTAGGTGACATTATAAAACAAACAGGCGCCGTTGTGAAAGCAGGTGAAATTTTAGCGTATCTCAACACGGAAAAGGAAGTCACTATGAAACCAGAACAGCCCGCTCATCAAGAAACAAAAATCGAAACTG------AAGAAAAAACAAAACACGATAATCGTGCCGAACCGGTGGCAGGACCCGCTGCAAGACGAAGTGCTGCAGAACAAAATCTACCGTTAAAGAATATTACAGGGAGCGGTAAAGCGGGCCGCGTCACACGAAACGATGTATTGCAACACGCCCATTCACCACGTCAAAACCCTTTA---------------------TCCTCAGAGAGCGATGCACGGTCGTCGTTACGTCATGCAGATGACCGTTTAGAAAAACGAGTGCCAATGACCCGTTTGCGTGCGCGTATTGCCGAGCGTCTTTTAGCCGCCCAACATCATGCTGCGATTTTGACAACCTTTAATGAGATTAACTTACAAAATGTGATTGCCTTGCGTCAACGTTATAAAGAGAGTTTTGAAAAAAAACACGGAATACGTTTAGGATTCATGTCTTTTTTTACGAAAGCGGTTATCGAGGCCTTGAAGCTTTTTCCAGCCGTGAATGCTTCTATTGATGGCAACGATATCGTGTATCATGGTTATTTTGATATTGGTATTGCTGTTTCAACGGATCGTGGGCTGATGGTCCCTATTTTACGTGATGCCGATCGTTTGTCTTTTGCCGATATAGAAAAAACAATTTCCAATTATGGTCGTAAAGCGAAGGAAAATCAGATTGCGATTGAGGACATGACAGGCGGCACATTTACCATTACGAATGGTGGCGTTTTTGGATCATTACTGGCAACGCCGATTATTAATCCGCCGCAGAGTGCAATATTGGGGATGAATAAAATTGAAGAGCGACCGATAGCAGAAAAGGGA---------------------------------------
>Diplorickettsia_massiliensis
TGAATGAACGATATGTTTACATTTTTAAAACGAAAAAAA---------------ACACCAGACGAAACCCCAGAGGTCAGTAAGCCAACGTTATTTCGACGTCTTAAAGATAGCTTACAGAAAACGCGTCATCAACTGGTCGATGGGTTAGCCAGTCTAATTTTAGGTAAAAAAACGGTTGATCAAGACCTGCTGGAAGAAATTGAAAATTTATTACTCAGTGCTGATGTAGGATTAACCGTCACAGAAGAAATTATTAATGAGTTAACTCAGAAATTACATCGTCAACAGCTCATCGATGGCCAAGCTGTTTGGACCGCACTCGAGCACGCGCTGACGGCCTTACTCAAACCCTGTGAACAACCTTTATGCATTGAGGTGTCCAACAAGCCGTTTG-----------------TTATTTGGAGTCGGGAAGACGACGACGATTGGTAAACTCGCCCATTACTTTAAAAGCCAAGGTAAACAAGTGTTATTGGCGGCCGGCGATACGTTTCGCGCAGCGGCAACTGAACAACTTGCGGCTTGGGCAGAGCGCAATGAAGTCCCCATAATTGCTCAACATCAAGGCGCGGACAGTGCTTCAGTGATTTATGATGCATTGCAAGCTGCCCAGGCACGAAATATCGATATTTTGATTGCGGATACGGCCGGGCGGCTACACACTAAAGAGCATTTAATGCAAGAGCTCGCGAAGGTGAAAAAGGTGTTGGCTAAACTCGACCCCGCTGCGCCACATGAAACATTATTAGTGTTAGATGCGAGTATCGGTCAAAATTCTTTAGCACAGGCACAATTTTTTCATCAATCGATTCAATTAACCGGCTTAGCTTTAACGAAATTGGATGGTTCTGCGAAAGGAGGCATTGTGTTTTCCATAGCAAAACAATTAGGTTTGCCGATTCGTTTTATTGGAGTGGGCGAACAAATCGACGATTTACATGTTTTTTGCGCGCAAGAGTTTATTGATGCGCTGTTTGATAAATAGATTATT ---------------------------------------------------------------------------------------------------AGTAAAGGACCGGCTGTGCGTGCGACACGTGCGCAAGTCGATCGTCAACTTTATAAGCAAGCCATCCGTACGCAACTCGAAAACCAAGAGAACCTGTTTATTTTTCAGCAATCGGTTGATGACTTATGGATCGAGGGAGCAAACGTGCACGGAGCAATCACCCAATCGGGTATTTATTTTCGTGGTAAAACCATCGTTCTTACGGCGGGAACTTTTTTAGCCGGCAAAATCCATATAGGATTAAAACAATCAACCGGTGGTCGTGCGGGCGATCCAGCTGCCGCCGCTTTAGCGGAGCGCTTACGTCATTTGCCGTTACGTGTTGGCCGTTTGAAAACAGGAACACCGCCGCGTTTAGATGGACGCACCATTATTGAGCA---------------GCCCAGTGAGCTTCCCCTCCCCGTTTTTTCTTATTCAAGACCCCGGTCTGAACCTCCGCCACAAATAAGTTGTTTTATCACGGAAACCAATCAAAAAACTACATGACATTATTCGTTCGGGTTTGGATCGTTCGCCGATGTATAGTGGCGTGATTGAA-----GGAGCCACGTTATTGTCCGTCAATTGAAGATAAAGTGGTGCGTTTCTCGAGTAAAACGAGCCATCCTATTTTTCTTGAGCCAGAAGGTTTAACCACCTACGAGGTTTATCCCAATGGTATCTCAACCAGTTTACCGTTTGATGTGCAATTACAATTGATTCATAGTATTCGTGGTTTAGAGAATGCGCATATTATGCGTCCAGGCTACGCAATTGAGTATGATTTT--------------------------------------------------------------------------- CTTGGCAATATTCGTGCTTTCTTACCCGGTTCCTTAGTGGATGTACGTCCTTTACGTGATTCCAATACCATTGAAGGTAAAGAACTGGAATTCAAAGTGATTAAACTGGATCCAAAACGGAACAATATCGTTTTATCTCGTCGTGCGGTGCTCGAGTCTGAAGGTCAAGCGGGACGTGAACAACTCTTAGCGGAATTAGAAGAAGGACAAGTGATTAAAGGGATTGTGAAAAACTTGGCAGACTACGGTGCCTTTATTGATTTAGGCGGAATTGATGGTCTTCTTCACGTCACGGATATTTCTTGGAAGCGTGTAAAAAATCCATCGGAAGTGCTGGCCATTGGCGATGAAACTGAAGTGCTTGTCCTGAAAATCGAAAAAGAACGTGGACGTGTTTCATTAGGTCTTAAACAATTAGCGGGTGATCCGTGGGCAGATTTAGTGAAGCGTTATCCCGTTGGGACACGCTTGAAAGGTAAAATTACTAATGTCACCGATTACGGTTGCTTTGTTGAAGTCGAAGAAGGGGTGGAAGGACTGGTTCACGTTTCTGAAATGGATTGGACAAATAAAAATATTAATCCGAATAAGATTGTTCAAGTCGGGATGGAAATTGAAGTGGTGGTTCTCGATATTGACTTAGAACGACGCCGCATTTCTTTGGGTATTAAACAATGTCAATCCAATCCTTGGGAAGATTTTTCGAATAACCACATGAAAGGTGAGCGTATTCGCGGTAAACTGAAATCAATTACTGATTTTGGACTGTTTATTGGTTTACCCGGTGGTATTGACGGACTCGTACACTTATCGGACATCGCTTGGAATATGTCAGGAGAAGAAGCGGTTCGTAAGTATAAAAAAGGTGATGAATTGGAAACCATTATTCTTTCC ---------------------------------GTTCTCACGCAAATTCTCAAAGAAGAAGGTGCGGTGGTAAAAGCCGGCGAACTGTTAGCTTATCTTTCGACAGCAGTCTCTTCTACGGTGGTTCCAGAGCAGGCTGCGGT------------------------ATCGAAAAATGAATCACAAAGTGTAAAGAATGAAGCGGACAAGGCCGGGCCCGCTGCACGACGTCTTGCCGCAGAAAAGGATATTCCATTAGAAACGATCGCCGGCACCGGAAAATCAGGTCGTATTACCCGTCAAGATCTGTTAAATCCCGCTTCAT---------------------------------CCTCGTTAAGTCAAGTGACCGCTGCGACGACAGAGGTTACAGCTGGAGCGAATCGTTTAGAAAAACGAGTACCGATGACGCGTCTTCGTGCTCGTATCGCTGAACGTTTGCTTGCTGCGCAACATAATGCAGCCATTCTGACTACGTTTAATGAAATTGATTTACATAAAGTCATGGAACTCCGTGCTGCGTATAAAGATAGTTTTGAGAAACGTCACGGCACACGTCTCGGTTTTATGTCTTTCTTTACCAAGGCCGCCATTGAAGCATTAAAACGTTTCCCAGCGGTCAATGCGTCGATTGATGGGAACGATATTGTTTACCATAATTACTTTGATATCGGTATTGCGGTTTCCACAGAACGTGGTTTAGTTGTTCCGATCGTTCGTGATGCGGATCAACTCAGTTTTGCAGAAATTGAGAAGAAAATTGCTGACTACGGACGTAAAGCAAAAGACAATCAAATTGCAATAGAAGATATGACGGGTGGAACATTT------------------------------------------------------------------------------------------------------------------------------------------------------------
>Rickettsiella_grylli_rathkei
------------ATGTTTAAATTTTTAAAACGCAAAGAATCTCCTACTAATGTGCGTGAGGGGAATGAATCCCTGGAACGTAAAGAGCATTTTCTTTATCGAATAAAAAATAGTTTACTGAAAACACGCCATCAGTTTACTGAAAATCTTGCCCATCTTCTATTCGGTAAAAAAAAGATTGACGCCGAATTAATAGATGAAATAGTCGATTTGCTTTTAATGGCCGATGTGGGTTCTACCGCAACCGAAGCGATTATCCAACGCTTAACGGCGAAATTAGAACAGAACTATTTAACAGACGGCCAGGTGATATGGGACGTATTAAAACAACAATTAGGTGAATTATTGCAACCGTGTGAAGCCCCGTTAATGATTGATTCAACCCATAAACCAATGGTTATTTTAGTGGTTGGCGTTAATGGCGTGGGTAAGACAACCAGTATTGGGAAGCTTGCCTATTATTTAAAAAAACAAGGTAAGAAAGTGATGTTAGCAGCAGGGGATACCTTTCGGGCTGCAGCGACTGAACAACTCTCCATCTGGGCAGAACGTAATCATATTCCCATTATTGCGCAGCATCAGGGCGCAGATAGTGCTTCTGTGATTTATGATGCATTCCAAGCCGCTAAAGCAAGAAATATTGACGTATTGATTGCAGATACTGCAGGAAGATTCCATACGAAAAACAATTTAATGCAAGAATTACAAAAGATTAAAAAGGTGATGGGCAAACTGGATGTAACCGCCCCCCATGAAATTATGTTGATTTTAGATGCAAATACCGGTCAGAATGCGTTAGTGCAAGCGCAAGCCTTTCATGAAGCCTTAGGCTTAACCGGCTTGATGCTGACTAAATTAGATGGGACTGCCAAAGGAGGAGTCATTTTTGCTATCGCCGAAAAATTGGGCCTACCCATTCGCTTTGTGGGGCTCGGTGAAGCCATGAGTGATATACACGTTTTCTCTGCAAAGGAATTTGTTGAGGCTTTATTTTCTTTGGAAAAA--- ---------------------------------------------------------------------------------------------------AGCAAAGGTCCTGCCGTTCGTGCAACCCGAGCACAGATGGACCGCAACCTCTATAAGCAAGCGATACGTAACGCTTTAGAAAATCAAGCTAATTTATTTATTTTTCAGCAAAGTGTGGATAATATCATCCTTCAATCGGATCGCATTGTGGGTGTGGTTACACAGATGGGATTGCAATTTTATGCCCAGTCTGTGGTACTGACAGCAGGCACCTTTTTAGCAGGAAAAATTCATATCGGTTTGCAACAGGCCAACGGAGGGCGTGCGGGTGAACCGGCAGCAAATACGCTCGCTGAAAAATTACGTCAATTACCTTTTCGGGTTAAACGTTTAAAAACAGGGACGCCTCCGCGTCTCGATGGTCGAACCATTAATTATCAGGTTTTAGTCGAGCAGCCTAGCGATACACCATTGCCTGTATTTTCTGACTTAGGAAATGTCAAACAACATCCGGAACAGCGGAGTTGTTTTATTACCTATACGAATGAA-ACCACACATACTATCATTCGCCACAGTTTAGATCGTTCGCCTCTTTATAGTGGTCTCATCGCTGGAGTAGGGCCTCGTTATTGCCCCTCTATTGAGGATAAAGTGGTTCGTTTTGCAGATAAATCTGCGCATCAAATTTTTCTTGAACCGGAGGGTCTGGATACACATGAGATTTACCCGAATGGTATTTCGACCAGCCTTCCTTTTGACGTCCAATATGATTTAATTCATAGCATCGAAGGATTAGAACAGGCACATATTACACGCCCAGGTTATGCGATAGAATATGATTTTTTT------------------------------------------------------------------------ ATTGGCAGTTTACGGGCTTTTCTACCGGGCTCATTAGTAGACGTACGTCCCATACGTGATTCTAGTATTATTGAAGGTAAAGATCTCGAATTTAAAGTCATAAAACTTGATCCTAAGCGTAACAATATCGTTTTATCGCGACGTGCTGTACTTGAATCCGAAGGGCAAGCGGGACGAGAGCAGCTATTAACGGAGTTAGAAGAAGGGCAAGTGATTAAAGGTATTGTGAAGAACTTAGCGGATTATGGTGCTTTTATCGATTTAGGCGGCATTGATGGTTTATTACATGTTACGGATATTTCGTGGAAACGAGTGAAGCAACCCAGTGAAGTATTAAACATAGGCGACGAAATTGAAGTCGTCGTATTAAAGATAGAAAGAGAGCGGGGACGTGTTTCGTTAGGATTGAAACAATTAGTAGGCGATCCGTGGGAGGACTTAGTAAAGCGTTATCCTGTAGGTACTCGTTTGAAAGGTAAAGTAACGAATGTCACTGATTACGGCTGCTTTGTTGAAATAGAAGAAGGCGTTGAAGGCTTAGTTCATGTTTCAGAAATGGATTGGACCAATAAAAATATTAACCCCAACAAAATCGTACAGGCGGGTATGGAAATTGAGGTTATTGTACTGGATATTGATTCGGACCGACGTCGTATTTCATTGGGTATTAAACAATGTAAGTCAAATCCGTGGGAAGACTTTGCGCATACGCATGTTAAAGGCGAGCGTATTACAGGTAAAATAAAATCAATTACTGATTTCGGTCTTTTTATTGGGTTACCAGGAAATATTGATGGTTTAGTGCATTTATCGGATATTGCATGGAACCTATCTGGTGAAGAAGCGGTACGTAAATATAAAAAAGGCGATGAATTAGAAACCATTATTTTGTCG -----------------------------------ATTAGGCGACATTATAAAACAAACAGGCGCCGTTGTGAAAGCAGGTGAAGTTTTAGCGTATCTCAACACGGAAAAGGAAGTCACTATGAAACCAGAACAGCCCGTTCATCAAGAAACAAAAATCGAAACTG------AAGAAAAAACAAAACACGATAATCGTGCCGAACCGGTGGCAGGACCCGCAGCAAGACGAAGTGCTGCAGAACAAAATCTACCGTTAAAGAATATTACAGGGAGCGGTAAAGCGGGCCGCGTCACACGAAACGATGTATTGCAACACGCCCATTCACCACGTCAAAACCCTTTA---------------------TCCTCAGAGAGCGATGCACGGTCGTCGTTACGTCATGCAGATGACCGTTTAGAAAAACGAGTGCCAATGACCCGTTTGCGTGCGCGTATTGCCGAGCGTCTTTTAGCCGCCCAACATCATGCTGCGATTTTGACAACCTTTAATGAGATTAACTTACAAAATGTGATTGCCTTGCGTCAACGTTATAAAGAGAGTTTTGAAAAAAAACACGGAATACGTTTAGGATTCATGTCTTTTTTTACGAAAGCGGTTATCGAGGCCTTGAAGCTTTTTCCAGCCGTGAATGCTTCTATTGATGGCAACGATATCGTGTATCATGGTTATTTTGATATTGGTATTGCTGTTTCAACGGATCGTGGGCTGATGGTCCCTATTTTACGTGATGCCGATCGTTTGTCTTTTGCCGATATAGAAAAAACAATTTCCAATTATGGTCGTAAAGCGAAGGAAAATCAGATTGCAATTGAGGACATGACAGGCGGCACATTTACCATTACGAATGGTGGCGTTTTTGGATCATTACTGGCAACGCCGATTATTAATCCGCCGCAGAGTGCAATATTGGGGATGAATAAAATTGAAGAGCGACCGATAGCAGAAAATGGA---------------------------------------
>Rickettsiella_isopodorum_rathkei
------------ATGTTTAAATTTTTAAAACGCAAAGAATCTCAACCCGACTTCTCTGATGAGGAGAGAGTGATTAGCAGTAAACCTCGTTTTTTTAATCGAATAAAAAATAGTTTACAAAAAACTCGTCATCAATTAACTGAAAGTCTTGCTCGCTTAGTATTAGGTAAAAAAAAGGTTGATGCCGAATTAATTGAGGAAGTTGAAGAGTTACTTTTAACAGCCGATGTCGGTCCCACAGTGACTGAAGAAATTATCCAGTGCTTAAGCACAAAATTAGCACGCAATCAATTAGCGGATGGGCTAGCGGTATGGGAGATATTAAAACAACAATTAGGCGAATTATTACAACCGTGTGAATCTGCGTTAGTGATTAATTCTGAGCATAAACCGACTGTTATTTTAGTGGTTGGCGTTAATGGTGTCGGTAAAACGACAAGTATTGGTAAGCTAGCTCATTACTTGCAGAAGCAAGGTAAACAGGTGATGTTAGCTGCAGGTGATACCTTTCGAGCAGCGGCTACTGAACAATTAACGATTTGGGCTGAACGTAACCATATTCCCATCGTCGCCCAACATCAGGGTGCTGATAGTGCTTCAGTCATTTATGACGCTTTTCAAGCCGCTAAAGTGAGAAACATCGATGTCTTGATTGCAGATACGGCGGGTCGTTTACATAGTAAAAATAATTTAATGCAAGAATTACAAAAAGTAAAAAAGGTTATTAGTAAATTGGATGCGACAGCCCCCCATGAAATTATGTTAATCCTGGATGCAGGCACAGGCCAGAATGCGTTACTGCAAGCGGAAGCTTTTAACAAAGCGATAGCTTTAACCAGTTTGATGCTGACTAAATTAGATGGGACTGCAAAAGGAGGGGTGATTTTTGCCATCGCCAAAAAATTAGCGTTGCCGATACGCTTTGTAGGTTTGGGTGAAGGTATCGAAGATCTACAGGTTTTTTCAGCACAGGAATTTGTTCGTGCATTATTTTCTATAGAA------ ---------------------------------------------------------------------------------------------------AGTAAAGGTCCTGCAGTACGCGCAACAAGAGCACAGATGGATCGGTGTTTATATAAACAAGCGATTCGTAACGCTTTGGAGAATCAAGCTAATTTATTTATTTTTCAACAGAGTGTTGATGATGTAATCCTTCAGTCTAATCGCATCGTCGGTGTGATGACGCAAATGGGATTGCGTTTTTATGCAAAGACTGTCGTGCTGACAGCCGGTACATTTTTAGCTGGAAAAATTCACATCGGTTTGCAGCAAGCTCAAGGAGGGCGTGCCGGTGACCCAGCCTCTAATTCTTTAGCTGAAAAACTGCGTCAATTACCTTTTCGGATTAAGCGATTAAAAACTGGAACGCCTCCGCGTTTAGATGGTCGTACGATTAATTGTGAAATTTTATTAGAGCAGCCGAGTGATAATCCTTTGCCGGTATTTTCGTATTTAGGAAAAGTAGTACAACATCCTGCGCAAATAAGTTGTTTTATTACTTATACCAATGAA-AAAACTCATGCAATAATTCGTTCAGGTTTAGATCGTTCCCCTATTTATAGTGGCGTAATAGACGGTGTAGGTCCACGTTATTGCCCCTCTATAGAAGATAAAGTAGTGCGCTTTGCGGACAAATTATCCCATCAGATTTTTCTTGAACCTGAAGGTCTTAATACGCATGAAGTGTATCCAAATGGTATTTCGACCAGTTTGCCCTTTGATATACAATGTGACTTAATACATAGTATTAAGGGCTTAGAACAGGCACATATTACACGTCCAGGTTATGCCATCGAATATGACTTTTTT------------------------------------------------------------------------ GTTGGCAATCTGCGCGCTTTCTTACCTGGTTCATTAGTGGATGTACGTCCAGTACGTGATTCTAGCATTATCGAAGGTAAAGACCTGGAATTTAAGGTCATTAAGCTCGATCCTAAGCGTAACAATATTGTTTTATCACGACGTGCTGTACTTGAGTCCGAAGGTCAAGCCGGACGAGAGCAGTTATTAACTGAATTAGAAGAAGGGCAAGTTATTAAAGGTATCGTAAAAAACTTAGCCGATTACGGTGCATTTATCGATTTAGGTGGCATTGATGGTTTATTACACGTCACCGATATTTCGTGGAAACGCGTCAAGCAACCCAGTGAAGTGTTAACCATAGGCGATGAAATTGAAGTCGTGGTGTTAAAGATCGAAAGAGATAGAGGCCGTGTTTCATTAGGACTTAAACAATTAGTCGGCGATCCTTGGGAAGACTTAGTGAAACGTTATCCTGTCGGTACCCGTTTGAAAGGTAAAGTAACTAATGTGACTGATTATGGTTGCTTTGTTGAAATAGAAGAAGGTGTTGAAGGTTTAGTCCACGTTTCAGAAATGGATTGGACGAATAAAAACATTAACCCAAACAAAATCGTTCAAGCAGGTATGGAAATCGAGGTTATTGTATTAGATATTGATTCGGATCGACGCCGTATTTCTTTAGGTATTAAACAGTGTAAGTCTAATCCTTGGGAAGACTTCGCAAATAGGCATGCTAAAGGGGAACGTATTACCGGTAAAATAAAATCTATTACTGATTTTGGTCTCTTTATTGGTTTACCCGGTAATATCGATGGCTTAGTCCATTTATCAGATATTGCATGGAATATCTCCGGCGAAGAAGCCGTCCGTAAATACAAAAAAGGGGATGAATTAGAAACGATCATCTTATCG ---------------------------------GTGATGGGCGAAATTATAAAACAAGCAGGAACTGTGGTTAAAGCGGGTGAAATTTTAGCGCATCTAGACACTGACAAGGAAGCGAGTATGAAAACAGATCAACCCTCTCAATCAGCAGC------AGCACCCGTCGCAGAAAAAACTAAACCTGCGGATAGTGACACC---CATTTGGCAGGTCCTGCGGCAAGACGTAGCGCAGCAGAACAAGGTTTACCTTTAGAGAATATCTCAGGTAGCGGTAAATCAGGTCGTGTGACGCGATCCGATGTATTGCAGCAAGCAAAAGCACCTGCACCACAAACATTACCTTCGGATCTATCCAAGCGGATGGCTGCTGATGCCCCTGTATCGGATACGCCTGCCCGCAATGAACGTTTGGAAAAACGTGTACCCATGACACGGTTACGTGCGCGCATCGCTGAACGACTTGTGGCGGCGCAGCATAATGCGGCTATTTTGACAACTTTTAATGAAATTAATCTACAAAAAGTCATTGAACTGCGTAGTCTCTATAAAGACAGTTTTGAAAAGAGACACGGTACACGTTTGGGCTTTATGTCGTTTTTTACTAAGGCGGTTATAGAAGCTTTGAAGCGTTTTCCCGCTGTGAATGCATCCATTGATGGTAACGAAGTGGTTTATCATAGTTATTTTGATATTGGCATTGCTGTCTCGACCGATCGGGGTTTGGTGGTACCTATTGTGCGCGATGCGGATCGTTTATCGTTTGCTGATATAGAAAAGACGATTGCCAATTATGGTCGTAAAGCCAAAGAAAATCAGATCGCTATTGAAGACATGACCGGAGGTACATTTACTATTACCAATGGCGGAGTTTTCGGGTCGCTACTTGCCACACCCATTATTAATCCACCGCAAAGTGCGATACTCGGGATGAATAAAATAGAGGAACGACCTGTGGTAGAAAACGGT---------------------------------------
>Rickettsiella_tipulae_BBA296
------------ATGTTTAAATTTTTAAAACGCAAAGAACCTCAACCCGATGTTCCTAATCAAGAAGGTTCATTGAGCAATAAAAATAGTTTTTTTAATCGCATAAAAAATAGTTTACAGAAAACGCGCCAGCAACTCACTGAAAATCTTGCTAATTTAGTATTAGGTAAAAAAAAGGTTGATACCGCATTAATTGAGGAACTTGAAGATTTACTGTTAACAGCGGATGTCGGCCCCACGGTGACACAAGAAATTATTCAACATTTAACGTTGAAGCTGGCTCGTAATCAATTAGCAGATGGTCAGGCGGTATGGGATGTATTGCAACACCAATTAGGTGAATTACTGCAACCCTGTGAACAGGAATTAGTGATTAATTCTGCACATAAACCTACTGTTATATTAGTGGTAGGAGTTAATGGTGTTGGTAAAACGACGAGTATTGGCAAACTAGCCCATTACTTGCAGAAGCAAGGGAAGCAAGTGATGTTAGCCGCAGGTGATACGTTTCGTGCAGCAGCAACTGAACAATTAATGATTTGGGCAGAACGCAATCATATCCCGATCGTTGCTCAACATCAGGGTGCGGATAGCGCTTCAGTTATTTATGATGCTTTTCAAGCGGCGCAAGCGAGAAATATAGATGTGTTAATTGCTGATACCGCCGGACGTTTGCATACCAAACATAATTTAATGCAAGAATTACAAAAAGTTAAAAAAGTCATTAGTAAATTAGATGCAACAGCACCACACGAAATTATGTTAATACTGGATGCTGGCACCGGTCAAAATGCTTTATTGCAAGCTGAAGCTTTTGATGAGGCAATATCTTTAACCAGTTTGATGCTGACTAAATTAGATGGTACTGCCAAAGGAGGAGTGATTTTTGCCATCGCTAAAAAATTAGCGTTGCCGATCCGTTTTGTCGGTTTGGGTGAAGGTATTGATGATCTACAAGTTTTTTCGGCACAGGAATTCGTTCGCGCTCTATTTACTATTGAAAAATAA ---------------------------------------------------------------------------------------------------AGTAAAGGGCCGGCAGTGCGTGCAACAAGAGCGCAAATGGATCGTAGTTTATATAAACAAGCAATTCGTAAAACTCTAGAAAATCAAGCTAATTTATTTATTTTTCAACAAGGTGTCGATGATGTAATCCTGCAGTCTAATCGTATTGTGGGTGTGGTAACGCAAATGGGATTACGTTTCTATGCAAAGGCCGTGGTATTGACTGCCGGTACTTTTTTAGCAGGAAAAATTCATATAGGTTTGCAACAAGCACAAGGAGGACGCGCAGGTGATCCGGCGGCTAATTTCTTAGCTGAAAAGTTGCGTCAATTACCGCTGCGGATTAAACGTTTAAAAACAGGAACACCTCCGCGTTTAGATGGCCGTAGCATCAATTTTAAAGTTTTATTGGAGCAGCCCAGTGATAATCCTTTACCGGTATTTTCGTATTTAGGAAAGATAGAGCAACATCCCACACAAATAAGTTGTTTTATTACTTATACTAATGAA-AAAACCCATGCGATTATTCGTTCAGGATTAGATCGTTCGCCTATTTATAGTGGTGTCATAGATGGAATAGGCCCTCGTTATTGTCCTTCTATTGAAGATAAAGTAGTACGCTTTGCGGATAAATTATCCCATCAGATTTTTCTTGAACCTGAAGGACTCAATACTCATGAAGTTTATCCTAATGGCATTTCAACAAGCCTGCCTTTCGATGTACAGTCTGATTTGATTCATAGTATTAAAGGATTAGAACAAGCGCATATTACACGTCCGGGTTATGCAATCGAATATGATTTTTTT------------------------------------------------------------------------ ATCGGTAATCTGCGCGCTTTTCTTCCGGGTTCATTAGTGGATGTACGTCCGGTACGTGATTCTAGCATTATCGAAGGTAAAGACCTGGAATTTAAGGTCATTAAGCTCGATCCTAAGCGTAACAATATTGTTTTATCACGACGCGCGGTACTGGAATCCGAAGGTCAAGCCGGACGCGAACAGTTATTAACTGAATTAGAAGAAGGTCAAGTCATTAAGGGTATCGTAAAAAACTTAGCCGATTACGGTGCATTTATCGATTTAGGTGGCATTGATGGTTTATTACACGTCACCGATATTTCCTGGAAGCGTGTCAAACAACCGAGTGAAGTATTAACCATAGGCGATGAAATTGAAGTCGTGGTGCTCAAGATCGAAAGAGATAGAGGTCGAGTGTCATTAGGGCTGAAACAATTAGTCGGCGATCCTTGGGAAGACTTAGTTAAACGTTATCCTGTCGGTACACGTTTGAAAGGTAAAGTGACTAATGTGACCGATTATGGTTGCTTTGTCGAAATAGAAGAAGGTGTTGAAGGTTTAGTCCACGTTTCAGAAATGGATTGGACCAATAAAAACATTAATCCGAATAAAATTGTTCAAGCAGGTATGGAAATTGAGGTCGTCGTATTAGATATTGATTCGGATCGACGTCGTATTTCTTTAGGTATTAAACAGTGTAAATCTAATCCTTGGGAAGATTTCGCGAATACGCATGCTAAAGGCGAACGCATTACCGGTAAAATCAAATCGATTACTGATTTCGGTCTCTTCATCGGTTTACCCGGTAACATCGATGGCTTAGTCCATTTATCGGATATCGCATGGAATATATCCGGCGAAGATGCGGTACGTAAGTACAAAAAAGGTGATGAATTAGAAACGATTATCTTATCG GTTGTATTAGAAGTTCCGGCACCCGCCGACGGTATGATGGGAAAAATTGAAAAAGAAAAGGGAACGCTAGTTAAAGCGGGTGAAATTTTAGCGCATCTAGACATTGACAAGGAAGCTAGTATGAAAACAGAAAAAACCTCTGCACCTCTATCAGCACCAGCACCCGTCGCAGAAAAAACTATATCCGTTGATAGCGGTGCT---AATTTGGCAGGTCCTGCTTCTAGACGTAAACGGAGTATTCAGGAACCAGAA------AGTTATTCTGCTAAGAA---------------------------------------AGAATCCGGTTCTGAAATGCAAACTTCAGCAAGCAATGCTAACACGCCTTCCGCAGCGTATGCTATGTCAAGTCTTCAAAATCAAAGCACGGAACGCGTGGAAAAACGTGTACCTATGACACGTTTACGCGCGCGTATTGCCGAGCGACTGGTGGCAGCACAGCATAATGCGGCTATTTTAACTACTTTTAATGAAATTAACTTACAAAAAGTGATGGAGTTGCGCAGTCTCTATAAAGATAGTTTTGAAAAGAGGCATGGGTCACGTTTAGGTTTTATGTCTTTTTTTACCAAGGCAGTTATCGAAGCCTTGAAGCGTTTTCCAGCGGTGAATGCGTCCATTGATGGTAATGATGTGGTTTATCATAATTATTTTGATATCGGTATTGCCGTTTCAACGGATAGGGGTCTAGTGGTTCCTATTCTGCGCGATGCGGATCGTTTATCATTTGCAGATATAGAAAAAACCATTGCCAATTATGGCCGTAAAGCCAAAGAAAATCAGATTGCTATTGAAGACATGACCGGCGGTACTTTCACTATTACCAATGGTGGAGTTTTTGGGTCGCTTTTAGCTACTCCAATTATTAATCCACCACAAAGCGCGATACTCGGAATGAACAAAATAGAGGAACGACCGGTGGCAGAAAATGGCCAAGTGGTTATTCGCCCGATGATGTACGTCGCATTATCT
>Rickettsiella_pyronotae_cf2-8
------------ATGTTTAAATTTTTAAAACGCAAAGAACACCAGCCCGATGTTCCTAATCAAGAAGGTTCACCTAGCAATAAAAATACTTTTTTTAATCGCATAAAAAATAGTTTACAGAAAACGCGTCGGCAACTCACTGAAAATCTTGCCAATTTAGTATTAGGTAAAAAAAAGGTTGATACCGCATTAATTGAGGAACTTGAAGATTTACTGTTAACAGCGGATGTCGGCCCCGCGGTGACACAAGAAATTATTCAGCTTTTAACGTTGAAGTTGGCGCGTAATCAATTAGCAGATGGTCAAGCGGTATGGGATGTATTGCAACAACAATTAAGTAAATTATTGCAACCCTGTGAACAGGAATTAGTGATTAATTCTGCGCATAAACCGACTGTTATATTAGTGGTAGGAGTTAATGGTGTTGGTAAAACAACGAGTATTGGCAAGCTAGCCCATTACTGGCAGAAGCAAGGTAAGCAAGTGGTGTTAGCCGCAGGTGATACGTTTCGTGCAGCAGCCACTGAACAATTAACGATTTGGGCTGAGCGCAATCATATCCCGATCGTAACTCAACATCAGGGTGCGGATAGCGCTTCTGTTATTTATGATGCTTTTCAAGCGGCGCAAGCAAGAAATATAGATGTGTTAATTGCTGATCCCGCCGGGCGTTTGCATACCAAACATAATTTAATGCAAGAATTACAAAAAGTTAAAAAAGTCATTAGTAAATTAGATGCAACAGCACCACACGAAATTATGTTAATACTGGATGCGGGCACCGGTCAAAATGCTTTATTGCAAGCTGAAGCTTTTAATGAAGCAATATCTTTAACCAGTTTGATGCTGACCAAATTAGATGGTACCGCCAAAGGGGGAGTGATTTTTGCCATCGCAAAAAAATTAGCGTTGCCGATTCGTTTTGTCGGTTTGGGGGAAGGGATTGATGATCTACAAGTTTTTTCAGCTCAGGAATTCGTTCGTGCTTTATTTACTGTTGAAAAATAA ---------------------------------------------------------------------------------------------------AGTAAAGGGCCGGCAGTGCGTGCAACAAGAGCGCAAATGGATCGGTGTTTATATAAACAAGCAATTCGTAAGACTCTAGAAAATCAAGCTAATTTATTTATTTTTCAACAAGGTGTCGATGATGTAATCCTGCAGTCTAATCGTATTGTGGGTGTGGTAACGCAAATGGGACTACGTTTCTATGCAAAAGCCGTAGTATTGACTGCCGGTACTTTTTTAGCAGGAAAAATTCATATCGGCTTACAACAAGCACAAGGAGGGCGTGCAGGTGATCCGGCGGCTAATTTCTTAGCTGAAAAGTTGCGTCAATTACCCTTGCGGATTAAACGTTTAAAAACTGGAACACCTCCGCGTTTAGATGGCCGTAGCATTAATTATAAAATTTTATTAGAGCAACCCAGTGATTATCCTTTACCGGTATTTTCGTATTTAGGAAAGATAGAACAACATCCCACACAAATAAGTTGTTTTATTACTTATACTAATGAA-AAAACTCATGCGATTATTCGTTCAGGATTAGATCGTTCGCCTATTTATAATGGTGTCATCGATGGAATAGGCCCTCGTTATTGTCCTTCTATTGAAGATAAAGTAGTGCGCTTTGCAGATAAATTGTCTCACCAGATTTTTCTTGAGCCTGAAGGACTCAATACTCATGAAGTTTACCCTAATGGCATTTCAACAAGCCTGCCTTTCGATATACAGTGTGATTTGATTCATAGCATTAAAGGTTTAGAACAAGCGCATATTACACGTCCGGGTTATGCAATCGAATATGATTTTTTT------------------------------------------------------------------------ ATCGGCAATCTACGCGCTTTCTTACCAGGTTCGTTAGTGGATGTACGTCCAGTACGTGATTCTAGCATTATCGAAGGTAAAGACCTGGAATTTAAGGTTATTAAGCTCGATCCTAAGCGTAACAATATTGTTTTATCACGACGCGCAGTACTAGAGTCTGAAGGTCAAGCTGGACGCGAACAGTTATTAACTGAATTAGAAGAAGGTCAAGTCATTAAAGGTATCGTAAAAAACTTAGCTGATTACGGTGCATTTATCGATTTGGGTGGCATTGATGGTTTATTACACGTCACCGATATTTCTTGGAAACGTGTCAAACAACCGAGTGAAGTATTAACCATAGGCGATGAAATTGAAGTCGTGGTGCTCAAGATCGAAAGAGATAGAGGTCGAGTGTCATTAGGGTTGAAACAATTGGTCGGCGATCCTTGGGAAGACTTAGTTAAACGTTACCCTGTCGGTACACGTTTGAAAGGTAAAGTGACTAATGTGACCGATTATGGTTGCTTTGTCGAAATAGAAGAAGGTGTTGAAGGTTTAGTCCACGTTTCAGAAATGGATTGGACCAATAAAAACATTAATCCGAATAAAATTGTTCAAGCAGGTATGGAAATCGAGGTCGTCGTATTAGATATTGATTCGGATCGACGTCGTATTTCTTTAGGTATTAAACAGTGTAAATCTAATCCTTGGGAAGATTTCGCGAATACGCATGCTAAAGGCGAACGCATTACCGGTAAAATCAAATCGATTACTGATTTTGGTCTCTTCATTGGTTTGCCCGGTAACATCGATGGCTTAGTCCATTTATCGGATATCGCATGGAATATATCCGGCGAAGAAGCGGTACGTAAGTACAAAAAAGGTGATGAGTTAGAAACAATTATCTTATCG ---------------------------------GTGATGGGCAAAATTGAAAAAGAAGCAGGAACGGTAGTTAAAGCGGGTGAAATTTTAGCGCATCTAGACATTGACAAGGAAGCTAATATGAAAACAGAAAAACCCTCTTCATCTCTATC------AGCACCCGTCGCAGAAAAAACTATCTCTGTGGATAGCGGTGCT---AATTTGGCAGGTCCTGCTTCTCGGCGTAAACGGAGTATTCAGGAACCAGAA------AGTTATTCTGATAAGAA---------------------------------------AGAACTCGGTTCTGAAATTCAAACTTCAGCAAGCAATGCTAACGCGCCTTCCGCAGCGTATGTTATGTCTAGTCTTCAAAATCAAGGCACGGAACGTGTGGAAAAACGTGTACCTATGACACGTTTGCGCGCGCGTATTGCTGAGCGATTAGTGGCAGCACAGCATAATGCCGCTATTTTAACCACTTTTAATGAAATTAACTTACAAAAAGTAATGGAGTTGCGCAGTCTCTATAAAGATAGTTTTGAAAAGAGGCATGGGTCACGTTTAGGTTTTATGTCTTTTTTTACTAAGGCGGTTATTGAAGCCTTGAAGCGTTTTCCAGCGGTGAATGCATCTATTGATGGTAATGATGTGGTTTATCATAATTATTTTGATATCGGTATTGCCGTTTCGACGGATCGCGGTCTGGTGGTTCCTATTCTGCGTGATGCGGATCGTTTATCATTTGCCGATATAGAAAAAACCATTGCCAATTATGGCCGTAAAGCCAAAGAAAATCAGATTGCTATTGAAGACATGACCGGCGGTACTTTCACTATTACCAATGGTGGCGTTTTTGGGTCGCTATTAGCTACACCGATTATTAATCCACCACAAAGCGCAATACTCGGAATGAACAAGATAGAGGAACGACCCGTGGCGGAAAATGGC---------------------------------------
>Candidatus_Rickettsiella_isopodorum_JKI_D244
------------ATGTTTAAATTTTTAAAACGCAAAGAATCTCAACCCGACGCCTCTGATGAGAAGAGAGTGATTGGCAGTAAACAGCATTTTTTTAATCGAATAAAAAATAGTTTGCAAAAAACTCGTCATCAATTAACCGAAAGTCTCGCCCGTTTAGTATTAGGTAAAAAAAAAGTTGATGCTGAATTAATTGAGGAAGTTGAAGAGTTACTTTTAACAGCCGATGTCGGTTCCACAGTGACTGAAGAAATTATCCAGCACTTAACCACAAAATTAGCACGCAATCAATTAGCGGATGGGCTAGCGGTATGGGAGATATTAAAACAACAATTAGGCGAATTATTACGACCGTGTGAATCTGCTTTAGTGATTAATCCTGCACATAAACCGACTGTTATTTTAGTGGTTGGCGTTAATGGTGTCGGTAAAACGACAAGTATTGGTAAGCTAGCTCATTACTTGCAGAAACAAGGTAAACAGGTGATGTTAGCTGCAGGTGATACCTTTCGAGCAGCGGCTACTGAACAACTAACGATTTGGGCTGAACGTAATCATATTCCTATCGTCGCCCAACATCAGGGCGCTGATAGTGCTTCAGTCATTTATGACGCTTTTCAAGCCGCTAAAGTGAGAAACATCGATGTATTGATTGCAGATACGGCGGGCCGTTTACATAGTAAAAATAATTTAATGCAAGAATTACAAAAAGTAAAAAAGGTTATCGGTAAATTGGATGCGACAGCTCCCCATGAAATTATGTTAATTTTGGATGCGGGCACGGGCCAGAATGCGCTACTGCAAGCGGAAGCTTTTAACAAAGCGATATCTTTAACCAGTTTGATGCTGACTAAATTAGATGGGACTGCAAAAGGAGGTGTGATTTTTGCCATCGCCAAAAAATTATCGTTGCCGATACACTTTGTAGGCTTGGGTGAAGGTATCGAAGATCTACAGGTTTTTTCAGCACAGGAATTTGTGCGCGCTTTATTTTCGATAGAAAAATAA ---------------------------------------------------------------------------------------------------AGTAAAGGTCCTGCAGTACGCGCAACAAGAGCACAGATGGATCGGTGTTTATATAAACAAGCGATTCGTAACGCTTTGGAGAATCAAGCTAATTTATTTATTTTTCAACAGAGTGTTGATGATGTAATCCTTCAGTCTAATCGCATCGTCGGTGTGATGACGCAAATGGGATTGCGTTTTTATGCAAAGACTGTCGTGCTGACAGCCGGTACATTTTTAGCTGGAAAAATTCACATCGGTTTGCAGCAAGCTCAAGGAGGGCGTGCCGGTGACCCAGCCTCTAATTCTTTAGCTGAAAAACTGCGTCAATTACCTTTTCGGATTAAGCGATTAAAAACTGGAACGCCTCCGCGTTTAGATGGCCGTACGATTAATTGTGAAATTTTATTAGAGCAGCCGAGCGATAATCCTTTGCCGGTATTTTCGTATTTAGGAAAAGTAGTACAACATCCTACGCAAATAAGTTGTTTTATTACTTATACCAATGAA-AAAACTCATGCAATAATTCGTTCAGGTTTAGATCGTTCCCCTATTTATAGTGGCGTAATAGACGGTGTAGGCCCACGTTATTGCCCCTCTATAGAAGATAAAGTAGTGCGCTTTGCGGACAAATTATCCCATCAGATTTTTCTTGAACCTGAAGGTCTTAATACGCATGAAGTGTATCCAAATGGTATTTCGACCAGTTTGCCCTTTGATATACAGTGTGACTTAATACATAGTATTAAGGGCTTAGAACAGGCACATATTACACGTCCAGGTTATGCCATCGAATATGACTTTTTT------------------------------------------------------------------------ GTTGGTAATCTGCGCGCTTTCTTACCTGGTTCATTAGTGGATGTACGTCCAGTACGTGATTCTAGCATTATCGAAGGTAAAGACCTGGAATTTAAGGTCATTAAGCTCGATCCTAAGCGTAACAATATTGTTTTATCACGACGTGCGGTACTTGAGTCTGAAGGTCAAGCCGGACGAGAGCAGTTATTAACTGAATTAGAAGAAGGGCAAGTTATTAAAGGTATCGTAAAAAACTTAGCCGATTACGGTGCATTTATCGATTTAGGTGGCATTGATGGTTTATTACACGTCACCGATATTTCGTGGAAACGCGTCAAGCAACCCAGTGAAGTGTTAACCATAGGCGATGAAATTGAAGTCGTGGTGTTAAAGATCGAAAGAGATAGAGGCCGTGTTTCATTAGGACTTAAACAATTAGTCGGCGACCCTTGGGAAGACTTAGTGAAACGTTATCCTGTCGGTACCCGTTTGAAAGGTAAAGTAACTAATGTGACTGATTATGGTTGCTTTGTTGAAATAGAAGAAGGTGTTGAAGGTTTAGTCCACGTTTCAGAAATGGATTGGACGAATAAAAACATTAACCCAAACAAAATCGTTCAAGCAGGTATGGAAATCGAGGTTATTGTATTAGATATTGATTCGGATCGACGCCGTATTTCTTTAGGTATTAAACAGTGTAAGTCTAATCCTTGGGAAGACTTCGCAAATAGGCATGCTAAAGGGGAACGTATTACCGGTAAAATAAAATCTATTACTGATTTTGGTCTCTTTATTGGTTTACCCGGTAATATCGATGGCTTAGTCCATTTATCAGATATTGCATGGAATATCTCCGGCGAAGAAGCCGTACGTAAATACAAAAAAGGGGATGAATTAGAAACGATCATCTTATCG ---------------------------------GTGATGGGCGAAATTATAAAACAAGCAGGAACTGTGGTTAAAGCGGGTGAAATTTTAGCGCATCTAGACACTGACAAGGAAGCGAGTATGAAAACAGATCAACCCTCTCAATCAGCAGC------AGCACCCGTCGCAGAAAAAACTAAACCTGCGGATAGTGACACC---CATTTGGCAGGTCCTGCGGCAAGACGTAGCGCAGCAGAACAAGGTTTACCTTTAGAGAATATCTCAGGTAGCGGTAAATCAGGTCGTGTGACGCGATCCGATGTATTGCAGCAAGCAAAAGCACCTGCACCACAAACATTACCTTCGGATCTATCCAAGCGGATGGCTGCTGATGCCCCTGTATCGGATACGCCTGCCCGCAATGAACGTTTGGAAAAACGTGTACCCATGACACGGTTACGTGCGCGCATCGCTGAACGACTTGTGGCGGCGCAGCATAATGCGGCTATTTTGACAACTTTTAATGAAATTAATCTACAAAAAGTCATTGAACTGCGTAGTCTCTATAAAGACAGTTTTGAAAAGAGACACGGTACACGTTTGGGCTTTATGTCATTTTTTACTAAGGCGGTTATAGAAGCTTTGAAGCGTTTTCCCGCTGTGAATGCATCCATTGATGGTAACGAAGTGGTTTATCATAGTTATTTTGATATTGGCATTGCTGTCTCGACCGATCGGGGTTTGGTGGTACCTATTGTGCGCGATGCGGATCGTTTATCGTTTGCTGATATAGAAAAGACGATTGCCAATTATGGTCGTAAAGCCAAAGAAAATCAGATCGCTATTGAAGACATGACCGGAGGTACATTTACTATTACCAATGGCGGAGTTTTCGGGTCGCTACTTGCCACACCCATTATTAATCCACCGCAAAGTGCGATACTCGGGATGAATAAAATAGAGGAACGCCCTGTGGTAGAAAACGGC---------------------------------------
>Rickettsiella_melolonthae_BBA1806
------------ATGTTTAAATTTTTAAAACGCAAAGAATCTCAACCTGAGGTTCCTAATCAAGAAGGTTCACTTAGCAATAAAAATAGTTTTTTTAATCGCATAAAAAATAGTTTACAGAAAACGCGTAAGCAACTCACTGAAAATCTTGCCAATTTAGTATTAGGTAAAAAAAAGGTTGATACCGCATTAATTGAGGAACTTGAGGATTTACTGTTAACAGCGGATGTCGGCCCCACGGTGACACAAGAAATTATTCAACATTTAACGTTGAAGCTGGCGCGTAATCAATTAGCAGATGGTCAGGCGGTATGGGATGTATTGCAACAACAATTAGGTGAATTACTGCAACCCTGTGAACAGGAATTAGTGATTAATTCTGCACATAAACCTACAGTTATATTAGTGGTAGGCGTTAATGGTGTTGGTAAAACGACGAGTATTGGCAAACTAGCTCATTACTTGCAGAAGCAAGGGAAGCAAGTGATGTTGGCCGCAGGTGATACGTTTCGTGCAGCAGCAACTGAACAATTAATGATTTGGGCAGAACGCAATCATATCCCGATCGTTGCTCAACATCAGGGTGCGGATAGCGCTTCAGTTATTTATGATGCTTTTCAAGCGGCGCAAGCGAGAAATATAGATGTGTTAATTGCTGATACCGCCGGGCGTTTGCATACCAAACATAATTTAATGCAAGAATTACAAAAAGTTAAAAAAGTCATTAGTAAATTAGATGCGACAGCCCCACACGAAATTATGTTAATACTGGATGCTGGCACCGGTCAAAATGCTTTATTGCAAGCTGAAGCTTTTAATGAGGCCATATCTTTAACCAGTTTGATGCTGACTAAATTAGATGGTACCGCCAAAGGAGGAGTGATTTTTGCCATCGCAAAAAAATTAGCGTTGCCGATCCGTTTTGTCGGTTTGGGTGAAGGTATTGATGATTTACAAGTTTTTTCGGCACAGGAATTTGTTCGCGCTTTATTTACTATTGAAAAATAA ATTGGCAAAAGTCATTTAGTGAAAGAGGTTGACGCTTTAGGTGGCATCATGGCTCATGCTGCTGATCTGGCAGGAATACAATGGCGTACATTGAATGCCAGTAAAGGGCCGGCAGTGCGTGCAACAAGAGCGCAAATGGATCGTAGTTTATATAAACAAGCAATTCGTAAGACTCTGGAAAATCAAGCTAATTTATTTATTTTTCAACAAAGTGTCGATGATGTAATCCTGCAGTCTAACCGTATTGTGGGTGTGGTAACGCAAATGGGATTACGTTTCTATGCAAAATCAGTGGTATTGACTGCCGGTACTTTTTTAGCAGGAAAAATTCATATAGGTTTGCAACAAGCGCAAGGAGGACGTGCAGGTGATCCGGAGGCTAATTTCTTAGCTGAAAAGTTGCGTCAATTACCGCTACGGATTAAACGTTTAAAAACTGGAACACCTCCACGTTTAGATGGCCGTAGCATCAATTTTGAAGTTTTATTAGAGCAATCCAGTGATAATCCTTTGCCGGTATTTTCGTATTTAGGAAAGATAGAGCAACATCCTACACAAATAAGTTGTTTTATTACTTATACTAATGAA-AAAACCCATGCGATTATTCGTTCAGGATTAGATCGTTCGCCTATTTATAGTGGTGTCATAGATGGAATAGGCCCTCGTTATTGTCCTTCTATTGAAGATAAAGTAGTGCGCTTTGCGGATAAATTATCCCACCAGATTTTTCTTGAACCTGAAGGACTCAATACTCATGAAGTTTATCCTAATGGCATTTCAACAAGCCTGCCTTTCGATATACAGTGTGATTTGATTCATAGTATTAAAGGGTTAGAACAAGCGCATATTACACGTCCGGGTTATGCAATCGAATATGATTTTTTCGATCCACGCGATCTTTTTCCGTCTTTAGAATCGAGATTGCTAGAAAATTTATTTCTTGCGGGACAGATAAAT ATCGGTAATCTGCGCGCTTTCTTACCGGGTTCATTAGTGGACGTACGCCCAGTACGTGATTCTAGCATTATCGAAGGTAAAGACTTGGAATTTAAGGTCATTAAGCTCGATCCTAAGCGTAACAATATTGTTTTATCACGACGCGCAATACTGGAATCCGAAGGTCAAGCTGGACGCGAACAGTTATTAACTGAATTAGAAGAAGGTCAAGTCATTAAGGGTATCGTAAAAAACTTAGCCGATTACGGTGCATTTATCGATTTAGGTGGCATTGATGGTTTATTACACGTCACCGACATTTCCTGGAAACGTGTCAAACAACCGAGTGAAGTATTAACTATAGGCGATGAAATTGAAGTCGTGGTACTCAAGATCGAAAGAGATAGAGGTCGAGTGTCATTAGGGTTGAAACAATTAGTCGGCGATCCTTGGGAAGACTTAGTTAAACGTTACCCTGTCGGTACACGTTTAAAAGGTAAAGTGACTAATGTGACCGATTATGGTTGCTTTGTCGAAATAGAAGAAGGTGTCGAAGGTTTAGTCCACGTTTCAGAAATGGATTGGACCAATAAAAACATTAATCCGAATAAAATTGTTCAAGCAGGTATGGAAATTGAGGTCGTCGTATTAGATATTGATTCGGATCGACGTCGTATTTCTTTAGGTATTAAACAGTGTAAATCTAATCCTTGGGAAGATTTCGCGAATACGCATGCAAAAGGCGAACGCATTACCGGTAAAATCAAATCGATTACTGATTTCGGTCTGTTCATCGGTTTACCCGGTAACATCGATGGCTTAGTCCATTTATCGGATATCGCATGGAACATATCCGGCGAAGAAGCGGTGCGTAAGTACAAAAAAGGTGATGAATTAGAAACGATTATTTTATCG GTTGTTTTAGAAGTACCGGCACCCGCCGACGGTGTGATGGGCAAAATTGTAAAAGAAGCAGGAACTGTAGTTAACGCGGGTGAAATTTTAGCGCATCTAGACATTGACAAGGAAGCTAGTATGAAAACAGAGAAACCCTCTTCATCTCCAGTAGCACCAGCACCCGTCGCAGAAAAAACTCTATCCGCTGATAGCGGTGCT---AATTTGGCAGGTCCTGCTTCTAGGCGTAAACGGAGTATTCAGGACCCAGAA------AGTCATTCTGATCAGAA---------------------------------------AGAACCCGGTTCGGAAATTCAAACTTCAGCAAGCAATGTTAACGCGCCTTCCGCAGCGTATGTTATGTCAAATCTTCAAAATCAAAGCACGGAACGCGTGGAAAAGCGTGTACCTATGACACGTTTGCGCGCGCGTATTGCTGAGCGACTGGTGGCAGCACAGCATAATGCAGCTATTTTAACCACTTTTAATGAAATTAACTTACAAAAAGTAATGGAGTTGCGCAGTCTCTATAAAGATAGTTTTGAAAAGAGGCATGGGTCACGTTTAGGTTTTATGTCTTTTTTTACCAAGGCGGTTATTGAAGCCTTGAAGCGTTTTCCAGCGGTGAATGCGTCCATTGATGGTAATGATGTCGTTTATCATAATTATTTTGATATCGGAATTGCCGTTTCAACGGATAGGGGTCTGGTGGTTCCTATCCTGCGCGATGCGGATCGTTTATCATTTGCAGAGATAGAAAAAACCATTGCCAATTATGGTCGTAAAGCCAAAGAAAATCAGATTGCTATTGAAGACATGACCGGCGGTACTTTCACTATAACCAATGGTGGAGTTTTTGGGTCGCTTTTAGCTACTCCGATTATTAATCCACCACAAAGCGCGATACTCGGAATGAACAAAATAGAGGAACGACCTGTGGTAGAAAATGGCCAAGTGGTTATTCGACCGATGATGTATGTTGCTTTATCT
>Rickettsiella_grylli_GSU-Iw1
------------ATGTTTAAATTTTTAAAATGTAAAGAATCTGAAGTTGAGGTCTCTAATGAAGCAGTGTCACTTAACCGTAAAAATAATTTTTTAAATCGCATAAAACGAGGTTTACATAAAACCCGTCATCAGTTCACCAAGGGTCTTGCCAATTTAGTTTTAGGTAAAAAACAGGTTGATACAGATTTAATTGAGGAGGTGGAAGATTTGCTTTTAACCGCTGATGTCGGTCCCAGCGTGACACAAGACATTATTCAGTTATTAAGTTTGAAATTAGCCCGTAATAAATTAGCGGATGGTCAGGCGGTTTGGGAGGTATTACAGCATCAATTAACTGAATTACTGCGACCCTGCGAACACGCTTTAATGATAAATTCCGAACATAAACCGACCGTTATTTTAGTAGTCGGTGTGAATGGAGTGGGTAAAACCACGAGTATTGGTAAATTAGCCTATTATTTGAAGAAACAAGGAAAGCAGGTAATGTTAGCGGCAGGTGATACGTTTCGAGCCGCAGCCACTGAGCAATTAACCATTTGGGCCGAACGCAATCATATTCCCATTGTGGCACAACATCAGGGTGCAGATAGTGCTTCCGTTATTTACGATGCCTTACAAGCAGCAAAAGCGCGAAATATTGATGTGTTAATTGCTGATACTGCTGGACGCTTACATACCAAGAATAATTTAATCCAGGAATTGCAAAAGGTAAAAAAGGTCATCAGTAAATTGGATGCGAGAGCGCCTCATGAAATTATGTTAATACTGGATGCTGGCACCGGCCAAAATGCTTTAGTACAAGCTGAAGCATTTAATGAAGCACTCTCCTTAACCAGTTTGATGCTGACTAAATTAGATGGTACCGCTAAAGGGGGGGTGATCTTTGCTATCGCAAAAAAATTAGCATTACCGATTCGTTTTGTCGGTTTGGGCGAGGGGATTGATGATCTTGACCCTTTTTCAGCACAAGAGTTCGTTCGCGCTTTATTTACGATTGAAAAATAA ---------------------------------------------------------------------------------------------------AGTAAAGGGCCAGCAGTGCGTGCAACACGAGCACAAATGGATCGCAATTTATATAAGCAAGCGGTTCGTTATGCATTAGAAAATCAAGCGAATTTATTTATTTTTCAACAAAGTGTCGATGATGTCATCCTTGAGACTCATCGCATTGTTGGTGTGGTGACGCAAATGGGATTGCGTTTTTATGCTAAGGCGGTAGTATTGACCGCCGGCACCTTTTTAGCAGGTAAAATTCATATAGGTTTACGACAAGCACAAGGAGGACGTGCAGGAGATCCTGCGGCTAATTACTTGGCAGACAGCTTACGCCAATTACCATTGCGAATTAAACGCTTAAAAACAGGGACTCCACCGCGTTTAGATGGTCGGACTATTAATTATGAGATTTTATTAGCACAACCCAGTGATCATCCTTTACCCGTATTTTCTTATTTAGGAAAGGTCGAGCAACATCCTACGCAAATAAGTTGTTTTATTAGTTATACGAATGAG-AAAACCCATGAGATTATTCGTTCCGGTTTAGATCGCTCACCCATTTATAATGGCGTAATCGACGGCATAGGTCCTCGTTATTGTCCGTCTATTGAAGATAAGGTCGTGCGTTTTACAGATAAATTGTCTCACCAGATTTTTCTGGAACCAGAAGGGCTGGATACACACGAAGTCTATCCTAATGGCATCTCAACCAGTCTGCCTTTTGATGTGCAACGCGATTTAATTCATAGTATTAAGGGGTTAGAACAAGCACATATTACACGTCCAGGCTATGCCATTGAATATGATTTTTTT------------------------------------------------------------------------ ATTGGCAATCTGAGAGCTTTCTTACCGGGTTCCTTAGTGGATGTCCGTCCAGTGCGTGATTCTAGCGTTATCGAAGGTAAAGATCTGGAATTTAAGGTTATTAAACTCGACCCAACACGTAATAATATTGTTTTATCGCGACGTGCAGTACTGGAATCTGAAGGTCAAGCGGGACGCGAACAGTTATTAACGGAATTAGAAAAAGGTCAAGTTATCAAAGGGATCGTGAAAAACTTAGCTGACTACGGTGCGTTTATTGATTTAGGTGGCATTGATGGTTTATTACACGTCACCGATATTTCCTGGAAACGCGTCAAACAACCTAGCGAAGTCTTAACCATCGGCGATGAAATTGAAGTGGTTGTGCTGAAGATCGAAAGAGAGCGCGGCCGAGTCTCTTTGGGACTGAAACAATTAGTCGGCGATCCTTGGGAAGATTTAGTTAAACGTTATCCTGTAGGAACCCATTTAAAAGGTAAAGTCACCAATGTGACCGATTATGGTTGTTTTGTAGAAATCGAAGAAGGTGTTGAAGGTTTAGTCCACGTTTCAGAAATGGATTGGACCAATAAAAATATAAATCCGAATAAAATCGTTCAAGCAGGCATGGAAATCGAAGTGGTTGTATTAGATATTGATTCGGATCGACGTCGTATTTCTTTAGGCATTAAACAATGCAAGTCTAATCCTTGGGAGGACTTTGCTAATACGCATACGAGAGGCGAACGGATTAGTGGTAAGATCAAATCGATTACTGATTTCGGTCTTTTCATTGGGGTACCGGGTAACATTGATGGTTTAGTCCATTTATCGGATATCGCATGGAATATATCCGGCGAAGAAGCCGTACGTAAGTACAAAAAAGGTGATGAATTGGAAACCATCATCTTATCG ---------------------------------GTGATGGGAGAGATAGTAAAATCAGTAGGGGCGGTGGTTAAAACCTGGGAAATTTTAGCGCATCTAAACACTGACAAAGAAGCGAGTATGAAAACCAAGCAACCCTCTTCATCTTCATTAGCCGCAGCACCTGTTGCCAAAAAAAATAAAGACGCGGATAGTGCTGCGGCTAAACTGACAGGACCCGCTGCCCGACGCAGGGCAGCCGAACAAGGTTTATCTTTAGAAAATATTCACGGGAGCGGTAAATCAGGCCGCGTGACACGGACTGATATGCTACAGCAAACATCCTCTTCTGCAGCAGAAAAACCGAA---------------TCTTGTGAGCCAATTGTCTGAACCTTCTGTTGCGGATAGCCCGAATGGACGTCTGGAAAAACGCGTACCCATGACCCGATTACGGGCGCGTATTGCTGAACGCTTAGTCGCTGCACAGCATAATGCTGCCATTCTAACGACCTTTAATGAAATCAATTTACAAAAAGTCGTTGAATTACGCAGTCTTTATAAAGATAGTTTTAAAAAAAAGCATGGGACCCGTTTAGGTTTTATGTCCTTTTTCACCAAGGCGGTCATCGCTGCTTTACAACGTTTTCCAGCTGTAAATGCCTCTATTGATGGTAATGACGTGGTTTATCATAGTTATTTTGATATCGGTATTGCGGTTTCGACGGATCGTGGTTTAGTGGTTCCAATCCTACGCGACGCGGATCGTTTATCATTCGCTGATATAGAAAAAACGATTTCCAATTATGGTCGTAAAGCAAAAGAAAATCAGATTGCCATTGAAGATATGACCGGTGGTACTTTTACCATTACCAATGGTGGGGTTTTTGGTTCGCTATTAGCGACGCCGATTATTAATCCGCCACAAAGTGCGATACTTGGAATGAATAAAATAGAGGAAAGGCCTATAGCGGAAACTGGT---------------------------------------
>Rickettsiella_costelytrae_JKI_ANZ2008-1
------------ATGTTTAAATTTTTAAAACGCAAAGAACACCAGCCCGATGTTCCTAATCAAGAAGGTTCACCTAGCAATAAAAATACTTTTTTTAATCGCATAAAAAATAGTTTACAGAAAACGCGTCGGCAACTCACTGAAAATCTTGCCAATTTAGTATTAGGTAAAAAAAAGGTTGATACCGCATTAATTGAGGAACTTGAAGATTTACTGTTAACAGCGGATGTCGGCCCCGCGGTGACACAAGAAATTATTCAGCTTTTAACGTTGAAGTTGGCGCGTAATCAATTAGCAGATGGTCAAGCGGTATGGGATGTATTGCAACAACAATTAAGTAAATTATTGCAACCCTGTGAACAGGAATTAGTGATTAATTCTGCGCATAAACCGACTGTTATATTAGTGGTAGGAGTTAATGGTGTTGGTAAAACAACGAGTATTGGCAAGCTAGCCCATTACTGGCAGAAGCAAGGTAAGCAAGTGATGTTAGCCGCAGGTGATACGTTTCGTGCAGCAGCCACTGAACAATTAACGATTTGGGCTGAGCGCAATCATATCCCGATCGTAGCTCAACATCAGGGTGCGGATAGCGCTTCTGTTATTTATGATGCTTTTCAAGCGGCGCAAGCAAGAAATATAGATGTGTTAATTGCTGATACCGCCGGGCGTTTGCATACCAAACATAATTTAATGCAAGAATTACAAAAAGTTAAAAAAGTCATTAGTAAATTAGATGCAACAGCACCACACGAAATTATGTTAATACTGGATGCGGGCACCGGTCAAAATGCTTTATTGCAAGCTGAAGCTTTTAATGAAGCAATATCTTTAACCAGTTTGATGCTGACCAAATTAGATGGTACCGCCAAAGGGGGAGTGATTTTTGCCATCGCAAAAAAATTAGCGTTGCCGATTCGTTTTGTCGGTTTGGGGGAAGGGATTGATGATCTACAAGTTTTTTCAGCTCAGGAATTCGTTCGTGCTTTATTTACTGTTGAAAAATAA ---------------------------------------------------------------------------------------------------AGTAAAGGGCCGGCAGTGCGTGCAACAAGAGCGCAAATGGATCGGTGTTTATATAAACAAGCAATTCGTAAGACTCTAGAAAATCAAGCTAATTTATTTATTTTTCAACAAGGTGTCGATGATGTAATCCTGCAGTCTAATCGTATTGTGGGTGTAGTAACGCAAATGGGATTACGTTTCTATGCAAAAGCCGTGGTATTGACTGCCGGTACTTTTTTAGCAGGAAAAATTCATATCGGCTTACAACAAGCACAAGGAGGGCGTGCAGGTGATCCGGCGGCTAATTTCTTAGCTGAAAAGTTGCGTCAATTACCCTTGCGGATTAAACGTTTAAAAACTGGAACACCTCCGCGTTTAGATGGCCGTAGCATTAATTATAAAATTTTATTAGAGCAACCCAGTGATTATCCTTTACCGGTATTTTCGTATTTAGGAAAGATAGAACAACATCCCACACAAATAAGTTGTTTTATTACTTATACTAATGAA-AAAACTCATGCGATTATTCGTTCAGGATTAGATCGTTCGCCTATTTATAATGGTGTCATCGATGGAATAGGCCCTCGTTATTGTCCTTCTATTGAAGATAAAGTAGTGCGCTTTGCAGATAAATTGTCTCACCAGATTTTTCTTGAGCCTGAAGGACTCAATACTCATGAAGTTTACCCTAATGGCATTTCAACAAGCCTGCCTTTCGATATACAGTGTGATTTGATTCATAGCATTAAAGGTTTAGAACAAGCGCATATTACACGTCCGGGTTATGCAATCGAATATGATTTTTTT------------------------------------------------------------------------ ATCGGCAATCTACGCGCTTTCTTACCAGGTTCGTTAGTGGATGTACGTCCAGTACGTGATTCTAGCATTATCGAAGGTAAAGACCTGGAATTTAAGGTTATTAAGCTCGATCCTAAGCGTAACAATATTGTTTTATCACGACGCGCAGTACTAGAGTCTGAAGGTCAAGCTGGACGCGAACAGTTATTAACTGAATTAGAAGAAGGTCAAGTCATTAAAGGTATCGTAAAAAACTTAGCTGATTACGGTGCATTTATCGATTTGGGTGGCATTGATGGTTTATTACACGTCACCGATATTTCTTGGAAACGTGTCAAACAACCGAGTGAAGTATTAACCATAGGCGATGAAATTGAAGTCGTGGTGCTCAAGATCGAAAGAGATAGAGGTCGAGTGTCATTAGGGTTGAAACAATTGGTCGGCGATCCTTGGGAAGACTTAGTTAAACGTTACCCTGTCGGTACACGTTTGAAAGGTAAAGTGACTAATGTGACCGATTATGGTTGCTTTGTCGAAATAGAAGAAGGTGTTGAAGGTTTAGTCCACGTTTCAGAAATGGATTGGACCAATAAAAACATTAATCCGAATAAAATTGTTCAAGCAGGTATGGAAATCGAGGTCGTCGTATTAGATATTGATTCGGATCGACGTCGTATTTCTTTAGGTATTAAACAGTGTAAATCTAATCCTTGGGAAGATTTCGCGAATACGCATGCTAAAGGCGAACGCATTACCGGTAAAATCAAATCGATTACTGATTTTGGTCTCTTCATTGGTTTGCCCGGTAACATCGATGGCTTAGTCCATTTATCGGATATCGCATGGAATATATCCGGCGAAGAAGCGGTACGTAAGTACAAAAAAGGTGATGAGTTAGAAACAATTATCTTATCG ---------------------------------GTGATGGGCAAAATTGAAAAAGAAGCAGGAACGGTAGTTAAAGCGGGTGAAATTTTAGCGCATCTAGACATTGACAAGGAAGCTAATATGAAAACAGAAAAACCCTCTTCATCTCTATC------AGCACCCGTCGCAGAAAAAACTATCTCTGTGGATAGCGGTGCT---AATTTGGCAGGTCCTGCTTCTCGGCGTAAACGGAGTATTCAGGAACCAGAA------AGTTATTCTGATAAGAA---------------------------------------AGAACTCGGTTCTGAAATTCAAACTTCAGCAAGCAATGCTAACGCGCCTTCCGCAGCGTATGTTATGTCTAGTCTTCAAAATCAAGGCACGGAACGTGTGGAAAAACGTGTACCTATGACACGTTTGCGCGCGCGTATTGCTGAGCGATTAGTGGCAGCACAGCATAATGCCGCTATTTTAACCACTTTTAATGAAATTAACTTACAAAAAGTAATGGAGTTGCGCAGTCTCTATAAAGATAGTTTTGAAAAGAGGCATGGGTCACGTTTAGGTTTTATGTCTTTTTTTACTAAGGCGGTTATTGAAGCCTTGAAGCGTTTTCCAGCGGTGAATGCATCTATTGATGGTAATGATGTGGTTTATCATAATTATTTTGATATCGGTATTGCCGTTTCGACGGATCGCGGTCTGGTGGTTCCTATTCTGCGTGATGCGGATCGTTTATCATTTGCCGATATAGAAAAAACCATTGCCAATTATGGCCGTAAAGCCAAAGAAAATCAGATTGCTATTGAAGACATGACCGGCGGTACTTTCACTATTACCAATGGTGGCGTTTTTGGGTCGCTATTAGCTACACCGATTATTAATCCACCACAAAGCGCAATACTCGGAATGAACAAGATAGAGGAACGACCCGTGGCGGAAAATGGC---------------------------------------
>Candidatus_Rickettsiella_isopodorum_JKI_A174
------------ATGTTTAAATTTTTAAAACGCAAAGAATCTCAACCCGACGCCTCTGATGAGGAGAGAGTGATTGGCAGTAAACAGCATTTTTTTAATCGAATAAAAAATAGTTTGCAAAAAACTCGTCATCAATTAACCGAAAGTCTCGCTCGTTTAGTATTAGGTAAAAAAAAAGTTGATGCTGAATTAATTGAGGAAGTTGAAGAGTTACTTTTAACAGCCGATGTCGGTTCCACAGTGACTGAAGAAATTATCCAGCACTTAACCACAAAATTAGCACGCAATCAATTAGCGGATGGGCTAGCGGTATGGGAGATATTAAAACAACAATTAGGCGAATTATTACGACCGTGTGAATCTGCTTTAGTGATTAATCCTGCACATAAACCGACTGTTATTTTAGTGGTTGGCGTTAATGGTGTCGGTAAAACGACAAGTATTGGTAAGCTAGCTCATTACTTGCAGAAACAAGGTAAACAGGTGATGTTAGCTGCAGGTGATACCTTTCGAGCAGCGGCTACTGAACAACTAACGATTTGGGCTGAACGTAATCATATTCCTATCGTCGCCCAACATCAGGGCGCTGATAGTGCTTCAGTCATTTATGACGCTTTTCAAGCCGCTAAAGTGAGAAACATCGATGTATTGATTGCAGATACGGCGGGCCGTTTACATAGTAAAAATAATTTAATGCAAGAATTACAAAAAGTAAAAAAGGTTATCGGTAAATTGGATGCGACAGCTCCCCATGAAATTATGTTAATTTTGGATGCGGGCACGGGCCAGAATGCGCTACTGCAAGCGGAAGCTTTTAACAAAGCGATATCTTTAACCAGTTTGATGCTGACTAAATTAGATGGGACTGCAAAAGGAGGTGTGATTTTTGCCATCGCCAAAAAATTATCGTTGCCGATACACTTTGTAGGCTTGGGTGAAGGTATCGAAGATCTACAGGTTTTTTCAGCACAGGAATTTGTGCGCGCTTTATTTTCGATAGAAAAATAA ---------------------------------------------------------------------------------------------------AGTAAAGGTCCTGCAGTACGCGCAACAAGAGCACAGATGGATCGGTGTTTATATAAACAAGCGATTCGTAACGCTTTGGAGAATCAAGCTAATTTATTTATTTTTCAACAGAGTGTTGATGATGTAATCCTTCAGTCTAATCGCATCGTCGGTGTGATGACGCAAATGGGATTGCGTTTTTATGCAAAGACTGTCGTGCTGACAGCCGGTACATTTTTAGCTGGAAAAATTCACATCGGTTTGCAGCAAGCTCAAGGAGGGCGTGCCGGTGACCCAGCCTCTAATTCTTTAGCTGAAAAACTGCGTCAATTACCTTTTCGGATTAAGCGATTAAAAACTGGAACGCCTCCGCGTTTAGATGGCCGTACGATTAATTGTGAAATTTTATTAGAGCAGCCGAGCGATAATCCTTTGCCGGTATTTTCGTATTTAGGAAAAGTAGTACAACATCCTACGCAAATAAGTTGTTTTATTACTTATACCAATGAA-AAAACTCATGCAATAATTCGTTCAGGTTTAGATCGTTCCCCTATTTATAGTGGCGTAATAGACGGTGTAGGCCCACGTTATTGCCCCTCTATAGAAGATAAAGTAGTGCGCTTTGCGGACAAATTATCCCATCAGATTTTTCTTGAACCTGAAGGTCTTAATACGCATGAAGTGTATCCAAATGGTATTTCGACCAGTTTGCCCTTTGATATACAGTGTGACTTAATACATAGTATTAAGGGCTTAGAACAGGCACATATTACACGTCCAGGTTATGCCATCGAATATGACTTTTTT------------------------------------------------------------------------ GTTGGTAATCTGCGCGCTTTCTTACCTGGTTCATTAGTGGATGTACGTCCAGTACGTGATTCTAGCATTATCGAAGGTAAAGACCTGGAATTTAAGGTCATTAAGCTCGATCCTAAGCGTAACAATATTGTTTTATCACGACGTGCGGTACTTGAGTCTGAAGGTCAAGCCGGACGAGAGCAGTTATTAACTGAATTAGAAGAAGGGCAAGTTATTAAAGGTATCGTAAAAAACTTAGCCGATTACGGTGCATTTATCGATTTAGGTGGCATTGATGGTTTATTACACGTCACCGATATTTCGTGGAAACGCGTCAAGCAACCCAGTGAAGTGTTAACCATAGGCGATGAAATTGAAGTCGTGGTGTTAAAGATCGAAAGAGATAGAGGCCGTGTTTCATTAGGACTTAAACAATTAGTCGGCGACCCTTGGGAAGACTTAGTGAAACGTTATCCTGTCGGTACCCGTTTGAAAGGTAAAGTAACTAATGTGACTGATTATGGTTGCTTTGTTGAAATAGAAGAAGGTGTTGAAGGTTTAGTCCACGTTTCAGAAATGGATTGGACGAATAAAAACATTAACCCAAACAAAATCGTTCAAGCAGGTATGGAAATCGAGGTTATTGTATTAGATATTGATTCGGATCGACGCCGTATTTCTTTAGGTATTAAACAGTGTAAGTCTAATCCTTGGGAAGACTTCGCAAATAGGCATGCTAAAGGGGAACGTATTACCGGTAAAATAAAATCTATTACTGATTTTGGTCTCTTTATTGGTTTACCCGGTAATATCGATGGCTTAGTCCATTTATCAGATATTGCATGGAATATCTCCGGCGAAGAAGCCGTACGTAAATACAAAAAAGGGGATGAATTAGAAACGATCATCTTATCG ---------------------------------GTGATGGGCGAAATTATAAAACAAGCAGGAACTGTGGTTAAAGCGGGTGAAATTTTAGCGCATCTAGACACTGACAAGGAAGCGAGTATGAAAACAGATCAACCCTCTCAATCAGCAGC------AGCACCCGTCGCAGAAAAAACTAAACCTGCGGATAGTGACACC---CATTTGGCAGGTCCTGCGGCAAGACGTAGCGCAGCAGAACAAGGTTTACCTTTAGAGAATATCTCAGGTAGCGGTAAATCAGGTCGTGTGACGCGATCCGATGTATTGCAGCAAGCAAAAGCACCTGCACCACAAACATTATCTTCGGATCTATCCAAGCGGATGGCTGCTGATGCCCCTGTATCGGATACGCCTGCCCGCAATGAACGTTTGGAAAAACGTGTACCCATGACACGGTTACGTGCGCGCATCGCTGAACGACTTGTGGCGGCGCAGCATAATGCGGCTATTTTGACAACTTTTAATGAAATTAATCTACAAAAAGTCATTGAACTGCGTAGTCTCTATAAAGACAGTTTTGAAAAGAGACACGGTACACGTTTGGGCTTTATGTCATTTTTTACTAAGGCGGTTATAGAAGCTTTGAAGCGTTTTCCCGCTGTGAATGCATCCATTGATGGTAACGAAGTGGTTTATCATAGTTATTTTGATATTGGCATTGCTGTCTCGACCGATCGGGGTTTGGTGGTACCTATTGTGCGCGATGCGGATCGTTTATCGTTTGCTGATATAGAAAAGACGATTGCCAATTATGGTCGTAAAGCCAAAGAAAATCAGATCGCTATTGAAGACATGACCGGAGGTACATTTACTATTACCAATGGCGGAGTTTTCGGGTCGCTACTTGCCACACCCATTATTAATCCACCGCAAAGTGCGATACTCGGGATGAATAAAATAGAGGAACGCCCTGTGGTAGAAAACGGT---------------------------------------
>Rickettsiella_agriotidis_JKI_E1959
------------ATGTTTAAATTTTTAAAACGCAAAGAACCTCAACCCGATGTTCCTAATCAAGAAGGTTCACTTAGCAATAAAAATAGTTTTTTTAATCGCATAAAAAATAGTTTACAGAAAACGCGTCAGCAACTCACTGAAAATCTTGCCAATTTAGTATTAGGTAAAAAAAAGGTTGATTCCGCATTAATTGAGGAACTTGAAGATTTACTGTTAACAGCGGATGTCGGCCCCACGGTGACACAAGAAATTATTCAACATTTAACGTTGAAGCTGTCTCGTAATCAATTAGCAGATGGTCAGGCGGTATGGGATGTATTGCAACAACAATTAGGTGAATTACTGCAGCCCTGTGAACAGGAATTAGTGATTAATTCTGCACATAAACCTACTGTTATATTAGTGGTAGGAGTTAATGGTGTTGGTAAAACGACGAGTATTGGCAAACTAGCCCATTACTTGCAGAAGCAAGGGAAGCAAGTGATGTTAGCCGCAGGTGATACGTTTCGTGCAGCAGCCACTGAACAATTAATGATTTGGGCAGAACGCAATCATATCCCGATCGTTGCTCAACATCAGGGTGCGGATAGCGCTTCAGTTATTTATGATGCTTTTCAAGCGGCGCAAGCGAGAAATATAGATGTGTTAATTGCCGATACCGCCGGACGTTTGCATACCAAACATAATTTAATGCAAGAATTACAAAAAGTTAAAAAAGTCATTAGCAAATTGGATGCGACAGCACCACACGAAATTATGTTAATACTGGATGCGGGTACCGGTCAAAATGCTTTATTGCAAGCCGAAGCTTTTAATGAAGCAATATCTTTAACCAGTTTGATGCTGACTAAATTAGATGGTACTGCGAAAGGAGGAGTGATTTTTGCCATCGCAAAAAAATTAGCGTTGCCGATTCGCTTTGTTGGTTTGGGTGAAGGGATTGATGATCTTGAGGTTTTTTCGGCACAGGAATTCGTTCGCGCTTTATTTACAGTTGAAAAATAA --------------------------------------------------------------------------------------------------CAGTAAAGGGCCGGCAGTGCGTGCAACAAGAGCGCAAATGGATCGTAGTTTATATAAACAAGCAATTCGTAAGACGCTAGAAAATCAAGCTAATTTATTTATTTTTCAACAAGGTGTCGATGATGTAATCCTGCAGTCTAACCGTATTGTGGGTGTGGTAACGCAAATGGGATTACGTTTCTATGCAAAAGCCGTGGTATTGACTGCCGGTACTTTTTTAGCAGGAAAAATTCATATAGGTTTGCAACGAGCGCAAGGAGGACGTGCAGGTGATCCGGCGGCTAATTTCTTAGCTGAAAAGTTGCGTCAATTACCGCTGCGGATTAAACGTTTAAAAACTGGAACACCTCCGCGTTTAGATGGCCGTAGCATCAATTTTGAAGTTTTATTAGAGCAACCCAGTGATAATCCTTTGCCGGTATTTTCGTATTTAGGAAAGATAGATCAACATCCCACACAAATAAGTTGTTTTATTACTTATACTAATGAA-AAAACCCATGCGATTATTCGTTCAGGATTAGATCGTTCTCCTATTTATAGTGGTGTCATAGATGGAATAGGCCCTCGTTATTGTCCTTCTATTGAAGATAAAGTAGTGCGCTTTGCGGATAAATTATCCCACCAGATTTTTCTTGAACCTGAAGGACTCAATACTCATGAAGTTTATCCTAATGGCATTTCAACAAGCCTGCCTTTCGATATACAGTGTGATTTGATTCATAGTATTAAAGGGTTAGAACAAGCGCATATTACACGTCCGGGTTATGCAATCGAATATGATTTTTTT------------------------------------------------------------------------ ATCGGCAATCTGCGCGCTTTCTTACCGGGTTCATTAGTGGATGTACGTCCAGTACGTGATTCTAGCATTATCGAAGGTAAAGACCTGGAATTTAAGGTCATTAAGCTCGATCCTAAGCGTAACAATATTGTTTTATCACGACGCGCAGTACTGGAATCCGAAGGTCAAGCCGGACGCGAACAGTTATTAACTGAATTAGAAGAAGGTCAAGTCATTAAGGGTATCGTAAAAAACTTAGCCGATTACGGTGCATTTATCGATTTAGGTGGCATTGATGGTTTATTACACGTCACCGATATTTCCTGGAAGCGTGTCAAACAACCGAGTGAAGTATTAACCATAGGCGATGAAATTGAAGTCGTGGTACTCAAGATCGAAAGAGATAGAGGTCGAGTGTCATTAGGGCTGAAACAATTAGTCGGCGATCCTTGGGAAGACTTAGTTAAACGTTACCCTGTCGGTACACGTTTGAAAGGTAAAGTGACTAATGTGACCGATTATGGTTGCTTTGTCGAAATAGAAGAAGGTGTTGAAGGTTTAGTCCACGTTTCAGAAATGGATTGGACCAATAAAAACATTAATCCGAATAAAATTGTTCAAGCAGGTATGGAAATTGAGGTCGTCGTATTAGATATTGATTCGGATCGACGTCGTATTTCTTTAGGTATTAAACAGTGTAAATCTAATCCTTGGGAAGATTTCGCGAATACGCATGCTAAAGGCGAACGCATTACCGGTAAAATCAAATCGATTACTGATTTCGGTCTCTTCATCGGTTTACCCGGTAACATCGATGGCTTAGTCCATTTATCGGATATCGCATGGAATATATCCGGCGAAGAAGCGGTACGTAAGTACAAAAAAGGTGATGAATTAGAAACGATTATCTTATCC ---------------------------------GTGATGGGCAAAATTGTAAAAGAAGCAGGAACTGTGGTTAAAGCGGGTGAAATTTTAGCGCATCTAGACATTGACAAGGAAGCTAGTATGAAAACAGAGAAACCTTCTTCACCTCTATCAGCACCAGCACCCGTCGCAGAAAAAACTATATCTGTTGATAGCGGTGCT---AATTTGGCAGGTCCTGCTTCTAGGCGTAAACGGAGTATTCAGGAACCAGAA------AGTTATTCTGCTAAGAA---------------------------------------AGAATCCGGTTCTGAAATTCAAACTTCAGTAAGCAATGCTAACGCGCCTTCCGCAGCGTATGCTATGTCAAGTCTTCAAAATCAAAGCACGGAACGCGTGGAAAAACGTGTACCTATGACACGTTTACGCGCGCGTATTGCTGAGCGACTGGTGGCAGCACAACATAATGCGGCTATTTTAACTACTTTTAATGAAATTAACTTACAAAAAGTGATGGAGTTGCGCAGTCTCTATAAAGATAGTTTTGAAAAGAGGCATGGGTCACGTTTAGGTTTTATGTCTTTTTTTACCAAGGCGGTTATTGAAGCCTTGAAGCGTTTTCCAGCAGTGAATGCGTCCATTGATGGTAATGATGTGGTTTATCATAATTATTTTGATATCGGTATTGCCGTTTCAACGGATAGGGGTCTAGTGGTTCCTATTCTGCGCGATGCGGATCGTTTATCATTTGCAGATATAGAAAAAACCATTGCCAATTATGGCCGTAAAGCCAAAGAAAATCAGATTGCTATTGAAGACATGACCGGCGGTACTTTCACTATTACCAATGGTGGAGTTTTTGGGTCGCTGTTAGCTACTCCAATTATTAATCCACCACAAAGCGCGATACTCGGAATGAACAAAATAGAGGAACGACCGGTGGCAGAAAATGGC---------------------------------------
   
