# Supplementary material for: Candidate pathogenicity islands in the genome of ‘Candidatus Rickettsiella isopodorum’, an intracellular bacterium infecting terrestrial isopod crustaceans
Source: PeerJ. 2016 Dec 21;4:e2806. doi: 10.7717/peerj.2806 (PMC5181103; doi:10.7717/peerj.2806)
Supplement: Supplemental Information 2 [file peerj-04-2806-s002.zip › Supplement/mlst_phylogeny/concatenated_alignment_filtered.fasta]

>Rickettsiella_grylli
ATGTTTAAATTTTTAAAACGCAAAGAAGTGAGGGGAATGAATCCCTGGAACGTAAAGACC
ATTTTCTTTATCGAATAAAAAATAGTTTACTGAAAACACGCCATCAGTTTACTGAAAATC
TTGCCCATCTTCTATTCGGTAAAAAAAAGATTGACGCCGAATTAATAGATGAAATAGTCG
ATTTGCTTTTAATGGCCGATGTGGGTTCTACCGTGACCGAAGCGATTATCCAACGCTTAA
CGGTGAAATTAGAACGGAACCATTTAACAGACGGCCAAGTGATATGGGACGTATTAAAAC
AACAATTAGGTGAATTATTGCAACCGTGTGAAGCCCCGTTAATGATTGATTCAACCCATA
AACCGATGGGTGAATGGTGTAGGTAAGACAACCAGTATTGGGAAGCTTGCCTATTATTTA
AAAAAACAAGGTAAGAAAGTGATGTTAGCAGCAGGGGATACCTTTCGGGCTGCGGCGACT
GAACAACTCACCATCTGGGCAGAACGTAATCAGATTCCCATTATTGCGCAGCATCAGGGC
GCAGATAGTGCTTCTGTGATTTATGATGCATTCCAAGCCGCGAAAGCAAGAAATATTGAC
GTATTGATTGCAGATACTGCGGGAAGGTTCCATACGAAAAACAATTTAATGCAAGAATTA
CAAAAGATTAAAAAGGTGATGGGCAAACTGGATGTAAGCGCCCCCCATGAAATTATGTTG
ATTTTAGACGCAAATACCGGCCAGAATGCGTTAATGCAAGCGCAAGTCTTTCATGAAGCC
TTAGGCTTAACCGGCTTGATGCTGACTAAATTAGATGGGACTGCCAAAGGAGGAGTCATT
TTTGCTATCGCCGAAAAATTGGGTCTACCTATTCGCTTTGTGGGGCTCGGTGAAGCCATG
AGTGATATACATGTTTTCTCTGCAAAGGAATTTGTTGAGGCTTTATTTTCTTTGGAAAGC
AAAGGTCCTGCCGTTCGTGCAACCCGAGCACAGATGGACCGCAACCTCTATAAGCAAGCG
ATACGTAACGCTTTAGAAAATCAAGCTAATTTATTTATTTTTCAGCAAAGTGTGGATAAT
ATCATCCTTCAATCGGATCGCATTGTGGGTGTGGTTACACAGATGGGATTGCAATTTTAT
GCCCAGTCTGTGGTACTGACAGCAGGCACCTTTTTAGCAGGAAAAATTCATATCGGTTTG
CAACAGGCCAACGGAGGGCGTGCGGGTGAACCGGCAGCAAATACGCTCGCTGAAAAATTA
CGTCAATTACCCTTTCGGGTTAAACGTTTAAAAACAGGGACGCCTCCGCGTCTCGATGGT
CGAACCATTAATTATCACCTAGCGATACGCCATTGCCTGTATTTTCTGACTTAGGAAATG
TCAAACAACATCCGGAACAGCGGAGTTGTTTTATTACCTATACGAATGAAACCACACATA
CTATCATTCGTCACGGTTTAGATCGTTCGCCTCTTTATAGTGGTCTCATCGCTAGGGCCT
CGTTATTGTCCCTCTATTGAGGATAAAGTGGTTCGTTTTGCAGATAAATCTGCGCATCAA
ATTTTTCTTGAACCGGAGGGTCTGGATACACATGAGATTTACCCGAATGGTATTTCGACC
AGCCTTCCTTTTGACGTCCAATATGATTTAATTCATAGCATCGAAGGATTAGAACAGGCA
CATATTACACGCCCAGGTTATGCGATAGAATATGATTTTTTGGCAGTTTGCGAGCTTTTC
TACCGGGCTCATTAGTAGATGTACGTCCCATACGTGATTCTAGTATTATTGAAGGTAAAG
ATCTCGAATTTAAAGTCATAAAACTTGATCCTAAGCGTAACAATATCGTTTTATCGCGAC
GTGCTGTACTTGAATCCGAAGGTCAAGCGGGACGAGAGCAGCTATTAACGGAGTTAGAAG
AAGGGCAAGTGATTAAAGGTATTGTGAAGAACTTAGCGGATTATGGTGCTTTTATCGATT
TAGGCGGCATTGATGGTTTATTACATGTTACGGATATTTCGTGGAAACGAGTGAAGCAAC
CCAGTGAAGTATTAAACATAGGCGACGAAATTGAAGTCGTCGTATTAAAGATAGAAAGAG
AGCGGGGACGTGTTTCGTTAGGATTGAAACAATTAGTAGGCGATCCGTGGGAGGACTTAG
TAAAGCGTTATCCTGTAGGTACTCGTTTGAAAGGTAAAGTAACGAATGTCACTGATTACG
GCTGCTTTGTTGAAATAGAAGAAGGCGTTGAAGGCTTAGTTCATGTTTCAGAAATGGATT
GGACCAATAAAAATATTAACCCCAACAAAATCGTACAAGCGGGTATGGAAATTGAGGTTA
TTGTACTGGATATTGATTCGGACCGACGTCGTATTTCATTGGGTATTAAACAATGTAAGT
CAAATCCGTGGGAAGACTTTGCGCATACGCATGTTAAAGGCGAGCGTATTACAGGTAAAA
TAAAATCAATTACTGATTTCGGTCTTTTTATTGGGTTACCAGGAAATATTGATGGTTTAG
TGCATTTATCGGATATTGCATGGAACCTATCTGGTGAAGAAGCGGTACGTAAATATAAAA
AAGGCGATGAATTAGAAACCATTATTTTGTCGTAGGTGACATTATAAAACAAACAGGCGC
CGTTGTGAAAGCAGGTGAAATTTTAGCGTATCTCAACACGGAAAAGGAAGTCACTATGAA
ACCAGAACAGCCCGCTAAGAAAAAACAAAACACGATAATCGTGCCGGTGGCAGGACCCGC
TGCAAGACGAAGTGCTGCAGAACAAAATCTACCAATATTACAGGGACAGAGAGCGATGCA
CGGTCGTCGTTACGTCATGCAGATGACCGTTTAGAAAAACGAGTGCCAATGACCCGTTTG
CGTGCGCGTATTGCCGAGCGTCTTTTAGCCGCCCAACATCATGCTGCGATTTTGACAACC
TTTAATGAGATTAACTTACAAAATGTGATTGCCTTGCGTCAACGTTATAAAGAGAGTTTT
GAAAAAAAACACGGAATACGTTTAGGATTCATGTCTTTTTTTACGAAAGCGGTTATCGAG
GCCTTGAAGCTTTTTCCAGCCGTGAATGCTTCTATTGATGGCAACGATATCGTGTATCAT
GGTTATTTTGATATTGGTATTGCTGTTTCAACGGATCGTGGGCTGATGGTCCCTATTTTA
CGTGATGCCGATCGTTTGTCTTTTGCCGATATAGAAAAAACAATTTCCAATTATGGTCGT
AAAGCGAAGGAAAATCAGATTGCGATTGAGGACATGACAGGCGGCACATT
>Diplorickettsia_massiliensis
ATGTTTACATTTTTAAAACGAAAAAAACACCAGACGAAACCCCAGAGGTCAGTAAGCCAA
CGTTATTTCGACGTCTTAAAGATAGCTTACAGAAAACGCGTCATCAACTGGTCGATGGGT
TAGCCAGTCTAATTTTAGGTAAAAAAACGGTTGATCAAGACCTGCTGGAAGAAATTGAAA
ATTTATTACTCAGTGCTGATGTAGGATTAACCGTCACAGAAGAAATTATTAATGAGTTAA
CTCAGAAATTACATCGTCAACAGCTCATCGATGGCCAAGCTGTTTGGACCGCACTCGAGC
ACGCGCTGACGGCCTTACTCAAACCCTGTGAACAACCTTTATGCATTGAGGTGTCCAACA
AGCCGTTTGTTATTTGGAGTCGGGAAGACGACGACGATTGGTAAACTCGCCCATTACTTT
AAAAGCCAAGGTAAACAAGTGTTATTGGCGGCCGGCGATACGTTTCGCGCAGCGGCAACT
GAACAACTTGCGGCTTGGGCAGAGCGCAATGAAGTCCCCATAATTGCTCAACATCAAGGC
GCGGACAGTGCTTCAGTGATTTATGATGCATTGCAAGCTGCCCAGGCACGAAATATCGAT
ATTTTGATTGCGGATACGGCCGGGCGGCTACACACTAAAGAGCATTTAATGCAAGAGCTC
GCGAAGGTGAAAAAGGTGTTGGCTAAACTCGACCCCGCTGCGCCACATGAAACATTATTA
GTGTTAGATGCGAGTATCGGTCAAAATTCTTTAGCACAGGCACAATTTTTTCATCAATCG
ATTCAATTAACCGGCTTAGCTTTAACGAAATTGGATGGTTCTGCGAAAGGAGGCATTGTG
TTTTCCATAGCAAAACAATTAGGTTTGCCGATTCGTTTTATTGGAGTGGGCGAACAAATC
GACGATTTACATGTTTTTTGCGCGCAAGAGTTTATTGATGCGCTGTTTGATAAATAGAGT
AAAGGACCGGCTGTGCGTGCGACACGTGCGCAAGTCGATCGTCAACTTTATAAGCAAGCC
ATCCGTACGCAACTCGAAAACCAAGAGAACCTGTTTATTTTTCAGCAATCGGTTGATGAC
TTATGGATCGAGGGAGCAAACGTGCACGGAGCAATCACCCAATCGGGTATTTATTTTCGT
GGTAAAACCATCGTTCTTACGGCGGGAACTTTTTTAGCCGGCAAAATCCATATAGGATTA
AAACAATCAACCGGTGGTCGTGCGGGCGATCCAGCTGCCGCCGCTTTAGCGGAGCGCTTA
CGTCATTTGCCGTTACGTGTTGGCCGTTTGAAAACAGGAACACCGCCGCGTTTAGATGGA
CGCACCATTATTGAGCACCCAGTGAGCTTCCCCTCCCCGTTTTTTCTTATTCAAGACCCC
GGTCTGAACCTCCGCCACAAATAAGTTGTTTTATCACGGAAACCAATCAAAAACTACATG
ACATTATTCGTTCGGGTTTGGATCGTTCGCCGATGTATAGTGGCGTGATTGAAGGAGCCA
CGTTATTGTCCGTCAATTGAAGATAAAGTGGTGCGTTTCTCGAGTAAAACGAGCCATCCT
ATTTTTCTTGAGCCAGAAGGTTTAACCACCTACGAGGTTTATCCCAATGGTATCTCAACC
AGTTTACCGTTTGATGTGCAATTACAATTGATTCATAGTATTCGTGGTTTAGAGAATGCG
CATATTATGCGTCCAGGCTACGCAATTGAGTATGATTTTTTGGCAATATTCGTGCTTTCT
TACCCGGTTCCTTAGTGGATGTACGTCCTTTACGTGATTCCAATACCATTGAAGGTAAAG
AACTGGAATTCAAAGTGATTAAACTGGATCCAAAACGGAACAATATCGTTTTATCTCGTC
GTGCGGTGCTCGAGTCTGAAGGTCAAGCGGGACGTGAACAACTCTTAGCGGAATTAGAAG
AAGGACAAGTGATTAAAGGGATTGTGAAAAACTTGGCAGACTACGGTGCCTTTATTGATT
TAGGCGGAATTGATGGTCTTCTTCACGTCACGGATATTTCTTGGAAGCGTGTAAAAAATC
CATCGGAAGTGCTGGCCATTGGCGATGAAACTGAAGTGCTTGTCCTGAAAATCGAAAAAG
AACGTGGACGTGTTTCATTAGGTCTTAAACAATTAGCGGGTGATCCGTGGGCAGATTTAG
TGAAGCGTTATCCCGTTGGGACACGCTTGAAAGGTAAAATTACTAATGTCACCGATTACG
GTTGCTTTGTTGAAGTCGAAGAAGGGGTGGAAGGACTGGTTCACGTTTCTGAAATGGATT
GGACAAATAAAAATATTAATCCGAATAAGATTGTTCAAGTCGGGATGGAAATTGAAGTGG
TGGTTCTCGATATTGACTTAGAACGACGCCGCATTTCTTTGGGTATTAAACAATGTCAAT
CCAATCCTTGGGAAGATTTTTCGAATAACCACATGAAAGGTGAGCGTATTCGCGGTAAAC
TGAAATCAATTACTGATTTTGGACTGTTTATTGGTTTACCCGGTGGTATTGACGGACTCG
TACACTTATCGGACATCGCTTGGAATATGTCAGGAGAAGAAGCGGTTCGTAAGTATAAAA
AAGGTGATGAATTGGAAACCATTATTCTTTCCTCACGCAAATTCTCAAAGAAGAAGGTGC
GGTGGTAAAAGCCGGCGAACTGTTAGCTTATCTTTCGACAGCAGTCTCTTCTACGGTGGT
TCCAGAGCAGGCTGCGAAAATGAATCACAAAGTGTAAAGAATGAACAAGGCCGGGCCCGC
TGCACGACGTCTTGCCGCAGAAAAGGATATTCCACGATCGCCGGCAAAGTGACCGCTGCG
ACGACAGAGGTTACAGCTGGAGCGAATCGTTTAGAAAAACGAGTACCGATGACGCGTCTT
CGTGCTCGTATCGCTGAACGTTTGCTTGCTGCGCAACATAATGCAGCCATTCTGACTACG
TTTAATGAAATTGATTTACATAAAGTCATGGAACTCCGTGCTGCGTATAAAGATAGTTTT
GAGAAACGTCACGGCACACGTCTCGGTTTTATGTCTTTCTTTACCAAGGCCGCCATTGAA
GCATTAAAACGTTTCCCAGCGGTCAATGCGTCGATTGATGGGAACGATATTGTTTACCAT
AATTACTTTGATATCGGTATTGCGGTTTCCACAGAACGTGGTTTAGTTGTTCCGATCGTT
CGTGATGCGGATCAACTCAGTTTTGCAGAAATTGAGAAGAAAATTGCTGACTACGGACGT
AAAGCAAAAGACAATCAAATTGCAATAGAAGATATGACGGGTGGAACATT
>Rickettsiella_grylli_rathkei
ATGTTTAAATTTTTAAAACGCAAAGAAGTGAGGGGAATGAATCCCTGGAACGTAAAGAGC
ATTTTCTTTATCGAATAAAAAATAGTTTACTGAAAACACGCCATCAGTTTACTGAAAATC
TTGCCCATCTTCTATTCGGTAAAAAAAAGATTGACGCCGAATTAATAGATGAAATAGTCG
ATTTGCTTTTAATGGCCGATGTGGGTTCTACCGCAACCGAAGCGATTATCCAACGCTTAA
CGGCGAAATTAGAACAGAACTATTTAACAGACGGCCAGGTGATATGGGACGTATTAAAAC
AACAATTAGGTGAATTATTGCAACCGTGTGAAGCCCCGTTAATGATTGATTCAACCCATA
AACCAATGGGTTAATGGCGTGGGTAAGACAACCAGTATTGGGAAGCTTGCCTATTATTTA
AAAAAACAAGGTAAGAAAGTGATGTTAGCAGCAGGGGATACCTTTCGGGCTGCAGCGACT
GAACAACTCTCCATCTGGGCAGAACGTAATCATATTCCCATTATTGCGCAGCATCAGGGC
GCAGATAGTGCTTCTGTGATTTATGATGCATTCCAAGCCGCTAAAGCAAGAAATATTGAC
GTATTGATTGCAGATACTGCAGGAAGATTCCATACGAAAAACAATTTAATGCAAGAATTA
CAAAAGATTAAAAAGGTGATGGGCAAACTGGATGTAACCGCCCCCCATGAAATTATGTTG
ATTTTAGATGCAAATACCGGTCAGAATGCGTTAGTGCAAGCGCAAGCCTTTCATGAAGCC
TTAGGCTTAACCGGCTTGATGCTGACTAAATTAGATGGGACTGCCAAAGGAGGAGTCATT
TTTGCTATCGCCGAAAAATTGGGCCTACCCATTCGCTTTGTGGGGCTCGGTGAAGCCATG
AGTGATATACACGTTTTCTCTGCAAAGGAATTTGTTGAGGCTTTATTTTCTTTGGAAAGC
AAAGGTCCTGCCGTTCGTGCAACCCGAGCACAGATGGACCGCAACCTCTATAAGCAAGCG
ATACGTAACGCTTTAGAAAATCAAGCTAATTTATTTATTTTTCAGCAAAGTGTGGATAAT
ATCATCCTTCAATCGGATCGCATTGTGGGTGTGGTTACACAGATGGGATTGCAATTTTAT
GCCCAGTCTGTGGTACTGACAGCAGGCACCTTTTTAGCAGGAAAAATTCATATCGGTTTG
CAACAGGCCAACGGAGGGCGTGCGGGTGAACCGGCAGCAAATACGCTCGCTGAAAAATTA
CGTCAATTACCTTTTCGGGTTAAACGTTTAAAAACAGGGACGCCTCCGCGTCTCGATGGT
CGAACCATTAATTATCACCTAGCGATACACCATTGCCTGTATTTTCTGACTTAGGAAATG
TCAAACAACATCCGGAACAGCGGAGTTGTTTTATTACCTATACGAATGAAACCACACATA
CTATCATTCGCCACAGTTTAGATCGTTCGCCTCTTTATAGTGGTCTCATCGCTAGGGCCT
CGTTATTGCCCCTCTATTGAGGATAAAGTGGTTCGTTTTGCAGATAAATCTGCGCATCAA
ATTTTTCTTGAACCGGAGGGTCTGGATACACATGAGATTTACCCGAATGGTATTTCGACC
AGCCTTCCTTTTGACGTCCAATATGATTTAATTCATAGCATCGAAGGATTAGAACAGGCA
CATATTACACGCCCAGGTTATGCGATAGAATATGATTTTTTGGCAGTTTACGGGCTTTTC
TACCGGGCTCATTAGTAGACGTACGTCCCATACGTGATTCTAGTATTATTGAAGGTAAAG
ATCTCGAATTTAAAGTCATAAAACTTGATCCTAAGCGTAACAATATCGTTTTATCGCGAC
GTGCTGTACTTGAATCCGAAGGGCAAGCGGGACGAGAGCAGCTATTAACGGAGTTAGAAG
AAGGGCAAGTGATTAAAGGTATTGTGAAGAACTTAGCGGATTATGGTGCTTTTATCGATT
TAGGCGGCATTGATGGTTTATTACATGTTACGGATATTTCGTGGAAACGAGTGAAGCAAC
CCAGTGAAGTATTAAACATAGGCGACGAAATTGAAGTCGTCGTATTAAAGATAGAAAGAG
AGCGGGGACGTGTTTCGTTAGGATTGAAACAATTAGTAGGCGATCCGTGGGAGGACTTAG
TAAAGCGTTATCCTGTAGGTACTCGTTTGAAAGGTAAAGTAACGAATGTCACTGATTACG
GCTGCTTTGTTGAAATAGAAGAAGGCGTTGAAGGCTTAGTTCATGTTTCAGAAATGGATT
GGACCAATAAAAATATTAACCCCAACAAAATCGTACAGGCGGGTATGGAAATTGAGGTTA
TTGTACTGGATATTGATTCGGACCGACGTCGTATTTCATTGGGTATTAAACAATGTAAGT
CAAATCCGTGGGAAGACTTTGCGCATACGCATGTTAAAGGCGAGCGTATTACAGGTAAAA
TAAAATCAATTACTGATTTCGGTCTTTTTATTGGGTTACCAGGAAATATTGATGGTTTAG
TGCATTTATCGGATATTGCATGGAACCTATCTGGTGAAGAAGCGGTACGTAAATATAAAA
AAGGCGATGAATTAGAAACCATTATTTTGTCGTAGGCGACATTATAAAACAAACAGGCGC
CGTTGTGAAAGCAGGTGAAGTTTTAGCGTATCTCAACACGGAAAAGGAAGTCACTATGAA
ACCAGAACAGCCCGTTAAGAAAAAACAAAACACGATAATCGTGCCGGTGGCAGGACCCGC
AGCAAGACGAAGTGCTGCAGAACAAAATCTACCAATATTACAGGGACAGAGAGCGATGCA
CGGTCGTCGTTACGTCATGCAGATGACCGTTTAGAAAAACGAGTGCCAATGACCCGTTTG
CGTGCGCGTATTGCCGAGCGTCTTTTAGCCGCCCAACATCATGCTGCGATTTTGACAACC
TTTAATGAGATTAACTTACAAAATGTGATTGCCTTGCGTCAACGTTATAAAGAGAGTTTT
GAAAAAAAACACGGAATACGTTTAGGATTCATGTCTTTTTTTACGAAAGCGGTTATCGAG
GCCTTGAAGCTTTTTCCAGCCGTGAATGCTTCTATTGATGGCAACGATATCGTGTATCAT
GGTTATTTTGATATTGGTATTGCTGTTTCAACGGATCGTGGGCTGATGGTCCCTATTTTA
CGTGATGCCGATCGTTTGTCTTTTGCCGATATAGAAAAAACAATTTCCAATTATGGTCGT
AAAGCGAAGGAAAATCAGATTGCAATTGAGGACATGACAGGCGGCACATT
>Rickettsiella_isopodorum_rathkei
ATGTTTAAATTTTTAAAACGCAAAGAACTGATGAGGAGAGAGTGATTAGCAGTAAACCTC
GTTTTTTTAATCGAATAAAAAATAGTTTACAAAAAACTCGTCATCAATTAACTGAAAGTC
TTGCTCGCTTAGTATTAGGTAAAAAAAAGGTTGATGCCGAATTAATTGAGGAAGTTGAAG
AGTTACTTTTAACAGCCGATGTCGGTCCCACAGTGACTGAAGAAATTATCCAGTGCTTAA
GCACAAAATTAGCACGCAATCAATTAGCGGATGGGCTAGCGGTATGGGAGATATTAAAAC
AACAATTAGGCGAATTATTACAACCGTGTGAATCTGCGTTAGTGATTAATTCTGAGCATA
AACCGACTGGTTAATGGTGTCGGTAAAACGACAAGTATTGGTAAGCTAGCTCATTACTTG
CAGAAGCAAGGTAAACAGGTGATGTTAGCTGCAGGTGATACCTTTCGAGCAGCGGCTACT
GAACAATTAACGATTTGGGCTGAACGTAACCATATTCCCATCGTCGCCCAACATCAGGGT
GCTGATAGTGCTTCAGTCATTTATGACGCTTTTCAAGCCGCTAAAGTGAGAAACATCGAT
GTCTTGATTGCAGATACGGCGGGTCGTTTACATAGTAAAAATAATTTAATGCAAGAATTA
CAAAAAGTAAAAAAGGTTATTAGTAAATTGGATGCGACAGCCCCCCATGAAATTATGTTA
ATCCTGGATGCAGGCACAGGCCAGAATGCGTTACTGCAAGCGGAAGCTTTTAACAAAGCG
ATAGCTTTAACCAGTTTGATGCTGACTAAATTAGATGGGACTGCAAAAGGAGGGGTGATT
TTTGCCATCGCCAAAAAATTAGCGTTGCCGATACGCTTTGTAGGTTTGGGTGAAGGTATC
GAAGATCTACAGGTTTTTTCAGCACAGGAATTTGTTCGTGCATTATTTTCTATAGAAAGT
AAAGGTCCTGCAGTACGCGCAACAAGAGCACAGATGGATCGGTGTTTATATAAACAAGCG
ATTCGTAACGCTTTGGAGAATCAAGCTAATTTATTTATTTTTCAACAGAGTGTTGATGAT
GTAATCCTTCAGTCTAATCGCATCGTCGGTGTGATGACGCAAATGGGATTGCGTTTTTAT
GCAAAGACTGTCGTGCTGACAGCCGGTACATTTTTAGCTGGAAAAATTCACATCGGTTTG
CAGCAAGCTCAAGGAGGGCGTGCCGGTGACCCAGCCTCTAATTCTTTAGCTGAAAAACTG
CGTCAATTACCTTTTCGGATTAAGCGATTAAAAACTGGAACGCCTCCGCGTTTAGATGGT
CGTACGATTAATTGTGACCGAGTGATAATCCTTTGCCGGTATTTTCGTATTTAGGAAAAG
TAGTACAACATCCTGCGCAAATAAGTTGTTTTATTACTTATACCAATGAAAAAACTCATG
CAATAATTCGTTCAGGTTTAGATCGTTCCCCTATTTATAGTGGCGTAATAGACAGGTCCA
CGTTATTGCCCCTCTATAGAAGATAAAGTAGTGCGCTTTGCGGACAAATTATCCCATCAG
ATTTTTCTTGAACCTGAAGGTCTTAATACGCATGAAGTGTATCCAAATGGTATTTCGACC
AGTTTGCCCTTTGATATACAATGTGACTTAATACATAGTATTAAGGGCTTAGAACAGGCA
CATATTACACGTCCAGGTTATGCCATCGAATATGACTTTTTGGCAATCTGCGCGCTTTCT
TACCTGGTTCATTAGTGGATGTACGTCCAGTACGTGATTCTAGCATTATCGAAGGTAAAG
ACCTGGAATTTAAGGTCATTAAGCTCGATCCTAAGCGTAACAATATTGTTTTATCACGAC
GTGCTGTACTTGAGTCCGAAGGTCAAGCCGGACGAGAGCAGTTATTAACTGAATTAGAAG
AAGGGCAAGTTATTAAAGGTATCGTAAAAAACTTAGCCGATTACGGTGCATTTATCGATT
TAGGTGGCATTGATGGTTTATTACACGTCACCGATATTTCGTGGAAACGCGTCAAGCAAC
CCAGTGAAGTGTTAACCATAGGCGATGAAATTGAAGTCGTGGTGTTAAAGATCGAAAGAG
ATAGAGGCCGTGTTTCATTAGGACTTAAACAATTAGTCGGCGATCCTTGGGAAGACTTAG
TGAAACGTTATCCTGTCGGTACCCGTTTGAAAGGTAAAGTAACTAATGTGACTGATTATG
GTTGCTTTGTTGAAATAGAAGAAGGTGTTGAAGGTTTAGTCCACGTTTCAGAAATGGATT
GGACGAATAAAAACATTAACCCAAACAAAATCGTTCAAGCAGGTATGGAAATCGAGGTTA
TTGTATTAGATATTGATTCGGATCGACGCCGTATTTCTTTAGGTATTAAACAGTGTAAGT
CTAATCCTTGGGAAGACTTCGCAAATAGGCATGCTAAAGGGGAACGTATTACCGGTAAAA
TAAAATCTATTACTGATTTTGGTCTCTTTATTGGTTTACCCGGTAATATCGATGGCTTAG
TCCATTTATCAGATATTGCATGGAATATCTCCGGCGAAGAAGCCGTCCGTAAATACAAAA
AAGGGGATGAATTAGAAACGATCATCTTATCGTGGGCGAAATTATAAAACAAGCAGGAAC
TGTGGTTAAAGCGGGTGAAATTTTAGCGCATCTAGACACTGACAAGGAAGCGAGTATGAA
AACAGATCAACCCTCTAAAAAACTAAACCTGCGGATAGTGACACATTTGGCAGGTCCTGC
GGCAAGACGTAGCGCAGCAGAACAAGGTTTACCAATATCTCAGGTACTGCTGATGCCCCT
GTATCGGATACGCCTGCCCGCAATGAACGTTTGGAAAAACGTGTACCCATGACACGGTTA
CGTGCGCGCATCGCTGAACGACTTGTGGCGGCGCAGCATAATGCGGCTATTTTGACAACT
TTTAATGAAATTAATCTACAAAAAGTCATTGAACTGCGTAGTCTCTATAAAGACAGTTTT
GAAAAGAGACACGGTACACGTTTGGGCTTTATGTCGTTTTTTACTAAGGCGGTTATAGAA
GCTTTGAAGCGTTTTCCCGCTGTGAATGCATCCATTGATGGTAACGAAGTGGTTTATCAT
AGTTATTTTGATATTGGCATTGCTGTCTCGACCGATCGGGGTTTGGTGGTACCTATTGTG
CGCGATGCGGATCGTTTATCGTTTGCTGATATAGAAAAGACGATTGCCAATTATGGTCGT
AAAGCCAAAGAAAATCAGATCGCTATTGAAGACATGACCGGAGGTACATT
>Rickettsiella_tipulae_BBA296
ATGTTTAAATTTTTAAAACGCAAAGAACTAATCAAGAAGGTTCATTGAGCAATAAAAATA
GTTTTTTTAATCGCATAAAAAATAGTTTACAGAAAACGCGCCAGCAACTCACTGAAAATC
TTGCTAATTTAGTATTAGGTAAAAAAAAGGTTGATACCGCATTAATTGAGGAACTTGAAG
ATTTACTGTTAACAGCGGATGTCGGCCCCACGGTGACACAAGAAATTATTCAACATTTAA
CGTTGAAGCTGGCTCGTAATCAATTAGCAGATGGTCAGGCGGTATGGGATGTATTGCAAC
ACCAATTAGGTGAATTACTGCAACCCTGTGAACAGGAATTAGTGATTAATTCTGCACATA
AACCTACTGGTTAATGGTGTTGGTAAAACGACGAGTATTGGCAAACTAGCCCATTACTTG
CAGAAGCAAGGGAAGCAAGTGATGTTAGCCGCAGGTGATACGTTTCGTGCAGCAGCAACT
GAACAATTAATGATTTGGGCAGAACGCAATCATATCCCGATCGTTGCTCAACATCAGGGT
GCGGATAGCGCTTCAGTTATTTATGATGCTTTTCAAGCGGCGCAAGCGAGAAATATAGAT
GTGTTAATTGCTGATACCGCCGGACGTTTGCATACCAAACATAATTTAATGCAAGAATTA
CAAAAAGTTAAAAAAGTCATTAGTAAATTAGATGCAACAGCACCACACGAAATTATGTTA
ATACTGGATGCTGGCACCGGTCAAAATGCTTTATTGCAAGCTGAAGCTTTTGATGAGGCA
ATATCTTTAACCAGTTTGATGCTGACTAAATTAGATGGTACTGCCAAAGGAGGAGTGATT
TTTGCCATCGCTAAAAAATTAGCGTTGCCGATCCGTTTTGTCGGTTTGGGTGAAGGTATT
GATGATCTACAAGTTTTTTCGGCACAGGAATTCGTTCGCGCTCTATTTACTATTGAAAGT
AAAGGGCCGGCAGTGCGTGCAACAAGAGCGCAAATGGATCGTAGTTTATATAAACAAGCA
ATTCGTAAAACTCTAGAAAATCAAGCTAATTTATTTATTTTTCAACAAGGTGTCGATGAT
GTAATCCTGCAGTCTAATCGTATTGTGGGTGTGGTAACGCAAATGGGATTACGTTTCTAT
GCAAAGGCCGTGGTATTGACTGCCGGTACTTTTTTAGCAGGAAAAATTCATATAGGTTTG
CAACAAGCACAAGGAGGACGCGCAGGTGATCCGGCGGCTAATTTCTTAGCTGAAAAGTTG
CGTCAATTACCGCTGCGGATTAAACGTTTAAAAACAGGAACACCTCCGCGTTTAGATGGC
CGTAGCATCAATTTTAACCCAGTGATAATCCTTTACCGGTATTTTCGTATTTAGGAAAGA
TAGAGCAACATCCCACACAAATAAGTTGTTTTATTACTTATACTAATGAAAAAACCCATG
CGATTATTCGTTCAGGATTAGATCGTTCGCCTATTTATAGTGGTGTCATAGATAGGCCCT
CGTTATTGTCCTTCTATTGAAGATAAAGTAGTACGCTTTGCGGATAAATTATCCCATCAG
ATTTTTCTTGAACCTGAAGGACTCAATACTCATGAAGTTTATCCTAATGGCATTTCAACA
AGCCTGCCTTTCGATGTACAGTCTGATTTGATTCATAGTATTAAAGGATTAGAACAAGCG
CATATTACACGTCCGGGTTATGCAATCGAATATGATTTTTCGGTAATCTGCGCGCTTTTC
TTCCGGGTTCATTAGTGGATGTACGTCCGGTACGTGATTCTAGCATTATCGAAGGTAAAG
ACCTGGAATTTAAGGTCATTAAGCTCGATCCTAAGCGTAACAATATTGTTTTATCACGAC
GCGCGGTACTGGAATCCGAAGGTCAAGCCGGACGCGAACAGTTATTAACTGAATTAGAAG
AAGGTCAAGTCATTAAGGGTATCGTAAAAAACTTAGCCGATTACGGTGCATTTATCGATT
TAGGTGGCATTGATGGTTTATTACACGTCACCGATATTTCCTGGAAGCGTGTCAAACAAC
CGAGTGAAGTATTAACCATAGGCGATGAAATTGAAGTCGTGGTGCTCAAGATCGAAAGAG
ATAGAGGTCGAGTGTCATTAGGGCTGAAACAATTAGTCGGCGATCCTTGGGAAGACTTAG
TTAAACGTTATCCTGTCGGTACACGTTTGAAAGGTAAAGTGACTAATGTGACCGATTATG
GTTGCTTTGTCGAAATAGAAGAAGGTGTTGAAGGTTTAGTCCACGTTTCAGAAATGGATT
GGACCAATAAAAACATTAATCCGAATAAAATTGTTCAAGCAGGTATGGAAATTGAGGTCG
TCGTATTAGATATTGATTCGGATCGACGTCGTATTTCTTTAGGTATTAAACAGTGTAAAT
CTAATCCTTGGGAAGATTTCGCGAATACGCATGCTAAAGGCGAACGCATTACCGGTAAAA
TCAAATCGATTACTGATTTCGGTCTCTTCATCGGTTTACCCGGTAACATCGATGGCTTAG
TCCATTTATCGGATATCGCATGGAATATATCCGGCGAAGATGCGGTACGTAAGTACAAAA
AAGGTGATGAATTAGAAACGATTATCTTATCGTGGGAAAAATTGAAAAAGAAAAGGGAAC
GCTAGTTAAAGCGGGTGAAATTTTAGCGCATCTAGACATTGACAAGGAAGCTAGTATGAA
AACAGAAAAAACCTCTAAAAAACTATATCCGTTGATAGCGGTGCATTTGGCAGGTCCTGC
TTCTAGACGTAAACGGAGTATTCAGGAACCAGAAGTTATTCTGCTACAGCGTATGCTATG
TCAAGTCTTCAAAATCAAAGCACGGAACGCGTGGAAAAACGTGTACCTATGACACGTTTA
CGCGCGCGTATTGCCGAGCGACTGGTGGCAGCACAGCATAATGCGGCTATTTTAACTACT
TTTAATGAAATTAACTTACAAAAAGTGATGGAGTTGCGCAGTCTCTATAAAGATAGTTTT
GAAAAGAGGCATGGGTCACGTTTAGGTTTTATGTCTTTTTTTACCAAGGCAGTTATCGAA
GCCTTGAAGCGTTTTCCAGCGGTGAATGCGTCCATTGATGGTAATGATGTGGTTTATCAT
AATTATTTTGATATCGGTATTGCCGTTTCAACGGATAGGGGTCTAGTGGTTCCTATTCTG
CGCGATGCGGATCGTTTATCATTTGCAGATATAGAAAAAACCATTGCCAATTATGGCCGT
AAAGCCAAAGAAAATCAGATTGCTATTGAAGACATGACCGGCGGTACTTT
>Rickettsiella_pyronotae_cf2-8
ATGTTTAAATTTTTAAAACGCAAAGAACTAATCAAGAAGGTTCACCTAGCAATAAAAATA
CTTTTTTTAATCGCATAAAAAATAGTTTACAGAAAACGCGTCGGCAACTCACTGAAAATC
TTGCCAATTTAGTATTAGGTAAAAAAAAGGTTGATACCGCATTAATTGAGGAACTTGAAG
ATTTACTGTTAACAGCGGATGTCGGCCCCGCGGTGACACAAGAAATTATTCAGCTTTTAA
CGTTGAAGTTGGCGCGTAATCAATTAGCAGATGGTCAAGCGGTATGGGATGTATTGCAAC
AACAATTAAGTAAATTATTGCAACCCTGTGAACAGGAATTAGTGATTAATTCTGCGCATA
AACCGACTGGTTAATGGTGTTGGTAAAACAACGAGTATTGGCAAGCTAGCCCATTACTGG
CAGAAGCAAGGTAAGCAAGTGGTGTTAGCCGCAGGTGATACGTTTCGTGCAGCAGCCACT
GAACAATTAACGATTTGGGCTGAGCGCAATCATATCCCGATCGTAACTCAACATCAGGGT
GCGGATAGCGCTTCTGTTATTTATGATGCTTTTCAAGCGGCGCAAGCAAGAAATATAGAT
GTGTTAATTGCTGATCCCGCCGGGCGTTTGCATACCAAACATAATTTAATGCAAGAATTA
CAAAAAGTTAAAAAAGTCATTAGTAAATTAGATGCAACAGCACCACACGAAATTATGTTA
ATACTGGATGCGGGCACCGGTCAAAATGCTTTATTGCAAGCTGAAGCTTTTAATGAAGCA
ATATCTTTAACCAGTTTGATGCTGACCAAATTAGATGGTACCGCCAAAGGGGGAGTGATT
TTTGCCATCGCAAAAAAATTAGCGTTGCCGATTCGTTTTGTCGGTTTGGGGGAAGGGATT
GATGATCTACAAGTTTTTTCAGCTCAGGAATTCGTTCGTGCTTTATTTACTGTTGAAAGT
AAAGGGCCGGCAGTGCGTGCAACAAGAGCGCAAATGGATCGGTGTTTATATAAACAAGCA
ATTCGTAAGACTCTAGAAAATCAAGCTAATTTATTTATTTTTCAACAAGGTGTCGATGAT
GTAATCCTGCAGTCTAATCGTATTGTGGGTGTGGTAACGCAAATGGGACTACGTTTCTAT
GCAAAAGCCGTAGTATTGACTGCCGGTACTTTTTTAGCAGGAAAAATTCATATCGGCTTA
CAACAAGCACAAGGAGGGCGTGCAGGTGATCCGGCGGCTAATTTCTTAGCTGAAAAGTTG
CGTCAATTACCCTTGCGGATTAAACGTTTAAAAACTGGAACACCTCCGCGTTTAGATGGC
CGTAGCATTAATTATAACCCAGTGATTATCCTTTACCGGTATTTTCGTATTTAGGAAAGA
TAGAACAACATCCCACACAAATAAGTTGTTTTATTACTTATACTAATGAAAAAACTCATG
CGATTATTCGTTCAGGATTAGATCGTTCGCCTATTTATAATGGTGTCATCGATAGGCCCT
CGTTATTGTCCTTCTATTGAAGATAAAGTAGTGCGCTTTGCAGATAAATTGTCTCACCAG
ATTTTTCTTGAGCCTGAAGGACTCAATACTCATGAAGTTTACCCTAATGGCATTTCAACA
AGCCTGCCTTTCGATATACAGTGTGATTTGATTCATAGCATTAAAGGTTTAGAACAAGCG
CATATTACACGTCCGGGTTATGCAATCGAATATGATTTTTCGGCAATCTACGCGCTTTCT
TACCAGGTTCGTTAGTGGATGTACGTCCAGTACGTGATTCTAGCATTATCGAAGGTAAAG
ACCTGGAATTTAAGGTTATTAAGCTCGATCCTAAGCGTAACAATATTGTTTTATCACGAC
GCGCAGTACTAGAGTCTGAAGGTCAAGCTGGACGCGAACAGTTATTAACTGAATTAGAAG
AAGGTCAAGTCATTAAAGGTATCGTAAAAAACTTAGCTGATTACGGTGCATTTATCGATT
TGGGTGGCATTGATGGTTTATTACACGTCACCGATATTTCTTGGAAACGTGTCAAACAAC
CGAGTGAAGTATTAACCATAGGCGATGAAATTGAAGTCGTGGTGCTCAAGATCGAAAGAG
ATAGAGGTCGAGTGTCATTAGGGTTGAAACAATTGGTCGGCGATCCTTGGGAAGACTTAG
TTAAACGTTACCCTGTCGGTACACGTTTGAAAGGTAAAGTGACTAATGTGACCGATTATG
GTTGCTTTGTCGAAATAGAAGAAGGTGTTGAAGGTTTAGTCCACGTTTCAGAAATGGATT
GGACCAATAAAAACATTAATCCGAATAAAATTGTTCAAGCAGGTATGGAAATCGAGGTCG
TCGTATTAGATATTGATTCGGATCGACGTCGTATTTCTTTAGGTATTAAACAGTGTAAAT
CTAATCCTTGGGAAGATTTCGCGAATACGCATGCTAAAGGCGAACGCATTACCGGTAAAA
TCAAATCGATTACTGATTTTGGTCTCTTCATTGGTTTGCCCGGTAACATCGATGGCTTAG
TCCATTTATCGGATATCGCATGGAATATATCCGGCGAAGAAGCGGTACGTAAGTACAAAA
AAGGTGATGAGTTAGAAACAATTATCTTATCGTGGGCAAAATTGAAAAAGAAGCAGGAAC
GGTAGTTAAAGCGGGTGAAATTTTAGCGCATCTAGACATTGACAAGGAAGCTAATATGAA
AACAGAAAAACCCTCTAAAAAACTATCTCTGTGGATAGCGGTGCATTTGGCAGGTCCTGC
TTCTCGGCGTAAACGGAGTATTCAGGAACCAGAAGTTATTCTGATACAGCGTATGTTATG
TCTAGTCTTCAAAATCAAGGCACGGAACGTGTGGAAAAACGTGTACCTATGACACGTTTG
CGCGCGCGTATTGCTGAGCGATTAGTGGCAGCACAGCATAATGCCGCTATTTTAACCACT
TTTAATGAAATTAACTTACAAAAAGTAATGGAGTTGCGCAGTCTCTATAAAGATAGTTTT
GAAAAGAGGCATGGGTCACGTTTAGGTTTTATGTCTTTTTTTACTAAGGCGGTTATTGAA
GCCTTGAAGCGTTTTCCAGCGGTGAATGCATCTATTGATGGTAATGATGTGGTTTATCAT
AATTATTTTGATATCGGTATTGCCGTTTCGACGGATCGCGGTCTGGTGGTTCCTATTCTG
CGTGATGCGGATCGTTTATCATTTGCCGATATAGAAAAAACCATTGCCAATTATGGCCGT
AAAGCCAAAGAAAATCAGATTGCTATTGAAGACATGACCGGCGGTACTTT
>Candidatus_Rickettsiella_isopodorum_JKI_D244
ATGTTTAAATTTTTAAAACGCAAAGAACTGATGAGAAGAGAGTGATTGGCAGTAAACAGC
ATTTTTTTAATCGAATAAAAAATAGTTTGCAAAAAACTCGTCATCAATTAACCGAAAGTC
TCGCCCGTTTAGTATTAGGTAAAAAAAAAGTTGATGCTGAATTAATTGAGGAAGTTGAAG
AGTTACTTTTAACAGCCGATGTCGGTTCCACAGTGACTGAAGAAATTATCCAGCACTTAA
CCACAAAATTAGCACGCAATCAATTAGCGGATGGGCTAGCGGTATGGGAGATATTAAAAC
AACAATTAGGCGAATTATTACGACCGTGTGAATCTGCTTTAGTGATTAATCCTGCACATA
AACCGACTGGTTAATGGTGTCGGTAAAACGACAAGTATTGGTAAGCTAGCTCATTACTTG
CAGAAACAAGGTAAACAGGTGATGTTAGCTGCAGGTGATACCTTTCGAGCAGCGGCTACT
GAACAACTAACGATTTGGGCTGAACGTAATCATATTCCTATCGTCGCCCAACATCAGGGC
GCTGATAGTGCTTCAGTCATTTATGACGCTTTTCAAGCCGCTAAAGTGAGAAACATCGAT
GTATTGATTGCAGATACGGCGGGCCGTTTACATAGTAAAAATAATTTAATGCAAGAATTA
CAAAAAGTAAAAAAGGTTATCGGTAAATTGGATGCGACAGCTCCCCATGAAATTATGTTA
ATTTTGGATGCGGGCACGGGCCAGAATGCGCTACTGCAAGCGGAAGCTTTTAACAAAGCG
ATATCTTTAACCAGTTTGATGCTGACTAAATTAGATGGGACTGCAAAAGGAGGTGTGATT
TTTGCCATCGCCAAAAAATTATCGTTGCCGATACACTTTGTAGGCTTGGGTGAAGGTATC
GAAGATCTACAGGTTTTTTCAGCACAGGAATTTGTGCGCGCTTTATTTTCGATAGAAAGT
AAAGGTCCTGCAGTACGCGCAACAAGAGCACAGATGGATCGGTGTTTATATAAACAAGCG
ATTCGTAACGCTTTGGAGAATCAAGCTAATTTATTTATTTTTCAACAGAGTGTTGATGAT
GTAATCCTTCAGTCTAATCGCATCGTCGGTGTGATGACGCAAATGGGATTGCGTTTTTAT
GCAAAGACTGTCGTGCTGACAGCCGGTACATTTTTAGCTGGAAAAATTCACATCGGTTTG
CAGCAAGCTCAAGGAGGGCGTGCCGGTGACCCAGCCTCTAATTCTTTAGCTGAAAAACTG
CGTCAATTACCTTTTCGGATTAAGCGATTAAAAACTGGAACGCCTCCGCGTTTAGATGGC
CGTACGATTAATTGTGACCGAGCGATAATCCTTTGCCGGTATTTTCGTATTTAGGAAAAG
TAGTACAACATCCTACGCAAATAAGTTGTTTTATTACTTATACCAATGAAAAAACTCATG
CAATAATTCGTTCAGGTTTAGATCGTTCCCCTATTTATAGTGGCGTAATAGACAGGCCCA
CGTTATTGCCCCTCTATAGAAGATAAAGTAGTGCGCTTTGCGGACAAATTATCCCATCAG
ATTTTTCTTGAACCTGAAGGTCTTAATACGCATGAAGTGTATCCAAATGGTATTTCGACC
AGTTTGCCCTTTGATATACAGTGTGACTTAATACATAGTATTAAGGGCTTAGAACAGGCA
CATATTACACGTCCAGGTTATGCCATCGAATATGACTTTTTGGTAATCTGCGCGCTTTCT
TACCTGGTTCATTAGTGGATGTACGTCCAGTACGTGATTCTAGCATTATCGAAGGTAAAG
ACCTGGAATTTAAGGTCATTAAGCTCGATCCTAAGCGTAACAATATTGTTTTATCACGAC
GTGCGGTACTTGAGTCTGAAGGTCAAGCCGGACGAGAGCAGTTATTAACTGAATTAGAAG
AAGGGCAAGTTATTAAAGGTATCGTAAAAAACTTAGCCGATTACGGTGCATTTATCGATT
TAGGTGGCATTGATGGTTTATTACACGTCACCGATATTTCGTGGAAACGCGTCAAGCAAC
CCAGTGAAGTGTTAACCATAGGCGATGAAATTGAAGTCGTGGTGTTAAAGATCGAAAGAG
ATAGAGGCCGTGTTTCATTAGGACTTAAACAATTAGTCGGCGACCCTTGGGAAGACTTAG
TGAAACGTTATCCTGTCGGTACCCGTTTGAAAGGTAAAGTAACTAATGTGACTGATTATG
GTTGCTTTGTTGAAATAGAAGAAGGTGTTGAAGGTTTAGTCCACGTTTCAGAAATGGATT
GGACGAATAAAAACATTAACCCAAACAAAATCGTTCAAGCAGGTATGGAAATCGAGGTTA
TTGTATTAGATATTGATTCGGATCGACGCCGTATTTCTTTAGGTATTAAACAGTGTAAGT
CTAATCCTTGGGAAGACTTCGCAAATAGGCATGCTAAAGGGGAACGTATTACCGGTAAAA
TAAAATCTATTACTGATTTTGGTCTCTTTATTGGTTTACCCGGTAATATCGATGGCTTAG
TCCATTTATCAGATATTGCATGGAATATCTCCGGCGAAGAAGCCGTACGTAAATACAAAA
AAGGGGATGAATTAGAAACGATCATCTTATCGTGGGCGAAATTATAAAACAAGCAGGAAC
TGTGGTTAAAGCGGGTGAAATTTTAGCGCATCTAGACACTGACAAGGAAGCGAGTATGAA
AACAGATCAACCCTCTAAAAAACTAAACCTGCGGATAGTGACACATTTGGCAGGTCCTGC
GGCAAGACGTAGCGCAGCAGAACAAGGTTTACCAATATCTCAGGTACTGCTGATGCCCCT
GTATCGGATACGCCTGCCCGCAATGAACGTTTGGAAAAACGTGTACCCATGACACGGTTA
CGTGCGCGCATCGCTGAACGACTTGTGGCGGCGCAGCATAATGCGGCTATTTTGACAACT
TTTAATGAAATTAATCTACAAAAAGTCATTGAACTGCGTAGTCTCTATAAAGACAGTTTT
GAAAAGAGACACGGTACACGTTTGGGCTTTATGTCATTTTTTACTAAGGCGGTTATAGAA
GCTTTGAAGCGTTTTCCCGCTGTGAATGCATCCATTGATGGTAACGAAGTGGTTTATCAT
AGTTATTTTGATATTGGCATTGCTGTCTCGACCGATCGGGGTTTGGTGGTACCTATTGTG
CGCGATGCGGATCGTTTATCGTTTGCTGATATAGAAAAGACGATTGCCAATTATGGTCGT
AAAGCCAAAGAAAATCAGATCGCTATTGAAGACATGACCGGAGGTACATT
>Rickettsiella_melolonthae_BBA1806
ATGTTTAAATTTTTAAAACGCAAAGAACTAATCAAGAAGGTTCACTTAGCAATAAAAATA
GTTTTTTTAATCGCATAAAAAATAGTTTACAGAAAACGCGTAAGCAACTCACTGAAAATC
TTGCCAATTTAGTATTAGGTAAAAAAAAGGTTGATACCGCATTAATTGAGGAACTTGAGG
ATTTACTGTTAACAGCGGATGTCGGCCCCACGGTGACACAAGAAATTATTCAACATTTAA
CGTTGAAGCTGGCGCGTAATCAATTAGCAGATGGTCAGGCGGTATGGGATGTATTGCAAC
AACAATTAGGTGAATTACTGCAACCCTGTGAACAGGAATTAGTGATTAATTCTGCACATA
AACCTACAGGTTAATGGTGTTGGTAAAACGACGAGTATTGGCAAACTAGCTCATTACTTG
CAGAAGCAAGGGAAGCAAGTGATGTTGGCCGCAGGTGATACGTTTCGTGCAGCAGCAACT
GAACAATTAATGATTTGGGCAGAACGCAATCATATCCCGATCGTTGCTCAACATCAGGGT
GCGGATAGCGCTTCAGTTATTTATGATGCTTTTCAAGCGGCGCAAGCGAGAAATATAGAT
GTGTTAATTGCTGATACCGCCGGGCGTTTGCATACCAAACATAATTTAATGCAAGAATTA
CAAAAAGTTAAAAAAGTCATTAGTAAATTAGATGCGACAGCCCCACACGAAATTATGTTA
ATACTGGATGCTGGCACCGGTCAAAATGCTTTATTGCAAGCTGAAGCTTTTAATGAGGCC
ATATCTTTAACCAGTTTGATGCTGACTAAATTAGATGGTACCGCCAAAGGAGGAGTGATT
TTTGCCATCGCAAAAAAATTAGCGTTGCCGATCCGTTTTGTCGGTTTGGGTGAAGGTATT
GATGATTTACAAGTTTTTTCGGCACAGGAATTTGTTCGCGCTTTATTTACTATTGAAAGT
AAAGGGCCGGCAGTGCGTGCAACAAGAGCGCAAATGGATCGTAGTTTATATAAACAAGCA
ATTCGTAAGACTCTGGAAAATCAAGCTAATTTATTTATTTTTCAACAAAGTGTCGATGAT
GTAATCCTGCAGTCTAACCGTATTGTGGGTGTGGTAACGCAAATGGGATTACGTTTCTAT
GCAAAATCAGTGGTATTGACTGCCGGTACTTTTTTAGCAGGAAAAATTCATATAGGTTTG
CAACAAGCGCAAGGAGGACGTGCAGGTGATCCGGAGGCTAATTTCTTAGCTGAAAAGTTG
CGTCAATTACCGCTACGGATTAAACGTTTAAAAACTGGAACACCTCCACGTTTAGATGGC
CGTAGCATCAATTTTGATCCAGTGATAATCCTTTGCCGGTATTTTCGTATTTAGGAAAGA
TAGAGCAACATCCTACACAAATAAGTTGTTTTATTACTTATACTAATGAAAAAACCCATG
CGATTATTCGTTCAGGATTAGATCGTTCGCCTATTTATAGTGGTGTCATAGATAGGCCCT
CGTTATTGTCCTTCTATTGAAGATAAAGTAGTGCGCTTTGCGGATAAATTATCCCACCAG
ATTTTTCTTGAACCTGAAGGACTCAATACTCATGAAGTTTATCCTAATGGCATTTCAACA
AGCCTGCCTTTCGATATACAGTGTGATTTGATTCATAGTATTAAAGGGTTAGAACAAGCG
CATATTACACGTCCGGGTTATGCAATCGAATATGATTTTTCGGTAATCTGCGCGCTTTCT
TACCGGGTTCATTAGTGGACGTACGCCCAGTACGTGATTCTAGCATTATCGAAGGTAAAG
ACTTGGAATTTAAGGTCATTAAGCTCGATCCTAAGCGTAACAATATTGTTTTATCACGAC
GCGCAATACTGGAATCCGAAGGTCAAGCTGGACGCGAACAGTTATTAACTGAATTAGAAG
AAGGTCAAGTCATTAAGGGTATCGTAAAAAACTTAGCCGATTACGGTGCATTTATCGATT
TAGGTGGCATTGATGGTTTATTACACGTCACCGACATTTCCTGGAAACGTGTCAAACAAC
CGAGTGAAGTATTAACTATAGGCGATGAAATTGAAGTCGTGGTACTCAAGATCGAAAGAG
ATAGAGGTCGAGTGTCATTAGGGTTGAAACAATTAGTCGGCGATCCTTGGGAAGACTTAG
TTAAACGTTACCCTGTCGGTACACGTTTAAAAGGTAAAGTGACTAATGTGACCGATTATG
GTTGCTTTGTCGAAATAGAAGAAGGTGTCGAAGGTTTAGTCCACGTTTCAGAAATGGATT
GGACCAATAAAAACATTAATCCGAATAAAATTGTTCAAGCAGGTATGGAAATTGAGGTCG
TCGTATTAGATATTGATTCGGATCGACGTCGTATTTCTTTAGGTATTAAACAGTGTAAAT
CTAATCCTTGGGAAGATTTCGCGAATACGCATGCAAAAGGCGAACGCATTACCGGTAAAA
TCAAATCGATTACTGATTTCGGTCTGTTCATCGGTTTACCCGGTAACATCGATGGCTTAG
TCCATTTATCGGATATCGCATGGAACATATCCGGCGAAGAAGCGGTGCGTAAGTACAAAA
AAGGTGATGAATTAGAAACGATTATTTTATCGTGGGCAAAATTGTAAAAGAAGCAGGAAC
TGTAGTTAACGCGGGTGAAATTTTAGCGCATCTAGACATTGACAAGGAAGCTAGTATGAA
AACAGAGAAACCCTCTAAAAAACTCTATCCGCTGATAGCGGTGCATTTGGCAGGTCCTGC
TTCTAGGCGTAAACGGAGTATTCAGGACCCAGAAGTCATTCTGATCCAGCGTATGTTATG
TCAAATCTTCAAAATCAAAGCACGGAACGCGTGGAAAAGCGTGTACCTATGACACGTTTG
CGCGCGCGTATTGCTGAGCGACTGGTGGCAGCACAGCATAATGCAGCTATTTTAACCACT
TTTAATGAAATTAACTTACAAAAAGTAATGGAGTTGCGCAGTCTCTATAAAGATAGTTTT
GAAAAGAGGCATGGGTCACGTTTAGGTTTTATGTCTTTTTTTACCAAGGCGGTTATTGAA
GCCTTGAAGCGTTTTCCAGCGGTGAATGCGTCCATTGATGGTAATGATGTCGTTTATCAT
AATTATTTTGATATCGGAATTGCCGTTTCAACGGATAGGGGTCTGGTGGTTCCTATCCTG
CGCGATGCGGATCGTTTATCATTTGCAGAGATAGAAAAAACCATTGCCAATTATGGTCGT
AAAGCCAAAGAAAATCAGATTGCTATTGAAGACATGACCGGCGGTACTTT
>Rickettsiella_grylli_GSU-Iw1
ATGTTTAAATTTTTAAAATGTAAAGAACTAATGAAGCAGTGTCACTTAACCGTAAAAATA
ATTTTTTAAATCGCATAAAACGAGGTTTACATAAAACCCGTCATCAGTTCACCAAGGGTC
TTGCCAATTTAGTTTTAGGTAAAAAACAGGTTGATACAGATTTAATTGAGGAGGTGGAAG
ATTTGCTTTTAACCGCTGATGTCGGTCCCAGCGTGACACAAGACATTATTCAGTTATTAA
GTTTGAAATTAGCCCGTAATAAATTAGCGGATGGTCAGGCGGTTTGGGAGGTATTACAGC
ATCAATTAACTGAATTACTGCGACCCTGCGAACACGCTTTAATGATAAATTCCGAACATA
AACCGACCGGTGAATGGAGTGGGTAAAACCACGAGTATTGGTAAATTAGCCTATTATTTG
AAGAAACAAGGAAAGCAGGTAATGTTAGCGGCAGGTGATACGTTTCGAGCCGCAGCCACT
GAGCAATTAACCATTTGGGCCGAACGCAATCATATTCCCATTGTGGCACAACATCAGGGT
GCAGATAGTGCTTCCGTTATTTACGATGCCTTACAAGCAGCAAAAGCGCGAAATATTGAT
GTGTTAATTGCTGATACTGCTGGACGCTTACATACCAAGAATAATTTAATCCAGGAATTG
CAAAAGGTAAAAAAGGTCATCAGTAAATTGGATGCGAGAGCGCCTCATGAAATTATGTTA
ATACTGGATGCTGGCACCGGCCAAAATGCTTTAGTACAAGCTGAAGCATTTAATGAAGCA
CTCTCCTTAACCAGTTTGATGCTGACTAAATTAGATGGTACCGCTAAAGGGGGGGTGATC
TTTGCTATCGCAAAAAAATTAGCATTACCGATTCGTTTTGTCGGTTTGGGCGAGGGGATT
GATGATCTTGACCCTTTTTCAGCACAAGAGTTCGTTCGCGCTTTATTTACGATTGAAAGT
AAAGGGCCAGCAGTGCGTGCAACACGAGCACAAATGGATCGCAATTTATATAAGCAAGCG
GTTCGTTATGCATTAGAAAATCAAGCGAATTTATTTATTTTTCAACAAAGTGTCGATGAT
GTCATCCTTGAGACTCATCGCATTGTTGGTGTGGTGACGCAAATGGGATTGCGTTTTTAT
GCTAAGGCGGTAGTATTGACCGCCGGCACCTTTTTAGCAGGTAAAATTCATATAGGTTTA
CGACAAGCACAAGGAGGACGTGCAGGAGATCCTGCGGCTAATTACTTGGCAGACAGCTTA
CGCCAATTACCATTGCGAATTAAACGCTTAAAAACAGGGACTCCACCGCGTTTAGATGGT
CGGACTATTAATTATGACCCAGTGATCATCCTTTACCCGTATTTTCTTATTTAGGAAAGG
TCGAGCAACATCCTACGCAAATAAGTTGTTTTATTAGTTATACGAATGAGAAAACCCATG
AGATTATTCGTTCCGGTTTAGATCGCTCACCCATTTATAATGGCGTAATCGACAGGTCCT
CGTTATTGTCCGTCTATTGAAGATAAGGTCGTGCGTTTTACAGATAAATTGTCTCACCAG
ATTTTTCTGGAACCAGAAGGGCTGGATACACACGAAGTCTATCCTAATGGCATCTCAACC
AGTCTGCCTTTTGATGTGCAACGCGATTTAATTCATAGTATTAAGGGGTTAGAACAAGCA
CATATTACACGTCCAGGCTATGCCATTGAATATGATTTTTTGGCAATCTGAGAGCTTTCT
TACCGGGTTCCTTAGTGGATGTCCGTCCAGTGCGTGATTCTAGCGTTATCGAAGGTAAAG
ATCTGGAATTTAAGGTTATTAAACTCGACCCAACACGTAATAATATTGTTTTATCGCGAC
GTGCAGTACTGGAATCTGAAGGTCAAGCGGGACGCGAACAGTTATTAACGGAATTAGAAA
AAGGTCAAGTTATCAAAGGGATCGTGAAAAACTTAGCTGACTACGGTGCGTTTATTGATT
TAGGTGGCATTGATGGTTTATTACACGTCACCGATATTTCCTGGAAACGCGTCAAACAAC
CTAGCGAAGTCTTAACCATCGGCGATGAAATTGAAGTGGTTGTGCTGAAGATCGAAAGAG
AGCGCGGCCGAGTCTCTTTGGGACTGAAACAATTAGTCGGCGATCCTTGGGAAGATTTAG
TTAAACGTTATCCTGTAGGAACCCATTTAAAAGGTAAAGTCACCAATGTGACCGATTATG
GTTGTTTTGTAGAAATCGAAGAAGGTGTTGAAGGTTTAGTCCACGTTTCAGAAATGGATT
GGACCAATAAAAATATAAATCCGAATAAAATCGTTCAAGCAGGCATGGAAATCGAAGTGG
TTGTATTAGATATTGATTCGGATCGACGTCGTATTTCTTTAGGCATTAAACAATGCAAGT
CTAATCCTTGGGAGGACTTTGCTAATACGCATACGAGAGGCGAACGGATTAGTGGTAAGA
TCAAATCGATTACTGATTTCGGTCTTTTCATTGGGGTACCGGGTAACATTGATGGTTTAG
TCCATTTATCGGATATCGCATGGAATATATCCGGCGAAGAAGCCGTACGTAAGTACAAAA
AAGGTGATGAATTGGAAACCATCATCTTATCGTGGGAGAGATAGTAAAATCAGTAGGGGC
GGTGGTTAAAACCTGGGAAATTTTAGCGCATCTAAACACTGACAAAGAAGCGAGTATGAA
AACCAAGCAACCCTCTAAAAAAATAAAGACGCGGATAGTGCTGCAACTGACAGGACCCGC
TGCCCGACGCAGGGCAGCCGAACAAGGTTTATCAATATTCACGGGAGCCAATTGTCTGAA
CCTTCTGTTGCGGATAGCCCGAATGGACGTCTGGAAAAACGCGTACCCATGACCCGATTA
CGGGCGCGTATTGCTGAACGCTTAGTCGCTGCACAGCATAATGCTGCCATTCTAACGACC
TTTAATGAAATCAATTTACAAAAAGTCGTTGAATTACGCAGTCTTTATAAAGATAGTTTT
AAAAAAAAGCATGGGACCCGTTTAGGTTTTATGTCCTTTTTCACCAAGGCGGTCATCGCT
GCTTTACAACGTTTTCCAGCTGTAAATGCCTCTATTGATGGTAATGACGTGGTTTATCAT
AGTTATTTTGATATCGGTATTGCGGTTTCGACGGATCGTGGTTTAGTGGTTCCAATCCTA
CGCGACGCGGATCGTTTATCATTCGCTGATATAGAAAAAACGATTTCCAATTATGGTCGT
AAAGCAAAAGAAAATCAGATTGCCATTGAAGATATGACCGGTGGTACTTT
>Rickettsiella_costelytrae_JKI_ANZ2008-1
ATGTTTAAATTTTTAAAACGCAAAGAACTAATCAAGAAGGTTCACCTAGCAATAAAAATA
CTTTTTTTAATCGCATAAAAAATAGTTTACAGAAAACGCGTCGGCAACTCACTGAAAATC
TTGCCAATTTAGTATTAGGTAAAAAAAAGGTTGATACCGCATTAATTGAGGAACTTGAAG
ATTTACTGTTAACAGCGGATGTCGGCCCCGCGGTGACACAAGAAATTATTCAGCTTTTAA
CGTTGAAGTTGGCGCGTAATCAATTAGCAGATGGTCAAGCGGTATGGGATGTATTGCAAC
AACAATTAAGTAAATTATTGCAACCCTGTGAACAGGAATTAGTGATTAATTCTGCGCATA
AACCGACTGGTTAATGGTGTTGGTAAAACAACGAGTATTGGCAAGCTAGCCCATTACTGG
CAGAAGCAAGGTAAGCAAGTGATGTTAGCCGCAGGTGATACGTTTCGTGCAGCAGCCACT
GAACAATTAACGATTTGGGCTGAGCGCAATCATATCCCGATCGTAGCTCAACATCAGGGT
GCGGATAGCGCTTCTGTTATTTATGATGCTTTTCAAGCGGCGCAAGCAAGAAATATAGAT
GTGTTAATTGCTGATACCGCCGGGCGTTTGCATACCAAACATAATTTAATGCAAGAATTA
CAAAAAGTTAAAAAAGTCATTAGTAAATTAGATGCAACAGCACCACACGAAATTATGTTA
ATACTGGATGCGGGCACCGGTCAAAATGCTTTATTGCAAGCTGAAGCTTTTAATGAAGCA
ATATCTTTAACCAGTTTGATGCTGACCAAATTAGATGGTACCGCCAAAGGGGGAGTGATT
TTTGCCATCGCAAAAAAATTAGCGTTGCCGATTCGTTTTGTCGGTTTGGGGGAAGGGATT
GATGATCTACAAGTTTTTTCAGCTCAGGAATTCGTTCGTGCTTTATTTACTGTTGAAAGT
AAAGGGCCGGCAGTGCGTGCAACAAGAGCGCAAATGGATCGGTGTTTATATAAACAAGCA
ATTCGTAAGACTCTAGAAAATCAAGCTAATTTATTTATTTTTCAACAAGGTGTCGATGAT
GTAATCCTGCAGTCTAATCGTATTGTGGGTGTAGTAACGCAAATGGGATTACGTTTCTAT
GCAAAAGCCGTGGTATTGACTGCCGGTACTTTTTTAGCAGGAAAAATTCATATCGGCTTA
CAACAAGCACAAGGAGGGCGTGCAGGTGATCCGGCGGCTAATTTCTTAGCTGAAAAGTTG
CGTCAATTACCCTTGCGGATTAAACGTTTAAAAACTGGAACACCTCCGCGTTTAGATGGC
CGTAGCATTAATTATAACCCAGTGATTATCCTTTACCGGTATTTTCGTATTTAGGAAAGA
TAGAACAACATCCCACACAAATAAGTTGTTTTATTACTTATACTAATGAAAAAACTCATG
CGATTATTCGTTCAGGATTAGATCGTTCGCCTATTTATAATGGTGTCATCGATAGGCCCT
CGTTATTGTCCTTCTATTGAAGATAAAGTAGTGCGCTTTGCAGATAAATTGTCTCACCAG
ATTTTTCTTGAGCCTGAAGGACTCAATACTCATGAAGTTTACCCTAATGGCATTTCAACA
AGCCTGCCTTTCGATATACAGTGTGATTTGATTCATAGCATTAAAGGTTTAGAACAAGCG
CATATTACACGTCCGGGTTATGCAATCGAATATGATTTTTCGGCAATCTACGCGCTTTCT
TACCAGGTTCGTTAGTGGATGTACGTCCAGTACGTGATTCTAGCATTATCGAAGGTAAAG
ACCTGGAATTTAAGGTTATTAAGCTCGATCCTAAGCGTAACAATATTGTTTTATCACGAC
GCGCAGTACTAGAGTCTGAAGGTCAAGCTGGACGCGAACAGTTATTAACTGAATTAGAAG
AAGGTCAAGTCATTAAAGGTATCGTAAAAAACTTAGCTGATTACGGTGCATTTATCGATT
TGGGTGGCATTGATGGTTTATTACACGTCACCGATATTTCTTGGAAACGTGTCAAACAAC
CGAGTGAAGTATTAACCATAGGCGATGAAATTGAAGTCGTGGTGCTCAAGATCGAAAGAG
ATAGAGGTCGAGTGTCATTAGGGTTGAAACAATTGGTCGGCGATCCTTGGGAAGACTTAG
TTAAACGTTACCCTGTCGGTACACGTTTGAAAGGTAAAGTGACTAATGTGACCGATTATG
GTTGCTTTGTCGAAATAGAAGAAGGTGTTGAAGGTTTAGTCCACGTTTCAGAAATGGATT
GGACCAATAAAAACATTAATCCGAATAAAATTGTTCAAGCAGGTATGGAAATCGAGGTCG
TCGTATTAGATATTGATTCGGATCGACGTCGTATTTCTTTAGGTATTAAACAGTGTAAAT
CTAATCCTTGGGAAGATTTCGCGAATACGCATGCTAAAGGCGAACGCATTACCGGTAAAA
TCAAATCGATTACTGATTTTGGTCTCTTCATTGGTTTGCCCGGTAACATCGATGGCTTAG
TCCATTTATCGGATATCGCATGGAATATATCCGGCGAAGAAGCGGTACGTAAGTACAAAA
AAGGTGATGAGTTAGAAACAATTATCTTATCGTGGGCAAAATTGAAAAAGAAGCAGGAAC
GGTAGTTAAAGCGGGTGAAATTTTAGCGCATCTAGACATTGACAAGGAAGCTAATATGAA
AACAGAAAAACCCTCTAAAAAACTATCTCTGTGGATAGCGGTGCATTTGGCAGGTCCTGC
TTCTCGGCGTAAACGGAGTATTCAGGAACCAGAAGTTATTCTGATACAGCGTATGTTATG
TCTAGTCTTCAAAATCAAGGCACGGAACGTGTGGAAAAACGTGTACCTATGACACGTTTG
CGCGCGCGTATTGCTGAGCGATTAGTGGCAGCACAGCATAATGCCGCTATTTTAACCACT
TTTAATGAAATTAACTTACAAAAAGTAATGGAGTTGCGCAGTCTCTATAAAGATAGTTTT
GAAAAGAGGCATGGGTCACGTTTAGGTTTTATGTCTTTTTTTACTAAGGCGGTTATTGAA
GCCTTGAAGCGTTTTCCAGCGGTGAATGCATCTATTGATGGTAATGATGTGGTTTATCAT
AATTATTTTGATATCGGTATTGCCGTTTCGACGGATCGCGGTCTGGTGGTTCCTATTCTG
CGTGATGCGGATCGTTTATCATTTGCCGATATAGAAAAAACCATTGCCAATTATGGCCGT
AAAGCCAAAGAAAATCAGATTGCTATTGAAGACATGACCGGCGGTACTTT
>Candidatus_Rickettsiella_isopodorum_JKI_A174
ATGTTTAAATTTTTAAAACGCAAAGAACTGATGAGGAGAGAGTGATTGGCAGTAAACAGC
ATTTTTTTAATCGAATAAAAAATAGTTTGCAAAAAACTCGTCATCAATTAACCGAAAGTC
TCGCTCGTTTAGTATTAGGTAAAAAAAAAGTTGATGCTGAATTAATTGAGGAAGTTGAAG
AGTTACTTTTAACAGCCGATGTCGGTTCCACAGTGACTGAAGAAATTATCCAGCACTTAA
CCACAAAATTAGCACGCAATCAATTAGCGGATGGGCTAGCGGTATGGGAGATATTAAAAC
AACAATTAGGCGAATTATTACGACCGTGTGAATCTGCTTTAGTGATTAATCCTGCACATA
AACCGACTGGTTAATGGTGTCGGTAAAACGACAAGTATTGGTAAGCTAGCTCATTACTTG
CAGAAACAAGGTAAACAGGTGATGTTAGCTGCAGGTGATACCTTTCGAGCAGCGGCTACT
GAACAACTAACGATTTGGGCTGAACGTAATCATATTCCTATCGTCGCCCAACATCAGGGC
GCTGATAGTGCTTCAGTCATTTATGACGCTTTTCAAGCCGCTAAAGTGAGAAACATCGAT
GTATTGATTGCAGATACGGCGGGCCGTTTACATAGTAAAAATAATTTAATGCAAGAATTA
CAAAAAGTAAAAAAGGTTATCGGTAAATTGGATGCGACAGCTCCCCATGAAATTATGTTA
ATTTTGGATGCGGGCACGGGCCAGAATGCGCTACTGCAAGCGGAAGCTTTTAACAAAGCG
ATATCTTTAACCAGTTTGATGCTGACTAAATTAGATGGGACTGCAAAAGGAGGTGTGATT
TTTGCCATCGCCAAAAAATTATCGTTGCCGATACACTTTGTAGGCTTGGGTGAAGGTATC
GAAGATCTACAGGTTTTTTCAGCACAGGAATTTGTGCGCGCTTTATTTTCGATAGAAAGT
AAAGGTCCTGCAGTACGCGCAACAAGAGCACAGATGGATCGGTGTTTATATAAACAAGCG
ATTCGTAACGCTTTGGAGAATCAAGCTAATTTATTTATTTTTCAACAGAGTGTTGATGAT
GTAATCCTTCAGTCTAATCGCATCGTCGGTGTGATGACGCAAATGGGATTGCGTTTTTAT
GCAAAGACTGTCGTGCTGACAGCCGGTACATTTTTAGCTGGAAAAATTCACATCGGTTTG
CAGCAAGCTCAAGGAGGGCGTGCCGGTGACCCAGCCTCTAATTCTTTAGCTGAAAAACTG
CGTCAATTACCTTTTCGGATTAAGCGATTAAAAACTGGAACGCCTCCGCGTTTAGATGGC
CGTACGATTAATTGTGACCGAGCGATAATCCTTTGCCGGTATTTTCGTATTTAGGAAAAG
TAGTACAACATCCTACGCAAATAAGTTGTTTTATTACTTATACCAATGAAAAAACTCATG
CAATAATTCGTTCAGGTTTAGATCGTTCCCCTATTTATAGTGGCGTAATAGACAGGCCCA
CGTTATTGCCCCTCTATAGAAGATAAAGTAGTGCGCTTTGCGGACAAATTATCCCATCAG
ATTTTTCTTGAACCTGAAGGTCTTAATACGCATGAAGTGTATCCAAATGGTATTTCGACC
AGTTTGCCCTTTGATATACAGTGTGACTTAATACATAGTATTAAGGGCTTAGAACAGGCA
CATATTACACGTCCAGGTTATGCCATCGAATATGACTTTTTGGTAATCTGCGCGCTTTCT
TACCTGGTTCATTAGTGGATGTACGTCCAGTACGTGATTCTAGCATTATCGAAGGTAAAG
ACCTGGAATTTAAGGTCATTAAGCTCGATCCTAAGCGTAACAATATTGTTTTATCACGAC
GTGCGGTACTTGAGTCTGAAGGTCAAGCCGGACGAGAGCAGTTATTAACTGAATTAGAAG
AAGGGCAAGTTATTAAAGGTATCGTAAAAAACTTAGCCGATTACGGTGCATTTATCGATT
TAGGTGGCATTGATGGTTTATTACACGTCACCGATATTTCGTGGAAACGCGTCAAGCAAC
CCAGTGAAGTGTTAACCATAGGCGATGAAATTGAAGTCGTGGTGTTAAAGATCGAAAGAG
ATAGAGGCCGTGTTTCATTAGGACTTAAACAATTAGTCGGCGACCCTTGGGAAGACTTAG
TGAAACGTTATCCTGTCGGTACCCGTTTGAAAGGTAAAGTAACTAATGTGACTGATTATG
GTTGCTTTGTTGAAATAGAAGAAGGTGTTGAAGGTTTAGTCCACGTTTCAGAAATGGATT
GGACGAATAAAAACATTAACCCAAACAAAATCGTTCAAGCAGGTATGGAAATCGAGGTTA
TTGTATTAGATATTGATTCGGATCGACGCCGTATTTCTTTAGGTATTAAACAGTGTAAGT
CTAATCCTTGGGAAGACTTCGCAAATAGGCATGCTAAAGGGGAACGTATTACCGGTAAAA
TAAAATCTATTACTGATTTTGGTCTCTTTATTGGTTTACCCGGTAATATCGATGGCTTAG
TCCATTTATCAGATATTGCATGGAATATCTCCGGCGAAGAAGCCGTACGTAAATACAAAA
AAGGGGATGAATTAGAAACGATCATCTTATCGTGGGCGAAATTATAAAACAAGCAGGAAC
TGTGGTTAAAGCGGGTGAAATTTTAGCGCATCTAGACACTGACAAGGAAGCGAGTATGAA
AACAGATCAACCCTCTAAAAAACTAAACCTGCGGATAGTGACACATTTGGCAGGTCCTGC
GGCAAGACGTAGCGCAGCAGAACAAGGTTTACCAATATCTCAGGTACTGCTGATGCCCCT
GTATCGGATACGCCTGCCCGCAATGAACGTTTGGAAAAACGTGTACCCATGACACGGTTA
CGTGCGCGCATCGCTGAACGACTTGTGGCGGCGCAGCATAATGCGGCTATTTTGACAACT
TTTAATGAAATTAATCTACAAAAAGTCATTGAACTGCGTAGTCTCTATAAAGACAGTTTT
GAAAAGAGACACGGTACACGTTTGGGCTTTATGTCATTTTTTACTAAGGCGGTTATAGAA
GCTTTGAAGCGTTTTCCCGCTGTGAATGCATCCATTGATGGTAACGAAGTGGTTTATCAT
AGTTATTTTGATATTGGCATTGCTGTCTCGACCGATCGGGGTTTGGTGGTACCTATTGTG
CGCGATGCGGATCGTTTATCGTTTGCTGATATAGAAAAGACGATTGCCAATTATGGTCGT
AAAGCCAAAGAAAATCAGATCGCTATTGAAGACATGACCGGAGGTACATT
>Rickettsiella_agriotidis_JKI_E1959
ATGTTTAAATTTTTAAAACGCAAAGAACTAATCAAGAAGGTTCACTTAGCAATAAAAATA
GTTTTTTTAATCGCATAAAAAATAGTTTACAGAAAACGCGTCAGCAACTCACTGAAAATC
TTGCCAATTTAGTATTAGGTAAAAAAAAGGTTGATTCCGCATTAATTGAGGAACTTGAAG
ATTTACTGTTAACAGCGGATGTCGGCCCCACGGTGACACAAGAAATTATTCAACATTTAA
CGTTGAAGCTGTCTCGTAATCAATTAGCAGATGGTCAGGCGGTATGGGATGTATTGCAAC
AACAATTAGGTGAATTACTGCAGCCCTGTGAACAGGAATTAGTGATTAATTCTGCACATA
AACCTACTGGTTAATGGTGTTGGTAAAACGACGAGTATTGGCAAACTAGCCCATTACTTG
CAGAAGCAAGGGAAGCAAGTGATGTTAGCCGCAGGTGATACGTTTCGTGCAGCAGCCACT
GAACAATTAATGATTTGGGCAGAACGCAATCATATCCCGATCGTTGCTCAACATCAGGGT
GCGGATAGCGCTTCAGTTATTTATGATGCTTTTCAAGCGGCGCAAGCGAGAAATATAGAT
GTGTTAATTGCCGATACCGCCGGACGTTTGCATACCAAACATAATTTAATGCAAGAATTA
CAAAAAGTTAAAAAAGTCATTAGCAAATTGGATGCGACAGCACCACACGAAATTATGTTA
ATACTGGATGCGGGTACCGGTCAAAATGCTTTATTGCAAGCCGAAGCTTTTAATGAAGCA
ATATCTTTAACCAGTTTGATGCTGACTAAATTAGATGGTACTGCGAAAGGAGGAGTGATT
TTTGCCATCGCAAAAAAATTAGCGTTGCCGATTCGCTTTGTTGGTTTGGGTGAAGGGATT
GATGATCTTGAGGTTTTTTCGGCACAGGAATTCGTTCGCGCTTTATTTACAGTTGAAAGT
AAAGGGCCGGCAGTGCGTGCAACAAGAGCGCAAATGGATCGTAGTTTATATAAACAAGCA
ATTCGTAAGACGCTAGAAAATCAAGCTAATTTATTTATTTTTCAACAAGGTGTCGATGAT
GTAATCCTGCAGTCTAACCGTATTGTGGGTGTGGTAACGCAAATGGGATTACGTTTCTAT
GCAAAAGCCGTGGTATTGACTGCCGGTACTTTTTTAGCAGGAAAAATTCATATAGGTTTG
CAACGAGCGCAAGGAGGACGTGCAGGTGATCCGGCGGCTAATTTCTTAGCTGAAAAGTTG
CGTCAATTACCGCTGCGGATTAAACGTTTAAAAACTGGAACACCTCCGCGTTTAGATGGC
CGTAGCATCAATTTTGACCCAGTGATAATCCTTTGCCGGTATTTTCGTATTTAGGAAAGA
TAGATCAACATCCCACACAAATAAGTTGTTTTATTACTTATACTAATGAAAAAACCCATG
CGATTATTCGTTCAGGATTAGATCGTTCTCCTATTTATAGTGGTGTCATAGATAGGCCCT
CGTTATTGTCCTTCTATTGAAGATAAAGTAGTGCGCTTTGCGGATAAATTATCCCACCAG
ATTTTTCTTGAACCTGAAGGACTCAATACTCATGAAGTTTATCCTAATGGCATTTCAACA
AGCCTGCCTTTCGATATACAGTGTGATTTGATTCATAGTATTAAAGGGTTAGAACAAGCG
CATATTACACGTCCGGGTTATGCAATCGAATATGATTTTTCGGCAATCTGCGCGCTTTCT
TACCGGGTTCATTAGTGGATGTACGTCCAGTACGTGATTCTAGCATTATCGAAGGTAAAG
ACCTGGAATTTAAGGTCATTAAGCTCGATCCTAAGCGTAACAATATTGTTTTATCACGAC
GCGCAGTACTGGAATCCGAAGGTCAAGCCGGACGCGAACAGTTATTAACTGAATTAGAAG
AAGGTCAAGTCATTAAGGGTATCGTAAAAAACTTAGCCGATTACGGTGCATTTATCGATT
TAGGTGGCATTGATGGTTTATTACACGTCACCGATATTTCCTGGAAGCGTGTCAAACAAC
CGAGTGAAGTATTAACCATAGGCGATGAAATTGAAGTCGTGGTACTCAAGATCGAAAGAG
ATAGAGGTCGAGTGTCATTAGGGCTGAAACAATTAGTCGGCGATCCTTGGGAAGACTTAG
TTAAACGTTACCCTGTCGGTACACGTTTGAAAGGTAAAGTGACTAATGTGACCGATTATG
GTTGCTTTGTCGAAATAGAAGAAGGTGTTGAAGGTTTAGTCCACGTTTCAGAAATGGATT
GGACCAATAAAAACATTAATCCGAATAAAATTGTTCAAGCAGGTATGGAAATTGAGGTCG
TCGTATTAGATATTGATTCGGATCGACGTCGTATTTCTTTAGGTATTAAACAGTGTAAAT
CTAATCCTTGGGAAGATTTCGCGAATACGCATGCTAAAGGCGAACGCATTACCGGTAAAA
TCAAATCGATTACTGATTTCGGTCTCTTCATCGGTTTACCCGGTAACATCGATGGCTTAG
TCCATTTATCGGATATCGCATGGAATATATCCGGCGAAGAAGCGGTACGTAAGTACAAAA
AAGGTGATGAATTAGAAACGATTATCTTATCCTGGGCAAAATTGTAAAAGAAGCAGGAAC
TGTGGTTAAAGCGGGTGAAATTTTAGCGCATCTAGACATTGACAAGGAAGCTAGTATGAA
AACAGAGAAACCTTCTAAAAAACTATATCTGTTGATAGCGGTGCATTTGGCAGGTCCTGC
TTCTAGGCGTAAACGGAGTATTCAGGAACCAGAAGTTATTCTGCTACAGCGTATGCTATG
TCAAGTCTTCAAAATCAAAGCACGGAACGCGTGGAAAAACGTGTACCTATGACACGTTTA
CGCGCGCGTATTGCTGAGCGACTGGTGGCAGCACAACATAATGCGGCTATTTTAACTACT
TTTAATGAAATTAACTTACAAAAAGTGATGGAGTTGCGCAGTCTCTATAAAGATAGTTTT
GAAAAGAGGCATGGGTCACGTTTAGGTTTTATGTCTTTTTTTACCAAGGCGGTTATTGAA
GCCTTGAAGCGTTTTCCAGCAGTGAATGCGTCCATTGATGGTAATGATGTGGTTTATCAT
AATTATTTTGATATCGGTATTGCCGTTTCAACGGATAGGGGTCTAGTGGTTCCTATTCTG
CGCGATGCGGATCGTTTATCATTTGCAGATATAGAAAAAACCATTGCCAATTATGGCCGT
AAAGCCAAAGAAAATCAGATTGCTATTGAAGACATGACCGGCGGTACTTT
