# Supplementary material for: Candidate pathogenicity islands in the genome of ‘Candidatus Rickettsiella isopodorum’, an intracellular bacterium infecting terrestrial isopod crustaceans
Source: PeerJ. 2016 Dec 21;4:e2806. doi: 10.7717/peerj.2806 (PMC5181103; doi:10.7717/peerj.2806)
Supplement: Supplemental Information 2 [file peerj-04-2806-s002.zip › Supplement/mlst_phylogeny/ftsY_final_alignment.fasta]

>Rickettsiella_grylli
------------ATGTTTAAATTTTTAAAACGCAAAGAATCTCCTATGAATGTGCGTGAGGGGAATGAATCCCTGGAACGTAAAGACCATTTTCTTTATCGAATAAAAAATAGTTTACTGAAAACACGCCATCAGTTTACTGAAAATCTTGCCCATCTTCTATTCGGTAAAAAAAAGATTGACGCCGAATTAATAGATGAAATAGTCGATTTGCTTTTAATGGCCGATGTGGGTTCTACCGTGACCGAAGCGATTATCCAACGCTTAACGGTGAAATTAGAACGGAACCATTTAACAGACGGCCAAGTGATATGGGACGTATTAAAACAACAATTAGGTGAATTATTGCAACCGTGTGAAGCCCCGTTAATGATTGATTCAACCCATAAACCGATGGTTATTTTAGTGGTTGGCGTGAATGGTGTAGGTAAGACAACCAGTATTGGGAAGCTTGCCTATTATTTAAAAAAACAAGGTAAGAAAGTGATGTTAGCAGCAGGGGATACCTTTCGGGCTGCGGCGACTGAACAACTCACCATCTGGGCAGAACGTAATCAGATTCCCATTATTGCGCAGCATCAGGGCGCAGATAGTGCTTCTGTGATTTATGATGCATTCCAAGCCGCGAAAGCAAGAAATATTGACGTATTGATTGCAGATACTGCGGGAAGGTTCCATACGAAAAACAATTTAATGCAAGAATTACAAAAGATTAAAAAGGTGATGGGCAAACTGGATGTAAGCGCCCCCCATGAAATTATGTTGATTTTAGACGCAAATACCGGCCAGAATGCGTTAATGCAAGCGCAAGTCTTTCATGAAGCCTTAGGCTTAACCGGCTTGATGCTGACTAAATTAGATGGGACTGCCAAAGGAGGAGTCATTTTTGCTATCGCCGAAAAATTGGGTCTACCTATTCGCTTTGTGGGGCTCGGTGAAGCCATGAGTGATATACATGTTTTCTCTGCAAAGGAATTTGTTGAGGCTTTATTTTCTTTGGAAAAA---
>Diplorickettsia_massiliensis
TGAATGAACGATATGTTTACATTTTTAAAACGAAAAAAA---------------ACACCAGACGAAACCCCAGAGGTCAGTAAGCCAACGTTATTTCGACGTCTTAAAGATAGCTTACAGAAAACGCGTCATCAACTGGTCGATGGGTTAGCCAGTCTAATTTTAGGTAAAAAAACGGTTGATCAAGACCTGCTGGAAGAAATTGAAAATTTATTACTCAGTGCTGATGTAGGATTAACCGTCACAGAAGAAATTATTAATGAGTTAACTCAGAAATTACATCGTCAACAGCTCATCGATGGCCAAGCTGTTTGGACCGCACTCGAGCACGCGCTGACGGCCTTACTCAAACCCTGTGAACAACCTTTATGCATTGAGGTGTCCAACAAGCCGTTTG-----------------TTATTTGGAGTCGGGAAGACGACGACGATTGGTAAACTCGCCCATTACTTTAAAAGCCAAGGTAAACAAGTGTTATTGGCGGCCGGCGATACGTTTCGCGCAGCGGCAACTGAACAACTTGCGGCTTGGGCAGAGCGCAATGAAGTCCCCATAATTGCTCAACATCAAGGCGCGGACAGTGCTTCAGTGATTTATGATGCATTGCAAGCTGCCCAGGCACGAAATATCGATATTTTGATTGCGGATACGGCCGGGCGGCTACACACTAAAGAGCATTTAATGCAAGAGCTCGCGAAGGTGAAAAAGGTGTTGGCTAAACTCGACCCCGCTGCGCCACATGAAACATTATTAGTGTTAGATGCGAGTATCGGTCAAAATTCTTTAGCACAGGCACAATTTTTTCATCAATCGATTCAATTAACCGGCTTAGCTTTAACGAAATTGGATGGTTCTGCGAAAGGAGGCATTGTGTTTTCCATAGCAAAACAATTAGGTTTGCCGATTCGTTTTATTGGAGTGGGCGAACAAATCGACGATTTACATGTTTTTTGCGCGCAAGAGTTTATTGATGCGCTGTTTGATAAATAGATTATT
>Rickettsiella_grylli_rathkei
------------ATGTTTAAATTTTTAAAACGCAAAGAATCTCCTACTAATGTGCGTGAGGGGAATGAATCCCTGGAACGTAAAGAGCATTTTCTTTATCGAATAAAAAATAGTTTACTGAAAACACGCCATCAGTTTACTGAAAATCTTGCCCATCTTCTATTCGGTAAAAAAAAGATTGACGCCGAATTAATAGATGAAATAGTCGATTTGCTTTTAATGGCCGATGTGGGTTCTACCGCAACCGAAGCGATTATCCAACGCTTAACGGCGAAATTAGAACAGAACTATTTAACAGACGGCCAGGTGATATGGGACGTATTAAAACAACAATTAGGTGAATTATTGCAACCGTGTGAAGCCCCGTTAATGATTGATTCAACCCATAAACCAATGGTTATTTTAGTGGTTGGCGTTAATGGCGTGGGTAAGACAACCAGTATTGGGAAGCTTGCCTATTATTTAAAAAAACAAGGTAAGAAAGTGATGTTAGCAGCAGGGGATACCTTTCGGGCTGCAGCGACTGAACAACTCTCCATCTGGGCAGAACGTAATCATATTCCCATTATTGCGCAGCATCAGGGCGCAGATAGTGCTTCTGTGATTTATGATGCATTCCAAGCCGCTAAAGCAAGAAATATTGACGTATTGATTGCAGATACTGCAGGAAGATTCCATACGAAAAACAATTTAATGCAAGAATTACAAAAGATTAAAAAGGTGATGGGCAAACTGGATGTAACCGCCCCCCATGAAATTATGTTGATTTTAGATGCAAATACCGGTCAGAATGCGTTAGTGCAAGCGCAAGCCTTTCATGAAGCCTTAGGCTTAACCGGCTTGATGCTGACTAAATTAGATGGGACTGCCAAAGGAGGAGTCATTTTTGCTATCGCCGAAAAATTGGGCCTACCCATTCGCTTTGTGGGGCTCGGTGAAGCCATGAGTGATATACACGTTTTCTCTGCAAAGGAATTTGTTGAGGCTTTATTTTCTTTGGAAAAA---
>Rickettsiella_isopodorum_rathkei
------------ATGTTTAAATTTTTAAAACGCAAAGAATCTCAACCCGACTTCTCTGATGAGGAGAGAGTGATTAGCAGTAAACCTCGTTTTTTTAATCGAATAAAAAATAGTTTACAAAAAACTCGTCATCAATTAACTGAAAGTCTTGCTCGCTTAGTATTAGGTAAAAAAAAGGTTGATGCCGAATTAATTGAGGAAGTTGAAGAGTTACTTTTAACAGCCGATGTCGGTCCCACAGTGACTGAAGAAATTATCCAGTGCTTAAGCACAAAATTAGCACGCAATCAATTAGCGGATGGGCTAGCGGTATGGGAGATATTAAAACAACAATTAGGCGAATTATTACAACCGTGTGAATCTGCGTTAGTGATTAATTCTGAGCATAAACCGACTGTTATTTTAGTGGTTGGCGTTAATGGTGTCGGTAAAACGACAAGTATTGGTAAGCTAGCTCATTACTTGCAGAAGCAAGGTAAACAGGTGATGTTAGCTGCAGGTGATACCTTTCGAGCAGCGGCTACTGAACAATTAACGATTTGGGCTGAACGTAACCATATTCCCATCGTCGCCCAACATCAGGGTGCTGATAGTGCTTCAGTCATTTATGACGCTTTTCAAGCCGCTAAAGTGAGAAACATCGATGTCTTGATTGCAGATACGGCGGGTCGTTTACATAGTAAAAATAATTTAATGCAAGAATTACAAAAAGTAAAAAAGGTTATTAGTAAATTGGATGCGACAGCCCCCCATGAAATTATGTTAATCCTGGATGCAGGCACAGGCCAGAATGCGTTACTGCAAGCGGAAGCTTTTAACAAAGCGATAGCTTTAACCAGTTTGATGCTGACTAAATTAGATGGGACTGCAAAAGGAGGGGTGATTTTTGCCATCGCCAAAAAATTAGCGTTGCCGATACGCTTTGTAGGTTTGGGTGAAGGTATCGAAGATCTACAGGTTTTTTCAGCACAGGAATTTGTTCGTGCATTATTTTCTATAGAA------
>Rickettsiella_tipulae_BBA296
------------ATGTTTAAATTTTTAAAACGCAAAGAACCTCAACCCGATGTTCCTAATCAAGAAGGTTCATTGAGCAATAAAAATAGTTTTTTTAATCGCATAAAAAATAGTTTACAGAAAACGCGCCAGCAACTCACTGAAAATCTTGCTAATTTAGTATTAGGTAAAAAAAAGGTTGATACCGCATTAATTGAGGAACTTGAAGATTTACTGTTAACAGCGGATGTCGGCCCCACGGTGACACAAGAAATTATTCAACATTTAACGTTGAAGCTGGCTCGTAATCAATTAGCAGATGGTCAGGCGGTATGGGATGTATTGCAACACCAATTAGGTGAATTACTGCAACCCTGTGAACAGGAATTAGTGATTAATTCTGCACATAAACCTACTGTTATATTAGTGGTAGGAGTTAATGGTGTTGGTAAAACGACGAGTATTGGCAAACTAGCCCATTACTTGCAGAAGCAAGGGAAGCAAGTGATGTTAGCCGCAGGTGATACGTTTCGTGCAGCAGCAACTGAACAATTAATGATTTGGGCAGAACGCAATCATATCCCGATCGTTGCTCAACATCAGGGTGCGGATAGCGCTTCAGTTATTTATGATGCTTTTCAAGCGGCGCAAGCGAGAAATATAGATGTGTTAATTGCTGATACCGCCGGACGTTTGCATACCAAACATAATTTAATGCAAGAATTACAAAAAGTTAAAAAAGTCATTAGTAAATTAGATGCAACAGCACCACACGAAATTATGTTAATACTGGATGCTGGCACCGGTCAAAATGCTTTATTGCAAGCTGAAGCTTTTGATGAGGCAATATCTTTAACCAGTTTGATGCTGACTAAATTAGATGGTACTGCCAAAGGAGGAGTGATTTTTGCCATCGCTAAAAAATTAGCGTTGCCGATCCGTTTTGTCGGTTTGGGTGAAGGTATTGATGATCTACAAGTTTTTTCGGCACAGGAATTCGTTCGCGCTCTATTTACTATTGAAAAATAA
>Rickettsiella_pyronotae_cf2-8
------------ATGTTTAAATTTTTAAAACGCAAAGAACACCAGCCCGATGTTCCTAATCAAGAAGGTTCACCTAGCAATAAAAATACTTTTTTTAATCGCATAAAAAATAGTTTACAGAAAACGCGTCGGCAACTCACTGAAAATCTTGCCAATTTAGTATTAGGTAAAAAAAAGGTTGATACCGCATTAATTGAGGAACTTGAAGATTTACTGTTAACAGCGGATGTCGGCCCCGCGGTGACACAAGAAATTATTCAGCTTTTAACGTTGAAGTTGGCGCGTAATCAATTAGCAGATGGTCAAGCGGTATGGGATGTATTGCAACAACAATTAAGTAAATTATTGCAACCCTGTGAACAGGAATTAGTGATTAATTCTGCGCATAAACCGACTGTTATATTAGTGGTAGGAGTTAATGGTGTTGGTAAAACAACGAGTATTGGCAAGCTAGCCCATTACTGGCAGAAGCAAGGTAAGCAAGTGGTGTTAGCCGCAGGTGATACGTTTCGTGCAGCAGCCACTGAACAATTAACGATTTGGGCTGAGCGCAATCATATCCCGATCGTAACTCAACATCAGGGTGCGGATAGCGCTTCTGTTATTTATGATGCTTTTCAAGCGGCGCAAGCAAGAAATATAGATGTGTTAATTGCTGATCCCGCCGGGCGTTTGCATACCAAACATAATTTAATGCAAGAATTACAAAAAGTTAAAAAAGTCATTAGTAAATTAGATGCAACAGCACCACACGAAATTATGTTAATACTGGATGCGGGCACCGGTCAAAATGCTTTATTGCAAGCTGAAGCTTTTAATGAAGCAATATCTTTAACCAGTTTGATGCTGACCAAATTAGATGGTACCGCCAAAGGGGGAGTGATTTTTGCCATCGCAAAAAAATTAGCGTTGCCGATTCGTTTTGTCGGTTTGGGGGAAGGGATTGATGATCTACAAGTTTTTTCAGCTCAGGAATTCGTTCGTGCTTTATTTACTGTTGAAAAATAA
>Candidatus_Rickettsiella_isopodorum_JKI_D244
------------ATGTTTAAATTTTTAAAACGCAAAGAATCTCAACCCGACGCCTCTGATGAGAAGAGAGTGATTGGCAGTAAACAGCATTTTTTTAATCGAATAAAAAATAGTTTGCAAAAAACTCGTCATCAATTAACCGAAAGTCTCGCCCGTTTAGTATTAGGTAAAAAAAAAGTTGATGCTGAATTAATTGAGGAAGTTGAAGAGTTACTTTTAACAGCCGATGTCGGTTCCACAGTGACTGAAGAAATTATCCAGCACTTAACCACAAAATTAGCACGCAATCAATTAGCGGATGGGCTAGCGGTATGGGAGATATTAAAACAACAATTAGGCGAATTATTACGACCGTGTGAATCTGCTTTAGTGATTAATCCTGCACATAAACCGACTGTTATTTTAGTGGTTGGCGTTAATGGTGTCGGTAAAACGACAAGTATTGGTAAGCTAGCTCATTACTTGCAGAAACAAGGTAAACAGGTGATGTTAGCTGCAGGTGATACCTTTCGAGCAGCGGCTACTGAACAACTAACGATTTGGGCTGAACGTAATCATATTCCTATCGTCGCCCAACATCAGGGCGCTGATAGTGCTTCAGTCATTTATGACGCTTTTCAAGCCGCTAAAGTGAGAAACATCGATGTATTGATTGCAGATACGGCGGGCCGTTTACATAGTAAAAATAATTTAATGCAAGAATTACAAAAAGTAAAAAAGGTTATCGGTAAATTGGATGCGACAGCTCCCCATGAAATTATGTTAATTTTGGATGCGGGCACGGGCCAGAATGCGCTACTGCAAGCGGAAGCTTTTAACAAAGCGATATCTTTAACCAGTTTGATGCTGACTAAATTAGATGGGACTGCAAAAGGAGGTGTGATTTTTGCCATCGCCAAAAAATTATCGTTGCCGATACACTTTGTAGGCTTGGGTGAAGGTATCGAAGATCTACAGGTTTTTTCAGCACAGGAATTTGTGCGCGCTTTATTTTCGATAGAAAAATAA
>Rickettsiella_melolonthae_BBA1806
------------ATGTTTAAATTTTTAAAACGCAAAGAATCTCAACCTGAGGTTCCTAATCAAGAAGGTTCACTTAGCAATAAAAATAGTTTTTTTAATCGCATAAAAAATAGTTTACAGAAAACGCGTAAGCAACTCACTGAAAATCTTGCCAATTTAGTATTAGGTAAAAAAAAGGTTGATACCGCATTAATTGAGGAACTTGAGGATTTACTGTTAACAGCGGATGTCGGCCCCACGGTGACACAAGAAATTATTCAACATTTAACGTTGAAGCTGGCGCGTAATCAATTAGCAGATGGTCAGGCGGTATGGGATGTATTGCAACAACAATTAGGTGAATTACTGCAACCCTGTGAACAGGAATTAGTGATTAATTCTGCACATAAACCTACAGTTATATTAGTGGTAGGCGTTAATGGTGTTGGTAAAACGACGAGTATTGGCAAACTAGCTCATTACTTGCAGAAGCAAGGGAAGCAAGTGATGTTGGCCGCAGGTGATACGTTTCGTGCAGCAGCAACTGAACAATTAATGATTTGGGCAGAACGCAATCATATCCCGATCGTTGCTCAACATCAGGGTGCGGATAGCGCTTCAGTTATTTATGATGCTTTTCAAGCGGCGCAAGCGAGAAATATAGATGTGTTAATTGCTGATACCGCCGGGCGTTTGCATACCAAACATAATTTAATGCAAGAATTACAAAAAGTTAAAAAAGTCATTAGTAAATTAGATGCGACAGCCCCACACGAAATTATGTTAATACTGGATGCTGGCACCGGTCAAAATGCTTTATTGCAAGCTGAAGCTTTTAATGAGGCCATATCTTTAACCAGTTTGATGCTGACTAAATTAGATGGTACCGCCAAAGGAGGAGTGATTTTTGCCATCGCAAAAAAATTAGCGTTGCCGATCCGTTTTGTCGGTTTGGGTGAAGGTATTGATGATTTACAAGTTTTTTCGGCACAGGAATTTGTTCGCGCTTTATTTACTATTGAAAAATAA
>Rickettsiella_grylli_GSU-Iw1
------------ATGTTTAAATTTTTAAAATGTAAAGAATCTGAAGTTGAGGTCTCTAATGAAGCAGTGTCACTTAACCGTAAAAATAATTTTTTAAATCGCATAAAACGAGGTTTACATAAAACCCGTCATCAGTTCACCAAGGGTCTTGCCAATTTAGTTTTAGGTAAAAAACAGGTTGATACAGATTTAATTGAGGAGGTGGAAGATTTGCTTTTAACCGCTGATGTCGGTCCCAGCGTGACACAAGACATTATTCAGTTATTAAGTTTGAAATTAGCCCGTAATAAATTAGCGGATGGTCAGGCGGTTTGGGAGGTATTACAGCATCAATTAACTGAATTACTGCGACCCTGCGAACACGCTTTAATGATAAATTCCGAACATAAACCGACCGTTATTTTAGTAGTCGGTGTGAATGGAGTGGGTAAAACCACGAGTATTGGTAAATTAGCCTATTATTTGAAGAAACAAGGAAAGCAGGTAATGTTAGCGGCAGGTGATACGTTTCGAGCCGCAGCCACTGAGCAATTAACCATTTGGGCCGAACGCAATCATATTCCCATTGTGGCACAACATCAGGGTGCAGATAGTGCTTCCGTTATTTACGATGCCTTACAAGCAGCAAAAGCGCGAAATATTGATGTGTTAATTGCTGATACTGCTGGACGCTTACATACCAAGAATAATTTAATCCAGGAATTGCAAAAGGTAAAAAAGGTCATCAGTAAATTGGATGCGAGAGCGCCTCATGAAATTATGTTAATACTGGATGCTGGCACCGGCCAAAATGCTTTAGTACAAGCTGAAGCATTTAATGAAGCACTCTCCTTAACCAGTTTGATGCTGACTAAATTAGATGGTACCGCTAAAGGGGGGGTGATCTTTGCTATCGCAAAAAAATTAGCATTACCGATTCGTTTTGTCGGTTTGGGCGAGGGGATTGATGATCTTGACCCTTTTTCAGCACAAGAGTTCGTTCGCGCTTTATTTACGATTGAAAAATAA
>Rickettsiella_costelytrae_JKI_ANZ2008-1
------------ATGTTTAAATTTTTAAAACGCAAAGAACACCAGCCCGATGTTCCTAATCAAGAAGGTTCACCTAGCAATAAAAATACTTTTTTTAATCGCATAAAAAATAGTTTACAGAAAACGCGTCGGCAACTCACTGAAAATCTTGCCAATTTAGTATTAGGTAAAAAAAAGGTTGATACCGCATTAATTGAGGAACTTGAAGATTTACTGTTAACAGCGGATGTCGGCCCCGCGGTGACACAAGAAATTATTCAGCTTTTAACGTTGAAGTTGGCGCGTAATCAATTAGCAGATGGTCAAGCGGTATGGGATGTATTGCAACAACAATTAAGTAAATTATTGCAACCCTGTGAACAGGAATTAGTGATTAATTCTGCGCATAAACCGACTGTTATATTAGTGGTAGGAGTTAATGGTGTTGGTAAAACAACGAGTATTGGCAAGCTAGCCCATTACTGGCAGAAGCAAGGTAAGCAAGTGATGTTAGCCGCAGGTGATACGTTTCGTGCAGCAGCCACTGAACAATTAACGATTTGGGCTGAGCGCAATCATATCCCGATCGTAGCTCAACATCAGGGTGCGGATAGCGCTTCTGTTATTTATGATGCTTTTCAAGCGGCGCAAGCAAGAAATATAGATGTGTTAATTGCTGATACCGCCGGGCGTTTGCATACCAAACATAATTTAATGCAAGAATTACAAAAAGTTAAAAAAGTCATTAGTAAATTAGATGCAACAGCACCACACGAAATTATGTTAATACTGGATGCGGGCACCGGTCAAAATGCTTTATTGCAAGCTGAAGCTTTTAATGAAGCAATATCTTTAACCAGTTTGATGCTGACCAAATTAGATGGTACCGCCAAAGGGGGAGTGATTTTTGCCATCGCAAAAAAATTAGCGTTGCCGATTCGTTTTGTCGGTTTGGGGGAAGGGATTGATGATCTACAAGTTTTTTCAGCTCAGGAATTCGTTCGTGCTTTATTTACTGTTGAAAAATAA
>Candidatus_Rickettsiella_isopodorum_JKI_A174
------------ATGTTTAAATTTTTAAAACGCAAAGAATCTCAACCCGACGCCTCTGATGAGGAGAGAGTGATTGGCAGTAAACAGCATTTTTTTAATCGAATAAAAAATAGTTTGCAAAAAACTCGTCATCAATTAACCGAAAGTCTCGCTCGTTTAGTATTAGGTAAAAAAAAAGTTGATGCTGAATTAATTGAGGAAGTTGAAGAGTTACTTTTAACAGCCGATGTCGGTTCCACAGTGACTGAAGAAATTATCCAGCACTTAACCACAAAATTAGCACGCAATCAATTAGCGGATGGGCTAGCGGTATGGGAGATATTAAAACAACAATTAGGCGAATTATTACGACCGTGTGAATCTGCTTTAGTGATTAATCCTGCACATAAACCGACTGTTATTTTAGTGGTTGGCGTTAATGGTGTCGGTAAAACGACAAGTATTGGTAAGCTAGCTCATTACTTGCAGAAACAAGGTAAACAGGTGATGTTAGCTGCAGGTGATACCTTTCGAGCAGCGGCTACTGAACAACTAACGATTTGGGCTGAACGTAATCATATTCCTATCGTCGCCCAACATCAGGGCGCTGATAGTGCTTCAGTCATTTATGACGCTTTTCAAGCCGCTAAAGTGAGAAACATCGATGTATTGATTGCAGATACGGCGGGCCGTTTACATAGTAAAAATAATTTAATGCAAGAATTACAAAAAGTAAAAAAGGTTATCGGTAAATTGGATGCGACAGCTCCCCATGAAATTATGTTAATTTTGGATGCGGGCACGGGCCAGAATGCGCTACTGCAAGCGGAAGCTTTTAACAAAGCGATATCTTTAACCAGTTTGATGCTGACTAAATTAGATGGGACTGCAAAAGGAGGTGTGATTTTTGCCATCGCCAAAAAATTATCGTTGCCGATACACTTTGTAGGCTTGGGTGAAGGTATCGAAGATCTACAGGTTTTTTCAGCACAGGAATTTGTGCGCGCTTTATTTTCGATAGAAAAATAA
>Rickettsiella_agriotidis_JKI_E1959
------------ATGTTTAAATTTTTAAAACGCAAAGAACCTCAACCCGATGTTCCTAATCAAGAAGGTTCACTTAGCAATAAAAATAGTTTTTTTAATCGCATAAAAAATAGTTTACAGAAAACGCGTCAGCAACTCACTGAAAATCTTGCCAATTTAGTATTAGGTAAAAAAAAGGTTGATTCCGCATTAATTGAGGAACTTGAAGATTTACTGTTAACAGCGGATGTCGGCCCCACGGTGACACAAGAAATTATTCAACATTTAACGTTGAAGCTGTCTCGTAATCAATTAGCAGATGGTCAGGCGGTATGGGATGTATTGCAACAACAATTAGGTGAATTACTGCAGCCCTGTGAACAGGAATTAGTGATTAATTCTGCACATAAACCTACTGTTATATTAGTGGTAGGAGTTAATGGTGTTGGTAAAACGACGAGTATTGGCAAACTAGCCCATTACTTGCAGAAGCAAGGGAAGCAAGTGATGTTAGCCGCAGGTGATACGTTTCGTGCAGCAGCCACTGAACAATTAATGATTTGGGCAGAACGCAATCATATCCCGATCGTTGCTCAACATCAGGGTGCGGATAGCGCTTCAGTTATTTATGATGCTTTTCAAGCGGCGCAAGCGAGAAATATAGATGTGTTAATTGCCGATACCGCCGGACGTTTGCATACCAAACATAATTTAATGCAAGAATTACAAAAAGTTAAAAAAGTCATTAGCAAATTGGATGCGACAGCACCACACGAAATTATGTTAATACTGGATGCGGGTACCGGTCAAAATGCTTTATTGCAAGCCGAAGCTTTTAATGAAGCAATATCTTTAACCAGTTTGATGCTGACTAAATTAGATGGTACTGCGAAAGGAGGAGTGATTTTTGCCATCGCAAAAAAATTAGCGTTGCCGATTCGCTTTGTTGGTTTGGGTGAAGGGATTGATGATCTTGAGGTTTTTTCGGCACAGGAATTCGTTCGCGCTTTATTTACAGTTGAAAAATAA
