# Supplementary material for: Candidate pathogenicity islands in the genome of ‘Candidatus Rickettsiella isopodorum’, an intracellular bacterium infecting terrestrial isopod crustaceans
Source: PeerJ. 2016 Dec 21;4:e2806. doi: 10.7717/peerj.2806 (PMC5181103; doi:10.7717/peerj.2806)
Supplement: Supplemental Information 2 [file peerj-04-2806-s002.zip › Supplement/mlst_phylogeny/gidA_final_alignment.fasta]

>Rickettsiella_grylli
---------------------------------------------------------------------------------------------------AGCAAAGGTCCTGCCGTTCGTGCAACCCGAGCACAGATGGACCGCAACCTCTATAAGCAAGCGATACGTAACGCTTTAGAAAATCAAGCTAATTTATTTATTTTTCAGCAAAGTGTGGATAATATCATCCTTCAATCGGATCGCATTGTGGGTGTGGTTACACAGATGGGATTGCAATTTTATGCCCAGTCTGTGGTACTGACAGCAGGCACCTTTTTAGCAGGAAAAATTCATATCGGTTTGCAACAGGCCAACGGAGGGCGTGCGGGTGAACCGGCAGCAAATACGCTCGCTGAAAAATTACGTCAATTACCCTTTCGGGTTAAACGTTTAAAAACAGGGACGCCTCCGCGTCTCGATGGTCGAACCATTAATTATCAGGTTTTAGTCGAGCAGCCTAGCGATACGCCATTGCCTGTATTTTCTGACTTAGGAAATGTCAAACAACATCCGGAACAGCGGAGTTGTTTTATTACCTATACGAATGAA-ACCACACATACTATCATTCGTCACGGTTTAGATCGTTCGCCTCTTTATAGTGGTCTCATCGCTGGAGTAGGGCCTCGTTATTGTCCCTCTATTGAGGATAAAGTGGTTCGTTTTGCAGATAAATCTGCGCATCAAATTTTTCTTGAACCGGAGGGTCTGGATACACATGAGATTTACCCGAATGGTATTTCGACCAGCCTTCCTTTTGACGTCCAATATGATTTAATTCATAGCATCGAAGGATTAGAACAGGCACATATTACACGCCCAGGTTATGCGATAGAATATGATTTTTTT------------------------------------------------------------------------
>Diplorickettsia_massiliensis
---------------------------------------------------------------------------------------------------AGTAAAGGACCGGCTGTGCGTGCGACACGTGCGCAAGTCGATCGTCAACTTTATAAGCAAGCCATCCGTACGCAACTCGAAAACCAAGAGAACCTGTTTATTTTTCAGCAATCGGTTGATGACTTATGGATCGAGGGAGCAAACGTGCACGGAGCAATCACCCAATCGGGTATTTATTTTCGTGGTAAAACCATCGTTCTTACGGCGGGAACTTTTTTAGCCGGCAAAATCCATATAGGATTAAAACAATCAACCGGTGGTCGTGCGGGCGATCCAGCTGCCGCCGCTTTAGCGGAGCGCTTACGTCATTTGCCGTTACGTGTTGGCCGTTTGAAAACAGGAACACCGCCGCGTTTAGATGGACGCACCATTATTGAGCA---------------GCCCAGTGAGCTTCCCCTCCCCGTTTTTTCTTATTCAAGACCCCGGTCTGAACCTCCGCCACAAATAAGTTGTTTTATCACGGAAACCAATCAAAAAACTACATGACATTATTCGTTCGGGTTTGGATCGTTCGCCGATGTATAGTGGCGTGATTGAA-----GGAGCCACGTTATTGTCCGTCAATTGAAGATAAAGTGGTGCGTTTCTCGAGTAAAACGAGCCATCCTATTTTTCTTGAGCCAGAAGGTTTAACCACCTACGAGGTTTATCCCAATGGTATCTCAACCAGTTTACCGTTTGATGTGCAATTACAATTGATTCATAGTATTCGTGGTTTAGAGAATGCGCATATTATGCGTCCAGGCTACGCAATTGAGTATGATTTT---------------------------------------------------------------------------
>Rickettsiella_grylli_rathkei
---------------------------------------------------------------------------------------------------AGCAAAGGTCCTGCCGTTCGTGCAACCCGAGCACAGATGGACCGCAACCTCTATAAGCAAGCGATACGTAACGCTTTAGAAAATCAAGCTAATTTATTTATTTTTCAGCAAAGTGTGGATAATATCATCCTTCAATCGGATCGCATTGTGGGTGTGGTTACACAGATGGGATTGCAATTTTATGCCCAGTCTGTGGTACTGACAGCAGGCACCTTTTTAGCAGGAAAAATTCATATCGGTTTGCAACAGGCCAACGGAGGGCGTGCGGGTGAACCGGCAGCAAATACGCTCGCTGAAAAATTACGTCAATTACCTTTTCGGGTTAAACGTTTAAAAACAGGGACGCCTCCGCGTCTCGATGGTCGAACCATTAATTATCAGGTTTTAGTCGAGCAGCCTAGCGATACACCATTGCCTGTATTTTCTGACTTAGGAAATGTCAAACAACATCCGGAACAGCGGAGTTGTTTTATTACCTATACGAATGAA-ACCACACATACTATCATTCGCCACAGTTTAGATCGTTCGCCTCTTTATAGTGGTCTCATCGCTGGAGTAGGGCCTCGTTATTGCCCCTCTATTGAGGATAAAGTGGTTCGTTTTGCAGATAAATCTGCGCATCAAATTTTTCTTGAACCGGAGGGTCTGGATACACATGAGATTTACCCGAATGGTATTTCGACCAGCCTTCCTTTTGACGTCCAATATGATTTAATTCATAGCATCGAAGGATTAGAACAGGCACATATTACACGCCCAGGTTATGCGATAGAATATGATTTTTTT------------------------------------------------------------------------
>Rickettsiella_isopodorum_rathkei
---------------------------------------------------------------------------------------------------AGTAAAGGTCCTGCAGTACGCGCAACAAGAGCACAGATGGATCGGTGTTTATATAAACAAGCGATTCGTAACGCTTTGGAGAATCAAGCTAATTTATTTATTTTTCAACAGAGTGTTGATGATGTAATCCTTCAGTCTAATCGCATCGTCGGTGTGATGACGCAAATGGGATTGCGTTTTTATGCAAAGACTGTCGTGCTGACAGCCGGTACATTTTTAGCTGGAAAAATTCACATCGGTTTGCAGCAAGCTCAAGGAGGGCGTGCCGGTGACCCAGCCTCTAATTCTTTAGCTGAAAAACTGCGTCAATTACCTTTTCGGATTAAGCGATTAAAAACTGGAACGCCTCCGCGTTTAGATGGTCGTACGATTAATTGTGAAATTTTATTAGAGCAGCCGAGTGATAATCCTTTGCCGGTATTTTCGTATTTAGGAAAAGTAGTACAACATCCTGCGCAAATAAGTTGTTTTATTACTTATACCAATGAA-AAAACTCATGCAATAATTCGTTCAGGTTTAGATCGTTCCCCTATTTATAGTGGCGTAATAGACGGTGTAGGTCCACGTTATTGCCCCTCTATAGAAGATAAAGTAGTGCGCTTTGCGGACAAATTATCCCATCAGATTTTTCTTGAACCTGAAGGTCTTAATACGCATGAAGTGTATCCAAATGGTATTTCGACCAGTTTGCCCTTTGATATACAATGTGACTTAATACATAGTATTAAGGGCTTAGAACAGGCACATATTACACGTCCAGGTTATGCCATCGAATATGACTTTTTT------------------------------------------------------------------------
>Rickettsiella_tipulae_BBA296
---------------------------------------------------------------------------------------------------AGTAAAGGGCCGGCAGTGCGTGCAACAAGAGCGCAAATGGATCGTAGTTTATATAAACAAGCAATTCGTAAAACTCTAGAAAATCAAGCTAATTTATTTATTTTTCAACAAGGTGTCGATGATGTAATCCTGCAGTCTAATCGTATTGTGGGTGTGGTAACGCAAATGGGATTACGTTTCTATGCAAAGGCCGTGGTATTGACTGCCGGTACTTTTTTAGCAGGAAAAATTCATATAGGTTTGCAACAAGCACAAGGAGGACGCGCAGGTGATCCGGCGGCTAATTTCTTAGCTGAAAAGTTGCGTCAATTACCGCTGCGGATTAAACGTTTAAAAACAGGAACACCTCCGCGTTTAGATGGCCGTAGCATCAATTTTAAAGTTTTATTGGAGCAGCCCAGTGATAATCCTTTACCGGTATTTTCGTATTTAGGAAAGATAGAGCAACATCCCACACAAATAAGTTGTTTTATTACTTATACTAATGAA-AAAACCCATGCGATTATTCGTTCAGGATTAGATCGTTCGCCTATTTATAGTGGTGTCATAGATGGAATAGGCCCTCGTTATTGTCCTTCTATTGAAGATAAAGTAGTACGCTTTGCGGATAAATTATCCCATCAGATTTTTCTTGAACCTGAAGGACTCAATACTCATGAAGTTTATCCTAATGGCATTTCAACAAGCCTGCCTTTCGATGTACAGTCTGATTTGATTCATAGTATTAAAGGATTAGAACAAGCGCATATTACACGTCCGGGTTATGCAATCGAATATGATTTTTTT------------------------------------------------------------------------
>Rickettsiella_pyronotae_cf2-8
---------------------------------------------------------------------------------------------------AGTAAAGGGCCGGCAGTGCGTGCAACAAGAGCGCAAATGGATCGGTGTTTATATAAACAAGCAATTCGTAAGACTCTAGAAAATCAAGCTAATTTATTTATTTTTCAACAAGGTGTCGATGATGTAATCCTGCAGTCTAATCGTATTGTGGGTGTGGTAACGCAAATGGGACTACGTTTCTATGCAAAAGCCGTAGTATTGACTGCCGGTACTTTTTTAGCAGGAAAAATTCATATCGGCTTACAACAAGCACAAGGAGGGCGTGCAGGTGATCCGGCGGCTAATTTCTTAGCTGAAAAGTTGCGTCAATTACCCTTGCGGATTAAACGTTTAAAAACTGGAACACCTCCGCGTTTAGATGGCCGTAGCATTAATTATAAAATTTTATTAGAGCAACCCAGTGATTATCCTTTACCGGTATTTTCGTATTTAGGAAAGATAGAACAACATCCCACACAAATAAGTTGTTTTATTACTTATACTAATGAA-AAAACTCATGCGATTATTCGTTCAGGATTAGATCGTTCGCCTATTTATAATGGTGTCATCGATGGAATAGGCCCTCGTTATTGTCCTTCTATTGAAGATAAAGTAGTGCGCTTTGCAGATAAATTGTCTCACCAGATTTTTCTTGAGCCTGAAGGACTCAATACTCATGAAGTTTACCCTAATGGCATTTCAACAAGCCTGCCTTTCGATATACAGTGTGATTTGATTCATAGCATTAAAGGTTTAGAACAAGCGCATATTACACGTCCGGGTTATGCAATCGAATATGATTTTTTT------------------------------------------------------------------------
>Candidatus_Rickettsiella_isopodorum_JKI_D244
---------------------------------------------------------------------------------------------------AGTAAAGGTCCTGCAGTACGCGCAACAAGAGCACAGATGGATCGGTGTTTATATAAACAAGCGATTCGTAACGCTTTGGAGAATCAAGCTAATTTATTTATTTTTCAACAGAGTGTTGATGATGTAATCCTTCAGTCTAATCGCATCGTCGGTGTGATGACGCAAATGGGATTGCGTTTTTATGCAAAGACTGTCGTGCTGACAGCCGGTACATTTTTAGCTGGAAAAATTCACATCGGTTTGCAGCAAGCTCAAGGAGGGCGTGCCGGTGACCCAGCCTCTAATTCTTTAGCTGAAAAACTGCGTCAATTACCTTTTCGGATTAAGCGATTAAAAACTGGAACGCCTCCGCGTTTAGATGGCCGTACGATTAATTGTGAAATTTTATTAGAGCAGCCGAGCGATAATCCTTTGCCGGTATTTTCGTATTTAGGAAAAGTAGTACAACATCCTACGCAAATAAGTTGTTTTATTACTTATACCAATGAA-AAAACTCATGCAATAATTCGTTCAGGTTTAGATCGTTCCCCTATTTATAGTGGCGTAATAGACGGTGTAGGCCCACGTTATTGCCCCTCTATAGAAGATAAAGTAGTGCGCTTTGCGGACAAATTATCCCATCAGATTTTTCTTGAACCTGAAGGTCTTAATACGCATGAAGTGTATCCAAATGGTATTTCGACCAGTTTGCCCTTTGATATACAGTGTGACTTAATACATAGTATTAAGGGCTTAGAACAGGCACATATTACACGTCCAGGTTATGCCATCGAATATGACTTTTTT------------------------------------------------------------------------
>Rickettsiella_melolonthae_BBA1806
ATTGGCAAAAGTCATTTAGTGAAAGAGGTTGACGCTTTAGGTGGCATCATGGCTCATGCTGCTGATCTGGCAGGAATACAATGGCGTACATTGAATGCCAGTAAAGGGCCGGCAGTGCGTGCAACAAGAGCGCAAATGGATCGTAGTTTATATAAACAAGCAATTCGTAAGACTCTGGAAAATCAAGCTAATTTATTTATTTTTCAACAAAGTGTCGATGATGTAATCCTGCAGTCTAACCGTATTGTGGGTGTGGTAACGCAAATGGGATTACGTTTCTATGCAAAATCAGTGGTATTGACTGCCGGTACTTTTTTAGCAGGAAAAATTCATATAGGTTTGCAACAAGCGCAAGGAGGACGTGCAGGTGATCCGGAGGCTAATTTCTTAGCTGAAAAGTTGCGTCAATTACCGCTACGGATTAAACGTTTAAAAACTGGAACACCTCCACGTTTAGATGGCCGTAGCATCAATTTTGAAGTTTTATTAGAGCAATCCAGTGATAATCCTTTGCCGGTATTTTCGTATTTAGGAAAGATAGAGCAACATCCTACACAAATAAGTTGTTTTATTACTTATACTAATGAA-AAAACCCATGCGATTATTCGTTCAGGATTAGATCGTTCGCCTATTTATAGTGGTGTCATAGATGGAATAGGCCCTCGTTATTGTCCTTCTATTGAAGATAAAGTAGTGCGCTTTGCGGATAAATTATCCCACCAGATTTTTCTTGAACCTGAAGGACTCAATACTCATGAAGTTTATCCTAATGGCATTTCAACAAGCCTGCCTTTCGATATACAGTGTGATTTGATTCATAGTATTAAAGGGTTAGAACAAGCGCATATTACACGTCCGGGTTATGCAATCGAATATGATTTTTTCGATCCACGCGATCTTTTTCCGTCTTTAGAATCGAGATTGCTAGAAAATTTATTTCTTGCGGGACAGATAAAT
>Rickettsiella_grylli_GSU-Iw1
---------------------------------------------------------------------------------------------------AGTAAAGGGCCAGCAGTGCGTGCAACACGAGCACAAATGGATCGCAATTTATATAAGCAAGCGGTTCGTTATGCATTAGAAAATCAAGCGAATTTATTTATTTTTCAACAAAGTGTCGATGATGTCATCCTTGAGACTCATCGCATTGTTGGTGTGGTGACGCAAATGGGATTGCGTTTTTATGCTAAGGCGGTAGTATTGACCGCCGGCACCTTTTTAGCAGGTAAAATTCATATAGGTTTACGACAAGCACAAGGAGGACGTGCAGGAGATCCTGCGGCTAATTACTTGGCAGACAGCTTACGCCAATTACCATTGCGAATTAAACGCTTAAAAACAGGGACTCCACCGCGTTTAGATGGTCGGACTATTAATTATGAGATTTTATTAGCACAACCCAGTGATCATCCTTTACCCGTATTTTCTTATTTAGGAAAGGTCGAGCAACATCCTACGCAAATAAGTTGTTTTATTAGTTATACGAATGAG-AAAACCCATGAGATTATTCGTTCCGGTTTAGATCGCTCACCCATTTATAATGGCGTAATCGACGGCATAGGTCCTCGTTATTGTCCGTCTATTGAAGATAAGGTCGTGCGTTTTACAGATAAATTGTCTCACCAGATTTTTCTGGAACCAGAAGGGCTGGATACACACGAAGTCTATCCTAATGGCATCTCAACCAGTCTGCCTTTTGATGTGCAACGCGATTTAATTCATAGTATTAAGGGGTTAGAACAAGCACATATTACACGTCCAGGCTATGCCATTGAATATGATTTTTTT------------------------------------------------------------------------
>Rickettsiella_costelytrae_JKI_ANZ2008-1
---------------------------------------------------------------------------------------------------AGTAAAGGGCCGGCAGTGCGTGCAACAAGAGCGCAAATGGATCGGTGTTTATATAAACAAGCAATTCGTAAGACTCTAGAAAATCAAGCTAATTTATTTATTTTTCAACAAGGTGTCGATGATGTAATCCTGCAGTCTAATCGTATTGTGGGTGTAGTAACGCAAATGGGATTACGTTTCTATGCAAAAGCCGTGGTATTGACTGCCGGTACTTTTTTAGCAGGAAAAATTCATATCGGCTTACAACAAGCACAAGGAGGGCGTGCAGGTGATCCGGCGGCTAATTTCTTAGCTGAAAAGTTGCGTCAATTACCCTTGCGGATTAAACGTTTAAAAACTGGAACACCTCCGCGTTTAGATGGCCGTAGCATTAATTATAAAATTTTATTAGAGCAACCCAGTGATTATCCTTTACCGGTATTTTCGTATTTAGGAAAGATAGAACAACATCCCACACAAATAAGTTGTTTTATTACTTATACTAATGAA-AAAACTCATGCGATTATTCGTTCAGGATTAGATCGTTCGCCTATTTATAATGGTGTCATCGATGGAATAGGCCCTCGTTATTGTCCTTCTATTGAAGATAAAGTAGTGCGCTTTGCAGATAAATTGTCTCACCAGATTTTTCTTGAGCCTGAAGGACTCAATACTCATGAAGTTTACCCTAATGGCATTTCAACAAGCCTGCCTTTCGATATACAGTGTGATTTGATTCATAGCATTAAAGGTTTAGAACAAGCGCATATTACACGTCCGGGTTATGCAATCGAATATGATTTTTTT------------------------------------------------------------------------
>Candidatus_Rickettsiella_isopodorum_JKI_A174
---------------------------------------------------------------------------------------------------AGTAAAGGTCCTGCAGTACGCGCAACAAGAGCACAGATGGATCGGTGTTTATATAAACAAGCGATTCGTAACGCTTTGGAGAATCAAGCTAATTTATTTATTTTTCAACAGAGTGTTGATGATGTAATCCTTCAGTCTAATCGCATCGTCGGTGTGATGACGCAAATGGGATTGCGTTTTTATGCAAAGACTGTCGTGCTGACAGCCGGTACATTTTTAGCTGGAAAAATTCACATCGGTTTGCAGCAAGCTCAAGGAGGGCGTGCCGGTGACCCAGCCTCTAATTCTTTAGCTGAAAAACTGCGTCAATTACCTTTTCGGATTAAGCGATTAAAAACTGGAACGCCTCCGCGTTTAGATGGCCGTACGATTAATTGTGAAATTTTATTAGAGCAGCCGAGCGATAATCCTTTGCCGGTATTTTCGTATTTAGGAAAAGTAGTACAACATCCTACGCAAATAAGTTGTTTTATTACTTATACCAATGAA-AAAACTCATGCAATAATTCGTTCAGGTTTAGATCGTTCCCCTATTTATAGTGGCGTAATAGACGGTGTAGGCCCACGTTATTGCCCCTCTATAGAAGATAAAGTAGTGCGCTTTGCGGACAAATTATCCCATCAGATTTTTCTTGAACCTGAAGGTCTTAATACGCATGAAGTGTATCCAAATGGTATTTCGACCAGTTTGCCCTTTGATATACAGTGTGACTTAATACATAGTATTAAGGGCTTAGAACAGGCACATATTACACGTCCAGGTTATGCCATCGAATATGACTTTTTT------------------------------------------------------------------------
>Rickettsiella_agriotidis_JKI_E1959
--------------------------------------------------------------------------------------------------CAGTAAAGGGCCGGCAGTGCGTGCAACAAGAGCGCAAATGGATCGTAGTTTATATAAACAAGCAATTCGTAAGACGCTAGAAAATCAAGCTAATTTATTTATTTTTCAACAAGGTGTCGATGATGTAATCCTGCAGTCTAACCGTATTGTGGGTGTGGTAACGCAAATGGGATTACGTTTCTATGCAAAAGCCGTGGTATTGACTGCCGGTACTTTTTTAGCAGGAAAAATTCATATAGGTTTGCAACGAGCGCAAGGAGGACGTGCAGGTGATCCGGCGGCTAATTTCTTAGCTGAAAAGTTGCGTCAATTACCGCTGCGGATTAAACGTTTAAAAACTGGAACACCTCCGCGTTTAGATGGCCGTAGCATCAATTTTGAAGTTTTATTAGAGCAACCCAGTGATAATCCTTTGCCGGTATTTTCGTATTTAGGAAAGATAGATCAACATCCCACACAAATAAGTTGTTTTATTACTTATACTAATGAA-AAAACCCATGCGATTATTCGTTCAGGATTAGATCGTTCTCCTATTTATAGTGGTGTCATAGATGGAATAGGCCCTCGTTATTGTCCTTCTATTGAAGATAAAGTAGTGCGCTTTGCGGATAAATTATCCCACCAGATTTTTCTTGAACCTGAAGGACTCAATACTCATGAAGTTTATCCTAATGGCATTTCAACAAGCCTGCCTTTCGATATACAGTGTGATTTGATTCATAGTATTAAAGGGTTAGAACAAGCGCATATTACACGTCCGGGTTATGCAATCGAATATGATTTTTTT------------------------------------------------------------------------
