# Supplementary material for: Candidate pathogenicity islands in the genome of ‘Candidatus Rickettsiella isopodorum’, an intracellular bacterium infecting terrestrial isopod crustaceans
Source: PeerJ. 2016 Dec 21;4:e2806. doi: 10.7717/peerj.2806 (PMC5181103; doi:10.7717/peerj.2806)
Supplement: Supplemental Information 2 [file peerj-04-2806-s002.zip › Supplement/mlst_phylogeny/sucB_final_alignment.fasta]

>Rickettsiella_grylli
----------------------------------TATTAGGTGACATTATAAAACAAACAGGCGCCGTTGTGAAAGCAGGTGAAATTTTAGCGTATCTCAACACGGAAAAGGAAGTCACTATGAAACCAGAACAGCCCGCTCATCAAGAAACAAAAATCGAAACTG------AAGAAAAAACAAAACACGATAATCGTGCCGAACCGGTGGCAGGACCCGCTGCAAGACGAAGTGCTGCAGAACAAAATCTACCGTTAAAGAATATTACAGGGAGCGGTAAAGCGGGCCGCGTCACACGAAACGATGTATTGCAACACGCCCATTCACCACGTCAAAACCCTTTA---------------------TCCTCAGAGAGCGATGCACGGTCGTCGTTACGTCATGCAGATGACCGTTTAGAAAAACGAGTGCCAATGACCCGTTTGCGTGCGCGTATTGCCGAGCGTCTTTTAGCCGCCCAACATCATGCTGCGATTTTGACAACCTTTAATGAGATTAACTTACAAAATGTGATTGCCTTGCGTCAACGTTATAAAGAGAGTTTTGAAAAAAAACACGGAATACGTTTAGGATTCATGTCTTTTTTTACGAAAGCGGTTATCGAGGCCTTGAAGCTTTTTCCAGCCGTGAATGCTTCTATTGATGGCAACGATATCGTGTATCATGGTTATTTTGATATTGGTATTGCTGTTTCAACGGATCGTGGGCTGATGGTCCCTATTTTACGTGATGCCGATCGTTTGTCTTTTGCCGATATAGAAAAAACAATTTCCAATTATGGTCGTAAAGCGAAGGAAAATCAGATTGCGATTGAGGACATGACAGGCGGCACATTTACCATTACGAATGGTGGCGTTTTTGGATCATTACTGGCAACGCCGATTATTAATCCGCCGCAGAGTGCAATATTGGGGATGAATAAAATTGAAGAGCGACCGATAGCAGAAAAGGGA---------------------------------------
>Diplorickettsia_massiliensis
---------------------------------GTTCTCACGCAAATTCTCAAAGAAGAAGGTGCGGTGGTAAAAGCCGGCGAACTGTTAGCTTATCTTTCGACAGCAGTCTCTTCTACGGTGGTTCCAGAGCAGGCTGCGGT------------------------ATCGAAAAATGAATCACAAAGTGTAAAGAATGAAGCGGACAAGGCCGGGCCCGCTGCACGACGTCTTGCCGCAGAAAAGGATATTCCATTAGAAACGATCGCCGGCACCGGAAAATCAGGTCGTATTACCCGTCAAGATCTGTTAAATCCCGCTTCAT---------------------------------CCTCGTTAAGTCAAGTGACCGCTGCGACGACAGAGGTTACAGCTGGAGCGAATCGTTTAGAAAAACGAGTACCGATGACGCGTCTTCGTGCTCGTATCGCTGAACGTTTGCTTGCTGCGCAACATAATGCAGCCATTCTGACTACGTTTAATGAAATTGATTTACATAAAGTCATGGAACTCCGTGCTGCGTATAAAGATAGTTTTGAGAAACGTCACGGCACACGTCTCGGTTTTATGTCTTTCTTTACCAAGGCCGCCATTGAAGCATTAAAACGTTTCCCAGCGGTCAATGCGTCGATTGATGGGAACGATATTGTTTACCATAATTACTTTGATATCGGTATTGCGGTTTCCACAGAACGTGGTTTAGTTGTTCCGATCGTTCGTGATGCGGATCAACTCAGTTTTGCAGAAATTGAGAAGAAAATTGCTGACTACGGACGTAAAGCAAAAGACAATCAAATTGCAATAGAAGATATGACGGGTGGAACATTT------------------------------------------------------------------------------------------------------------------------------------------------------------
>Rickettsiella_grylli_rathkei
-----------------------------------ATTAGGCGACATTATAAAACAAACAGGCGCCGTTGTGAAAGCAGGTGAAGTTTTAGCGTATCTCAACACGGAAAAGGAAGTCACTATGAAACCAGAACAGCCCGTTCATCAAGAAACAAAAATCGAAACTG------AAGAAAAAACAAAACACGATAATCGTGCCGAACCGGTGGCAGGACCCGCAGCAAGACGAAGTGCTGCAGAACAAAATCTACCGTTAAAGAATATTACAGGGAGCGGTAAAGCGGGCCGCGTCACACGAAACGATGTATTGCAACACGCCCATTCACCACGTCAAAACCCTTTA---------------------TCCTCAGAGAGCGATGCACGGTCGTCGTTACGTCATGCAGATGACCGTTTAGAAAAACGAGTGCCAATGACCCGTTTGCGTGCGCGTATTGCCGAGCGTCTTTTAGCCGCCCAACATCATGCTGCGATTTTGACAACCTTTAATGAGATTAACTTACAAAATGTGATTGCCTTGCGTCAACGTTATAAAGAGAGTTTTGAAAAAAAACACGGAATACGTTTAGGATTCATGTCTTTTTTTACGAAAGCGGTTATCGAGGCCTTGAAGCTTTTTCCAGCCGTGAATGCTTCTATTGATGGCAACGATATCGTGTATCATGGTTATTTTGATATTGGTATTGCTGTTTCAACGGATCGTGGGCTGATGGTCCCTATTTTACGTGATGCCGATCGTTTGTCTTTTGCCGATATAGAAAAAACAATTTCCAATTATGGTCGTAAAGCGAAGGAAAATCAGATTGCAATTGAGGACATGACAGGCGGCACATTTACCATTACGAATGGTGGCGTTTTTGGATCATTACTGGCAACGCCGATTATTAATCCGCCGCAGAGTGCAATATTGGGGATGAATAAAATTGAAGAGCGACCGATAGCAGAAAATGGA---------------------------------------
>Rickettsiella_isopodorum_rathkei
---------------------------------GTGATGGGCGAAATTATAAAACAAGCAGGAACTGTGGTTAAAGCGGGTGAAATTTTAGCGCATCTAGACACTGACAAGGAAGCGAGTATGAAAACAGATCAACCCTCTCAATCAGCAGC------AGCACCCGTCGCAGAAAAAACTAAACCTGCGGATAGTGACACC---CATTTGGCAGGTCCTGCGGCAAGACGTAGCGCAGCAGAACAAGGTTTACCTTTAGAGAATATCTCAGGTAGCGGTAAATCAGGTCGTGTGACGCGATCCGATGTATTGCAGCAAGCAAAAGCACCTGCACCACAAACATTACCTTCGGATCTATCCAAGCGGATGGCTGCTGATGCCCCTGTATCGGATACGCCTGCCCGCAATGAACGTTTGGAAAAACGTGTACCCATGACACGGTTACGTGCGCGCATCGCTGAACGACTTGTGGCGGCGCAGCATAATGCGGCTATTTTGACAACTTTTAATGAAATTAATCTACAAAAAGTCATTGAACTGCGTAGTCTCTATAAAGACAGTTTTGAAAAGAGACACGGTACACGTTTGGGCTTTATGTCGTTTTTTACTAAGGCGGTTATAGAAGCTTTGAAGCGTTTTCCCGCTGTGAATGCATCCATTGATGGTAACGAAGTGGTTTATCATAGTTATTTTGATATTGGCATTGCTGTCTCGACCGATCGGGGTTTGGTGGTACCTATTGTGCGCGATGCGGATCGTTTATCGTTTGCTGATATAGAAAAGACGATTGCCAATTATGGTCGTAAAGCCAAAGAAAATCAGATCGCTATTGAAGACATGACCGGAGGTACATTTACTATTACCAATGGCGGAGTTTTCGGGTCGCTACTTGCCACACCCATTATTAATCCACCGCAAAGTGCGATACTCGGGATGAATAAAATAGAGGAACGACCTGTGGTAGAAAACGGT---------------------------------------
>Rickettsiella_tipulae_BBA296
GTTGTATTAGAAGTTCCGGCACCCGCCGACGGTATGATGGGAAAAATTGAAAAAGAAAAGGGAACGCTAGTTAAAGCGGGTGAAATTTTAGCGCATCTAGACATTGACAAGGAAGCTAGTATGAAAACAGAAAAAACCTCTGCACCTCTATCAGCACCAGCACCCGTCGCAGAAAAAACTATATCCGTTGATAGCGGTGCT---AATTTGGCAGGTCCTGCTTCTAGACGTAAACGGAGTATTCAGGAACCAGAA------AGTTATTCTGCTAAGAA---------------------------------------AGAATCCGGTTCTGAAATGCAAACTTCAGCAAGCAATGCTAACACGCCTTCCGCAGCGTATGCTATGTCAAGTCTTCAAAATCAAAGCACGGAACGCGTGGAAAAACGTGTACCTATGACACGTTTACGCGCGCGTATTGCCGAGCGACTGGTGGCAGCACAGCATAATGCGGCTATTTTAACTACTTTTAATGAAATTAACTTACAAAAAGTGATGGAGTTGCGCAGTCTCTATAAAGATAGTTTTGAAAAGAGGCATGGGTCACGTTTAGGTTTTATGTCTTTTTTTACCAAGGCAGTTATCGAAGCCTTGAAGCGTTTTCCAGCGGTGAATGCGTCCATTGATGGTAATGATGTGGTTTATCATAATTATTTTGATATCGGTATTGCCGTTTCAACGGATAGGGGTCTAGTGGTTCCTATTCTGCGCGATGCGGATCGTTTATCATTTGCAGATATAGAAAAAACCATTGCCAATTATGGCCGTAAAGCCAAAGAAAATCAGATTGCTATTGAAGACATGACCGGCGGTACTTTCACTATTACCAATGGTGGAGTTTTTGGGTCGCTTTTAGCTACTCCAATTATTAATCCACCACAAAGCGCGATACTCGGAATGAACAAAATAGAGGAACGACCGGTGGCAGAAAATGGCCAAGTGGTTATTCGCCCGATGATGTACGTCGCATTATCT
>Rickettsiella_pyronotae_cf2-8
---------------------------------GTGATGGGCAAAATTGAAAAAGAAGCAGGAACGGTAGTTAAAGCGGGTGAAATTTTAGCGCATCTAGACATTGACAAGGAAGCTAATATGAAAACAGAAAAACCCTCTTCATCTCTATC------AGCACCCGTCGCAGAAAAAACTATCTCTGTGGATAGCGGTGCT---AATTTGGCAGGTCCTGCTTCTCGGCGTAAACGGAGTATTCAGGAACCAGAA------AGTTATTCTGATAAGAA---------------------------------------AGAACTCGGTTCTGAAATTCAAACTTCAGCAAGCAATGCTAACGCGCCTTCCGCAGCGTATGTTATGTCTAGTCTTCAAAATCAAGGCACGGAACGTGTGGAAAAACGTGTACCTATGACACGTTTGCGCGCGCGTATTGCTGAGCGATTAGTGGCAGCACAGCATAATGCCGCTATTTTAACCACTTTTAATGAAATTAACTTACAAAAAGTAATGGAGTTGCGCAGTCTCTATAAAGATAGTTTTGAAAAGAGGCATGGGTCACGTTTAGGTTTTATGTCTTTTTTTACTAAGGCGGTTATTGAAGCCTTGAAGCGTTTTCCAGCGGTGAATGCATCTATTGATGGTAATGATGTGGTTTATCATAATTATTTTGATATCGGTATTGCCGTTTCGACGGATCGCGGTCTGGTGGTTCCTATTCTGCGTGATGCGGATCGTTTATCATTTGCCGATATAGAAAAAACCATTGCCAATTATGGCCGTAAAGCCAAAGAAAATCAGATTGCTATTGAAGACATGACCGGCGGTACTTTCACTATTACCAATGGTGGCGTTTTTGGGTCGCTATTAGCTACACCGATTATTAATCCACCACAAAGCGCAATACTCGGAATGAACAAGATAGAGGAACGACCCGTGGCGGAAAATGGC---------------------------------------
>Candidatus_Rickettsiella_isopodorum_JKI_D244
---------------------------------GTGATGGGCGAAATTATAAAACAAGCAGGAACTGTGGTTAAAGCGGGTGAAATTTTAGCGCATCTAGACACTGACAAGGAAGCGAGTATGAAAACAGATCAACCCTCTCAATCAGCAGC------AGCACCCGTCGCAGAAAAAACTAAACCTGCGGATAGTGACACC---CATTTGGCAGGTCCTGCGGCAAGACGTAGCGCAGCAGAACAAGGTTTACCTTTAGAGAATATCTCAGGTAGCGGTAAATCAGGTCGTGTGACGCGATCCGATGTATTGCAGCAAGCAAAAGCACCTGCACCACAAACATTACCTTCGGATCTATCCAAGCGGATGGCTGCTGATGCCCCTGTATCGGATACGCCTGCCCGCAATGAACGTTTGGAAAAACGTGTACCCATGACACGGTTACGTGCGCGCATCGCTGAACGACTTGTGGCGGCGCAGCATAATGCGGCTATTTTGACAACTTTTAATGAAATTAATCTACAAAAAGTCATTGAACTGCGTAGTCTCTATAAAGACAGTTTTGAAAAGAGACACGGTACACGTTTGGGCTTTATGTCATTTTTTACTAAGGCGGTTATAGAAGCTTTGAAGCGTTTTCCCGCTGTGAATGCATCCATTGATGGTAACGAAGTGGTTTATCATAGTTATTTTGATATTGGCATTGCTGTCTCGACCGATCGGGGTTTGGTGGTACCTATTGTGCGCGATGCGGATCGTTTATCGTTTGCTGATATAGAAAAGACGATTGCCAATTATGGTCGTAAAGCCAAAGAAAATCAGATCGCTATTGAAGACATGACCGGAGGTACATTTACTATTACCAATGGCGGAGTTTTCGGGTCGCTACTTGCCACACCCATTATTAATCCACCGCAAAGTGCGATACTCGGGATGAATAAAATAGAGGAACGCCCTGTGGTAGAAAACGGC---------------------------------------
>Rickettsiella_melolonthae_BBA1806
GTTGTTTTAGAAGTACCGGCACCCGCCGACGGTGTGATGGGCAAAATTGTAAAAGAAGCAGGAACTGTAGTTAACGCGGGTGAAATTTTAGCGCATCTAGACATTGACAAGGAAGCTAGTATGAAAACAGAGAAACCCTCTTCATCTCCAGTAGCACCAGCACCCGTCGCAGAAAAAACTCTATCCGCTGATAGCGGTGCT---AATTTGGCAGGTCCTGCTTCTAGGCGTAAACGGAGTATTCAGGACCCAGAA------AGTCATTCTGATCAGAA---------------------------------------AGAACCCGGTTCGGAAATTCAAACTTCAGCAAGCAATGTTAACGCGCCTTCCGCAGCGTATGTTATGTCAAATCTTCAAAATCAAAGCACGGAACGCGTGGAAAAGCGTGTACCTATGACACGTTTGCGCGCGCGTATTGCTGAGCGACTGGTGGCAGCACAGCATAATGCAGCTATTTTAACCACTTTTAATGAAATTAACTTACAAAAAGTAATGGAGTTGCGCAGTCTCTATAAAGATAGTTTTGAAAAGAGGCATGGGTCACGTTTAGGTTTTATGTCTTTTTTTACCAAGGCGGTTATTGAAGCCTTGAAGCGTTTTCCAGCGGTGAATGCGTCCATTGATGGTAATGATGTCGTTTATCATAATTATTTTGATATCGGAATTGCCGTTTCAACGGATAGGGGTCTGGTGGTTCCTATCCTGCGCGATGCGGATCGTTTATCATTTGCAGAGATAGAAAAAACCATTGCCAATTATGGTCGTAAAGCCAAAGAAAATCAGATTGCTATTGAAGACATGACCGGCGGTACTTTCACTATAACCAATGGTGGAGTTTTTGGGTCGCTTTTAGCTACTCCGATTATTAATCCACCACAAAGCGCGATACTCGGAATGAACAAAATAGAGGAACGACCTGTGGTAGAAAATGGCCAAGTGGTTATTCGACCGATGATGTATGTTGCTTTATCT
>Rickettsiella_grylli_GSU-Iw1
---------------------------------GTGATGGGAGAGATAGTAAAATCAGTAGGGGCGGTGGTTAAAACCTGGGAAATTTTAGCGCATCTAAACACTGACAAAGAAGCGAGTATGAAAACCAAGCAACCCTCTTCATCTTCATTAGCCGCAGCACCTGTTGCCAAAAAAAATAAAGACGCGGATAGTGCTGCGGCTAAACTGACAGGACCCGCTGCCCGACGCAGGGCAGCCGAACAAGGTTTATCTTTAGAAAATATTCACGGGAGCGGTAAATCAGGCCGCGTGACACGGACTGATATGCTACAGCAAACATCCTCTTCTGCAGCAGAAAAACCGAA---------------TCTTGTGAGCCAATTGTCTGAACCTTCTGTTGCGGATAGCCCGAATGGACGTCTGGAAAAACGCGTACCCATGACCCGATTACGGGCGCGTATTGCTGAACGCTTAGTCGCTGCACAGCATAATGCTGCCATTCTAACGACCTTTAATGAAATCAATTTACAAAAAGTCGTTGAATTACGCAGTCTTTATAAAGATAGTTTTAAAAAAAAGCATGGGACCCGTTTAGGTTTTATGTCCTTTTTCACCAAGGCGGTCATCGCTGCTTTACAACGTTTTCCAGCTGTAAATGCCTCTATTGATGGTAATGACGTGGTTTATCATAGTTATTTTGATATCGGTATTGCGGTTTCGACGGATCGTGGTTTAGTGGTTCCAATCCTACGCGACGCGGATCGTTTATCATTCGCTGATATAGAAAAAACGATTTCCAATTATGGTCGTAAAGCAAAAGAAAATCAGATTGCCATTGAAGATATGACCGGTGGTACTTTTACCATTACCAATGGTGGGGTTTTTGGTTCGCTATTAGCGACGCCGATTATTAATCCGCCACAAAGTGCGATACTTGGAATGAATAAAATAGAGGAAAGGCCTATAGCGGAAACTGGT---------------------------------------
>Rickettsiella_costelytrae_JKI_ANZ2008-1
---------------------------------GTGATGGGCAAAATTGAAAAAGAAGCAGGAACGGTAGTTAAAGCGGGTGAAATTTTAGCGCATCTAGACATTGACAAGGAAGCTAATATGAAAACAGAAAAACCCTCTTCATCTCTATC------AGCACCCGTCGCAGAAAAAACTATCTCTGTGGATAGCGGTGCT---AATTTGGCAGGTCCTGCTTCTCGGCGTAAACGGAGTATTCAGGAACCAGAA------AGTTATTCTGATAAGAA---------------------------------------AGAACTCGGTTCTGAAATTCAAACTTCAGCAAGCAATGCTAACGCGCCTTCCGCAGCGTATGTTATGTCTAGTCTTCAAAATCAAGGCACGGAACGTGTGGAAAAACGTGTACCTATGACACGTTTGCGCGCGCGTATTGCTGAGCGATTAGTGGCAGCACAGCATAATGCCGCTATTTTAACCACTTTTAATGAAATTAACTTACAAAAAGTAATGGAGTTGCGCAGTCTCTATAAAGATAGTTTTGAAAAGAGGCATGGGTCACGTTTAGGTTTTATGTCTTTTTTTACTAAGGCGGTTATTGAAGCCTTGAAGCGTTTTCCAGCGGTGAATGCATCTATTGATGGTAATGATGTGGTTTATCATAATTATTTTGATATCGGTATTGCCGTTTCGACGGATCGCGGTCTGGTGGTTCCTATTCTGCGTGATGCGGATCGTTTATCATTTGCCGATATAGAAAAAACCATTGCCAATTATGGCCGTAAAGCCAAAGAAAATCAGATTGCTATTGAAGACATGACCGGCGGTACTTTCACTATTACCAATGGTGGCGTTTTTGGGTCGCTATTAGCTACACCGATTATTAATCCACCACAAAGCGCAATACTCGGAATGAACAAGATAGAGGAACGACCCGTGGCGGAAAATGGC---------------------------------------
>Candidatus_Rickettsiella_isopodorum_JKI_A174
---------------------------------GTGATGGGCGAAATTATAAAACAAGCAGGAACTGTGGTTAAAGCGGGTGAAATTTTAGCGCATCTAGACACTGACAAGGAAGCGAGTATGAAAACAGATCAACCCTCTCAATCAGCAGC------AGCACCCGTCGCAGAAAAAACTAAACCTGCGGATAGTGACACC---CATTTGGCAGGTCCTGCGGCAAGACGTAGCGCAGCAGAACAAGGTTTACCTTTAGAGAATATCTCAGGTAGCGGTAAATCAGGTCGTGTGACGCGATCCGATGTATTGCAGCAAGCAAAAGCACCTGCACCACAAACATTATCTTCGGATCTATCCAAGCGGATGGCTGCTGATGCCCCTGTATCGGATACGCCTGCCCGCAATGAACGTTTGGAAAAACGTGTACCCATGACACGGTTACGTGCGCGCATCGCTGAACGACTTGTGGCGGCGCAGCATAATGCGGCTATTTTGACAACTTTTAATGAAATTAATCTACAAAAAGTCATTGAACTGCGTAGTCTCTATAAAGACAGTTTTGAAAAGAGACACGGTACACGTTTGGGCTTTATGTCATTTTTTACTAAGGCGGTTATAGAAGCTTTGAAGCGTTTTCCCGCTGTGAATGCATCCATTGATGGTAACGAAGTGGTTTATCATAGTTATTTTGATATTGGCATTGCTGTCTCGACCGATCGGGGTTTGGTGGTACCTATTGTGCGCGATGCGGATCGTTTATCGTTTGCTGATATAGAAAAGACGATTGCCAATTATGGTCGTAAAGCCAAAGAAAATCAGATCGCTATTGAAGACATGACCGGAGGTACATTTACTATTACCAATGGCGGAGTTTTCGGGTCGCTACTTGCCACACCCATTATTAATCCACCGCAAAGTGCGATACTCGGGATGAATAAAATAGAGGAACGCCCTGTGGTAGAAAACGGT---------------------------------------
>Rickettsiella_agriotidis_JKI_E1959
---------------------------------GTGATGGGCAAAATTGTAAAAGAAGCAGGAACTGTGGTTAAAGCGGGTGAAATTTTAGCGCATCTAGACATTGACAAGGAAGCTAGTATGAAAACAGAGAAACCTTCTTCACCTCTATCAGCACCAGCACCCGTCGCAGAAAAAACTATATCTGTTGATAGCGGTGCT---AATTTGGCAGGTCCTGCTTCTAGGCGTAAACGGAGTATTCAGGAACCAGAA------AGTTATTCTGCTAAGAA---------------------------------------AGAATCCGGTTCTGAAATTCAAACTTCAGTAAGCAATGCTAACGCGCCTTCCGCAGCGTATGCTATGTCAAGTCTTCAAAATCAAAGCACGGAACGCGTGGAAAAACGTGTACCTATGACACGTTTACGCGCGCGTATTGCTGAGCGACTGGTGGCAGCACAACATAATGCGGCTATTTTAACTACTTTTAATGAAATTAACTTACAAAAAGTGATGGAGTTGCGCAGTCTCTATAAAGATAGTTTTGAAAAGAGGCATGGGTCACGTTTAGGTTTTATGTCTTTTTTTACCAAGGCGGTTATTGAAGCCTTGAAGCGTTTTCCAGCAGTGAATGCGTCCATTGATGGTAATGATGTGGTTTATCATAATTATTTTGATATCGGTATTGCCGTTTCAACGGATAGGGGTCTAGTGGTTCCTATTCTGCGCGATGCGGATCGTTTATCATTTGCAGATATAGAAAAAACCATTGCCAATTATGGCCGTAAAGCCAAAGAAAATCAGATTGCTATTGAAGACATGACCGGCGGTACTTTCACTATTACCAATGGTGGAGTTTTTGGGTCGCTGTTAGCTACTCCAATTATTAATCCACCACAAAGCGCGATACTCGGAATGAACAAAATAGAGGAACGACCGGTGGCAGAAAATGGC---------------------------------------
