# Supplementary material for: Candidate pathogenicity islands in the genome of ‘Candidatus Rickettsiella isopodorum’, an intracellular bacterium infecting terrestrial isopod crustaceans
Source: PeerJ. 2016 Dec 21;4:e2806. doi: 10.7717/peerj.2806 (PMC5181103; doi:10.7717/peerj.2806)
Supplement: Supplemental Information 2 [file peerj-04-2806-s002.zip › Supplement/r_grylli_annotation/Rickettsiella_grylli_rathkei_genbank.bgpipe.output.gb]

LOCUS       contig_382               201 bp    DNA     linear   BCT 05-AUG-2016
DEFINITION  Rickettsiella grylli strain TrM1, whole genome shotgun sequence.
ACCESSION   
VERSION
DBLINK      BioProject: PRJNA336565
            BioSample: SAMN05513358
KEYWORDS    WGS.
SOURCE      Rickettsiella grylli
  ORGANISM  Rickettsiella grylli
            Bacteria; Proteobacteria; Gammaproteobacteria; Legionellales;
            Coxiellaceae; Rickettsiella.
REFERENCE   1  (bases 1 to 201)
  AUTHORS   Chandler,C.H. and Wang,Y.
  TITLE     Candidate pathogenicity islands in the genome of 'Candidatus
            Rickettsiella isopodorum', an intracellular bacterium infecting
            terrestrial isopod crustaceans
  JOURNAL   Unpublished
REFERENCE   2  (bases 1 to 201)
  AUTHORS   Chandler,C.H. and Wang,Y.
  TITLE     Direct Submission
  JOURNAL   Submitted (05-AUG-2016) Department of Biological Sciences, SUNY
            Oswego, 30 Centennial Dr., Oswego, NY 13126, USA
COMMENT     Annotation was added by the NCBI Prokaryotic Genome Annotation
            Pipeline (released 2013). Information about the Pipeline can be
            found here: https://www.ncbi.nlm.nih.gov/genome/annotation_prok/
            
            ##Genome-Assembly-Data-START##
            Assembly Method        :: SOAPdenovo v. 2.01
            Genome Representation  :: Full
            Expected Final Version :: Yes
            Genome Coverage        :: 20.0x
            Sequencing Technology  :: Illumina HiSeq
            ##Genome-Assembly-Data-END##
            
            ##Genome-Annotation-Data-START##
            Annotation Provider               :: NCBI
            Annotation Date                   :: 08/09/2016 11:20:01
            Annotation Pipeline               :: NCBI Prokaryotic Genome
                                                 Annotation Pipeline
            Annotation Method                 :: Best-placed reference protein
                                                 set; GeneMarkS+
            Annotation Software revision      :: 3.3
            Features Annotated                :: Gene; CDS; rRNA; tRNA; ncRNA;
                                                 repeat_region
            Genes (total)                     :: 1,454
            CDS (total)                       :: 1,411
            Genes (coding)                    :: 1,074
            CDS (coding)                      :: 1,074
            Genes (RNA)                       :: 43
            rRNAs                             :: 1, 2, 2 (5S, 16S, 23S)
            complete rRNAs                    :: 1 (5S)
            partial rRNAs                     :: 2, 2 (16S, 23S)
            tRNAs                             :: 34
            ncRNAs                            :: 4
            Pseudo Genes (total)              :: 337
            Pseudo Genes (ambiguous residues) :: 0 of 337
            Pseudo Genes (frameshifted)       :: 7 of 337
            Pseudo Genes (incomplete)         :: 328 of 337
            Pseudo Genes (internal stop)      :: 3 of 337
            Pseudo Genes (multiple problems)  :: 1 of 337
            ##Genome-Annotation-Data-END##
FEATURES             Location/Qualifiers
     source          1..201
                     /organism="Rickettsiella grylli"
                     /mol_type="genomic DNA"
                     /strain="TrM1"
                     /isolation_source="SUNY Oswego Rice Creek Field Station"
                     /host="Trachelipus rathkei"
                     /db_xref="taxon:59196"
                     /country="USA: Oswego, New York"
                     /collection_date="May-2013"
BASE COUNT       70 a     45 c     30 g     56 t
ORIGIN      
        1 caagctactg ttttagtaac cttaattcga tccatgcatt aatggtaaaa atttaagagc
       61 gttcccttaa gtctactacc acctaaggga catttaacac aaccaactac aaaggagttg
      121 attatgaccg caaacgtcag tttagagcaa ttcgtccatc taaaacaacc cgcaagtgat
      181 tatctatcac aggtttatca a
//
LOCUS       contig_383               202 bp    DNA     linear   BCT 05-AUG-2016
DEFINITION  Rickettsiella grylli strain TrM1, whole genome shotgun sequence.
ACCESSION   
VERSION
DBLINK      BioProject: PRJNA336565
            BioSample: SAMN05513358
KEYWORDS    WGS.
SOURCE      Rickettsiella grylli
  ORGANISM  Rickettsiella grylli
            Bacteria; Proteobacteria; Gammaproteobacteria; Legionellales;
            Coxiellaceae; Rickettsiella.
REFERENCE   1  (bases 1 to 202)
  AUTHORS   Chandler,C.H. and Wang,Y.
  TITLE     Candidate pathogenicity islands in the genome of 'Candidatus
            Rickettsiella isopodorum', an intracellular bacterium infecting
            terrestrial isopod crustaceans
  JOURNAL   Unpublished
REFERENCE   2  (bases 1 to 202)
  AUTHORS   Chandler,C.H. and Wang,Y.
  TITLE     Direct Submission
  JOURNAL   Submitted (05-AUG-2016) Department of Biological Sciences, SUNY
            Oswego, 30 Centennial Dr., Oswego, NY 13126, USA
COMMENT     Annotation was added by the NCBI Prokaryotic Genome Annotation
            Pipeline (released 2013). Information about the Pipeline can be
            found here: https://www.ncbi.nlm.nih.gov/genome/annotation_prok/
            
            ##Genome-Assembly-Data-START##
            Assembly Method        :: SOAPdenovo v. 2.01
            Genome Representation  :: Full
            Expected Final Version :: Yes
            Genome Coverage        :: 20.0x
            Sequencing Technology  :: Illumina HiSeq
            ##Genome-Assembly-Data-END##
            
            ##Genome-Annotation-Data-START##
            Annotation Provider               :: NCBI
            Annotation Date                   :: 08/09/2016 11:20:01
            Annotation Pipeline               :: NCBI Prokaryotic Genome
                                                 Annotation Pipeline
            Annotation Method                 :: Best-placed reference protein
                                                 set; GeneMarkS+
            Annotation Software revision      :: 3.3
            Features Annotated                :: Gene; CDS; rRNA; tRNA; ncRNA;
                                                 repeat_region
            Genes (total)                     :: 1,454
            CDS (total)                       :: 1,411
            Genes (coding)                    :: 1,074
            CDS (coding)                      :: 1,074
            Genes (RNA)                       :: 43
            rRNAs                             :: 1, 2, 2 (5S, 16S, 23S)
            complete rRNAs                    :: 1 (5S)
            partial rRNAs                     :: 2, 2 (16S, 23S)
            tRNAs                             :: 34
            ncRNAs                            :: 4
            Pseudo Genes (total)              :: 337
            Pseudo Genes (ambiguous residues) :: 0 of 337
            Pseudo Genes (frameshifted)       :: 7 of 337
            Pseudo Genes (incomplete)         :: 328 of 337
            Pseudo Genes (internal stop)      :: 3 of 337
            Pseudo Genes (multiple problems)  :: 1 of 337
            ##Genome-Annotation-Data-END##
FEATURES             Location/Qualifiers
     source          1..202
                     /organism="Rickettsiella grylli"
                     /mol_type="genomic DNA"
                     /strain="TrM1"
                     /isolation_source="SUNY Oswego Rice Creek Field Station"
                     /host="Trachelipus rathkei"
                     /db_xref="taxon:59196"
                     /country="USA: Oswego, New York"
                     /collection_date="May-2013"
     gene            complement(1..202)
                     /locus_tag="BEV13_00005"
                     /pseudo
     CDS             complement(1..202)
                     /locus_tag="BEV13_00005"
                     /inference="COORDINATES: ab initio prediction:GeneMarkS+"
                     /note="incomplete; too short partial abutting assembly
                     gap; missing start and stop; Derived by automated
                     computational analysis using gene prediction method:
                     GeneMarkS+."
                     /pseudo
                     /codon_start=3
                     /transl_table=11
                     /product="hypothetical protein"
BASE COUNT       58 a     38 c     44 g     62 t
ORIGIN      
        1 cagttgccat cggcgtcttt ttgaaaatgg cccatctgag gagtccaacg ggcgcttgtg
       61 gctaattcag aaatacgtaa atacaggcca tataaggctt tcataataaa taaagttcga
      121 tgatgcacgt ccggtttttt tttggaaagt atttctgcag tttcaatgac ataggaccat
      181 tgtaattcac ttaaacggcg ta
//
LOCUS       contig_384               202 bp    DNA     linear   BCT 05-AUG-2016
DEFINITION  Rickettsiella grylli strain TrM1, whole genome shotgun sequence.
ACCESSION   
VERSION
DBLINK      BioProject: PRJNA336565
            BioSample: SAMN05513358
KEYWORDS    WGS.
SOURCE      Rickettsiella grylli
  ORGANISM  Rickettsiella grylli
            Bacteria; Proteobacteria; Gammaproteobacteria; Legionellales;
            Coxiellaceae; Rickettsiella.
REFERENCE   1  (bases 1 to 202)
  AUTHORS   Chandler,C.H. and Wang,Y.
  TITLE     Candidate pathogenicity islands in the genome of 'Candidatus
            Rickettsiella isopodorum', an intracellular bacterium infecting
            terrestrial isopod crustaceans
  JOURNAL   Unpublished
REFERENCE   2  (bases 1 to 202)
  AUTHORS   Chandler,C.H. and Wang,Y.
  TITLE     Direct Submission
  JOURNAL   Submitted (05-AUG-2016) Department of Biological Sciences, SUNY
            Oswego, 30 Centennial Dr., Oswego, NY 13126, USA
COMMENT     Annotation was added by the NCBI Prokaryotic Genome Annotation
            Pipeline (released 2013). Information about the Pipeline can be
            found here: https://www.ncbi.nlm.nih.gov/genome/annotation_prok/
            
            ##Genome-Assembly-Data-START##
            Assembly Method        :: SOAPdenovo v. 2.01
            Genome Representation  :: Full
            Expected Final Version :: Yes
            Genome Coverage        :: 20.0x
            Sequencing Technology  :: Illumina HiSeq
            ##Genome-Assembly-Data-END##
            
            ##Genome-Annotation-Data-START##
            Annotation Provider               :: NCBI
            Annotation Date                   :: 08/09/2016 11:20:01
            Annotation Pipeline               :: NCBI Prokaryotic Genome
                                                 Annotation Pipeline
            Annotation Method                 :: Best-placed reference protein
                                                 set; GeneMarkS+
            Annotation Software revision      :: 3.3
            Features Annotated                :: Gene; CDS; rRNA; tRNA; ncRNA;
                                                 repeat_region
            Genes (total)                     :: 1,454
            CDS (total)                       :: 1,411
            Genes (coding)                    :: 1,074
            CDS (coding)                      :: 1,074
            Genes (RNA)                       :: 43
            rRNAs                             :: 1, 2, 2 (5S, 16S, 23S)
            complete rRNAs                    :: 1 (5S)
            partial rRNAs                     :: 2, 2 (16S, 23S)
            tRNAs                             :: 34
            ncRNAs                            :: 4
            Pseudo Genes (total)              :: 337
            Pseudo Genes (ambiguous residues) :: 0 of 337
            Pseudo Genes (frameshifted)       :: 7 of 337
            Pseudo Genes (incomplete)         :: 328 of 337
            Pseudo Genes (internal stop)      :: 3 of 337
            Pseudo Genes (multiple problems)  :: 1 of 337
            ##Genome-Annotation-Data-END##
FEATURES             Location/Qualifiers
     source          1..202
                     /organism="Rickettsiella grylli"
                     /mol_type="genomic DNA"
                     /strain="TrM1"
                     /isolation_source="SUNY Oswego Rice Creek Field Station"
                     /host="Trachelipus rathkei"
                     /db_xref="taxon:59196"
                     /country="USA: Oswego, New York"
                     /collection_date="May-2013"
BASE COUNT       73 a     28 c     25 g     76 t
ORIGIN      
        1 tattcttacc ttcgcataaa aaagtgattg attaaatttt taaagcgttc actaaaaaaa
       61 tgtttatctt atttaaacga taagataaac attaaaaaaa acgataactt tttgagggtt
      121 aaacaagcct gtgttaactc attacacaac acgcgaatga atttgtttca ttattatttt
      181 ctgggtttct cgtttcttta aa
//
LOCUS       contig_385               203 bp    DNA     linear   BCT 05-AUG-2016
DEFINITION  Rickettsiella grylli strain TrM1, whole genome shotgun sequence.
ACCESSION   
VERSION
DBLINK      BioProject: PRJNA336565
            BioSample: SAMN05513358
KEYWORDS    WGS.
SOURCE      Rickettsiella grylli
  ORGANISM  Rickettsiella grylli
            Bacteria; Proteobacteria; Gammaproteobacteria; Legionellales;
            Coxiellaceae; Rickettsiella.
REFERENCE   1  (bases 1 to 203)
  AUTHORS   Chandler,C.H. and Wang,Y.
  TITLE     Candidate pathogenicity islands in the genome of 'Candidatus
            Rickettsiella isopodorum', an intracellular bacterium infecting
            terrestrial isopod crustaceans
  JOURNAL   Unpublished
REFERENCE   2  (bases 1 to 203)
  AUTHORS   Chandler,C.H. and Wang,Y.
  TITLE     Direct Submission
  JOURNAL   Submitted (05-AUG-2016) Department of Biological Sciences, SUNY
            Oswego, 30 Centennial Dr., Oswego, NY 13126, USA
COMMENT     Annotation was added by the NCBI Prokaryotic Genome Annotation
            Pipeline (released 2013). Information about the Pipeline can be
            found here: https://www.ncbi.nlm.nih.gov/genome/annotation_prok/
            
            ##Genome-Assembly-Data-START##
            Assembly Method        :: SOAPdenovo v. 2.01
            Genome Representation  :: Full
            Expected Final Version :: Yes
            Genome Coverage        :: 20.0x
            Sequencing Technology  :: Illumina HiSeq
            ##Genome-Assembly-Data-END##
            
            ##Genome-Annotation-Data-START##
            Annotation Provider               :: NCBI
            Annotation Date                   :: 08/09/2016 11:20:01
            Annotation Pipeline               :: NCBI Prokaryotic Genome
                                                 Annotation Pipeline
            Annotation Method                 :: Best-placed reference protein
                                                 set; GeneMarkS+
            Annotation Software revision      :: 3.3
            Features Annotated                :: Gene; CDS; rRNA; tRNA; ncRNA;
                                                 repeat_region
            Genes (total)                     :: 1,454
            CDS (total)                       :: 1,411
            Genes (coding)                    :: 1,074
            CDS (coding)                      :: 1,074
            Genes (RNA)                       :: 43
            rRNAs                             :: 1, 2, 2 (5S, 16S, 23S)
            complete rRNAs                    :: 1 (5S)
            partial rRNAs                     :: 2, 2 (16S, 23S)
            tRNAs                             :: 34
            ncRNAs                            :: 4
            Pseudo Genes (total)              :: 337
            Pseudo Genes (ambiguous residues) :: 0 of 337
            Pseudo Genes (frameshifted)       :: 7 of 337
            Pseudo Genes (incomplete)         :: 328 of 337
            Pseudo Genes (internal stop)      :: 3 of 337
            Pseudo Genes (multiple problems)  :: 1 of 337
            ##Genome-Annotation-Data-END##
FEATURES             Location/Qualifiers
     source          1..203
                     /organism="Rickettsiella grylli"
                     /mol_type="genomic DNA"
                     /strain="TrM1"
                     /isolation_source="SUNY Oswego Rice Creek Field Station"
                     /host="Trachelipus rathkei"
                     /db_xref="taxon:59196"
                     /country="USA: Oswego, New York"
                     /collection_date="May-2013"
BASE COUNT       54 a     48 c     50 g     51 t
ORIGIN      
        1 caaggtagcc gtaggggaac ctgcggctgg atcacctcct ttctaaggaa gcttttagca
       61 tgacagcttg ctgttatcgt aaagcgactt agcagatcat cagatcagat ggtcacaatg
      121 tcagcagacc gtcctcatat ctcttcagaa acatagatgt cacaggcccg ttttatcacg
      181 ataaagtggc cggtcggtaa tgg
//
LOCUS       contig_386               204 bp    DNA     linear   BCT 05-AUG-2016
DEFINITION  Rickettsiella grylli strain TrM1, whole genome shotgun sequence.
ACCESSION   
VERSION
DBLINK      BioProject: PRJNA336565
            BioSample: SAMN05513358
KEYWORDS    WGS.
SOURCE      Rickettsiella grylli
  ORGANISM  Rickettsiella grylli
            Bacteria; Proteobacteria; Gammaproteobacteria; Legionellales;
            Coxiellaceae; Rickettsiella.
REFERENCE   1  (bases 1 to 204)
  AUTHORS   Chandler,C.H. and Wang,Y.
  TITLE     Candidate pathogenicity islands in the genome of 'Candidatus
            Rickettsiella isopodorum', an intracellular bacterium infecting
            terrestrial isopod crustaceans
  JOURNAL   Unpublished
REFERENCE   2  (bases 1 to 204)
  AUTHORS   Chandler,C.H. and Wang,Y.
  TITLE     Direct Submission
  JOURNAL   Submitted (05-AUG-2016) Department of Biological Sciences, SUNY
            Oswego, 30 Centennial Dr., Oswego, NY 13126, USA
COMMENT     Annotation was added by the NCBI Prokaryotic Genome Annotation
            Pipeline (released 2013). Information about the Pipeline can be
            found here: https://www.ncbi.nlm.nih.gov/genome/annotation_prok/
            
            ##Genome-Assembly-Data-START##
            Assembly Method        :: SOAPdenovo v. 2.01
            Genome Representation  :: Full
            Expected Final Version :: Yes
            Genome Coverage        :: 20.0x
            Sequencing Technology  :: Illumina HiSeq
            ##Genome-Assembly-Data-END##
            
            ##Genome-Annotation-Data-START##
            Annotation Provider               :: NCBI
            Annotation Date                   :: 08/09/2016 11:20:01
            Annotation Pipeline               :: NCBI Prokaryotic Genome
                                                 Annotation Pipeline
            Annotation Method                 :: Best-placed reference protein
                                                 set; GeneMarkS+
            Annotation Software revision      :: 3.3
            Features Annotated                :: Gene; CDS; rRNA; tRNA; ncRNA;
                                                 repeat_region
            Genes (total)                     :: 1,454
            CDS (total)                       :: 1,411
            Genes (coding)                    :: 1,074
            CDS (coding)                      :: 1,074
            Genes (RNA)                       :: 43
            rRNAs                             :: 1, 2, 2 (5S, 16S, 23S)
            complete rRNAs                    :: 1 (5S)
            partial rRNAs                     :: 2, 2 (16S, 23S)
            tRNAs                             :: 34
            ncRNAs                            :: 4
            Pseudo Genes (total)              :: 337
            Pseudo Genes (ambiguous residues) :: 0 of 337
            Pseudo Genes (frameshifted)       :: 7 of 337
            Pseudo Genes (incomplete)         :: 328 of 337
            Pseudo Genes (internal stop)      :: 3 of 337
            Pseudo Genes (multiple problems)  :: 1 of 337
            ##Genome-Annotation-Data-END##
FEATURES             Location/Qualifiers
     source          1..204
                     /organism="Rickettsiella grylli"
                     /mol_type="genomic DNA"
                     /strain="TrM1"
                     /isolation_source="SUNY Oswego Rice Creek Field Station"
                     /host="Trachelipus rathkei"
                     /db_xref="taxon:59196"
                     /country="USA: Oswego, New York"
                     /collection_date="May-2013"
BASE COUNT       75 a     37 c     26 g     66 t
ORIGIN      
        1 ctacctttaa ataaggttga atacgccaaa acaagtcatc aagttttcaa acatcgtgta
       61 aaaagtgcgt ggaatgaaat gcatcccgtg ctaagaattc caccgtcatt tcaatgattc
      121 gcgcatagaa aaaagctact tatcaatttt attaataaca tattttattt atattcatta
      181 ttcaatgatt aaatacctga actc
//
LOCUS       contig_387               206 bp    DNA     linear   BCT 05-AUG-2016
DEFINITION  Rickettsiella grylli strain TrM1, whole genome shotgun sequence.
ACCESSION   
VERSION
DBLINK      BioProject: PRJNA336565
            BioSample: SAMN05513358
KEYWORDS    WGS.
SOURCE      Rickettsiella grylli
  ORGANISM  Rickettsiella grylli
            Bacteria; Proteobacteria; Gammaproteobacteria; Legionellales;
            Coxiellaceae; Rickettsiella.
REFERENCE   1  (bases 1 to 206)
  AUTHORS   Chandler,C.H. and Wang,Y.
  TITLE     Candidate pathogenicity islands in the genome of 'Candidatus
            Rickettsiella isopodorum', an intracellular bacterium infecting
            terrestrial isopod crustaceans
  JOURNAL   Unpublished
REFERENCE   2  (bases 1 to 206)
  AUTHORS   Chandler,C.H. and Wang,Y.
  TITLE     Direct Submission
  JOURNAL   Submitted (05-AUG-2016) Department of Biological Sciences, SUNY
            Oswego, 30 Centennial Dr., Oswego, NY 13126, USA
COMMENT     Annotation was added by the NCBI Prokaryotic Genome Annotation
            Pipeline (released 2013). Information about the Pipeline can be
            found here: https://www.ncbi.nlm.nih.gov/genome/annotation_prok/
            
            ##Genome-Assembly-Data-START##
            Assembly Method        :: SOAPdenovo v. 2.01
            Genome Representation  :: Full
            Expected Final Version :: Yes
            Genome Coverage        :: 20.0x
            Sequencing Technology  :: Illumina HiSeq
            ##Genome-Assembly-Data-END##
            
            ##Genome-Annotation-Data-START##
            Annotation Provider               :: NCBI
            Annotation Date                   :: 08/09/2016 11:20:01
            Annotation Pipeline               :: NCBI Prokaryotic Genome
                                                 Annotation Pipeline
            Annotation Method                 :: Best-placed reference protein
                                                 set; GeneMarkS+
            Annotation Software revision      :: 3.3
            Features Annotated                :: Gene; CDS; rRNA; tRNA; ncRNA;
                                                 repeat_region
            Genes (total)                     :: 1,454
            CDS (total)                       :: 1,411
            Genes (coding)                    :: 1,074
            CDS (coding)                      :: 1,074
            Genes (RNA)                       :: 43
            rRNAs                             :: 1, 2, 2 (5S, 16S, 23S)
            complete rRNAs                    :: 1 (5S)
            partial rRNAs                     :: 2, 2 (16S, 23S)
            tRNAs                             :: 34
            ncRNAs                            :: 4
            Pseudo Genes (total)              :: 337
            Pseudo Genes (ambiguous residues) :: 0 of 337
            Pseudo Genes (frameshifted)       :: 7 of 337
            Pseudo Genes (incomplete)         :: 328 of 337
            Pseudo Genes (internal stop)      :: 3 of 337
            Pseudo Genes (multiple problems)  :: 1 of 337
            ##Genome-Annotation-Data-END##
FEATURES             Location/Qualifiers
     source          1..206
                     /organism="Rickettsiella grylli"
                     /mol_type="genomic DNA"
                     /strain="TrM1"
                     /isolation_source="SUNY Oswego Rice Creek Field Station"
                     /host="Trachelipus rathkei"
                     /db_xref="taxon:59196"
                     /country="USA: Oswego, New York"
                     /collection_date="May-2013"
     gene            1..206
                     /locus_tag="BEV13_00010"
                     /pseudo
     CDS             1..206
                     /locus_tag="BEV13_00010"
                     /inference="COORDINATES: ab initio prediction:GeneMarkS+"
                     /note="incomplete; too short partial abutting assembly
                     gap; missing start and stop; Derived by automated
                     computational analysis using gene prediction method:
                     GeneMarkS+."
                     /pseudo
                     /codon_start=2
                     /transl_table=11
                     /product="hypothetical protein"
BASE COUNT       76 a     29 c     29 g     72 t
ORIGIN      
        1 aagcaaagat gaccattatg agctcattta taaaaataaa ctattaacca taaaagaagt
       61 ccctttttat ccaggaaatt tgagcgttat ttttcatacg caagatgata aggtcattca
      121 gccttttctg ttttacatta taaatcattt aaaaaaaata gtttcttttg aagaaattta
      181 cttactggtg tcaaagtgtg cgaata
//
LOCUS       contig_388               207 bp    DNA     linear   BCT 05-AUG-2016
DEFINITION  Rickettsiella grylli strain TrM1, whole genome shotgun sequence.
ACCESSION   
VERSION
DBLINK      BioProject: PRJNA336565
            BioSample: SAMN05513358
KEYWORDS    WGS.
SOURCE      Rickettsiella grylli
  ORGANISM  Rickettsiella grylli
            Bacteria; Proteobacteria; Gammaproteobacteria; Legionellales;
            Coxiellaceae; Rickettsiella.
REFERENCE   1  (bases 1 to 207)
  AUTHORS   Chandler,C.H. and Wang,Y.
  TITLE     Candidate pathogenicity islands in the genome of 'Candidatus
            Rickettsiella isopodorum', an intracellular bacterium infecting
            terrestrial isopod crustaceans
  JOURNAL   Unpublished
REFERENCE   2  (bases 1 to 207)
  AUTHORS   Chandler,C.H. and Wang,Y.
  TITLE     Direct Submission
  JOURNAL   Submitted (05-AUG-2016) Department of Biological Sciences, SUNY
            Oswego, 30 Centennial Dr., Oswego, NY 13126, USA
COMMENT     Annotation was added by the NCBI Prokaryotic Genome Annotation
            Pipeline (released 2013). Information about the Pipeline can be
            found here: https://www.ncbi.nlm.nih.gov/genome/annotation_prok/
            
            ##Genome-Assembly-Data-START##
            Assembly Method        :: SOAPdenovo v. 2.01
            Genome Representation  :: Full
            Expected Final Version :: Yes
            Genome Coverage        :: 20.0x
            Sequencing Technology  :: Illumina HiSeq
            ##Genome-Assembly-Data-END##
            
            ##Genome-Annotation-Data-START##
            Annotation Provider               :: NCBI
            Annotation Date                   :: 08/09/2016 11:20:01
            Annotation Pipeline               :: NCBI Prokaryotic Genome
                                                 Annotation Pipeline
            Annotation Method                 :: Best-placed reference protein
                                                 set; GeneMarkS+
            Annotation Software revision      :: 3.3
            Features Annotated                :: Gene; CDS; rRNA; tRNA; ncRNA;
                                                 repeat_region
            Genes (total)                     :: 1,454
            CDS (total)                       :: 1,411
            Genes (coding)                    :: 1,074
            CDS (coding)                      :: 1,074
            Genes (RNA)                       :: 43
            rRNAs                             :: 1, 2, 2 (5S, 16S, 23S)
            complete rRNAs                    :: 1 (5S)
            partial rRNAs                     :: 2, 2 (16S, 23S)
            tRNAs                             :: 34
            ncRNAs                            :: 4
            Pseudo Genes (total)              :: 337
            Pseudo Genes (ambiguous residues) :: 0 of 337
            Pseudo Genes (frameshifted)       :: 7 of 337
            Pseudo Genes (incomplete)         :: 328 of 337
            Pseudo Genes (internal stop)      :: 3 of 337
            Pseudo Genes (multiple problems)  :: 1 of 337
            ##Genome-Annotation-Data-END##
FEATURES             Location/Qualifiers
     source          1..207
                     /organism="Rickettsiella grylli"
                     /mol_type="genomic DNA"
                     /strain="TrM1"
                     /isolation_source="SUNY Oswego Rice Creek Field Station"
                     /host="Trachelipus rathkei"
                     /db_xref="taxon:59196"
                     /country="USA: Oswego, New York"
                     /collection_date="May-2013"
     gene            complement(1..195)
                     /locus_tag="BEV13_00015"
                     /pseudo
     CDS             complement(1..195)
                     /locus_tag="BEV13_00015"
                     /inference="COORDINATES: ab initio prediction:GeneMarkS+"
                     /note="incomplete; too short partial abutting assembly
                     gap; missing stop; Derived by automated computational
                     analysis using gene prediction method: GeneMarkS+."
                     /pseudo
                     /codon_start=1
                     /transl_table=11
                     /product="hypothetical protein"
BASE COUNT       55 a     44 c     50 g     58 t
ORIGIN      
        1 aagcagcggg tcatcgaaga aatgtgcttt tgcaaagggc gtatcctcaa cgcaatcgat
       61 gagctttaag cgataagggt actgaccttt cccatggtag aacagcatcg aaataaccac
      121 cggtaatttt ttgtttcctt ggtttagatg ctgctgcata atggccactt tatagcggtg
      181 catgcgaaaa ggcatcagtt cttctgc
//
LOCUS       contig_389               208 bp    DNA     linear   BCT 05-AUG-2016
DEFINITION  Rickettsiella grylli strain TrM1, whole genome shotgun sequence.
ACCESSION   
VERSION
DBLINK      BioProject: PRJNA336565
            BioSample: SAMN05513358
KEYWORDS    WGS.
SOURCE      Rickettsiella grylli
  ORGANISM  Rickettsiella grylli
            Bacteria; Proteobacteria; Gammaproteobacteria; Legionellales;
            Coxiellaceae; Rickettsiella.
REFERENCE   1  (bases 1 to 208)
  AUTHORS   Chandler,C.H. and Wang,Y.
  TITLE     Candidate pathogenicity islands in the genome of 'Candidatus
            Rickettsiella isopodorum', an intracellular bacterium infecting
            terrestrial isopod crustaceans
  JOURNAL   Unpublished
REFERENCE   2  (bases 1 to 208)
  AUTHORS   Chandler,C.H. and Wang,Y.
  TITLE     Direct Submission
  JOURNAL   Submitted (05-AUG-2016) Department of Biological Sciences, SUNY
            Oswego, 30 Centennial Dr., Oswego, NY 13126, USA
COMMENT     Annotation was added by the NCBI Prokaryotic Genome Annotation
            Pipeline (released 2013). Information about the Pipeline can be
            found here: https://www.ncbi.nlm.nih.gov/genome/annotation_prok/
            
            ##Genome-Assembly-Data-START##
            Assembly Method        :: SOAPdenovo v. 2.01
            Genome Representation  :: Full
            Expected Final Version :: Yes
            Genome Coverage        :: 20.0x
            Sequencing Technology  :: Illumina HiSeq
            ##Genome-Assembly-Data-END##
            
            ##Genome-Annotation-Data-START##
            Annotation Provider               :: NCBI
            Annotation Date                   :: 08/09/2016 11:20:01
            Annotation Pipeline               :: NCBI Prokaryotic Genome
                                                 Annotation Pipeline
            Annotation Method                 :: Best-placed reference protein
                                                 set; GeneMarkS+
            Annotation Software revision      :: 3.3
            Features Annotated                :: Gene; CDS; rRNA; tRNA; ncRNA;
                                                 repeat_region
            Genes (total)                     :: 1,454
            CDS (total)                       :: 1,411
            Genes (coding)                    :: 1,074
            CDS (coding)                      :: 1,074
            Genes (RNA)                       :: 43
            rRNAs                             :: 1, 2, 2 (5S, 16S, 23S)
            complete rRNAs                    :: 1 (5S)
            partial rRNAs                     :: 2, 2 (16S, 23S)
            tRNAs                             :: 34
            ncRNAs                            :: 4
            Pseudo Genes (total)              :: 337
            Pseudo Genes (ambiguous residues) :: 0 of 337
            Pseudo Genes (frameshifted)       :: 7 of 337
            Pseudo Genes (incomplete)         :: 328 of 337
            Pseudo Genes (internal stop)      :: 3 of 337
            Pseudo Genes (multiple problems)  :: 1 of 337
            ##Genome-Annotation-Data-END##
FEATURES             Location/Qualifiers
     source          1..208
                     /organism="Rickettsiella grylli"
                     /mol_type="genomic DNA"
                     /strain="TrM1"
                     /isolation_source="SUNY Oswego Rice Creek Field Station"
                     /host="Trachelipus rathkei"
                     /db_xref="taxon:59196"
                     /country="USA: Oswego, New York"
                     /collection_date="May-2013"
     gene            complement(1..208)
                     /locus_tag="BEV13_00020"
                     /pseudo
     CDS             complement(1..208)
                     /locus_tag="BEV13_00020"
                     /inference="COORDINATES: ab initio prediction:GeneMarkS+"
                     /note="incomplete; too short partial abutting assembly
                     gap; missing start and stop; Derived by automated
                     computational analysis using gene prediction method:
                     GeneMarkS+."
                     /pseudo
                     /codon_start=1
                     /transl_table=11
                     /product="aminoglycoside phosphotransferase"
BASE COUNT       78 a     32 c     38 g     60 t
ORIGIN      
        1 gataattaag tcgtgaaaaa atacccaata tttttaaatg tcgttgaaga ctcgtgagat
       61 caaaccagcg aatgaatttt tctttagaaa attgatgttt tatgttgagg gtagtgtaaa
      121 attttaaagc ccattgataa acatgacaag tcggccaatc aacataagca tcacgcaata
      181 atgaagccac atcataagta atgggtcc
//
LOCUS       contig_390               209 bp    DNA     linear   BCT 05-AUG-2016
DEFINITION  Rickettsiella grylli strain TrM1, whole genome shotgun sequence.
ACCESSION   
VERSION
DBLINK      BioProject: PRJNA336565
            BioSample: SAMN05513358
KEYWORDS    WGS.
SOURCE      Rickettsiella grylli
  ORGANISM  Rickettsiella grylli
            Bacteria; Proteobacteria; Gammaproteobacteria; Legionellales;
            Coxiellaceae; Rickettsiella.
REFERENCE   1  (bases 1 to 209)
  AUTHORS   Chandler,C.H. and Wang,Y.
  TITLE     Candidate pathogenicity islands in the genome of 'Candidatus
            Rickettsiella isopodorum', an intracellular bacterium infecting
            terrestrial isopod crustaceans
  JOURNAL   Unpublished
REFERENCE   2  (bases 1 to 209)
  AUTHORS   Chandler,C.H. and Wang,Y.
  TITLE     Direct Submission
  JOURNAL   Submitted (05-AUG-2016) Department of Biological Sciences, SUNY
            Oswego, 30 Centennial Dr., Oswego, NY 13126, USA
COMMENT     Annotation was added by the NCBI Prokaryotic Genome Annotation
            Pipeline (released 2013). Information about the Pipeline can be
            found here: https://www.ncbi.nlm.nih.gov/genome/annotation_prok/
            
            ##Genome-Assembly-Data-START##
            Assembly Method        :: SOAPdenovo v. 2.01
            Genome Representation  :: Full
            Expected Final Version :: Yes
            Genome Coverage        :: 20.0x
            Sequencing Technology  :: Illumina HiSeq
            ##Genome-Assembly-Data-END##
            
            ##Genome-Annotation-Data-START##
            Annotation Provider               :: NCBI
            Annotation Date                   :: 08/09/2016 11:20:01
            Annotation Pipeline               :: NCBI Prokaryotic Genome
                                                 Annotation Pipeline
            Annotation Method                 :: Best-placed reference protein
                                                 set; GeneMarkS+
            Annotation Software revision      :: 3.3
            Features Annotated                :: Gene; CDS; rRNA; tRNA; ncRNA;
                                                 repeat_region
            Genes (total)                     :: 1,454
            CDS (total)                       :: 1,411
            Genes (coding)                    :: 1,074
            CDS (coding)                      :: 1,074
            Genes (RNA)                       :: 43
            rRNAs                             :: 1, 2, 2 (5S, 16S, 23S)
            complete rRNAs                    :: 1 (5S)
            partial rRNAs                     :: 2, 2 (16S, 23S)
            tRNAs                             :: 34
            ncRNAs                            :: 4
            Pseudo Genes (total)              :: 337
            Pseudo Genes (ambiguous residues) :: 0 of 337
            Pseudo Genes (frameshifted)       :: 7 of 337
            Pseudo Genes (incomplete)         :: 328 of 337
            Pseudo Genes (internal stop)      :: 3 of 337
            Pseudo Genes (multiple problems)  :: 1 of 337
            ##Genome-Annotation-Data-END##
FEATURES             Location/Qualifiers
     source          1..209
                     /organism="Rickettsiella grylli"
                     /mol_type="genomic DNA"
                     /strain="TrM1"
                     /isolation_source="SUNY Oswego Rice Creek Field Station"
                     /host="Trachelipus rathkei"
                     /db_xref="taxon:59196"
                     /country="USA: Oswego, New York"
                     /collection_date="May-2013"
BASE COUNT       73 a     36 c     36 g     64 t
ORIGIN      
        1 aattaaatct attaaacgat taaagcgtaa aaaacaatat aggtgttatt cgggcagatc
       61 ccaggctcag tgcaatcaca tagaacctcc ttgttatttt taacgtgaga aacgctatca
      121 tttagtgcat atcaactaag tccatcactt cattttcaga taaatggatt agatcgtgaa
      181 tatattgaat ggatcggcct tgagcaata
//
LOCUS       contig_391               209 bp    DNA     linear   BCT 05-AUG-2016
DEFINITION  Rickettsiella grylli strain TrM1, whole genome shotgun sequence.
ACCESSION   
VERSION
DBLINK      BioProject: PRJNA336565
            BioSample: SAMN05513358
KEYWORDS    WGS.
SOURCE      Rickettsiella grylli
  ORGANISM  Rickettsiella grylli
            Bacteria; Proteobacteria; Gammaproteobacteria; Legionellales;
            Coxiellaceae; Rickettsiella.
REFERENCE   1  (bases 1 to 209)
  AUTHORS   Chandler,C.H. and Wang,Y.
  TITLE     Candidate pathogenicity islands in the genome of 'Candidatus
            Rickettsiella isopodorum', an intracellular bacterium infecting
            terrestrial isopod crustaceans
  JOURNAL   Unpublished
REFERENCE   2  (bases 1 to 209)
  AUTHORS   Chandler,C.H. and Wang,Y.
  TITLE     Direct Submission
  JOURNAL   Submitted (05-AUG-2016) Department of Biological Sciences, SUNY
            Oswego, 30 Centennial Dr., Oswego, NY 13126, USA
COMMENT     Annotation was added by the NCBI Prokaryotic Genome Annotation
            Pipeline (released 2013). Information about the Pipeline can be
            found here: https://www.ncbi.nlm.nih.gov/genome/annotation_prok/
            
            ##Genome-Assembly-Data-START##
            Assembly Method        :: SOAPdenovo v. 2.01
            Genome Representation  :: Full
            Expected Final Version :: Yes
            Genome Coverage        :: 20.0x
            Sequencing Technology  :: Illumina HiSeq
            ##Genome-Assembly-Data-END##
            
            ##Genome-Annotation-Data-START##
            Annotation Provider               :: NCBI
            Annotation Date                   :: 08/09/2016 11:20:01
            Annotation Pipeline               :: NCBI Prokaryotic Genome
                                                 Annotation Pipeline
            Annotation Method                 :: Best-placed reference protein
                                                 set; GeneMarkS+
            Annotation Software revision      :: 3.3
            Features Annotated                :: Gene; CDS; rRNA; tRNA; ncRNA;
                                                 repeat_region
            Genes (total)                     :: 1,454
            CDS (total)                       :: 1,411
            Genes (coding)                    :: 1,074
            CDS (coding)                      :: 1,074
            Genes (RNA)                       :: 43
            rRNAs                             :: 1, 2, 2 (5S, 16S, 23S)
            complete rRNAs                    :: 1 (5S)
            partial rRNAs                     :: 2, 2 (16S, 23S)
            tRNAs                             :: 34
            ncRNAs                            :: 4
            Pseudo Genes (total)              :: 337
            Pseudo Genes (ambiguous residues) :: 0 of 337
            Pseudo Genes (frameshifted)       :: 7 of 337
            Pseudo Genes (incomplete)         :: 328 of 337
            Pseudo Genes (internal stop)      :: 3 of 337
            Pseudo Genes (multiple problems)  :: 1 of 337
            ##Genome-Annotation-Data-END##
FEATURES             Location/Qualifiers
     source          1..209
                     /organism="Rickettsiella grylli"
                     /mol_type="genomic DNA"
                     /strain="TrM1"
                     /isolation_source="SUNY Oswego Rice Creek Field Station"
                     /host="Trachelipus rathkei"
                     /db_xref="taxon:59196"
                     /country="USA: Oswego, New York"
                     /collection_date="May-2013"
BASE COUNT       56 a     34 c     37 g     82 t
ORIGIN      
        1 tatctgtgag cgtttcggat cattcattta tcacgaatat tctttattat ctatactttt
       61 tacctcggcg gattatgaaa tgatttctgg cttcacgttt tgaattgttg gaaaccgaac
      121 acgataagtg cggttcatcc actggaaata tttttatttt atacggataa cgaaagcaag
      181 cactctttag ggtttttatg tattttaca
//
LOCUS       contig_392               210 bp    DNA     linear   BCT 05-AUG-2016
DEFINITION  Rickettsiella grylli strain TrM1, whole genome shotgun sequence.
ACCESSION   
VERSION
DBLINK      BioProject: PRJNA336565
            BioSample: SAMN05513358
KEYWORDS    WGS.
SOURCE      Rickettsiella grylli
  ORGANISM  Rickettsiella grylli
            Bacteria; Proteobacteria; Gammaproteobacteria; Legionellales;
            Coxiellaceae; Rickettsiella.
REFERENCE   1  (bases 1 to 210)
  AUTHORS   Chandler,C.H. and Wang,Y.
  TITLE     Candidate pathogenicity islands in the genome of 'Candidatus
            Rickettsiella isopodorum', an intracellular bacterium infecting
            terrestrial isopod crustaceans
  JOURNAL   Unpublished
REFERENCE   2  (bases 1 to 210)
  AUTHORS   Chandler,C.H. and Wang,Y.
  TITLE     Direct Submission
  JOURNAL   Submitted (05-AUG-2016) Department of Biological Sciences, SUNY
            Oswego, 30 Centennial Dr., Oswego, NY 13126, USA
COMMENT     Annotation was added by the NCBI Prokaryotic Genome Annotation
            Pipeline (released 2013). Information about the Pipeline can be
            found here: https://www.ncbi.nlm.nih.gov/genome/annotation_prok/
            
            ##Genome-Assembly-Data-START##
            Assembly Method        :: SOAPdenovo v. 2.01
            Genome Representation  :: Full
            Expected Final Version :: Yes
            Genome Coverage        :: 20.0x
            Sequencing Technology  :: Illumina HiSeq
            ##Genome-Assembly-Data-END##
            
            ##Genome-Annotation-Data-START##
            Annotation Provider               :: NCBI
            Annotation Date                   :: 08/09/2016 11:20:01
            Annotation Pipeline               :: NCBI Prokaryotic Genome
                                                 Annotation Pipeline
            Annotation Method                 :: Best-placed reference protein
                                                 set; GeneMarkS+
            Annotation Software revision      :: 3.3
            Features Annotated                :: Gene; CDS; rRNA; tRNA; ncRNA;
                                                 repeat_region
            Genes (total)                     :: 1,454
            CDS (total)                       :: 1,411
            Genes (coding)                    :: 1,074
            CDS (coding)                      :: 1,074
            Genes (RNA)                       :: 43
            rRNAs                             :: 1, 2, 2 (5S, 16S, 23S)
            complete rRNAs                    :: 1 (5S)
            partial rRNAs                     :: 2, 2 (16S, 23S)
            tRNAs                             :: 34
            ncRNAs                            :: 4
            Pseudo Genes (total)              :: 337
            Pseudo Genes (ambiguous residues) :: 0 of 337
            Pseudo Genes (frameshifted)       :: 7 of 337
            Pseudo Genes (incomplete)         :: 328 of 337
            Pseudo Genes (internal stop)      :: 3 of 337
            Pseudo Genes (multiple problems)  :: 1 of 337
            ##Genome-Annotation-Data-END##
FEATURES             Location/Qualifiers
     source          1..210
                     /organism="Rickettsiella grylli"
                     /mol_type="genomic DNA"
                     /strain="TrM1"
                     /isolation_source="SUNY Oswego Rice Creek Field Station"
                     /host="Trachelipus rathkei"
                     /db_xref="taxon:59196"
                     /country="USA: Oswego, New York"
                     /collection_date="May-2013"
     gene            1..210
                     /locus_tag="BEV13_00025"
                     /pseudo
     CDS             1..210
                     /locus_tag="BEV13_00025"
                     /inference="COORDINATES: ab initio prediction:GeneMarkS+"
                     /note="incomplete; too short partial abutting assembly
                     gap; missing start and stop; Derived by automated
                     computational analysis using gene prediction method:
                     GeneMarkS+."
                     /pseudo
                     /codon_start=3
                     /transl_table=11
                     /product="hypothetical protein"
BASE COUNT       74 a     37 c     31 g     68 t
ORIGIN      
        1 aaattgatcg taaaaccatt cataaacttt tttttaccgg aagttcgaat gaaacatgcg
       61 ccgcgttaat gttagcagca caaaaccaag ttgaagcaac ccagtccatt ctaaaattca
      121 tttccgccaa tattgatcat tttggtcctt accttttaaa taaaatgttt ttagaaaaaa
      181 atgaagaggg taattctatt atcatgttag
//
LOCUS       contig_393               212 bp    DNA     linear   BCT 05-AUG-2016
DEFINITION  Rickettsiella grylli strain TrM1, whole genome shotgun sequence.
ACCESSION   
VERSION
DBLINK      BioProject: PRJNA336565
            BioSample: SAMN05513358
KEYWORDS    WGS.
SOURCE      Rickettsiella grylli
  ORGANISM  Rickettsiella grylli
            Bacteria; Proteobacteria; Gammaproteobacteria; Legionellales;
            Coxiellaceae; Rickettsiella.
REFERENCE   1  (bases 1 to 212)
  AUTHORS   Chandler,C.H. and Wang,Y.
  TITLE     Candidate pathogenicity islands in the genome of 'Candidatus
            Rickettsiella isopodorum', an intracellular bacterium infecting
            terrestrial isopod crustaceans
  JOURNAL   Unpublished
REFERENCE   2  (bases 1 to 212)
  AUTHORS   Chandler,C.H. and Wang,Y.
  TITLE     Direct Submission
  JOURNAL   Submitted (05-AUG-2016) Department of Biological Sciences, SUNY
            Oswego, 30 Centennial Dr., Oswego, NY 13126, USA
COMMENT     Annotation was added by the NCBI Prokaryotic Genome Annotation
            Pipeline (released 2013). Information about the Pipeline can be
            found here: https://www.ncbi.nlm.nih.gov/genome/annotation_prok/
            
            ##Genome-Assembly-Data-START##
            Assembly Method        :: SOAPdenovo v. 2.01
            Genome Representation  :: Full
            Expected Final Version :: Yes
            Genome Coverage        :: 20.0x
            Sequencing Technology  :: Illumina HiSeq
            ##Genome-Assembly-Data-END##
            
            ##Genome-Annotation-Data-START##
            Annotation Provider               :: NCBI
            Annotation Date                   :: 08/09/2016 11:20:01
            Annotation Pipeline               :: NCBI Prokaryotic Genome
                                                 Annotation Pipeline
            Annotation Method                 :: Best-placed reference protein
                                                 set; GeneMarkS+
            Annotation Software revision      :: 3.3
            Features Annotated                :: Gene; CDS; rRNA; tRNA; ncRNA;
                                                 repeat_region
            Genes (total)                     :: 1,454
            CDS (total)                       :: 1,411
            Genes (coding)                    :: 1,074
            CDS (coding)                      :: 1,074
            Genes (RNA)                       :: 43
            rRNAs                             :: 1, 2, 2 (5S, 16S, 23S)
            complete rRNAs                    :: 1 (5S)
            partial rRNAs                     :: 2, 2 (16S, 23S)
            tRNAs                             :: 34
            ncRNAs                            :: 4
            Pseudo Genes (total)              :: 337
            Pseudo Genes (ambiguous residues) :: 0 of 337
            Pseudo Genes (frameshifted)       :: 7 of 337
            Pseudo Genes (incomplete)         :: 328 of 337
            Pseudo Genes (internal stop)      :: 3 of 337
            Pseudo Genes (multiple problems)  :: 1 of 337
            ##Genome-Annotation-Data-END##
FEATURES             Location/Qualifiers
     source          1..212
                     /organism="Rickettsiella grylli"
                     /mol_type="genomic DNA"
                     /strain="TrM1"
                     /isolation_source="SUNY Oswego Rice Creek Field Station"
                     /host="Trachelipus rathkei"
                     /db_xref="taxon:59196"
                     /country="USA: Oswego, New York"
                     /collection_date="May-2013"
BASE COUNT       71 a     33 c     35 g     73 t
ORIGIN      
        1 acgataaaat tattaatgac acagttttgt gaacactctc tatcgcaact aacattgaaa
       61 ttttggagga aatatcacac gctgtaggtc gtgaaaaatt aatctcaaat tgtctgttat
      121 gttatagctt tgatttttct gcgcagccat atcttgatga gatactttca ggattctcca
      181 tcaaagagct agttaatgta tataaaaaat tg
//
LOCUS       contig_394               213 bp    DNA     linear   BCT 05-AUG-2016
DEFINITION  Rickettsiella grylli strain TrM1, whole genome shotgun sequence.
ACCESSION   
VERSION
DBLINK      BioProject: PRJNA336565
            BioSample: SAMN05513358
KEYWORDS    WGS.
SOURCE      Rickettsiella grylli
  ORGANISM  Rickettsiella grylli
            Bacteria; Proteobacteria; Gammaproteobacteria; Legionellales;
            Coxiellaceae; Rickettsiella.
REFERENCE   1  (bases 1 to 213)
  AUTHORS   Chandler,C.H. and Wang,Y.
  TITLE     Candidate pathogenicity islands in the genome of 'Candidatus
            Rickettsiella isopodorum', an intracellular bacterium infecting
            terrestrial isopod crustaceans
  JOURNAL   Unpublished
REFERENCE   2  (bases 1 to 213)
  AUTHORS   Chandler,C.H. and Wang,Y.
  TITLE     Direct Submission
  JOURNAL   Submitted (05-AUG-2016) Department of Biological Sciences, SUNY
            Oswego, 30 Centennial Dr., Oswego, NY 13126, USA
COMMENT     Annotation was added by the NCBI Prokaryotic Genome Annotation
            Pipeline (released 2013). Information about the Pipeline can be
            found here: https://www.ncbi.nlm.nih.gov/genome/annotation_prok/
            
            ##Genome-Assembly-Data-START##
            Assembly Method        :: SOAPdenovo v. 2.01
            Genome Representation  :: Full
            Expected Final Version :: Yes
            Genome Coverage        :: 20.0x
            Sequencing Technology  :: Illumina HiSeq
            ##Genome-Assembly-Data-END##
            
            ##Genome-Annotation-Data-START##
            Annotation Provider               :: NCBI
            Annotation Date                   :: 08/09/2016 11:20:01
            Annotation Pipeline               :: NCBI Prokaryotic Genome
                                                 Annotation Pipeline
            Annotation Method                 :: Best-placed reference protein
                                                 set; GeneMarkS+
            Annotation Software revision      :: 3.3
            Features Annotated                :: Gene; CDS; rRNA; tRNA; ncRNA;
                                                 repeat_region
            Genes (total)                     :: 1,454
            CDS (total)                       :: 1,411
            Genes (coding)                    :: 1,074
            CDS (coding)                      :: 1,074
            Genes (RNA)                       :: 43
            rRNAs                             :: 1, 2, 2 (5S, 16S, 23S)
            complete rRNAs                    :: 1 (5S)
            partial rRNAs                     :: 2, 2 (16S, 23S)
            tRNAs                             :: 34
            ncRNAs                            :: 4
            Pseudo Genes (total)              :: 337
            Pseudo Genes (ambiguous residues) :: 0 of 337
            Pseudo Genes (frameshifted)       :: 7 of 337
            Pseudo Genes (incomplete)         :: 328 of 337
            Pseudo Genes (internal stop)      :: 3 of 337
            Pseudo Genes (multiple problems)  :: 1 of 337
            ##Genome-Annotation-Data-END##
FEATURES             Location/Qualifiers
     source          1..213
                     /organism="Rickettsiella grylli"
                     /mol_type="genomic DNA"
                     /strain="TrM1"
                     /isolation_source="SUNY Oswego Rice Creek Field Station"
                     /host="Trachelipus rathkei"
                     /db_xref="taxon:59196"
                     /country="USA: Oswego, New York"
                     /collection_date="May-2013"
BASE COUNT       75 a     36 c     42 g     60 t
ORIGIN      
        1 acggtgaatg gtctgtgctt gatacattaa atcgttgaaa ggagactgga aaaggatatg
       61 aatttgatca gaggtccaat catggcggat tacaaaattc gacataataa tttcttacat
      121 cataaaattt ccaacataaa gtgaatagcc attattgtca acttttccct aaacgccctt
      181 aatgagggaa atgaaacccc gtggctaata tgg
//
LOCUS       contig_395               215 bp    DNA     linear   BCT 05-AUG-2016
DEFINITION  Rickettsiella grylli strain TrM1, whole genome shotgun sequence.
ACCESSION   
VERSION
DBLINK      BioProject: PRJNA336565
            BioSample: SAMN05513358
KEYWORDS    WGS.
SOURCE      Rickettsiella grylli
  ORGANISM  Rickettsiella grylli
            Bacteria; Proteobacteria; Gammaproteobacteria; Legionellales;
            Coxiellaceae; Rickettsiella.
REFERENCE   1  (bases 1 to 215)
  AUTHORS   Chandler,C.H. and Wang,Y.
  TITLE     Candidate pathogenicity islands in the genome of 'Candidatus
            Rickettsiella isopodorum', an intracellular bacterium infecting
            terrestrial isopod crustaceans
  JOURNAL   Unpublished
REFERENCE   2  (bases 1 to 215)
  AUTHORS   Chandler,C.H. and Wang,Y.
  TITLE     Direct Submission
  JOURNAL   Submitted (05-AUG-2016) Department of Biological Sciences, SUNY
            Oswego, 30 Centennial Dr., Oswego, NY 13126, USA
COMMENT     Annotation was added by the NCBI Prokaryotic Genome Annotation
            Pipeline (released 2013). Information about the Pipeline can be
            found here: https://www.ncbi.nlm.nih.gov/genome/annotation_prok/
            
            ##Genome-Assembly-Data-START##
            Assembly Method        :: SOAPdenovo v. 2.01
            Genome Representation  :: Full
            Expected Final Version :: Yes
            Genome Coverage        :: 20.0x
            Sequencing Technology  :: Illumina HiSeq
            ##Genome-Assembly-Data-END##
            
            ##Genome-Annotation-Data-START##
            Annotation Provider               :: NCBI
            Annotation Date                   :: 08/09/2016 11:20:01
            Annotation Pipeline               :: NCBI Prokaryotic Genome
                                                 Annotation Pipeline
            Annotation Method                 :: Best-placed reference protein
                                                 set; GeneMarkS+
            Annotation Software revision      :: 3.3
            Features Annotated                :: Gene; CDS; rRNA; tRNA; ncRNA;
                                                 repeat_region
            Genes (total)                     :: 1,454
            CDS (total)                       :: 1,411
            Genes (coding)                    :: 1,074
            CDS (coding)                      :: 1,074
            Genes (RNA)                       :: 43
            rRNAs                             :: 1, 2, 2 (5S, 16S, 23S)
            complete rRNAs                    :: 1 (5S)
            partial rRNAs                     :: 2, 2 (16S, 23S)
            tRNAs                             :: 34
            ncRNAs                            :: 4
            Pseudo Genes (total)              :: 337
            Pseudo Genes (ambiguous residues) :: 0 of 337
            Pseudo Genes (frameshifted)       :: 7 of 337
            Pseudo Genes (incomplete)         :: 328 of 337
            Pseudo Genes (internal stop)      :: 3 of 337
            Pseudo Genes (multiple problems)  :: 1 of 337
            ##Genome-Annotation-Data-END##
FEATURES             Location/Qualifiers
     source          1..215
                     /organism="Rickettsiella grylli"
                     /mol_type="genomic DNA"
                     /strain="TrM1"
                     /isolation_source="SUNY Oswego Rice Creek Field Station"
                     /host="Trachelipus rathkei"
                     /db_xref="taxon:59196"
                     /country="USA: Oswego, New York"
                     /collection_date="May-2013"
     gene            1..215
                     /locus_tag="BEV13_00030"
                     /pseudo
     CDS             1..215
                     /locus_tag="BEV13_00030"
                     /inference="COORDINATES: ab initio prediction:GeneMarkS+"
                     /note="incomplete; too short partial abutting assembly
                     gap; missing start and stop; Derived by automated
                     computational analysis using gene prediction method:
                     GeneMarkS+."
                     /pseudo
                     /codon_start=2
                     /transl_table=11
                     /product="hypothetical protein"
BASE COUNT       74 a     54 c     37 g     50 t
ORIGIN      
        1 aaaaaagggt gaaaaaacgt ttgtcaatcc acgtaatgca gccgcaggaa gtctacgtca
       61 attaaacccc aaaatgacag cagaaaggcc tttagctttt ttcacccaca gtattggaat
      121 cattaaaaat ggaaaattag cctctacgca caccgctatt ttaaatcaat ttcaacagtg
      181 gggcctcccc cgttgccccc aaacgcaatt agcta
//
LOCUS       contig_396               215 bp    DNA     linear   BCT 05-AUG-2016
DEFINITION  Rickettsiella grylli strain TrM1, whole genome shotgun sequence.
ACCESSION   
VERSION
DBLINK      BioProject: PRJNA336565
            BioSample: SAMN05513358
KEYWORDS    WGS.
SOURCE      Rickettsiella grylli
  ORGANISM  Rickettsiella grylli
            Bacteria; Proteobacteria; Gammaproteobacteria; Legionellales;
            Coxiellaceae; Rickettsiella.
REFERENCE   1  (bases 1 to 215)
  AUTHORS   Chandler,C.H. and Wang,Y.
  TITLE     Candidate pathogenicity islands in the genome of 'Candidatus
            Rickettsiella isopodorum', an intracellular bacterium infecting
            terrestrial isopod crustaceans
  JOURNAL   Unpublished
REFERENCE   2  (bases 1 to 215)
  AUTHORS   Chandler,C.H. and Wang,Y.
  TITLE     Direct Submission
  JOURNAL   Submitted (05-AUG-2016) Department of Biological Sciences, SUNY
            Oswego, 30 Centennial Dr., Oswego, NY 13126, USA
COMMENT     Annotation was added by the NCBI Prokaryotic Genome Annotation
            Pipeline (released 2013). Information about the Pipeline can be
            found here: https://www.ncbi.nlm.nih.gov/genome/annotation_prok/
            
            ##Genome-Assembly-Data-START##
            Assembly Method        :: SOAPdenovo v. 2.01
            Genome Representation  :: Full
            Expected Final Version :: Yes
            Genome Coverage        :: 20.0x
            Sequencing Technology  :: Illumina HiSeq
            ##Genome-Assembly-Data-END##
            
            ##Genome-Annotation-Data-START##
            Annotation Provider               :: NCBI
            Annotation Date                   :: 08/09/2016 11:20:01
            Annotation Pipeline               :: NCBI Prokaryotic Genome
                                                 Annotation Pipeline
            Annotation Method                 :: Best-placed reference protein
                                                 set; GeneMarkS+
            Annotation Software revision      :: 3.3
            Features Annotated                :: Gene; CDS; rRNA; tRNA; ncRNA;
                                                 repeat_region
            Genes (total)                     :: 1,454
            CDS (total)                       :: 1,411
            Genes (coding)                    :: 1,074
            CDS (coding)                      :: 1,074
            Genes (RNA)                       :: 43
            rRNAs                             :: 1, 2, 2 (5S, 16S, 23S)
            complete rRNAs                    :: 1 (5S)
            partial rRNAs                     :: 2, 2 (16S, 23S)
            tRNAs                             :: 34
            ncRNAs                            :: 4
            Pseudo Genes (total)              :: 337
            Pseudo Genes (ambiguous residues) :: 0 of 337
            Pseudo Genes (frameshifted)       :: 7 of 337
            Pseudo Genes (incomplete)         :: 328 of 337
            Pseudo Genes (internal stop)      :: 3 of 337
            Pseudo Genes (multiple problems)  :: 1 of 337
            ##Genome-Annotation-Data-END##
FEATURES             Location/Qualifiers
     source          1..215
                     /organism="Rickettsiella grylli"
                     /mol_type="genomic DNA"
                     /strain="TrM1"
                     /isolation_source="SUNY Oswego Rice Creek Field Station"
                     /host="Trachelipus rathkei"
                     /db_xref="taxon:59196"
                     /country="USA: Oswego, New York"
                     /collection_date="May-2013"
     gene            1..215
                     /locus_tag="BEV13_00035"
                     /pseudo
     CDS             1..215
                     /locus_tag="BEV13_00035"
                     /inference="COORDINATES: ab initio prediction:GeneMarkS+"
                     /note="incomplete; too short partial abutting assembly
                     gap; missing start and stop; Derived by automated
                     computational analysis using gene prediction method:
                     GeneMarkS+."
                     /pseudo
                     /codon_start=1
                     /transl_table=11
                     /product="hypothetical protein"
BASE COUNT       78 a     32 c     42 g     63 t
ORIGIN      
        1 ccttctgaac aagccgaagc acaagttgaa atgttttcgg aaattattga aaacaatgtt
       61 tgtactaagc aagatttagc agaagtaagg aaggacatca ttatagaaat tgaaagaatt
      121 aaaggcagta ttaatgtgca gatacctaaa tgggtactag gagtttctgc tatccaagct
      181 actgttttag taaccttaat tcgatccatg catta
//
LOCUS       contig_397               215 bp    DNA     linear   BCT 05-AUG-2016
DEFINITION  Rickettsiella grylli strain TrM1, whole genome shotgun sequence.
ACCESSION   
VERSION
DBLINK      BioProject: PRJNA336565
            BioSample: SAMN05513358
KEYWORDS    WGS.
SOURCE      Rickettsiella grylli
  ORGANISM  Rickettsiella grylli
            Bacteria; Proteobacteria; Gammaproteobacteria; Legionellales;
            Coxiellaceae; Rickettsiella.
REFERENCE   1  (bases 1 to 215)
  AUTHORS   Chandler,C.H. and Wang,Y.
  TITLE     Candidate pathogenicity islands in the genome of 'Candidatus
            Rickettsiella isopodorum', an intracellular bacterium infecting
            terrestrial isopod crustaceans
  JOURNAL   Unpublished
REFERENCE   2  (bases 1 to 215)
  AUTHORS   Chandler,C.H. and Wang,Y.
  TITLE     Direct Submission
  JOURNAL   Submitted (05-AUG-2016) Department of Biological Sciences, SUNY
            Oswego, 30 Centennial Dr., Oswego, NY 13126, USA
COMMENT     Annotation was added by the NCBI Prokaryotic Genome Annotation
            Pipeline (released 2013). Information about the Pipeline can be
            found here: https://www.ncbi.nlm.nih.gov/genome/annotation_prok/
            
            ##Genome-Assembly-Data-START##
            Assembly Method        :: SOAPdenovo v. 2.01
            Genome Representation  :: Full
            Expected Final Version :: Yes
            Genome Coverage        :: 20.0x
            Sequencing Technology  :: Illumina HiSeq
            ##Genome-Assembly-Data-END##
            
            ##Genome-Annotation-Data-START##
            Annotation Provider               :: NCBI
            Annotation Date                   :: 08/09/2016 11:20:01
            Annotation Pipeline               :: NCBI Prokaryotic Genome
                                                 Annotation Pipeline
            Annotation Method                 :: Best-placed reference protein
                                                 set; GeneMarkS+
            Annotation Software revision      :: 3.3
            Features Annotated                :: Gene; CDS; rRNA; tRNA; ncRNA;
                                                 repeat_region
            Genes (total)                     :: 1,454
            CDS (total)                       :: 1,411
            Genes (coding)                    :: 1,074
            CDS (coding)                      :: 1,074
            Genes (RNA)                       :: 43
            rRNAs                             :: 1, 2, 2 (5S, 16S, 23S)
            complete rRNAs                    :: 1 (5S)
            partial rRNAs                     :: 2, 2 (16S, 23S)
            tRNAs                             :: 34
            ncRNAs                            :: 4
            Pseudo Genes (total)              :: 337
            Pseudo Genes (ambiguous residues) :: 0 of 337
            Pseudo Genes (frameshifted)       :: 7 of 337
            Pseudo Genes (incomplete)         :: 328 of 337
            Pseudo Genes (internal stop)      :: 3 of 337
            Pseudo Genes (multiple problems)  :: 1 of 337
            ##Genome-Annotation-Data-END##
FEATURES             Location/Qualifiers
     source          1..215
                     /organism="Rickettsiella grylli"
                     /mol_type="genomic DNA"
                     /strain="TrM1"
                     /isolation_source="SUNY Oswego Rice Creek Field Station"
                     /host="Trachelipus rathkei"
                     /db_xref="taxon:59196"
                     /country="USA: Oswego, New York"
                     /collection_date="May-2013"
     gene            1..215
                     /locus_tag="BEV13_00040"
                     /pseudo
     CDS             1..215
                     /locus_tag="BEV13_00040"
                     /inference="COORDINATES: ab initio prediction:GeneMarkS+"
                     /note="incomplete; too short partial abutting assembly
                     gap; missing start and stop; Derived by automated
                     computational analysis using gene prediction method:
                     GeneMarkS+."
                     /pseudo
                     /codon_start=1
                     /transl_table=11
                     /product="hypothetical protein"
BASE COUNT       65 a     43 c     38 g     69 t
ORIGIN      
        1 cgggatggtt tctgtattca tgcgaaaagt tttgctgcaa aaaaagatcc gcattgcact
       61 gaaccttatt gtgttgcaca cttacaaaag tttcctcgct tatatcacca aattattgat
      121 gcctggtcga tgcggaattt ccgacccggt aaagaaacag gacatgatca tttttttgca
      181 acatttgaaa aatttctacc gattttaatt caaca
//
LOCUS       contig_398               216 bp    DNA     linear   BCT 05-AUG-2016
DEFINITION  Rickettsiella grylli strain TrM1, whole genome shotgun sequence.
ACCESSION   
VERSION
DBLINK      BioProject: PRJNA336565
            BioSample: SAMN05513358
KEYWORDS    WGS.
SOURCE      Rickettsiella grylli
  ORGANISM  Rickettsiella grylli
            Bacteria; Proteobacteria; Gammaproteobacteria; Legionellales;
            Coxiellaceae; Rickettsiella.
REFERENCE   1  (bases 1 to 216)
  AUTHORS   Chandler,C.H. and Wang,Y.
  TITLE     Candidate pathogenicity islands in the genome of 'Candidatus
            Rickettsiella isopodorum', an intracellular bacterium infecting
            terrestrial isopod crustaceans
  JOURNAL   Unpublished
REFERENCE   2  (bases 1 to 216)
  AUTHORS   Chandler,C.H. and Wang,Y.
  TITLE     Direct Submission
  JOURNAL   Submitted (05-AUG-2016) Department of Biological Sciences, SUNY
            Oswego, 30 Centennial Dr., Oswego, NY 13126, USA
COMMENT     Annotation was added by the NCBI Prokaryotic Genome Annotation
            Pipeline (released 2013). Information about the Pipeline can be
            found here: https://www.ncbi.nlm.nih.gov/genome/annotation_prok/
            
            ##Genome-Assembly-Data-START##
            Assembly Method        :: SOAPdenovo v. 2.01
            Genome Representation  :: Full
            Expected Final Version :: Yes
            Genome Coverage        :: 20.0x
            Sequencing Technology  :: Illumina HiSeq
            ##Genome-Assembly-Data-END##
            
            ##Genome-Annotation-Data-START##
            Annotation Provider               :: NCBI
            Annotation Date                   :: 08/09/2016 11:20:01
            Annotation Pipeline               :: NCBI Prokaryotic Genome
                                                 Annotation Pipeline
            Annotation Method                 :: Best-placed reference protein
                                                 set; GeneMarkS+
            Annotation Software revision      :: 3.3
            Features Annotated                :: Gene; CDS; rRNA; tRNA; ncRNA;
                                                 repeat_region
            Genes (total)                     :: 1,454
            CDS (total)                       :: 1,411
            Genes (coding)                    :: 1,074
            CDS (coding)                      :: 1,074
            Genes (RNA)                       :: 43
            rRNAs                             :: 1, 2, 2 (5S, 16S, 23S)
            complete rRNAs                    :: 1 (5S)
            partial rRNAs                     :: 2, 2 (16S, 23S)
            tRNAs                             :: 34
            ncRNAs                            :: 4
            Pseudo Genes (total)              :: 337
            Pseudo Genes (ambiguous residues) :: 0 of 337
            Pseudo Genes (frameshifted)       :: 7 of 337
            Pseudo Genes (incomplete)         :: 328 of 337
            Pseudo Genes (internal stop)      :: 3 of 337
            Pseudo Genes (multiple problems)  :: 1 of 337
            ##Genome-Annotation-Data-END##
FEATURES             Location/Qualifiers
     source          1..216
                     /organism="Rickettsiella grylli"
                     /mol_type="genomic DNA"
                     /strain="TrM1"
                     /isolation_source="SUNY Oswego Rice Creek Field Station"
                     /host="Trachelipus rathkei"
                     /db_xref="taxon:59196"
                     /country="USA: Oswego, New York"
                     /collection_date="May-2013"
BASE COUNT       67 a     44 c     25 g     80 t
ORIGIN      
        1 aagtttttgc acttctatca aaaccggaaa ctctcgcttt tcaagctatt tgtacgatct
       61 catctaaact aatccagatt attgcaatat aaaatatgtc gttgtgtttc agtatattta
      121 tcaagattat tatcttctat caaagaaatt ctattcggca tgcataatcc ctccttatta
      181 actatgacat tgaacgttcc cgtatcatgt atcaca
//
LOCUS       contig_399               218 bp    DNA     linear   BCT 05-AUG-2016
DEFINITION  Rickettsiella grylli strain TrM1, whole genome shotgun sequence.
ACCESSION   
VERSION
DBLINK      BioProject: PRJNA336565
            BioSample: SAMN05513358
KEYWORDS    WGS.
SOURCE      Rickettsiella grylli
  ORGANISM  Rickettsiella grylli
            Bacteria; Proteobacteria; Gammaproteobacteria; Legionellales;
            Coxiellaceae; Rickettsiella.
REFERENCE   1  (bases 1 to 218)
  AUTHORS   Chandler,C.H. and Wang,Y.
  TITLE     Candidate pathogenicity islands in the genome of 'Candidatus
            Rickettsiella isopodorum', an intracellular bacterium infecting
            terrestrial isopod crustaceans
  JOURNAL   Unpublished
REFERENCE   2  (bases 1 to 218)
  AUTHORS   Chandler,C.H. and Wang,Y.
  TITLE     Direct Submission
  JOURNAL   Submitted (05-AUG-2016) Department of Biological Sciences, SUNY
            Oswego, 30 Centennial Dr., Oswego, NY 13126, USA
COMMENT     Annotation was added by the NCBI Prokaryotic Genome Annotation
            Pipeline (released 2013). Information about the Pipeline can be
            found here: https://www.ncbi.nlm.nih.gov/genome/annotation_prok/
            
            ##Genome-Assembly-Data-START##
            Assembly Method        :: SOAPdenovo v. 2.01
            Genome Representation  :: Full
            Expected Final Version :: Yes
            Genome Coverage        :: 20.0x
            Sequencing Technology  :: Illumina HiSeq
            ##Genome-Assembly-Data-END##
            
            ##Genome-Annotation-Data-START##
            Annotation Provider               :: NCBI
            Annotation Date                   :: 08/09/2016 11:20:01
            Annotation Pipeline               :: NCBI Prokaryotic Genome
                                                 Annotation Pipeline
            Annotation Method                 :: Best-placed reference protein
                                                 set; GeneMarkS+
            Annotation Software revision      :: 3.3
            Features Annotated                :: Gene; CDS; rRNA; tRNA; ncRNA;
                                                 repeat_region
            Genes (total)                     :: 1,454
            CDS (total)                       :: 1,411
            Genes (coding)                    :: 1,074
            CDS (coding)                      :: 1,074
            Genes (RNA)                       :: 43
            rRNAs                             :: 1, 2, 2 (5S, 16S, 23S)
            complete rRNAs                    :: 1 (5S)
            partial rRNAs                     :: 2, 2 (16S, 23S)
            tRNAs                             :: 34
            ncRNAs                            :: 4
            Pseudo Genes (total)              :: 337
            Pseudo Genes (ambiguous residues) :: 0 of 337
            Pseudo Genes (frameshifted)       :: 7 of 337
            Pseudo Genes (incomplete)         :: 328 of 337
            Pseudo Genes (internal stop)      :: 3 of 337
            Pseudo Genes (multiple problems)  :: 1 of 337
            ##Genome-Annotation-Data-END##
FEATURES             Location/Qualifiers
     source          1..218
                     /organism="Rickettsiella grylli"
                     /mol_type="genomic DNA"
                     /strain="TrM1"
                     /isolation_source="SUNY Oswego Rice Creek Field Station"
                     /host="Trachelipus rathkei"
                     /db_xref="taxon:59196"
                     /country="USA: Oswego, New York"
                     /collection_date="May-2013"
     gene            complement(1..218)
                     /locus_tag="BEV13_00045"
                     /pseudo
     CDS             complement(1..218)
                     /locus_tag="BEV13_00045"
                     /inference="COORDINATES: ab initio prediction:GeneMarkS+"
                     /note="incomplete; too short partial abutting assembly
                     gap; missing start and stop; Derived by automated
                     computational analysis using gene prediction method:
                     GeneMarkS+."
                     /pseudo
                     /codon_start=1
                     /transl_table=11
                     /product="hypothetical protein"
BASE COUNT       70 a     40 c     39 g     69 t
ORIGIN      
        1 acatgataag aaaacgcata ctgattatga tcgtctcgtt tgagatcttc atttgtgctt
       61 ttcgccttta caaaaagtat tccttgcgaa attgaaactt taattttgtg cggatcaaca
      121 cccggcatat cgaatgaaat taaatattgt ttaggctttt cctgcatcat caaccgatta
      181 aaatacagag gattcgaaaa aaacggttgc gcgaatgc
//
LOCUS       contig_400               218 bp    DNA     linear   BCT 05-AUG-2016
DEFINITION  Rickettsiella grylli strain TrM1, whole genome shotgun sequence.
ACCESSION   
VERSION
DBLINK      BioProject: PRJNA336565
            BioSample: SAMN05513358
KEYWORDS    WGS.
SOURCE      Rickettsiella grylli
  ORGANISM  Rickettsiella grylli
            Bacteria; Proteobacteria; Gammaproteobacteria; Legionellales;
            Coxiellaceae; Rickettsiella.
REFERENCE   1  (bases 1 to 218)
  AUTHORS   Chandler,C.H. and Wang,Y.
  TITLE     Candidate pathogenicity islands in the genome of 'Candidatus
            Rickettsiella isopodorum', an intracellular bacterium infecting
            terrestrial isopod crustaceans
  JOURNAL   Unpublished
REFERENCE   2  (bases 1 to 218)
  AUTHORS   Chandler,C.H. and Wang,Y.
  TITLE     Direct Submission
  JOURNAL   Submitted (05-AUG-2016) Department of Biological Sciences, SUNY
            Oswego, 30 Centennial Dr., Oswego, NY 13126, USA
COMMENT     Annotation was added by the NCBI Prokaryotic Genome Annotation
            Pipeline (released 2013). Information about the Pipeline can be
            found here: https://www.ncbi.nlm.nih.gov/genome/annotation_prok/
            
            ##Genome-Assembly-Data-START##
            Assembly Method        :: SOAPdenovo v. 2.01
            Genome Representation  :: Full
            Expected Final Version :: Yes
            Genome Coverage        :: 20.0x
            Sequencing Technology  :: Illumina HiSeq
            ##Genome-Assembly-Data-END##
            
            ##Genome-Annotation-Data-START##
            Annotation Provider               :: NCBI
            Annotation Date                   :: 08/09/2016 11:20:01
            Annotation Pipeline               :: NCBI Prokaryotic Genome
                                                 Annotation Pipeline
            Annotation Method                 :: Best-placed reference protein
                                                 set; GeneMarkS+
            Annotation Software revision      :: 3.3
            Features Annotated                :: Gene; CDS; rRNA; tRNA; ncRNA;
                                                 repeat_region
            Genes (total)                     :: 1,454
            CDS (total)                       :: 1,411
            Genes (coding)                    :: 1,074
            CDS (coding)                      :: 1,074
            Genes (RNA)                       :: 43
            rRNAs                             :: 1, 2, 2 (5S, 16S, 23S)
            complete rRNAs                    :: 1 (5S)
            partial rRNAs                     :: 2, 2 (16S, 23S)
            tRNAs                             :: 34
            ncRNAs                            :: 4
            Pseudo Genes (total)              :: 337
            Pseudo Genes (ambiguous residues) :: 0 of 337
            Pseudo Genes (frameshifted)       :: 7 of 337
            Pseudo Genes (incomplete)         :: 328 of 337
            Pseudo Genes (internal stop)      :: 3 of 337
            Pseudo Genes (multiple problems)  :: 1 of 337
            ##Genome-Annotation-Data-END##
FEATURES             Location/Qualifiers
     source          1..218
                     /organism="Rickettsiella grylli"
                     /mol_type="genomic DNA"
                     /strain="TrM1"
                     /isolation_source="SUNY Oswego Rice Creek Field Station"
                     /host="Trachelipus rathkei"
                     /db_xref="taxon:59196"
                     /country="USA: Oswego, New York"
                     /collection_date="May-2013"
BASE COUNT       98 a     20 c     28 g     72 t
ORIGIN      
        1 attaaattgc ataagttgtg aaaaagcact tgaaaacttg tggataatgc aatactttgc
       61 taaagtaatt atacgtgatt gaataaaacg atgtaagtaa aaaagatgaa tactaaatat
      121 agttgtttga aaaaaaatat ccactatatc tagtaatgtt catttattta tttatgcatc
      181 aaaatttaaa aaaacgaata ctttaaaaat cgtataaa
//
LOCUS       contig_401               219 bp    DNA     linear   BCT 05-AUG-2016
DEFINITION  Rickettsiella grylli strain TrM1, whole genome shotgun sequence.
ACCESSION   
VERSION
DBLINK      BioProject: PRJNA336565
            BioSample: SAMN05513358
KEYWORDS    WGS.
SOURCE      Rickettsiella grylli
  ORGANISM  Rickettsiella grylli
            Bacteria; Proteobacteria; Gammaproteobacteria; Legionellales;
            Coxiellaceae; Rickettsiella.
REFERENCE   1  (bases 1 to 219)
  AUTHORS   Chandler,C.H. and Wang,Y.
  TITLE     Candidate pathogenicity islands in the genome of 'Candidatus
            Rickettsiella isopodorum', an intracellular bacterium infecting
            terrestrial isopod crustaceans
  JOURNAL   Unpublished
REFERENCE   2  (bases 1 to 219)
  AUTHORS   Chandler,C.H. and Wang,Y.
  TITLE     Direct Submission
  JOURNAL   Submitted (05-AUG-2016) Department of Biological Sciences, SUNY
            Oswego, 30 Centennial Dr., Oswego, NY 13126, USA
COMMENT     Annotation was added by the NCBI Prokaryotic Genome Annotation
            Pipeline (released 2013). Information about the Pipeline can be
            found here: https://www.ncbi.nlm.nih.gov/genome/annotation_prok/
            
            ##Genome-Assembly-Data-START##
            Assembly Method        :: SOAPdenovo v. 2.01
            Genome Representation  :: Full
            Expected Final Version :: Yes
            Genome Coverage        :: 20.0x
            Sequencing Technology  :: Illumina HiSeq
            ##Genome-Assembly-Data-END##
            
            ##Genome-Annotation-Data-START##
            Annotation Provider               :: NCBI
            Annotation Date                   :: 08/09/2016 11:20:01
            Annotation Pipeline               :: NCBI Prokaryotic Genome
                                                 Annotation Pipeline
            Annotation Method                 :: Best-placed reference protein
                                                 set; GeneMarkS+
            Annotation Software revision      :: 3.3
            Features Annotated                :: Gene; CDS; rRNA; tRNA; ncRNA;
                                                 repeat_region
            Genes (total)                     :: 1,454
            CDS (total)                       :: 1,411
            Genes (coding)                    :: 1,074
            CDS (coding)                      :: 1,074
            Genes (RNA)                       :: 43
            rRNAs                             :: 1, 2, 2 (5S, 16S, 23S)
            complete rRNAs                    :: 1 (5S)
            partial rRNAs                     :: 2, 2 (16S, 23S)
            tRNAs                             :: 34
            ncRNAs                            :: 4
            Pseudo Genes (total)              :: 337
            Pseudo Genes (ambiguous residues) :: 0 of 337
            Pseudo Genes (frameshifted)       :: 7 of 337
            Pseudo Genes (incomplete)         :: 328 of 337
            Pseudo Genes (internal stop)      :: 3 of 337
            Pseudo Genes (multiple problems)  :: 1 of 337
            ##Genome-Annotation-Data-END##
FEATURES             Location/Qualifiers
     source          1..219
                     /organism="Rickettsiella grylli"
                     /mol_type="genomic DNA"
                     /strain="TrM1"
                     /isolation_source="SUNY Oswego Rice Creek Field Station"
                     /host="Trachelipus rathkei"
                     /db_xref="taxon:59196"
                     /country="USA: Oswego, New York"
                     /collection_date="May-2013"
BASE COUNT       75 a     27 c     47 g     70 t
ORIGIN      
        1 aaaaagattt gtcgaaaacg ggatgcccgt tcaatataat gattctttat ttatcattga
       61 ataattgcgt gggttaaaat gagtaggtaa aaataatgct aaataaagtg gttattgcaa
      121 atcgtggtga aattgcttta cgtattttac gggcgtgtaa agaactaggt attcaaacgg
      181 tcgctttgca ttcaaccgcg gatgataatt taaaacatg
//
LOCUS       contig_402               220 bp    DNA     linear   BCT 05-AUG-2016
DEFINITION  Rickettsiella grylli strain TrM1, whole genome shotgun sequence.
ACCESSION   
VERSION
DBLINK      BioProject: PRJNA336565
            BioSample: SAMN05513358
KEYWORDS    WGS.
SOURCE      Rickettsiella grylli
  ORGANISM  Rickettsiella grylli
            Bacteria; Proteobacteria; Gammaproteobacteria; Legionellales;
            Coxiellaceae; Rickettsiella.
REFERENCE   1  (bases 1 to 220)
  AUTHORS   Chandler,C.H. and Wang,Y.
  TITLE     Candidate pathogenicity islands in the genome of 'Candidatus
            Rickettsiella isopodorum', an intracellular bacterium infecting
            terrestrial isopod crustaceans
  JOURNAL   Unpublished
REFERENCE   2  (bases 1 to 220)
  AUTHORS   Chandler,C.H. and Wang,Y.
  TITLE     Direct Submission
  JOURNAL   Submitted (05-AUG-2016) Department of Biological Sciences, SUNY
            Oswego, 30 Centennial Dr., Oswego, NY 13126, USA
COMMENT     Annotation was added by the NCBI Prokaryotic Genome Annotation
            Pipeline (released 2013). Information about the Pipeline can be
            found here: https://www.ncbi.nlm.nih.gov/genome/annotation_prok/
            
            ##Genome-Assembly-Data-START##
            Assembly Method        :: SOAPdenovo v. 2.01
            Genome Representation  :: Full
            Expected Final Version :: Yes
            Genome Coverage        :: 20.0x
            Sequencing Technology  :: Illumina HiSeq
            ##Genome-Assembly-Data-END##
            
            ##Genome-Annotation-Data-START##
            Annotation Provider               :: NCBI
            Annotation Date                   :: 08/09/2016 11:20:01
            Annotation Pipeline               :: NCBI Prokaryotic Genome
                                                 Annotation Pipeline
            Annotation Method                 :: Best-placed reference protein
                                                 set; GeneMarkS+
            Annotation Software revision      :: 3.3
            Features Annotated                :: Gene; CDS; rRNA; tRNA; ncRNA;
                                                 repeat_region
            Genes (total)                     :: 1,454
            CDS (total)                       :: 1,411
            Genes (coding)                    :: 1,074
            CDS (coding)                      :: 1,074
            Genes (RNA)                       :: 43
            rRNAs                             :: 1, 2, 2 (5S, 16S, 23S)
            complete rRNAs                    :: 1 (5S)
            partial rRNAs                     :: 2, 2 (16S, 23S)
            tRNAs                             :: 34
            ncRNAs                            :: 4
            Pseudo Genes (total)              :: 337
            Pseudo Genes (ambiguous residues) :: 0 of 337
            Pseudo Genes (frameshifted)       :: 7 of 337
            Pseudo Genes (incomplete)         :: 328 of 337
            Pseudo Genes (internal stop)      :: 3 of 337
            Pseudo Genes (multiple problems)  :: 1 of 337
            ##Genome-Annotation-Data-END##
FEATURES             Location/Qualifiers
     source          1..220
                     /organism="Rickettsiella grylli"
                     /mol_type="genomic DNA"
                     /strain="TrM1"
                     /isolation_source="SUNY Oswego Rice Creek Field Station"
                     /host="Trachelipus rathkei"
                     /db_xref="taxon:59196"
                     /country="USA: Oswego, New York"
                     /collection_date="May-2013"
     gene            complement(1..220)
                     /locus_tag="BEV13_00050"
                     /pseudo
     CDS             complement(1..220)
                     /locus_tag="BEV13_00050"
                     /inference="COORDINATES: ab initio prediction:GeneMarkS+"
                     /note="incomplete; too short partial abutting assembly
                     gap; missing start and stop; Derived by automated
                     computational analysis using gene prediction method:
                     GeneMarkS+."
                     /pseudo
                     /codon_start=1
                     /transl_table=11
                     /product="hypothetical protein"
BASE COUNT       76 a     37 c     44 g     63 t
ORIGIN      
        1 cagcttgata agaaataact aaactgaccc aatgattatt atttaaatta ataatgagag
       61 tcagtcgagc gctgggataa tgagttgccg taattttttc tataaatgct tctaaagcac
      121 gcgaaaaatg ggtaagggac ccgatgactt caaattgaaa gggagtctct ggaactccgc
      181 caaaatagtt atattctatt tgggcaatgt ccacaatatc
//
LOCUS       contig_403               221 bp    DNA     linear   BCT 05-AUG-2016
DEFINITION  Rickettsiella grylli strain TrM1, whole genome shotgun sequence.
ACCESSION   
VERSION
DBLINK      BioProject: PRJNA336565
            BioSample: SAMN05513358
KEYWORDS    WGS.
SOURCE      Rickettsiella grylli
  ORGANISM  Rickettsiella grylli
            Bacteria; Proteobacteria; Gammaproteobacteria; Legionellales;
            Coxiellaceae; Rickettsiella.
REFERENCE   1  (bases 1 to 221)
  AUTHORS   Chandler,C.H. and Wang,Y.
  TITLE     Candidate pathogenicity islands in the genome of 'Candidatus
            Rickettsiella isopodorum', an intracellular bacterium infecting
            terrestrial isopod crustaceans
  JOURNAL   Unpublished
REFERENCE   2  (bases 1 to 221)
  AUTHORS   Chandler,C.H. and Wang,Y.
  TITLE     Direct Submission
  JOURNAL   Submitted (05-AUG-2016) Department of Biological Sciences, SUNY
            Oswego, 30 Centennial Dr., Oswego, NY 13126, USA
COMMENT     Annotation was added by the NCBI Prokaryotic Genome Annotation
            Pipeline (released 2013). Information about the Pipeline can be
            found here: https://www.ncbi.nlm.nih.gov/genome/annotation_prok/
            
            ##Genome-Assembly-Data-START##
            Assembly Method        :: SOAPdenovo v. 2.01
            Genome Representation  :: Full
            Expected Final Version :: Yes
            Genome Coverage        :: 20.0x
            Sequencing Technology  :: Illumina HiSeq
            ##Genome-Assembly-Data-END##
            
            ##Genome-Annotation-Data-START##
            Annotation Provider               :: NCBI
            Annotation Date                   :: 08/09/2016 11:20:01
            Annotation Pipeline               :: NCBI Prokaryotic Genome
                                                 Annotation Pipeline
            Annotation Method                 :: Best-placed reference protein
                                                 set; GeneMarkS+
            Annotation Software revision      :: 3.3
            Features Annotated                :: Gene; CDS; rRNA; tRNA; ncRNA;
                                                 repeat_region
            Genes (total)                     :: 1,454
            CDS (total)                       :: 1,411
            Genes (coding)                    :: 1,074
            CDS (coding)                      :: 1,074
            Genes (RNA)                       :: 43
            rRNAs                             :: 1, 2, 2 (5S, 16S, 23S)
            complete rRNAs                    :: 1 (5S)
            partial rRNAs                     :: 2, 2 (16S, 23S)
            tRNAs                             :: 34
            ncRNAs                            :: 4
            Pseudo Genes (total)              :: 337
            Pseudo Genes (ambiguous residues) :: 0 of 337
            Pseudo Genes (frameshifted)       :: 7 of 337
            Pseudo Genes (incomplete)         :: 328 of 337
            Pseudo Genes (internal stop)      :: 3 of 337
            Pseudo Genes (multiple problems)  :: 1 of 337
            ##Genome-Annotation-Data-END##
FEATURES             Location/Qualifiers
     source          1..221
                     /organism="Rickettsiella grylli"
                     /mol_type="genomic DNA"
                     /strain="TrM1"
                     /isolation_source="SUNY Oswego Rice Creek Field Station"
                     /host="Trachelipus rathkei"
                     /db_xref="taxon:59196"
                     /country="USA: Oswego, New York"
                     /collection_date="May-2013"
BASE COUNT       67 a     45 c     29 g     80 t
ORIGIN      
        1 ctacaatata ctaatatata ttatgatagt atatattatg ataatatata cttacccctc
       61 atcttcttcc atatgtaata ccagcttagc atcacctatc aaagctttaa gaccgcgttc
      121 cagcaggtaa ttgactacta gggttttgtt tccgtgtaat gctcacgtta gcttatttgg
      181 tatcaaaata aatctctgct atctctacaa atcgtttcga g
//
LOCUS       contig_404               223 bp    DNA     linear   BCT 05-AUG-2016
DEFINITION  Rickettsiella grylli strain TrM1, whole genome shotgun sequence.
ACCESSION   
VERSION
DBLINK      BioProject: PRJNA336565
            BioSample: SAMN05513358
KEYWORDS    WGS.
SOURCE      Rickettsiella grylli
  ORGANISM  Rickettsiella grylli
            Bacteria; Proteobacteria; Gammaproteobacteria; Legionellales;
            Coxiellaceae; Rickettsiella.
REFERENCE   1  (bases 1 to 223)
  AUTHORS   Chandler,C.H. and Wang,Y.
  TITLE     Candidate pathogenicity islands in the genome of 'Candidatus
            Rickettsiella isopodorum', an intracellular bacterium infecting
            terrestrial isopod crustaceans
  JOURNAL   Unpublished
REFERENCE   2  (bases 1 to 223)
  AUTHORS   Chandler,C.H. and Wang,Y.
  TITLE     Direct Submission
  JOURNAL   Submitted (05-AUG-2016) Department of Biological Sciences, SUNY
            Oswego, 30 Centennial Dr., Oswego, NY 13126, USA
COMMENT     Annotation was added by the NCBI Prokaryotic Genome Annotation
            Pipeline (released 2013). Information about the Pipeline can be
            found here: https://www.ncbi.nlm.nih.gov/genome/annotation_prok/
            
            ##Genome-Assembly-Data-START##
            Assembly Method        :: SOAPdenovo v. 2.01
            Genome Representation  :: Full
            Expected Final Version :: Yes
            Genome Coverage        :: 20.0x
            Sequencing Technology  :: Illumina HiSeq
            ##Genome-Assembly-Data-END##
            
            ##Genome-Annotation-Data-START##
            Annotation Provider               :: NCBI
            Annotation Date                   :: 08/09/2016 11:20:01
            Annotation Pipeline               :: NCBI Prokaryotic Genome
                                                 Annotation Pipeline
            Annotation Method                 :: Best-placed reference protein
                                                 set; GeneMarkS+
            Annotation Software revision      :: 3.3
            Features Annotated                :: Gene; CDS; rRNA; tRNA; ncRNA;
                                                 repeat_region
            Genes (total)                     :: 1,454
            CDS (total)                       :: 1,411
            Genes (coding)                    :: 1,074
            CDS (coding)                      :: 1,074
            Genes (RNA)                       :: 43
            rRNAs                             :: 1, 2, 2 (5S, 16S, 23S)
            complete rRNAs                    :: 1 (5S)
            partial rRNAs                     :: 2, 2 (16S, 23S)
            tRNAs                             :: 34
            ncRNAs                            :: 4
            Pseudo Genes (total)              :: 337
            Pseudo Genes (ambiguous residues) :: 0 of 337
            Pseudo Genes (frameshifted)       :: 7 of 337
            Pseudo Genes (incomplete)         :: 328 of 337
            Pseudo Genes (internal stop)      :: 3 of 337
            Pseudo Genes (multiple problems)  :: 1 of 337
            ##Genome-Annotation-Data-END##
FEATURES             Location/Qualifiers
     source          1..223
                     /organism="Rickettsiella grylli"
                     /mol_type="genomic DNA"
                     /strain="TrM1"
                     /isolation_source="SUNY Oswego Rice Creek Field Station"
                     /host="Trachelipus rathkei"
                     /db_xref="taxon:59196"
                     /country="USA: Oswego, New York"
                     /collection_date="May-2013"
     gene            complement(1..223)
                     /locus_tag="BEV13_00055"
                     /pseudo
     CDS             complement(1..223)
                     /locus_tag="BEV13_00055"
                     /inference="COORDINATES: ab initio prediction:GeneMarkS+"
                     /note="catalyzes the formation of S-adenosylmethionine
                     from methionine and ATP; methionine adenosyltransferase;
                     incomplete; too short partial abutting assembly gap;
                     missing start and stop; Derived by automated computational
                     analysis using gene prediction method: GeneMarkS+."
                     /pseudo
                     /codon_start=3
                     /transl_table=11
                     /product="methionine adenosyltransferase"
BASE COUNT       60 a     57 c     46 g     60 t
ORIGIN      
        1 aatcctgccg caacaatatt ttttgccaca tagcgggctg cataagctgc tgagcgatca
       61 actttactcg gatcttttcc ggaaaaacaa cctccgccgt gacgggccat gcctccatac
      121 gtatcgacaa taattttacg cccggttaaa ccggtatcgc ttaaaggccc tccaataaca
      181 aaacgaccgg tggggttaat ataatatttt gtggtttgcg tta
//
LOCUS       contig_405               224 bp    DNA     linear   BCT 05-AUG-2016
DEFINITION  Rickettsiella grylli strain TrM1, whole genome shotgun sequence.
ACCESSION   
VERSION
DBLINK      BioProject: PRJNA336565
            BioSample: SAMN05513358
KEYWORDS    WGS.
SOURCE      Rickettsiella grylli
  ORGANISM  Rickettsiella grylli
            Bacteria; Proteobacteria; Gammaproteobacteria; Legionellales;
            Coxiellaceae; Rickettsiella.
REFERENCE   1  (bases 1 to 224)
  AUTHORS   Chandler,C.H. and Wang,Y.
  TITLE     Candidate pathogenicity islands in the genome of 'Candidatus
            Rickettsiella isopodorum', an intracellular bacterium infecting
            terrestrial isopod crustaceans
  JOURNAL   Unpublished
REFERENCE   2  (bases 1 to 224)
  AUTHORS   Chandler,C.H. and Wang,Y.
  TITLE     Direct Submission
  JOURNAL   Submitted (05-AUG-2016) Department of Biological Sciences, SUNY
            Oswego, 30 Centennial Dr., Oswego, NY 13126, USA
COMMENT     Annotation was added by the NCBI Prokaryotic Genome Annotation
            Pipeline (released 2013). Information about the Pipeline can be
            found here: https://www.ncbi.nlm.nih.gov/genome/annotation_prok/
            
            ##Genome-Assembly-Data-START##
            Assembly Method        :: SOAPdenovo v. 2.01
            Genome Representation  :: Full
            Expected Final Version :: Yes
            Genome Coverage        :: 20.0x
            Sequencing Technology  :: Illumina HiSeq
            ##Genome-Assembly-Data-END##
            
            ##Genome-Annotation-Data-START##
            Annotation Provider               :: NCBI
            Annotation Date                   :: 08/09/2016 11:20:01
            Annotation Pipeline               :: NCBI Prokaryotic Genome
                                                 Annotation Pipeline
            Annotation Method                 :: Best-placed reference protein
                                                 set; GeneMarkS+
            Annotation Software revision      :: 3.3
            Features Annotated                :: Gene; CDS; rRNA; tRNA; ncRNA;
                                                 repeat_region
            Genes (total)                     :: 1,454
            CDS (total)                       :: 1,411
            Genes (coding)                    :: 1,074
            CDS (coding)                      :: 1,074
            Genes (RNA)                       :: 43
            rRNAs                             :: 1, 2, 2 (5S, 16S, 23S)
            complete rRNAs                    :: 1 (5S)
            partial rRNAs                     :: 2, 2 (16S, 23S)
            tRNAs                             :: 34
            ncRNAs                            :: 4
            Pseudo Genes (total)              :: 337
            Pseudo Genes (ambiguous residues) :: 0 of 337
            Pseudo Genes (frameshifted)       :: 7 of 337
            Pseudo Genes (incomplete)         :: 328 of 337
            Pseudo Genes (internal stop)      :: 3 of 337
            Pseudo Genes (multiple problems)  :: 1 of 337
            ##Genome-Annotation-Data-END##
FEATURES             Location/Qualifiers
     source          1..224
                     /organism="Rickettsiella grylli"
                     /mol_type="genomic DNA"
                     /strain="TrM1"
                     /isolation_source="SUNY Oswego Rice Creek Field Station"
                     /host="Trachelipus rathkei"
                     /db_xref="taxon:59196"
                     /country="USA: Oswego, New York"
                     /collection_date="May-2013"
     gene            1..224
                     /locus_tag="BEV13_00060"
                     /pseudo
     CDS             1..224
                     /locus_tag="BEV13_00060"
                     /inference="COORDINATES: ab initio prediction:GeneMarkS+"
                     /note="incomplete; too short partial abutting assembly
                     gap; missing start and stop; Derived by automated
                     computational analysis using gene prediction method:
                     GeneMarkS+."
                     /pseudo
                     /codon_start=1
                     /transl_table=11
                     /product="hypothetical protein"
BASE COUNT       58 a     36 c     46 g     84 t
ORIGIN      
        1 aatttaaaaa aatcaggtgc ttttattcct gggataagac cgggtgagca aagtgctcgt
       61 tacatcgaca caacgatgac gaggcttaca ttaataggga gtctttattt agttttggtt
      121 gctttattac ctgaatttat gatattcact tggcacgtcc ctttttattt tggcgggact
      181 tccctattaa ttatagttgt tgttatcatg gattttatga cgca
//
LOCUS       contig_406               226 bp    DNA     linear   BCT 05-AUG-2016
DEFINITION  Rickettsiella grylli strain TrM1, whole genome shotgun sequence.
ACCESSION   
VERSION
DBLINK      BioProject: PRJNA336565
            BioSample: SAMN05513358
KEYWORDS    WGS.
SOURCE      Rickettsiella grylli
  ORGANISM  Rickettsiella grylli
            Bacteria; Proteobacteria; Gammaproteobacteria; Legionellales;
            Coxiellaceae; Rickettsiella.
REFERENCE   1  (bases 1 to 226)
  AUTHORS   Chandler,C.H. and Wang,Y.
  TITLE     Candidate pathogenicity islands in the genome of 'Candidatus
            Rickettsiella isopodorum', an intracellular bacterium infecting
            terrestrial isopod crustaceans
  JOURNAL   Unpublished
REFERENCE   2  (bases 1 to 226)
  AUTHORS   Chandler,C.H. and Wang,Y.
  TITLE     Direct Submission
  JOURNAL   Submitted (05-AUG-2016) Department of Biological Sciences, SUNY
            Oswego, 30 Centennial Dr., Oswego, NY 13126, USA
COMMENT     Annotation was added by the NCBI Prokaryotic Genome Annotation
            Pipeline (released 2013). Information about the Pipeline can be
            found here: https://www.ncbi.nlm.nih.gov/genome/annotation_prok/
            
            ##Genome-Assembly-Data-START##
            Assembly Method        :: SOAPdenovo v. 2.01
            Genome Representation  :: Full
            Expected Final Version :: Yes
            Genome Coverage        :: 20.0x
            Sequencing Technology  :: Illumina HiSeq
            ##Genome-Assembly-Data-END##
            
            ##Genome-Annotation-Data-START##
            Annotation Provider               :: NCBI
            Annotation Date                   :: 08/09/2016 11:20:01
            Annotation Pipeline               :: NCBI Prokaryotic Genome
                                                 Annotation Pipeline
            Annotation Method                 :: Best-placed reference protein
                                                 set; GeneMarkS+
            Annotation Software revision      :: 3.3
            Features Annotated                :: Gene; CDS; rRNA; tRNA; ncRNA;
                                                 repeat_region
            Genes (total)                     :: 1,454
            CDS (total)                       :: 1,411
            Genes (coding)                    :: 1,074
            CDS (coding)                      :: 1,074
            Genes (RNA)                       :: 43
            rRNAs                             :: 1, 2, 2 (5S, 16S, 23S)
            complete rRNAs                    :: 1 (5S)
            partial rRNAs                     :: 2, 2 (16S, 23S)
            tRNAs                             :: 34
            ncRNAs                            :: 4
            Pseudo Genes (total)              :: 337
            Pseudo Genes (ambiguous residues) :: 0 of 337
            Pseudo Genes (frameshifted)       :: 7 of 337
            Pseudo Genes (incomplete)         :: 328 of 337
            Pseudo Genes (internal stop)      :: 3 of 337
            Pseudo Genes (multiple problems)  :: 1 of 337
            ##Genome-Annotation-Data-END##
FEATURES             Location/Qualifiers
     source          1..226
                     /organism="Rickettsiella grylli"
                     /mol_type="genomic DNA"
                     /strain="TrM1"
                     /isolation_source="SUNY Oswego Rice Creek Field Station"
                     /host="Trachelipus rathkei"
                     /db_xref="taxon:59196"
                     /country="USA: Oswego, New York"
                     /collection_date="May-2013"
BASE COUNT       69 a     41 c     53 g     63 t
ORIGIN      
        1 tttatctgaa aatgaagtgt taagtttagt tgaagaaaaa gtgtgatctt ctttatcaac
       61 tcgattttgc gcaaaagtat gcgatcttca atcgagatat ccaagatggg ataaagaata
      121 tcgtcgaagc gcttaaaaag gggtatctga cccgcgaaca gtgccaaacg ttactgtatt
      181 tggaatcgtt cagacttgaa cgttgtcagg cccgcaccgg tcgagc
//
LOCUS       contig_407               228 bp    DNA     linear   BCT 05-AUG-2016
DEFINITION  Rickettsiella grylli strain TrM1, whole genome shotgun sequence.
ACCESSION   
VERSION
DBLINK      BioProject: PRJNA336565
            BioSample: SAMN05513358
KEYWORDS    WGS.
SOURCE      Rickettsiella grylli
  ORGANISM  Rickettsiella grylli
            Bacteria; Proteobacteria; Gammaproteobacteria; Legionellales;
            Coxiellaceae; Rickettsiella.
REFERENCE   1  (bases 1 to 228)
  AUTHORS   Chandler,C.H. and Wang,Y.
  TITLE     Candidate pathogenicity islands in the genome of 'Candidatus
            Rickettsiella isopodorum', an intracellular bacterium infecting
            terrestrial isopod crustaceans
  JOURNAL   Unpublished
REFERENCE   2  (bases 1 to 228)
  AUTHORS   Chandler,C.H. and Wang,Y.
  TITLE     Direct Submission
  JOURNAL   Submitted (05-AUG-2016) Department of Biological Sciences, SUNY
            Oswego, 30 Centennial Dr., Oswego, NY 13126, USA
COMMENT     Annotation was added by the NCBI Prokaryotic Genome Annotation
            Pipeline (released 2013). Information about the Pipeline can be
            found here: https://www.ncbi.nlm.nih.gov/genome/annotation_prok/
            
            ##Genome-Assembly-Data-START##
            Assembly Method        :: SOAPdenovo v. 2.01
            Genome Representation  :: Full
            Expected Final Version :: Yes
            Genome Coverage        :: 20.0x
            Sequencing Technology  :: Illumina HiSeq
            ##Genome-Assembly-Data-END##
            
            ##Genome-Annotation-Data-START##
            Annotation Provider               :: NCBI
            Annotation Date                   :: 08/09/2016 11:20:01
            Annotation Pipeline               :: NCBI Prokaryotic Genome
                                                 Annotation Pipeline
            Annotation Method                 :: Best-placed reference protein
                                                 set; GeneMarkS+
            Annotation Software revision      :: 3.3
            Features Annotated                :: Gene; CDS; rRNA; tRNA; ncRNA;
                                                 repeat_region
            Genes (total)                     :: 1,454
            CDS (total)                       :: 1,411
            Genes (coding)                    :: 1,074
            CDS (coding)                      :: 1,074
            Genes (RNA)                       :: 43
            rRNAs                             :: 1, 2, 2 (5S, 16S, 23S)
            complete rRNAs                    :: 1 (5S)
            partial rRNAs                     :: 2, 2 (16S, 23S)
            tRNAs                             :: 34
            ncRNAs                            :: 4
            Pseudo Genes (total)              :: 337
            Pseudo Genes (ambiguous residues) :: 0 of 337
            Pseudo Genes (frameshifted)       :: 7 of 337
            Pseudo Genes (incomplete)         :: 328 of 337
            Pseudo Genes (internal stop)      :: 3 of 337
            Pseudo Genes (multiple problems)  :: 1 of 337
            ##Genome-Annotation-Data-END##
FEATURES             Location/Qualifiers
     source          1..228
                     /organism="Rickettsiella grylli"
                     /mol_type="genomic DNA"
                     /strain="TrM1"
                     /isolation_source="SUNY Oswego Rice Creek Field Station"
                     /host="Trachelipus rathkei"
                     /db_xref="taxon:59196"
                     /country="USA: Oswego, New York"
                     /collection_date="May-2013"
     gene            complement(1..228)
                     /locus_tag="BEV13_00065"
                     /pseudo
     CDS             complement(1..228)
                     /locus_tag="BEV13_00065"
                     /inference="COORDINATES: ab initio prediction:GeneMarkS+"
                     /note="incomplete; too short partial abutting assembly
                     gap; missing start and stop; Derived by automated
                     computational analysis using gene prediction method:
                     GeneMarkS+."
                     /pseudo
                     /codon_start=3
                     /transl_table=11
                     /product="hypothetical protein"
BASE COUNT       68 a     55 c     46 g     59 t
ORIGIN      
        1 catctcctac taaaggcagc atcgcatcag cctgacccac agcatattcc gtactactat
       61 aaacgtttcc cgaaaaacga gctggtaaac gagctggtaa acgagctggt ataggaagag
      121 aaagaacttt tgcattcgct ttagcctgac tcgtagcata tttgctactg ccataaacat
      181 tttccggaaa acgagccggt ataggtagaa cttctgcatt cgctttta
//
LOCUS       contig_408               230 bp    DNA     linear   BCT 05-AUG-2016
DEFINITION  Rickettsiella grylli strain TrM1, whole genome shotgun sequence.
ACCESSION   
VERSION
DBLINK      BioProject: PRJNA336565
            BioSample: SAMN05513358
KEYWORDS    WGS.
SOURCE      Rickettsiella grylli
  ORGANISM  Rickettsiella grylli
            Bacteria; Proteobacteria; Gammaproteobacteria; Legionellales;
            Coxiellaceae; Rickettsiella.
REFERENCE   1  (bases 1 to 230)
  AUTHORS   Chandler,C.H. and Wang,Y.
  TITLE     Candidate pathogenicity islands in the genome of 'Candidatus
            Rickettsiella isopodorum', an intracellular bacterium infecting
            terrestrial isopod crustaceans
  JOURNAL   Unpublished
REFERENCE   2  (bases 1 to 230)
  AUTHORS   Chandler,C.H. and Wang,Y.
  TITLE     Direct Submission
  JOURNAL   Submitted (05-AUG-2016) Department of Biological Sciences, SUNY
            Oswego, 30 Centennial Dr., Oswego, NY 13126, USA
COMMENT     Annotation was added by the NCBI Prokaryotic Genome Annotation
            Pipeline (released 2013). Information about the Pipeline can be
            found here: https://www.ncbi.nlm.nih.gov/genome/annotation_prok/
            
            ##Genome-Assembly-Data-START##
            Assembly Method        :: SOAPdenovo v. 2.01
            Genome Representation  :: Full
            Expected Final Version :: Yes
            Genome Coverage        :: 20.0x
            Sequencing Technology  :: Illumina HiSeq
            ##Genome-Assembly-Data-END##
            
            ##Genome-Annotation-Data-START##
            Annotation Provider               :: NCBI
            Annotation Date                   :: 08/09/2016 11:20:01
            Annotation Pipeline               :: NCBI Prokaryotic Genome
                                                 Annotation Pipeline
            Annotation Method                 :: Best-placed reference protein
                                                 set; GeneMarkS+
            Annotation Software revision      :: 3.3
            Features Annotated                :: Gene; CDS; rRNA; tRNA; ncRNA;
                                                 repeat_region
            Genes (total)                     :: 1,454
            CDS (total)                       :: 1,411
            Genes (coding)                    :: 1,074
            CDS (coding)                      :: 1,074
            Genes (RNA)                       :: 43
            rRNAs                             :: 1, 2, 2 (5S, 16S, 23S)
            complete rRNAs                    :: 1 (5S)
            partial rRNAs                     :: 2, 2 (16S, 23S)
            tRNAs                             :: 34
            ncRNAs                            :: 4
            Pseudo Genes (total)              :: 337
            Pseudo Genes (ambiguous residues) :: 0 of 337
            Pseudo Genes (frameshifted)       :: 7 of 337
            Pseudo Genes (incomplete)         :: 328 of 337
            Pseudo Genes (internal stop)      :: 3 of 337
            Pseudo Genes (multiple problems)  :: 1 of 337
            ##Genome-Annotation-Data-END##
FEATURES             Location/Qualifiers
     source          1..230
                     /organism="Rickettsiella grylli"
                     /mol_type="genomic DNA"
                     /strain="TrM1"
                     /isolation_source="SUNY Oswego Rice Creek Field Station"
                     /host="Trachelipus rathkei"
                     /db_xref="taxon:59196"
                     /country="USA: Oswego, New York"
                     /collection_date="May-2013"
     gene            complement(3..224)
                     /locus_tag="BEV13_00070"
     CDS             complement(3..224)
                     /locus_tag="BEV13_00070"
                     /inference="COORDINATES: ab initio prediction:GeneMarkS+"
                     /note="Derived by automated computational analysis using
                     gene prediction method: GeneMarkS+."
                     /codon_start=1
                     /transl_table=11
                     /product="hypothetical protein"
                     /protein_id="PRJNA336565:BEV13_00070"
                     /translation="MRKTWITLNNNFQELENLVNIINPERRFMLVNKLKAAQKNFDDL
                     KQLAINAQKNGSLEVVVNWISLDEIVQIA"
BASE COUNT       62 a     45 c     32 g     91 t
ORIGIN      
        1 tttcaagcta tttgtacgat ctcatctaaa ctaatccaat ttacgactac ttctaagctt
       61 ccattttttt gggcattgat ggctaattgc ttcaaatcat caaaattttt ttgtgcggct
      121 ttaagtttat tgacgagcat aaaacgtctt tcagggttaa taatattcac taaattttct
      181 agctcctgaa agttgttatt cagtgtaatc cacgttttcc gcataccttc
//
LOCUS       contig_409               231 bp    DNA     linear   BCT 05-AUG-2016
DEFINITION  Rickettsiella grylli strain TrM1, whole genome shotgun sequence.
ACCESSION   
VERSION
DBLINK      BioProject: PRJNA336565
            BioSample: SAMN05513358
KEYWORDS    WGS.
SOURCE      Rickettsiella grylli
  ORGANISM  Rickettsiella grylli
            Bacteria; Proteobacteria; Gammaproteobacteria; Legionellales;
            Coxiellaceae; Rickettsiella.
REFERENCE   1  (bases 1 to 231)
  AUTHORS   Chandler,C.H. and Wang,Y.
  TITLE     Candidate pathogenicity islands in the genome of 'Candidatus
            Rickettsiella isopodorum', an intracellular bacterium infecting
            terrestrial isopod crustaceans
  JOURNAL   Unpublished
REFERENCE   2  (bases 1 to 231)
  AUTHORS   Chandler,C.H. and Wang,Y.
  TITLE     Direct Submission
  JOURNAL   Submitted (05-AUG-2016) Department of Biological Sciences, SUNY
            Oswego, 30 Centennial Dr., Oswego, NY 13126, USA
COMMENT     Annotation was added by the NCBI Prokaryotic Genome Annotation
            Pipeline (released 2013). Information about the Pipeline can be
            found here: https://www.ncbi.nlm.nih.gov/genome/annotation_prok/
            
            ##Genome-Assembly-Data-START##
            Assembly Method        :: SOAPdenovo v. 2.01
            Genome Representation  :: Full
            Expected Final Version :: Yes
            Genome Coverage        :: 20.0x
            Sequencing Technology  :: Illumina HiSeq
            ##Genome-Assembly-Data-END##
            
            ##Genome-Annotation-Data-START##
            Annotation Provider               :: NCBI
            Annotation Date                   :: 08/09/2016 11:20:01
            Annotation Pipeline               :: NCBI Prokaryotic Genome
                                                 Annotation Pipeline
            Annotation Method                 :: Best-placed reference protein
                                                 set; GeneMarkS+
            Annotation Software revision      :: 3.3
            Features Annotated                :: Gene; CDS; rRNA; tRNA; ncRNA;
                                                 repeat_region
            Genes (total)                     :: 1,454
            CDS (total)                       :: 1,411
            Genes (coding)                    :: 1,074
            CDS (coding)                      :: 1,074
            Genes (RNA)                       :: 43
            rRNAs                             :: 1, 2, 2 (5S, 16S, 23S)
            complete rRNAs                    :: 1 (5S)
            partial rRNAs                     :: 2, 2 (16S, 23S)
            tRNAs                             :: 34
            ncRNAs                            :: 4
            Pseudo Genes (total)              :: 337
            Pseudo Genes (ambiguous residues) :: 0 of 337
            Pseudo Genes (frameshifted)       :: 7 of 337
            Pseudo Genes (incomplete)         :: 328 of 337
            Pseudo Genes (internal stop)      :: 3 of 337
            Pseudo Genes (multiple problems)  :: 1 of 337
            ##Genome-Annotation-Data-END##
FEATURES             Location/Qualifiers
     source          1..231
                     /organism="Rickettsiella grylli"
                     /mol_type="genomic DNA"
                     /strain="TrM1"
                     /isolation_source="SUNY Oswego Rice Creek Field Station"
                     /host="Trachelipus rathkei"
                     /db_xref="taxon:59196"
                     /country="USA: Oswego, New York"
                     /collection_date="May-2013"
     gene            complement(1..205)
                     /locus_tag="BEV13_00075"
                     /pseudo
     CDS             complement(1..205)
                     /locus_tag="BEV13_00075"
                     /inference="COORDINATES: ab initio prediction:GeneMarkS+"
                     /note="incomplete; too short partial abutting assembly
                     gap; missing stop; Derived by automated computational
                     analysis using gene prediction method: GeneMarkS+."
                     /pseudo
                     /codon_start=1
                     /transl_table=11
                     /product="Ku protein"
BASE COUNT       63 a     50 c     32 g     86 t
ORIGIN      
        1 ctaaataata gggcttttcg aaattcatcg tattgatgct atttttattg acaaaagtaa
       61 cgatatctat cgtcttcgaa tgttctcctg aaatagcgtt tatatccgat tgttttaatt
      121 ccaaatagtt attatcatca tactcatagc ccttagcgat ctctgtccaa ggaacttctt
      181 ctcccgtttg ctcattaata cgcatatacc gaattctcgc tttatcgcga c
//
LOCUS       contig_410               231 bp    DNA     linear   BCT 05-AUG-2016
DEFINITION  Rickettsiella grylli strain TrM1, whole genome shotgun sequence.
ACCESSION   
VERSION
DBLINK      BioProject: PRJNA336565
            BioSample: SAMN05513358
KEYWORDS    WGS.
SOURCE      Rickettsiella grylli
  ORGANISM  Rickettsiella grylli
            Bacteria; Proteobacteria; Gammaproteobacteria; Legionellales;
            Coxiellaceae; Rickettsiella.
REFERENCE   1  (bases 1 to 231)
  AUTHORS   Chandler,C.H. and Wang,Y.
  TITLE     Candidate pathogenicity islands in the genome of 'Candidatus
            Rickettsiella isopodorum', an intracellular bacterium infecting
            terrestrial isopod crustaceans
  JOURNAL   Unpublished
REFERENCE   2  (bases 1 to 231)
  AUTHORS   Chandler,C.H. and Wang,Y.
  TITLE     Direct Submission
  JOURNAL   Submitted (05-AUG-2016) Department of Biological Sciences, SUNY
            Oswego, 30 Centennial Dr., Oswego, NY 13126, USA
COMMENT     Annotation was added by the NCBI Prokaryotic Genome Annotation
            Pipeline (released 2013). Information about the Pipeline can be
            found here: https://www.ncbi.nlm.nih.gov/genome/annotation_prok/
            
            ##Genome-Assembly-Data-START##
            Assembly Method        :: SOAPdenovo v. 2.01
            Genome Representation  :: Full
            Expected Final Version :: Yes
            Genome Coverage        :: 20.0x
            Sequencing Technology  :: Illumina HiSeq
            ##Genome-Assembly-Data-END##
            
            ##Genome-Annotation-Data-START##
            Annotation Provider               :: NCBI
            Annotation Date                   :: 08/09/2016 11:20:01
            Annotation Pipeline               :: NCBI Prokaryotic Genome
                                                 Annotation Pipeline
            Annotation Method                 :: Best-placed reference protein
                                                 set; GeneMarkS+
            Annotation Software revision      :: 3.3
            Features Annotated                :: Gene; CDS; rRNA; tRNA; ncRNA;
                                                 repeat_region
            Genes (total)                     :: 1,454
            CDS (total)                       :: 1,411
            Genes (coding)                    :: 1,074
            CDS (coding)                      :: 1,074
            Genes (RNA)                       :: 43
            rRNAs                             :: 1, 2, 2 (5S, 16S, 23S)
            complete rRNAs                    :: 1 (5S)
            partial rRNAs                     :: 2, 2 (16S, 23S)
            tRNAs                             :: 34
            ncRNAs                            :: 4
            Pseudo Genes (total)              :: 337
            Pseudo Genes (ambiguous residues) :: 0 of 337
            Pseudo Genes (frameshifted)       :: 7 of 337
            Pseudo Genes (incomplete)         :: 328 of 337
            Pseudo Genes (internal stop)      :: 3 of 337
            Pseudo Genes (multiple problems)  :: 1 of 337
            ##Genome-Annotation-Data-END##
FEATURES             Location/Qualifiers
     source          1..231
                     /organism="Rickettsiella grylli"
                     /mol_type="genomic DNA"
                     /strain="TrM1"
                     /isolation_source="SUNY Oswego Rice Creek Field Station"
                     /host="Trachelipus rathkei"
                     /db_xref="taxon:59196"
                     /country="USA: Oswego, New York"
                     /collection_date="May-2013"
BASE COUNT       69 a     43 c     37 g     82 t
ORIGIN      
        1 gcttacagcg gctcaaaatc gcgcaaaaga acttgctcaa actttttaat aatgaaccaa
       61 aaattcttct ttattcttta tagggagtcg gtccggcatt tcgaatcgtt aaactgacat
      121 caaactgttt aaaattatta acaaatttat tgatgagctc atgcgcttta tgatcatatt
      181 ctgcgggatc tttccatgtc tttttaggat ttaatagatt gctcgctata c
//
LOCUS       contig_411               232 bp    DNA     linear   BCT 05-AUG-2016
DEFINITION  Rickettsiella grylli strain TrM1, whole genome shotgun sequence.
ACCESSION   
VERSION
DBLINK      BioProject: PRJNA336565
            BioSample: SAMN05513358
KEYWORDS    WGS.
SOURCE      Rickettsiella grylli
  ORGANISM  Rickettsiella grylli
            Bacteria; Proteobacteria; Gammaproteobacteria; Legionellales;
            Coxiellaceae; Rickettsiella.
REFERENCE   1  (bases 1 to 232)
  AUTHORS   Chandler,C.H. and Wang,Y.
  TITLE     Candidate pathogenicity islands in the genome of 'Candidatus
            Rickettsiella isopodorum', an intracellular bacterium infecting
            terrestrial isopod crustaceans
  JOURNAL   Unpublished
REFERENCE   2  (bases 1 to 232)
  AUTHORS   Chandler,C.H. and Wang,Y.
  TITLE     Direct Submission
  JOURNAL   Submitted (05-AUG-2016) Department of Biological Sciences, SUNY
            Oswego, 30 Centennial Dr., Oswego, NY 13126, USA
COMMENT     Annotation was added by the NCBI Prokaryotic Genome Annotation
            Pipeline (released 2013). Information about the Pipeline can be
            found here: https://www.ncbi.nlm.nih.gov/genome/annotation_prok/
            
            ##Genome-Assembly-Data-START##
            Assembly Method        :: SOAPdenovo v. 2.01
            Genome Representation  :: Full
            Expected Final Version :: Yes
            Genome Coverage        :: 20.0x
            Sequencing Technology  :: Illumina HiSeq
            ##Genome-Assembly-Data-END##
            
            ##Genome-Annotation-Data-START##
            Annotation Provider               :: NCBI
            Annotation Date                   :: 08/09/2016 11:20:01
            Annotation Pipeline               :: NCBI Prokaryotic Genome
                                                 Annotation Pipeline
            Annotation Method                 :: Best-placed reference protein
                                                 set; GeneMarkS+
            Annotation Software revision      :: 3.3
            Features Annotated                :: Gene; CDS; rRNA; tRNA; ncRNA;
                                                 repeat_region
            Genes (total)                     :: 1,454
            CDS (total)                       :: 1,411
            Genes (coding)                    :: 1,074
            CDS (coding)                      :: 1,074
            Genes (RNA)                       :: 43
            rRNAs                             :: 1, 2, 2 (5S, 16S, 23S)
            complete rRNAs                    :: 1 (5S)
            partial rRNAs                     :: 2, 2 (16S, 23S)
            tRNAs                             :: 34
            ncRNAs                            :: 4
            Pseudo Genes (total)              :: 337
            Pseudo Genes (ambiguous residues) :: 0 of 337
            Pseudo Genes (frameshifted)       :: 7 of 337
            Pseudo Genes (incomplete)         :: 328 of 337
            Pseudo Genes (internal stop)      :: 3 of 337
            Pseudo Genes (multiple problems)  :: 1 of 337
            ##Genome-Annotation-Data-END##
FEATURES             Location/Qualifiers
     source          1..232
                     /organism="Rickettsiella grylli"
                     /mol_type="genomic DNA"
                     /strain="TrM1"
                     /isolation_source="SUNY Oswego Rice Creek Field Station"
                     /host="Trachelipus rathkei"
                     /db_xref="taxon:59196"
                     /country="USA: Oswego, New York"
                     /collection_date="May-2013"
     gene            complement(1..232)
                     /locus_tag="BEV13_00080"
                     /pseudo
     CDS             complement(1..232)
                     /locus_tag="BEV13_00080"
                     /inference="COORDINATES: ab initio prediction:GeneMarkS+"
                     /note="incomplete; too short partial abutting assembly
                     gap; missing start and stop; Derived by automated
                     computational analysis using gene prediction method:
                     GeneMarkS+."
                     /pseudo
                     /codon_start=1
                     /transl_table=11
                     /product="transposase"
BASE COUNT       71 a     51 c     45 g     65 t
ORIGIN      
        1 acaataagcc acgttgatat ttcatcgcag gatcaacttc ctgataggtt ttcaaacaaa
       61 agtgttgcat caaacggatg gcatgaaagc ggtcagctac aattttagcc tgtggaaagt
      121 agcgccgaac cagcgaacgg taacgactac ttaaatcaat acaaatcact ttaacgcgct
      181 cttttcctgg ctctaagtaa gtttttaagt cgttcgttga acagcctttt ac
//
LOCUS       contig_412               232 bp    DNA     linear   BCT 05-AUG-2016
DEFINITION  Rickettsiella grylli strain TrM1, whole genome shotgun sequence.
ACCESSION   
VERSION
DBLINK      BioProject: PRJNA336565
            BioSample: SAMN05513358
KEYWORDS    WGS.
SOURCE      Rickettsiella grylli
  ORGANISM  Rickettsiella grylli
            Bacteria; Proteobacteria; Gammaproteobacteria; Legionellales;
            Coxiellaceae; Rickettsiella.
REFERENCE   1  (bases 1 to 232)
  AUTHORS   Chandler,C.H. and Wang,Y.
  TITLE     Candidate pathogenicity islands in the genome of 'Candidatus
            Rickettsiella isopodorum', an intracellular bacterium infecting
            terrestrial isopod crustaceans
  JOURNAL   Unpublished
REFERENCE   2  (bases 1 to 232)
  AUTHORS   Chandler,C.H. and Wang,Y.
  TITLE     Direct Submission
  JOURNAL   Submitted (05-AUG-2016) Department of Biological Sciences, SUNY
            Oswego, 30 Centennial Dr., Oswego, NY 13126, USA
COMMENT     Annotation was added by the NCBI Prokaryotic Genome Annotation
            Pipeline (released 2013). Information about the Pipeline can be
            found here: https://www.ncbi.nlm.nih.gov/genome/annotation_prok/
            
            ##Genome-Assembly-Data-START##
            Assembly Method        :: SOAPdenovo v. 2.01
            Genome Representation  :: Full
            Expected Final Version :: Yes
            Genome Coverage        :: 20.0x
            Sequencing Technology  :: Illumina HiSeq
            ##Genome-Assembly-Data-END##
            
            ##Genome-Annotation-Data-START##
            Annotation Provider               :: NCBI
            Annotation Date                   :: 08/09/2016 11:20:01
            Annotation Pipeline               :: NCBI Prokaryotic Genome
                                                 Annotation Pipeline
            Annotation Method                 :: Best-placed reference protein
                                                 set; GeneMarkS+
            Annotation Software revision      :: 3.3
            Features Annotated                :: Gene; CDS; rRNA; tRNA; ncRNA;
                                                 repeat_region
            Genes (total)                     :: 1,454
            CDS (total)                       :: 1,411
            Genes (coding)                    :: 1,074
            CDS (coding)                      :: 1,074
            Genes (RNA)                       :: 43
            rRNAs                             :: 1, 2, 2 (5S, 16S, 23S)
            complete rRNAs                    :: 1 (5S)
            partial rRNAs                     :: 2, 2 (16S, 23S)
            tRNAs                             :: 34
            ncRNAs                            :: 4
            Pseudo Genes (total)              :: 337
            Pseudo Genes (ambiguous residues) :: 0 of 337
            Pseudo Genes (frameshifted)       :: 7 of 337
            Pseudo Genes (incomplete)         :: 328 of 337
            Pseudo Genes (internal stop)      :: 3 of 337
            Pseudo Genes (multiple problems)  :: 1 of 337
            ##Genome-Annotation-Data-END##
FEATURES             Location/Qualifiers
     source          1..232
                     /organism="Rickettsiella grylli"
                     /mol_type="genomic DNA"
                     /strain="TrM1"
                     /isolation_source="SUNY Oswego Rice Creek Field Station"
                     /host="Trachelipus rathkei"
                     /db_xref="taxon:59196"
                     /country="USA: Oswego, New York"
                     /collection_date="May-2013"
     gene            1..232
                     /locus_tag="BEV13_00085"
                     /pseudo
     CDS             1..232
                     /locus_tag="BEV13_00085"
                     /inference="COORDINATES: ab initio prediction:GeneMarkS+"
                     /note="incomplete; too short partial abutting assembly
                     gap; missing start and stop; Derived by automated
                     computational analysis using gene prediction method:
                     GeneMarkS+."
                     /pseudo
                     /codon_start=3
                     /transl_table=11
                     /product="hypothetical protein"
BASE COUNT       63 a     35 c     49 g     85 t
ORIGIN      
        1 cttattttat taaccgttta gcgtggtggg aactaaaaca ttcgtttgaa gttgatgatt
       61 cattggaaaa tcgaaattca attcgtttat tttggttgaa gggtgaaggc attcctctga
      121 atgatgtgtc attgattcaa caagcaaatc tcataagaag ttttatcgat tcaacgcgtt
      181 ttgtcttctc gaatgtaggc gctgcaatca tggcggcttt attatttcat ga
//
LOCUS       contig_413               233 bp    DNA     linear   BCT 05-AUG-2016
DEFINITION  Rickettsiella grylli strain TrM1, whole genome shotgun sequence.
ACCESSION   
VERSION
DBLINK      BioProject: PRJNA336565
            BioSample: SAMN05513358
KEYWORDS    WGS.
SOURCE      Rickettsiella grylli
  ORGANISM  Rickettsiella grylli
            Bacteria; Proteobacteria; Gammaproteobacteria; Legionellales;
            Coxiellaceae; Rickettsiella.
REFERENCE   1  (bases 1 to 233)
  AUTHORS   Chandler,C.H. and Wang,Y.
  TITLE     Candidate pathogenicity islands in the genome of 'Candidatus
            Rickettsiella isopodorum', an intracellular bacterium infecting
            terrestrial isopod crustaceans
  JOURNAL   Unpublished
REFERENCE   2  (bases 1 to 233)
  AUTHORS   Chandler,C.H. and Wang,Y.
  TITLE     Direct Submission
  JOURNAL   Submitted (05-AUG-2016) Department of Biological Sciences, SUNY
            Oswego, 30 Centennial Dr., Oswego, NY 13126, USA
COMMENT     Annotation was added by the NCBI Prokaryotic Genome Annotation
            Pipeline (released 2013). Information about the Pipeline can be
            found here: https://www.ncbi.nlm.nih.gov/genome/annotation_prok/
            
            ##Genome-Assembly-Data-START##
            Assembly Method        :: SOAPdenovo v. 2.01
            Genome Representation  :: Full
            Expected Final Version :: Yes
            Genome Coverage        :: 20.0x
            Sequencing Technology  :: Illumina HiSeq
            ##Genome-Assembly-Data-END##
            
            ##Genome-Annotation-Data-START##
            Annotation Provider               :: NCBI
            Annotation Date                   :: 08/09/2016 11:20:01
            Annotation Pipeline               :: NCBI Prokaryotic Genome
                                                 Annotation Pipeline
            Annotation Method                 :: Best-placed reference protein
                                                 set; GeneMarkS+
            Annotation Software revision      :: 3.3
            Features Annotated                :: Gene; CDS; rRNA; tRNA; ncRNA;
                                                 repeat_region
            Genes (total)                     :: 1,454
            CDS (total)                       :: 1,411
            Genes (coding)                    :: 1,074
            CDS (coding)                      :: 1,074
            Genes (RNA)                       :: 43
            rRNAs                             :: 1, 2, 2 (5S, 16S, 23S)
            complete rRNAs                    :: 1 (5S)
            partial rRNAs                     :: 2, 2 (16S, 23S)
            tRNAs                             :: 34
            ncRNAs                            :: 4
            Pseudo Genes (total)              :: 337
            Pseudo Genes (ambiguous residues) :: 0 of 337
            Pseudo Genes (frameshifted)       :: 7 of 337
            Pseudo Genes (incomplete)         :: 328 of 337
            Pseudo Genes (internal stop)      :: 3 of 337
            Pseudo Genes (multiple problems)  :: 1 of 337
            ##Genome-Annotation-Data-END##
FEATURES             Location/Qualifiers
     source          1..233
                     /organism="Rickettsiella grylli"
                     /mol_type="genomic DNA"
                     /strain="TrM1"
                     /isolation_source="SUNY Oswego Rice Creek Field Station"
                     /host="Trachelipus rathkei"
                     /db_xref="taxon:59196"
                     /country="USA: Oswego, New York"
                     /collection_date="May-2013"
     gene            complement(1..233)
                     /locus_tag="BEV13_00090"
                     /pseudo
     CDS             complement(1..233)
                     /locus_tag="BEV13_00090"
                     /inference="COORDINATES: ab initio prediction:GeneMarkS+"
                     /note="incomplete; too short partial abutting assembly
                     gap; missing start and stop; Derived by automated
                     computational analysis using gene prediction method:
                     GeneMarkS+."
                     /pseudo
                     /codon_start=2
                     /transl_table=11
                     /product="spermidine/putrescine ABC transporter
                     substrate-binding protein"
BASE COUNT       81 a     47 c     37 g     68 t
ORIGIN      
        1 aagcctgata aatatcccca ttccaggcca taccaatcgt taaatcctca tcaataaaaa
       61 gtgatttcac gccatcatta ttgaacaaac gtacatttgg cattaattgt tttaacttga
      121 gataagctaa acgtatatgt tcaggatttg tgtcgttcgg cgaataacct aataccatta
      181 acgccattga aaaaacttca tgaacgtcgt caagtaaaag gacttgatta cgg
//
LOCUS       contig_414               233 bp    DNA     linear   BCT 05-AUG-2016
DEFINITION  Rickettsiella grylli strain TrM1, whole genome shotgun sequence.
ACCESSION   
VERSION
DBLINK      BioProject: PRJNA336565
            BioSample: SAMN05513358
KEYWORDS    WGS.
SOURCE      Rickettsiella grylli
  ORGANISM  Rickettsiella grylli
            Bacteria; Proteobacteria; Gammaproteobacteria; Legionellales;
            Coxiellaceae; Rickettsiella.
REFERENCE   1  (bases 1 to 233)
  AUTHORS   Chandler,C.H. and Wang,Y.
  TITLE     Candidate pathogenicity islands in the genome of 'Candidatus
            Rickettsiella isopodorum', an intracellular bacterium infecting
            terrestrial isopod crustaceans
  JOURNAL   Unpublished
REFERENCE   2  (bases 1 to 233)
  AUTHORS   Chandler,C.H. and Wang,Y.
  TITLE     Direct Submission
  JOURNAL   Submitted (05-AUG-2016) Department of Biological Sciences, SUNY
            Oswego, 30 Centennial Dr., Oswego, NY 13126, USA
COMMENT     Annotation was added by the NCBI Prokaryotic Genome Annotation
            Pipeline (released 2013). Information about the Pipeline can be
            found here: https://www.ncbi.nlm.nih.gov/genome/annotation_prok/
            
            ##Genome-Assembly-Data-START##
            Assembly Method        :: SOAPdenovo v. 2.01
            Genome Representation  :: Full
            Expected Final Version :: Yes
            Genome Coverage        :: 20.0x
            Sequencing Technology  :: Illumina HiSeq
            ##Genome-Assembly-Data-END##
            
            ##Genome-Annotation-Data-START##
            Annotation Provider               :: NCBI
            Annotation Date                   :: 08/09/2016 11:20:01
            Annotation Pipeline               :: NCBI Prokaryotic Genome
                                                 Annotation Pipeline
            Annotation Method                 :: Best-placed reference protein
                                                 set; GeneMarkS+
            Annotation Software revision      :: 3.3
            Features Annotated                :: Gene; CDS; rRNA; tRNA; ncRNA;
                                                 repeat_region
            Genes (total)                     :: 1,454
            CDS (total)                       :: 1,411
            Genes (coding)                    :: 1,074
            CDS (coding)                      :: 1,074
            Genes (RNA)                       :: 43
            rRNAs                             :: 1, 2, 2 (5S, 16S, 23S)
            complete rRNAs                    :: 1 (5S)
            partial rRNAs                     :: 2, 2 (16S, 23S)
            tRNAs                             :: 34
            ncRNAs                            :: 4
            Pseudo Genes (total)              :: 337
            Pseudo Genes (ambiguous residues) :: 0 of 337
            Pseudo Genes (frameshifted)       :: 7 of 337
            Pseudo Genes (incomplete)         :: 328 of 337
            Pseudo Genes (internal stop)      :: 3 of 337
            Pseudo Genes (multiple problems)  :: 1 of 337
            ##Genome-Annotation-Data-END##
FEATURES             Location/Qualifiers
     source          1..233
                     /organism="Rickettsiella grylli"
                     /mol_type="genomic DNA"
                     /strain="TrM1"
                     /isolation_source="SUNY Oswego Rice Creek Field Station"
                     /host="Trachelipus rathkei"
                     /db_xref="taxon:59196"
                     /country="USA: Oswego, New York"
                     /collection_date="May-2013"
BASE COUNT       64 a     26 c     64 g     79 t
ORIGIN      
        1 atacgaagtt aatgatgagg tgttgatgaa aaagaagttt ctaaattaat ttcagtatcc
       61 gggttgccgt ctgttgtgcc gaaaaaagag taggaggacg tagagggttc tgaaaaagaa
      121 tgatagtttt gacttgtgct gggtattgct gctgataatc tttgtgtttc tgaagggaac
      181 ggcagggttg tttcatgttt taaaataacg tgggtttctt cgatcgttct taa
//
LOCUS       contig_415               233 bp    DNA     linear   BCT 05-AUG-2016
DEFINITION  Rickettsiella grylli strain TrM1, whole genome shotgun sequence.
ACCESSION   
VERSION
DBLINK      BioProject: PRJNA336565
            BioSample: SAMN05513358
KEYWORDS    WGS.
SOURCE      Rickettsiella grylli
  ORGANISM  Rickettsiella grylli
            Bacteria; Proteobacteria; Gammaproteobacteria; Legionellales;
            Coxiellaceae; Rickettsiella.
REFERENCE   1  (bases 1 to 233)
  AUTHORS   Chandler,C.H. and Wang,Y.
  TITLE     Candidate pathogenicity islands in the genome of 'Candidatus
            Rickettsiella isopodorum', an intracellular bacterium infecting
            terrestrial isopod crustaceans
  JOURNAL   Unpublished
REFERENCE   2  (bases 1 to 233)
  AUTHORS   Chandler,C.H. and Wang,Y.
  TITLE     Direct Submission
  JOURNAL   Submitted (05-AUG-2016) Department of Biological Sciences, SUNY
            Oswego, 30 Centennial Dr., Oswego, NY 13126, USA
COMMENT     Annotation was added by the NCBI Prokaryotic Genome Annotation
            Pipeline (released 2013). Information about the Pipeline can be
            found here: https://www.ncbi.nlm.nih.gov/genome/annotation_prok/
            
            ##Genome-Assembly-Data-START##
            Assembly Method        :: SOAPdenovo v. 2.01
            Genome Representation  :: Full
            Expected Final Version :: Yes
            Genome Coverage        :: 20.0x
            Sequencing Technology  :: Illumina HiSeq
            ##Genome-Assembly-Data-END##
            
            ##Genome-Annotation-Data-START##
            Annotation Provider               :: NCBI
            Annotation Date                   :: 08/09/2016 11:20:01
            Annotation Pipeline               :: NCBI Prokaryotic Genome
                                                 Annotation Pipeline
            Annotation Method                 :: Best-placed reference protein
                                                 set; GeneMarkS+
            Annotation Software revision      :: 3.3
            Features Annotated                :: Gene; CDS; rRNA; tRNA; ncRNA;
                                                 repeat_region
            Genes (total)                     :: 1,454
            CDS (total)                       :: 1,411
            Genes (coding)                    :: 1,074
            CDS (coding)                      :: 1,074
            Genes (RNA)                       :: 43
            rRNAs                             :: 1, 2, 2 (5S, 16S, 23S)
            complete rRNAs                    :: 1 (5S)
            partial rRNAs                     :: 2, 2 (16S, 23S)
            tRNAs                             :: 34
            ncRNAs                            :: 4
            Pseudo Genes (total)              :: 337
            Pseudo Genes (ambiguous residues) :: 0 of 337
            Pseudo Genes (frameshifted)       :: 7 of 337
            Pseudo Genes (incomplete)         :: 328 of 337
            Pseudo Genes (internal stop)      :: 3 of 337
            Pseudo Genes (multiple problems)  :: 1 of 337
            ##Genome-Annotation-Data-END##
FEATURES             Location/Qualifiers
     source          1..233
                     /organism="Rickettsiella grylli"
                     /mol_type="genomic DNA"
                     /strain="TrM1"
                     /isolation_source="SUNY Oswego Rice Creek Field Station"
                     /host="Trachelipus rathkei"
                     /db_xref="taxon:59196"
                     /country="USA: Oswego, New York"
                     /collection_date="May-2013"
     gene            complement(1..233)
                     /locus_tag="BEV13_00095"
                     /pseudo
     CDS             complement(1..233)
                     /locus_tag="BEV13_00095"
                     /inference="COORDINATES: ab initio prediction:GeneMarkS+"
                     /note="incomplete; too short partial abutting assembly
                     gap; missing start and stop; Derived by automated
                     computational analysis using gene prediction method:
                     GeneMarkS+."
                     /pseudo
                     /codon_start=2
                     /transl_table=11
                     /product="hypothetical protein"
BASE COUNT       70 a     33 c     39 g     91 t
ORIGIN      
        1 atttattcat tgtttgaaga ctgagcgttg aaaaggcctg taaaaaacct tcttgatgaa
       61 aagcgtataa aactaggatc tcataatatt tttttagtgt ctcttcttgt atttcttgaa
      121 gtaaatgaat tccaataaat cgagataaat cattttcgtt ttcaaagggt tgatgttttc
      181 gtagtgttgc cacacttttt ccattgataa aatagtgcgt ccaattttga ttc
//
LOCUS       contig_416               235 bp    DNA     linear   BCT 05-AUG-2016
DEFINITION  Rickettsiella grylli strain TrM1, whole genome shotgun sequence.
ACCESSION   
VERSION
DBLINK      BioProject: PRJNA336565
            BioSample: SAMN05513358
KEYWORDS    WGS.
SOURCE      Rickettsiella grylli
  ORGANISM  Rickettsiella grylli
            Bacteria; Proteobacteria; Gammaproteobacteria; Legionellales;
            Coxiellaceae; Rickettsiella.
REFERENCE   1  (bases 1 to 235)
  AUTHORS   Chandler,C.H. and Wang,Y.
  TITLE     Candidate pathogenicity islands in the genome of 'Candidatus
            Rickettsiella isopodorum', an intracellular bacterium infecting
            terrestrial isopod crustaceans
  JOURNAL   Unpublished
REFERENCE   2  (bases 1 to 235)
  AUTHORS   Chandler,C.H. and Wang,Y.
  TITLE     Direct Submission
  JOURNAL   Submitted (05-AUG-2016) Department of Biological Sciences, SUNY
            Oswego, 30 Centennial Dr., Oswego, NY 13126, USA
COMMENT     Annotation was added by the NCBI Prokaryotic Genome Annotation
            Pipeline (released 2013). Information about the Pipeline can be
            found here: https://www.ncbi.nlm.nih.gov/genome/annotation_prok/
            
            ##Genome-Assembly-Data-START##
            Assembly Method        :: SOAPdenovo v. 2.01
            Genome Representation  :: Full
            Expected Final Version :: Yes
            Genome Coverage        :: 20.0x
            Sequencing Technology  :: Illumina HiSeq
            ##Genome-Assembly-Data-END##
            
            ##Genome-Annotation-Data-START##
            Annotation Provider               :: NCBI
            Annotation Date                   :: 08/09/2016 11:20:01
            Annotation Pipeline               :: NCBI Prokaryotic Genome
                                                 Annotation Pipeline
            Annotation Method                 :: Best-placed reference protein
                                                 set; GeneMarkS+
            Annotation Software revision      :: 3.3
            Features Annotated                :: Gene; CDS; rRNA; tRNA; ncRNA;
                                                 repeat_region
            Genes (total)                     :: 1,454
            CDS (total)                       :: 1,411
            Genes (coding)                    :: 1,074
            CDS (coding)                      :: 1,074
            Genes (RNA)                       :: 43
            rRNAs                             :: 1, 2, 2 (5S, 16S, 23S)
            complete rRNAs                    :: 1 (5S)
            partial rRNAs                     :: 2, 2 (16S, 23S)
            tRNAs                             :: 34
            ncRNAs                            :: 4
            Pseudo Genes (total)              :: 337
            Pseudo Genes (ambiguous residues) :: 0 of 337
            Pseudo Genes (frameshifted)       :: 7 of 337
            Pseudo Genes (incomplete)         :: 328 of 337
            Pseudo Genes (internal stop)      :: 3 of 337
            Pseudo Genes (multiple problems)  :: 1 of 337
            ##Genome-Annotation-Data-END##
FEATURES             Location/Qualifiers
     source          1..235
                     /organism="Rickettsiella grylli"
                     /mol_type="genomic DNA"
                     /strain="TrM1"
                     /isolation_source="SUNY Oswego Rice Creek Field Station"
                     /host="Trachelipus rathkei"
                     /db_xref="taxon:59196"
                     /country="USA: Oswego, New York"
                     /collection_date="May-2013"
BASE COUNT       85 a     43 c     36 g     71 t
ORIGIN      
        1 aaatcccaag accaaaccaa ataaaaatag cgaaactacc ataatgatta agccaaggta
       61 aaaattgatc caacaacgtg ggtaaagaca taattaaatg cgtctaattc aataaaaaag
      121 gtgcctgtcc acaccgctca aagatggggc ctatgttata aaatttttga agtctattcg
      181 tttcatgttt atcctgcttg ttttttcttt ttattgtctc atcacaaagg gaatt
//
LOCUS       contig_417               235 bp    DNA     linear   BCT 05-AUG-2016
DEFINITION  Rickettsiella grylli strain TrM1, whole genome shotgun sequence.
ACCESSION   
VERSION
DBLINK      BioProject: PRJNA336565
            BioSample: SAMN05513358
KEYWORDS    WGS.
SOURCE      Rickettsiella grylli
  ORGANISM  Rickettsiella grylli
            Bacteria; Proteobacteria; Gammaproteobacteria; Legionellales;
            Coxiellaceae; Rickettsiella.
REFERENCE   1  (bases 1 to 235)
  AUTHORS   Chandler,C.H. and Wang,Y.
  TITLE     Candidate pathogenicity islands in the genome of 'Candidatus
            Rickettsiella isopodorum', an intracellular bacterium infecting
            terrestrial isopod crustaceans
  JOURNAL   Unpublished
REFERENCE   2  (bases 1 to 235)
  AUTHORS   Chandler,C.H. and Wang,Y.
  TITLE     Direct Submission
  JOURNAL   Submitted (05-AUG-2016) Department of Biological Sciences, SUNY
            Oswego, 30 Centennial Dr., Oswego, NY 13126, USA
COMMENT     Annotation was added by the NCBI Prokaryotic Genome Annotation
            Pipeline (released 2013). Information about the Pipeline can be
            found here: https://www.ncbi.nlm.nih.gov/genome/annotation_prok/
            
            ##Genome-Assembly-Data-START##
            Assembly Method        :: SOAPdenovo v. 2.01
            Genome Representation  :: Full
            Expected Final Version :: Yes
            Genome Coverage        :: 20.0x
            Sequencing Technology  :: Illumina HiSeq
            ##Genome-Assembly-Data-END##
            
            ##Genome-Annotation-Data-START##
            Annotation Provider               :: NCBI
            Annotation Date                   :: 08/09/2016 11:20:01
            Annotation Pipeline               :: NCBI Prokaryotic Genome
                                                 Annotation Pipeline
            Annotation Method                 :: Best-placed reference protein
                                                 set; GeneMarkS+
            Annotation Software revision      :: 3.3
            Features Annotated                :: Gene; CDS; rRNA; tRNA; ncRNA;
                                                 repeat_region
            Genes (total)                     :: 1,454
            CDS (total)                       :: 1,411
            Genes (coding)                    :: 1,074
            CDS (coding)                      :: 1,074
            Genes (RNA)                       :: 43
            rRNAs                             :: 1, 2, 2 (5S, 16S, 23S)
            complete rRNAs                    :: 1 (5S)
            partial rRNAs                     :: 2, 2 (16S, 23S)
            tRNAs                             :: 34
            ncRNAs                            :: 4
            Pseudo Genes (total)              :: 337
            Pseudo Genes (ambiguous residues) :: 0 of 337
            Pseudo Genes (frameshifted)       :: 7 of 337
            Pseudo Genes (incomplete)         :: 328 of 337
            Pseudo Genes (internal stop)      :: 3 of 337
            Pseudo Genes (multiple problems)  :: 1 of 337
            ##Genome-Annotation-Data-END##
FEATURES             Location/Qualifiers
     source          1..235
                     /organism="Rickettsiella grylli"
                     /mol_type="genomic DNA"
                     /strain="TrM1"
                     /isolation_source="SUNY Oswego Rice Creek Field Station"
                     /host="Trachelipus rathkei"
                     /db_xref="taxon:59196"
                     /country="USA: Oswego, New York"
                     /collection_date="May-2013"
     gene            1..235
                     /locus_tag="BEV13_00100"
                     /pseudo
     CDS             1..235
                     /locus_tag="BEV13_00100"
                     /inference="COORDINATES: ab initio prediction:GeneMarkS+"
                     /note="incomplete; too short partial abutting assembly
                     gap; missing start and stop; Derived by automated
                     computational analysis using gene prediction method:
                     GeneMarkS+."
                     /pseudo
                     /codon_start=3
                     /transl_table=11
                     /product="hypothetical protein"
BASE COUNT       84 a     39 c     58 g     54 t
ORIGIN      
        1 agaaactcca tgaattagag gaggagaaaa atatgagtta tgtgacaagc tttgaacgtt
       61 taagccgaga agaaggtcta cagcaaggcc tacagcaagg cctacagcaa ggtcggcaag
      121 aaggtcggta cgaagaagat ttaattattg ctaggagaat gctggctaaa cgaattaatc
      181 cttcacttat caaggaaata acgggtctat ccgatcagga tttactgatt ctaga
//
LOCUS       contig_418               237 bp    DNA     linear   BCT 05-AUG-2016
DEFINITION  Rickettsiella grylli strain TrM1, whole genome shotgun sequence.
ACCESSION   
VERSION
DBLINK      BioProject: PRJNA336565
            BioSample: SAMN05513358
KEYWORDS    WGS.
SOURCE      Rickettsiella grylli
  ORGANISM  Rickettsiella grylli
            Bacteria; Proteobacteria; Gammaproteobacteria; Legionellales;
            Coxiellaceae; Rickettsiella.
REFERENCE   1  (bases 1 to 237)
  AUTHORS   Chandler,C.H. and Wang,Y.
  TITLE     Candidate pathogenicity islands in the genome of 'Candidatus
            Rickettsiella isopodorum', an intracellular bacterium infecting
            terrestrial isopod crustaceans
  JOURNAL   Unpublished
REFERENCE   2  (bases 1 to 237)
  AUTHORS   Chandler,C.H. and Wang,Y.
  TITLE     Direct Submission
  JOURNAL   Submitted (05-AUG-2016) Department of Biological Sciences, SUNY
            Oswego, 30 Centennial Dr., Oswego, NY 13126, USA
COMMENT     Annotation was added by the NCBI Prokaryotic Genome Annotation
            Pipeline (released 2013). Information about the Pipeline can be
            found here: https://www.ncbi.nlm.nih.gov/genome/annotation_prok/
            
            ##Genome-Assembly-Data-START##
            Assembly Method        :: SOAPdenovo v. 2.01
            Genome Representation  :: Full
            Expected Final Version :: Yes
            Genome Coverage        :: 20.0x
            Sequencing Technology  :: Illumina HiSeq
            ##Genome-Assembly-Data-END##
            
            ##Genome-Annotation-Data-START##
            Annotation Provider               :: NCBI
            Annotation Date                   :: 08/09/2016 11:20:01
            Annotation Pipeline               :: NCBI Prokaryotic Genome
                                                 Annotation Pipeline
            Annotation Method                 :: Best-placed reference protein
                                                 set; GeneMarkS+
            Annotation Software revision      :: 3.3
            Features Annotated                :: Gene; CDS; rRNA; tRNA; ncRNA;
                                                 repeat_region
            Genes (total)                     :: 1,454
            CDS (total)                       :: 1,411
            Genes (coding)                    :: 1,074
            CDS (coding)                      :: 1,074
            Genes (RNA)                       :: 43
            rRNAs                             :: 1, 2, 2 (5S, 16S, 23S)
            complete rRNAs                    :: 1 (5S)
            partial rRNAs                     :: 2, 2 (16S, 23S)
            tRNAs                             :: 34
            ncRNAs                            :: 4
            Pseudo Genes (total)              :: 337
            Pseudo Genes (ambiguous residues) :: 0 of 337
            Pseudo Genes (frameshifted)       :: 7 of 337
            Pseudo Genes (incomplete)         :: 328 of 337
            Pseudo Genes (internal stop)      :: 3 of 337
            Pseudo Genes (multiple problems)  :: 1 of 337
            ##Genome-Annotation-Data-END##
FEATURES             Location/Qualifiers
     source          1..237
                     /organism="Rickettsiella grylli"
                     /mol_type="genomic DNA"
                     /strain="TrM1"
                     /isolation_source="SUNY Oswego Rice Creek Field Station"
                     /host="Trachelipus rathkei"
                     /db_xref="taxon:59196"
                     /country="USA: Oswego, New York"
                     /collection_date="May-2013"
     gene            1..237
                     /locus_tag="BEV13_00105"
                     /pseudo
     CDS             1..237
                     /locus_tag="BEV13_00105"
                     /inference="COORDINATES: ab initio prediction:GeneMarkS+"
                     /note="incomplete; too short partial abutting assembly
                     gap; missing start and stop; Derived by automated
                     computational analysis using gene prediction method:
                     GeneMarkS+."
                     /pseudo
                     /codon_start=2
                     /transl_table=11
                     /product="hypothetical protein"
BASE COUNT       66 a     43 c     53 g     75 t
ORIGIN      
        1 aaaaaatagc ttagcaagcg gtttattatt gatgagtttt tttgctctgt ggatggctat
       61 gggaccttcc ttaaaaataa attccaaaaa aaaaccttat tctatgcctc tttgggggat
      121 gacttctaaa tatgcggtta tgcccacagg gaatgcacta ctttccaaat accttccagg
      181 attccaggaa atgcgagagt cttaccgttg gatggcgttg agtctagtgg gcttatg
//
LOCUS       contig_419               240 bp    DNA     linear   BCT 05-AUG-2016
DEFINITION  Rickettsiella grylli strain TrM1, whole genome shotgun sequence.
ACCESSION   
VERSION
DBLINK      BioProject: PRJNA336565
            BioSample: SAMN05513358
KEYWORDS    WGS.
SOURCE      Rickettsiella grylli
  ORGANISM  Rickettsiella grylli
            Bacteria; Proteobacteria; Gammaproteobacteria; Legionellales;
            Coxiellaceae; Rickettsiella.
REFERENCE   1  (bases 1 to 240)
  AUTHORS   Chandler,C.H. and Wang,Y.
  TITLE     Candidate pathogenicity islands in the genome of 'Candidatus
            Rickettsiella isopodorum', an intracellular bacterium infecting
            terrestrial isopod crustaceans
  JOURNAL   Unpublished
REFERENCE   2  (bases 1 to 240)
  AUTHORS   Chandler,C.H. and Wang,Y.
  TITLE     Direct Submission
  JOURNAL   Submitted (05-AUG-2016) Department of Biological Sciences, SUNY
            Oswego, 30 Centennial Dr., Oswego, NY 13126, USA
COMMENT     Annotation was added by the NCBI Prokaryotic Genome Annotation
            Pipeline (released 2013). Information about the Pipeline can be
            found here: https://www.ncbi.nlm.nih.gov/genome/annotation_prok/
            
            ##Genome-Assembly-Data-START##
            Assembly Method        :: SOAPdenovo v. 2.01
            Genome Representation  :: Full
            Expected Final Version :: Yes
            Genome Coverage        :: 20.0x
            Sequencing Technology  :: Illumina HiSeq
            ##Genome-Assembly-Data-END##
            
            ##Genome-Annotation-Data-START##
            Annotation Provider               :: NCBI
            Annotation Date                   :: 08/09/2016 11:20:01
            Annotation Pipeline               :: NCBI Prokaryotic Genome
                                                 Annotation Pipeline
            Annotation Method                 :: Best-placed reference protein
                                                 set; GeneMarkS+
            Annotation Software revision      :: 3.3
            Features Annotated                :: Gene; CDS; rRNA; tRNA; ncRNA;
                                                 repeat_region
            Genes (total)                     :: 1,454
            CDS (total)                       :: 1,411
            Genes (coding)                    :: 1,074
            CDS (coding)                      :: 1,074
            Genes (RNA)                       :: 43
            rRNAs                             :: 1, 2, 2 (5S, 16S, 23S)
            complete rRNAs                    :: 1 (5S)
            partial rRNAs                     :: 2, 2 (16S, 23S)
            tRNAs                             :: 34
            ncRNAs                            :: 4
            Pseudo Genes (total)              :: 337
            Pseudo Genes (ambiguous residues) :: 0 of 337
            Pseudo Genes (frameshifted)       :: 7 of 337
            Pseudo Genes (incomplete)         :: 328 of 337
            Pseudo Genes (internal stop)      :: 3 of 337
            Pseudo Genes (multiple problems)  :: 1 of 337
            ##Genome-Annotation-Data-END##
FEATURES             Location/Qualifiers
     source          1..240
                     /organism="Rickettsiella grylli"
                     /mol_type="genomic DNA"
                     /strain="TrM1"
                     /isolation_source="SUNY Oswego Rice Creek Field Station"
                     /host="Trachelipus rathkei"
                     /db_xref="taxon:59196"
                     /country="USA: Oswego, New York"
                     /collection_date="May-2013"
     gene            1..240
                     /locus_tag="BEV13_00110"
                     /pseudo
     CDS             1..240
                     /locus_tag="BEV13_00110"
                     /inference="COORDINATES: ab initio prediction:GeneMarkS+"
                     /note="incomplete; too short partial abutting assembly
                     gap; missing start and stop; Derived by automated
                     computational analysis using gene prediction method:
                     GeneMarkS+."
                     /pseudo
                     /codon_start=3
                     /transl_table=11
                     /product="hypothetical protein"
BASE COUNT       86 a     52 c     47 g     55 t
ORIGIN      
        1 cgcttattga aagaaatacc actattccta ccaagaaaag ccaagtattt tcaacggcag
       61 aagataatca gcccgcagta accatacatg tattgcaagg tgaaagagaa caagcgaaag
      121 acaatagaac cttgggacgt tttgacttga cagatattcc gccaggtcca cgcggtacac
      181 cacagatcga agtcaccttt gatatcgatg caaacggtat tattaatgta tctgctaaaa
//
LOCUS       contig_420               244 bp    DNA     linear   BCT 05-AUG-2016
DEFINITION  Rickettsiella grylli strain TrM1, whole genome shotgun sequence.
ACCESSION   
VERSION
DBLINK      BioProject: PRJNA336565
            BioSample: SAMN05513358
KEYWORDS    WGS.
SOURCE      Rickettsiella grylli
  ORGANISM  Rickettsiella grylli
            Bacteria; Proteobacteria; Gammaproteobacteria; Legionellales;
            Coxiellaceae; Rickettsiella.
REFERENCE   1  (bases 1 to 244)
  AUTHORS   Chandler,C.H. and Wang,Y.
  TITLE     Candidate pathogenicity islands in the genome of 'Candidatus
            Rickettsiella isopodorum', an intracellular bacterium infecting
            terrestrial isopod crustaceans
  JOURNAL   Unpublished
REFERENCE   2  (bases 1 to 244)
  AUTHORS   Chandler,C.H. and Wang,Y.
  TITLE     Direct Submission
  JOURNAL   Submitted (05-AUG-2016) Department of Biological Sciences, SUNY
            Oswego, 30 Centennial Dr., Oswego, NY 13126, USA
COMMENT     Annotation was added by the NCBI Prokaryotic Genome Annotation
            Pipeline (released 2013). Information about the Pipeline can be
            found here: https://www.ncbi.nlm.nih.gov/genome/annotation_prok/
            
            ##Genome-Assembly-Data-START##
            Assembly Method        :: SOAPdenovo v. 2.01
            Genome Representation  :: Full
            Expected Final Version :: Yes
            Genome Coverage        :: 20.0x
            Sequencing Technology  :: Illumina HiSeq
            ##Genome-Assembly-Data-END##
            
            ##Genome-Annotation-Data-START##
            Annotation Provider               :: NCBI
            Annotation Date                   :: 08/09/2016 11:20:01
            Annotation Pipeline               :: NCBI Prokaryotic Genome
                                                 Annotation Pipeline
            Annotation Method                 :: Best-placed reference protein
                                                 set; GeneMarkS+
            Annotation Software revision      :: 3.3
            Features Annotated                :: Gene; CDS; rRNA; tRNA; ncRNA;
                                                 repeat_region
            Genes (total)                     :: 1,454
            CDS (total)                       :: 1,411
            Genes (coding)                    :: 1,074
            CDS (coding)                      :: 1,074
            Genes (RNA)                       :: 43
            rRNAs                             :: 1, 2, 2 (5S, 16S, 23S)
            complete rRNAs                    :: 1 (5S)
            partial rRNAs                     :: 2, 2 (16S, 23S)
            tRNAs                             :: 34
            ncRNAs                            :: 4
            Pseudo Genes (total)              :: 337
            Pseudo Genes (ambiguous residues) :: 0 of 337
            Pseudo Genes (frameshifted)       :: 7 of 337
            Pseudo Genes (incomplete)         :: 328 of 337
            Pseudo Genes (internal stop)      :: 3 of 337
            Pseudo Genes (multiple problems)  :: 1 of 337
            ##Genome-Annotation-Data-END##
FEATURES             Location/Qualifiers
     source          1..244
                     /organism="Rickettsiella grylli"
                     /mol_type="genomic DNA"
                     /strain="TrM1"
                     /isolation_source="SUNY Oswego Rice Creek Field Station"
                     /host="Trachelipus rathkei"
                     /db_xref="taxon:59196"
                     /country="USA: Oswego, New York"
                     /collection_date="May-2013"
BASE COUNT       71 a     39 c     34 g    100 t
ORIGIN      
        1 aatgaatttc agaaattcat tcttccttgt tattttcagt ttcctaaaaa ttcaataatt
       61 aatcgctatt tttagatccg gcagtcttca ttctttgtta atggttttat gttttactaa
      121 actccaatga agtcttgatg attctttctg tatgcaaaat agaaatttca gcgtttacaa
      181 aaattttaat ctccgaggtg cttcgtataa atcgggaatg ttactgctcg tcaattattt
      241 aacg
//
LOCUS       contig_421               248 bp    DNA     linear   BCT 05-AUG-2016
DEFINITION  Rickettsiella grylli strain TrM1, whole genome shotgun sequence.
ACCESSION   
VERSION
DBLINK      BioProject: PRJNA336565
            BioSample: SAMN05513358
KEYWORDS    WGS.
SOURCE      Rickettsiella grylli
  ORGANISM  Rickettsiella grylli
            Bacteria; Proteobacteria; Gammaproteobacteria; Legionellales;
            Coxiellaceae; Rickettsiella.
REFERENCE   1  (bases 1 to 248)
  AUTHORS   Chandler,C.H. and Wang,Y.
  TITLE     Candidate pathogenicity islands in the genome of 'Candidatus
            Rickettsiella isopodorum', an intracellular bacterium infecting
            terrestrial isopod crustaceans
  JOURNAL   Unpublished
REFERENCE   2  (bases 1 to 248)
  AUTHORS   Chandler,C.H. and Wang,Y.
  TITLE     Direct Submission
  JOURNAL   Submitted (05-AUG-2016) Department of Biological Sciences, SUNY
            Oswego, 30 Centennial Dr., Oswego, NY 13126, USA
COMMENT     Annotation was added by the NCBI Prokaryotic Genome Annotation
            Pipeline (released 2013). Information about the Pipeline can be
            found here: https://www.ncbi.nlm.nih.gov/genome/annotation_prok/
            
            ##Genome-Assembly-Data-START##
            Assembly Method        :: SOAPdenovo v. 2.01
            Genome Representation  :: Full
            Expected Final Version :: Yes
            Genome Coverage        :: 20.0x
            Sequencing Technology  :: Illumina HiSeq
            ##Genome-Assembly-Data-END##
            
            ##Genome-Annotation-Data-START##
            Annotation Provider               :: NCBI
            Annotation Date                   :: 08/09/2016 11:20:01
            Annotation Pipeline               :: NCBI Prokaryotic Genome
                                                 Annotation Pipeline
            Annotation Method                 :: Best-placed reference protein
                                                 set; GeneMarkS+
            Annotation Software revision      :: 3.3
            Features Annotated                :: Gene; CDS; rRNA; tRNA; ncRNA;
                                                 repeat_region
            Genes (total)                     :: 1,454
            CDS (total)                       :: 1,411
            Genes (coding)                    :: 1,074
            CDS (coding)                      :: 1,074
            Genes (RNA)                       :: 43
            rRNAs                             :: 1, 2, 2 (5S, 16S, 23S)
            complete rRNAs                    :: 1 (5S)
            partial rRNAs                     :: 2, 2 (16S, 23S)
            tRNAs                             :: 34
            ncRNAs                            :: 4
            Pseudo Genes (total)              :: 337
            Pseudo Genes (ambiguous residues) :: 0 of 337
            Pseudo Genes (frameshifted)       :: 7 of 337
            Pseudo Genes (incomplete)         :: 328 of 337
            Pseudo Genes (internal stop)      :: 3 of 337
            Pseudo Genes (multiple problems)  :: 1 of 337
            ##Genome-Annotation-Data-END##
FEATURES             Location/Qualifiers
     source          1..248
                     /organism="Rickettsiella grylli"
                     /mol_type="genomic DNA"
                     /strain="TrM1"
                     /isolation_source="SUNY Oswego Rice Creek Field Station"
                     /host="Trachelipus rathkei"
                     /db_xref="taxon:59196"
                     /country="USA: Oswego, New York"
                     /collection_date="May-2013"
     gene            181..248
                     /locus_tag="BEV13_00115"
     tRNA            181..248
                     /locus_tag="BEV13_00115"
                     /product="tRNA-Phe"
                     /inference="COORDINATES: profile:tRNAscan-SE:1.23"
                     /anticodon=(pos:212..214,aa:Phe,seq:gaa)
BASE COUNT       85 a     49 c     45 g     69 t
ORIGIN      
        1 aatgatgttc ccattgagtc aatcaaaatt taggattcac ttgactcaac tttaacgaaa
       61 cgctttaata cgcaaccggt tcccgtttaa gaaagacgat tagcataaaa ttttacacgg
      121 aacctatgtt gttcaatacg tttaattgaa aaaatataat ctacacaaaa acgcaacagg
      181 ccgaatagct cagtcggtag agcagaagac tgaaaatctt tgtgtcggtg gttcgattcc
      241 accttcgg
//
LOCUS       contig_422               253 bp    DNA     linear   BCT 05-AUG-2016
DEFINITION  Rickettsiella grylli strain TrM1, whole genome shotgun sequence.
ACCESSION   
VERSION
DBLINK      BioProject: PRJNA336565
            BioSample: SAMN05513358
KEYWORDS    WGS.
SOURCE      Rickettsiella grylli
  ORGANISM  Rickettsiella grylli
            Bacteria; Proteobacteria; Gammaproteobacteria; Legionellales;
            Coxiellaceae; Rickettsiella.
REFERENCE   1  (bases 1 to 253)
  AUTHORS   Chandler,C.H. and Wang,Y.
  TITLE     Candidate pathogenicity islands in the genome of 'Candidatus
            Rickettsiella isopodorum', an intracellular bacterium infecting
            terrestrial isopod crustaceans
  JOURNAL   Unpublished
REFERENCE   2  (bases 1 to 253)
  AUTHORS   Chandler,C.H. and Wang,Y.
  TITLE     Direct Submission
  JOURNAL   Submitted (05-AUG-2016) Department of Biological Sciences, SUNY
            Oswego, 30 Centennial Dr., Oswego, NY 13126, USA
COMMENT     Annotation was added by the NCBI Prokaryotic Genome Annotation
            Pipeline (released 2013). Information about the Pipeline can be
            found here: https://www.ncbi.nlm.nih.gov/genome/annotation_prok/
            
            ##Genome-Assembly-Data-START##
            Assembly Method        :: SOAPdenovo v. 2.01
            Genome Representation  :: Full
            Expected Final Version :: Yes
            Genome Coverage        :: 20.0x
            Sequencing Technology  :: Illumina HiSeq
            ##Genome-Assembly-Data-END##
            
            ##Genome-Annotation-Data-START##
            Annotation Provider               :: NCBI
            Annotation Date                   :: 08/09/2016 11:20:01
            Annotation Pipeline               :: NCBI Prokaryotic Genome
                                                 Annotation Pipeline
            Annotation Method                 :: Best-placed reference protein
                                                 set; GeneMarkS+
            Annotation Software revision      :: 3.3
            Features Annotated                :: Gene; CDS; rRNA; tRNA; ncRNA;
                                                 repeat_region
            Genes (total)                     :: 1,454
            CDS (total)                       :: 1,411
            Genes (coding)                    :: 1,074
            CDS (coding)                      :: 1,074
            Genes (RNA)                       :: 43
            rRNAs                             :: 1, 2, 2 (5S, 16S, 23S)
            complete rRNAs                    :: 1 (5S)
            partial rRNAs                     :: 2, 2 (16S, 23S)
            tRNAs                             :: 34
            ncRNAs                            :: 4
            Pseudo Genes (total)              :: 337
            Pseudo Genes (ambiguous residues) :: 0 of 337
            Pseudo Genes (frameshifted)       :: 7 of 337
            Pseudo Genes (incomplete)         :: 328 of 337
            Pseudo Genes (internal stop)      :: 3 of 337
            Pseudo Genes (multiple problems)  :: 1 of 337
            ##Genome-Annotation-Data-END##
FEATURES             Location/Qualifiers
     source          1..253
                     /organism="Rickettsiella grylli"
                     /mol_type="genomic DNA"
                     /strain="TrM1"
                     /isolation_source="SUNY Oswego Rice Creek Field Station"
                     /host="Trachelipus rathkei"
                     /db_xref="taxon:59196"
                     /country="USA: Oswego, New York"
                     /collection_date="May-2013"
     gene            complement(1..253)
                     /locus_tag="BEV13_00120"
                     /pseudo
     CDS             complement(1..253)
                     /locus_tag="BEV13_00120"
                     /inference="COORDINATES: ab initio prediction:GeneMarkS+"
                     /note="incomplete; too short partial abutting assembly
                     gap; missing start and stop; Derived by automated
                     computational analysis using gene prediction method:
                     GeneMarkS+."
                     /pseudo
                     /codon_start=1
                     /transl_table=11
                     /product="hypothetical protein"
BASE COUNT       99 a     27 c     45 g     82 t
ORIGIN      
        1 gatggccttt ttctgtttta gtaagaaata aagtttttaa atgttcagaa aaaaattcaa
       61 ttttttcatt gataaaatca agaagaattt ttaacgattc atgctgacga tcggcagcaa
      121 gcatcagaca attaaaatta ttgagattgc ataatagaaa aaattcagga attttttcta
      181 gaaagaaatg atgagtatgc gtattaataa aatgaagaat agcgcttaat gcatttggtc
      241 tataaagcga ggc
//
LOCUS       contig_423               255 bp    DNA     linear   BCT 05-AUG-2016
DEFINITION  Rickettsiella grylli strain TrM1, whole genome shotgun sequence.
ACCESSION   
VERSION
DBLINK      BioProject: PRJNA336565
            BioSample: SAMN05513358
KEYWORDS    WGS.
SOURCE      Rickettsiella grylli
  ORGANISM  Rickettsiella grylli
            Bacteria; Proteobacteria; Gammaproteobacteria; Legionellales;
            Coxiellaceae; Rickettsiella.
REFERENCE   1  (bases 1 to 255)
  AUTHORS   Chandler,C.H. and Wang,Y.
  TITLE     Candidate pathogenicity islands in the genome of 'Candidatus
            Rickettsiella isopodorum', an intracellular bacterium infecting
            terrestrial isopod crustaceans
  JOURNAL   Unpublished
REFERENCE   2  (bases 1 to 255)
  AUTHORS   Chandler,C.H. and Wang,Y.
  TITLE     Direct Submission
  JOURNAL   Submitted (05-AUG-2016) Department of Biological Sciences, SUNY
            Oswego, 30 Centennial Dr., Oswego, NY 13126, USA
COMMENT     Annotation was added by the NCBI Prokaryotic Genome Annotation
            Pipeline (released 2013). Information about the Pipeline can be
            found here: https://www.ncbi.nlm.nih.gov/genome/annotation_prok/
            
            ##Genome-Assembly-Data-START##
            Assembly Method        :: SOAPdenovo v. 2.01
            Genome Representation  :: Full
            Expected Final Version :: Yes
            Genome Coverage        :: 20.0x
            Sequencing Technology  :: Illumina HiSeq
            ##Genome-Assembly-Data-END##
            
            ##Genome-Annotation-Data-START##
            Annotation Provider               :: NCBI
            Annotation Date                   :: 08/09/2016 11:20:01
            Annotation Pipeline               :: NCBI Prokaryotic Genome
                                                 Annotation Pipeline
            Annotation Method                 :: Best-placed reference protein
                                                 set; GeneMarkS+
            Annotation Software revision      :: 3.3
            Features Annotated                :: Gene; CDS; rRNA; tRNA; ncRNA;
                                                 repeat_region
            Genes (total)                     :: 1,454
            CDS (total)                       :: 1,411
            Genes (coding)                    :: 1,074
            CDS (coding)                      :: 1,074
            Genes (RNA)                       :: 43
            rRNAs                             :: 1, 2, 2 (5S, 16S, 23S)
            complete rRNAs                    :: 1 (5S)
            partial rRNAs                     :: 2, 2 (16S, 23S)
            tRNAs                             :: 34
            ncRNAs                            :: 4
            Pseudo Genes (total)              :: 337
            Pseudo Genes (ambiguous residues) :: 0 of 337
            Pseudo Genes (frameshifted)       :: 7 of 337
            Pseudo Genes (incomplete)         :: 328 of 337
            Pseudo Genes (internal stop)      :: 3 of 337
            Pseudo Genes (multiple problems)  :: 1 of 337
            ##Genome-Annotation-Data-END##
FEATURES             Location/Qualifiers
     source          1..255
                     /organism="Rickettsiella grylli"
                     /mol_type="genomic DNA"
                     /strain="TrM1"
                     /isolation_source="SUNY Oswego Rice Creek Field Station"
                     /host="Trachelipus rathkei"
                     /db_xref="taxon:59196"
                     /country="USA: Oswego, New York"
                     /collection_date="May-2013"
     gene            1..255
                     /locus_tag="BEV13_00125"
                     /pseudo
     CDS             1..255
                     /locus_tag="BEV13_00125"
                     /inference="COORDINATES: ab initio prediction:GeneMarkS+"
                     /note="incomplete; too short partial abutting assembly
                     gap; missing start and stop; Derived by automated
                     computational analysis using gene prediction method:
                     GeneMarkS+."
                     /pseudo
                     /codon_start=2
                     /transl_table=11
                     /product="hypothetical protein"
BASE COUNT       97 a     45 c     42 g     71 t
ORIGIN      
        1 tagtaaaata attttcaata tccttaaatt acgccatgaa ttaagccaat tattaggctt
       61 caaaaattat gctcaaaaaa gtttagccgc gaataaaatg gcaaaaaatc ctgaagaagt
      121 gctcgaattt ctagaaaatc tactggctta ttcacaaccc aaagcgaaaa aagaatggga
      181 agcgctttcg acttttgcca aataccgcga tcaaattgat aacttagaag cctgggatat
      241 tttgtattat cgcga
//
LOCUS       contig_424               255 bp    DNA     linear   BCT 05-AUG-2016
DEFINITION  Rickettsiella grylli strain TrM1, whole genome shotgun sequence.
ACCESSION   
VERSION
DBLINK      BioProject: PRJNA336565
            BioSample: SAMN05513358
KEYWORDS    WGS.
SOURCE      Rickettsiella grylli
  ORGANISM  Rickettsiella grylli
            Bacteria; Proteobacteria; Gammaproteobacteria; Legionellales;
            Coxiellaceae; Rickettsiella.
REFERENCE   1  (bases 1 to 255)
  AUTHORS   Chandler,C.H. and Wang,Y.
  TITLE     Candidate pathogenicity islands in the genome of 'Candidatus
            Rickettsiella isopodorum', an intracellular bacterium infecting
            terrestrial isopod crustaceans
  JOURNAL   Unpublished
REFERENCE   2  (bases 1 to 255)
  AUTHORS   Chandler,C.H. and Wang,Y.
  TITLE     Direct Submission
  JOURNAL   Submitted (05-AUG-2016) Department of Biological Sciences, SUNY
            Oswego, 30 Centennial Dr., Oswego, NY 13126, USA
COMMENT     Annotation was added by the NCBI Prokaryotic Genome Annotation
            Pipeline (released 2013). Information about the Pipeline can be
            found here: https://www.ncbi.nlm.nih.gov/genome/annotation_prok/
            
            ##Genome-Assembly-Data-START##
            Assembly Method        :: SOAPdenovo v. 2.01
            Genome Representation  :: Full
            Expected Final Version :: Yes
            Genome Coverage        :: 20.0x
            Sequencing Technology  :: Illumina HiSeq
            ##Genome-Assembly-Data-END##
            
            ##Genome-Annotation-Data-START##
            Annotation Provider               :: NCBI
            Annotation Date                   :: 08/09/2016 11:20:01
            Annotation Pipeline               :: NCBI Prokaryotic Genome
                                                 Annotation Pipeline
            Annotation Method                 :: Best-placed reference protein
                                                 set; GeneMarkS+
            Annotation Software revision      :: 3.3
            Features Annotated                :: Gene; CDS; rRNA; tRNA; ncRNA;
                                                 repeat_region
            Genes (total)                     :: 1,454
            CDS (total)                       :: 1,411
            Genes (coding)                    :: 1,074
            CDS (coding)                      :: 1,074
            Genes (RNA)                       :: 43
            rRNAs                             :: 1, 2, 2 (5S, 16S, 23S)
            complete rRNAs                    :: 1 (5S)
            partial rRNAs                     :: 2, 2 (16S, 23S)
            tRNAs                             :: 34
            ncRNAs                            :: 4
            Pseudo Genes (total)              :: 337
            Pseudo Genes (ambiguous residues) :: 0 of 337
            Pseudo Genes (frameshifted)       :: 7 of 337
            Pseudo Genes (incomplete)         :: 328 of 337
            Pseudo Genes (internal stop)      :: 3 of 337
            Pseudo Genes (multiple problems)  :: 1 of 337
            ##Genome-Annotation-Data-END##
FEATURES             Location/Qualifiers
     source          1..255
                     /organism="Rickettsiella grylli"
                     /mol_type="genomic DNA"
                     /strain="TrM1"
                     /isolation_source="SUNY Oswego Rice Creek Field Station"
                     /host="Trachelipus rathkei"
                     /db_xref="taxon:59196"
                     /country="USA: Oswego, New York"
                     /collection_date="May-2013"
     gene            1..255
                     /locus_tag="BEV13_00130"
                     /pseudo
     CDS             1..255
                     /locus_tag="BEV13_00130"
                     /inference="COORDINATES: ab initio prediction:GeneMarkS+"
                     /note="incomplete; too short partial abutting assembly
                     gap; missing start and stop; Derived by automated
                     computational analysis using gene prediction method:
                     GeneMarkS+."
                     /pseudo
                     /codon_start=3
                     /transl_table=11
                     /product="glycerol acyltransferase"
BASE COUNT       86 a     38 c     42 g     89 t
ORIGIN      
        1 ttaagaaaat tccgacaact gttgcgaatt ttgttgaagg cacacgtttt tcaaaggaaa
       61 aacatgattt acaaaaatca ccttatcatt atttattacg acccaaggca gcaggtattg
      121 cctctagtct tgctatttta ggtgattttt ttcataaaat tctgaatgta acgattattt
      181 accctccggg taaagtcagt ttattcgatt ttttatcagg gagtataaaa aaaataatta
      241 ttgatgtgga aacaa
//
LOCUS       contig_425               258 bp    DNA     linear   BCT 05-AUG-2016
DEFINITION  Rickettsiella grylli strain TrM1, whole genome shotgun sequence.
ACCESSION   
VERSION
DBLINK      BioProject: PRJNA336565
            BioSample: SAMN05513358
KEYWORDS    WGS.
SOURCE      Rickettsiella grylli
  ORGANISM  Rickettsiella grylli
            Bacteria; Proteobacteria; Gammaproteobacteria; Legionellales;
            Coxiellaceae; Rickettsiella.
REFERENCE   1  (bases 1 to 258)
  AUTHORS   Chandler,C.H. and Wang,Y.
  TITLE     Candidate pathogenicity islands in the genome of 'Candidatus
            Rickettsiella isopodorum', an intracellular bacterium infecting
            terrestrial isopod crustaceans
  JOURNAL   Unpublished
REFERENCE   2  (bases 1 to 258)
  AUTHORS   Chandler,C.H. and Wang,Y.
  TITLE     Direct Submission
  JOURNAL   Submitted (05-AUG-2016) Department of Biological Sciences, SUNY
            Oswego, 30 Centennial Dr., Oswego, NY 13126, USA
COMMENT     Annotation was added by the NCBI Prokaryotic Genome Annotation
            Pipeline (released 2013). Information about the Pipeline can be
            found here: https://www.ncbi.nlm.nih.gov/genome/annotation_prok/
            
            ##Genome-Assembly-Data-START##
            Assembly Method        :: SOAPdenovo v. 2.01
            Genome Representation  :: Full
            Expected Final Version :: Yes
            Genome Coverage        :: 20.0x
            Sequencing Technology  :: Illumina HiSeq
            ##Genome-Assembly-Data-END##
            
            ##Genome-Annotation-Data-START##
            Annotation Provider               :: NCBI
            Annotation Date                   :: 08/09/2016 11:20:01
            Annotation Pipeline               :: NCBI Prokaryotic Genome
                                                 Annotation Pipeline
            Annotation Method                 :: Best-placed reference protein
                                                 set; GeneMarkS+
            Annotation Software revision      :: 3.3
            Features Annotated                :: Gene; CDS; rRNA; tRNA; ncRNA;
                                                 repeat_region
            Genes (total)                     :: 1,454
            CDS (total)                       :: 1,411
            Genes (coding)                    :: 1,074
            CDS (coding)                      :: 1,074
            Genes (RNA)                       :: 43
            rRNAs                             :: 1, 2, 2 (5S, 16S, 23S)
            complete rRNAs                    :: 1 (5S)
            partial rRNAs                     :: 2, 2 (16S, 23S)
            tRNAs                             :: 34
            ncRNAs                            :: 4
            Pseudo Genes (total)              :: 337
            Pseudo Genes (ambiguous residues) :: 0 of 337
            Pseudo Genes (frameshifted)       :: 7 of 337
            Pseudo Genes (incomplete)         :: 328 of 337
            Pseudo Genes (internal stop)      :: 3 of 337
            Pseudo Genes (multiple problems)  :: 1 of 337
            ##Genome-Annotation-Data-END##
FEATURES             Location/Qualifiers
     source          1..258
                     /organism="Rickettsiella grylli"
                     /mol_type="genomic DNA"
                     /strain="TrM1"
                     /isolation_source="SUNY Oswego Rice Creek Field Station"
                     /host="Trachelipus rathkei"
                     /db_xref="taxon:59196"
                     /country="USA: Oswego, New York"
                     /collection_date="May-2013"
     gene            complement(1..258)
                     /locus_tag="BEV13_00135"
                     /pseudo
     CDS             complement(1..258)
                     /locus_tag="BEV13_00135"
                     /inference="COORDINATES: ab initio prediction:GeneMarkS+"
                     /note="incomplete; too short partial abutting assembly
                     gap; missing start and stop; Derived by automated
                     computational analysis using gene prediction method:
                     GeneMarkS+."
                     /pseudo
                     /codon_start=2
                     /transl_table=11
                     /product="hypothetical protein"
BASE COUNT       75 a     33 c     40 g    110 t
ORIGIN      
        1 atagcttcgg cctgtttgtt gccaacacct tcaatttgtg ccttcgcttt attaaaattc
       61 tgattaaaag ggagatcata atcttgaata gcttttataa caggctttat aattaaatcg
      121 gcttcattag ttttggtata gattacggaa atttttaata aatcattgta gtttattgga
      181 tagttattga tttgttgttc gaataattgt tttgtaaagt tttgataaat tttaaccaca
      241 ttttcattac gttctaac
//
LOCUS       contig_426               258 bp    DNA     linear   BCT 05-AUG-2016
DEFINITION  Rickettsiella grylli strain TrM1, whole genome shotgun sequence.
ACCESSION   
VERSION
DBLINK      BioProject: PRJNA336565
            BioSample: SAMN05513358
KEYWORDS    WGS.
SOURCE      Rickettsiella grylli
  ORGANISM  Rickettsiella grylli
            Bacteria; Proteobacteria; Gammaproteobacteria; Legionellales;
            Coxiellaceae; Rickettsiella.
REFERENCE   1  (bases 1 to 258)
  AUTHORS   Chandler,C.H. and Wang,Y.
  TITLE     Candidate pathogenicity islands in the genome of 'Candidatus
            Rickettsiella isopodorum', an intracellular bacterium infecting
            terrestrial isopod crustaceans
  JOURNAL   Unpublished
REFERENCE   2  (bases 1 to 258)
  AUTHORS   Chandler,C.H. and Wang,Y.
  TITLE     Direct Submission
  JOURNAL   Submitted (05-AUG-2016) Department of Biological Sciences, SUNY
            Oswego, 30 Centennial Dr., Oswego, NY 13126, USA
COMMENT     Annotation was added by the NCBI Prokaryotic Genome Annotation
            Pipeline (released 2013). Information about the Pipeline can be
            found here: https://www.ncbi.nlm.nih.gov/genome/annotation_prok/
            
            ##Genome-Assembly-Data-START##
            Assembly Method        :: SOAPdenovo v. 2.01
            Genome Representation  :: Full
            Expected Final Version :: Yes
            Genome Coverage        :: 20.0x
            Sequencing Technology  :: Illumina HiSeq
            ##Genome-Assembly-Data-END##
            
            ##Genome-Annotation-Data-START##
            Annotation Provider               :: NCBI
            Annotation Date                   :: 08/09/2016 11:20:01
            Annotation Pipeline               :: NCBI Prokaryotic Genome
                                                 Annotation Pipeline
            Annotation Method                 :: Best-placed reference protein
                                                 set; GeneMarkS+
            Annotation Software revision      :: 3.3
            Features Annotated                :: Gene; CDS; rRNA; tRNA; ncRNA;
                                                 repeat_region
            Genes (total)                     :: 1,454
            CDS (total)                       :: 1,411
            Genes (coding)                    :: 1,074
            CDS (coding)                      :: 1,074
            Genes (RNA)                       :: 43
            rRNAs                             :: 1, 2, 2 (5S, 16S, 23S)
            complete rRNAs                    :: 1 (5S)
            partial rRNAs                     :: 2, 2 (16S, 23S)
            tRNAs                             :: 34
            ncRNAs                            :: 4
            Pseudo Genes (total)              :: 337
            Pseudo Genes (ambiguous residues) :: 0 of 337
            Pseudo Genes (frameshifted)       :: 7 of 337
            Pseudo Genes (incomplete)         :: 328 of 337
            Pseudo Genes (internal stop)      :: 3 of 337
            Pseudo Genes (multiple problems)  :: 1 of 337
            ##Genome-Annotation-Data-END##
FEATURES             Location/Qualifiers
     source          1..258
                     /organism="Rickettsiella grylli"
                     /mol_type="genomic DNA"
                     /strain="TrM1"
                     /isolation_source="SUNY Oswego Rice Creek Field Station"
                     /host="Trachelipus rathkei"
                     /db_xref="taxon:59196"
                     /country="USA: Oswego, New York"
                     /collection_date="May-2013"
     gene            1..258
                     /locus_tag="BEV13_00140"
                     /pseudo
     CDS             1..258
                     /locus_tag="BEV13_00140"
                     /inference="COORDINATES: ab initio prediction:GeneMarkS+"
                     /note="incomplete; too short partial abutting assembly
                     gap; missing start and stop; Derived by automated
                     computational analysis using gene prediction method:
                     GeneMarkS+."
                     /pseudo
                     /codon_start=3
                     /transl_table=11
                     /product="MFS transporter"
BASE COUNT       70 a     39 c     47 g    102 t
ORIGIN      
        1 tcaataaacg ggtttctgtt atgttgacac agggttttat tgcattcatt tctagtctat
       61 tgattattta tatcaatcag tttccgcttt ggttattggg cgttttatta tttatatttg
      121 ggtttagtac cagtgcattt atgttaggtt tcacattagg cagagaatta aataaaataa
      181 ccgttgcagc aacgatcatc gctttaatta atacaggtga tattatcttt agtgcgctca
      241 cccaaccttt aataggga
//
LOCUS       contig_427               258 bp    DNA     linear   BCT 05-AUG-2016
DEFINITION  Rickettsiella grylli strain TrM1, whole genome shotgun sequence.
ACCESSION   
VERSION
DBLINK      BioProject: PRJNA336565
            BioSample: SAMN05513358
KEYWORDS    WGS.
SOURCE      Rickettsiella grylli
  ORGANISM  Rickettsiella grylli
            Bacteria; Proteobacteria; Gammaproteobacteria; Legionellales;
            Coxiellaceae; Rickettsiella.
REFERENCE   1  (bases 1 to 258)
  AUTHORS   Chandler,C.H. and Wang,Y.
  TITLE     Candidate pathogenicity islands in the genome of 'Candidatus
            Rickettsiella isopodorum', an intracellular bacterium infecting
            terrestrial isopod crustaceans
  JOURNAL   Unpublished
REFERENCE   2  (bases 1 to 258)
  AUTHORS   Chandler,C.H. and Wang,Y.
  TITLE     Direct Submission
  JOURNAL   Submitted (05-AUG-2016) Department of Biological Sciences, SUNY
            Oswego, 30 Centennial Dr., Oswego, NY 13126, USA
COMMENT     Annotation was added by the NCBI Prokaryotic Genome Annotation
            Pipeline (released 2013). Information about the Pipeline can be
            found here: https://www.ncbi.nlm.nih.gov/genome/annotation_prok/
            
            ##Genome-Assembly-Data-START##
            Assembly Method        :: SOAPdenovo v. 2.01
            Genome Representation  :: Full
            Expected Final Version :: Yes
            Genome Coverage        :: 20.0x
            Sequencing Technology  :: Illumina HiSeq
            ##Genome-Assembly-Data-END##
            
            ##Genome-Annotation-Data-START##
            Annotation Provider               :: NCBI
            Annotation Date                   :: 08/09/2016 11:20:01
            Annotation Pipeline               :: NCBI Prokaryotic Genome
                                                 Annotation Pipeline
            Annotation Method                 :: Best-placed reference protein
                                                 set; GeneMarkS+
            Annotation Software revision      :: 3.3
            Features Annotated                :: Gene; CDS; rRNA; tRNA; ncRNA;
                                                 repeat_region
            Genes (total)                     :: 1,454
            CDS (total)                       :: 1,411
            Genes (coding)                    :: 1,074
            CDS (coding)                      :: 1,074
            Genes (RNA)                       :: 43
            rRNAs                             :: 1, 2, 2 (5S, 16S, 23S)
            complete rRNAs                    :: 1 (5S)
            partial rRNAs                     :: 2, 2 (16S, 23S)
            tRNAs                             :: 34
            ncRNAs                            :: 4
            Pseudo Genes (total)              :: 337
            Pseudo Genes (ambiguous residues) :: 0 of 337
            Pseudo Genes (frameshifted)       :: 7 of 337
            Pseudo Genes (incomplete)         :: 328 of 337
            Pseudo Genes (internal stop)      :: 3 of 337
            Pseudo Genes (multiple problems)  :: 1 of 337
            ##Genome-Annotation-Data-END##
FEATURES             Location/Qualifiers
     source          1..258
                     /organism="Rickettsiella grylli"
                     /mol_type="genomic DNA"
                     /strain="TrM1"
                     /isolation_source="SUNY Oswego Rice Creek Field Station"
                     /host="Trachelipus rathkei"
                     /db_xref="taxon:59196"
                     /country="USA: Oswego, New York"
                     /collection_date="May-2013"
     gene            1..185
                     /locus_tag="BEV13_00145"
                     /pseudo
     CDS             1..185
                     /locus_tag="BEV13_00145"
                     /inference="COORDINATES: ab initio prediction:GeneMarkS+"
                     /note="incomplete; too short partial abutting assembly
                     gap; missing start; Derived by automated computational
                     analysis using gene prediction method: GeneMarkS+."
                     /pseudo
                     /codon_start=3
                     /transl_table=11
                     /product="hypothetical protein"
BASE COUNT       67 a     46 c     50 g     95 t
ORIGIN      
        1 ttagtgcgct cacccaacct ttaataggga agttattaga tgccaattgg cgcggtggcg
       61 tgatatccgg cgtacccggt ttttcttccg tggaatacca tcatgccttg agcattttgc
      121 ccatctatat tgtattgtct ttagtgttat tattttttat gcgtgatcga gacccaaaca
      181 aatagaaaat taaatttatt tttttcaaga tttacgggat taaattggcg ataacattcg
      241 ttttataatc tgattgca
//
LOCUS       contig_428               260 bp    DNA     linear   BCT 05-AUG-2016
DEFINITION  Rickettsiella grylli strain TrM1, whole genome shotgun sequence.
ACCESSION   
VERSION
DBLINK      BioProject: PRJNA336565
            BioSample: SAMN05513358
KEYWORDS    WGS.
SOURCE      Rickettsiella grylli
  ORGANISM  Rickettsiella grylli
            Bacteria; Proteobacteria; Gammaproteobacteria; Legionellales;
            Coxiellaceae; Rickettsiella.
REFERENCE   1  (bases 1 to 260)
  AUTHORS   Chandler,C.H. and Wang,Y.
  TITLE     Candidate pathogenicity islands in the genome of 'Candidatus
            Rickettsiella isopodorum', an intracellular bacterium infecting
            terrestrial isopod crustaceans
  JOURNAL   Unpublished
REFERENCE   2  (bases 1 to 260)
  AUTHORS   Chandler,C.H. and Wang,Y.
  TITLE     Direct Submission
  JOURNAL   Submitted (05-AUG-2016) Department of Biological Sciences, SUNY
            Oswego, 30 Centennial Dr., Oswego, NY 13126, USA
COMMENT     Annotation was added by the NCBI Prokaryotic Genome Annotation
            Pipeline (released 2013). Information about the Pipeline can be
            found here: https://www.ncbi.nlm.nih.gov/genome/annotation_prok/
            
            ##Genome-Assembly-Data-START##
            Assembly Method        :: SOAPdenovo v. 2.01
            Genome Representation  :: Full
            Expected Final Version :: Yes
            Genome Coverage        :: 20.0x
            Sequencing Technology  :: Illumina HiSeq
            ##Genome-Assembly-Data-END##
            
            ##Genome-Annotation-Data-START##
            Annotation Provider               :: NCBI
            Annotation Date                   :: 08/09/2016 11:20:01
            Annotation Pipeline               :: NCBI Prokaryotic Genome
                                                 Annotation Pipeline
            Annotation Method                 :: Best-placed reference protein
                                                 set; GeneMarkS+
            Annotation Software revision      :: 3.3
            Features Annotated                :: Gene; CDS; rRNA; tRNA; ncRNA;
                                                 repeat_region
            Genes (total)                     :: 1,454
            CDS (total)                       :: 1,411
            Genes (coding)                    :: 1,074
            CDS (coding)                      :: 1,074
            Genes (RNA)                       :: 43
            rRNAs                             :: 1, 2, 2 (5S, 16S, 23S)
            complete rRNAs                    :: 1 (5S)
            partial rRNAs                     :: 2, 2 (16S, 23S)
            tRNAs                             :: 34
            ncRNAs                            :: 4
            Pseudo Genes (total)              :: 337
            Pseudo Genes (ambiguous residues) :: 0 of 337
            Pseudo Genes (frameshifted)       :: 7 of 337
            Pseudo Genes (incomplete)         :: 328 of 337
            Pseudo Genes (internal stop)      :: 3 of 337
            Pseudo Genes (multiple problems)  :: 1 of 337
            ##Genome-Annotation-Data-END##
FEATURES             Location/Qualifiers
     source          1..260
                     /organism="Rickettsiella grylli"
                     /mol_type="genomic DNA"
                     /strain="TrM1"
                     /isolation_source="SUNY Oswego Rice Creek Field Station"
                     /host="Trachelipus rathkei"
                     /db_xref="taxon:59196"
                     /country="USA: Oswego, New York"
                     /collection_date="May-2013"
     gene            1..260
                     /locus_tag="BEV13_00150"
                     /pseudo
     CDS             1..260
                     /locus_tag="BEV13_00150"
                     /inference="EXISTENCE: similar to AA
                     sequence:RefSeq:WP_006035107.1"
                     /note="incomplete; too short partial abutting assembly
                     gap; missing start and stop; Derived by automated
                     computational analysis using gene prediction method:
                     Protein Homology."
                     /pseudo
                     /codon_start=2
                     /transl_table=11
                     /product="taurine catabolism dioxygenase TauD"
BASE COUNT      104 a     31 c     39 g     86 t
ORIGIN      
        1 aggaattttg cacgctcata atgaaaaaga tagttttata tggaatatta agatatcgag
       61 agaaaataaa aaacaattgc ctagatcaca taaagattat gaatttcact ttcatactga
      121 ttgttcctat gaagaaaatg tacctgatta ttttgcacta tatgtattac atgcagatca
      181 aaaaatggga ggtagcaatt taattgttga tagtaaaata ttacttaatt cgttatctaa
      241 agaaactctc aaagtattac
//
LOCUS       contig_429               261 bp    DNA     linear   BCT 05-AUG-2016
DEFINITION  Rickettsiella grylli strain TrM1, whole genome shotgun sequence.
ACCESSION   
VERSION
DBLINK      BioProject: PRJNA336565
            BioSample: SAMN05513358
KEYWORDS    WGS.
SOURCE      Rickettsiella grylli
  ORGANISM  Rickettsiella grylli
            Bacteria; Proteobacteria; Gammaproteobacteria; Legionellales;
            Coxiellaceae; Rickettsiella.
REFERENCE   1  (bases 1 to 261)
  AUTHORS   Chandler,C.H. and Wang,Y.
  TITLE     Candidate pathogenicity islands in the genome of 'Candidatus
            Rickettsiella isopodorum', an intracellular bacterium infecting
            terrestrial isopod crustaceans
  JOURNAL   Unpublished
REFERENCE   2  (bases 1 to 261)
  AUTHORS   Chandler,C.H. and Wang,Y.
  TITLE     Direct Submission
  JOURNAL   Submitted (05-AUG-2016) Department of Biological Sciences, SUNY
            Oswego, 30 Centennial Dr., Oswego, NY 13126, USA
COMMENT     Annotation was added by the NCBI Prokaryotic Genome Annotation
            Pipeline (released 2013). Information about the Pipeline can be
            found here: https://www.ncbi.nlm.nih.gov/genome/annotation_prok/
            
            ##Genome-Assembly-Data-START##
            Assembly Method        :: SOAPdenovo v. 2.01
            Genome Representation  :: Full
            Expected Final Version :: Yes
            Genome Coverage        :: 20.0x
            Sequencing Technology  :: Illumina HiSeq
            ##Genome-Assembly-Data-END##
            
            ##Genome-Annotation-Data-START##
            Annotation Provider               :: NCBI
            Annotation Date                   :: 08/09/2016 11:20:01
            Annotation Pipeline               :: NCBI Prokaryotic Genome
                                                 Annotation Pipeline
            Annotation Method                 :: Best-placed reference protein
                                                 set; GeneMarkS+
            Annotation Software revision      :: 3.3
            Features Annotated                :: Gene; CDS; rRNA; tRNA; ncRNA;
                                                 repeat_region
            Genes (total)                     :: 1,454
            CDS (total)                       :: 1,411
            Genes (coding)                    :: 1,074
            CDS (coding)                      :: 1,074
            Genes (RNA)                       :: 43
            rRNAs                             :: 1, 2, 2 (5S, 16S, 23S)
            complete rRNAs                    :: 1 (5S)
            partial rRNAs                     :: 2, 2 (16S, 23S)
            tRNAs                             :: 34
            ncRNAs                            :: 4
            Pseudo Genes (total)              :: 337
            Pseudo Genes (ambiguous residues) :: 0 of 337
            Pseudo Genes (frameshifted)       :: 7 of 337
            Pseudo Genes (incomplete)         :: 328 of 337
            Pseudo Genes (internal stop)      :: 3 of 337
            Pseudo Genes (multiple problems)  :: 1 of 337
            ##Genome-Annotation-Data-END##
FEATURES             Location/Qualifiers
     source          1..261
                     /organism="Rickettsiella grylli"
                     /mol_type="genomic DNA"
                     /strain="TrM1"
                     /isolation_source="SUNY Oswego Rice Creek Field Station"
                     /host="Trachelipus rathkei"
                     /db_xref="taxon:59196"
                     /country="USA: Oswego, New York"
                     /collection_date="May-2013"
BASE COUNT       87 a     56 c     35 g     83 t
ORIGIN      
        1 ttccttattt gtcgttaaac agatatgtct atattatcat tcattatcta aaatgataat
       61 aggaaatctc aattgttaac aagcgttcca tatcgaatcg tccacgcacc atactactca
      121 taccagtgac ggcaaaaaca gctacagtta ttggcctatt taaagaaaat gagaccagtt
      181 aaattcagga tcaatatcct ccaaaagcca catgaatgcc cccgctgttt gcaatggctt
      241 tttatccaat tttttatata c
//
LOCUS       contig_430               265 bp    DNA     linear   BCT 05-AUG-2016
DEFINITION  Rickettsiella grylli strain TrM1, whole genome shotgun sequence.
ACCESSION   
VERSION
DBLINK      BioProject: PRJNA336565
            BioSample: SAMN05513358
KEYWORDS    WGS.
SOURCE      Rickettsiella grylli
  ORGANISM  Rickettsiella grylli
            Bacteria; Proteobacteria; Gammaproteobacteria; Legionellales;
            Coxiellaceae; Rickettsiella.
REFERENCE   1  (bases 1 to 265)
  AUTHORS   Chandler,C.H. and Wang,Y.
  TITLE     Candidate pathogenicity islands in the genome of 'Candidatus
            Rickettsiella isopodorum', an intracellular bacterium infecting
            terrestrial isopod crustaceans
  JOURNAL   Unpublished
REFERENCE   2  (bases 1 to 265)
  AUTHORS   Chandler,C.H. and Wang,Y.
  TITLE     Direct Submission
  JOURNAL   Submitted (05-AUG-2016) Department of Biological Sciences, SUNY
            Oswego, 30 Centennial Dr., Oswego, NY 13126, USA
COMMENT     Annotation was added by the NCBI Prokaryotic Genome Annotation
            Pipeline (released 2013). Information about the Pipeline can be
            found here: https://www.ncbi.nlm.nih.gov/genome/annotation_prok/
            
            ##Genome-Assembly-Data-START##
            Assembly Method        :: SOAPdenovo v. 2.01
            Genome Representation  :: Full
            Expected Final Version :: Yes
            Genome Coverage        :: 20.0x
            Sequencing Technology  :: Illumina HiSeq
            ##Genome-Assembly-Data-END##
            
            ##Genome-Annotation-Data-START##
            Annotation Provider               :: NCBI
            Annotation Date                   :: 08/09/2016 11:20:01
            Annotation Pipeline               :: NCBI Prokaryotic Genome
                                                 Annotation Pipeline
            Annotation Method                 :: Best-placed reference protein
                                                 set; GeneMarkS+
            Annotation Software revision      :: 3.3
            Features Annotated                :: Gene; CDS; rRNA; tRNA; ncRNA;
                                                 repeat_region
            Genes (total)                     :: 1,454
            CDS (total)                       :: 1,411
            Genes (coding)                    :: 1,074
            CDS (coding)                      :: 1,074
            Genes (RNA)                       :: 43
            rRNAs                             :: 1, 2, 2 (5S, 16S, 23S)
            complete rRNAs                    :: 1 (5S)
            partial rRNAs                     :: 2, 2 (16S, 23S)
            tRNAs                             :: 34
            ncRNAs                            :: 4
            Pseudo Genes (total)              :: 337
            Pseudo Genes (ambiguous residues) :: 0 of 337
            Pseudo Genes (frameshifted)       :: 7 of 337
            Pseudo Genes (incomplete)         :: 328 of 337
            Pseudo Genes (internal stop)      :: 3 of 337
            Pseudo Genes (multiple problems)  :: 1 of 337
            ##Genome-Annotation-Data-END##
FEATURES             Location/Qualifiers
     source          1..265
                     /organism="Rickettsiella grylli"
                     /mol_type="genomic DNA"
                     /strain="TrM1"
                     /isolation_source="SUNY Oswego Rice Creek Field Station"
                     /host="Trachelipus rathkei"
                     /db_xref="taxon:59196"
                     /country="USA: Oswego, New York"
                     /collection_date="May-2013"
     gene            complement(1..237)
                     /locus_tag="BEV13_00155"
                     /pseudo
     CDS             complement(1..237)
                     /locus_tag="BEV13_00155"
                     /inference="COORDINATES: ab initio prediction:GeneMarkS+"
                     /note="incomplete; too short partial abutting assembly
                     gap; missing stop; Derived by automated computational
                     analysis using gene prediction method: GeneMarkS+."
                     /pseudo
                     /codon_start=1
                     /transl_table=11
                     /product="hypothetical protein"
BASE COUNT       57 a     77 c     47 g     84 t
ORIGIN      
        1 acccgcacct gttagttcaa taggtccact tcctccgacg tgaaatcctt cggcatcctc
       61 ggctcccgat acattaatct ttgttccctt gagttcgacg ttgccgctac tcgtttccgc
      121 ggttgaaaac cctgttgcgg cttgtccatt tccatctacc gtgattgtgc ctgcatctat
      181 tttaatagca ccacttcctg agcaaagaac tccttgagct aaaataccac cgatcacttc
      241 aattttagga tttctagctg tgtaa
//
LOCUS       contig_431               268 bp    DNA     linear   BCT 05-AUG-2016
DEFINITION  Rickettsiella grylli strain TrM1, whole genome shotgun sequence.
ACCESSION   
VERSION
DBLINK      BioProject: PRJNA336565
            BioSample: SAMN05513358
KEYWORDS    WGS.
SOURCE      Rickettsiella grylli
  ORGANISM  Rickettsiella grylli
            Bacteria; Proteobacteria; Gammaproteobacteria; Legionellales;
            Coxiellaceae; Rickettsiella.
REFERENCE   1  (bases 1 to 268)
  AUTHORS   Chandler,C.H. and Wang,Y.
  TITLE     Candidate pathogenicity islands in the genome of 'Candidatus
            Rickettsiella isopodorum', an intracellular bacterium infecting
            terrestrial isopod crustaceans
  JOURNAL   Unpublished
REFERENCE   2  (bases 1 to 268)
  AUTHORS   Chandler,C.H. and Wang,Y.
  TITLE     Direct Submission
  JOURNAL   Submitted (05-AUG-2016) Department of Biological Sciences, SUNY
            Oswego, 30 Centennial Dr., Oswego, NY 13126, USA
COMMENT     Annotation was added by the NCBI Prokaryotic Genome Annotation
            Pipeline (released 2013). Information about the Pipeline can be
            found here: https://www.ncbi.nlm.nih.gov/genome/annotation_prok/
            
            ##Genome-Assembly-Data-START##
            Assembly Method        :: SOAPdenovo v. 2.01
            Genome Representation  :: Full
            Expected Final Version :: Yes
            Genome Coverage        :: 20.0x
            Sequencing Technology  :: Illumina HiSeq
            ##Genome-Assembly-Data-END##
            
            ##Genome-Annotation-Data-START##
            Annotation Provider               :: NCBI
            Annotation Date                   :: 08/09/2016 11:20:01
            Annotation Pipeline               :: NCBI Prokaryotic Genome
                                                 Annotation Pipeline
            Annotation Method                 :: Best-placed reference protein
                                                 set; GeneMarkS+
            Annotation Software revision      :: 3.3
            Features Annotated                :: Gene; CDS; rRNA; tRNA; ncRNA;
                                                 repeat_region
            Genes (total)                     :: 1,454
            CDS (total)                       :: 1,411
            Genes (coding)                    :: 1,074
            CDS (coding)                      :: 1,074
            Genes (RNA)                       :: 43
            rRNAs                             :: 1, 2, 2 (5S, 16S, 23S)
            complete rRNAs                    :: 1 (5S)
            partial rRNAs                     :: 2, 2 (16S, 23S)
            tRNAs                             :: 34
            ncRNAs                            :: 4
            Pseudo Genes (total)              :: 337
            Pseudo Genes (ambiguous residues) :: 0 of 337
            Pseudo Genes (frameshifted)       :: 7 of 337
            Pseudo Genes (incomplete)         :: 328 of 337
            Pseudo Genes (internal stop)      :: 3 of 337
            Pseudo Genes (multiple problems)  :: 1 of 337
            ##Genome-Annotation-Data-END##
FEATURES             Location/Qualifiers
     source          1..268
                     /organism="Rickettsiella grylli"
                     /mol_type="genomic DNA"
                     /strain="TrM1"
                     /isolation_source="SUNY Oswego Rice Creek Field Station"
                     /host="Trachelipus rathkei"
                     /db_xref="taxon:59196"
                     /country="USA: Oswego, New York"
                     /collection_date="May-2013"
     gene            complement(1..268)
                     /locus_tag="BEV13_00160"
                     /pseudo
     CDS             complement(1..268)
                     /locus_tag="BEV13_00160"
                     /inference="COORDINATES: ab initio prediction:GeneMarkS+"
                     /note="incomplete; too short partial abutting assembly
                     gap; missing start and stop; Derived by automated
                     computational analysis using gene prediction method:
                     GeneMarkS+."
                     /pseudo
                     /codon_start=2
                     /transl_table=11
                     /product="hypothetical protein"
BASE COUNT       53 a     80 c     52 g     83 t
ORIGIN      
        1 acccgcacct gttagttcaa taggtccact tcctccgacg tcaagtcctc gcgttctatc
       61 accccccgac acattaatct ttgttccctt gagttcgacg ttgctgctac tcgtgctcgt
      121 ggttgaaaac cctgtggccg cggcttgtcc atttccatct accgtgattg tgcctgcctc
      181 tgttttaata gcaccacttc ctgaggaaag aactccttga gctgaagtac caccgatcac
      241 ttcaatttta ggatttctag ctgtgtaa
//
LOCUS       contig_432               270 bp    DNA     linear   BCT 05-AUG-2016
DEFINITION  Rickettsiella grylli strain TrM1, whole genome shotgun sequence.
ACCESSION   
VERSION
DBLINK      BioProject: PRJNA336565
            BioSample: SAMN05513358
KEYWORDS    WGS.
SOURCE      Rickettsiella grylli
  ORGANISM  Rickettsiella grylli
            Bacteria; Proteobacteria; Gammaproteobacteria; Legionellales;
            Coxiellaceae; Rickettsiella.
REFERENCE   1  (bases 1 to 270)
  AUTHORS   Chandler,C.H. and Wang,Y.
  TITLE     Candidate pathogenicity islands in the genome of 'Candidatus
            Rickettsiella isopodorum', an intracellular bacterium infecting
            terrestrial isopod crustaceans
  JOURNAL   Unpublished
REFERENCE   2  (bases 1 to 270)
  AUTHORS   Chandler,C.H. and Wang,Y.
  TITLE     Direct Submission
  JOURNAL   Submitted (05-AUG-2016) Department of Biological Sciences, SUNY
            Oswego, 30 Centennial Dr., Oswego, NY 13126, USA
COMMENT     Annotation was added by the NCBI Prokaryotic Genome Annotation
            Pipeline (released 2013). Information about the Pipeline can be
            found here: https://www.ncbi.nlm.nih.gov/genome/annotation_prok/
            
            ##Genome-Assembly-Data-START##
            Assembly Method        :: SOAPdenovo v. 2.01
            Genome Representation  :: Full
            Expected Final Version :: Yes
            Genome Coverage        :: 20.0x
            Sequencing Technology  :: Illumina HiSeq
            ##Genome-Assembly-Data-END##
            
            ##Genome-Annotation-Data-START##
            Annotation Provider               :: NCBI
            Annotation Date                   :: 08/09/2016 11:20:01
            Annotation Pipeline               :: NCBI Prokaryotic Genome
                                                 Annotation Pipeline
            Annotation Method                 :: Best-placed reference protein
                                                 set; GeneMarkS+
            Annotation Software revision      :: 3.3
            Features Annotated                :: Gene; CDS; rRNA; tRNA; ncRNA;
                                                 repeat_region
            Genes (total)                     :: 1,454
            CDS (total)                       :: 1,411
            Genes (coding)                    :: 1,074
            CDS (coding)                      :: 1,074
            Genes (RNA)                       :: 43
            rRNAs                             :: 1, 2, 2 (5S, 16S, 23S)
            complete rRNAs                    :: 1 (5S)
            partial rRNAs                     :: 2, 2 (16S, 23S)
            tRNAs                             :: 34
            ncRNAs                            :: 4
            Pseudo Genes (total)              :: 337
            Pseudo Genes (ambiguous residues) :: 0 of 337
            Pseudo Genes (frameshifted)       :: 7 of 337
            Pseudo Genes (incomplete)         :: 328 of 337
            Pseudo Genes (internal stop)      :: 3 of 337
            Pseudo Genes (multiple problems)  :: 1 of 337
            ##Genome-Annotation-Data-END##
FEATURES             Location/Qualifiers
     source          1..270
                     /organism="Rickettsiella grylli"
                     /mol_type="genomic DNA"
                     /strain="TrM1"
                     /isolation_source="SUNY Oswego Rice Creek Field Station"
                     /host="Trachelipus rathkei"
                     /db_xref="taxon:59196"
                     /country="USA: Oswego, New York"
                     /collection_date="May-2013"
     gene            complement(1..196)
                     /locus_tag="BEV13_00165"
                     /pseudo
     CDS             complement(1..196)
                     /locus_tag="BEV13_00165"
                     /inference="EXISTENCE: similar to AA
                     sequence:RefSeq:WP_006035118.1"
                     /note="incomplete; too short partial abutting assembly
                     gap; missing stop; Derived by automated computational
                     analysis using gene prediction method: Protein Homology."
                     /pseudo
                     /codon_start=1
                     /transl_table=11
                     /product="D-glycero-beta-D-manno-heptose-1,7-bisphosphate
                     7-phosphatase"
BASE COUNT       75 a     67 c     34 g     94 t
ORIGIN      
        1 cggtgtaaag accacgcccc acacccgctt gatttgttgc cacaacaacc gtataacctg
       61 tctggctcaa taacccaata gcctctaaac tacctggaag tggcaaccat tcttcaggtg
      121 ttttaatgta atttttcgat tcaacattga tgacaccatc ccgatccaga ataataaatg
      181 ctctattttt agccattttt tatctccttt taagtctttc ttaatctaga agacttatac
      241 tttcattttt ttcacccatt ttacagtata
//
LOCUS       contig_433               271 bp    DNA     linear   BCT 05-AUG-2016
DEFINITION  Rickettsiella grylli strain TrM1, whole genome shotgun sequence.
ACCESSION   
VERSION
DBLINK      BioProject: PRJNA336565
            BioSample: SAMN05513358
KEYWORDS    WGS.
SOURCE      Rickettsiella grylli
  ORGANISM  Rickettsiella grylli
            Bacteria; Proteobacteria; Gammaproteobacteria; Legionellales;
            Coxiellaceae; Rickettsiella.
REFERENCE   1  (bases 1 to 271)
  AUTHORS   Chandler,C.H. and Wang,Y.
  TITLE     Candidate pathogenicity islands in the genome of 'Candidatus
            Rickettsiella isopodorum', an intracellular bacterium infecting
            terrestrial isopod crustaceans
  JOURNAL   Unpublished
REFERENCE   2  (bases 1 to 271)
  AUTHORS   Chandler,C.H. and Wang,Y.
  TITLE     Direct Submission
  JOURNAL   Submitted (05-AUG-2016) Department of Biological Sciences, SUNY
            Oswego, 30 Centennial Dr., Oswego, NY 13126, USA
COMMENT     Annotation was added by the NCBI Prokaryotic Genome Annotation
            Pipeline (released 2013). Information about the Pipeline can be
            found here: https://www.ncbi.nlm.nih.gov/genome/annotation_prok/
            
            ##Genome-Assembly-Data-START##
            Assembly Method        :: SOAPdenovo v. 2.01
            Genome Representation  :: Full
            Expected Final Version :: Yes
            Genome Coverage        :: 20.0x
            Sequencing Technology  :: Illumina HiSeq
            ##Genome-Assembly-Data-END##
            
            ##Genome-Annotation-Data-START##
            Annotation Provider               :: NCBI
            Annotation Date                   :: 08/09/2016 11:20:01
            Annotation Pipeline               :: NCBI Prokaryotic Genome
                                                 Annotation Pipeline
            Annotation Method                 :: Best-placed reference protein
                                                 set; GeneMarkS+
            Annotation Software revision      :: 3.3
            Features Annotated                :: Gene; CDS; rRNA; tRNA; ncRNA;
                                                 repeat_region
            Genes (total)                     :: 1,454
            CDS (total)                       :: 1,411
            Genes (coding)                    :: 1,074
            CDS (coding)                      :: 1,074
            Genes (RNA)                       :: 43
            rRNAs                             :: 1, 2, 2 (5S, 16S, 23S)
            complete rRNAs                    :: 1 (5S)
            partial rRNAs                     :: 2, 2 (16S, 23S)
            tRNAs                             :: 34
            ncRNAs                            :: 4
            Pseudo Genes (total)              :: 337
            Pseudo Genes (ambiguous residues) :: 0 of 337
            Pseudo Genes (frameshifted)       :: 7 of 337
            Pseudo Genes (incomplete)         :: 328 of 337
            Pseudo Genes (internal stop)      :: 3 of 337
            Pseudo Genes (multiple problems)  :: 1 of 337
            ##Genome-Annotation-Data-END##
FEATURES             Location/Qualifiers
     source          1..271
                     /organism="Rickettsiella grylli"
                     /mol_type="genomic DNA"
                     /strain="TrM1"
                     /isolation_source="SUNY Oswego Rice Creek Field Station"
                     /host="Trachelipus rathkei"
                     /db_xref="taxon:59196"
                     /country="USA: Oswego, New York"
                     /collection_date="May-2013"
     gene            complement(1..149)
                     /locus_tag="BEV13_00170"
                     /pseudo
     CDS             complement(1..149)
                     /locus_tag="BEV13_00170"
                     /inference="COORDINATES: ab initio prediction:GeneMarkS+"
                     /note="incomplete; too short partial abutting assembly
                     gap; missing stop; Derived by automated computational
                     analysis using gene prediction method: GeneMarkS+."
                     /pseudo
                     /codon_start=1
                     /transl_table=11
                     /product="integrase"
BASE COUNT       74 a     63 c     35 g     99 t
ORIGIN      
        1 ccatatcttt cataagcacg tttccaacga tagaacgctt ccctagaaat accaaaatat
       61 cggcacgtct tgctgacatt acctgactcc tgagcatgct gaagtacttt gcatttacgg
      121 tttatatctc ttttcgcttt attattcatg aatatctcct aggctttgac aacagtttaa
      181 caaaaactgt caaccctagt tatgacatcc acaattttat ttacaggctc ttttttcgtt
      241 taaatttttt atacacctcg ttatcattgc g
//
LOCUS       contig_434               272 bp    DNA     linear   BCT 05-AUG-2016
DEFINITION  Rickettsiella grylli strain TrM1, whole genome shotgun sequence.
ACCESSION   
VERSION
DBLINK      BioProject: PRJNA336565
            BioSample: SAMN05513358
KEYWORDS    WGS.
SOURCE      Rickettsiella grylli
  ORGANISM  Rickettsiella grylli
            Bacteria; Proteobacteria; Gammaproteobacteria; Legionellales;
            Coxiellaceae; Rickettsiella.
REFERENCE   1  (bases 1 to 272)
  AUTHORS   Chandler,C.H. and Wang,Y.
  TITLE     Candidate pathogenicity islands in the genome of 'Candidatus
            Rickettsiella isopodorum', an intracellular bacterium infecting
            terrestrial isopod crustaceans
  JOURNAL   Unpublished
REFERENCE   2  (bases 1 to 272)
  AUTHORS   Chandler,C.H. and Wang,Y.
  TITLE     Direct Submission
  JOURNAL   Submitted (05-AUG-2016) Department of Biological Sciences, SUNY
            Oswego, 30 Centennial Dr., Oswego, NY 13126, USA
COMMENT     Annotation was added by the NCBI Prokaryotic Genome Annotation
            Pipeline (released 2013). Information about the Pipeline can be
            found here: https://www.ncbi.nlm.nih.gov/genome/annotation_prok/
            
            ##Genome-Assembly-Data-START##
            Assembly Method        :: SOAPdenovo v. 2.01
            Genome Representation  :: Full
            Expected Final Version :: Yes
            Genome Coverage        :: 20.0x
            Sequencing Technology  :: Illumina HiSeq
            ##Genome-Assembly-Data-END##
            
            ##Genome-Annotation-Data-START##
            Annotation Provider               :: NCBI
            Annotation Date                   :: 08/09/2016 11:20:01
            Annotation Pipeline               :: NCBI Prokaryotic Genome
                                                 Annotation Pipeline
            Annotation Method                 :: Best-placed reference protein
                                                 set; GeneMarkS+
            Annotation Software revision      :: 3.3
            Features Annotated                :: Gene; CDS; rRNA; tRNA; ncRNA;
                                                 repeat_region
            Genes (total)                     :: 1,454
            CDS (total)                       :: 1,411
            Genes (coding)                    :: 1,074
            CDS (coding)                      :: 1,074
            Genes (RNA)                       :: 43
            rRNAs                             :: 1, 2, 2 (5S, 16S, 23S)
            complete rRNAs                    :: 1 (5S)
            partial rRNAs                     :: 2, 2 (16S, 23S)
            tRNAs                             :: 34
            ncRNAs                            :: 4
            Pseudo Genes (total)              :: 337
            Pseudo Genes (ambiguous residues) :: 0 of 337
            Pseudo Genes (frameshifted)       :: 7 of 337
            Pseudo Genes (incomplete)         :: 328 of 337
            Pseudo Genes (internal stop)      :: 3 of 337
            Pseudo Genes (multiple problems)  :: 1 of 337
            ##Genome-Annotation-Data-END##
FEATURES             Location/Qualifiers
     source          1..272
                     /organism="Rickettsiella grylli"
                     /mol_type="genomic DNA"
                     /strain="TrM1"
                     /isolation_source="SUNY Oswego Rice Creek Field Station"
                     /host="Trachelipus rathkei"
                     /db_xref="taxon:59196"
                     /country="USA: Oswego, New York"
                     /collection_date="May-2013"
     gene            complement(1..272)
                     /locus_tag="BEV13_00175"
                     /pseudo
     CDS             complement(1..272)
                     /locus_tag="BEV13_00175"
                     /inference="COORDINATES: ab initio prediction:GeneMarkS+"
                     /note="incomplete; too short partial abutting assembly
                     gap; missing start and stop; Derived by automated
                     computational analysis using gene prediction method:
                     GeneMarkS+."
                     /pseudo
                     /codon_start=2
                     /transl_table=11
                     /product="hypothetical protein"
BASE COUNT       79 a     80 c     34 g     79 t
ORIGIN      
        1 taattgaact tgctccactg acagtcactt cgccctctcc attagtttgt aaacccacca
       61 catcatcgtc tccgttcaca ttaatcacac tgccatcatt gagtgcaaaa gccccacccc
      121 caatagaact cactccaacc aaaccatctc ctgttacatt gattacatta actgagcttt
      181 gattagtaag gttaattgga ccactactcg ttgaattaat acctgtacta ataccattga
      241 tctcactcgc attactgatc aagctagtag cc
//
LOCUS       contig_435               288 bp    DNA     linear   BCT 05-AUG-2016
DEFINITION  Rickettsiella grylli strain TrM1, whole genome shotgun sequence.
ACCESSION   
VERSION
DBLINK      BioProject: PRJNA336565
            BioSample: SAMN05513358
KEYWORDS    WGS.
SOURCE      Rickettsiella grylli
  ORGANISM  Rickettsiella grylli
            Bacteria; Proteobacteria; Gammaproteobacteria; Legionellales;
            Coxiellaceae; Rickettsiella.
REFERENCE   1  (bases 1 to 288)
  AUTHORS   Chandler,C.H. and Wang,Y.
  TITLE     Candidate pathogenicity islands in the genome of 'Candidatus
            Rickettsiella isopodorum', an intracellular bacterium infecting
            terrestrial isopod crustaceans
  JOURNAL   Unpublished
REFERENCE   2  (bases 1 to 288)
  AUTHORS   Chandler,C.H. and Wang,Y.
  TITLE     Direct Submission
  JOURNAL   Submitted (05-AUG-2016) Department of Biological Sciences, SUNY
            Oswego, 30 Centennial Dr., Oswego, NY 13126, USA
COMMENT     Annotation was added by the NCBI Prokaryotic Genome Annotation
            Pipeline (released 2013). Information about the Pipeline can be
            found here: https://www.ncbi.nlm.nih.gov/genome/annotation_prok/
            
            ##Genome-Assembly-Data-START##
            Assembly Method        :: SOAPdenovo v. 2.01
            Genome Representation  :: Full
            Expected Final Version :: Yes
            Genome Coverage        :: 20.0x
            Sequencing Technology  :: Illumina HiSeq
            ##Genome-Assembly-Data-END##
            
            ##Genome-Annotation-Data-START##
            Annotation Provider               :: NCBI
            Annotation Date                   :: 08/09/2016 11:20:01
            Annotation Pipeline               :: NCBI Prokaryotic Genome
                                                 Annotation Pipeline
            Annotation Method                 :: Best-placed reference protein
                                                 set; GeneMarkS+
            Annotation Software revision      :: 3.3
            Features Annotated                :: Gene; CDS; rRNA; tRNA; ncRNA;
                                                 repeat_region
            Genes (total)                     :: 1,454
            CDS (total)                       :: 1,411
            Genes (coding)                    :: 1,074
            CDS (coding)                      :: 1,074
            Genes (RNA)                       :: 43
            rRNAs                             :: 1, 2, 2 (5S, 16S, 23S)
            complete rRNAs                    :: 1 (5S)
            partial rRNAs                     :: 2, 2 (16S, 23S)
            tRNAs                             :: 34
            ncRNAs                            :: 4
            Pseudo Genes (total)              :: 337
            Pseudo Genes (ambiguous residues) :: 0 of 337
            Pseudo Genes (frameshifted)       :: 7 of 337
            Pseudo Genes (incomplete)         :: 328 of 337
            Pseudo Genes (internal stop)      :: 3 of 337
            Pseudo Genes (multiple problems)  :: 1 of 337
            ##Genome-Annotation-Data-END##
FEATURES             Location/Qualifiers
     source          1..288
                     /organism="Rickettsiella grylli"
                     /mol_type="genomic DNA"
                     /strain="TrM1"
                     /isolation_source="SUNY Oswego Rice Creek Field Station"
                     /host="Trachelipus rathkei"
                     /db_xref="taxon:59196"
                     /country="USA: Oswego, New York"
                     /collection_date="May-2013"
     gene            complement(1..288)
                     /locus_tag="BEV13_00180"
                     /pseudo
     CDS             complement(1..288)
                     /locus_tag="BEV13_00180"
                     /inference="COORDINATES: ab initio prediction:GeneMarkS+"
                     /note="incomplete; too short partial abutting assembly
                     gap; missing start and stop; Derived by automated
                     computational analysis using gene prediction method:
                     GeneMarkS+."
                     /pseudo
                     /codon_start=2
                     /transl_table=11
                     /product="hypothetical protein"
BASE COUNT       62 a     75 c     49 g    102 t
ORIGIN      
        1 cctccagtaa ccgtaatctg acttgtatct tgaacatcta atgctcggtt tggcgctgtg
       61 attatggtat tgattaagtc acccttactc gattgtttaa accaagcgcc tctcccacct
      121 gcaccgtcgt tttccacttc tatttgtgtt ccattcattt taataacagc agggccatct
      181 gctgataacc cagttgcttg tcctgttgca tttgccatca gtttgctact gcctatgtta
      241 acctctccag cacttgtttt ggaaaatgca gtaatattag tatctccc
//
LOCUS       contig_436               293 bp    DNA     linear   BCT 05-AUG-2016
DEFINITION  Rickettsiella grylli strain TrM1, whole genome shotgun sequence.
ACCESSION   
VERSION
DBLINK      BioProject: PRJNA336565
            BioSample: SAMN05513358
KEYWORDS    WGS.
SOURCE      Rickettsiella grylli
  ORGANISM  Rickettsiella grylli
            Bacteria; Proteobacteria; Gammaproteobacteria; Legionellales;
            Coxiellaceae; Rickettsiella.
REFERENCE   1  (bases 1 to 293)
  AUTHORS   Chandler,C.H. and Wang,Y.
  TITLE     Candidate pathogenicity islands in the genome of 'Candidatus
            Rickettsiella isopodorum', an intracellular bacterium infecting
            terrestrial isopod crustaceans
  JOURNAL   Unpublished
REFERENCE   2  (bases 1 to 293)
  AUTHORS   Chandler,C.H. and Wang,Y.
  TITLE     Direct Submission
  JOURNAL   Submitted (05-AUG-2016) Department of Biological Sciences, SUNY
            Oswego, 30 Centennial Dr., Oswego, NY 13126, USA
COMMENT     Annotation was added by the NCBI Prokaryotic Genome Annotation
            Pipeline (released 2013). Information about the Pipeline can be
            found here: https://www.ncbi.nlm.nih.gov/genome/annotation_prok/
            
            ##Genome-Assembly-Data-START##
            Assembly Method        :: SOAPdenovo v. 2.01
            Genome Representation  :: Full
            Expected Final Version :: Yes
            Genome Coverage        :: 20.0x
            Sequencing Technology  :: Illumina HiSeq
            ##Genome-Assembly-Data-END##
            
            ##Genome-Annotation-Data-START##
            Annotation Provider               :: NCBI
            Annotation Date                   :: 08/09/2016 11:20:01
            Annotation Pipeline               :: NCBI Prokaryotic Genome
                                                 Annotation Pipeline
            Annotation Method                 :: Best-placed reference protein
                                                 set; GeneMarkS+
            Annotation Software revision      :: 3.3
            Features Annotated                :: Gene; CDS; rRNA; tRNA; ncRNA;
                                                 repeat_region
            Genes (total)                     :: 1,454
            CDS (total)                       :: 1,411
            Genes (coding)                    :: 1,074
            CDS (coding)                      :: 1,074
            Genes (RNA)                       :: 43
            rRNAs                             :: 1, 2, 2 (5S, 16S, 23S)
            complete rRNAs                    :: 1 (5S)
            partial rRNAs                     :: 2, 2 (16S, 23S)
            tRNAs                             :: 34
            ncRNAs                            :: 4
            Pseudo Genes (total)              :: 337
            Pseudo Genes (ambiguous residues) :: 0 of 337
            Pseudo Genes (frameshifted)       :: 7 of 337
            Pseudo Genes (incomplete)         :: 328 of 337
            Pseudo Genes (internal stop)      :: 3 of 337
            Pseudo Genes (multiple problems)  :: 1 of 337
            ##Genome-Annotation-Data-END##
FEATURES             Location/Qualifiers
     source          1..293
                     /organism="Rickettsiella grylli"
                     /mol_type="genomic DNA"
                     /strain="TrM1"
                     /isolation_source="SUNY Oswego Rice Creek Field Station"
                     /host="Trachelipus rathkei"
                     /db_xref="taxon:59196"
                     /country="USA: Oswego, New York"
                     /collection_date="May-2013"
     gene            complement(1..293)
                     /locus_tag="BEV13_00185"
                     /pseudo
     CDS             complement(1..293)
                     /locus_tag="BEV13_00185"
                     /inference="EXISTENCE: similar to AA
                     sequence:RefSeq:WP_010597575.1"
                     /note="incomplete; too short partial abutting assembly
                     gap; missing start and stop; Derived by automated
                     computational analysis using gene prediction method:
                     Protein Homology."
                     /pseudo
                     /codon_start=2
                     /transl_table=11
                     /product="transposase"
BASE COUNT       67 a     57 c     52 g    117 t
ORIGIN      
        1 tagcaagcga taattcacct tcatgtcggc cttgttgtag acccttttgt aggccctttt
       61 gttctaattg ctgtgctatt gttcccatga attcttgttt gtactcttct tttaactgtt
      121 gggcaaaagt cataattgtt ttcctcgctg gttcttctgg aaaggcttta attagctctt
      181 caattaagtg ctgagcagcc ttcggttcac tgtcatcctg actcgtattt actatatagt
      241 ttaacatatc cataagatag gaaatattaa gctgtttgat tatattttgc aca
//
LOCUS       contig_437               294 bp    DNA     linear   BCT 05-AUG-2016
DEFINITION  Rickettsiella grylli strain TrM1, whole genome shotgun sequence.
ACCESSION   
VERSION
DBLINK      BioProject: PRJNA336565
            BioSample: SAMN05513358
KEYWORDS    WGS.
SOURCE      Rickettsiella grylli
  ORGANISM  Rickettsiella grylli
            Bacteria; Proteobacteria; Gammaproteobacteria; Legionellales;
            Coxiellaceae; Rickettsiella.
REFERENCE   1  (bases 1 to 294)
  AUTHORS   Chandler,C.H. and Wang,Y.
  TITLE     Candidate pathogenicity islands in the genome of 'Candidatus
            Rickettsiella isopodorum', an intracellular bacterium infecting
            terrestrial isopod crustaceans
  JOURNAL   Unpublished
REFERENCE   2  (bases 1 to 294)
  AUTHORS   Chandler,C.H. and Wang,Y.
  TITLE     Direct Submission
  JOURNAL   Submitted (05-AUG-2016) Department of Biological Sciences, SUNY
            Oswego, 30 Centennial Dr., Oswego, NY 13126, USA
COMMENT     Annotation was added by the NCBI Prokaryotic Genome Annotation
            Pipeline (released 2013). Information about the Pipeline can be
            found here: https://www.ncbi.nlm.nih.gov/genome/annotation_prok/
            
            ##Genome-Assembly-Data-START##
            Assembly Method        :: SOAPdenovo v. 2.01
            Genome Representation  :: Full
            Expected Final Version :: Yes
            Genome Coverage        :: 20.0x
            Sequencing Technology  :: Illumina HiSeq
            ##Genome-Assembly-Data-END##
            
            ##Genome-Annotation-Data-START##
            Annotation Provider               :: NCBI
            Annotation Date                   :: 08/09/2016 11:20:01
            Annotation Pipeline               :: NCBI Prokaryotic Genome
                                                 Annotation Pipeline
            Annotation Method                 :: Best-placed reference protein
                                                 set; GeneMarkS+
            Annotation Software revision      :: 3.3
            Features Annotated                :: Gene; CDS; rRNA; tRNA; ncRNA;
                                                 repeat_region
            Genes (total)                     :: 1,454
            CDS (total)                       :: 1,411
            Genes (coding)                    :: 1,074
            CDS (coding)                      :: 1,074
            Genes (RNA)                       :: 43
            rRNAs                             :: 1, 2, 2 (5S, 16S, 23S)
            complete rRNAs                    :: 1 (5S)
            partial rRNAs                     :: 2, 2 (16S, 23S)
            tRNAs                             :: 34
            ncRNAs                            :: 4
            Pseudo Genes (total)              :: 337
            Pseudo Genes (ambiguous residues) :: 0 of 337
            Pseudo Genes (frameshifted)       :: 7 of 337
            Pseudo Genes (incomplete)         :: 328 of 337
            Pseudo Genes (internal stop)      :: 3 of 337
            Pseudo Genes (multiple problems)  :: 1 of 337
            ##Genome-Annotation-Data-END##
FEATURES             Location/Qualifiers
     source          1..294
                     /organism="Rickettsiella grylli"
                     /mol_type="genomic DNA"
                     /strain="TrM1"
                     /isolation_source="SUNY Oswego Rice Creek Field Station"
                     /host="Trachelipus rathkei"
                     /db_xref="taxon:59196"
                     /country="USA: Oswego, New York"
                     /collection_date="May-2013"
     gene            1..188
                     /locus_tag="BEV13_00190"
                     /pseudo
     CDS             1..188
                     /locus_tag="BEV13_00190"
                     /inference="COORDINATES: ab initio prediction:GeneMarkS+"
                     /note="incomplete; too short partial abutting assembly
                     gap; missing start; Derived by automated computational
                     analysis using gene prediction method: GeneMarkS+."
                     /pseudo
                     /codon_start=3
                     /transl_table=11
                     /product="hypothetical protein"
BASE COUNT      122 a     32 c     59 g     81 t
ORIGIN      
        1 aaataattgg attaatctta atgaaaactg caaagcaaaa gagtcataaa ttggctagag
       61 tagcttgtga attacctgaa gagatggcta aagcttttaa agctaaagtg gcatctcaag
      121 gtctgaaaat tagggatgta atggttagtc taattagtga gtatctaaag aaaaataaca
      181 gcaattaaat atataattat aaggaagaat aacaatgtct gaaaagaaac aacgagcaaa
      241 ccacgattcc gcgtggaaag atattttaga tgtttatttt aaagagttca tgga
//
LOCUS       contig_438               299 bp    DNA     linear   BCT 05-AUG-2016
DEFINITION  Rickettsiella grylli strain TrM1, whole genome shotgun sequence.
ACCESSION   
VERSION
DBLINK      BioProject: PRJNA336565
            BioSample: SAMN05513358
KEYWORDS    WGS.
SOURCE      Rickettsiella grylli
  ORGANISM  Rickettsiella grylli
            Bacteria; Proteobacteria; Gammaproteobacteria; Legionellales;
            Coxiellaceae; Rickettsiella.
REFERENCE   1  (bases 1 to 299)
  AUTHORS   Chandler,C.H. and Wang,Y.
  TITLE     Candidate pathogenicity islands in the genome of 'Candidatus
            Rickettsiella isopodorum', an intracellular bacterium infecting
            terrestrial isopod crustaceans
  JOURNAL   Unpublished
REFERENCE   2  (bases 1 to 299)
  AUTHORS   Chandler,C.H. and Wang,Y.
  TITLE     Direct Submission
  JOURNAL   Submitted (05-AUG-2016) Department of Biological Sciences, SUNY
            Oswego, 30 Centennial Dr., Oswego, NY 13126, USA
COMMENT     Annotation was added by the NCBI Prokaryotic Genome Annotation
            Pipeline (released 2013). Information about the Pipeline can be
            found here: https://www.ncbi.nlm.nih.gov/genome/annotation_prok/
            
            ##Genome-Assembly-Data-START##
            Assembly Method        :: SOAPdenovo v. 2.01
            Genome Representation  :: Full
            Expected Final Version :: Yes
            Genome Coverage        :: 20.0x
            Sequencing Technology  :: Illumina HiSeq
            ##Genome-Assembly-Data-END##
            
            ##Genome-Annotation-Data-START##
            Annotation Provider               :: NCBI
            Annotation Date                   :: 08/09/2016 11:20:01
            Annotation Pipeline               :: NCBI Prokaryotic Genome
                                                 Annotation Pipeline
            Annotation Method                 :: Best-placed reference protein
                                                 set; GeneMarkS+
            Annotation Software revision      :: 3.3
            Features Annotated                :: Gene; CDS; rRNA; tRNA; ncRNA;
                                                 repeat_region
            Genes (total)                     :: 1,454
            CDS (total)                       :: 1,411
            Genes (coding)                    :: 1,074
            CDS (coding)                      :: 1,074
            Genes (RNA)                       :: 43
            rRNAs                             :: 1, 2, 2 (5S, 16S, 23S)
            complete rRNAs                    :: 1 (5S)
            partial rRNAs                     :: 2, 2 (16S, 23S)
            tRNAs                             :: 34
            ncRNAs                            :: 4
            Pseudo Genes (total)              :: 337
            Pseudo Genes (ambiguous residues) :: 0 of 337
            Pseudo Genes (frameshifted)       :: 7 of 337
            Pseudo Genes (incomplete)         :: 328 of 337
            Pseudo Genes (internal stop)      :: 3 of 337
            Pseudo Genes (multiple problems)  :: 1 of 337
            ##Genome-Annotation-Data-END##
FEATURES             Location/Qualifiers
     source          1..299
                     /organism="Rickettsiella grylli"
                     /mol_type="genomic DNA"
                     /strain="TrM1"
                     /isolation_source="SUNY Oswego Rice Creek Field Station"
                     /host="Trachelipus rathkei"
                     /db_xref="taxon:59196"
                     /country="USA: Oswego, New York"
                     /collection_date="May-2013"
BASE COUNT      119 a     51 c     43 g     86 t
ORIGIN      
        1 ccattacgtt aaaattaaat gcactgaata agaagataga agtagaaact tattatgaaa
       61 aaaatcatcg cttttggtgg gattaaaata atcagtccta ttctttccaa aaataaaatt
      121 aaaaagggcc gtaaaacggc ccaagggggt atatccgtgt tgagtaacgt ccttgtagca
      181 tccctgctta tactacatcc atgtagtgca gatatcctta tctattccat ataacataag
      241 gataaactaa ttaactttca aataaaaaat cctaacaaga ccattatcga aaattaata
//
LOCUS       contig_439               299 bp    DNA     linear   BCT 05-AUG-2016
DEFINITION  Rickettsiella grylli strain TrM1, whole genome shotgun sequence.
ACCESSION   
VERSION
DBLINK      BioProject: PRJNA336565
            BioSample: SAMN05513358
KEYWORDS    WGS.
SOURCE      Rickettsiella grylli
  ORGANISM  Rickettsiella grylli
            Bacteria; Proteobacteria; Gammaproteobacteria; Legionellales;
            Coxiellaceae; Rickettsiella.
REFERENCE   1  (bases 1 to 299)
  AUTHORS   Chandler,C.H. and Wang,Y.
  TITLE     Candidate pathogenicity islands in the genome of 'Candidatus
            Rickettsiella isopodorum', an intracellular bacterium infecting
            terrestrial isopod crustaceans
  JOURNAL   Unpublished
REFERENCE   2  (bases 1 to 299)
  AUTHORS   Chandler,C.H. and Wang,Y.
  TITLE     Direct Submission
  JOURNAL   Submitted (05-AUG-2016) Department of Biological Sciences, SUNY
            Oswego, 30 Centennial Dr., Oswego, NY 13126, USA
COMMENT     Annotation was added by the NCBI Prokaryotic Genome Annotation
            Pipeline (released 2013). Information about the Pipeline can be
            found here: https://www.ncbi.nlm.nih.gov/genome/annotation_prok/
            
            ##Genome-Assembly-Data-START##
            Assembly Method        :: SOAPdenovo v. 2.01
            Genome Representation  :: Full
            Expected Final Version :: Yes
            Genome Coverage        :: 20.0x
            Sequencing Technology  :: Illumina HiSeq
            ##Genome-Assembly-Data-END##
            
            ##Genome-Annotation-Data-START##
            Annotation Provider               :: NCBI
            Annotation Date                   :: 08/09/2016 11:20:01
            Annotation Pipeline               :: NCBI Prokaryotic Genome
                                                 Annotation Pipeline
            Annotation Method                 :: Best-placed reference protein
                                                 set; GeneMarkS+
            Annotation Software revision      :: 3.3
            Features Annotated                :: Gene; CDS; rRNA; tRNA; ncRNA;
                                                 repeat_region
            Genes (total)                     :: 1,454
            CDS (total)                       :: 1,411
            Genes (coding)                    :: 1,074
            CDS (coding)                      :: 1,074
            Genes (RNA)                       :: 43
            rRNAs                             :: 1, 2, 2 (5S, 16S, 23S)
            complete rRNAs                    :: 1 (5S)
            partial rRNAs                     :: 2, 2 (16S, 23S)
            tRNAs                             :: 34
            ncRNAs                            :: 4
            Pseudo Genes (total)              :: 337
            Pseudo Genes (ambiguous residues) :: 0 of 337
            Pseudo Genes (frameshifted)       :: 7 of 337
            Pseudo Genes (incomplete)         :: 328 of 337
            Pseudo Genes (internal stop)      :: 3 of 337
            Pseudo Genes (multiple problems)  :: 1 of 337
            ##Genome-Annotation-Data-END##
FEATURES             Location/Qualifiers
     source          1..299
                     /organism="Rickettsiella grylli"
                     /mol_type="genomic DNA"
                     /strain="TrM1"
                     /isolation_source="SUNY Oswego Rice Creek Field Station"
                     /host="Trachelipus rathkei"
                     /db_xref="taxon:59196"
                     /country="USA: Oswego, New York"
                     /collection_date="May-2013"
     gene            1..299
                     /locus_tag="BEV13_00195"
                     /pseudo
     CDS             1..299
                     /locus_tag="BEV13_00195"
                     /inference="COORDINATES: ab initio prediction:GeneMarkS+"
                     /note="incomplete; too short partial abutting assembly
                     gap; missing start; Derived by automated computational
                     analysis using gene prediction method: GeneMarkS+."
                     /pseudo
                     /codon_start=3
                     /transl_table=11
                     /product="hypothetical protein"
BASE COUNT      109 a     56 c     47 g     87 t
ORIGIN      
        1 taaaacaacc cgcaagtgat tatctatcac aggtttatca aatttcttac caactcaatg
       61 atttaataga agcattaaaa gatcttctat cccttattca agagtatacg aagtcctcac
      121 atacactgct tgataaggga catatacctg ttaaagatct tgaagatcta tacatttgcc
      181 aagttcaagg aattaagcac cttcgacaag ccgctaaagc tattgaagct tttaatggct
      241 ttgagatcta ttcaaaagct ttagaaaaat tagaaaacca ggaggtagct aatgcgtaa
//
LOCUS       contig_440               300 bp    DNA     linear   BCT 05-AUG-2016
DEFINITION  Rickettsiella grylli strain TrM1, whole genome shotgun sequence.
ACCESSION   
VERSION
DBLINK      BioProject: PRJNA336565
            BioSample: SAMN05513358
KEYWORDS    WGS.
SOURCE      Rickettsiella grylli
  ORGANISM  Rickettsiella grylli
            Bacteria; Proteobacteria; Gammaproteobacteria; Legionellales;
            Coxiellaceae; Rickettsiella.
REFERENCE   1  (bases 1 to 300)
  AUTHORS   Chandler,C.H. and Wang,Y.
  TITLE     Candidate pathogenicity islands in the genome of 'Candidatus
            Rickettsiella isopodorum', an intracellular bacterium infecting
            terrestrial isopod crustaceans
  JOURNAL   Unpublished
REFERENCE   2  (bases 1 to 300)
  AUTHORS   Chandler,C.H. and Wang,Y.
  TITLE     Direct Submission
  JOURNAL   Submitted (05-AUG-2016) Department of Biological Sciences, SUNY
            Oswego, 30 Centennial Dr., Oswego, NY 13126, USA
COMMENT     Annotation was added by the NCBI Prokaryotic Genome Annotation
            Pipeline (released 2013). Information about the Pipeline can be
            found here: https://www.ncbi.nlm.nih.gov/genome/annotation_prok/
            
            ##Genome-Assembly-Data-START##
            Assembly Method        :: SOAPdenovo v. 2.01
            Genome Representation  :: Full
            Expected Final Version :: Yes
            Genome Coverage        :: 20.0x
            Sequencing Technology  :: Illumina HiSeq
            ##Genome-Assembly-Data-END##
            
            ##Genome-Annotation-Data-START##
            Annotation Provider               :: NCBI
            Annotation Date                   :: 08/09/2016 11:20:01
            Annotation Pipeline               :: NCBI Prokaryotic Genome
                                                 Annotation Pipeline
            Annotation Method                 :: Best-placed reference protein
                                                 set; GeneMarkS+
            Annotation Software revision      :: 3.3
            Features Annotated                :: Gene; CDS; rRNA; tRNA; ncRNA;
                                                 repeat_region
            Genes (total)                     :: 1,454
            CDS (total)                       :: 1,411
            Genes (coding)                    :: 1,074
            CDS (coding)                      :: 1,074
            Genes (RNA)                       :: 43
            rRNAs                             :: 1, 2, 2 (5S, 16S, 23S)
            complete rRNAs                    :: 1 (5S)
            partial rRNAs                     :: 2, 2 (16S, 23S)
            tRNAs                             :: 34
            ncRNAs                            :: 4
            Pseudo Genes (total)              :: 337
            Pseudo Genes (ambiguous residues) :: 0 of 337
            Pseudo Genes (frameshifted)       :: 7 of 337
            Pseudo Genes (incomplete)         :: 328 of 337
            Pseudo Genes (internal stop)      :: 3 of 337
            Pseudo Genes (multiple problems)  :: 1 of 337
            ##Genome-Annotation-Data-END##
FEATURES             Location/Qualifiers
     source          1..300
                     /organism="Rickettsiella grylli"
                     /mol_type="genomic DNA"
                     /strain="TrM1"
                     /isolation_source="SUNY Oswego Rice Creek Field Station"
                     /host="Trachelipus rathkei"
                     /db_xref="taxon:59196"
                     /country="USA: Oswego, New York"
                     /collection_date="May-2013"
     gene            complement(1..299)
                     /locus_tag="BEV13_00200"
                     /pseudo
     CDS             complement(1..299)
                     /locus_tag="BEV13_00200"
                     /inference="COORDINATES: ab initio prediction:GeneMarkS+"
                     /note="incomplete; too short partial abutting assembly
                     gap; missing stop; Derived by automated computational
                     analysis using gene prediction method: GeneMarkS+."
                     /pseudo
                     /codon_start=1
                     /transl_table=11
                     /product="hypothetical protein"
BASE COUNT      110 a     47 c     58 g     85 t
ORIGIN      
        1 acaaaaaagg gatcaacaga ttctggcttg aaacgctgca ttatactcgg ccaatactga
       61 cgcgcctcag caagattttt atctccagaa atattataag cgtatatttg taatttagca
      121 gccagataat taattaaaaa atcattacga taaggtaaaa aagcaacttt agttccttta
      181 ctcaaatctg atgacattaa aggaagtaat acgtgatcga gttggtaaaa atttttccaa
      241 tactgcaagt aattatgcca aatggggcgt agatggggta agttggctaa aatgagcatg
//
LOCUS       contig_441               313 bp    DNA     linear   BCT 05-AUG-2016
DEFINITION  Rickettsiella grylli strain TrM1, whole genome shotgun sequence.
ACCESSION   
VERSION
DBLINK      BioProject: PRJNA336565
            BioSample: SAMN05513358
KEYWORDS    WGS.
SOURCE      Rickettsiella grylli
  ORGANISM  Rickettsiella grylli
            Bacteria; Proteobacteria; Gammaproteobacteria; Legionellales;
            Coxiellaceae; Rickettsiella.
REFERENCE   1  (bases 1 to 313)
  AUTHORS   Chandler,C.H. and Wang,Y.
  TITLE     Candidate pathogenicity islands in the genome of 'Candidatus
            Rickettsiella isopodorum', an intracellular bacterium infecting
            terrestrial isopod crustaceans
  JOURNAL   Unpublished
REFERENCE   2  (bases 1 to 313)
  AUTHORS   Chandler,C.H. and Wang,Y.
  TITLE     Direct Submission
  JOURNAL   Submitted (05-AUG-2016) Department of Biological Sciences, SUNY
            Oswego, 30 Centennial Dr., Oswego, NY 13126, USA
COMMENT     Annotation was added by the NCBI Prokaryotic Genome Annotation
            Pipeline (released 2013). Information about the Pipeline can be
            found here: https://www.ncbi.nlm.nih.gov/genome/annotation_prok/
            
            ##Genome-Assembly-Data-START##
            Assembly Method        :: SOAPdenovo v. 2.01
            Genome Representation  :: Full
            Expected Final Version :: Yes
            Genome Coverage        :: 20.0x
            Sequencing Technology  :: Illumina HiSeq
            ##Genome-Assembly-Data-END##
            
            ##Genome-Annotation-Data-START##
            Annotation Provider               :: NCBI
            Annotation Date                   :: 08/09/2016 11:20:01
            Annotation Pipeline               :: NCBI Prokaryotic Genome
                                                 Annotation Pipeline
            Annotation Method                 :: Best-placed reference protein
                                                 set; GeneMarkS+
            Annotation Software revision      :: 3.3
            Features Annotated                :: Gene; CDS; rRNA; tRNA; ncRNA;
                                                 repeat_region
            Genes (total)                     :: 1,454
            CDS (total)                       :: 1,411
            Genes (coding)                    :: 1,074
            CDS (coding)                      :: 1,074
            Genes (RNA)                       :: 43
            rRNAs                             :: 1, 2, 2 (5S, 16S, 23S)
            complete rRNAs                    :: 1 (5S)
            partial rRNAs                     :: 2, 2 (16S, 23S)
            tRNAs                             :: 34
            ncRNAs                            :: 4
            Pseudo Genes (total)              :: 337
            Pseudo Genes (ambiguous residues) :: 0 of 337
            Pseudo Genes (frameshifted)       :: 7 of 337
            Pseudo Genes (incomplete)         :: 328 of 337
            Pseudo Genes (internal stop)      :: 3 of 337
            Pseudo Genes (multiple problems)  :: 1 of 337
            ##Genome-Annotation-Data-END##
FEATURES             Location/Qualifiers
     source          1..313
                     /organism="Rickettsiella grylli"
                     /mol_type="genomic DNA"
                     /strain="TrM1"
                     /isolation_source="SUNY Oswego Rice Creek Field Station"
                     /host="Trachelipus rathkei"
                     /db_xref="taxon:59196"
                     /country="USA: Oswego, New York"
                     /collection_date="May-2013"
     gene            complement(1..183)
                     /locus_tag="BEV13_00205"
                     /pseudo
     CDS             complement(1..183)
                     /locus_tag="BEV13_00205"
                     /inference="EXISTENCE: similar to AA
                     sequence:RefSeq:WP_006035611.1"
                     /note="incomplete; too short partial abutting assembly
                     gap; missing stop; Derived by automated computational
                     analysis using gene prediction method: Protein Homology."
                     /pseudo
                     /codon_start=1
                     /transl_table=11
                     /product="hypothetical protein"
BASE COUNT       88 a     52 c     44 g    129 t
ORIGIN      
        1 taaaattatt aatgacacag ttttgtgaac actctctttt tcagttaatt gaagcgtatt
       61 aatatctata actttataaa tttcctgagg taaataagcc tttaagaaat cgatagctat
      121 ctttttttcc tttaaattac gtttaaaaaa tttgtcgtgg ggatggtgaa tcgtagtttt
      181 cacttgttat tagttccttt cagcgatttg atttttatgc gtttatcaac aaacgttttc
      241 cctatcattg actccgttgt aatcgattgt agttcattat ctaacgtttc atacgagact
      301 ccccaatcca ttt
//
LOCUS       contig_442               314 bp    DNA     linear   BCT 05-AUG-2016
DEFINITION  Rickettsiella grylli strain TrM1, whole genome shotgun sequence.
ACCESSION   
VERSION
DBLINK      BioProject: PRJNA336565
            BioSample: SAMN05513358
KEYWORDS    WGS.
SOURCE      Rickettsiella grylli
  ORGANISM  Rickettsiella grylli
            Bacteria; Proteobacteria; Gammaproteobacteria; Legionellales;
            Coxiellaceae; Rickettsiella.
REFERENCE   1  (bases 1 to 314)
  AUTHORS   Chandler,C.H. and Wang,Y.
  TITLE     Candidate pathogenicity islands in the genome of 'Candidatus
            Rickettsiella isopodorum', an intracellular bacterium infecting
            terrestrial isopod crustaceans
  JOURNAL   Unpublished
REFERENCE   2  (bases 1 to 314)
  AUTHORS   Chandler,C.H. and Wang,Y.
  TITLE     Direct Submission
  JOURNAL   Submitted (05-AUG-2016) Department of Biological Sciences, SUNY
            Oswego, 30 Centennial Dr., Oswego, NY 13126, USA
COMMENT     Annotation was added by the NCBI Prokaryotic Genome Annotation
            Pipeline (released 2013). Information about the Pipeline can be
            found here: https://www.ncbi.nlm.nih.gov/genome/annotation_prok/
            
            ##Genome-Assembly-Data-START##
            Assembly Method        :: SOAPdenovo v. 2.01
            Genome Representation  :: Full
            Expected Final Version :: Yes
            Genome Coverage        :: 20.0x
            Sequencing Technology  :: Illumina HiSeq
            ##Genome-Assembly-Data-END##
            
            ##Genome-Annotation-Data-START##
            Annotation Provider               :: NCBI
            Annotation Date                   :: 08/09/2016 11:20:01
            Annotation Pipeline               :: NCBI Prokaryotic Genome
                                                 Annotation Pipeline
            Annotation Method                 :: Best-placed reference protein
                                                 set; GeneMarkS+
            Annotation Software revision      :: 3.3
            Features Annotated                :: Gene; CDS; rRNA; tRNA; ncRNA;
                                                 repeat_region
            Genes (total)                     :: 1,454
            CDS (total)                       :: 1,411
            Genes (coding)                    :: 1,074
            CDS (coding)                      :: 1,074
            Genes (RNA)                       :: 43
            rRNAs                             :: 1, 2, 2 (5S, 16S, 23S)
            complete rRNAs                    :: 1 (5S)
            partial rRNAs                     :: 2, 2 (16S, 23S)
            tRNAs                             :: 34
            ncRNAs                            :: 4
            Pseudo Genes (total)              :: 337
            Pseudo Genes (ambiguous residues) :: 0 of 337
            Pseudo Genes (frameshifted)       :: 7 of 337
            Pseudo Genes (incomplete)         :: 328 of 337
            Pseudo Genes (internal stop)      :: 3 of 337
            Pseudo Genes (multiple problems)  :: 1 of 337
            ##Genome-Annotation-Data-END##
FEATURES             Location/Qualifiers
     source          1..314
                     /organism="Rickettsiella grylli"
                     /mol_type="genomic DNA"
                     /strain="TrM1"
                     /isolation_source="SUNY Oswego Rice Creek Field Station"
                     /host="Trachelipus rathkei"
                     /db_xref="taxon:59196"
                     /country="USA: Oswego, New York"
                     /collection_date="May-2013"
     gene            complement(4..314)
                     /locus_tag="BEV13_00210"
                     /pseudo
     CDS             complement(4..314)
                     /locus_tag="BEV13_00210"
                     /inference="EXISTENCE: similar to AA
                     sequence:RefSeq:WP_015961534.1"
                     /note="incomplete; too short partial abutting assembly
                     gap; missing start; Derived by automated computational
                     analysis using gene prediction method: Protein Homology."
                     /pseudo
                     /codon_start=3
                     /transl_table=11
                     /product="transposase"
BASE COUNT       96 a     60 c     48 g    110 t
ORIGIN      
        1 agattaagca cataaaactt taacgcttaa gcggtaattt tcaaaatttt taaagccata
       61 agcgcgacgt tgaatcaatt tcattttacg atgaaaccct tccgttattc cattactttt
      121 actcaatcgc cacatccgta cgacttcatc acgccattga tacagtgttt ttcctagctt
      181 cattaaggag tgaaaaggac tttgcttaag ttcttttatc atgtttaaaa ataagggaat
      241 aattcgttgg cagcgtttag ccgtcatggt tttcttcatc aatactcgat aaagtctttg
      301 cttaaattga taaa
//
LOCUS       contig_443               315 bp    DNA     linear   BCT 05-AUG-2016
DEFINITION  Rickettsiella grylli strain TrM1, whole genome shotgun sequence.
ACCESSION   
VERSION
DBLINK      BioProject: PRJNA336565
            BioSample: SAMN05513358
KEYWORDS    WGS.
SOURCE      Rickettsiella grylli
  ORGANISM  Rickettsiella grylli
            Bacteria; Proteobacteria; Gammaproteobacteria; Legionellales;
            Coxiellaceae; Rickettsiella.
REFERENCE   1  (bases 1 to 315)
  AUTHORS   Chandler,C.H. and Wang,Y.
  TITLE     Candidate pathogenicity islands in the genome of 'Candidatus
            Rickettsiella isopodorum', an intracellular bacterium infecting
            terrestrial isopod crustaceans
  JOURNAL   Unpublished
REFERENCE   2  (bases 1 to 315)
  AUTHORS   Chandler,C.H. and Wang,Y.
  TITLE     Direct Submission
  JOURNAL   Submitted (05-AUG-2016) Department of Biological Sciences, SUNY
            Oswego, 30 Centennial Dr., Oswego, NY 13126, USA
COMMENT     Annotation was added by the NCBI Prokaryotic Genome Annotation
            Pipeline (released 2013). Information about the Pipeline can be
            found here: https://www.ncbi.nlm.nih.gov/genome/annotation_prok/
            
            ##Genome-Assembly-Data-START##
            Assembly Method        :: SOAPdenovo v. 2.01
            Genome Representation  :: Full
            Expected Final Version :: Yes
            Genome Coverage        :: 20.0x
            Sequencing Technology  :: Illumina HiSeq
            ##Genome-Assembly-Data-END##
            
            ##Genome-Annotation-Data-START##
            Annotation Provider               :: NCBI
            Annotation Date                   :: 08/09/2016 11:20:01
            Annotation Pipeline               :: NCBI Prokaryotic Genome
                                                 Annotation Pipeline
            Annotation Method                 :: Best-placed reference protein
                                                 set; GeneMarkS+
            Annotation Software revision      :: 3.3
            Features Annotated                :: Gene; CDS; rRNA; tRNA; ncRNA;
                                                 repeat_region
            Genes (total)                     :: 1,454
            CDS (total)                       :: 1,411
            Genes (coding)                    :: 1,074
            CDS (coding)                      :: 1,074
            Genes (RNA)                       :: 43
            rRNAs                             :: 1, 2, 2 (5S, 16S, 23S)
            complete rRNAs                    :: 1 (5S)
            partial rRNAs                     :: 2, 2 (16S, 23S)
            tRNAs                             :: 34
            ncRNAs                            :: 4
            Pseudo Genes (total)              :: 337
            Pseudo Genes (ambiguous residues) :: 0 of 337
            Pseudo Genes (frameshifted)       :: 7 of 337
            Pseudo Genes (incomplete)         :: 328 of 337
            Pseudo Genes (internal stop)      :: 3 of 337
            Pseudo Genes (multiple problems)  :: 1 of 337
            ##Genome-Annotation-Data-END##
FEATURES             Location/Qualifiers
     source          1..315
                     /organism="Rickettsiella grylli"
                     /mol_type="genomic DNA"
                     /strain="TrM1"
                     /isolation_source="SUNY Oswego Rice Creek Field Station"
                     /host="Trachelipus rathkei"
                     /db_xref="taxon:59196"
                     /country="USA: Oswego, New York"
                     /collection_date="May-2013"
BASE COUNT      115 a     43 c     47 g    110 t
ORIGIN      
        1 aaaaagataa tacgtaatct attaattgaa taataacatg cgctgtaata aattatttag
       61 tgttttttca ctcggcgaca tcattcaaat gtccacttca taaaacgctt ctgaagtaaa
      121 tttacacttt aaggaaaaaa acgtatgaat taaaaaaggc aactttttac aacaacgcta
      181 aaattaaatc atttaaaatt ttttagtata gaaatgacaa tacggttgtt tttttgtttt
      241 ttcataataa ttttggtggt aatcttcggc cttccaaaat ttggttgcgg gtgtaagcgt
      301 ggtaacaacc tgaaa
//
LOCUS       contig_444               316 bp    DNA     linear   BCT 05-AUG-2016
DEFINITION  Rickettsiella grylli strain TrM1, whole genome shotgun sequence.
ACCESSION   
VERSION
DBLINK      BioProject: PRJNA336565
            BioSample: SAMN05513358
KEYWORDS    WGS.
SOURCE      Rickettsiella grylli
  ORGANISM  Rickettsiella grylli
            Bacteria; Proteobacteria; Gammaproteobacteria; Legionellales;
            Coxiellaceae; Rickettsiella.
REFERENCE   1  (bases 1 to 316)
  AUTHORS   Chandler,C.H. and Wang,Y.
  TITLE     Candidate pathogenicity islands in the genome of 'Candidatus
            Rickettsiella isopodorum', an intracellular bacterium infecting
            terrestrial isopod crustaceans
  JOURNAL   Unpublished
REFERENCE   2  (bases 1 to 316)
  AUTHORS   Chandler,C.H. and Wang,Y.
  TITLE     Direct Submission
  JOURNAL   Submitted (05-AUG-2016) Department of Biological Sciences, SUNY
            Oswego, 30 Centennial Dr., Oswego, NY 13126, USA
COMMENT     Annotation was added by the NCBI Prokaryotic Genome Annotation
            Pipeline (released 2013). Information about the Pipeline can be
            found here: https://www.ncbi.nlm.nih.gov/genome/annotation_prok/
            
            ##Genome-Assembly-Data-START##
            Assembly Method        :: SOAPdenovo v. 2.01
            Genome Representation  :: Full
            Expected Final Version :: Yes
            Genome Coverage        :: 20.0x
            Sequencing Technology  :: Illumina HiSeq
            ##Genome-Assembly-Data-END##
            
            ##Genome-Annotation-Data-START##
            Annotation Provider               :: NCBI
            Annotation Date                   :: 08/09/2016 11:20:01
            Annotation Pipeline               :: NCBI Prokaryotic Genome
                                                 Annotation Pipeline
            Annotation Method                 :: Best-placed reference protein
                                                 set; GeneMarkS+
            Annotation Software revision      :: 3.3
            Features Annotated                :: Gene; CDS; rRNA; tRNA; ncRNA;
                                                 repeat_region
            Genes (total)                     :: 1,454
            CDS (total)                       :: 1,411
            Genes (coding)                    :: 1,074
            CDS (coding)                      :: 1,074
            Genes (RNA)                       :: 43
            rRNAs                             :: 1, 2, 2 (5S, 16S, 23S)
            complete rRNAs                    :: 1 (5S)
            partial rRNAs                     :: 2, 2 (16S, 23S)
            tRNAs                             :: 34
            ncRNAs                            :: 4
            Pseudo Genes (total)              :: 337
            Pseudo Genes (ambiguous residues) :: 0 of 337
            Pseudo Genes (frameshifted)       :: 7 of 337
            Pseudo Genes (incomplete)         :: 328 of 337
            Pseudo Genes (internal stop)      :: 3 of 337
            Pseudo Genes (multiple problems)  :: 1 of 337
            ##Genome-Annotation-Data-END##
FEATURES             Location/Qualifiers
     source          1..316
                     /organism="Rickettsiella grylli"
                     /mol_type="genomic DNA"
                     /strain="TrM1"
                     /isolation_source="SUNY Oswego Rice Creek Field Station"
                     /host="Trachelipus rathkei"
                     /db_xref="taxon:59196"
                     /country="USA: Oswego, New York"
                     /collection_date="May-2013"
     gene            90..299
                     /locus_tag="BEV13_00215"
     CDS             90..299
                     /locus_tag="BEV13_00215"
                     /inference="COORDINATES: ab initio prediction:GeneMarkS+"
                     /note="Derived by automated computational analysis using
                     gene prediction method: GeneMarkS+."
                     /codon_start=1
                     /transl_table=11
                     /product="hypothetical protein"
                     /protein_id="PRJNA336565:BEV13_00215"
                     /translation="MLALPQPIRYQIVAQYRDNMMLINILDQGLYFIRSAYQIFTIPT
                     LMNGFSQEDAAIIKYIVNSENHNLK"
BASE COUNT      117 a     51 c     42 g    106 t
ORIGIN      
        1 acttaattta aaattcaata acccgagaga caaatatttt cttcatagaa gcaataagga
       61 ttttaacaat tttttatgga gatacattta tgttagcgct accccaacca atacgttatc
      121 aaatcgtcgc gcaatatcga gataatatga tgttaattaa tattctcgat caaggcttgt
      181 attttatacg ttccgcttat caaatattta ccattccaac actgatgaat gggttttcac
      241 aagaagatgc ggctataata aaatatattg tgaattcgga aaatcataat ttgaaataac
      301 cctctattaa ttaaaa
//
LOCUS       contig_445               318 bp    DNA     linear   BCT 05-AUG-2016
DEFINITION  Rickettsiella grylli strain TrM1, whole genome shotgun sequence.
ACCESSION   
VERSION
DBLINK      BioProject: PRJNA336565
            BioSample: SAMN05513358
KEYWORDS    WGS.
SOURCE      Rickettsiella grylli
  ORGANISM  Rickettsiella grylli
            Bacteria; Proteobacteria; Gammaproteobacteria; Legionellales;
            Coxiellaceae; Rickettsiella.
REFERENCE   1  (bases 1 to 318)
  AUTHORS   Chandler,C.H. and Wang,Y.
  TITLE     Candidate pathogenicity islands in the genome of 'Candidatus
            Rickettsiella isopodorum', an intracellular bacterium infecting
            terrestrial isopod crustaceans
  JOURNAL   Unpublished
REFERENCE   2  (bases 1 to 318)
  AUTHORS   Chandler,C.H. and Wang,Y.
  TITLE     Direct Submission
  JOURNAL   Submitted (05-AUG-2016) Department of Biological Sciences, SUNY
            Oswego, 30 Centennial Dr., Oswego, NY 13126, USA
COMMENT     Annotation was added by the NCBI Prokaryotic Genome Annotation
            Pipeline (released 2013). Information about the Pipeline can be
            found here: https://www.ncbi.nlm.nih.gov/genome/annotation_prok/
            
            ##Genome-Assembly-Data-START##
            Assembly Method        :: SOAPdenovo v. 2.01
            Genome Representation  :: Full
            Expected Final Version :: Yes
            Genome Coverage        :: 20.0x
            Sequencing Technology  :: Illumina HiSeq
            ##Genome-Assembly-Data-END##
            
            ##Genome-Annotation-Data-START##
            Annotation Provider               :: NCBI
            Annotation Date                   :: 08/09/2016 11:20:01
            Annotation Pipeline               :: NCBI Prokaryotic Genome
                                                 Annotation Pipeline
            Annotation Method                 :: Best-placed reference protein
                                                 set; GeneMarkS+
            Annotation Software revision      :: 3.3
            Features Annotated                :: Gene; CDS; rRNA; tRNA; ncRNA;
                                                 repeat_region
            Genes (total)                     :: 1,454
            CDS (total)                       :: 1,411
            Genes (coding)                    :: 1,074
            CDS (coding)                      :: 1,074
            Genes (RNA)                       :: 43
            rRNAs                             :: 1, 2, 2 (5S, 16S, 23S)
            complete rRNAs                    :: 1 (5S)
            partial rRNAs                     :: 2, 2 (16S, 23S)
            tRNAs                             :: 34
            ncRNAs                            :: 4
            Pseudo Genes (total)              :: 337
            Pseudo Genes (ambiguous residues) :: 0 of 337
            Pseudo Genes (frameshifted)       :: 7 of 337
            Pseudo Genes (incomplete)         :: 328 of 337
            Pseudo Genes (internal stop)      :: 3 of 337
            Pseudo Genes (multiple problems)  :: 1 of 337
            ##Genome-Annotation-Data-END##
FEATURES             Location/Qualifiers
     source          1..318
                     /organism="Rickettsiella grylli"
                     /mol_type="genomic DNA"
                     /strain="TrM1"
                     /isolation_source="SUNY Oswego Rice Creek Field Station"
                     /host="Trachelipus rathkei"
                     /db_xref="taxon:59196"
                     /country="USA: Oswego, New York"
                     /collection_date="May-2013"
     gene            complement(1..302)
                     /locus_tag="BEV13_00220"
                     /pseudo
     CDS             complement(1..302)
                     /locus_tag="BEV13_00220"
                     /inference="COORDINATES: ab initio prediction:GeneMarkS+"
                     /note="incomplete; too short partial abutting assembly
                     gap; missing stop; Derived by automated computational
                     analysis using gene prediction method: GeneMarkS+."
                     /pseudo
                     /codon_start=1
                     /transl_table=11
                     /product="hypothetical protein"
BASE COUNT       98 a     59 c     55 g    106 t
ORIGIN      
        1 cttttaaaag cactacgagt gactaataaa tcggcaacta attgattaaa atgatcgtat
       61 tctgcatcga gaatctccgt tttattttca cgaagagcag taaccgctag agcccatttc
      121 atttcttcat tcagatcact ataaagagag gctttttgat gaaccacggc ttgttcaatt
      181 aacgaatgaa aatcatccca aagcggttta tttttattat tcatataagg cttaggatca
      241 ctggaataag tcgtgttgcc aagtgcttta tatggtacta attgtctaat agaattacgc
      301 attagctacc tcctggtt
//
LOCUS       contig_446               323 bp    DNA     linear   BCT 05-AUG-2016
DEFINITION  Rickettsiella grylli strain TrM1, whole genome shotgun sequence.
ACCESSION   
VERSION
DBLINK      BioProject: PRJNA336565
            BioSample: SAMN05513358
KEYWORDS    WGS.
SOURCE      Rickettsiella grylli
  ORGANISM  Rickettsiella grylli
            Bacteria; Proteobacteria; Gammaproteobacteria; Legionellales;
            Coxiellaceae; Rickettsiella.
REFERENCE   1  (bases 1 to 323)
  AUTHORS   Chandler,C.H. and Wang,Y.
  TITLE     Candidate pathogenicity islands in the genome of 'Candidatus
            Rickettsiella isopodorum', an intracellular bacterium infecting
            terrestrial isopod crustaceans
  JOURNAL   Unpublished
REFERENCE   2  (bases 1 to 323)
  AUTHORS   Chandler,C.H. and Wang,Y.
  TITLE     Direct Submission
  JOURNAL   Submitted (05-AUG-2016) Department of Biological Sciences, SUNY
            Oswego, 30 Centennial Dr., Oswego, NY 13126, USA
COMMENT     Annotation was added by the NCBI Prokaryotic Genome Annotation
            Pipeline (released 2013). Information about the Pipeline can be
            found here: https://www.ncbi.nlm.nih.gov/genome/annotation_prok/
            
            ##Genome-Assembly-Data-START##
            Assembly Method        :: SOAPdenovo v. 2.01
            Genome Representation  :: Full
            Expected Final Version :: Yes
            Genome Coverage        :: 20.0x
            Sequencing Technology  :: Illumina HiSeq
            ##Genome-Assembly-Data-END##
            
            ##Genome-Annotation-Data-START##
            Annotation Provider               :: NCBI
            Annotation Date                   :: 08/09/2016 11:20:01
            Annotation Pipeline               :: NCBI Prokaryotic Genome
                                                 Annotation Pipeline
            Annotation Method                 :: Best-placed reference protein
                                                 set; GeneMarkS+
            Annotation Software revision      :: 3.3
            Features Annotated                :: Gene; CDS; rRNA; tRNA; ncRNA;
                                                 repeat_region
            Genes (total)                     :: 1,454
            CDS (total)                       :: 1,411
            Genes (coding)                    :: 1,074
            CDS (coding)                      :: 1,074
            Genes (RNA)                       :: 43
            rRNAs                             :: 1, 2, 2 (5S, 16S, 23S)
            complete rRNAs                    :: 1 (5S)
            partial rRNAs                     :: 2, 2 (16S, 23S)
            tRNAs                             :: 34
            ncRNAs                            :: 4
            Pseudo Genes (total)              :: 337
            Pseudo Genes (ambiguous residues) :: 0 of 337
            Pseudo Genes (frameshifted)       :: 7 of 337
            Pseudo Genes (incomplete)         :: 328 of 337
            Pseudo Genes (internal stop)      :: 3 of 337
            Pseudo Genes (multiple problems)  :: 1 of 337
            ##Genome-Annotation-Data-END##
FEATURES             Location/Qualifiers
     source          1..323
                     /organism="Rickettsiella grylli"
                     /mol_type="genomic DNA"
                     /strain="TrM1"
                     /isolation_source="SUNY Oswego Rice Creek Field Station"
                     /host="Trachelipus rathkei"
                     /db_xref="taxon:59196"
                     /country="USA: Oswego, New York"
                     /collection_date="May-2013"
     gene            complement(1..320)
                     /locus_tag="BEV13_00225"
                     /pseudo
     CDS             complement(1..320)
                     /locus_tag="BEV13_00225"
                     /inference="COORDINATES: ab initio prediction:GeneMarkS+"
                     /note="incomplete; too short partial abutting assembly
                     gap; missing stop; Derived by automated computational
                     analysis using gene prediction method: GeneMarkS+."
                     /pseudo
                     /codon_start=1
                     /transl_table=11
                     /product="hypothetical protein"
BASE COUNT      109 a     43 c     70 g    101 t
ORIGIN      
        1 ttttttaatg aaggcaataa atgggctgac aaaaatgaag tgtcatgttg agataaataa
       61 agtaagcgcg aataattttc atcaaaccaa ttgtgtaagc gacttgattc acatggagtg
      121 gctggattaa tttgggctaa agtatcactg acagttgaag atgtcgccga aataaaagaa
      181 ataggttgat tatgcgacgc cacagtttct gaagtcaaat tatagtcatt cgaattaaaa
      241 accgaatgcg ttgatttaat gcaaccttct aatggcttag ggttagattc agtggatgta
      301 tttaagattg tttctgtcat tca
//
LOCUS       contig_447               327 bp    DNA     linear   BCT 05-AUG-2016
DEFINITION  Rickettsiella grylli strain TrM1, whole genome shotgun sequence.
ACCESSION   
VERSION
DBLINK      BioProject: PRJNA336565
            BioSample: SAMN05513358
KEYWORDS    WGS.
SOURCE      Rickettsiella grylli
  ORGANISM  Rickettsiella grylli
            Bacteria; Proteobacteria; Gammaproteobacteria; Legionellales;
            Coxiellaceae; Rickettsiella.
REFERENCE   1  (bases 1 to 327)
  AUTHORS   Chandler,C.H. and Wang,Y.
  TITLE     Candidate pathogenicity islands in the genome of 'Candidatus
            Rickettsiella isopodorum', an intracellular bacterium infecting
            terrestrial isopod crustaceans
  JOURNAL   Unpublished
REFERENCE   2  (bases 1 to 327)
  AUTHORS   Chandler,C.H. and Wang,Y.
  TITLE     Direct Submission
  JOURNAL   Submitted (05-AUG-2016) Department of Biological Sciences, SUNY
            Oswego, 30 Centennial Dr., Oswego, NY 13126, USA
COMMENT     Annotation was added by the NCBI Prokaryotic Genome Annotation
            Pipeline (released 2013). Information about the Pipeline can be
            found here: https://www.ncbi.nlm.nih.gov/genome/annotation_prok/
            
            ##Genome-Assembly-Data-START##
            Assembly Method        :: SOAPdenovo v. 2.01
            Genome Representation  :: Full
            Expected Final Version :: Yes
            Genome Coverage        :: 20.0x
            Sequencing Technology  :: Illumina HiSeq
            ##Genome-Assembly-Data-END##
            
            ##Genome-Annotation-Data-START##
            Annotation Provider               :: NCBI
            Annotation Date                   :: 08/09/2016 11:20:01
            Annotation Pipeline               :: NCBI Prokaryotic Genome
                                                 Annotation Pipeline
            Annotation Method                 :: Best-placed reference protein
                                                 set; GeneMarkS+
            Annotation Software revision      :: 3.3
            Features Annotated                :: Gene; CDS; rRNA; tRNA; ncRNA;
                                                 repeat_region
            Genes (total)                     :: 1,454
            CDS (total)                       :: 1,411
            Genes (coding)                    :: 1,074
            CDS (coding)                      :: 1,074
            Genes (RNA)                       :: 43
            rRNAs                             :: 1, 2, 2 (5S, 16S, 23S)
            complete rRNAs                    :: 1 (5S)
            partial rRNAs                     :: 2, 2 (16S, 23S)
            tRNAs                             :: 34
            ncRNAs                            :: 4
            Pseudo Genes (total)              :: 337
            Pseudo Genes (ambiguous residues) :: 0 of 337
            Pseudo Genes (frameshifted)       :: 7 of 337
            Pseudo Genes (incomplete)         :: 328 of 337
            Pseudo Genes (internal stop)      :: 3 of 337
            Pseudo Genes (multiple problems)  :: 1 of 337
            ##Genome-Annotation-Data-END##
FEATURES             Location/Qualifiers
     source          1..327
                     /organism="Rickettsiella grylli"
                     /mol_type="genomic DNA"
                     /strain="TrM1"
                     /isolation_source="SUNY Oswego Rice Creek Field Station"
                     /host="Trachelipus rathkei"
                     /db_xref="taxon:59196"
                     /country="USA: Oswego, New York"
                     /collection_date="May-2013"
BASE COUNT       92 a     67 c     69 g     99 t
ORIGIN      
        1 aagttggatc aatttttttc tcaaaaagaa atgtttttta gggaaagggc ttgcgcccaa
       61 caattttttc acgtgcagcc gcaaaatgtt atcgccccta caggatatgc tgcctatgca
      121 ccaggaggta tcggtttatc ctctccttaa cgtagtttat cgttaacctc gataattctt
      181 tttaatgtcg caatgggaaa acctataagg cgaaggtaaa ctcggtgaga cacacgatat
      241 aagcctaaat ttagagtcgt ttatcccatt gtaattatca cactgaatag agtatactcg
      301 tgccgctatc gcggggtgga gcagtct
//
LOCUS       contig_448               327 bp    DNA     linear   BCT 05-AUG-2016
DEFINITION  Rickettsiella grylli strain TrM1, whole genome shotgun sequence.
ACCESSION   
VERSION
DBLINK      BioProject: PRJNA336565
            BioSample: SAMN05513358
KEYWORDS    WGS.
SOURCE      Rickettsiella grylli
  ORGANISM  Rickettsiella grylli
            Bacteria; Proteobacteria; Gammaproteobacteria; Legionellales;
            Coxiellaceae; Rickettsiella.
REFERENCE   1  (bases 1 to 327)
  AUTHORS   Chandler,C.H. and Wang,Y.
  TITLE     Candidate pathogenicity islands in the genome of 'Candidatus
            Rickettsiella isopodorum', an intracellular bacterium infecting
            terrestrial isopod crustaceans
  JOURNAL   Unpublished
REFERENCE   2  (bases 1 to 327)
  AUTHORS   Chandler,C.H. and Wang,Y.
  TITLE     Direct Submission
  JOURNAL   Submitted (05-AUG-2016) Department of Biological Sciences, SUNY
            Oswego, 30 Centennial Dr., Oswego, NY 13126, USA
COMMENT     Annotation was added by the NCBI Prokaryotic Genome Annotation
            Pipeline (released 2013). Information about the Pipeline can be
            found here: https://www.ncbi.nlm.nih.gov/genome/annotation_prok/
            
            ##Genome-Assembly-Data-START##
            Assembly Method        :: SOAPdenovo v. 2.01
            Genome Representation  :: Full
            Expected Final Version :: Yes
            Genome Coverage        :: 20.0x
            Sequencing Technology  :: Illumina HiSeq
            ##Genome-Assembly-Data-END##
            
            ##Genome-Annotation-Data-START##
            Annotation Provider               :: NCBI
            Annotation Date                   :: 08/09/2016 11:20:01
            Annotation Pipeline               :: NCBI Prokaryotic Genome
                                                 Annotation Pipeline
            Annotation Method                 :: Best-placed reference protein
                                                 set; GeneMarkS+
            Annotation Software revision      :: 3.3
            Features Annotated                :: Gene; CDS; rRNA; tRNA; ncRNA;
                                                 repeat_region
            Genes (total)                     :: 1,454
            CDS (total)                       :: 1,411
            Genes (coding)                    :: 1,074
            CDS (coding)                      :: 1,074
            Genes (RNA)                       :: 43
            rRNAs                             :: 1, 2, 2 (5S, 16S, 23S)
            complete rRNAs                    :: 1 (5S)
            partial rRNAs                     :: 2, 2 (16S, 23S)
            tRNAs                             :: 34
            ncRNAs                            :: 4
            Pseudo Genes (total)              :: 337
            Pseudo Genes (ambiguous residues) :: 0 of 337
            Pseudo Genes (frameshifted)       :: 7 of 337
            Pseudo Genes (incomplete)         :: 328 of 337
            Pseudo Genes (internal stop)      :: 3 of 337
            Pseudo Genes (multiple problems)  :: 1 of 337
            ##Genome-Annotation-Data-END##
FEATURES             Location/Qualifiers
     source          1..327
                     /organism="Rickettsiella grylli"
                     /mol_type="genomic DNA"
                     /strain="TrM1"
                     /isolation_source="SUNY Oswego Rice Creek Field Station"
                     /host="Trachelipus rathkei"
                     /db_xref="taxon:59196"
                     /country="USA: Oswego, New York"
                     /collection_date="May-2013"
     gene            1..327
                     /locus_tag="BEV13_00230"
                     /pseudo
     CDS             1..327
                     /locus_tag="BEV13_00230"
                     /inference="COORDINATES: ab initio prediction:GeneMarkS+"
                     /note="incomplete; too short partial abutting assembly
                     gap; missing start and stop; Derived by automated
                     computational analysis using gene prediction method:
                     GeneMarkS+."
                     /pseudo
                     /codon_start=3
                     /transl_table=11
                     /product="hypothetical protein"
BASE COUNT       78 a     50 c     75 g    124 t
ORIGIN      
        1 tcattgttgc tttagtttta atgaaaagct gggaagttgt tcccacatta ctggagcctt
       61 atatagaaaa taaacacgct tatttaaaac gagttatccg ctggttgagt tttttaattc
      121 cctttagctt actcactaat gcgttaatag ggcttgtggg ttatgtcgaa ctcgcgtggg
      181 ctattgcaca ttaccaaggt ttgttcttgg ttgcgttaac ggcgtattta ctgcttcgag
      241 gacttttaga tgagttaatt cgttgggtct ctgaattatg tattcgtcat tttaggaatg
      301 gttggttatg gagtcaagcg ttattaa
//
LOCUS       contig_449               334 bp    DNA     linear   BCT 05-AUG-2016
DEFINITION  Rickettsiella grylli strain TrM1, whole genome shotgun sequence.
ACCESSION   
VERSION
DBLINK      BioProject: PRJNA336565
            BioSample: SAMN05513358
KEYWORDS    WGS.
SOURCE      Rickettsiella grylli
  ORGANISM  Rickettsiella grylli
            Bacteria; Proteobacteria; Gammaproteobacteria; Legionellales;
            Coxiellaceae; Rickettsiella.
REFERENCE   1  (bases 1 to 334)
  AUTHORS   Chandler,C.H. and Wang,Y.
  TITLE     Candidate pathogenicity islands in the genome of 'Candidatus
            Rickettsiella isopodorum', an intracellular bacterium infecting
            terrestrial isopod crustaceans
  JOURNAL   Unpublished
REFERENCE   2  (bases 1 to 334)
  AUTHORS   Chandler,C.H. and Wang,Y.
  TITLE     Direct Submission
  JOURNAL   Submitted (05-AUG-2016) Department of Biological Sciences, SUNY
            Oswego, 30 Centennial Dr., Oswego, NY 13126, USA
COMMENT     Annotation was added by the NCBI Prokaryotic Genome Annotation
            Pipeline (released 2013). Information about the Pipeline can be
            found here: https://www.ncbi.nlm.nih.gov/genome/annotation_prok/
            
            ##Genome-Assembly-Data-START##
            Assembly Method        :: SOAPdenovo v. 2.01
            Genome Representation  :: Full
            Expected Final Version :: Yes
            Genome Coverage        :: 20.0x
            Sequencing Technology  :: Illumina HiSeq
            ##Genome-Assembly-Data-END##
            
            ##Genome-Annotation-Data-START##
            Annotation Provider               :: NCBI
            Annotation Date                   :: 08/09/2016 11:20:01
            Annotation Pipeline               :: NCBI Prokaryotic Genome
                                                 Annotation Pipeline
            Annotation Method                 :: Best-placed reference protein
                                                 set; GeneMarkS+
            Annotation Software revision      :: 3.3
            Features Annotated                :: Gene; CDS; rRNA; tRNA; ncRNA;
                                                 repeat_region
            Genes (total)                     :: 1,454
            CDS (total)                       :: 1,411
            Genes (coding)                    :: 1,074
            CDS (coding)                      :: 1,074
            Genes (RNA)                       :: 43
            rRNAs                             :: 1, 2, 2 (5S, 16S, 23S)
            complete rRNAs                    :: 1 (5S)
            partial rRNAs                     :: 2, 2 (16S, 23S)
            tRNAs                             :: 34
            ncRNAs                            :: 4
            Pseudo Genes (total)              :: 337
            Pseudo Genes (ambiguous residues) :: 0 of 337
            Pseudo Genes (frameshifted)       :: 7 of 337
            Pseudo Genes (incomplete)         :: 328 of 337
            Pseudo Genes (internal stop)      :: 3 of 337
            Pseudo Genes (multiple problems)  :: 1 of 337
            ##Genome-Annotation-Data-END##
FEATURES             Location/Qualifiers
     source          1..334
                     /organism="Rickettsiella grylli"
                     /mol_type="genomic DNA"
                     /strain="TrM1"
                     /isolation_source="SUNY Oswego Rice Creek Field Station"
                     /host="Trachelipus rathkei"
                     /db_xref="taxon:59196"
                     /country="USA: Oswego, New York"
                     /collection_date="May-2013"
BASE COUNT      121 a     49 c     52 g    112 t
ORIGIN      
        1 taattctcat ctttgaatat aaaatttttc acaaaggctt gacgtcgttt agccaaatac
       61 ggtgtggaat tttctaaaaa ccagcctcat tgatagaggg aataagtgaa tgggtgtaat
      121 cattaaacat aaccaattac gttaacatat gatatgaatt gtgattttaa cataaatcat
      181 ctaaaatgat agatagtaat ttataaattt gactttatat tcataattga cgatgtgaaa
      241 gtcatcagat ggtagcctaa ataaaagatg agggggaaat ttaagatttc ttcccccctc
      301 atcttccgtt agaattcttt actcaatcac aata
//
LOCUS       contig_450               340 bp    DNA     linear   BCT 05-AUG-2016
DEFINITION  Rickettsiella grylli strain TrM1, whole genome shotgun sequence.
ACCESSION   
VERSION
DBLINK      BioProject: PRJNA336565
            BioSample: SAMN05513358
KEYWORDS    WGS.
SOURCE      Rickettsiella grylli
  ORGANISM  Rickettsiella grylli
            Bacteria; Proteobacteria; Gammaproteobacteria; Legionellales;
            Coxiellaceae; Rickettsiella.
REFERENCE   1  (bases 1 to 340)
  AUTHORS   Chandler,C.H. and Wang,Y.
  TITLE     Candidate pathogenicity islands in the genome of 'Candidatus
            Rickettsiella isopodorum', an intracellular bacterium infecting
            terrestrial isopod crustaceans
  JOURNAL   Unpublished
REFERENCE   2  (bases 1 to 340)
  AUTHORS   Chandler,C.H. and Wang,Y.
  TITLE     Direct Submission
  JOURNAL   Submitted (05-AUG-2016) Department of Biological Sciences, SUNY
            Oswego, 30 Centennial Dr., Oswego, NY 13126, USA
COMMENT     Annotation was added by the NCBI Prokaryotic Genome Annotation
            Pipeline (released 2013). Information about the Pipeline can be
            found here: https://www.ncbi.nlm.nih.gov/genome/annotation_prok/
            
            ##Genome-Assembly-Data-START##
            Assembly Method        :: SOAPdenovo v. 2.01
            Genome Representation  :: Full
            Expected Final Version :: Yes
            Genome Coverage        :: 20.0x
            Sequencing Technology  :: Illumina HiSeq
            ##Genome-Assembly-Data-END##
            
            ##Genome-Annotation-Data-START##
            Annotation Provider               :: NCBI
            Annotation Date                   :: 08/09/2016 11:20:01
            Annotation Pipeline               :: NCBI Prokaryotic Genome
                                                 Annotation Pipeline
            Annotation Method                 :: Best-placed reference protein
                                                 set; GeneMarkS+
            Annotation Software revision      :: 3.3
            Features Annotated                :: Gene; CDS; rRNA; tRNA; ncRNA;
                                                 repeat_region
            Genes (total)                     :: 1,454
            CDS (total)                       :: 1,411
            Genes (coding)                    :: 1,074
            CDS (coding)                      :: 1,074
            Genes (RNA)                       :: 43
            rRNAs                             :: 1, 2, 2 (5S, 16S, 23S)
            complete rRNAs                    :: 1 (5S)
            partial rRNAs                     :: 2, 2 (16S, 23S)
            tRNAs                             :: 34
            ncRNAs                            :: 4
            Pseudo Genes (total)              :: 337
            Pseudo Genes (ambiguous residues) :: 0 of 337
            Pseudo Genes (frameshifted)       :: 7 of 337
            Pseudo Genes (incomplete)         :: 328 of 337
            Pseudo Genes (internal stop)      :: 3 of 337
            Pseudo Genes (multiple problems)  :: 1 of 337
            ##Genome-Annotation-Data-END##
FEATURES             Location/Qualifiers
     source          1..340
                     /organism="Rickettsiella grylli"
                     /mol_type="genomic DNA"
                     /strain="TrM1"
                     /isolation_source="SUNY Oswego Rice Creek Field Station"
                     /host="Trachelipus rathkei"
                     /db_xref="taxon:59196"
                     /country="USA: Oswego, New York"
                     /collection_date="May-2013"
     gene            complement(1..340)
                     /locus_tag="BEV13_00235"
                     /pseudo
     CDS             complement(1..340)
                     /locus_tag="BEV13_00235"
                     /inference="EXISTENCE: similar to AA
                     sequence:RefSeq:WP_007302748.1"
                     /note="incomplete; too short partial abutting assembly
                     gap; missing start and stop; Derived by automated
                     computational analysis using gene prediction method:
                     Protein Homology."
                     /pseudo
                     /codon_start=3
                     /transl_table=11
                     /product="transposase"
BASE COUNT      105 a     79 c     63 g     93 t
ORIGIN      
        1 aaacgctccc attgagtttg ccaagactta atcacagcag ggtatttttt accccatttt
       61 tcatcaagct ccaataggcg atgctcggct aaatccttgg agctcgcacg ataaaccaat
      121 tttaaatcag ccataaagga tttttgatct ttgctggtca cgtactttaa tgagttacgg
      181 atttgatgaa tcacacaaag ctgaatttct gtctggggga aaacctcagc aatggcttca
      241 ggaaaaccct ttaatccgtc aatgctagca atgagaatat cctcaactcc gcgagcgcac
      301 aaatcattta aaacgtgtag ccagaaacga gaaccttcat
//
LOCUS       contig_451               340 bp    DNA     linear   BCT 05-AUG-2016
DEFINITION  Rickettsiella grylli strain TrM1, whole genome shotgun sequence.
ACCESSION   
VERSION
DBLINK      BioProject: PRJNA336565
            BioSample: SAMN05513358
KEYWORDS    WGS.
SOURCE      Rickettsiella grylli
  ORGANISM  Rickettsiella grylli
            Bacteria; Proteobacteria; Gammaproteobacteria; Legionellales;
            Coxiellaceae; Rickettsiella.
REFERENCE   1  (bases 1 to 340)
  AUTHORS   Chandler,C.H. and Wang,Y.
  TITLE     Candidate pathogenicity islands in the genome of 'Candidatus
            Rickettsiella isopodorum', an intracellular bacterium infecting
            terrestrial isopod crustaceans
  JOURNAL   Unpublished
REFERENCE   2  (bases 1 to 340)
  AUTHORS   Chandler,C.H. and Wang,Y.
  TITLE     Direct Submission
  JOURNAL   Submitted (05-AUG-2016) Department of Biological Sciences, SUNY
            Oswego, 30 Centennial Dr., Oswego, NY 13126, USA
COMMENT     Annotation was added by the NCBI Prokaryotic Genome Annotation
            Pipeline (released 2013). Information about the Pipeline can be
            found here: https://www.ncbi.nlm.nih.gov/genome/annotation_prok/
            
            ##Genome-Assembly-Data-START##
            Assembly Method        :: SOAPdenovo v. 2.01
            Genome Representation  :: Full
            Expected Final Version :: Yes
            Genome Coverage        :: 20.0x
            Sequencing Technology  :: Illumina HiSeq
            ##Genome-Assembly-Data-END##
            
            ##Genome-Annotation-Data-START##
            Annotation Provider               :: NCBI
            Annotation Date                   :: 08/09/2016 11:20:01
            Annotation Pipeline               :: NCBI Prokaryotic Genome
                                                 Annotation Pipeline
            Annotation Method                 :: Best-placed reference protein
                                                 set; GeneMarkS+
            Annotation Software revision      :: 3.3
            Features Annotated                :: Gene; CDS; rRNA; tRNA; ncRNA;
                                                 repeat_region
            Genes (total)                     :: 1,454
            CDS (total)                       :: 1,411
            Genes (coding)                    :: 1,074
            CDS (coding)                      :: 1,074
            Genes (RNA)                       :: 43
            rRNAs                             :: 1, 2, 2 (5S, 16S, 23S)
            complete rRNAs                    :: 1 (5S)
            partial rRNAs                     :: 2, 2 (16S, 23S)
            tRNAs                             :: 34
            ncRNAs                            :: 4
            Pseudo Genes (total)              :: 337
            Pseudo Genes (ambiguous residues) :: 0 of 337
            Pseudo Genes (frameshifted)       :: 7 of 337
            Pseudo Genes (incomplete)         :: 328 of 337
            Pseudo Genes (internal stop)      :: 3 of 337
            Pseudo Genes (multiple problems)  :: 1 of 337
            ##Genome-Annotation-Data-END##
FEATURES             Location/Qualifiers
     source          1..340
                     /organism="Rickettsiella grylli"
                     /mol_type="genomic DNA"
                     /strain="TrM1"
                     /isolation_source="SUNY Oswego Rice Creek Field Station"
                     /host="Trachelipus rathkei"
                     /db_xref="taxon:59196"
                     /country="USA: Oswego, New York"
                     /collection_date="May-2013"
     gene            complement(1..340)
                     /locus_tag="BEV13_00240"
                     /pseudo
     CDS             complement(1..340)
                     /locus_tag="BEV13_00240"
                     /inference="COORDINATES: ab initio prediction:GeneMarkS+"
                     /note="incomplete; too short partial abutting assembly
                     gap; missing start and stop; Derived by automated
                     computational analysis using gene prediction method:
                     GeneMarkS+."
                     /pseudo
                     /codon_start=3
                     /transl_table=11
                     /product="transposase"
BASE COUNT      107 a     83 c     61 g     89 t
ORIGIN      
        1 aaacgctccc attgagtttg ccaagactta atcacagcag gatatttttt accccatttt
       61 tcatcaagct ccaatagacg acgctcggct aaatccttgg agctcgcacg ataaaccaac
      121 tttaaatcgg ccataaagga cttttgatct ttgctggtca cgtactttaa tgagtgacgg
      181 atttgatgaa tcacacaaag ctgaatttct gtctggagaa aaacctcagc aatggcttca
      241 ggaaaaccct ttaatccatc gatactggca atgcgaatat cctcaactcc gcgagcacgc
      301 aaatcattta aaacgtgtag ccagaaacga gaaccttcat
//
LOCUS       contig_452               346 bp    DNA     linear   BCT 05-AUG-2016
DEFINITION  Rickettsiella grylli strain TrM1, whole genome shotgun sequence.
ACCESSION   
VERSION
DBLINK      BioProject: PRJNA336565
            BioSample: SAMN05513358
KEYWORDS    WGS.
SOURCE      Rickettsiella grylli
  ORGANISM  Rickettsiella grylli
            Bacteria; Proteobacteria; Gammaproteobacteria; Legionellales;
            Coxiellaceae; Rickettsiella.
REFERENCE   1  (bases 1 to 346)
  AUTHORS   Chandler,C.H. and Wang,Y.
  TITLE     Candidate pathogenicity islands in the genome of 'Candidatus
            Rickettsiella isopodorum', an intracellular bacterium infecting
            terrestrial isopod crustaceans
  JOURNAL   Unpublished
REFERENCE   2  (bases 1 to 346)
  AUTHORS   Chandler,C.H. and Wang,Y.
  TITLE     Direct Submission
  JOURNAL   Submitted (05-AUG-2016) Department of Biological Sciences, SUNY
            Oswego, 30 Centennial Dr., Oswego, NY 13126, USA
COMMENT     Annotation was added by the NCBI Prokaryotic Genome Annotation
            Pipeline (released 2013). Information about the Pipeline can be
            found here: https://www.ncbi.nlm.nih.gov/genome/annotation_prok/
            
            ##Genome-Assembly-Data-START##
            Assembly Method        :: SOAPdenovo v. 2.01
            Genome Representation  :: Full
            Expected Final Version :: Yes
            Genome Coverage        :: 20.0x
            Sequencing Technology  :: Illumina HiSeq
            ##Genome-Assembly-Data-END##
            
            ##Genome-Annotation-Data-START##
            Annotation Provider               :: NCBI
            Annotation Date                   :: 08/09/2016 11:20:01
            Annotation Pipeline               :: NCBI Prokaryotic Genome
                                                 Annotation Pipeline
            Annotation Method                 :: Best-placed reference protein
                                                 set; GeneMarkS+
            Annotation Software revision      :: 3.3
            Features Annotated                :: Gene; CDS; rRNA; tRNA; ncRNA;
                                                 repeat_region
            Genes (total)                     :: 1,454
            CDS (total)                       :: 1,411
            Genes (coding)                    :: 1,074
            CDS (coding)                      :: 1,074
            Genes (RNA)                       :: 43
            rRNAs                             :: 1, 2, 2 (5S, 16S, 23S)
            complete rRNAs                    :: 1 (5S)
            partial rRNAs                     :: 2, 2 (16S, 23S)
            tRNAs                             :: 34
            ncRNAs                            :: 4
            Pseudo Genes (total)              :: 337
            Pseudo Genes (ambiguous residues) :: 0 of 337
            Pseudo Genes (frameshifted)       :: 7 of 337
            Pseudo Genes (incomplete)         :: 328 of 337
            Pseudo Genes (internal stop)      :: 3 of 337
            Pseudo Genes (multiple problems)  :: 1 of 337
            ##Genome-Annotation-Data-END##
FEATURES             Location/Qualifiers
     source          1..346
                     /organism="Rickettsiella grylli"
                     /mol_type="genomic DNA"
                     /strain="TrM1"
                     /isolation_source="SUNY Oswego Rice Creek Field Station"
                     /host="Trachelipus rathkei"
                     /db_xref="taxon:59196"
                     /country="USA: Oswego, New York"
                     /collection_date="May-2013"
     gene            22..255
                     /locus_tag="BEV13_00245"
     CDS             22..255
                     /locus_tag="BEV13_00245"
                     /inference="EXISTENCE: similar to AA
                     sequence:RefSeq:WP_002799230.1"
                     /note="Derived by automated computational analysis using
                     gene prediction method: Protein Homology."
                     /codon_start=1
                     /transl_table=11
                     /product="hypothetical protein"
                     /protein_id="PRJNA336565:BEV13_00245"
                     /translation="MIQIADEEIYKIYSKEAQKRMENRDIEDWPIAATALALDCAIWT
                     EDKDFFGSGFSTWTTDKVHIFFEKTKETKSNIT"
BASE COUNT      121 a     54 c     66 g    105 t
ORIGIN      
        1 ttactttcta atcttagaag tataattcaa attgcagatg aagaaattta taagatatat
       61 agtaaggaag ctcaaaaaag gatggaaaat cgtgatatcg aagactggcc tattgctgca
      121 acagcattag ctttagattg tgcaatttgg actgaggata aagatttttt tggctctgga
      181 ttttcgacgt ggacaacaga caaagttcat attttttttg aaaagacaaa agaaactaag
      241 tctaacatta cttaaataac gcttttatcg actcaactct ttatcacttg aacttgtttt
      301 gcgaagctga aaggaaacat atcgacagcc ggcgcagcaa ggtctc
//
LOCUS       contig_453               351 bp    DNA     linear   BCT 05-AUG-2016
DEFINITION  Rickettsiella grylli strain TrM1, whole genome shotgun sequence.
ACCESSION   
VERSION
DBLINK      BioProject: PRJNA336565
            BioSample: SAMN05513358
KEYWORDS    WGS.
SOURCE      Rickettsiella grylli
  ORGANISM  Rickettsiella grylli
            Bacteria; Proteobacteria; Gammaproteobacteria; Legionellales;
            Coxiellaceae; Rickettsiella.
REFERENCE   1  (bases 1 to 351)
  AUTHORS   Chandler,C.H. and Wang,Y.
  TITLE     Candidate pathogenicity islands in the genome of 'Candidatus
            Rickettsiella isopodorum', an intracellular bacterium infecting
            terrestrial isopod crustaceans
  JOURNAL   Unpublished
REFERENCE   2  (bases 1 to 351)
  AUTHORS   Chandler,C.H. and Wang,Y.
  TITLE     Direct Submission
  JOURNAL   Submitted (05-AUG-2016) Department of Biological Sciences, SUNY
            Oswego, 30 Centennial Dr., Oswego, NY 13126, USA
COMMENT     Annotation was added by the NCBI Prokaryotic Genome Annotation
            Pipeline (released 2013). Information about the Pipeline can be
            found here: https://www.ncbi.nlm.nih.gov/genome/annotation_prok/
            
            ##Genome-Assembly-Data-START##
            Assembly Method        :: SOAPdenovo v. 2.01
            Genome Representation  :: Full
            Expected Final Version :: Yes
            Genome Coverage        :: 20.0x
            Sequencing Technology  :: Illumina HiSeq
            ##Genome-Assembly-Data-END##
            
            ##Genome-Annotation-Data-START##
            Annotation Provider               :: NCBI
            Annotation Date                   :: 08/09/2016 11:20:01
            Annotation Pipeline               :: NCBI Prokaryotic Genome
                                                 Annotation Pipeline
            Annotation Method                 :: Best-placed reference protein
                                                 set; GeneMarkS+
            Annotation Software revision      :: 3.3
            Features Annotated                :: Gene; CDS; rRNA; tRNA; ncRNA;
                                                 repeat_region
            Genes (total)                     :: 1,454
            CDS (total)                       :: 1,411
            Genes (coding)                    :: 1,074
            CDS (coding)                      :: 1,074
            Genes (RNA)                       :: 43
            rRNAs                             :: 1, 2, 2 (5S, 16S, 23S)
            complete rRNAs                    :: 1 (5S)
            partial rRNAs                     :: 2, 2 (16S, 23S)
            tRNAs                             :: 34
            ncRNAs                            :: 4
            Pseudo Genes (total)              :: 337
            Pseudo Genes (ambiguous residues) :: 0 of 337
            Pseudo Genes (frameshifted)       :: 7 of 337
            Pseudo Genes (incomplete)         :: 328 of 337
            Pseudo Genes (internal stop)      :: 3 of 337
            Pseudo Genes (multiple problems)  :: 1 of 337
            ##Genome-Annotation-Data-END##
FEATURES             Location/Qualifiers
     source          1..351
                     /organism="Rickettsiella grylli"
                     /mol_type="genomic DNA"
                     /strain="TrM1"
                     /isolation_source="SUNY Oswego Rice Creek Field Station"
                     /host="Trachelipus rathkei"
                     /db_xref="taxon:59196"
                     /country="USA: Oswego, New York"
                     /collection_date="May-2013"
     gene            complement(99..351)
                     /locus_tag="BEV13_00250"
                     /pseudo
     CDS             complement(99..351)
                     /locus_tag="BEV13_00250"
                     /inference="COORDINATES: ab initio prediction:GeneMarkS+"
                     /note="incomplete; too short partial abutting assembly
                     gap; missing start; Derived by automated computational
                     analysis using gene prediction method: GeneMarkS+."
                     /pseudo
                     /codon_start=2
                     /transl_table=11
                     /product="hypothetical protein"
BASE COUNT      107 a     55 c     47 g    142 t
ORIGIN      
        1 aactctattt aatggttggg gtattttacg ggagggttac catataagat aaaataaaat
       61 ttcaattttt taggtaaata tttgctttca cattttcttt aattagaagc taatttttta
      121 tccatttctt tcttaagctg atcataatgc ctttttaacc ccataagctc tggacgccat
      181 tctaagtatt ctgctaattt attcataact atctttaatt tttctttttc gtcattaaat
      241 aaaagcaaaa ctgaaagttc tttgaaaaga tgttttttac cctgtcttac tagaggaaac
      301 catagctcta ttaactgctg atccgtgata tggctatcta tatatggaat a
//
LOCUS       contig_454               359 bp    DNA     linear   BCT 05-AUG-2016
DEFINITION  Rickettsiella grylli strain TrM1, whole genome shotgun sequence.
ACCESSION   
VERSION
DBLINK      BioProject: PRJNA336565
            BioSample: SAMN05513358
KEYWORDS    WGS.
SOURCE      Rickettsiella grylli
  ORGANISM  Rickettsiella grylli
            Bacteria; Proteobacteria; Gammaproteobacteria; Legionellales;
            Coxiellaceae; Rickettsiella.
REFERENCE   1  (bases 1 to 359)
  AUTHORS   Chandler,C.H. and Wang,Y.
  TITLE     Candidate pathogenicity islands in the genome of 'Candidatus
            Rickettsiella isopodorum', an intracellular bacterium infecting
            terrestrial isopod crustaceans
  JOURNAL   Unpublished
REFERENCE   2  (bases 1 to 359)
  AUTHORS   Chandler,C.H. and Wang,Y.
  TITLE     Direct Submission
  JOURNAL   Submitted (05-AUG-2016) Department of Biological Sciences, SUNY
            Oswego, 30 Centennial Dr., Oswego, NY 13126, USA
COMMENT     Annotation was added by the NCBI Prokaryotic Genome Annotation
            Pipeline (released 2013). Information about the Pipeline can be
            found here: https://www.ncbi.nlm.nih.gov/genome/annotation_prok/
            
            ##Genome-Assembly-Data-START##
            Assembly Method        :: SOAPdenovo v. 2.01
            Genome Representation  :: Full
            Expected Final Version :: Yes
            Genome Coverage        :: 20.0x
            Sequencing Technology  :: Illumina HiSeq
            ##Genome-Assembly-Data-END##
            
            ##Genome-Annotation-Data-START##
            Annotation Provider               :: NCBI
            Annotation Date                   :: 08/09/2016 11:20:01
            Annotation Pipeline               :: NCBI Prokaryotic Genome
                                                 Annotation Pipeline
            Annotation Method                 :: Best-placed reference protein
                                                 set; GeneMarkS+
            Annotation Software revision      :: 3.3
            Features Annotated                :: Gene; CDS; rRNA; tRNA; ncRNA;
                                                 repeat_region
            Genes (total)                     :: 1,454
            CDS (total)                       :: 1,411
            Genes (coding)                    :: 1,074
            CDS (coding)                      :: 1,074
            Genes (RNA)                       :: 43
            rRNAs                             :: 1, 2, 2 (5S, 16S, 23S)
            complete rRNAs                    :: 1 (5S)
            partial rRNAs                     :: 2, 2 (16S, 23S)
            tRNAs                             :: 34
            ncRNAs                            :: 4
            Pseudo Genes (total)              :: 337
            Pseudo Genes (ambiguous residues) :: 0 of 337
            Pseudo Genes (frameshifted)       :: 7 of 337
            Pseudo Genes (incomplete)         :: 328 of 337
            Pseudo Genes (internal stop)      :: 3 of 337
            Pseudo Genes (multiple problems)  :: 1 of 337
            ##Genome-Annotation-Data-END##
FEATURES             Location/Qualifiers
     source          1..359
                     /organism="Rickettsiella grylli"
                     /mol_type="genomic DNA"
                     /strain="TrM1"
                     /isolation_source="SUNY Oswego Rice Creek Field Station"
                     /host="Trachelipus rathkei"
                     /db_xref="taxon:59196"
                     /country="USA: Oswego, New York"
                     /collection_date="May-2013"
BASE COUNT      136 a     50 c     48 g    125 t
ORIGIN      
        1 catggacatt attcggatat aaggatcaga catttgaaag tcatcaaaaa aattttgagc
       61 atggctttta aaataacctt gatacgtttc aaaatttaac gccgctaata ctttagaaaa
      121 acaatcgcca tcgataaatt ctcgatataa atcttcttct tcagctaata aattattgat
      181 taatggtata gaaacatttt cattttcgtt tttaaaattt ttttttagaa tagctaacgt
      241 ataaatcgtc tgatgaagat aaaaaatagc gtaaaatctt taatagaatt aatgatcaac
      301 tctaattttt tgatgacgag ggagtattca attaactgtg tcaacgctaa actaaatca
//
LOCUS       contig_455               367 bp    DNA     linear   BCT 05-AUG-2016
DEFINITION  Rickettsiella grylli strain TrM1, whole genome shotgun sequence.
ACCESSION   
VERSION
DBLINK      BioProject: PRJNA336565
            BioSample: SAMN05513358
KEYWORDS    WGS.
SOURCE      Rickettsiella grylli
  ORGANISM  Rickettsiella grylli
            Bacteria; Proteobacteria; Gammaproteobacteria; Legionellales;
            Coxiellaceae; Rickettsiella.
REFERENCE   1  (bases 1 to 367)
  AUTHORS   Chandler,C.H. and Wang,Y.
  TITLE     Candidate pathogenicity islands in the genome of 'Candidatus
            Rickettsiella isopodorum', an intracellular bacterium infecting
            terrestrial isopod crustaceans
  JOURNAL   Unpublished
REFERENCE   2  (bases 1 to 367)
  AUTHORS   Chandler,C.H. and Wang,Y.
  TITLE     Direct Submission
  JOURNAL   Submitted (05-AUG-2016) Department of Biological Sciences, SUNY
            Oswego, 30 Centennial Dr., Oswego, NY 13126, USA
COMMENT     Annotation was added by the NCBI Prokaryotic Genome Annotation
            Pipeline (released 2013). Information about the Pipeline can be
            found here: https://www.ncbi.nlm.nih.gov/genome/annotation_prok/
            
            ##Genome-Assembly-Data-START##
            Assembly Method        :: SOAPdenovo v. 2.01
            Genome Representation  :: Full
            Expected Final Version :: Yes
            Genome Coverage        :: 20.0x
            Sequencing Technology  :: Illumina HiSeq
            ##Genome-Assembly-Data-END##
            
            ##Genome-Annotation-Data-START##
            Annotation Provider               :: NCBI
            Annotation Date                   :: 08/09/2016 11:20:01
            Annotation Pipeline               :: NCBI Prokaryotic Genome
                                                 Annotation Pipeline
            Annotation Method                 :: Best-placed reference protein
                                                 set; GeneMarkS+
            Annotation Software revision      :: 3.3
            Features Annotated                :: Gene; CDS; rRNA; tRNA; ncRNA;
                                                 repeat_region
            Genes (total)                     :: 1,454
            CDS (total)                       :: 1,411
            Genes (coding)                    :: 1,074
            CDS (coding)                      :: 1,074
            Genes (RNA)                       :: 43
            rRNAs                             :: 1, 2, 2 (5S, 16S, 23S)
            complete rRNAs                    :: 1 (5S)
            partial rRNAs                     :: 2, 2 (16S, 23S)
            tRNAs                             :: 34
            ncRNAs                            :: 4
            Pseudo Genes (total)              :: 337
            Pseudo Genes (ambiguous residues) :: 0 of 337
            Pseudo Genes (frameshifted)       :: 7 of 337
            Pseudo Genes (incomplete)         :: 328 of 337
            Pseudo Genes (internal stop)      :: 3 of 337
            Pseudo Genes (multiple problems)  :: 1 of 337
            ##Genome-Annotation-Data-END##
FEATURES             Location/Qualifiers
     source          1..367
                     /organism="Rickettsiella grylli"
                     /mol_type="genomic DNA"
                     /strain="TrM1"
                     /isolation_source="SUNY Oswego Rice Creek Field Station"
                     /host="Trachelipus rathkei"
                     /db_xref="taxon:59196"
                     /country="USA: Oswego, New York"
                     /collection_date="May-2013"
     gene            1..367
                     /locus_tag="BEV13_00255"
                     /pseudo
     CDS             1..367
                     /locus_tag="BEV13_00255"
                     /inference="EXISTENCE: similar to AA
                     sequence:RefSeq:WP_010598708.1"
                     /note="an AccC homodimer forms the biotin carboxylase
                     subunit of the acetyl CoA carboxylase, an enzyme that
                     catalyzes the formation of malonyl-CoA, which in turn
                     controls the rate of fatty acid metabolism; incomplete;
                     too short partial abutting assembly gap; missing start and
                     stop; Derived by automated computational analysis using
                     gene prediction method: Protein Homology."
                     /pseudo
                     /codon_start=1
                     /transl_table=11
                     /product="acetyl-CoA carboxylase biotin carboxylase
                     subunit"
BASE COUNT      116 a     61 c     87 g    103 t
ORIGIN      
        1 catagtgagg cagcgttgtt aagtgcaatt tcactgacgc gatcggaagc agaagctaac
       61 tttaaaaatg ccagtgttta tttggaaaaa tttttaatta atccaagaca tattgaaatc
      121 caagtattag gtgatggtca aggtcatgcg gtgcatctcg gtgaacgaga ttgttctatg
      181 caacgccgcc atcaaaaagt cattgaagaa gcgccggctg tcggaattac tgaaaaacaa
      241 cgtcaacaga tgggtgaact ctgtgttaaa gcgtgtcgtg atatgaatta tcgaggtgca
      301 gggacgtttg aatttctcta cgaaaacggt catttttatt tcattgaaat gaatacacgg
      361 attcaag
//
LOCUS       contig_456               372 bp    DNA     linear   BCT 05-AUG-2016
DEFINITION  Rickettsiella grylli strain TrM1, whole genome shotgun sequence.
ACCESSION   
VERSION
DBLINK      BioProject: PRJNA336565
            BioSample: SAMN05513358
KEYWORDS    WGS.
SOURCE      Rickettsiella grylli
  ORGANISM  Rickettsiella grylli
            Bacteria; Proteobacteria; Gammaproteobacteria; Legionellales;
            Coxiellaceae; Rickettsiella.
REFERENCE   1  (bases 1 to 372)
  AUTHORS   Chandler,C.H. and Wang,Y.
  TITLE     Candidate pathogenicity islands in the genome of 'Candidatus
            Rickettsiella isopodorum', an intracellular bacterium infecting
            terrestrial isopod crustaceans
  JOURNAL   Unpublished
REFERENCE   2  (bases 1 to 372)
  AUTHORS   Chandler,C.H. and Wang,Y.
  TITLE     Direct Submission
  JOURNAL   Submitted (05-AUG-2016) Department of Biological Sciences, SUNY
            Oswego, 30 Centennial Dr., Oswego, NY 13126, USA
COMMENT     Annotation was added by the NCBI Prokaryotic Genome Annotation
            Pipeline (released 2013). Information about the Pipeline can be
            found here: https://www.ncbi.nlm.nih.gov/genome/annotation_prok/
            
            ##Genome-Assembly-Data-START##
            Assembly Method        :: SOAPdenovo v. 2.01
            Genome Representation  :: Full
            Expected Final Version :: Yes
            Genome Coverage        :: 20.0x
            Sequencing Technology  :: Illumina HiSeq
            ##Genome-Assembly-Data-END##
            
            ##Genome-Annotation-Data-START##
            Annotation Provider               :: NCBI
            Annotation Date                   :: 08/09/2016 11:20:01
            Annotation Pipeline               :: NCBI Prokaryotic Genome
                                                 Annotation Pipeline
            Annotation Method                 :: Best-placed reference protein
                                                 set; GeneMarkS+
            Annotation Software revision      :: 3.3
            Features Annotated                :: Gene; CDS; rRNA; tRNA; ncRNA;
                                                 repeat_region
            Genes (total)                     :: 1,454
            CDS (total)                       :: 1,411
            Genes (coding)                    :: 1,074
            CDS (coding)                      :: 1,074
            Genes (RNA)                       :: 43
            rRNAs                             :: 1, 2, 2 (5S, 16S, 23S)
            complete rRNAs                    :: 1 (5S)
            partial rRNAs                     :: 2, 2 (16S, 23S)
            tRNAs                             :: 34
            ncRNAs                            :: 4
            Pseudo Genes (total)              :: 337
            Pseudo Genes (ambiguous residues) :: 0 of 337
            Pseudo Genes (frameshifted)       :: 7 of 337
            Pseudo Genes (incomplete)         :: 328 of 337
            Pseudo Genes (internal stop)      :: 3 of 337
            Pseudo Genes (multiple problems)  :: 1 of 337
            ##Genome-Annotation-Data-END##
FEATURES             Location/Qualifiers
     source          1..372
                     /organism="Rickettsiella grylli"
                     /mol_type="genomic DNA"
                     /strain="TrM1"
                     /isolation_source="SUNY Oswego Rice Creek Field Station"
                     /host="Trachelipus rathkei"
                     /db_xref="taxon:59196"
                     /country="USA: Oswego, New York"
                     /collection_date="May-2013"
     gene            1..372
                     /locus_tag="BEV13_00260"
                     /pseudo
     CDS             1..372
                     /locus_tag="BEV13_00260"
                     /inference="COORDINATES: ab initio prediction:GeneMarkS+"
                     /note="incomplete; too short partial abutting assembly
                     gap; missing start and stop; Derived by automated
                     computational analysis using gene prediction method:
                     GeneMarkS+."
                     /pseudo
                     /codon_start=1
                     /transl_table=11
                     /product="hypothetical protein"
BASE COUNT      118 a     87 c     60 g    107 t
ORIGIN      
        1 actctacacg cagaacctcc acaattttct ttaaaaattg aacattggtt tacaaaaaat
       61 ggggttcctg tttatttcgt agctaaaaaa gaaataccga ttgtcgatat cggactatta
      121 ttccacggtg gctctgccca ggataaaaat ttcccaggaa ttgctctatt tacagcagaa
      181 atgttagatc aaggcaccca aaatttaaat gccaatcaaa ttgcacaccg gtttgaagct
      241 gtcggagcac gttatactgc tcaagtcaat caagatatga ctatcttaaa tttacggtca
      301 ctcagcgctc aaccctatct caattccgct ttaaacacgt tggcggcttt actcaataaa
      361 gccactttcc ca
//
LOCUS       contig_457               374 bp    DNA     linear   BCT 05-AUG-2016
DEFINITION  Rickettsiella grylli strain TrM1, whole genome shotgun sequence.
ACCESSION   
VERSION
DBLINK      BioProject: PRJNA336565
            BioSample: SAMN05513358
KEYWORDS    WGS.
SOURCE      Rickettsiella grylli
  ORGANISM  Rickettsiella grylli
            Bacteria; Proteobacteria; Gammaproteobacteria; Legionellales;
            Coxiellaceae; Rickettsiella.
REFERENCE   1  (bases 1 to 374)
  AUTHORS   Chandler,C.H. and Wang,Y.
  TITLE     Candidate pathogenicity islands in the genome of 'Candidatus
            Rickettsiella isopodorum', an intracellular bacterium infecting
            terrestrial isopod crustaceans
  JOURNAL   Unpublished
REFERENCE   2  (bases 1 to 374)
  AUTHORS   Chandler,C.H. and Wang,Y.
  TITLE     Direct Submission
  JOURNAL   Submitted (05-AUG-2016) Department of Biological Sciences, SUNY
            Oswego, 30 Centennial Dr., Oswego, NY 13126, USA
COMMENT     Annotation was added by the NCBI Prokaryotic Genome Annotation
            Pipeline (released 2013). Information about the Pipeline can be
            found here: https://www.ncbi.nlm.nih.gov/genome/annotation_prok/
            
            ##Genome-Assembly-Data-START##
            Assembly Method        :: SOAPdenovo v. 2.01
            Genome Representation  :: Full
            Expected Final Version :: Yes
            Genome Coverage        :: 20.0x
            Sequencing Technology  :: Illumina HiSeq
            ##Genome-Assembly-Data-END##
            
            ##Genome-Annotation-Data-START##
            Annotation Provider               :: NCBI
            Annotation Date                   :: 08/09/2016 11:20:01
            Annotation Pipeline               :: NCBI Prokaryotic Genome
                                                 Annotation Pipeline
            Annotation Method                 :: Best-placed reference protein
                                                 set; GeneMarkS+
            Annotation Software revision      :: 3.3
            Features Annotated                :: Gene; CDS; rRNA; tRNA; ncRNA;
                                                 repeat_region
            Genes (total)                     :: 1,454
            CDS (total)                       :: 1,411
            Genes (coding)                    :: 1,074
            CDS (coding)                      :: 1,074
            Genes (RNA)                       :: 43
            rRNAs                             :: 1, 2, 2 (5S, 16S, 23S)
            complete rRNAs                    :: 1 (5S)
            partial rRNAs                     :: 2, 2 (16S, 23S)
            tRNAs                             :: 34
            ncRNAs                            :: 4
            Pseudo Genes (total)              :: 337
            Pseudo Genes (ambiguous residues) :: 0 of 337
            Pseudo Genes (frameshifted)       :: 7 of 337
            Pseudo Genes (incomplete)         :: 328 of 337
            Pseudo Genes (internal stop)      :: 3 of 337
            Pseudo Genes (multiple problems)  :: 1 of 337
            ##Genome-Annotation-Data-END##
FEATURES             Location/Qualifiers
     source          1..374
                     /organism="Rickettsiella grylli"
                     /mol_type="genomic DNA"
                     /strain="TrM1"
                     /isolation_source="SUNY Oswego Rice Creek Field Station"
                     /host="Trachelipus rathkei"
                     /db_xref="taxon:59196"
                     /country="USA: Oswego, New York"
                     /collection_date="May-2013"
     gene            1..374
                     /locus_tag="BEV13_00265"
                     /pseudo
     CDS             1..374
                     /locus_tag="BEV13_00265"
                     /inference="EXISTENCE: similar to AA
                     sequence:RefSeq:WP_006034785.1"
                     /note="incomplete; too short partial abutting assembly
                     gap; missing start and stop; Derived by automated
                     computational analysis using gene prediction method:
                     Protein Homology."
                     /pseudo
                     /codon_start=1
                     /transl_table=11
                     /product="transposase"
BASE COUNT      144 a     62 c     86 g     82 t
ORIGIN      
        1 aaagaatttg aagctgaagc gatagcacgg ctaaaatcag gagaatcgtt aacaggaaaa
       61 gacggaatat taacgccgtt aataaaacaa attatcgaag catcgttaga gggggaaata
      121 gacgctcatt tatcagaatc taaagcaacg gatatctcaa atcgacgcaa tggaaaaacc
      181 agtaagttat taaaaacggg gacagaaagt tttgagctag aaacaccccg agaccgttta
      241 ggaacgtttg aaccacaaat ggttaagaaa cgtcaaacgg ttttaaacga gtccttagat
      301 aacaaaatac tgtcattgta tgcacttggg atgagctatg aggcgatcca agaacatctg
      361 gcggatatgt atgg
//
LOCUS       contig_458               378 bp    DNA     linear   BCT 05-AUG-2016
DEFINITION  Rickettsiella grylli strain TrM1, whole genome shotgun sequence.
ACCESSION   
VERSION
DBLINK      BioProject: PRJNA336565
            BioSample: SAMN05513358
KEYWORDS    WGS.
SOURCE      Rickettsiella grylli
  ORGANISM  Rickettsiella grylli
            Bacteria; Proteobacteria; Gammaproteobacteria; Legionellales;
            Coxiellaceae; Rickettsiella.
REFERENCE   1  (bases 1 to 378)
  AUTHORS   Chandler,C.H. and Wang,Y.
  TITLE     Candidate pathogenicity islands in the genome of 'Candidatus
            Rickettsiella isopodorum', an intracellular bacterium infecting
            terrestrial isopod crustaceans
  JOURNAL   Unpublished
REFERENCE   2  (bases 1 to 378)
  AUTHORS   Chandler,C.H. and Wang,Y.
  TITLE     Direct Submission
  JOURNAL   Submitted (05-AUG-2016) Department of Biological Sciences, SUNY
            Oswego, 30 Centennial Dr., Oswego, NY 13126, USA
COMMENT     Annotation was added by the NCBI Prokaryotic Genome Annotation
            Pipeline (released 2013). Information about the Pipeline can be
            found here: https://www.ncbi.nlm.nih.gov/genome/annotation_prok/
            
            ##Genome-Assembly-Data-START##
            Assembly Method        :: SOAPdenovo v. 2.01
            Genome Representation  :: Full
            Expected Final Version :: Yes
            Genome Coverage        :: 20.0x
            Sequencing Technology  :: Illumina HiSeq
            ##Genome-Assembly-Data-END##
            
            ##Genome-Annotation-Data-START##
            Annotation Provider               :: NCBI
            Annotation Date                   :: 08/09/2016 11:20:01
            Annotation Pipeline               :: NCBI Prokaryotic Genome
                                                 Annotation Pipeline
            Annotation Method                 :: Best-placed reference protein
                                                 set; GeneMarkS+
            Annotation Software revision      :: 3.3
            Features Annotated                :: Gene; CDS; rRNA; tRNA; ncRNA;
                                                 repeat_region
            Genes (total)                     :: 1,454
            CDS (total)                       :: 1,411
            Genes (coding)                    :: 1,074
            CDS (coding)                      :: 1,074
            Genes (RNA)                       :: 43
            rRNAs                             :: 1, 2, 2 (5S, 16S, 23S)
            complete rRNAs                    :: 1 (5S)
            partial rRNAs                     :: 2, 2 (16S, 23S)
            tRNAs                             :: 34
            ncRNAs                            :: 4
            Pseudo Genes (total)              :: 337
            Pseudo Genes (ambiguous residues) :: 0 of 337
            Pseudo Genes (frameshifted)       :: 7 of 337
            Pseudo Genes (incomplete)         :: 328 of 337
            Pseudo Genes (internal stop)      :: 3 of 337
            Pseudo Genes (multiple problems)  :: 1 of 337
            ##Genome-Annotation-Data-END##
FEATURES             Location/Qualifiers
     source          1..378
                     /organism="Rickettsiella grylli"
                     /mol_type="genomic DNA"
                     /strain="TrM1"
                     /isolation_source="SUNY Oswego Rice Creek Field Station"
                     /host="Trachelipus rathkei"
                     /db_xref="taxon:59196"
                     /country="USA: Oswego, New York"
                     /collection_date="May-2013"
BASE COUNT      132 a     50 c     79 g    117 t
ORIGIN      
        1 acccatatac tattttcaat ccctaaacaa aaattactct atttaaaaac tgggggaagt
       61 ttgggaggtt tacagggaga cttacctaga actgtgtgtc agatgcagag ggatggttgc
      121 agcctaaata agtcgcgtga tgtgaacatt tcgggcacat gatggctgaa atttttgagc
      181 atagactcgc atgttctgaa aaagcggaat atttgagtag atattaagtt gctttttttt
      241 ctctataaaa tttgtattga ataaaccgtt gtaattttat cttatgatag gaaaagaaga
      301 atcactataa taaatgaagg tcgttattag agagggcatg ataaatctta cagaaatcta
      361 ctagggaaac ttaaaaaa
//
LOCUS       contig_459               384 bp    DNA     linear   BCT 05-AUG-2016
DEFINITION  Rickettsiella grylli strain TrM1, whole genome shotgun sequence.
ACCESSION   
VERSION
DBLINK      BioProject: PRJNA336565
            BioSample: SAMN05513358
KEYWORDS    WGS.
SOURCE      Rickettsiella grylli
  ORGANISM  Rickettsiella grylli
            Bacteria; Proteobacteria; Gammaproteobacteria; Legionellales;
            Coxiellaceae; Rickettsiella.
REFERENCE   1  (bases 1 to 384)
  AUTHORS   Chandler,C.H. and Wang,Y.
  TITLE     Candidate pathogenicity islands in the genome of 'Candidatus
            Rickettsiella isopodorum', an intracellular bacterium infecting
            terrestrial isopod crustaceans
  JOURNAL   Unpublished
REFERENCE   2  (bases 1 to 384)
  AUTHORS   Chandler,C.H. and Wang,Y.
  TITLE     Direct Submission
  JOURNAL   Submitted (05-AUG-2016) Department of Biological Sciences, SUNY
            Oswego, 30 Centennial Dr., Oswego, NY 13126, USA
COMMENT     Annotation was added by the NCBI Prokaryotic Genome Annotation
            Pipeline (released 2013). Information about the Pipeline can be
            found here: https://www.ncbi.nlm.nih.gov/genome/annotation_prok/
            
            ##Genome-Assembly-Data-START##
            Assembly Method        :: SOAPdenovo v. 2.01
            Genome Representation  :: Full
            Expected Final Version :: Yes
            Genome Coverage        :: 20.0x
            Sequencing Technology  :: Illumina HiSeq
            ##Genome-Assembly-Data-END##
            
            ##Genome-Annotation-Data-START##
            Annotation Provider               :: NCBI
            Annotation Date                   :: 08/09/2016 11:20:01
            Annotation Pipeline               :: NCBI Prokaryotic Genome
                                                 Annotation Pipeline
            Annotation Method                 :: Best-placed reference protein
                                                 set; GeneMarkS+
            Annotation Software revision      :: 3.3
            Features Annotated                :: Gene; CDS; rRNA; tRNA; ncRNA;
                                                 repeat_region
            Genes (total)                     :: 1,454
            CDS (total)                       :: 1,411
            Genes (coding)                    :: 1,074
            CDS (coding)                      :: 1,074
            Genes (RNA)                       :: 43
            rRNAs                             :: 1, 2, 2 (5S, 16S, 23S)
            complete rRNAs                    :: 1 (5S)
            partial rRNAs                     :: 2, 2 (16S, 23S)
            tRNAs                             :: 34
            ncRNAs                            :: 4
            Pseudo Genes (total)              :: 337
            Pseudo Genes (ambiguous residues) :: 0 of 337
            Pseudo Genes (frameshifted)       :: 7 of 337
            Pseudo Genes (incomplete)         :: 328 of 337
            Pseudo Genes (internal stop)      :: 3 of 337
            Pseudo Genes (multiple problems)  :: 1 of 337
            ##Genome-Annotation-Data-END##
FEATURES             Location/Qualifiers
     source          1..384
                     /organism="Rickettsiella grylli"
                     /mol_type="genomic DNA"
                     /strain="TrM1"
                     /isolation_source="SUNY Oswego Rice Creek Field Station"
                     /host="Trachelipus rathkei"
                     /db_xref="taxon:59196"
                     /country="USA: Oswego, New York"
                     /collection_date="May-2013"
     gene            complement(<1..>384)
                     /locus_tag="BEV13_00270"
     rRNA            complement(<1..>384)
                     /locus_tag="BEV13_00270"
                     /product="16S ribosomal RNA"
BASE COUNT       80 a    118 c     90 g     96 t
ORIGIN      
        1 aaggaggtga tccagccgca ggttccccta cggctacctt gttacgactt caccccagtc
       61 atgaatctta ccgtggtcgg cgatcccctc cgaaaaggtt aatctaccgc cttctggtaa
      121 aacccactcc catggtgtga cgggcggtgt gtacaaggcc cgagaacgta ttcaccgcga
      181 cttgctgatt cgcgattact agcgattcca acttcatgga gtcgagttgc agactccaat
      241 ccggactacg agacatttta aaggattggc tccccctcgc gggttggctt ccctctgtat
      301 gtcccattgt agcacgtgtg tagccctacc cataaaggcc atgatgactt gacgtcgtcc
      361 ccaccttcct ccggtttatc accg
//
LOCUS       contig_460               397 bp    DNA     linear   BCT 05-AUG-2016
DEFINITION  Rickettsiella grylli strain TrM1, whole genome shotgun sequence.
ACCESSION   
VERSION
DBLINK      BioProject: PRJNA336565
            BioSample: SAMN05513358
KEYWORDS    WGS.
SOURCE      Rickettsiella grylli
  ORGANISM  Rickettsiella grylli
            Bacteria; Proteobacteria; Gammaproteobacteria; Legionellales;
            Coxiellaceae; Rickettsiella.
REFERENCE   1  (bases 1 to 397)
  AUTHORS   Chandler,C.H. and Wang,Y.
  TITLE     Candidate pathogenicity islands in the genome of 'Candidatus
            Rickettsiella isopodorum', an intracellular bacterium infecting
            terrestrial isopod crustaceans
  JOURNAL   Unpublished
REFERENCE   2  (bases 1 to 397)
  AUTHORS   Chandler,C.H. and Wang,Y.
  TITLE     Direct Submission
  JOURNAL   Submitted (05-AUG-2016) Department of Biological Sciences, SUNY
            Oswego, 30 Centennial Dr., Oswego, NY 13126, USA
COMMENT     Annotation was added by the NCBI Prokaryotic Genome Annotation
            Pipeline (released 2013). Information about the Pipeline can be
            found here: https://www.ncbi.nlm.nih.gov/genome/annotation_prok/
            
            ##Genome-Assembly-Data-START##
            Assembly Method        :: SOAPdenovo v. 2.01
            Genome Representation  :: Full
            Expected Final Version :: Yes
            Genome Coverage        :: 20.0x
            Sequencing Technology  :: Illumina HiSeq
            ##Genome-Assembly-Data-END##
            
            ##Genome-Annotation-Data-START##
            Annotation Provider               :: NCBI
            Annotation Date                   :: 08/09/2016 11:20:01
            Annotation Pipeline               :: NCBI Prokaryotic Genome
                                                 Annotation Pipeline
            Annotation Method                 :: Best-placed reference protein
                                                 set; GeneMarkS+
            Annotation Software revision      :: 3.3
            Features Annotated                :: Gene; CDS; rRNA; tRNA; ncRNA;
                                                 repeat_region
            Genes (total)                     :: 1,454
            CDS (total)                       :: 1,411
            Genes (coding)                    :: 1,074
            CDS (coding)                      :: 1,074
            Genes (RNA)                       :: 43
            rRNAs                             :: 1, 2, 2 (5S, 16S, 23S)
            complete rRNAs                    :: 1 (5S)
            partial rRNAs                     :: 2, 2 (16S, 23S)
            tRNAs                             :: 34
            ncRNAs                            :: 4
            Pseudo Genes (total)              :: 337
            Pseudo Genes (ambiguous residues) :: 0 of 337
            Pseudo Genes (frameshifted)       :: 7 of 337
            Pseudo Genes (incomplete)         :: 328 of 337
            Pseudo Genes (internal stop)      :: 3 of 337
            Pseudo Genes (multiple problems)  :: 1 of 337
            ##Genome-Annotation-Data-END##
FEATURES             Location/Qualifiers
     source          1..397
                     /organism="Rickettsiella grylli"
                     /mol_type="genomic DNA"
                     /strain="TrM1"
                     /isolation_source="SUNY Oswego Rice Creek Field Station"
                     /host="Trachelipus rathkei"
                     /db_xref="taxon:59196"
                     /country="USA: Oswego, New York"
                     /collection_date="May-2013"
     gene            complement(1..343)
                     /locus_tag="BEV13_00275"
                     /pseudo
     CDS             complement(1..343)
                     /locus_tag="BEV13_00275"
                     /inference="COORDINATES: ab initio prediction:GeneMarkS+"
                     /note="incomplete; too short partial abutting assembly
                     gap; missing stop; Derived by automated computational
                     analysis using gene prediction method: GeneMarkS+."
                     /pseudo
                     /codon_start=1
                     /transl_table=11
                     /product="hypothetical protein"
BASE COUNT      144 a     55 c     56 g    142 t
ORIGIN      
        1 ctatcgataa attttctgct ttatttactg agtaatccgc tacaaaagaa ctttttgcaa
       61 aaaaattaag aaaaaattgt aaactagaaa atcctaaact taacgccgca aagcttaagt
      121 tataattatg tataaaataa tgaatggtcg atagtttatg gttttttgga ttaaaattat
      181 gcgctaacga tacttgatca aaaaatttat cgcctaaata aactattaat tctgattgcg
      241 tgtttgtttc aaaatgacct aacgttattt tttcttgcca aagattagat tttgcgataa
      301 acagttgtaa tttttttctt gaagaaaatc catagcaccg cataaaatgc ttagtcgaga
      361 gtgttcacaa aactgtgtca ttaataattt tatcgta
//
LOCUS       contig_461               400 bp    DNA     linear   BCT 05-AUG-2016
DEFINITION  Rickettsiella grylli strain TrM1, whole genome shotgun sequence.
ACCESSION   
VERSION
DBLINK      BioProject: PRJNA336565
            BioSample: SAMN05513358
KEYWORDS    WGS.
SOURCE      Rickettsiella grylli
  ORGANISM  Rickettsiella grylli
            Bacteria; Proteobacteria; Gammaproteobacteria; Legionellales;
            Coxiellaceae; Rickettsiella.
REFERENCE   1  (bases 1 to 400)
  AUTHORS   Chandler,C.H. and Wang,Y.
  TITLE     Candidate pathogenicity islands in the genome of 'Candidatus
            Rickettsiella isopodorum', an intracellular bacterium infecting
            terrestrial isopod crustaceans
  JOURNAL   Unpublished
REFERENCE   2  (bases 1 to 400)
  AUTHORS   Chandler,C.H. and Wang,Y.
  TITLE     Direct Submission
  JOURNAL   Submitted (05-AUG-2016) Department of Biological Sciences, SUNY
            Oswego, 30 Centennial Dr., Oswego, NY 13126, USA
COMMENT     Annotation was added by the NCBI Prokaryotic Genome Annotation
            Pipeline (released 2013). Information about the Pipeline can be
            found here: https://www.ncbi.nlm.nih.gov/genome/annotation_prok/
            
            ##Genome-Assembly-Data-START##
            Assembly Method        :: SOAPdenovo v. 2.01
            Genome Representation  :: Full
            Expected Final Version :: Yes
            Genome Coverage        :: 20.0x
            Sequencing Technology  :: Illumina HiSeq
            ##Genome-Assembly-Data-END##
            
            ##Genome-Annotation-Data-START##
            Annotation Provider               :: NCBI
            Annotation Date                   :: 08/09/2016 11:20:01
            Annotation Pipeline               :: NCBI Prokaryotic Genome
                                                 Annotation Pipeline
            Annotation Method                 :: Best-placed reference protein
                                                 set; GeneMarkS+
            Annotation Software revision      :: 3.3
            Features Annotated                :: Gene; CDS; rRNA; tRNA; ncRNA;
                                                 repeat_region
            Genes (total)                     :: 1,454
            CDS (total)                       :: 1,411
            Genes (coding)                    :: 1,074
            CDS (coding)                      :: 1,074
            Genes (RNA)                       :: 43
            rRNAs                             :: 1, 2, 2 (5S, 16S, 23S)
            complete rRNAs                    :: 1 (5S)
            partial rRNAs                     :: 2, 2 (16S, 23S)
            tRNAs                             :: 34
            ncRNAs                            :: 4
            Pseudo Genes (total)              :: 337
            Pseudo Genes (ambiguous residues) :: 0 of 337
            Pseudo Genes (frameshifted)       :: 7 of 337
            Pseudo Genes (incomplete)         :: 328 of 337
            Pseudo Genes (internal stop)      :: 3 of 337
            Pseudo Genes (multiple problems)  :: 1 of 337
            ##Genome-Annotation-Data-END##
FEATURES             Location/Qualifiers
     source          1..400
                     /organism="Rickettsiella grylli"
                     /mol_type="genomic DNA"
                     /strain="TrM1"
                     /isolation_source="SUNY Oswego Rice Creek Field Station"
                     /host="Trachelipus rathkei"
                     /db_xref="taxon:59196"
                     /country="USA: Oswego, New York"
                     /collection_date="May-2013"
     gene            complement(1..380)
                     /locus_tag="BEV13_00280"
                     /pseudo
     CDS             complement(1..380)
                     /locus_tag="BEV13_00280"
                     /inference="COORDINATES: ab initio prediction:GeneMarkS+"
                     /note="incomplete; too short partial abutting assembly
                     gap; missing stop; Derived by automated computational
                     analysis using gene prediction method: GeneMarkS+."
                     /pseudo
                     /codon_start=1
                     /transl_table=11
                     /product="hypothetical protein"
BASE COUNT      136 a     53 c     54 g    157 t
ORIGIN      
        1 aaaatttctc tgttataaat ccctacaacc gtataatgtt ctacgcctaa ataatcacct
       61 atttttactt tacatacctg attgtctact aatttaacaa gcgcgaattt attattattt
      121 tttgataaaa atccgattaa ctttatcttt tctaaaggaa attttattaa tctattttcg
      181 gagggggaat tatttttatg aacgggttta tattttttat ccaaaattgt taacgctttg
      241 ttaaaataag gaacataacc ggaaataaaa aaatgaatat cgtgattgtt cgcgtttggt
      301 ttttcgctag aaaaaaccca tttaaaattt ttcagaatca gaggggaatt tgattttgaa
      361 atcttattta aaaatctcat gatgttattg aaatgacttg
//
LOCUS       contig_462               404 bp    DNA     linear   BCT 05-AUG-2016
DEFINITION  Rickettsiella grylli strain TrM1, whole genome shotgun sequence.
ACCESSION   
VERSION
DBLINK      BioProject: PRJNA336565
            BioSample: SAMN05513358
KEYWORDS    WGS.
SOURCE      Rickettsiella grylli
  ORGANISM  Rickettsiella grylli
            Bacteria; Proteobacteria; Gammaproteobacteria; Legionellales;
            Coxiellaceae; Rickettsiella.
REFERENCE   1  (bases 1 to 404)
  AUTHORS   Chandler,C.H. and Wang,Y.
  TITLE     Candidate pathogenicity islands in the genome of 'Candidatus
            Rickettsiella isopodorum', an intracellular bacterium infecting
            terrestrial isopod crustaceans
  JOURNAL   Unpublished
REFERENCE   2  (bases 1 to 404)
  AUTHORS   Chandler,C.H. and Wang,Y.
  TITLE     Direct Submission
  JOURNAL   Submitted (05-AUG-2016) Department of Biological Sciences, SUNY
            Oswego, 30 Centennial Dr., Oswego, NY 13126, USA
COMMENT     Annotation was added by the NCBI Prokaryotic Genome Annotation
            Pipeline (released 2013). Information about the Pipeline can be
            found here: https://www.ncbi.nlm.nih.gov/genome/annotation_prok/
            
            ##Genome-Assembly-Data-START##
            Assembly Method        :: SOAPdenovo v. 2.01
            Genome Representation  :: Full
            Expected Final Version :: Yes
            Genome Coverage        :: 20.0x
            Sequencing Technology  :: Illumina HiSeq
            ##Genome-Assembly-Data-END##
            
            ##Genome-Annotation-Data-START##
            Annotation Provider               :: NCBI
            Annotation Date                   :: 08/09/2016 11:20:01
            Annotation Pipeline               :: NCBI Prokaryotic Genome
                                                 Annotation Pipeline
            Annotation Method                 :: Best-placed reference protein
                                                 set; GeneMarkS+
            Annotation Software revision      :: 3.3
            Features Annotated                :: Gene; CDS; rRNA; tRNA; ncRNA;
                                                 repeat_region
            Genes (total)                     :: 1,454
            CDS (total)                       :: 1,411
            Genes (coding)                    :: 1,074
            CDS (coding)                      :: 1,074
            Genes (RNA)                       :: 43
            rRNAs                             :: 1, 2, 2 (5S, 16S, 23S)
            complete rRNAs                    :: 1 (5S)
            partial rRNAs                     :: 2, 2 (16S, 23S)
            tRNAs                             :: 34
            ncRNAs                            :: 4
            Pseudo Genes (total)              :: 337
            Pseudo Genes (ambiguous residues) :: 0 of 337
            Pseudo Genes (frameshifted)       :: 7 of 337
            Pseudo Genes (incomplete)         :: 328 of 337
            Pseudo Genes (internal stop)      :: 3 of 337
            Pseudo Genes (multiple problems)  :: 1 of 337
            ##Genome-Annotation-Data-END##
FEATURES             Location/Qualifiers
     source          1..404
                     /organism="Rickettsiella grylli"
                     /mol_type="genomic DNA"
                     /strain="TrM1"
                     /isolation_source="SUNY Oswego Rice Creek Field Station"
                     /host="Trachelipus rathkei"
                     /db_xref="taxon:59196"
                     /country="USA: Oswego, New York"
                     /collection_date="May-2013"
     gene            complement(<1..281)
                     /locus_tag="BEV13_00285"
     CDS             complement(<1..281)
                     /locus_tag="BEV13_00285"
                     /inference="COORDINATES: ab initio prediction:GeneMarkS+"
                     /note="Derived by automated computational analysis using
                     gene prediction method: GeneMarkS+."
                     /codon_start=1
                     /transl_table=11
                     /product="hypothetical protein"
                     /protein_id="PRJNA336565:BEV13_00285"
                     /translation="MTSIVMKFDTLAWAKKLEKAGIPSEHAEAQVEMFSEIIENNVCT
                     KQDLAEVRKDIIIEIERIKGSINAQIAKWVLGVSAIQATVLVTLIRSMH"
BASE COUNT      119 a     79 c     52 g    154 t
ORIGIN      
        1 taatgcatgg atcgaattaa ggttactaaa acagtagctt gaatggcaga gacgccaaga
       61 acccatttag ctatctgagc attaatacta cctttaatcc tttcaatttc tataatgata
      121 tccttcctta cttctgccaa atcttgctta gtacaaacat tgttttcaat aatttctgaa
      181 aacatttcaa cttgagcttc agcatgctcg gaaggaatcc ctgctttttc tagttttttg
      241 gcccacgcta aagtatcaaa tttcataact atactcgtca ttgtgtgttt ccttattata
      301 tattatttgt ttgttcttca ttctttgact aacaatggta gtatatatta gcactacaat
      361 tgaagtcaat tactattacc acacttcttt aattgccttt aata
//
LOCUS       contig_463               406 bp    DNA     linear   BCT 05-AUG-2016
DEFINITION  Rickettsiella grylli strain TrM1, whole genome shotgun sequence.
ACCESSION   
VERSION
DBLINK      BioProject: PRJNA336565
            BioSample: SAMN05513358
KEYWORDS    WGS.
SOURCE      Rickettsiella grylli
  ORGANISM  Rickettsiella grylli
            Bacteria; Proteobacteria; Gammaproteobacteria; Legionellales;
            Coxiellaceae; Rickettsiella.
REFERENCE   1  (bases 1 to 406)
  AUTHORS   Chandler,C.H. and Wang,Y.
  TITLE     Candidate pathogenicity islands in the genome of 'Candidatus
            Rickettsiella isopodorum', an intracellular bacterium infecting
            terrestrial isopod crustaceans
  JOURNAL   Unpublished
REFERENCE   2  (bases 1 to 406)
  AUTHORS   Chandler,C.H. and Wang,Y.
  TITLE     Direct Submission
  JOURNAL   Submitted (05-AUG-2016) Department of Biological Sciences, SUNY
            Oswego, 30 Centennial Dr., Oswego, NY 13126, USA
COMMENT     Annotation was added by the NCBI Prokaryotic Genome Annotation
            Pipeline (released 2013). Information about the Pipeline can be
            found here: https://www.ncbi.nlm.nih.gov/genome/annotation_prok/
            
            ##Genome-Assembly-Data-START##
            Assembly Method        :: SOAPdenovo v. 2.01
            Genome Representation  :: Full
            Expected Final Version :: Yes
            Genome Coverage        :: 20.0x
            Sequencing Technology  :: Illumina HiSeq
            ##Genome-Assembly-Data-END##
            
            ##Genome-Annotation-Data-START##
            Annotation Provider               :: NCBI
            Annotation Date                   :: 08/09/2016 11:20:01
            Annotation Pipeline               :: NCBI Prokaryotic Genome
                                                 Annotation Pipeline
            Annotation Method                 :: Best-placed reference protein
                                                 set; GeneMarkS+
            Annotation Software revision      :: 3.3
            Features Annotated                :: Gene; CDS; rRNA; tRNA; ncRNA;
                                                 repeat_region
            Genes (total)                     :: 1,454
            CDS (total)                       :: 1,411
            Genes (coding)                    :: 1,074
            CDS (coding)                      :: 1,074
            Genes (RNA)                       :: 43
            rRNAs                             :: 1, 2, 2 (5S, 16S, 23S)
            complete rRNAs                    :: 1 (5S)
            partial rRNAs                     :: 2, 2 (16S, 23S)
            tRNAs                             :: 34
            ncRNAs                            :: 4
            Pseudo Genes (total)              :: 337
            Pseudo Genes (ambiguous residues) :: 0 of 337
            Pseudo Genes (frameshifted)       :: 7 of 337
            Pseudo Genes (incomplete)         :: 328 of 337
            Pseudo Genes (internal stop)      :: 3 of 337
            Pseudo Genes (multiple problems)  :: 1 of 337
            ##Genome-Annotation-Data-END##
FEATURES             Location/Qualifiers
     source          1..406
                     /organism="Rickettsiella grylli"
                     /mol_type="genomic DNA"
                     /strain="TrM1"
                     /isolation_source="SUNY Oswego Rice Creek Field Station"
                     /host="Trachelipus rathkei"
                     /db_xref="taxon:59196"
                     /country="USA: Oswego, New York"
                     /collection_date="May-2013"
     gene            complement(1..406)
                     /locus_tag="BEV13_00290"
                     /pseudo
     CDS             complement(1..406)
                     /locus_tag="BEV13_00290"
                     /inference="COORDINATES: ab initio prediction:GeneMarkS+"
                     /note="incomplete; too short partial abutting assembly
                     gap; missing start and stop; Derived by automated
                     computational analysis using gene prediction method:
                     GeneMarkS+."
                     /pseudo
                     /codon_start=3
                     /transl_table=11
                     /product="hypothetical protein"
BASE COUNT      146 a     75 c     60 g    125 t
ORIGIN      
        1 aaacacacca taaaccgatt taaaattttt ttaactgtag tccatagagg tcgttcatca
       61 gcaaagcgac ggagtaatct atcgtagtca cataatgact tattcagtac ttttctattt
      121 ggcacttcat cacataaaac tttaactttg ttcctgatgt tattaaattt tagttcatag
      181 tcttgctttg ctttatagat cgaataaata ccataaatga tgcctattaa aagactgact
      241 ccaatgatga tcgctgttgc tactgacccg ataggagtaa aactggttaa ggccatacct
      301 gcagggcata atagataagt taaaataatt ttgattccgt ctacaaataa ccatcccgca
      361 aaaaaaggaa aaaaacagcc ctctataaaa ctaatagata atgtaa
//
LOCUS       contig_464               408 bp    DNA     linear   BCT 05-AUG-2016
DEFINITION  Rickettsiella grylli strain TrM1, whole genome shotgun sequence.
ACCESSION   
VERSION
DBLINK      BioProject: PRJNA336565
            BioSample: SAMN05513358
KEYWORDS    WGS.
SOURCE      Rickettsiella grylli
  ORGANISM  Rickettsiella grylli
            Bacteria; Proteobacteria; Gammaproteobacteria; Legionellales;
            Coxiellaceae; Rickettsiella.
REFERENCE   1  (bases 1 to 408)
  AUTHORS   Chandler,C.H. and Wang,Y.
  TITLE     Candidate pathogenicity islands in the genome of 'Candidatus
            Rickettsiella isopodorum', an intracellular bacterium infecting
            terrestrial isopod crustaceans
  JOURNAL   Unpublished
REFERENCE   2  (bases 1 to 408)
  AUTHORS   Chandler,C.H. and Wang,Y.
  TITLE     Direct Submission
  JOURNAL   Submitted (05-AUG-2016) Department of Biological Sciences, SUNY
            Oswego, 30 Centennial Dr., Oswego, NY 13126, USA
COMMENT     Annotation was added by the NCBI Prokaryotic Genome Annotation
            Pipeline (released 2013). Information about the Pipeline can be
            found here: https://www.ncbi.nlm.nih.gov/genome/annotation_prok/
            
            ##Genome-Assembly-Data-START##
            Assembly Method        :: SOAPdenovo v. 2.01
            Genome Representation  :: Full
            Expected Final Version :: Yes
            Genome Coverage        :: 20.0x
            Sequencing Technology  :: Illumina HiSeq
            ##Genome-Assembly-Data-END##
            
            ##Genome-Annotation-Data-START##
            Annotation Provider               :: NCBI
            Annotation Date                   :: 08/09/2016 11:20:01
            Annotation Pipeline               :: NCBI Prokaryotic Genome
                                                 Annotation Pipeline
            Annotation Method                 :: Best-placed reference protein
                                                 set; GeneMarkS+
            Annotation Software revision      :: 3.3
            Features Annotated                :: Gene; CDS; rRNA; tRNA; ncRNA;
                                                 repeat_region
            Genes (total)                     :: 1,454
            CDS (total)                       :: 1,411
            Genes (coding)                    :: 1,074
            CDS (coding)                      :: 1,074
            Genes (RNA)                       :: 43
            rRNAs                             :: 1, 2, 2 (5S, 16S, 23S)
            complete rRNAs                    :: 1 (5S)
            partial rRNAs                     :: 2, 2 (16S, 23S)
            tRNAs                             :: 34
            ncRNAs                            :: 4
            Pseudo Genes (total)              :: 337
            Pseudo Genes (ambiguous residues) :: 0 of 337
            Pseudo Genes (frameshifted)       :: 7 of 337
            Pseudo Genes (incomplete)         :: 328 of 337
            Pseudo Genes (internal stop)      :: 3 of 337
            Pseudo Genes (multiple problems)  :: 1 of 337
            ##Genome-Annotation-Data-END##
FEATURES             Location/Qualifiers
     source          1..408
                     /organism="Rickettsiella grylli"
                     /mol_type="genomic DNA"
                     /strain="TrM1"
                     /isolation_source="SUNY Oswego Rice Creek Field Station"
                     /host="Trachelipus rathkei"
                     /db_xref="taxon:59196"
                     /country="USA: Oswego, New York"
                     /collection_date="May-2013"
BASE COUNT      111 a     89 c     82 g    126 t
ORIGIN      
        1 aacagtaacc ccattccctt cggtgatcct gtaaaccgat ttgtgtaagt gcgctttttt
       61 aagcgaatcg gccattcgac agcatgcatc gggtactcat ttgtgtcaca tccagtctga
      121 actattccat ctagaccaac cggtaatatt ttttattttc tcaggagata agcctttatt
      181 gactagacag agggaaatca aaatcaattt ttgaaacgga ttctggcgtt ctaccttccg
      241 ctagaagaat tttggccgcg gtgctcgcct tgcttaaggc tctgttttag gcctttctag
      301 tggctgcgca agggccataa tacccataat agtgagaaga aaaaaatagc tactcttcta
      361 gaatcaataa atcctgatcg gatagacccg ttatttcttt gataagtg
//
LOCUS       contig_465               411 bp    DNA     linear   BCT 05-AUG-2016
DEFINITION  Rickettsiella grylli strain TrM1, whole genome shotgun sequence.
ACCESSION   
VERSION
DBLINK      BioProject: PRJNA336565
            BioSample: SAMN05513358
KEYWORDS    WGS.
SOURCE      Rickettsiella grylli
  ORGANISM  Rickettsiella grylli
            Bacteria; Proteobacteria; Gammaproteobacteria; Legionellales;
            Coxiellaceae; Rickettsiella.
REFERENCE   1  (bases 1 to 411)
  AUTHORS   Chandler,C.H. and Wang,Y.
  TITLE     Candidate pathogenicity islands in the genome of 'Candidatus
            Rickettsiella isopodorum', an intracellular bacterium infecting
            terrestrial isopod crustaceans
  JOURNAL   Unpublished
REFERENCE   2  (bases 1 to 411)
  AUTHORS   Chandler,C.H. and Wang,Y.
  TITLE     Direct Submission
  JOURNAL   Submitted (05-AUG-2016) Department of Biological Sciences, SUNY
            Oswego, 30 Centennial Dr., Oswego, NY 13126, USA
COMMENT     Annotation was added by the NCBI Prokaryotic Genome Annotation
            Pipeline (released 2013). Information about the Pipeline can be
            found here: https://www.ncbi.nlm.nih.gov/genome/annotation_prok/
            
            ##Genome-Assembly-Data-START##
            Assembly Method        :: SOAPdenovo v. 2.01
            Genome Representation  :: Full
            Expected Final Version :: Yes
            Genome Coverage        :: 20.0x
            Sequencing Technology  :: Illumina HiSeq
            ##Genome-Assembly-Data-END##
            
            ##Genome-Annotation-Data-START##
            Annotation Provider               :: NCBI
            Annotation Date                   :: 08/09/2016 11:20:01
            Annotation Pipeline               :: NCBI Prokaryotic Genome
                                                 Annotation Pipeline
            Annotation Method                 :: Best-placed reference protein
                                                 set; GeneMarkS+
            Annotation Software revision      :: 3.3
            Features Annotated                :: Gene; CDS; rRNA; tRNA; ncRNA;
                                                 repeat_region
            Genes (total)                     :: 1,454
            CDS (total)                       :: 1,411
            Genes (coding)                    :: 1,074
            CDS (coding)                      :: 1,074
            Genes (RNA)                       :: 43
            rRNAs                             :: 1, 2, 2 (5S, 16S, 23S)
            complete rRNAs                    :: 1 (5S)
            partial rRNAs                     :: 2, 2 (16S, 23S)
            tRNAs                             :: 34
            ncRNAs                            :: 4
            Pseudo Genes (total)              :: 337
            Pseudo Genes (ambiguous residues) :: 0 of 337
            Pseudo Genes (frameshifted)       :: 7 of 337
            Pseudo Genes (incomplete)         :: 328 of 337
            Pseudo Genes (internal stop)      :: 3 of 337
            Pseudo Genes (multiple problems)  :: 1 of 337
            ##Genome-Annotation-Data-END##
FEATURES             Location/Qualifiers
     source          1..411
                     /organism="Rickettsiella grylli"
                     /mol_type="genomic DNA"
                     /strain="TrM1"
                     /isolation_source="SUNY Oswego Rice Creek Field Station"
                     /host="Trachelipus rathkei"
                     /db_xref="taxon:59196"
                     /country="USA: Oswego, New York"
                     /collection_date="May-2013"
BASE COUNT      123 a     85 c     66 g    137 t
ORIGIN      
        1 acaacatttg tttatacctt tacttttcat tcgtagctcc tttacataag ggacaagtcc
       61 tcgcaggact aatataccaa agactcactg attcttctaa tattaattaa tagtagctct
      121 gaaagaaatt atcaactatt agctgatttg tcctagttat aaagaagact gcaaaacata
      181 aatttgtttc tgactattct gtttaaactt aagagttaca atttactgat cgtccattta
      241 gcgtacaggt gttattaatg gatattatag gtgcaccccg cttatcaact ggtatggtac
      301 ccccttcact agttgaacta ccgccagtca cattgatgat tgaattctct atgttaatgg
      361 aaccacctga tgcgcgctga attgtactca ctccgtgagc tacaccagta g
//
LOCUS       contig_466               413 bp    DNA     linear   BCT 05-AUG-2016
DEFINITION  Rickettsiella grylli strain TrM1, whole genome shotgun sequence.
ACCESSION   
VERSION
DBLINK      BioProject: PRJNA336565
            BioSample: SAMN05513358
KEYWORDS    WGS.
SOURCE      Rickettsiella grylli
  ORGANISM  Rickettsiella grylli
            Bacteria; Proteobacteria; Gammaproteobacteria; Legionellales;
            Coxiellaceae; Rickettsiella.
REFERENCE   1  (bases 1 to 413)
  AUTHORS   Chandler,C.H. and Wang,Y.
  TITLE     Candidate pathogenicity islands in the genome of 'Candidatus
            Rickettsiella isopodorum', an intracellular bacterium infecting
            terrestrial isopod crustaceans
  JOURNAL   Unpublished
REFERENCE   2  (bases 1 to 413)
  AUTHORS   Chandler,C.H. and Wang,Y.
  TITLE     Direct Submission
  JOURNAL   Submitted (05-AUG-2016) Department of Biological Sciences, SUNY
            Oswego, 30 Centennial Dr., Oswego, NY 13126, USA
COMMENT     Annotation was added by the NCBI Prokaryotic Genome Annotation
            Pipeline (released 2013). Information about the Pipeline can be
            found here: https://www.ncbi.nlm.nih.gov/genome/annotation_prok/
            
            ##Genome-Assembly-Data-START##
            Assembly Method        :: SOAPdenovo v. 2.01
            Genome Representation  :: Full
            Expected Final Version :: Yes
            Genome Coverage        :: 20.0x
            Sequencing Technology  :: Illumina HiSeq
            ##Genome-Assembly-Data-END##
            
            ##Genome-Annotation-Data-START##
            Annotation Provider               :: NCBI
            Annotation Date                   :: 08/09/2016 11:20:01
            Annotation Pipeline               :: NCBI Prokaryotic Genome
                                                 Annotation Pipeline
            Annotation Method                 :: Best-placed reference protein
                                                 set; GeneMarkS+
            Annotation Software revision      :: 3.3
            Features Annotated                :: Gene; CDS; rRNA; tRNA; ncRNA;
                                                 repeat_region
            Genes (total)                     :: 1,454
            CDS (total)                       :: 1,411
            Genes (coding)                    :: 1,074
            CDS (coding)                      :: 1,074
            Genes (RNA)                       :: 43
            rRNAs                             :: 1, 2, 2 (5S, 16S, 23S)
            complete rRNAs                    :: 1 (5S)
            partial rRNAs                     :: 2, 2 (16S, 23S)
            tRNAs                             :: 34
            ncRNAs                            :: 4
            Pseudo Genes (total)              :: 337
            Pseudo Genes (ambiguous residues) :: 0 of 337
            Pseudo Genes (frameshifted)       :: 7 of 337
            Pseudo Genes (incomplete)         :: 328 of 337
            Pseudo Genes (internal stop)      :: 3 of 337
            Pseudo Genes (multiple problems)  :: 1 of 337
            ##Genome-Annotation-Data-END##
FEATURES             Location/Qualifiers
     source          1..413
                     /organism="Rickettsiella grylli"
                     /mol_type="genomic DNA"
                     /strain="TrM1"
                     /isolation_source="SUNY Oswego Rice Creek Field Station"
                     /host="Trachelipus rathkei"
                     /db_xref="taxon:59196"
                     /country="USA: Oswego, New York"
                     /collection_date="May-2013"
     gene            complement(1..413)
                     /locus_tag="BEV13_00295"
                     /pseudo
     CDS             complement(1..413)
                     /locus_tag="BEV13_00295"
                     /inference="COORDINATES: ab initio prediction:GeneMarkS+"
                     /note="incomplete; too short partial abutting assembly
                     gap; missing start and stop; Derived by automated
                     computational analysis using gene prediction method:
                     GeneMarkS+."
                     /pseudo
                     /codon_start=3
                     /transl_table=11
                     /product="hypothetical protein"
BASE COUNT      140 a     52 c     79 g    142 t
ORIGIN      
        1 agatttaact gtttgaaaat agcgggaaga atcatcaata aaagaaatcg ctgtttcagt
       61 gtttctttta aaattacatt gagaataatg gagtttttta actaaatgcg ctaacgagat
      121 aagtttagaa gggcttttga agtcaattgc agaaaaagat tgatagcttg gaatcaattc
      181 ggtaacaagc agattgtatt ttgaataata ggctaccatt tttaaagaag ttaaattcaa
      241 taaatgtgct tgcaccaggt tttttatttc tattaacagc ttgggatata aaggcttata
      301 ggttttagga atgcgcaata ccagtttttc gtcgatataa tgataggttg tattcgaatg
      361 tcctcctcta atttgggagt attcaattaa ctgtgtcaac gctaaactaa atc
//
LOCUS       contig_467               424 bp    DNA     linear   BCT 05-AUG-2016
DEFINITION  Rickettsiella grylli strain TrM1, whole genome shotgun sequence.
ACCESSION   
VERSION
DBLINK      BioProject: PRJNA336565
            BioSample: SAMN05513358
KEYWORDS    WGS.
SOURCE      Rickettsiella grylli
  ORGANISM  Rickettsiella grylli
            Bacteria; Proteobacteria; Gammaproteobacteria; Legionellales;
            Coxiellaceae; Rickettsiella.
REFERENCE   1  (bases 1 to 424)
  AUTHORS   Chandler,C.H. and Wang,Y.
  TITLE     Candidate pathogenicity islands in the genome of 'Candidatus
            Rickettsiella isopodorum', an intracellular bacterium infecting
            terrestrial isopod crustaceans
  JOURNAL   Unpublished
REFERENCE   2  (bases 1 to 424)
  AUTHORS   Chandler,C.H. and Wang,Y.
  TITLE     Direct Submission
  JOURNAL   Submitted (05-AUG-2016) Department of Biological Sciences, SUNY
            Oswego, 30 Centennial Dr., Oswego, NY 13126, USA
COMMENT     Annotation was added by the NCBI Prokaryotic Genome Annotation
            Pipeline (released 2013). Information about the Pipeline can be
            found here: https://www.ncbi.nlm.nih.gov/genome/annotation_prok/
            
            ##Genome-Assembly-Data-START##
            Assembly Method        :: SOAPdenovo v. 2.01
            Genome Representation  :: Full
            Expected Final Version :: Yes
            Genome Coverage        :: 20.0x
            Sequencing Technology  :: Illumina HiSeq
            ##Genome-Assembly-Data-END##
            
            ##Genome-Annotation-Data-START##
            Annotation Provider               :: NCBI
            Annotation Date                   :: 08/09/2016 11:20:01
            Annotation Pipeline               :: NCBI Prokaryotic Genome
                                                 Annotation Pipeline
            Annotation Method                 :: Best-placed reference protein
                                                 set; GeneMarkS+
            Annotation Software revision      :: 3.3
            Features Annotated                :: Gene; CDS; rRNA; tRNA; ncRNA;
                                                 repeat_region
            Genes (total)                     :: 1,454
            CDS (total)                       :: 1,411
            Genes (coding)                    :: 1,074
            CDS (coding)                      :: 1,074
            Genes (RNA)                       :: 43
            rRNAs                             :: 1, 2, 2 (5S, 16S, 23S)
            complete rRNAs                    :: 1 (5S)
            partial rRNAs                     :: 2, 2 (16S, 23S)
            tRNAs                             :: 34
            ncRNAs                            :: 4
            Pseudo Genes (total)              :: 337
            Pseudo Genes (ambiguous residues) :: 0 of 337
            Pseudo Genes (frameshifted)       :: 7 of 337
            Pseudo Genes (incomplete)         :: 328 of 337
            Pseudo Genes (internal stop)      :: 3 of 337
            Pseudo Genes (multiple problems)  :: 1 of 337
            ##Genome-Annotation-Data-END##
FEATURES             Location/Qualifiers
     source          1..424
                     /organism="Rickettsiella grylli"
                     /mol_type="genomic DNA"
                     /strain="TrM1"
                     /isolation_source="SUNY Oswego Rice Creek Field Station"
                     /host="Trachelipus rathkei"
                     /db_xref="taxon:59196"
                     /country="USA: Oswego, New York"
                     /collection_date="May-2013"
     gene            complement(1..424)
                     /locus_tag="BEV13_00300"
                     /pseudo
     CDS             complement(1..424)
                     /locus_tag="BEV13_00300"
                     /inference="COORDINATES: ab initio prediction:GeneMarkS+"
                     /note="incomplete; too short partial abutting assembly
                     gap; missing start and stop; Derived by automated
                     computational analysis using gene prediction method:
                     GeneMarkS+."
                     /pseudo
                     /codon_start=2
                     /transl_table=11
                     /product="hypothetical protein"
BASE COUNT      131 a     79 c     62 g    152 t
ORIGIN      
        1 attttcatgt tcatactggc cagtttccaa tactttttcc aattcattga cacaccaatg
       61 tgcattatcg gataaaagag aaatctcacc taagagttct tttacgtttt catgactgtt
      121 taatctatcg attatttctt gacgcgattg gggaagatca agcaaacgta aactcattga
      181 tgtattttcc atctctattt ttgaagattt aagtcgtgct tgaatagaaa acaaagcatc
      241 tagaacgtga atatgcggcg ttttttcgat gcgtcgaaat tcttcctcaa ttaagttcaa
      301 aaataatttt ttcgctaaac gttctctaaa tcctcgttta aaaacgggat aaggattcat
      361 acccgctact ataaaatgcc accattttag tttaaaaatc tcattttcga tttgctttaa
      421 atca
//
LOCUS       contig_468               425 bp    DNA     linear   BCT 05-AUG-2016
DEFINITION  Rickettsiella grylli strain TrM1, whole genome shotgun sequence.
ACCESSION   
VERSION
DBLINK      BioProject: PRJNA336565
            BioSample: SAMN05513358
KEYWORDS    WGS.
SOURCE      Rickettsiella grylli
  ORGANISM  Rickettsiella grylli
            Bacteria; Proteobacteria; Gammaproteobacteria; Legionellales;
            Coxiellaceae; Rickettsiella.
REFERENCE   1  (bases 1 to 425)
  AUTHORS   Chandler,C.H. and Wang,Y.
  TITLE     Candidate pathogenicity islands in the genome of 'Candidatus
            Rickettsiella isopodorum', an intracellular bacterium infecting
            terrestrial isopod crustaceans
  JOURNAL   Unpublished
REFERENCE   2  (bases 1 to 425)
  AUTHORS   Chandler,C.H. and Wang,Y.
  TITLE     Direct Submission
  JOURNAL   Submitted (05-AUG-2016) Department of Biological Sciences, SUNY
            Oswego, 30 Centennial Dr., Oswego, NY 13126, USA
COMMENT     Annotation was added by the NCBI Prokaryotic Genome Annotation
            Pipeline (released 2013). Information about the Pipeline can be
            found here: https://www.ncbi.nlm.nih.gov/genome/annotation_prok/
            
            ##Genome-Assembly-Data-START##
            Assembly Method        :: SOAPdenovo v. 2.01
            Genome Representation  :: Full
            Expected Final Version :: Yes
            Genome Coverage        :: 20.0x
            Sequencing Technology  :: Illumina HiSeq
            ##Genome-Assembly-Data-END##
            
            ##Genome-Annotation-Data-START##
            Annotation Provider               :: NCBI
            Annotation Date                   :: 08/09/2016 11:20:01
            Annotation Pipeline               :: NCBI Prokaryotic Genome
                                                 Annotation Pipeline
            Annotation Method                 :: Best-placed reference protein
                                                 set; GeneMarkS+
            Annotation Software revision      :: 3.3
            Features Annotated                :: Gene; CDS; rRNA; tRNA; ncRNA;
                                                 repeat_region
            Genes (total)                     :: 1,454
            CDS (total)                       :: 1,411
            Genes (coding)                    :: 1,074
            CDS (coding)                      :: 1,074
            Genes (RNA)                       :: 43
            rRNAs                             :: 1, 2, 2 (5S, 16S, 23S)
            complete rRNAs                    :: 1 (5S)
            partial rRNAs                     :: 2, 2 (16S, 23S)
            tRNAs                             :: 34
            ncRNAs                            :: 4
            Pseudo Genes (total)              :: 337
            Pseudo Genes (ambiguous residues) :: 0 of 337
            Pseudo Genes (frameshifted)       :: 7 of 337
            Pseudo Genes (incomplete)         :: 328 of 337
            Pseudo Genes (internal stop)      :: 3 of 337
            Pseudo Genes (multiple problems)  :: 1 of 337
            ##Genome-Annotation-Data-END##
FEATURES             Location/Qualifiers
     source          1..425
                     /organism="Rickettsiella grylli"
                     /mol_type="genomic DNA"
                     /strain="TrM1"
                     /isolation_source="SUNY Oswego Rice Creek Field Station"
                     /host="Trachelipus rathkei"
                     /db_xref="taxon:59196"
                     /country="USA: Oswego, New York"
                     /collection_date="May-2013"
     gene            1..425
                     /locus_tag="BEV13_00305"
                     /pseudo
     CDS             1..425
                     /locus_tag="BEV13_00305"
                     /inference="COORDINATES: ab initio prediction:GeneMarkS+"
                     /note="incomplete; too short partial abutting assembly
                     gap; missing start and stop; Derived by automated
                     computational analysis using gene prediction method:
                     GeneMarkS+."
                     /pseudo
                     /codon_start=2
                     /transl_table=11
                     /product="hypothetical protein"
BASE COUNT      188 a     64 c     49 g    124 t
ORIGIN      
        1 aaaaattttc caatcaatgg agaacacttt aaatacccag caccaagaaa aaacctattt
       61 tatagatgat attttacaag atgattttaa gtgctacttt ccagaatgta ttgacaatga
      121 aaagatattt actaagcttt acgaagctaa tcgtgactgt actaaagaaa aagaatcaca
      181 aaaaaatgtt attcaaacat ataataatga tttaaatttt tattttaagt tactcaccaa
      241 aaaaacaagt aaggttaatt tgattaagtc aactgcaaaa ttgctcgcct ctcatgtcga
      301 aaaaaaatta aacgagttta cagaaataaa ttcagcacaa ccttcacaac ttattcaaaa
      361 aaaatttgaa tcttccccaa aaaaagaaaa caagaaagtg attcaaaatg atttgaagca
      421 tttat
//
LOCUS       contig_469               425 bp    DNA     linear   BCT 05-AUG-2016
DEFINITION  Rickettsiella grylli strain TrM1, whole genome shotgun sequence.
ACCESSION   
VERSION
DBLINK      BioProject: PRJNA336565
            BioSample: SAMN05513358
KEYWORDS    WGS.
SOURCE      Rickettsiella grylli
  ORGANISM  Rickettsiella grylli
            Bacteria; Proteobacteria; Gammaproteobacteria; Legionellales;
            Coxiellaceae; Rickettsiella.
REFERENCE   1  (bases 1 to 425)
  AUTHORS   Chandler,C.H. and Wang,Y.
  TITLE     Candidate pathogenicity islands in the genome of 'Candidatus
            Rickettsiella isopodorum', an intracellular bacterium infecting
            terrestrial isopod crustaceans
  JOURNAL   Unpublished
REFERENCE   2  (bases 1 to 425)
  AUTHORS   Chandler,C.H. and Wang,Y.
  TITLE     Direct Submission
  JOURNAL   Submitted (05-AUG-2016) Department of Biological Sciences, SUNY
            Oswego, 30 Centennial Dr., Oswego, NY 13126, USA
COMMENT     Annotation was added by the NCBI Prokaryotic Genome Annotation
            Pipeline (released 2013). Information about the Pipeline can be
            found here: https://www.ncbi.nlm.nih.gov/genome/annotation_prok/
            
            ##Genome-Assembly-Data-START##
            Assembly Method        :: SOAPdenovo v. 2.01
            Genome Representation  :: Full
            Expected Final Version :: Yes
            Genome Coverage        :: 20.0x
            Sequencing Technology  :: Illumina HiSeq
            ##Genome-Assembly-Data-END##
            
            ##Genome-Annotation-Data-START##
            Annotation Provider               :: NCBI
            Annotation Date                   :: 08/09/2016 11:20:01
            Annotation Pipeline               :: NCBI Prokaryotic Genome
                                                 Annotation Pipeline
            Annotation Method                 :: Best-placed reference protein
                                                 set; GeneMarkS+
            Annotation Software revision      :: 3.3
            Features Annotated                :: Gene; CDS; rRNA; tRNA; ncRNA;
                                                 repeat_region
            Genes (total)                     :: 1,454
            CDS (total)                       :: 1,411
            Genes (coding)                    :: 1,074
            CDS (coding)                      :: 1,074
            Genes (RNA)                       :: 43
            rRNAs                             :: 1, 2, 2 (5S, 16S, 23S)
            complete rRNAs                    :: 1 (5S)
            partial rRNAs                     :: 2, 2 (16S, 23S)
            tRNAs                             :: 34
            ncRNAs                            :: 4
            Pseudo Genes (total)              :: 337
            Pseudo Genes (ambiguous residues) :: 0 of 337
            Pseudo Genes (frameshifted)       :: 7 of 337
            Pseudo Genes (incomplete)         :: 328 of 337
            Pseudo Genes (internal stop)      :: 3 of 337
            Pseudo Genes (multiple problems)  :: 1 of 337
            ##Genome-Annotation-Data-END##
FEATURES             Location/Qualifiers
     source          1..425
                     /organism="Rickettsiella grylli"
                     /mol_type="genomic DNA"
                     /strain="TrM1"
                     /isolation_source="SUNY Oswego Rice Creek Field Station"
                     /host="Trachelipus rathkei"
                     /db_xref="taxon:59196"
                     /country="USA: Oswego, New York"
                     /collection_date="May-2013"
     gene            176..425
                     /locus_tag="BEV13_00310"
                     /pseudo
     CDS             176..425
                     /locus_tag="BEV13_00310"
                     /inference="COORDINATES: ab initio prediction:GeneMarkS+"
                     /note="incomplete; too short partial abutting assembly
                     gap; missing stop; Derived by automated computational
                     analysis using gene prediction method: GeneMarkS+."
                     /pseudo
                     /codon_start=1
                     /transl_table=11
                     /product="hypothetical protein"
BASE COUNT      180 a     55 c     62 g    128 t
ORIGIN      
        1 catgttatta ttcaattaat agattacgta ttatcttttt agacaaattc aggtaaacta
       61 tattttacct aattcgttac acactaaaaa aatgaacggg tattcatcgg tataaaaagt
      121 ttttcgtcgt tgaactattt tcatgagaca catccataat ggagagaaaa ataatatgcg
      181 aatcgatatt gaaaataata agaaaaatga agccataaag gaatttttag cgacgctttt
      241 agaaaaattg aaagaagaaa aaaacagtat acagtataaa aagaacatat ttgaaaaaca
      301 aaatagatat catcgcatca gtcaggccta tctttatctc gaattgatcg acctgggaat
      361 gaaacacctt aaaaatattc aatttgaatc gatcgataat attgattcag ttagaaaatt
      421 aaaag
//
LOCUS       contig_470               430 bp    DNA     linear   BCT 05-AUG-2016
DEFINITION  Rickettsiella grylli strain TrM1, whole genome shotgun sequence.
ACCESSION   
VERSION
DBLINK      BioProject: PRJNA336565
            BioSample: SAMN05513358
KEYWORDS    WGS.
SOURCE      Rickettsiella grylli
  ORGANISM  Rickettsiella grylli
            Bacteria; Proteobacteria; Gammaproteobacteria; Legionellales;
            Coxiellaceae; Rickettsiella.
REFERENCE   1  (bases 1 to 430)
  AUTHORS   Chandler,C.H. and Wang,Y.
  TITLE     Candidate pathogenicity islands in the genome of 'Candidatus
            Rickettsiella isopodorum', an intracellular bacterium infecting
            terrestrial isopod crustaceans
  JOURNAL   Unpublished
REFERENCE   2  (bases 1 to 430)
  AUTHORS   Chandler,C.H. and Wang,Y.
  TITLE     Direct Submission
  JOURNAL   Submitted (05-AUG-2016) Department of Biological Sciences, SUNY
            Oswego, 30 Centennial Dr., Oswego, NY 13126, USA
COMMENT     Annotation was added by the NCBI Prokaryotic Genome Annotation
            Pipeline (released 2013). Information about the Pipeline can be
            found here: https://www.ncbi.nlm.nih.gov/genome/annotation_prok/
            
            ##Genome-Assembly-Data-START##
[truncated: 4,413,471 more chars]
