# Supplementary material for: Candidate pathogenicity islands in the genome of ‘Candidatus Rickettsiella isopodorum’, an intracellular bacterium infecting terrestrial isopod crustaceans
Source: PeerJ. 2016 Dec 21;4:e2806. doi: 10.7717/peerj.2806 (PMC5181103; doi:10.7717/peerj.2806)
Supplement: Supplemental Information 2 [file peerj-04-2806-s002.zip › Supplement/r_isopodorum_annotation/features.fasta]

>unknown
ATGCTCAGAAGATCTGCAACGCCGCTTAATGAAGTTTTTTCGCAGCAGTGTTTTGTTATTTCATCCAGACAAATCAAATGGAAACAAGGATTTAAGCCAGATACAGACAGAGTTTTTTCGACAATTTAGGCAATTCTCAGAAATTTCACGTGAGGCAGTGAAAGACGGTTTAGAAATACTAAAAACCTATGCTCCTCAATGTGAAGCGGAGATTCAAAAAATA
>unknown
ATGCTCAGAAGATCTGCAACGCCGCTTAATGAAGTTTTTTCGCAGCAGTGTTTTGTTATTTCACCCGGACAAATCAAATGGAAACGAGGATTTAAGTCGCGTACAGACAGAGTTTTTTCGGCAATTTAGGCAATTCTCAGAAATTTCACGTGAGGCAGTTAAAGACGGTTTAGAAATACTAAAAACCTATGCTCCTCAATGTGAAGCGGAGATTCAAAAAATA
>unknown
TAGAAGAGGATACTGAAATTCAACTATTGAAAAACATTGGAAATTATGCATTCTTTCGTGATGAAACTAATCTTATACTTACTAATGCCTTCGAAGTTTCAAATGATTACTGCACAATTATCTGCCGCCATTTTTATCAAGAACCGGAAATGAGAAAAAAGATATTATCGACGACATTTAAATTTTTTGACCAAGAAATTCATCCTAATGACCATCAAAAACAAATTGAGCATGCGACACATTTTCAACATTTA
>unknown
AATTATTTTTACAACCTAAATTTAAATAAAACATTAAGCCCGCGAAAGCGGGCTTTTTTATTAATAACTCAACCTAAATAAATTTATCTTGTTGAGATAGTTATAAAGTACTGCTAAGATAACTACGATTTGGTCTTATTTTATCTATAATTAGGTTATCATAGATAAAAAATAAATCTAGAAAAAATTTTTTAATCAATTTAAATGATTTTTGTTCTTAGATTTGGCAAGAAAAAAGCGATATGGAGTTAACTAATTCTACAAGGAGATGGATGAGTATGAAACTCAAAGCGATTGTTGCTTCACTCGTAACACTAGGGCTTAG
>unknown
ATACTAAAAACCTATGCTCCTCAATGTGAAGCGGAGATTCAAAAAATATTAGACGAAATAGAACGTGATCGTAAAGCCTTTAGAGCAGAGCTTGCACAAGTAGGAAAAGAGATTGCACAGATGAGAAAAGAGCGAGAAGAAGCGGCAGCAAAACGAGCACAAGAGCGAAAGGAGATGAAAGAAGAAATTGAGCAATTAAGACAACTAATGTTGGCACAAAACAGAACTACAAATCAAATACCCAAAGAAGCAACGTCATCACAAGAGCAGGAAAGATCAGGAAACAACGCATATTTTTTTGGTAGACGGTAATATGGTTGAAGGAGGATGTTATTCAAAGAGAGGATGCT
>unknown
ATGTATTGAGCTAACCCATACTAATTGACCGTGTGGCTTGATTTGAGAATCCAACTGGTTATTCTTAGGAATCCATTTTGGAGCTGAATAAAGCATATCCACACATACTTTTTACAGATTTTTTTGTTTTGATAAAGGTTTTCACTCAACGTAAAAATGAGCGAGAATTAAAATAGGATTCGCGCTGTTGATAAGGAGCGATGAATTTTATTTGTGATCGAGGCGAGTTAACTTTCAGTAGCGGAGTGTACTGGAAAGTACATGAGCAACGGAAAAGTTAACCCAACGAAGAGATCGAATAAAAGACAAGCGACTTGGCGCAAAATGAATGCCTGGCGACCTTAGCGAGTAGGTCCCACCT
>unknown
ATGTATTGAGCTAACCCATACTAATTGACCGTGTGGCTTGATTTGAGAATCCAACTGGTTATTTTTAGGAATCCATTTTGGAGCTGAATAAAGCATATCCACACATACTTTTTACAGATTTTTTAGTTTTGATAAAGCTTTTCGCTAAGCATTAATTTAGCGAATTAAAAGTAATGAATTGGCGCCGTTGATAAAGGAGCGGTGAATTTTATTTGACATCAAGGCGGGTTAACTTTGAGTAGCGGAGTGTACATACGAGTACATGAGCAACGGAAAAGTTAATCCAACGAAGAGATCGGATAAAAGACAAGCGACTTGGCGCAAAATGAATGCCTGGCGACCTTAGCGAGTAGGTCCCACCT
>unknown
AAGAATCGATGCTGAATGGTTTCTTTAAAATAATAATGAATCCAAGACTCACCTATCTCGCCAGAAGGAATTCGATAGCTTATCGAGTCTATTGTTGGGTTTGATAAAAATGTGATGAGTGTATTATTTCTTAACACAAACTCTAAATTCTTATACGAACGATCAGTGATAAAAAAATTATCGGGATGCGTTTGATTTTTCCCCCCGTAGCCATCAATAAAACGAACATCCTGATCAAGATATAAAATATCAGATTCATTTTTTCGTCCGTAAATGTGATCGATCAAATCGATTCGGACTCTAATCTCATCAGGCGCACAAAAGGGTGGAATCGATTGCATGGCGGCTTTGTTTTTTCCGCATAAGAATCCATC
>unknown
AAATCGTATCGGAATACTAAAAAACTGAATCAGAAAAAAAATAAAAATAAAAGAAAAGATGTGGGACGCCGTAAAAGACAAACTAAAATAAAAAATAGTACGGTTAAAAATTGGAATAAAGTGGTTTCTGGAGATTTTTTTCAAACCCTACCAAAATTACAGCCCCCCCCATTGGCTAATTCTAGTGCGTTGTTACCTTCCTTTCGTGATCATTTTTCTCATTCCGGTTCTGATTTTTTAGCTAGCGCGGCTAATGATACGGAGATCCACAGCCAGTCCCTATTTTTAAGTTGGATTTATCATACGCTTTGGGGTAAAAAGGCAAAACCTTTAAATTTCAGAGAAACTATCGAAATGGAGCACGAAAATCAGATATATAGGGCTATC
>unknown
AGCGAACAAGAGCGAACCCTATTGGCAGAGCTAGTAAACTGGCTTGATGAAAATACGAAGCACTGTGAAAAGACATTGGAAAAACATGCAGGTGATTTAAAATGGCTACAAAATCAGTTTCCATCCGTATTAAGTCAGTATGAGAAAAAAAAAGAACAAGAGTTTTTAAAGCGTTTGGAAAAAAAATTAAAAAAGATAACAACAAAAGAGGATCAAATTCGCCTGCGGTGTCGAATTAAAAAAGAATATCAAGGATTAGTTAAAGTGATGCGTGATTATCTGTTATATCCATTACCCTCCGAACAAGCCAATGTTAGGAATGAAGGGGCAGCAACAGTTATTACGGCAGATGAGGCCACAGAACAAAGTGTTATTGTATCGGATAGACATGAACTGGTTAATGTAGGCCCTGCCCCTGTTACTGTCACAAGAAATATGTCGCGTCTGTGTCTTACAGGAAAAGCGCATCTTGGTGATATGGGCAAAGTAGGTAATTGGGTTTTTTTCCAACGACAAAGGATAGCGAGCTTGCTAGAGGAAGGAAGGCCTGAAGCGTGTATCGAGATAAAAACATTATTAGA
>unknown
GCTGCACAAGAATTGTGTGTTGGCATGGGAATAAAAGATCATTTTTCTTTAGCAGAAAGTATAACCGCTGGAATTACTGCAGGTTTTGGTTCAGGTTTTGGAGGACCCGTGATAGGAGAAAAAACTATCATGACGATGGTACGCATGGGTATGGTTAATGTGTCAGAACAATTAACTGAAATGGCGATAGGTATTCGCCAACAATTTGACATAGCCGGTGTAGTATTAGCTATGGGATCAGCGGGATTAAGTAGTCAAATAAAAATAGCGGATCCTTTAGAACGGCGTTTGGTAGCGGATGTGGAAGTTGCAGCGATGAGTAGTATAGTTCGCGGACGATTCGATGTTGAAAACTTAGCGACGCAACTGATTACGGATGCCGCTGCAGTAGGGATGCAACAGCAAACCAAACCGATATCTGATGACTATCATCAAAGTCAGAAGGCAAGCGGTGGTGTAGGACAGATCACACAAACCACAATAGATCAACAATGGGATGCCCACTTAATTAACGATGCAGAATTCACTGCGACTACGTCGTTACCGTCGGTTACTTTTGATGTCAATAATTCTTACGTAGCCGAACAACTTGGCCAACGAGTGGGCGAAGAAGTGAGTCATTTTTATCATCCCACACCACCACCAAGAAATCCCAATGGATTCTGGC
>unknown
AGGCGCACAAAAGGGTGGAATCGATTGCATGGCGGCTTTGTTTTTTCCGCATAAGAATCCATCCGTATCAAGTAGCAAATAATCACTATTTTCAGGATAAAAATTATCGAGAACCAGTATATCGGATCCCTTGCCGCCTTGTAGTCGGCCTGTTGTAGCATTGCCTTGTAAATCAAATACATTCCCATTATCACCACCTTTGTACCATTTTTTACCGTTTTTCACGATAAATAATGTGGGGGAATGAGAAAAAGCAATGACTTCGTCCTCTCCTTCTCCTAAATCAACTAAAGTCCCATTACCGGTTCTGTTTAGTGCATAGCTTATGCCTAAGGTCTTATGGCATAAGTAATACTTCATTTTTATATTAAGCACCTCATAAGGAGGTGGGGCGGCGGATAAACAAAATAAATCGCCCTCAGCAGGTTTATCAGGATTATTATCGTCAGGTGTAAAATTTATTTTTTCTTTTAAAAAAGCTTTACGAATTTTGCATGTATCTTCTACAAAAGTAAAAGCAGGAAAAATAGACCACTGAATAGCGGTGTTATCTTTTAAAAATTTAATCGCACGTTCTACTAATTGCCCATTATTGGCTTTAAGCTGTATATATTCTAAAGGAGCCAGATGAAGTGTGCTAAGTAAAAACTCAAAAAATTTTTCTCCTCTAGA
>unknown
AGGCGCACAAAAGGGTGGAATCGATTGCATGGCGGCTTTGTTTTTTCCGCATAAGAATCCATCGGCATCAAGCAATACATAATCACTGACTTTAGGATTAAATTTATTCAGGAGCAAGATATTAGTCTTCTTACCACCTTCAAGCCGACCTGTAATTGAATTTCCTTGCAAATCAAATACATTCCCATTATCCCCCCCTATGTACTGTTTTTTACCGTTTTTCACGATAAATAATGTGGGTGAATTAGAGAAGGCAATGGCTTGGTCCTCTCCTTCTCCTAAATCGAATAATGTCACATTTCCTGTTCTGTTTAAAGCATAGGTCACTCCTAAGGTCTTATGACAGGAATAATATTTCTTTTTGGTATTTTCATTAGGATTGTAAGGAGGTGGGGCGGCTGATAAACAAAATAAATCACCCTCTTTAGGTTGGTCAGGGTTTGTATCGTCAAGCTTAAAATTTAATTTTATACTTAAATAAACTTTCCGTATTTTACAGCAATCTTCTACATAGGTAAAAGCAGGAAAAATATACCACTGAATAGCGGTGTTATCTTTTAAAAAATTAATCGCACGTTCTACTAATTGCCCATTATTGGCTTTAAGCTGTACATATTCTAAAGGAGCCAGATGAAGTGTGCTAAGTAAAAACTCAAAAAATTTTTCTCCTCTAGA
>unknown
CATCACGAAAGAATGCATAATTTCCAATGTTTTTCAATAGTTGAATTTCAGTATCCTCTTCTAAATCTTGATTAGTCAGGAGGATAATCTTCTTATCATCAGTAAATATTAAAGGGGCTGCAGTCAAAGTCCAAACGCCATCCTCTAGGGGGGCTATATTTCTAGAGACAGAATCCAAAACGATATCAAGTTTTTGATACCAATTACTATTATCAAGCAGTGCATTTTTTAATTGGATAGTTATCCAAGGCCAGAAACAAGTGGAGTCATAAGAACTTTGATAAACCGGAGAATACACGGAATTACTTAATGTTAAAATTAAGTCATTCGCAGAGGGAAATACATGTGAAGAAATAACAGCCTTCGGATAGATTTGTTTATATTTCTTTATCATTTCCCGTAAATCTAACGTATCTATCCGCTCGATTAAGTCATTTGAATCGCTTTCTGAAGTATCGTATAAGATTACTTTAGGTAGTGGAAACTTAGCATTCTTCCCCGGTAAAATAATATAAACATTTTCACCACCATTACCGACTAAATGACTTTCATGTAAGCCGTTGATATAAAAAATTTCATGTTTTTTTTCTCGCCCTATCGATAGGGTGAGGTTGTTTATTAATTGAATAGAGAAAGTTTTTTCTAAACGATTCGCTATTGCTCTAAATAAACTAATTTTTTCATCCAGTGTTTTATTATTAGAGGTTATTTCTTGTCCATATAAATGCTCATTATGTATTAATTTTATTTCAATTCCTTGAAAGAAATAAGCTATATTTTTTGAAAGACTCGTTGCATTCTTTGTTTGATTACTGTTTGAGGTAATCCGGTTTGAAATAGTAATAGCAAATAGTTTTCTATCTGTATTTTCAGAAGTTAGCACAGAAATATGTAGCGTATTATTTTTTACCGTCATTGTCTCTAGGTGCTCTAAAGGATATTCAAAAAAGAATCGATGCTGAATGGTTTCTTTAAAATAATAATGAATCCAAGACTCACCTATCTCGCCA
>unknown
CATCACGAAAGAATGCATAATTTCCAATGTTTTTCAATAGTTGAATTTCAGTATCCTCTTCTATATCTTGAGTAGTAATGACGATAATCTTTTTATCGGCAGTAAAAAGTAAAGGTGCTGTAATTAAACTCCAAACTTCATCGTCTAGCGAAACTATATTTTTGGGCAGAATATCAAAAAAGATATCCAGTCTTTGATACCAATGACTATTATCAAACAGTGCATTTTTTAATAAGATCGTCAGCCAAGGTTCAAAACAATTTGAGTCATAAGAATCAGGATAAATCGGAGCATAAATCGCATTACTTAAGGTTAAGATTAAATCATTTCCAGAGGGAAATACATCTGAAGAGATAACAGCACTTGGATAGATTTGTTTATATTTCTTTATCATTTCCCGTAAATCTAACGTATCTATCCGCTCGAGCAACTCATTTGAATCTTCATTTAAGGTTTCATAGAGAACTATATTAGAAACTGGAAAGAATATTTTTTTATCAGGCAAAATAGTATAAACATTTTCACCTCCATTCCCCACCAAATGATTTTCATAGGCACCATTGATATAAAAAATCTCATGTTTTTTTTCTCGACCTATGGATATGCTTATGTTGTTGAGTAATTGAATAGAGAAGGTTTTTTCTAAACGATTGGCTAATGCTTTAAATAAACTAATTTTTTCATCCATTGTTTGATTGTTAGCGGTTATTTCTTTTCCATATAAGTGCTCATTACTTATTAATTTTATTTCAAAATCTTTAAACAAATAATAGAAGTTTTTGGAATGCTGTGCTGTATTATGAGTTTGGTTGACCTCTAAGGTCATTAAAGCCTCTGAAATACTAAGAGAAAATGTTTTTTTATCTTTATCTTCACCCACTAAAATAGAAATATGTACTGTATTATCTTGAATCCATATTAAATCAACTTCATGTAGGAAATATTCAAAGAAGAATCGATGCTGAATGGTTTCTTTAAAATAATAATGAATCCAAGACTCACCTATCTCGCCA
>unknown
AAGGAGATGGATGAGTATGAAACTCAAAGCGATTGTTGCTTCACTCGTAACACTAGGGCTTAGCGGTCCTGTATTGGCGATGCAGCCATATATGATGGATACATCCTATCAAATGGATGTGATGCGTTATCAAATCAATAAACTCGATATGATTCTTGACCGAAATCAACCCGGCGGATTTGATCAACCCTGTGGTTGGACTTGTCGGATCAATATCAGTGGTTGGATGAATACCGATGCTTATTTGGCGAGTAAACCACCGATTTTCTGGCAGTTTAATCCAGCATTTAATCCAGCAGCGGTAGTGAATCCAGCTGCTGTACCACCCAATGTACTGACTATTCCAACGACGGGTAGAGCGAGTGATTTAGTGCTTAACAATGCCAATCTTTTTGTCGATGCACGAGTTAATAATTGGGTAACAGCAAATATGTCGGTTGTGTATAGCTCCTTATCAGCTGTTCCAGGTTCGAGAGGGGCCTACAGCATTGCTAATTCATTCTTTGTGTATCACCCATTGAACCGAACAGAGATAGACACAGCATATGCGACTATCGGTAATTTCCAAGCATCACCGATTTACCTTAGGGTGGGTAAAGAATATATCCCATTTGGCGCATATGACCCCTATGGATTTGTAACACAAGAGAATCCAACTCAATTGTTCACTGAGATTACTGCAGCTGCAGCTCAATTAGGATTTATTGCACCGAACGGTATATACGGTTCGTTATATACGTTTGCAGGTAATCCTAAAAGACTTGATGGAGGATCTACACGCCGCATCCAAAATGGGGGTGCCGATTTAGGGTGGGGATACAGATGGTGTAATAGCAAATTCAATATAAACGCAGGTTACATTGCGAATATAGCGGATTCAAACTTCTTGTCTTCTTATTATCTCAATACATTGGTTGAAGGGACAACAGTACCAGGGTTGCCGAATAGGAAAGTAGCTGCATGGAACTTAAATGCCGATGTTACGTTTGGGCCCTTTGATGCGAATGGTCATTATATTCAGACCTCACGGAGTTTAGCGAACCCTATCTTTTTAAGTGGTAATTCTAGTACAGGCTTCCGAGTATTAACTAATCCACCGGCGCGATTGGGTAAACCTAATGTTTGGGGCTTGGAAGCTGGATTGACGTTTCCAGTGATGGCGCATCAATCACGTGTGGCGATTGGTTATCAAAAAACCACGCATTTGGCAAACTTCCTGCCACAGCGCCGTATTTATGCAGACTATATGGTTAACTTCGCCAAATGGTTTGATATGGGTATAGCGATATTCCAAGATAGAGATTACAACATTGGTGAAGGCTCTATTATTTCAACCAGTGTAATCCCTAATTCACCACCTGTGGGTACTAGAGTTCACGCAGGAGCAACAGGTAATAAATCAACAACCGGCCAATTACGTGCCAGCATCAAATTTGCTTAAATTATTTTTACAACCTAAATTTAAATAAAACATTAAGCCCGCGAAAGCGGGCTTTTTTATTA
>A1D18_00065.p01
MKLKAIVASLVTLGLSGPVLAMQPYMMDTSYQMDVMRYQINKLDMILDRNQPGGFDQPCGWTCRINISGWMNTDAYLASKPPIFWQFNPAFNPAAVVNPAAVPPNVLTIPTTGRASDLVLNNANLFVDARVNNWVTANMSVVYSSLSAVPGSRGAYSIANSFFVYHPLNRTEIDTAYATIGNFQASPIYLRVGKEYIPFGAYDPYGFVTQENPTQLFTEITAAAAQLGFIAPNGIYGSLYTFAGNPKRLDGGSTRRIQNGGADLGWGYRWCNSKFNINAGYIANIADSNFLSSYYLNTLVEGTTVPGLPNRKVAAWNLNADVTFGPFDANGHYIQTSRSLANPIFLSGNSSTGFRVLTNPPARLGKPNVWGLEAGLTFPVMAHQSRVAIGYQKTTHLANFLPQRRIYADYMVNFAKWFDMGIAIFQDRDYNIGEGSIISTSVIPNSPPVGTRVHAGATGNKSTTGQLRASIKFA
>unknown
TATACTTTCTGCTAAAGAAAAATGATCTTTTATTCCCATGCCAACACACAATTCTTGTGCAGCAGCATCCGCCAATCTACAATGGCTTAGATTTTCCAGCAATGAACTCACCGTACAAAATAGAAAAAAATATCTAAATATCTATTTATGAAAGCCTGTACGCGTTGCTTCACCTGTGTCAGGATTAATTTCATATGTAAAACCTGAAAAACGGTCTGCAATAATTTTTCCTTGATCATTTTTGCTTAAATATACAAACCCATCATTATCGTATGGTGGTTTGGTTTTTATTTCTGAAACTTGCCAAATAATATTTTTCTCTTGATCAATACAGTAAATATTTGCAAGTTTTTCTGAAATAGAAACGCTTTTATCTCCCATTACATCAAGCATTACAATCTGCTTATTACCTAAATCTACATGCTTATATATTTTTTCAATTTGTTTTTCGCCTAATTTCATAACATTTCCTCTCATCGATTTCATGGGTTTAGTCCAAACATTGGTTGATTTATTAAACGTGTATTAATAAAACTAGAGTTTGGAATATCACTAATAAGTTGATACTGGAATCCTGATTTATCTATCAACCCAAAAGAAGGTTGTGGCCCAATGCGACCAACCAAAAGTTCTGTATTAACTGGTATATTCACTTTAGCGATACAAAGTAAACTTTATCGACGTAATTCAGCTAAATAAATTCTTTCAAAATATTTTGTATCCCAGAAGCTGAAAATTTAATGCATGCATCTTGGCTAGGATTAACAATTAAGCCATAGTTAGCAGGATGTTTCTTTAACCATTCCAAAGCCTTTAATTTTACTACACAAATATCAGCAGTCATGTATACCTCTGCCCATTCTTTTTTCGTAAAAACACACGCTGTTTTTTCGCCATGAAACTCGGTGCATAGTGGTAAAATAATTTCTTTATCCGTCAAAGCCTTTTCACTACAAGCGATAAAAAAATTATTATCCATCATTACTTGGATTACTACTTTCAGGCTTATTTCTTTGTTCTTTGCACCAAGAATTAACTGCTCGATTGTAGTAGGCAAATTACTTTCAGGTGATTTCATTTATTAACTCTCACGACTAAAATATTTTGGGAAAAGTGACTTTGCTTCTTCTAAAGTTAGTACGCGTGCCGTTCGCAGATCAGCACCCCAATATGTTTTACAGTGATCACATTTATACAGAAACATTTGCTCGCCGGCGTTTTCCGCTAATCTATAAGGTTGCTTCTTAGGATATTTAAGCCAAAAGTTCGCACATATTTCACATCCATTGCTTAAAATCATTTGAACCTCCAGTAAGGTACCCATTCACCTTGTTCACCGAGTCTAAATATCATTGTTCCAGGCGGCATTTTAATTCCTCCAGGTGTTACAAACTCTCTTGTTTGATTTACTAAAAATGTATCAGTTTCTGGCACACGGATGGCCGTATTACCGCCAAGCCTAAAATTAATATTACCTAACGCATCTTCTGCTGTTGGCAACCTGATTGACAGTCCTTTTGTGGGGAAAGATGCTCCAAATATTTCTTTGCTTTGAAGCCAAGCATCTTTTAAGGAAGGTGCAAAACCTGTTTCTATTGCAGCAGAAGCAGGCGATGTTATTCTGATAACATCTTCTTCGGGCATAAGAAAAATCTGTTTGGAAGCAAGACCGAAAGTTGTGCTGCCCTCAAAAGTGTCTGGCGCAAAAAAGTGGAGATAATCTTTTGAGAAGAACGTTACACCACGACCAAAAGCTGAAACACTCTCTGTTCCATTATGACCAAAAAATCCTAATCGTTCCAATTTCTGAGTTACGTTACCAACAATTACCCGCCCTCCGATAAATCTATTCCCAATTACTTCTCCTAAAAGATATCCAGCTTTTTTCCAAGGATCTTGCGGAGTTTCATAGTTTCCGGTAAAAACGGAAGAAAGAGCGTCTATGGTTCCTTCACGCATCTTCAGTACATCATCAACTCCTCGCCAGAATCCATTGGGATTTCTTGGTGGTGGTGTGGGATGATAAAAATGACTCACTTCTTCGC
>A1D18_00070.p01
MKLGEKQIEKIYKHVDLGNKQIVMLDVMGDKSVSISEKLANIYCIDQEKNIIWQVSEIKTKPPYDNDGFVYLSKNDQGKIIADRFSGFTYEINPDTGEATRTGFHK
>A1D18_00075.p01
MKSPESNLPTTIEQLILGAKNKEISLKVVIQVMMDNNFFIACSEKALTDKEIILPLCTEFHGEKTACVFTKKEWAEVYMTADICVVKLKALEWLKKHPANYGLIVNPSQDACIKFSASGIQNILKEFI
>A1D18_00080.p01
MILSNGCEICANFWLKYPKKQPYRLAENAGEQMFLYKCDHCKTYWGADLRTARVLTLEEAKSLFPKYFSRES
>unknown
AGCATCCTCTCTTTGAATAACATCCTCCTTCAACCATATTACCGTCTACCAAAAAAATATGCGCTGTCTCCTGGTCTTTCCTGCTCTTGTGACGACGTTGCTTCTTTGGATGTTTGGTTTTGGGTTCTGTTTTGTGCCTGCATTAATCGTTTTAACTCCTCAATTGTTTCTTTCATCTCCTTTTGTTCTTGAGCATGCCTCTGGCGCTCTTTTTCACGCGCCTCGCGCTCTTTTGCAAGATCTGCTTTCATTTTTTCAAGATTCTCATTGTCTTTTTCACAACCGTCTGTAAAATAATTGACACTTTTATTTTTCTCACGGTAATAAAGCTCTCTTTGATGAAACTTTAATTGTTTATTAAGTTCCTTTCCTAAAAGTAATAAGTCATCATGCAATTTGGATCGACCTAAAAAACCACGATTTGCTTTGCTTGAATCCTCCAATAGTTGCTCTAAAATTTCTTGCGCTTCAAACAAGGAGTCATAAGTCACTTTTTTTCCCGCAGCGTCGTCCGTAGCCACTTTGATATACAACGCTAAATTATGGAAACTTTGTGCACATTCCTCCTGCCTGTCCTGAAAATTAGACATGACTCCATTTAATAAGTGCAACAGTTTTGGCTGTTTTTTTCTCTTTTCTAAAATTTTAAAATAAGCGTTTAAATGTAGCGTTAAACTATCACAAATAGACTTTAATTTTTCATAAGGACTTAACATTCTTACGGCTGGGACTAAGACATTTAAGTCTTTTTTTAGATGGTGAATCACTACTTCTTGCCAAGGACCCTCCATTTCAAACAAGCGTACTAAGAAAGGTTTCTCTATACCTTCTGGAGGAGATTCGAACAAATCCGCTTTGGATTCCAGCAAACGCTGAATTATTTGCGTATCTCTTATTTCTAAGCCTCTCTCCAATAAAAGATAACCCACTGTGTTAGTACCGCCTAGAACTAACTCGCCCAAATGAAGTTGAACCAAAGAAGAAAATTCTTTCATGTATTCTTTATGATTTGGATAAACTTCAGGTAATACGTAAGAGTCTTTTAACCACGTTACTTTTTCAGTGTCGGTAATGGCAAGTGTTCCCTGATTACTTAATAAAAAATTAATCCGCCTCATTAATAGCGCTTGTTTTTTTTCCTCTCCGTCATCTACCATACGATCTGGGTGTTCGAGCTGAACTTTTTCTCTCTCAACTAAGGTCTGGAACGCGACCTCTAGTAGCCGAGCTTGTGATAATCGTTCCTCCTTAAATCGGACTTGACAAGGTTTCGATAAGCGTTGATTAAGTTGATTATAAGCGTCTATTAATACCCAATTATCAATAGGCGCGGCTATATTAATCTCTTTGATTCGGTAATTTTCATCCAGTAATTTTGATAAAACCGAATAAGTGCCTTCATTAAATTGCGTATTGCCAAAATTTACGCATTCTAAATTCGGATGTACTGATAAAGCCTGGCTAAGCTCCAACCAGTCCTTAGCACTGGCATCACTTATTTCAAGATGTAAAATTTTTAAGTGTACGTTTCGAGATAAAAAATTAACTAATGCCGTTAAACTGTTGGATAAAGAAAATGGCTTTAAACTGAGTTCTTCTAACGATGTTCCAGTAGGTTCGGCTAAACTATTTAATAAAGAAGTATGAAAATTGGCGCATAAATAATGTGGAGCCCCATAACGAAGAAAGAATACCCAATCGATTTTAATCGAGCTCCAGGTATCTGATTGACTTAATAAATCCCACAAAACACATTCAAGCAGTCTTTCTGATGAATCGCTGTTGGGATCATTAAACCTTAAGTTCGTATTGGGTTCATTCGTCAATCTGGCCATTTGAAAGAGAGCCACATCAGGAACTCGAGAATTCCAATTGCGTTGCGCATGTTCTGTTATAGCACCGGCCATAATCCGTTCAGGTCTCGGCAAATAGCCTCGGATAAACTGAACATTACTTAAATGAAATTGATAAGGAAGTATTTCAGGTTTGTCTATTTTAAGAAATTTCGCGCAAAGTTTAAGTTTCTCGATCTGCTCAGTATATAATTCTGTATCTAATCCGAAAAAACCATCTTGTTTAAATCTATCGAGTGCTTCACTAAAGGTTGGCATTATTAATTCCTTTTATTGTTGATTATCCTTATTTACTATTTTCCTAAAGTATAATTTATTTTTTAAATATTGAATAGATCCGTAATTAAAAATTAATTATTTTATTTAAATAGGCGTTTCGCGTCTAATTGTCAAGGGCCTAAACTAGGGAAACAAGA
>A1D18_00090.p01
MPTFSEALDRFKQDGFFGLDTELYTEQIEKLKLCAKFLKIDKPEILPYQFHLSNVQFIRGYLPRPERIMAGAITEHAQRNWNSRVPDVALFQMARLTNEPNTNLRFNDPNSDSSERLLECVLWDLLSQSDTWSSIKIDWVFFLRYGAPHYLCANFHTSLLNSLAEPTGTSLEELSLKPFSLSNSLTALVNFLSRNVHLKILHLEISDASAKDWLELSQALSVHPNLECVNFGNTQFNEGTYSVLSKLLDENYRIKEINIAAPIDNWVLIDAYNQLNQRLSKPCQVRFKEERLSQARLLEVAFQTLVEREKVQLEHPDRMVDDGEEKKQALLMRRINFLLSNQGTLAITDTEKVTWLKDSYVLPEVYPNHKEYMKEFSSLVQLHLGELVLGGTNTVGYLLLERGLEIRDTQIIQRLLESKADLFESPPEGIEKPFLVRLFEMEGPWQEVVIHHLKKDLNVLVPAVRMLSPYEKLKSICDSLTLHLNAYFKILEKRKKQPKLLHLLNGVMSNFQDRQEECAQSFHNLALYIKVATDDAAGKKVTYDSLFEAQEILEQLLEDSSKANRGFLGRSKLHDDLLLLGKELNKQLKFHQRELYYREKNKSVNYFTDGCEKDNENLEKMKADLAKEREAREKERQRHAQEQKEMKETIEELKRLMQAQNRTQNQTSKEATSSQEQERPGDSAYFFGRR
>unknown
AAATCGTATCGGAATACTAAAAAACTGAATCAGAAAAAAAATAAAAATAAAAGAAAAGATGTGTTTCCGTCTGTGCGGGAAAAAGATAAACCCAATATAGCAAAGCATCCGTTACTTAATCAAAAAAATAATGCTAATTATTTCCAACCAATTACTCAAAACTACTTTGCTTCTAAAACACTAAAAACATTACCTAAATTTCAAACAGAAAAGCAGCTTCGGCTAACTTCTAAATCAGAATCAACAAACACAAAAGATAATTTCTTTAAAAATTCACATTTTGATAAAAATAAGAGTTTTCATAAAGCGAATAAATTTTTACCGCAAGAAAATTTAAGATTAGAGAAAACGCGATCGATATATCCTAAATTACCCTATGAACAAAATCAATCGGGCTCAAAACCGAATTCGCATTCTTTCTCTATACAGCCACACACGCCTAATACTCACAATACACTGATCTTTTTAGATTTTGTTGTTAGAAAATCTTTAAGGAATCCCATTGTGCCAGTTTCTTCAGATAAAAAATTAAACAAAAACATAAAAAGAGCTATAATACAAAAAGATAAACTTAATAATCGAACATATTTTAATTCATCAATTTCCTAAATAGTCCATAGCCTAAGAAGTTTGCTTCGTAAATATCTAACAACTAAATTGATTAAAATGATCGTATTCTGCATCGAGAATCTCAGTTTTATTTTCACGAAGAGCAGTAACCGCTAAAGCCCATTTCATTTCTTCATTCAGATCGGAATAAAGAGAGCTTTTTGATGAACCACGGCTTGTTCACTTAAGGAATGAAAATCATCCCAAAGAGGTTTATTTTTATTTTACATATAAGGCTTAGCATTACCAGAATAAGACGTGTTGCCAAGTGCTTTATGTGGTACTAATTGTCTAGTAGAATTAAGCATGTGCTAACTCCTGTTTTTCTAATTTTTCTAAAGCTTTTGAATAGATCTCAAAACCATTGAAAGCTTCAATATCTTCAGCAGCTTGACGTAAATGTTTAATTCCTTGTGGCAAATGTATAGATCTTCAAGATCTTTAACGGGTATATGTCCATTATCAAGAAGGAGGTTTAATTAGCTAAAAGAATACTGCCACATTCTAATATCATTACGAACCCTCAATATAATGTAATTTTCAAAAAAATTTGATAGTTTATAATAAAGGCTCAGATAAAAAATTTTTAAATTAATTAATTAATTTTTACAACAAAGGATTTTTTATGACAAATTTTATATTTAACATATATAGAGAAAATACCAATAATTCTTCGGACAGTTATAAGCTACCTGATCAAATATTTCCGCAAGAGGATATAACGAATTTTTCTGAAGTTTACAATTTTGGAATACCACCTAATAGTAGTAAGGATGTGCTAAACCAAAATAGGGGAATCATCCCTGGAGCACATAAACAATACCGGGTGACTAACATAGGTAGGAAGGATATCATTGCTCAAATTAGGTGGGGTACAGCAGTTCAATGGATGGGGGTCATGGGAAAACAAATAATACCTCCTGGAGAAACGAAAATTGTTAGAAATGAAGGTCGTGCATATTACTGTACTTGTTTACAGCTTATTAATGAAACTCCTTCTAGATCTATAGTGGGAGCAAGTTATGCAGGTTGGTAATACAGATGTCACAATGAATAAACCATTTGAAATTAGTAATTATGATCCTAGCTATATCCAATTTATAGATAATTACTCATTGGAAGAAGTAGATTTTAATGCAGCGCTTAAATCGGTATTAATATTTGGAATATCAAAAATACCAGGAGTAGGTGAAGGATTAGCACTGTTACTTGATATATTCTGGCCACAAAAAAAGGAAAATTTATGGGAACAAATTAAAGATAAAGTAGAAAACCTTATTGATCAAAATGCTTTGCAAATAATAGAACTAATCTTATCTGGAGATATAAAACAATTTGAAGAAAGAATAAAAACAGTAAATAGCGAAATTTTAGGAAAAAAATTAAAAGATGCTAGTAATCATTATATGAATATAGCAGAAGACTTAGTAGGGTTTGAAAAAAAATTTATTTTTGCAGATCTAAAAAGATTAGACAAAAAGGCAATTAATCTCTATGTACTGCCATTATATTCCACGACGGTATTAATGAAAGTATCCTATTATATCACTGGAATTCAAAAGGCCGAATTAATTGGATTAAACGAATCACAAACAACAAGACTTAAAAAATATTTAAATAGGTTAATCCACGATAGTAAAGGAGTTAATTATTACATTAAAACCTTAAACGAAGATCGTATCGATGCAACTTACGATGATGCCCCACCGGATGAGATATTCGACGCCATGATGTACACACGTAGCTTTACTGCTATAAATGGTCTAGAATACATCCCTATTTGGAATAAAATGGTTGAGTTGCATTCTTTAGATATGGAATGCTATGTAGATGTAATTTCCTATTCAAAATTATTTGGTCGACAGACCCCTGATTTAGCTAAACAAGCTACTGCAGTAGAAATGACACAGCCTCTGACACCTGATCTTCTAAATAATGGCCAACGCAATAAAATAAAATCTATCACTGGATACATTCGAAGGATAGGAGGGAGTCCTCGAGTAGGCGGTGGGAAAATCATCTTTGAAAATGGTACAAACTACCAATTTGGGACTATCACAAATGAATTGGTTTACAAAGAATTGAATGGTGCCTTAATTAATAATTTGGTAGTTTATGGTAATAAAGCGATAGATGAAGCAACCTTTTATTTTTCAGATGGAAGTCAACTTTCTTTTGGCGAACGGGGATACCCCCCCACATATCATGAATTTAAATTATCAGGCCATCATATCGTTTCTTTTTATATAACTAGCGATGCGCCTAGTCTTGCTGGCCAAGCAGCTAACATCGCTGTAGCTTATCAACTTACTAATAAATAACAAAATTTTCAAGTAACCCATAGATTAATTTAAATTTGTGGGTTACTTTTATTTATTTTTTATGTAGCTCATTCGAAAATTATGAGGAAGATGTTATGAACGCAGCACAACAATTAAAGCAACAAGGCCTACAGCAAGGCCGGCATAAAGACAAATTATCGCTTGCTAAAAAACAGCTTAATCAAGGAATCGATTTGGATCTTATCAAAAGTGCCGGTGGCTTTTCTGAGCAAGAATTACTTGAGTTCGAAGAATCTTAAAGATCTATATCTGATTTGGTTTTAATTCAACTTGAAAATGTCTAATTTCCCCTAAATTAACAGCTTAATTCTATGGCGCTTTTTTCTAAAGCACCATCTAAATAGAAACTATTCACATTAATTCAAAGAAGGTTTCGTGTACCAAAATTGTACCAAACTGAAATTTAATACACTTAAACTACTGTAGTTTTCACTAGCTTATTAAGTTTGCAAAGTATCGCAAGTGTTTGATTATTAATTGTTTTTTAAAAAATACATCAGCTTCGGGAGTTAGGGGTCGGAGGTTCGAATCCTCTCATCCCGACCACCCCCCATTGGCTAATTCTAGCGCGTTGTTACCTTCCTTTCGTGATCATTTTCCTCATTCCGGTTCTGATTTTTTAGCTAGCGCGGCTAATGATACGGAGCTCCAGAGCCAGTCCCTATTTTTAAGTTGGATTTATCATACGCTTTGGGTTAAAAAAGCAAACCTTTAAATTTCAGAGAAACTATCGAAATGGAGCACGAAAATCAGATATATAGGGCTATC
>A1D18_00100.p01
MTNFIFNIYRENTNNSSDSYKLPDQIFPQEDITNFSEVYNFGIPPNSSKDVLNQNRGIIPGAHKQYRVTNIGRKDIIAQIRWGTAVQWMGVMGKQIIPPGETKIVRNEGRAYYCTCLQLINETPSRSIVGASYAGW
>A1D18_00105.p01
MQVGNTDVTMNKPFEISNYDPSYIQFIDNYSLEEVDFNAALKSVLIFGISKIPGVGEGLALLLDIFWPQKKENLWEQIKDKVENLIDQNALQIIELILSGDIKQFEERIKTVNSEILGKKLKDASNHYMNIAEDLVGFEKKFIFADLKRLDKKAINLYVLPLYSTTVLMKVSYYITGIQKAELIGLNESQTTRLKKYLNRLIHDSKGVNYYIKTLNEDRIDATYDDAPPDEIFDAMMYTRSFTAINGLEYIPIWNKMVELHSLDMECYVDVISYSKLFGRQTPDLAKQATAVEMTQPLTPDLLNNGQRNKIKSITGYIRRIGGSPRVGGGKIIFENGTNYQFGTITNELVYKELNGALINNLVVYGNKAIDEATFYFSDGSQLSFGERGYPPTYHEFKLSGHHIVSFYITSDAPSLAGQAANIAVAYQLTNK
>unknown
GCTTGACAGAAAAGATGTATGAGGTAGAATTCGCGAGCTCTTGAGTTTTTGGCTTAAGGGTGCAGAGAGAAGAGTTGAGTTGAAGTAGTGTAAGAGCTACGAAGCGACTAAGAAAATCTTAAAAGTTCATTAACAAAGTAGATGCAGTAAGCAAAGTGTGTGGGCGCTTGGCAAGAGCCGATATGAGGGCTATTAGAAGCGATTTTGATAGTTATAAGTATCAGCAAACCGAGCGCTGAGATTGTGAGAGATCATAATTTGAGTGAGACGGGATTAAACAAAAAAGTGAAGAGTTTGATCCTGGCTCAGATTGAACGCTGGCGGCATGCCTAACACATGCAAGTCGAACGGCAGCACAGTAAAGATTTCGGTCTTTATGGGTGGCGAGTGGCGGACGGGTGAGTAACGCGTAGGAATCTGTCTTGGAGCGTGGGATAACCCGAGGAAACTCGGGCTAATACCGCATGATATCGAGAGATCAAAAGCAGGGGACCGAAAGGCCTTGCGCTCTGGGGTGAGCCTACGTCGGATTAGCTAGTTGGTGGGGTAAAAGCCTACCAAGGCGACGATCCGTAGCTGGTCTGAGAGGATGACCAGCCACACTGGGACTGAGACACGGCCCAGACTCCTACGGGAGGCAGCAGTGGGGAATCTTGGACAATGGGGGCAACCCTGATCCAGCGATGCCGCGTGTGTGAAGAAGGCCTTCGGGTTGTAAAGCACTTTAGGTGGGGAAGAAAGGCAGTTGTTGAATACGCGACTGTTATGACGGTACCCGCAGAATAAGCACCGGCTAACTCTGTGCCAGCAGCCGCGGTAATACAGAGGGTGCAAGCGTTAATCAGAATGACTGGGCGTAAAGGGCGTGTAGGTGGTTAATTAGGTTTGATGTGAAATCCCCGGGCTTAACCTGGGAATTGCGTCGAAAACGGATTGACTCGAGTGAGATAGAGGGTTGTGGAATTTCCGGTGTAGCGGTGAAATGCGTAGATATCGGAAAGAACATCAGTGGCGAAGGCGACAACCTGGATCTTAACTGACACTGAGGCGCGAAGGCGTGGGGAGCAAACAGGATTAGATACCCTGGTAGTCCACGCAGTAAACGATGAGAACTGGCTGTGATGTGTAGGGAGCAATCTCTGCATGACGTAGCGAAGCTAACGCGTTAAGTTCTCCGCCTGGGGAGTACGGCCGCAAGGTTAAAACTCAAAGGAATTGACGGGGGCCCGCACAAGCGGTGGAGCATGTGGTTTAATTCGATGCAACCCGAAGAACCTTACCTACCCTTGACATCCTTGGGAGAAGGCAGAGATGCCTTTGTGCCGAAAGGAACCAAGAGACAGGTGCTGCATGGCTGTCGTCAGCTCGTGTCGTGAGATGTTGGGTTAAGTCCCGTAACGAGCGCAACCCTTATCCTTTATTGCCAACAGGTTATGCTGGGAACTTAAGGGAGACTGCCGGTGATAAACCGGAGGAAGGTGGGGACGACGTCAAGTCATCATGGCCTTTATGGGTAGGGCTACACACGTGCTACAATGGGTCGTACAGAGGGAAGCCAACCCGCGAGGGGGAGCCAATCCTTTAAAACGTCTCGTAGTCCGGATTGGAGTCTGCAACTCGACTCCATGAAGTTGGAATCGCTAGTAATCGCGAATCAGCAAGTCGCGGTGAATACGTTCTCGGGCCTTGTACACACCGCCCGTCACACCATGGGAGTGGGTTCTACCAGAAGGCGGTAGATTAACCTCGCAAGAGGGGATCGCCGACCACGGTAAGATTCATGACTGGGGTGAAGTCGTAACAAGGTAGCCGTAGGGGAACCTGCGGCTGGATCACCTCCTTATGAAAATAAGATAATAAACCCTAAACGCCTAAGCGCTCACACACATTGCTTACTCTTACTAGATGAATCTTCGGATTCTCAAATAAACAGAATAGACATAAAACCGAATTAGCGGGCCGAGTATTTTGATTTGGTTCAAGGCGGACGCGCTTTGAGAAGCGGAGTGTACTGGAAAGTACATGAGCATTCGAAAAGCAAGTCCAACGAAGAAATAAAACAAAAGACGAAGGCCTTAAAAAGATTGAGGGTCTGTAGCTCAGTTGGTTAGAGCACACGCTTGATAAGCGTGGGGTCGGTGGTTCAAGTCCACCCAGACCCACCAGCTTAAGACTAAATTAGAAAAGTCTTTTGGGTGCAGAACTAGAGAAGCGAAGAATTTTATTCGAGTTCAAGGCGAAAGATTGCCGAGGAACGGAGTGCACTGCGGAGTGCATGAGTACCGCAGACAAGCTTTTAACGCAGAAATCGAGTAAAAGACAAGCTTCCTAAAGTATGAGGGGCCATAGCTCAGCTGGGAGAGCATCGGCTTTGCAAGCCGAGGGTCGTCGGTTCGATCCCGACTGGCTCCACCAATACAGGCCCGAAAAGAATTGAAAGAATATAAGGAAGAGAAGGAAAAAAATAAGAAGCCAGGAAGGTAAAAGGAGATCATAGTCGTCTTTGGCGGCTATAGAGAAGTTCATTAACAAAACAGAAATCTGTAAGAAGGCGCGAAGATATAAAAAAAGTAAAATTTTTTTATGATCTTCCAAGAATGAAATAATGAAATTGTTGTAAAACAATTTCAGGGTATGTTGCATTCAGCGAAAGAACCAGAAAGAGAGGAATCCAACGAGTCAAAGCTTGCAAGCTTTACACTTAAGTTGGCGAGAAGTTTTTATGTTGCTCTTAAAAAAGTGAAATAAAAGCTGATCTAGAAAATCAAGTATTTTAGTTTAGTTCGAGGCGGGCGCGCTTAGAGAAGCGGAGTGTACTGGAAAGTACATGAGCATTCGAAAAGTAAGTCCAACGAAGAAATAAATTAAAAGACGAAGATTGTTCACCGATAAGAGTAACGAGTTGGGTTCTCAAATCAAGTAAATAAGCGCAGAAGGTGGATGCCTTGGCAGTCGAAGGCGAAGAAAGACGTGGAAGCCTGCGAAAAGCTTCGGGGAGTTGGCAAACAAGCTTTGATCCGGAGATATCTGAATGGGGAAACCCGATCTATTTTAGATAGGTCATTGTTAACTGAATTCATAGGTTGACAAAGCGAACCGAGGGAACTGAAACATCTAAGTACCTCGAGGAAAAGAAATCAAATGAGATTCTGCAAGTAGCGGCGAGCGAACGTGGAAGAGCCTTCACGAGCTAGTTAATAGGTTAGCCAAAAGGTCTGGAAAGGCCTGCCATAGAGGGTGAAAGCCCCGTCGGCGAAAATCTGTTAATGAGACTAAGCGTGAAACCAAGTAGGGCGGGACACGAGAAATCCTGTTTGAAGATGGGGGGACCATCCTCCAAGGCTAAATACTCTCGACTGACCGATAGTGAACCAGTACCGTGAGGGAAAGGCGAAAAGAACCCCGGTGAGGGGAGTGAAATAGAACCTGAAACCGTCTGCGTACAAGCAGTAGGAGCTCCGCACTTAAATTACTTTGTAGACCAGTGAATAGAAATATGAAACTGAAAAATAAAGAAGACTATTAGAAGTAGTACTCGCAGCAATGGGATTTTTGACAAGGCGCCGTGAAAATGAGTAACCGGAGTGTATTAACCATACATGAGGATTGCGAATTGAGCGGTAACGCAGAAAAAAATTCAAGTGCGAAGAGTATATTTTAGATAGTACACAGAGTAATTAAAGTGCGGAGTGACTGCGTACCTTTTGTATAATGGGTCAGCGAGTGACTTTTAGTGGCAAGCTTAACCGAATAGGGTAGGCGAAGGGAAACCGAGTCTGAATAGGGCGTTGAGTCGCTAGGAGTCGACCCGAAACCGAGCGAGCTAGCCATGTCCAGGGTGAAGCTTGGGTAACACTAAGTGGAGGCCCGAACCCACATCTGTTGCAAAAGATGGGGATGAGGTGTGGCTAGGAGTGAAAGGCTAAACAAGCTCGGAGATAGCTGGTTCTCCTCGAAAGCTATTGAGGTAGCGCCTCGTGTTAACGACTAGGGGGTAGAGCACTGTTTCGGTAAGGGGGTCATCCCGACTTACTGAGCCGATGCAAACTTCGAATACCTAGTTCGTGATGCACGGGAGACACACGGCGGGTGCTAACGTCCGTCGTGAAAAGGGAAACAACCCAGATCACCTGCTAAAGTCCCAAAAGTTAGGTTAAGTGTGAAACGTAGTGGAAAGGTTTAAACAGCCAGGAGGTTGGCTTAGAAGCAGCCATCCTTTAAAGAAAGCGTAATAGCTCACTGGTCGAATCGGTCTGCGCGGAAGAATGAACGGGGCTCAAACCTAATACTGAAGCAGTGAATGTCATTGGTTTTTGACCGATGATGTGGTAGAGGAGCGTTCGGTAAGCCGTTGAAGGTGACCTGTAAGGGTTGCTGGAGGTATCCGAAGTGCGAATGCTGACATGAGTAACGATAATGCGGGTGAAAACCCCGCACGCCGAAAGTCCCAGGATTCCTGCGCAACGGTAATCGACGCAGGGTGAGTCGGCCCCTAAGGCGAGGCGGAAACGCGTAGTCGATGGGAAACAGGTTAAAATTCCTGTACTTTTATAGACTGTGATGGGAGGACGAAGAAGGCTAGGTTAGCCGGAGACTGGTAGTTCCGGTTTAAGCGAGTAGAGAGAAGCTCTAGGAAAATCCGGAGTTTCGTTAATCTCGAGACGTGATGACGAGTTGTTAACCTCGGTTAATGACGAAGTAATTGATGCCCTGCTTCCAGGAAAACTCTCTAAACTTCAGGTCTATAGGAACCGTACCGCAAACCGACACAGGTGGACAGGTAGAGAATACTAAGGCGATGAGATAACTTGGGTGAAGGAACTAGGCAAATTGGCACCGTAACTTCGGGAGAAGGTGCACCTTTTTTGGTGATTGGGTTTACCCCAAAAGCTGAGGGAGGTTGAAATAATCAGGTGGTTGCGACTGTTTACCAAAAACACAGCACTCTGCGAACTCGAAAGAGGAAGTATAGGGTGTGACGCCTGCCCGGTGCCGGAAGGTTAATTGAAGTGGTTAACTTGCGCTGAGATGGCTTTTGATAATGAATTAGAGAGAAGAATAATTCGAAAAGAAAGGTCAAAAGTCATGTCAGCGCAGGTGAAGCTGCGGATCGAAGCCCCGGTAAACGGCGGCCGTAACTATAACGGTCCTAAGGTAGCGAAATTCCTTGTCGGGTAAGTTCCGACCTGCACGAATGGCGTAACGACAGCCACACTGTCTCCACCCAAGGCTCAGTGAAATTGAAATCGCTGTGAAGATGCAGCGTACCCGCGGCAAGACGGAAAGACCCCGTGCACCTTTACTACAGCTTTACACTGGACTTTGAATTTAACTGTGTAGAATAGGTGGGAGGCGTTGAAGCGAGTTCGTTAGAATTCGTGGAGCCGAGCAGTGAAATACCACCCTGTTAAAGTTGAAGTTCTAACCTAGGACCCTGAACGGGTTTGGGGACAGTGTATGGTGGGTAGTTTGACTGGGGCGGTCTCCTCCTAAAGAGTAACGGAGGAGCACGAAGGTACCCTCAGCGCGGTCGGACATCGCGCATTGCGTGTAATGGCACAAGGGTGCTTGACTGCGAGACAAACACGTCGAGCAGGTGCGAAAGCAGGTCATAGTGATCCGGTGGTTCCGAATGGAAGGGCCATCGCTTAACGAATAAAAGGTACGCCGGGGATAACAGGCTGATACCGCCCAAGAGTTCATATCGACGGCGGTGTTTGGCACCTCGATGTCGGCTCATCACATCCTGGGGCTGAAGCAGGTCCCAAGGGTATGGCTGTTCGCCATTTAAAGTGGTACGCGAGCTGGGTTCAGAACGTCGTGAGACAGTTCGGTCCCTATCTGCCGTGGGCGCTGGAGATTTGAGAGGAGCTACGCCTAGTACGAGAGGACCGGCGTGGAGGTACCGCTGGTGGTCCGGTTGTTTCGCCAGAAGCATAGCCGGGTAGCTACGTACCGACAGGATAACCGCTGAAAGCATCTAAGCGGGAAGCCTCCCTCAAGATAAGATCTCCCGAGGATTTATTCCTCCTAAAGGTCCGTTGAAGACGACGACGTAGATAGGTGGGGTGTGTAAGTGCAGCAATGTATTGAGCTAACCCATACTAATTGACCGTGTGGCTTGATTTGAGAATCCAACTGGTTATT
>unknown
GGAATCTCTGGAATCTCTGGAATCTCTGGAATCTCTGGAATCTCTGGAATCTCTGGAATCTCTAGAATCTCTAGAATCTCTGGAATACTCTCGTCTATTTTCCTGGCCTTGTATTTCTTTTGCTTTTGCTAAAGGAGACATTTCAGTAATAGCTCGATCGACTTTTATAATCAGCTGACGTAACACCGCATCATTAAAGCGAAAATTATCGCTGAGTTCAGCCATAGCCTCTTTCCCGCATTCTATATTCATTAGAATATAATGCGCCTTAGGAAGCTTATTAATAGGAAAACAAAGCTGTCTACGACCCCAATCTTCAAGACGGTGAACCTGTCCGCCGCTATTTTTAACAATGGCCGTATAACGTTGAACCATAGCAGAAACCTGATCACTTTGATCAGGATGAATTAAAAGCACTATTTCATAATGACGCATAGTATCTCTCTCGGTTAAAAGCCTCCCAACTCACGTGGTGAGGCAAGTATATACTTAAAGGACTACCCTAAAAGCGGGCCTATTATACGGTCGGACCCTTTAAGATGCAATAAATCCCTACTGCTTGACAGGCCTTTCCTTGCCACCTAGCATTCAGCTTTAAATTTAATCATTACCTCTAATCTATCCTATGGATTTAGCGCCTATATTAGCCTTGGTTAAGCAAGACCTTGACCAGGTCGATACCCTAATCGATAACTGCCTTTACTCTGATATTCCTTTGATACCAGAATTGGCGAAGCATCTTATTAATAGTGGTGGTAAGCGCTTACGCCCATTAATTGCCCTACTCAGTGCGAAGGCCTTTGGCTACCAGGGAGAGGGGCATAGGCAGCTTGCGGCAAGTTTAGAACTCATCCATACAGCGACCTTATTACATGATGATGTCATTGATGGTTCAGAGCTACGCCGTGGCAAAAAAACCGCCAATAGTTTATGGGGGAATTCCGCCAGCGTTCTAGTCGGGGACTTCCTATACTCGCGCGCCTTTCAATTGATCAGTCAAATCAATAATTCGCGTGTGCTTACATCGCTCGCAGATGCCACGAACACATTATCCCAAGCAGAAATTTTACAATTACTTAGTTGCCACAATGCTGATGTAGATGAAGCCTATTGCTTAAAGATTATCCAAGGTAAAACGGGCGTACTTTTTTCTATCGCCGCAGAACAACCCGCTATTCTAACTGCACGACCCGAAGCTGAAATTTCAGCCATGGCCCATTATGGCGTACATCTAGGTATTGCCTTTCAATTGATTGATGACGCACTCGATTATTCCGGAAGCAGTCTACAACTCGGCAAAAGCTTAGGCGATGATTTAGCCGAAGGTAAACCGACACTCCCCTTAATCTATGCGTTGCAACACGCGAATGCTACGCAAGCACAGCTCATAAGGGAAGCGCTCACACAAGGCAGTCAAAAACATTTGACCGCTATTTTAGATATCATGCAATCTACATCTGCTCTCAATTACACACGGCGCCTCGCCCAACACCATATTCAACAATCCTTGATCCATTTAGATAGCATTCCTGATTCAGATTATCGTCAAGCCCTGGCCCAACTGGCTAAGTTTGCCATTGAACGCACTTATTAAGTTTATAAAATAAGCCGTCTTTTTATAGCCTATTTAAATTCATAATAGTTTAGGTGTCTAATTAGCACTTTTTATTCGAAAACAATTAAATCGATTAAGGTTATTTTAATAAAATCTACTTATAATTAAGGGGCGAAAAATCTTTCTTAAAAAAACTCTATGGCAAAAATATTAAAAAGTACTAACAAGAATTTAAAGAATTTTGAATATTTACGTAAATTAAACGATAATAATAGTTCACATGGAATTTATCTTTTAAAGAAAGTAAAAAATAATAAACTAAAAAGCCTATGGGTTGCTAAATTTTTAAATCAAAAAAAAGAAGCTCAACTAGAAGCGCTTTCCCAAGACTTGTTCCGCTTGATACTTCCTCAACAACCAAAAACACGCTGGGGGCAAATACCTGGAAATGAAGCGCTTATAAGCCAATCCATTGAATATTATGTGCTCTCCAAAGCAATACTTAACTTTAAAGATAAATTTTTTTTCTCTCCAAAAAATAATGAATCCATACTCAATCATAGCATTACCGGATTGGCGGCTACACAAGTTTTAGCATTATGGTTAAATGAAATCGATTTTAAAGCGGGCAATGTCGGTATCGATCCCGAGAAAAAAATAGTTATAAAAATTGATGGGGGTTTAAGTTTTATTTCATTAAACCCTAATTTCAGCTATTTACACCAAGGAAATTTTAATATTACTACAGAGGATCTTGAAGCACTGCCTAATTTAGTAAACTATGAAGCTTGTAATTGGTTACAACAAATTCGATGGGACTTGAATAAAAAACATAGTATAAAAACAGTACCGACAGAATTAGACAAAAAGATCAACCAAAGCCCTCAGTTTAAAAATGAATTATATCAAACTATCTTACGCATTATTTCATTACCTGATGCGCTTATTCATTTTTTTACCCAATGTTATATAGCCCAGCACAGCGATGCACAATTATTTTCAGACTTTATCATCCAAAGAAAACATCAACTAGAAGCTGCCGCGAATAATATTCTCGCTTTTGATAGTTATCGTCAAAGCAATCAAGCAAGAAAAGATATAATGACTTATTTAAACTATCTAAGAAACTTTAAAACCATGGGTAAATCTGTTTTACTCACTGATTTTACAAATAAAAGTAACCTTAATGTCGAAATAATCATCATTGAAAATTTTAAAAAAAATAGAATAAATAATTTTCCTAGAATACTTAATACGTATCGCACTCGCTTAAACCATACGATTGATTTATTCTCTGAGAAATTTGAAGACTGGCTACTGCCTTTAGATCGAGAAAAAATTACTTCAAATATCGAATTTTTAAATAAAATTGTAACGGAATATTCGACTTCACCCTCATTTTTAATGAAAAATACATTTTATACGACATTAGAAAAAGTTAAAAATATCCTTAAAAAAGAAAACGCACCAGAAAGTTCGCTTATTTCAGATTTCATCTTATCCATTAACACCTTGCTGAATGACAGAGACCATCTAAAACAAAAAAAATCTCTACCGATTTTGGAAAAAAACAAAACGATTCAACCATCCATTTCGATAAGTTTTTTTAATAAAAAACATCAAAAAATATCAACCGACCATCAATCTAACTCACCTTGCGCCAGTACTCGTATTATTTAGTTATTTATTTTTTCGATCTAAACTATTTTTTACTAAAAAATAAGGTGTATTAATATGCTATTAGAACTTTATCATGCTGCTAAAGCAGGAAAACTGCGCGCTATGTACATTTGAATAGCGACTCTCTTAAAAAAGCAGCGGAAAAAAATGGTGACAAATTGTCTACACTTGAATCGCGTCGCTTAACTTAGAGCTAGCTGAATGAAACCAAAGCTGATAGAATTCCTCGAAATTTTTGACCTATTTCGTCAATTGCGGGGTGTAGCTCAGCTTGGTAGAGCACTAACTTCGGGAGTTAGGGGCCGGAGGTTCGAATCCTCTCATCCCGACCAGCCTATCCCACAAAAAAGACTTAAAAATTAACCTATTTCGTTCATTCTATTCCATTCAATTATTTTCCAACCTGGCTTACATAAGCACCATGTACCAAATTTGTACCAGTTACTAAATGATCAGCAGCTTTCTTGAGATTGCTCTTTCACTTCTGAATAAAACATATGAATATTCATTTTTTTAGTTAAGGCAGTAATCTCTGTTTTTACAGATTCGTGAAATTCATAGTGACGTTATTCTAAATGTCTTATTAATGAAGTACCCGGTTATTTATTCTTCTTGCTTGAACTAAATTAATTTTTAGAATTTTTTAATAAAATATCGACAAACCTGCTAAATTTTAGTAAATTATTAATTGATGCTTATTTTTTTAATACTTTTAGTATTAAAAAAATAAATTGCTGAAAAATATTAATTTAACAATTCATTAGATAATTTAATTAATTATTTTAATCTTATCTCATAAAAAAATTTAAATAAGAAACCTAAGATAAAAGGACTTAACTATGCTACAAATAGAAAATAGAACTCAAAAATTTTATCGTTATTCTAAGTTAATTCAATTACAAGAGATAGAACATTCCATTAAACAAAGAATTTCTTCACGCATTAAACGAGCGCCATCTGTTAATACACTTGTCGAAGCCACTGCAAAAAACGATTTTAGTTATTGGTTAAGTCAAGAAGATATTGCTGATATTGCTCGGATAGAATATAACCAATTCCGCACTAGAACCGAAAACAATGCTGAATTTGAAATATTAGGTTCAATGACGCAATTATCTTCTACCGTAAAATCATTTCAAGAAAAAATTAAAACGAATAAATGGAGCAAAGCTTTGCTTACGTTAATTATGAATCTTGAAAATTTACATTGGGTTACTATGCTTATATCGTATAAAAATAATAATTATGTTGCCTATTACGTAGATTCAAAAAATAATCCTATTCCTCAAAATTATTTTGAATTGCTTTATAATCCATATCTAATACATCCAATAATAAATCTAAACTCAGGCTATATGCAACAAAAAGATGGCTTCAATTGTGGTTTATGGGCACTCGAAAATGCGGTGGTTCTAAATGCAATGTTTGATCACAAGGAACCACTTGATTGGTTAAGTAAAGCATTGAGACGGGTGCACGATAAAAATTATTTTGAAGGGAAAAGAATATTATTATCCGAAAAACTCATCAATGATCCTCTATGGAAAGAACGCCATTTAAATTTTGTGCATCCTGATGAAATATCTAAAAAAACGCAATTATTAGATGATTCATTTACTCTAGATAAGCTTGAACATGACTCTAAACGATTAAAAGCCTCGCCCAACAAAGAAAAAGAAAAGGTTGCGGCTTTATTAGAGATCTTTGTGACCACGTTTTTAAGCTTTTTCTTAAAAACTATAGGGGTTTATCATCTACTTGCTAAGGAAAAACGATTAACAGCGGAAGCACTTAAAGTTGAAATAAAAACGGGGGCTACAAGCGCTTTATTCGGTGTATATATTGCCGATAGCCTTGTAGGTCTAATTCCTGCTTTGGTTGCTTCATTGAGAGCAATAAGTGGTAAGTATTATATATCAAAAGATAAGGCGCAAAAGATAACCCATTTTTTTTCTAATGTAGAATCAGAAAATTTAGATTCTATGCTAGCTGAAGTAGCTGTTAATATTTTTTACAGCTTTGAAAGTCAATTTATGCAGGTAACGGACAAAGCAGGTGAAAAAGTGGCAATAGAGAAACTCGCAGAGGACGCAGTCGAGCGAATATTCAATGCTATAAACAAGCTTTATGATGTTAACTGCGTTTTTTCTAAGCAATTGCTAGAAGAAAGTGTGTTAAAAGGGGCATCGGAAAAATTTTTCGATCCTAATCTTAAAGAGATCGCACTGACAACTTCAGGTTATGTGATTCTAAACAAAGAAGGAAAAAAAATTAACACCAGTAAATTATATGAACATACAGGTTTAGTAGAACTTAGTGCAAATGACCAACCTAATAAATTTTATGCAACTAAAAAGTATTCACATCATAAATATGGCTATCGCCGTCTATTTGATTGGGAAAAAGAAGTCAGCGGCGAATTGAAGAAAGACCTGAAAGAACAATATATCAATGATCAATTTCTTCAGGAAAATGATATTTCTCAATTTCATTTAAGAAAATATTCTTATGTTTTGTCTCAAGAAACTAACCAAGCAGAAGCATCGCGCCTTTTAGATAAAATTAAAAATCATCAATTTCCACAACCAGTTATTAAGGATCAGAATAATAAAAAGCCTATTTATTTTAATTTAAGAAAACCGGTAAAAAACTTTAGTGGAAGGATTGAGATTCTTAAAAATTTGCATCGTACGCTGATATCGGAAAGAACGATAGCCATAGTGCCTAATTGGTCAACTTTCTCGATTTCTTCGGATAAAGATATAGCAGACACGCATGGTAGCGATTCATCATCAGCTTCGAGTGGCTCCCTATTATCCATTAGTGGGTTAGGAGGAATAGGCAAGACACAATTAGCTTTACGCTATGCTGAACTCTATGCGCATCATTATGATCATAATGTGTTATGGATCGATGCAGAAACTATTGAAAATATAGCCTATTCTTTTAAAAAACTCTCTAAAAAGCTAGAAATTTCTATCAGTGAATATGGACAAGAAAAAACACTTGAAGAAATTGTAGAAAATGCTTATGAGTATTTTTCAGATAGAAAAAGTTTATTTATTTTTGATAATGTTGAGAATTACCGTGCAATCGAAATTTATTTACCTAAATCGAGACCTGACAACAAACCCACGGTGCTTATAACCTCACGTTATGGCAATTGGGATAATGTCGCAACTACGATGAAGCTTAATGTATTTACCGAAGATGAAACCCAAGAACTTATTAAGAAATCATTAGGCTTAGATGAGAATACTCCACTTGAAAAAATACTGGAATTAAATCAATTACTTCAAGGCTTGCCGTTAGCACTACAACAAGCGCTTGCTTACATTAAATTGAGAAGATCTACTGATAGTCTTTTTTCATTTCAGGATTATATTGAACTGTATAAAGAAAAAAAGAAAGAATTATTAAATTTTGATTTTACAAAATATTCTAACGATCCTTATTTAGAAACAGTTTTTACGACATGGCTTATTACGTTATGTAAAATCAAATCTAATTCGATAGGTGAAGATGCAATAGAAATTTTAAATATTATGGCTTATTTAAATCCAGATAGTATTTCCATCAACAAATTTGAGTATTTAAATAAAATTTATTTTCCAAAATCATACGATCTCGTTAGTATTACCTTTTTATTAAACAGTTATTCTATGATTAATTCGCATGGAAAAGAAGGTGTATATACCATTCATCGATTAGTTCAACAGGTCATACGGATTAATCTCGAAGAACATCAGGAAAAGTTTAAAGCGATAGTCGAAAAAACACAACTACTATTTTGGCATTGGCAATTTGCTTTTAAAAAAAATCAAGAAGTTTTCTTCCACTATCTACATTTTTTAATCTATATGGCAGAACATAAGGAGCTTATTGGTAGCTTGTTGTTTGGTCATCCAGAAAAAATACTATTTGATAATTTAATTCTTAAAAATGAGAAACAGCGTCATTATTTTATTGATTTAGCCTACTTGAAATTTCCAAAGGAAAAATTTCTTAAGTTTGCAGGAGACGCAATTGCCTACTATATCAAATGTGGTTTATTTTTCTCTTTATCGGAAATACTCAATTATCTCGAAAAAAAATGGTCTATAAAAAGTTTTTCAAAGGAAAATATTAATTATATTAGCGAATATATTAATAATTTAAAGAATTCTAAGCTAAAATTAAATCGATTTTCGACTAATCCTGAAAAACAAGCAAGACAAAGAAGCGCGCTTTTACTCTATGCTGAATTTAATCACAAAATATTTGGGAATTTTTTTTTCAAATATGCTGGCTGCTCATTTCAAAGTTTAAAGAGAAGTATTTGTTTATCCTCTGAAGCTGAAAAAAAGATCAAAGAGCACAGGAATCAAGCGATTAAATCTCATTTTAAAAAAGTAGAACACATCTCTCGTTATATCAGTTCAGCGTTGATGAC
>A1D18_00130.p01
MRHYEIVLLIHPDQSDQVSAMVQRYTAIVKNSGGQVHRLEDWGRRQLCFPINKLPKAHYILMNIECGKEAMAELSDNFRFNDAVLRQLIIKVDRAITEMSPLAKAKEIQGQENRREYSRDSRDSRDSRDSRDSRDSRDSRDSRDS
>A1D18_00135.p01
MDLAPILALVKQDLDQVDTLIDNCLYSDIPLIPELAKHLINSGGKRLRPLIALLSAKAFGYQGEGHRQLAASLELIHTATLLHDDVIDGSELRRGKKTANSLWGNSASVLVGDFLYSRAFQLISQINNSRVLTSLADATNTLSQAEILQLLSCHNADVDEAYCLKIIQGKTGVLFSIAAEQPAILTARPEAEISAMAHYGVHLGIAFQLIDDALDYSGSSLQLGKSLGDDLAEGKPTLPLIYALQHANATQAQLIREALTQGSQKHLTAILDIMQSTSALNYTRRLAQHHIQQSLIHLDSIPDSDYRQALAQLAKFAIERTY
>A1D18_00140.p01
MAKILKSTNKNLKNFEYLRKLNDNNSSHGIYLLKKVKNNKLKSLWVAKFLNQKKEAQLEALSQDLFRLILPQQPKTRWGQIPGNEALISQSIEYYVLSKAILNFKDKFFFSPKNNESILNHSITGLAATQVLALWLNEIDFKAGNVGIDPEKKIVIKIDGGLSFISLNPNFSYLHQGNFNITTEDLEALPNLVNYEACNWLQQIRWDLNKKHSIKTVPTELDKKINQSPQFKNELYQTILRIISLPDALIHFFTQCYIAQHSDAQLFSDFIIQRKHQLEAAANNILAFDSYRQSNQARKDIMTYLNYLRNFKTMGKSVLLTDFTNKSNLNVEIIIIENFKKNRINNFPRILNTYRTRLNHTIDLFSEKFEDWLLPLDREKITSNIEFLNKIVTEYSTSPSFLMKNTFYTTLEKVKNILKKENAPESSLISDFILSINTLLNDRDHLKQKKSLPILEKNKTIQPSISISFFNKKHQKISTDHQSNSPCASTRII
>unknown
CCTGACTGTTAATCATACTCTCGACTGCCTCTGCTTTAATTAAAGTTCTATAAAAACAATCAGTTACTTACTAAAACCGTTGATCAAAAAAGTCTTGACGCGAACTTTGCGCGTCAAAATTTCTACTCTAATAAATCAATTCGCAAAGCTTCTATTAAATTAAACTCACTCCCAATTTAGTCCCGTATCACGTAGCTTTTCCAATCACTTTTCAAGGGATGCCCAAGGATCAAATCTTTGAGTGCCAAAATAGCTTGTTGAATACGTAATTGATTAGCGGCGGTCGCGGGGAGCAACTTTGCCACCACGCGACCATGTTTAGTCATAACGATTTGCTCACCTTTTTCAACTTTATCGAGTAACGCTGAAAAATGCGCCTTGGCTTCAAGCGCCTATCGTTTTCATATCGACCTCGCTAAATTAAACGAGTTAATCATAACGCATCCGATTAACCCGTAATCACCTCGGTTAATAAGTCATTAGTAATAGATTTAATGACGCTCTTTTTTGCGCATTGGGATACCCAAAATACGCTAACACTTCAATCGAGGTGTAACGCTTATTACATTTTGGACAATGTCTTCTGCGTAAGATTTTTCTCCCCTCCCCTGTTTTACGTGAATTAATAACACGAGTTTTGGCATATTCACAAAACGGATTTAAACACTTCATCGTTTTATTTCCTATAACGTTACATAAAGAAAAAAATTTAATCCTTTAATATTGAGTAATTTTTAAAATTTTTTAAGTCTCTAAGCTAAGTTTAAACCTTTTTTTAGTGGGCAAAACTACAAAATAAGCTTTCGCTGCTCTAGTCTGTTACAAACGACGTATCGTCCCTGACTGTATGACATAACGCCTTAAATGCTTAGGATCATTTTTTACTAATTTACGCCTCATTTTTAATTTTTTATGCCGCATTTTTTTATACAATCGAAACTCTCTTACCAATGGAAAACAATTAATCAGTAATGATAAAAATCGTGAACGTTTTAACATTATTTATTCCTTAAAATGAATTATAAATTTAGTTGTACGAAAATCTATTATTAGGTTTATTTTTCCTCCTTAGTGTTTAAATGATTAGAATTTAAGATTTGCTTTATATCCCTAGGTCTAGGAATATATTCAGTAAAACCATTTAATTTATTTTGATGTTCAATTTGTCCAGTTAAATACTGCGGTACTATTGCCAATTTTTTTAACGCATAATTATTTCGATAACGACGTTCAAATTCTTTTTGTAAAAAAATCAACTCTCGTTCTGGTTGTTGACATAAAAAAATCCATCCACCCATATCTCTAATCACACCGTGAATCAATGGATCGGCGAATATCACACTCTCGTAATGACCCACTTGACGAATGGTAGTAATAACTTCTATCCAAGCCGCTAAACTTTTGCTTTCTGTATCACCTTCTATTGCTCTTATCCAATCGGCAGGACTTGGAAAATTTCTTTTGGCATAGTCTGGATTTTTTAAAAAATCCCATAAAGTTGATTCAAACACGAGGAAAGAATATTTTTTTAAACAATTCCAATAGGTATGTAACAATAACGAAGAAAGTTTGCGATTATACACTTCAGCTAGGACCATTAATCCTTGAGTAAATTTCTCCTGGTCCTGCGTGATCATAAAATTTTTTTTCCTTTTAATAATTGAAAATTATTTTGTTTATTAGAGGGTTGATCATGGTCTAAAGCGGTAGTCAACCATTTTTTAGCGATTTGTACATTATGTTCAAAAGTAATCGGAAATGAATGACGTGCAGAAGAAAACTGCAATTTTTGTTGTTGTTCTTTAGCCAGCCAAGCATGAATATGTCTCAAAATATTAGCACGTTGTTTACGTTTATCAGGATTAGCAACATTCCAAATAACCAGCTTGTGCAATTCTTTTAGAACATCAATTTCACTATAAATACTCTGCCATTTTTTAAACTCTTGGTGTGTTACCTGATAAACAACATTCCCATCGAGAGGTATCGTTAATAAAAATTCTGAGCTTGAGGCATGGGAATGATTGATATTTATAGGCAAACGTTCTTGGGGTTGGGATTGTGAGCCTTCAGTCTCTTCCTGTTCCTGTTCCTGTTCCTGTTCCTGTTCCTGATTAGAGCAAGGCTTAGCCCTTGATTGCTTAGAATCTTTTACTTCATATTGGTGTAAGGTTTCTGTAAAAGCTAATGCAAAGGCTTTGCCTAAGCCTCTAATAAACGACTCTAATTTATAATAGGCTTCATTTTTCAATGCACATTCTGGAATTTCATCCCAATGTACCGCCCAACTTCTCACTACATTAGGTGACTGTGGTTTATTGTATTTAATCGCATTAGGAATAAAAATAACACGCGCTTTCAGATCCGCTTTCACCAAGCCTTGAGTCATCACTTCTTTCAACGCACGTTGAAATCCTATTAATGACCACGCTAATTCTTCTGCCATAGCACCCGCACCTGCGCGATAAAGACCAGGAATTGAGGTTGTGTGCGGATTACTTAACAGATAAAGAAAAAGTGCCTGGCCGCTAGGTTTGATCGGGGTTAACGATCGAAATTTTTTATCACACCAAATTCTGACATCTAACATTCGATAACGCATAATTTCCCTTATTCAATGAAATAGACTGAGAACTTATTGGTAAACCATCAGCTTGCGCTTTACTTGCGGTAATTTTCTTTTTAATCGTTTGTTTTGATTAGATAACACCGGGCTTAATTTAGCCGCCTTAGAAATACTTATCTTTCGTTGATCGACTTGAGATATTAATTCAGTGCTCGCATAAAGCTTTACTTTTTTGGCATTTTGATAAGTAAAATGACTACCAAAGCCTAATCGATTGGCGATTAATTGACGTAAGGGTGTCATTTTTTTCTGCATAACTTGTGCATCTTTATTCACAAGTCGAGTCTTTTTATCATTTTTTTTGCTGATATTTCTTTTTTTTCTTAAATCAACTTGGTTTTTTAATTTAGCCAGATCAGTCCGATAGCCTTGTCGATTACCTAAAAATTTTTCTAATGCCATGCCTATGTCAACACGTTCACTGATCAGAAAATTTTTAACGAATAATTCACTCATGTAATGACCATCGGCTAAATCAGATAAAGAAACTCGCCAAGCTGGTATCGTTTTTTTTGTATAGTATTTATATAAATAAAAAATTTTTTCACCAAAGATCAACGTATTCTCTTCATCAACACAAATAGGGCGATGCTTATGAAGTGGAATCGATTTATCTTCATCAGAAATTGATAGTGTATATTTTTCAGATTTTATGCGTTCTATAGCCACATAAACCAATTCACAAGGAGGTAAATCAAACTTAGGTAATTGTAAGGTTAAATGTTTTAAACGCTGCACAATATGAAAAGGTACTAAATCTTTCCAATTAATTTCACCCCCGGTTAAATATTCAATTTGTAAAGCATATTCTAAAGGTATCTTGCTCACCCCTTTGATCCAGGCGTAGATATGTTCACGATGAATACCTAACTTTTTTGCCATATGTTTAACTGAACCTAAACTATAAATTGCTTTATCTAACATTGCTTCCTGCATGAACTCACATCCTTTTATTTTCGTTCTACAAAAAGTCTAACCAATAAAAATTAAATTTTTTTACTTCATAATTGGTATCTTAGTGCGATCAAGTAAATACTTAGTGAGAATTAGGAACAGCTATGCAACCTCGTTTAATTCGCTTACGTGATGCCGCAAAATACTTAGGTATGGATAGAAATCGATTTAATAATGAAGTAAGACCTTTTTTAGTCACACTAAAAATTGGCCAACAAGGAGTTGCTTTTGATCGCTTGGATCTTGATCAATGGGCTAATGAATTTAAGAAACATCAAGGCAAACCTGCACAACGAACAATGCACTGGCAACATCATGGAATGCTAACCTTACTAAGAGAAAAGAAACATTCGACTCTCACAAAAAAAATAGTGAATGAAGAATTTCAACAGTTGGTTGATGAACTTTTGGAAAAAAAAACTAATCCTAGCAACCATAAAACGAATTAAAAATTGCAAATGTTATCAACACTCAAATACTGCTATCACTTGGATTATCACGCATTGAGTATGATTGTTACGGAATGAAGTAATGGGAAAAAAACGTAGCCCTGGACTAGTTAAAAGAGGTTCAATATGGCATATCAATAAAAAAATTTATGGTCGACGAATTTCAGAAAGCACACGCTCATCATCATTAGCAGAAGCAGAGCGATATTTAATGCATCGACTCGAAGAAATTCGCCAAGTCAGTATTTACGGAATAAGACCGACTCGTTGTTTTCGGCAAGCTGCGCTTAAATTTCTAAACGAAAATCAACATAAAGCAAGTTTACGTACCGATGCACGCTTATTAAAACAGTTGGATCCGTTTATCGGTGATTTGGCACTGACAGCGATCCATCATGGCAATCTAGAATCCTACATAAAGGCACGTAAATCAGCTGGAGTAAAAAATCGAACCATTAATTATGGATTGCAAGTGGTGCGTCGCATTTTAAATCTCGCTGCTCAAGAATGGTTAGACGAAAATGGTCTAAGTTGGATAGCCAGTGCGCCAAAAATTCGCTTGCTACCTGAGCAAAATAAACGTTTACCCTACCCTTTAGCAAAAGAAGAAGAAAAACGCTTGTTTGATCATTTACCGACTCATTTAAAACAGATGGCTCTATTTGCAGTGAATACCGGTTGTCGAGATCAAGAAATTTGTCGCTTACAATGGAGTTGGCAAGTGATCGTACCTGAACTAAAAACCTATGTTTTTATTATTCCTGCCAGCTTAGTTAAAAATCGTCAGAATCGATTGGTTATTTTAAACCAACAAGCCAAGCAAGTGATCGAAGAACAACGTGGTAATCATCCGATATTTGTTTTCACTTATCGCAATAAACCTTTATCACGAATGTTAAATTCGGCATGGCTACATGCACGAACTAAAGCCCAGCTTCCACAGGTACGCGTGCATGATCTAAAACATACGTTTGGTCGTCGCTTACGTGCAGCAAATGTCAGTTATGAAGATCGACAAGACTTACTCGGTCATAAAAGTCAACGGGTGACTACGCATTATTCCAGTGCGGAGTTAGCCAATTTAATTTCAGCCGTTAATTCTATTGAGGCACGAGCAAGTAGCACCAGTATTTTAACTTTATTGAAAAATCCAGTGTGACGAAGGGTACGATTAAAAATGATTCCCACTAAAAATTTATAATCGATGAAATACTTTATGTTGATTTAAATTTTCTTAAAAAATTTATTCCTTTATGATTGTTAATCAATTCGCTTTTATCGTTAGTAAAGGCAACGATTGCTTATGCTTCAGTCTACCAAGGAAACTATCCTATGAATACCTTAAATAGAGTGCGCATTTATTCAACTCTAGAGATTTATGATCCGATAATGACTCGATCCTATTCTGCATCCGAGGATGATCTCATTGCCTCAGCACTGATAAAAGAAAACATGGGTAGCGTTCATACGAATTCTTCGTTGGTGCAAACCTACATCGCGACTTGTCTTACTCAAAAAAATATTAAGCTCGATAAAATTAAATCGATTGAAAAAACACAGCAAGAAACTCGTGAACATGCAAGGCATTGGTTAAATCATCTGGTTCCGAAGATTAATGCTACCTATACCGATGTATCAGGATTTTGCAATCTATCGAGTTCTTATTGGGAAGATTTAATTAAATTTGCCGCTGAGATTCAAGAAGCCAATGATACAAACGCACAAAATTTTAAATTAGGCATCTCTGATCTTAAAGAAACTATTCAAGATAAAGAAAGTAAAACCCAACAACTTATTGATAAACTCTCATTGTTTAGAACCGATTTAGAGTCTGATAATCATAATTTTCAGAGTATTGTTGCCGATGCCGATCAAATTTATGCCGGTAGTGAAGGAGAAATTGCGATAACTCGAAAAAATATTGACGCAATAACGACCGCCATCGATAAAAATATAGGCCTTATTGCCGGTGGAGCAGTTGCAATAGTAGGTGGAATCGTAATGATAGGGATAGGCGCTATTGGGTCAGTCGTGACGGGTGGAGCAGCAGTGAAATTAATCGTAGCCGGTGTTATTACCACCGTAACCGGAGTCGCTATGGTAGCTGCTGCCTCCATTGATCTAGAAAACAAACAACGCGACTATGGGCAAGCATTACAAAAAATGAAACAACTTGAAGATGAAATGGCGGCATTGGAAAACACCAAAAATCATTTTACTGCATTAACCACTCATAATACCCATGCGCATACCGCGGTAGAGAATATGCGCCAAGCATGGGTTACTATTAAGAATAATTTTCAAGAATTAGAAAGCTCAGTCACTATTATTAATCCCGAAAGACGCTTTATGCTAGTGAATAAACTAAAAACGGCACAGAAAAATTTTGATGATTTAAAACAACAAGCAGTAAACGCGCAAAAAAATGGTAGTTTAGAAGTTAAGGTTGATTCTGAATTAGCGAATTCACTGAGACTGGCAAAAATATTCTATTCTTTCCCTGCGCTCAGTATATCAACCAAACGACTTGCTAGTCCTCAACCTTGGATATTACCGTTAACCGAGCTTGCCGACTTAACTTGTTAAAACATCACTACTTCTATTTATAAGGATTATAAAATGAACCATTTTATCTTCGAGGATAATCAACAATCTGCTCAGCCTATTACGCAAACGATCAAATCTTTAGCGCCTGCCGATTTTCCTATCGCGTTGAATCAGGTGATGACAGGACAAAGTTTGGGTCAAGCCAAAGCGATTACTTTGTTACTACAAAAAAATATCAAACTAGAAAAATTATTAGATATAAAAATCCTACAGACACAAATGCGTGATATTGCTCGATCGTATCTCGATGAGTATATTCCTAAAATCTTGGCTCTTTTTACTGAAATAACTGGCTTTTATAATTTTTTTGATAGTTATTACCTCGATATCAATGAGTTTTTTAATACACTTAATGAAGCAGATGAAAGTGAAAAAACAGGTTTAGCGGCAGATGTAATTGAAGCAATTGAAGATTTAATCAAGCTCATGGTAGAAAAAAAAGATAACTCTAATACACTCGCCACCGAACTGCAAAAATATCTCAATGATCAACTAAAGCTAACAGATACGCTAAAAAATACTCAGAAAATAGCCGAACAGCTTTATATTGGCGAACAAACTGAAATAGTACCGCTACAAACGTTACTTAAAACACTAGCGAAAGAAATTAACGAGAATAATGCTCAGATTGCCAGTGGCGCTTTGCATTCAACCAAAAATATTTTAAAAATATCAACCTCATTGATTACTGAATATATACCTGATAAAAAACCGCAACCTAAACCCGATCTGTCAAAACCGCAAATTAAACCCACTAAAGAAATTAAAGCGGCGCCTACTCCTATCATCACCGGTAATATCCAAGTATTTTCAGATAACAAACCCGTGCCTTCCCTTTATCAAGCAAAATTACAACATACACTGATTCAATACAGAGAGTGCATTGAAAAACTAAAAAAATACAGTATCGAAACGGCTGTTTATATCGCATTGATTCAACAATGGGATAGCTTCACTAAAACTATAAGCCTGCTTGAAGATAGCATAAAATATCTTGCTGTGGCTTGGCAGGGATTAACCGATAATTTTTCTTTATTAAAACAAAAATTTGTAACCCAACTAGATACTAACGATATTGAATATATTAAGCAGCAATGGTCATTAACGCACAACGATTTATCTGCTCTGCATGAAAAAGCGATCAATTTTCAAAATTCGGTTCATTTAGAGGTAGTCAGTACGATAGATGCTTATGACCGAAACCTATTGGGTATACCCCGAGTAAAAAATGGACGTTTTATGCAAACGATTATTGCTGAAAATTCAAAAGATAACTCAGAAGCGTAATTTGTTCATCGACACAAAAAAAGGAACTGCTCATCATGTTTAATTTAGCCCGATCCAACGACATTAACCCCGCCTATTTTTCCTATTCCGCCATAAATTTATCCACAGATGTAATGACGCCACTCATTCATATCATTCGTGATTATGATCCAAGTTTTAGAAAAAACTATCAAATGCTATCAGATACATTACCTGGCGTGTTAACAGGAGATACTTTAGCTATCCAGCAATTTACTGAAATATTAAACTCGATTAACGATAAAGTAACGTATATCAAAAGCCAATCCATTACCACCCGAAATCAACTCAGCAATATCCGCGATGATCTAGCGCAATCTATTCGCGATACAAAAACTACGCTTGAAAAATTGACTGCAGAAAAAGAAGGGCTAAATGGCCAAAAAGAAGTGATCGAGCGACAAATTAAAGCCAAAAAAGCTGAAATTGATGGGTATATGACGGTATTCTGGATCTTCAGTTGGATTATTGCACTAATTTTAGAAAGTATAAAACCTTTCGATGCGGCATTGAATGAAATTAAAGATAAATTAGTAGCAAAGGAACGAGAAATAGAAAATCTGGATAACAATGAAAAAAAAATACAACAATTATTGGATCAATCTATAGAGTTATTCAATTCAAATCAGCAACTATGCACGCAATGCGATGCAATGCAAGGTAATATTAACAATATCCAAGACTCTTTAAAAAGAATCGATCTCGAATCGCATTTCTTGAAACCTAAATTAATGACTCTGGAAAAAGATTGGTCAGGATTAATGAACATTACTCATACGAATTAATAGATTACTTAGCTAAGCAAATGACACCTATCCACTTCACTTGAATATTTGTCTGTGAGCGTTCCACTTGTAATCCCTATGCCTGCATACCTGCAGATCGCTTCATATCTTCTCACTAACTGCTATAAATATCAGTTTTTTATTTTCCAGATCAGTGATAATTTATATCTATAAACAACAATAGTTAATAAAAAAATCTATTGTAATAGAGATCATTCGACGATTTCTCCATTTATGCTCACTTAATAACAAAAAATAATAAAGTTATTACCTTGGAGCACTAATGCTTCATTGAAAAAAATTATCACCTATTATTAAAGGAAAAAAATTATGCCCCCAATTGCAATTATCGGAATATTAACACCTGTTTTGGCTACTTTAAATACGGTATTAGCATTATTAGCTGTAGTCCCAGGTGCTGGAGCCGCTGTAGCGCCCATACAAGCTGCAATTTCTTCAGTTACTAGTGCATTAGGTATATTAGGTTCATTACCTATACCTACTAATTTCAGATAATTAATTAGTGATGAAGGAAGCCATTACGCTTCCTTCATTATATTTAATTTTAAAAAATAGATTAACCCTCAACAACAATATTTAAGAAAAAAGCAAGGCTTAAAAATTTACAAACATAGATTCACGGCAGGATAAAAAGTATGGCCATTATTATAACCGGCATGTTATCAAACACATTAAGTATACTTACCATTGCTTTATCGCTAGTTCAAGCTATCACAGGCACTGAAGAAGCTGCTTTAGCTATAAACAATGCTATTAATTCAATTATAGAAGCAATCGGTATTTTAAACTCACTACCCCCTATCATCATTCCCTAAAAAAGAGTTGTTTAGTAGGCCACGCACGTAGTGTTACCTGCGTGGCACATTAGCTTGCAAATATACTTTTTGCTTGTTTACGTTAGGCGCTGTACTACGCGGTAATGCTAATTTAGATTTTTTAAATCTAAAAAAATAGTCTAAATTCAAACGATTAGCTAAGTCAGTCCCTGACTGTTAATCATACTCTCG
>A1D18_00155.p01
MLKRSRFLSLLINCFPLVREFRLYKKMRHKKLKMRRKLVKNDPKHLRRYVIQSGTIRRL
>A1D18_00160.p01
MITQDQEKFTQGLMVLAEVYNRKLSSLLLHTYWNCLKKYSFLVFESTLWDFLKNPDYAKRNFPSPADWIRAIEGDTESKSLAAWIEVITTIRQVGHYESVIFADPLIHGVIRDMGGWIFLCQQPERELIFLQKEFERRYRNNYALKKLAIVPQYLTGQIEHQNKLNGFTEYIPRPRDIKQILNSNHLNTKEEK
>A1D18_00165.p01
MRYRMLDVRIWCDKKFRSLTPIKPSGQALFLYLLSNPHTTSIPGLYRAGAGAMAEELAWSLIGFQRALKEVMTQGLVKADLKARVIFIPNAIKYNKPQSPNVVRSWAVHWDEIPECALKNEAYYKLESFIRGLGKAFALAFTETLHQYEVKDSKQSRAKPCSNQEQEQEQEQEQEETEGSQSQPQERLPININHSHASSSEFLLTIPLDGNVVYQVTHQEFKKWQSIYSEIDVLKELHKLVIWNVANPDKRKQRANILRHIHAWLAKEQQQKLQFSSARHSFPITFEHNVQIAKKWLTTALDHDQPSNKQNNFQLLKGKKIL
>A1D18_00170.p01
MQEAMLDKAIYSLGSVKHMAKKLGIHREHIYAWIKGVSKIPLEYALQIEYLTGGEINWKDLVPFHIVQRLKHLTLQLPKFDLPPCELVYVAIERIKSEKYTLSISDEDKSIPLHKHRPICVDEENTLIFGEKIFYLYKYYTKKTIPAWRVSLSDLADGHYMSELFVKNFLISERVDIGMALEKFLGNRQGYRTDLAKLKNQVDLRKKRNISKKNDKKTRLVNKDAQVMQKKMTPLRQLIANRLGFGSHFTYQNAKKVKLYASTELISQVDQRKISISKAAKLSPVLSNQNKRLKRKLPQVKRKLMVYQ
>A1D18_00175.p01
MQPRLIRLRDAAKYLGMDRNRFNNEVRPFLVTLKIGQQGVAFDRLDLDQWANEFKKHQGKPAQRTMHWQHHGMLTLLREKKHSTLTKKIVNEEFQQLVDELLEKKTNPSNHKTN
>A1D18_00180.p01
MGKKRSPGLVKRGSIWHINKKIYGRRISESTRSSSLAEAERYLMHRLEEIRQVSIYGIRPTRCFRQAALKFLNENQHKASLRTDARLLKQLDPFIGDLALTAIHHGNLESYIKARKSAGVKNRTINYGLQVVRRILNLAAQEWLDENGLSWIASAPKIRLLPEQNKRLPYPLAKEEEKRLFDHLPTHLKQMALFAVNTGCRDQEICRLQWSWQVIVPELKTYVFIIPASLVKNRQNRLVILNQQAKQVIEEQRGNHPIFVFTYRNKPLSRMLNSAWLHARTKAQLPQVRVHDLKHTFGRRLRAANVSYEDRQDLLGHKSQRVTTHYSSAELANLISAVNSIEARASSTSILTLLKNPV
>A1D18_00185.p01
MNTLNRVRIYSTLEIYDPIMTRSYSASEDDLIASALIKENMGSVHTNSSLVQTYIATCLTQKNIKLDKIKSIEKTQQETREHARHWLNHLVPKINATYTDVSGFCNLSSSYWEDLIKFAAEIQEANDTNAQNFKLGISDLKETIQDKESKTQQLIDKLSLFRTDLESDNHNFQSIVADADQIYAGSEGEIAITRKNIDAITTAIDKNIGLIAGGAVAIVGGIVMIGIGAIGSVVTGGAAVKLIVAGVITTVTGVAMVAAASIDLENKQRDYGQALQKMKQLEDEMAALENTKNHFTALTTHNTHAHTAVENMRQAWVTIKNNFQELESSVTIINPERRFMLVNKLKTAQKNFDDLKQQAVNAQKNGSLEVKVDSELANSLRLAKIFYSFPALSISTKRLASPQPWILPLTELADLTC
>A1D18_00190.p01
MNHFIFEDNQQSAQPITQTIKSLAPADFPIALNQVMTGQSLGQAKAITLLLQKNIKLEKLLDIKILQTQMRDIARSYLDEYIPKILALFTEITGFYNFFDSYYLDINEFFNTLNEADESEKTGLAADVIEAIEDLIKLMVEKKDNSNTLATELQKYLNDQLKLTDTLKNTQKIAEQLYIGEQTEIVPLQTLLKTLAKEINENNAQIASGALHSTKNILKISTSLITEYIPDKKPQPKPDLSKPQIKPTKEIKAAPTPIITGNIQVFSDNKPVPSLYQAKLQHTLIQYRECIEKLKKYSIETAVYIALIQQWDSFTKTISLLEDSIKYLAVAWQGLTDNFSLLKQKFVTQLDTNDIEYIKQQWSLTHNDLSALHEKAINFQNSVHLEVVSTIDAYDRNLLGIPRVKNGRFMQTIIAENSKDNSEA
>A1D18_00195.p01
MFNLARSNDINPAYFSYSAINLSTDVMTPLIHIIRDYDPSFRKNYQMLSDTLPGVLTGDTLAIQQFTEILNSINDKVTYIKSQSITTRNQLSNIRDDLAQSIRDTKTTLEKLTAEKEGLNGQKEVIERQIKAKKAEIDGYMTVFWIFSWIIALILESIKPFDAALNEIKDKLVAKEREIENLDNNEKKIQQLLDQSIELFNSNQQLCTQCDAMQGNINNIQDSLKRIDLESHFLKPKLMTLEKDWSGLMNITHTN
>A1D18_00200.p01
MPPIAIIGILTPVLATLNTVLALLAVVPGAGAAVAPIQAAISSVTSALGILGSLPIPTNFR
>A1D18_00205.p01
MAIIITGMLSNTLSILTIALSLVQAITGTEEAALAINNAINSIIEAIGILNSLPPIIIP
>unknown
AAATTCTAAACAAATCAATCAAACATTTTTTCATGATAGGAAACATGCTTCTCAAGCTAGTAGCATTGAGGAGGAAAACCGCATCTTAGCAATGGCCGACGATTATTTAAAAAAATATAACGATTCAGAAATGAAAGCTTATCGTGGTAAGAAAAACATCAATCAAACAAAAGATAAAAAGAAAAAAACAAATTCGCCTCTCTCTGTTCAGAAGGAAAAAGCTAAATTCCTTATTGAAAAGAATGACTCTGTTCAAAATAAAAATAAGTTGAATTTTCACAAGCGAACTATGCCGAACTATTCGGCTCAAAATAATCTGAAGGCATTAACCAAACCCATTAAAAATCAGTTTCGAGCACCCAACTTTTCTAAACCAGAAGTCGCTAAGCTAAAGAAAACTTTTTTTAACGTTTCAAATTCGAATAAAAAGATAAATTTCTTAGTAACGCCTCAGTTAACTCATCAAGAAAACTTTAAACCGACTACAAAAGCAATATCACTATCTCCCTACCAACAAAGTGAATCGAGAGCGAAAAAACCGAATCAGCACGTTCTTTCTTCGCCTATAGAACCACCGAATCTTCATAGCACACTTATGCTTTTTGATCTGATTGCTCGGAAATCTTTAAAAAACCCGGTTGTACCCTCTTCTTCTAATGAAAAATTAAATAAAACTATTAGAAAAGTTGAAAAACAACAAAAAATAATTAACTCTAAAACTTTTGGATTTCAAAAATTATAATCAACAAAAAATCTATGGGGGTCGTTACATAATGGCAAACCACCTACCTATCATCAGGACGAATAACACCCGATGGATAATTATTTCTTTTCTTTTTGATAGCATACATTTTGCCTTTAAATGAGAAAATTTTAGTCAAGAATTTTTAAATTTTCCAATAGACATTAAAGCATTTTAAAAGCCTTAATCGTGGCAATCCGAGAAGTTTTAAAATCAATGATAGGCTTTGGGTAACCGCTGTGTAAAGCAAGCGCCGGTGCTCGCTGATACGGGTCGTGAATTGATCGTGCATCAAATGAACGTAGCTCAGGGCAATATTGACGAATAAAATCCCCTTGGGGATCAAAACGTTCGCTTTGTCGAAGTGGATTAAAAATTCGAAAATAAGGTGCCGCATCTGTCCCCGTAGATGCGCTCCATTGCCAACCCCCGTTATTGGCTGCTAAATCTCCATCGATCAAATGACGAATAAAAAAATCTTCGCCAATGCGCCAATCAAAAAACAAATTTTTAGTTAAAAACATCGCAACTATCATACGTAAGCGATTATGCATCCAACCAATTTGCTTTAATTGGCGCATGCCGGCATCAACCATAGGATAACCGGTATTGCCTTGTTGCCAAGCGACTAATTGTTTTGCATTATAGCGCCATTTTAATTTTTCAGTCTCTAATCGGTAGGGTTGATGCATTGATAAACGTGGTACTGTAGCTAATAAATGCTTATAAAAATCACGCCAGATTAATTCGTTTATCCACGTAATAGCCCCTTTATTTCCAGAGTTATATTCACCTTGATTAGCCATTAATGCATCGAGTAAACATTGGCGTGGTGAGATCATTCCTGCCGACAGATAAGGTGATAATAAACTTGTCCCCCCCAATGCTGGAAAATCGCGGGTTTTGTGATAATTAAATAAGCCATTAGCTATAAATTGTTTTAAGCGCCGTTGCGCTTCTTTTTCACCAGAAGGCCAAATAATAGTAGAGGAAAAACCAATTAACTTTAGTGGAACTTTACTCGATCGAATGCCTAGTGTAGGTTGTAGTTTGGGGAGCGAGTAATGTGGAATTATATTTTGATTATTCAATAGCAATTGTAAGTAGGCACGTTTAAACGGCGTAAAGACACTAAAAGTTTTACCTTGCTTAGTTTGGACTATGCCTGGTGGTAATATGGCCTGATCATCGTAAGCGTTACATTTAATCCCATATCGACCTAAATAATTACAAACGGCTTGATCGCGTTTTTTTTCGTCTATTTCATATTGTTTATTAAAAAACAAAGTATCAAGCTTATATTTTTTTGCGTATTGATATAATGCTTGAGCAATATCCGCGGTTTTTTTTACTTGTTTAATTAATAAAGGAATGCCTCTCAACTGTAAACTCTGACTTAATACTAACAACCCAGTAAGTATAAATTGGACACGACACACAGCCATATGATGCTTTTGCCAAAAGCTGACATCGATGATATAAATCCCTATAATACCTTCTGGACATTGTTGAGCAGCATGATAGAGTGCCGTATTGTCATGTAATCTTAGATCTTCACGAAACCATACTAAGCCTTTCATAGACCGTCCTTTTCACGGAAATTAAAATAGAGTTCATCTATTCTAGATTATATTCGATCCTAGTTAACTATCGCTAAGTTAAAATAGATTTATTTTATAAAATTATGTTATATTATTAGCAATAATAAACAATGATAATTTTTATGAAAAAATATGTCTAACTCGGATATAAAGCTAAATTTTTTTACTAAGTATTTCCATATTTTTGACAATCAATCGCTCTTTATTTGTGATATCAAGAGTAAAGAAGACAGAAAATTTCATTTTCAAATTCGTTTTATTCAAAAGAATTTTCAAAAGATAAATTTAAGTCAACTAGAATCAGATTTAAAAAACTCTATTGTTAAGCTAAGCGTTAACAGTTCATTACATTTTAATCATGAAAATAAAATTAAGTTTTTAAACGCCTTAAAAAAATTCGGTATTGATATAAAGTTAGTTGAAATTATTCAAAATAATTCTCGCTTCAAAATTGATAATCAATCTAATTTAATTAAAGACTATAATAAAAATTTAATCACTTTATTTTGTATCGGTTCATCGAAAAATATAAATTTTGGCTATGAAATACCTGAAAATTTGTCGGAAAATAGCGCGCCATTATGTTGTGCACAAATTTTCACTGGAAGACAATTATCCAAAAAAATATATCTTTTTCCCATAAGTGCACGATCCTTGGATAACGCGTTTTCTGTACTAAAAAATAATTCAGCTATTGATCTAATAAATCTAGAAATTCCTTATATAGAATACCTCCCTTCTAAATCTGCGCTAAACTCAAACTATGATAAAGAAATTCAAACTCGAATCAATCTTCAAACTATTATTTCAGAAATACTAACCCATCTTGACAAACCGAAATGTTTTCGAAAAAATGGTTCAGAAAAAGCTAGCCTATTTAGAAGCCTCGCCAAGGACATTGCTAGCGACAAACCAATCAATACTATTTCTAATCAATTAAATCAACATGATACTTGGAAACTTCTTGCCCAACATAGGGATCCCTGGGGCCTTTTTTCATTCTTTAAAGGGAAAACTCATTCATTAATTGCATGGCAAGCATTGAGGGATGAAATCTCTCATTTTTCTAGCTCATTCAATAATCAGTTTTCCTATCTAGCTTAATTTTCTTTACCGCTAAACCCATAATAAGCTACACTTTTATTGAGTATTCGTTGATTTTCGGTCTTTTTCACCTAAGCTGCTCAATTATGAATAATTATAAATTACTTATCCTTGATTTTGATGGCACACTTTGCGCCACGCATGAAGCCATATTATTTTGCATTAAGCGAACGTATGAGACGTTACATAAGACCATACCAAATCATAACTTCATCGACGAAACAATTCGAGCAGGCCTAGGCATGGAAAAAACCTTAGAAGTTCTTAGTCCCGATCTCACACAGCAACAAATTCATCACTTATTAAATACATACGAAACGATCTATTTAGCTGAAGGTGAGGATAAAAGTGCGCCATTCCCTAAAGCTGCAGAAACATTAGCGCAACTTCATGCAGCGGGTTTCATTCTTACCGTGGTCAGCAACAAAGCCGTTGCTGCGGTGGACACCGCTCTAGTACGTTTTGAATTAAAGCAATATATTGCCATGGTCATCGGCGATACTAAAACACTGAGAAAAAAACCGGATCCTATGGCCTATACTGATTTCATCAAACCAAAATTTAACCACATAAATCCAACACAAATCTTAATGGTCGGCGATACACCGGCTGATTTACTATTTGCAAAAAATATTGGTGCTGACTCTTGTTGGGCAGAATATGGTTATGGGGATGAAAAAGCTTGTCTAGCGCTTCATCCGACTTATACAATTAAGCGATTAACAGACATTTTGGCTATTTTATTTTAAATTCCACGCTTGTTTGTTGAGATCTGCTATAGCTTTTTTTCTATGACTGTTAATCGGTCATCAATATTAGAAAAATAACTCTGTACAGTTTCAACTAATACCATCGTTTTCATATCAGGTTCGATATTAACATTATCACCCACATTTTTATCGGAAAAATTGGTTTTGCGTAATGTTTCGGGAATTAAATACACTTCAAAACTAGGTTGTTTTTTATTCGTCAATCCTACAGTTAAACTAGAACCATCCACCGCGATATAACCTTTCGGTTTAACAAAAGCGAAACAAGCGACAGAACATTGAATAGACAAACACAAATTCTCTCCACTAATTTTTTTATCGATAACTTTTCCTGTCTCCAATACATGGCCACTCAGTTCATGTCCTCCTATTTCATCACCATAGACTAGACTCCTCTCCACACTGACTTTTCTTCCAACAAAAAGTTCATTTAAAGTAGTTTTGACTAAGGTTTCTTGCATTGCATCAAAACTGACTTCAATTCCATTCTTCGCAACGACGGTTTGACAAACGCCATCTATAGAAATACTCGCACCCGTTTTTAAATTTTTTACTAGTTCTTCATTTAATACGACACTATAATGGAATAATCCTGGTCGTTTAGTGAGTGACTTTACAACAAATAAACCTTGTGTAATTCCAGAGTACATAGAAAAATTAAATTATTAATAAACTTTCAATTAATTGCATTTGTTTTAACACCGATCCTTTATTTTCTTCCACAAACTTTTTAGCTTCCCGACCCATGTTCTGGCGTCGTACTGGATCAGACAACAAAGAAATAACCTGCTCTGCTAGCTCTGTCGCGTTATTTACCTGAATTGCTGCATTTCGCTGTTTCAGCTGTTCCGTAATGGTTGCAAAATTAAAAGTATAAGGGCCGGTTAATATAGGGAGGCCAACGGCAGCCGGCTCAAGAGGGTTTTGACCGCCTTTTTCAACGAGACTTCCACCCACAAAAGCCAGATCCGCTGCCGCATAAAAAATAAGTAATTCACCCATCGTATCACCGATCAAAACATCGATATCGTTCAGATCGCGCTTATGATCGCTACGCTTGTTAATGTTATAGTTTTGACTGCGATATAGCTGTTCTAATTGAGAAGCTCGATCCACGTGTCGGGGTATCGAAACTAATAATAAGTCTGGGAAATAATGACGCACCTGCTTAAACACCTGAAGAATCAATTCTTCTTCACCAGGATGAGTGCTCGCCGCAATCCAAACAAGCCGATTTTCTCCCCAAATTTTCTGCCATTGCTGGGCCTGTTCCAGTAAATTTCTTGGCAACGTCACATCAAATTTAAGACTACCGGTAATGTGTATTCGCTCAGGCGAGAAACCAAGGTCAATAAAACGCTCCGCGTCAGCTTGAAACTGAGCTGAAATAACATTAATGCTCTTTAACATGGCTTGTGTTATCGGCAAAATACGCCGATAGGATAAAGCGGAGCGTTCAGATAAACGGGCATTGACAAGGGCTACCGGCACTTGATACAACTGACACGCGGCTAGAAGGTTGGGCCAAAGCTCCGTTTCTAACAAAATCAGTAATTTTGGTTGTAGTGCCTTAAAGAATTTCCTCAAGATTAAGGGTAAATCATAAGGAAAATAAAGCGGGGTTATACTGTTTCCCAATGCAACACGGATACGTTCGGCACCTGTTGCTGTCTCATTGGTCACAATAATAGGTAGCGATGGATAACGTTGCTGTATCCGCTTGATCAATGGTATGGCCGTCAAGGATTCGCCGACTGAAACGGCATGCACCCAAATCCCACCGGATGGCAAAGGATGTCGTAGGCCTAAGCCTAGACGCTCATGCCAAAATTGCAATCCATTAGGATTTTTACGATTTTTTATCCATAAACGCAATAAAATAAACGGCAAAAATAAATAAAAAATTATTGTATATAAGAATCGCATGACTTAATAAAATTATAATTAGTATTTAATGGTGAGCTTATCGCTTATTCAACTTTAAGACAAGATAATATCCTGTTAGTCTTATACCTCTTGGTAGAAGCATCCTATTGTTATTTTCCTTTATTCTTACCTATTTTCTCGAAATATGGAATCTCAGAGGAGATGAGGAATCACAAAAATGATGCCTTCTTGAAGTATCTACCTATGAGAAATATCTGGGTCATGGACAAAATTTAAGTAAAAAGACTATATAGTCGAATTTTTATGAGTTAGGTTTAATCATGAATATATGGGGCAAACTTGTTGGAGGTTTTTTTGGTTTTCTTTTTGCAGGACCATTTGGGCTTATATTAGGTGTCATTATTGGGCATCTCTTTGACCGTGGCCTTAGGCAAAACCAGGGCTGGACTTTTTCTTCTGTCAATCCAAACGTCGCACAACAAGTTTTTTTTAATAGTACGTTCTTGGTAATGGGACATATCGCAAAATTAGATGGGCGGATTTCTGAAGCAGAAATTCAAGCGGCTAGAGCCATCATGAATCGCTTAGGTCTTACCGAAACCATGCGTCAAAAGGCTATCGACCTTTTTAATCAAGGTAAACAAGCCTCATTCAATTTAGAAGAAACCTTAAAAAAGCTAGTCCAAGCCTGCCATCGCAATAAGGTATTACTTAAGCTTTTTGTAGAAATACAAATGCAAACGGCCCTGGCTGAAGGCCATCTCACAGCAGATAAGCAAAGAGTATTGCAGAAAATCTGTCAATATCTAGGGTTTGCGCCACTCAACTTTAGCTTTTTTGAGCATCTATTTAATTTTGAGCAAGCTTTCCGCCAACAATCTTCTGGTCAGAGACAACAAGGATACTATCAATCATCGCACTCATCTCATCAGCTGAATCTAAGAGATGCCTATGCTATCTTAGGTATCTCTGAACAAGCATCGCCCGCTGAAATAAAAAAAGCCTACCGAAAGCAAATGAGCCAACATCATCCTGATAAATTATTGGCCAAGGGTTTACCTGAAGAAATGATAAAAATAGCGACTGAGAAAACTCAAAATATCAAGGCTGCCTACGATCGTATCTGTGCGGCTAAGGGAATATAATGCGTAATTTAATTATTTCCGCCTCTATTTTATCTGCGGATATGGGTTGCTTAGCGAAGGAATCCTCTGCGGTATTGCAAGCGGGTGCCGATAGTTTGCATATTGATGTCATGGATAATCATTTCGTCCCTAATTTGACATTTGGACCCTTAGTCTGCGAGGCTTTACACAAACATCTACCTAAGACTTTTCTTGATGTACATTTAATGGTAAATCCAGTCGATAATTTAATTAATGCCTTTGCTAAAGCGGGTGCTGATCAAATCATCTTTCACCCTGAAGCCAGTAGCGATGTGCTTAAAAATTTAAAACAAATTCGTCATTTGGGTTGTAAAGCAGGATTAGCAATTAATCCTCTAACGTCATTAAATTGTTTAAATAACCTCTGGGATCACTTAGATTTTATATTAATGATGTCTGTTAATCCCGGTTTTGCTGAGCAACATTTTATTCCTGAGGTTTTAAACAAAATTTCCGCCACTAAACAGTTACTTTCCACACACAAACCTAGTATTCGTTTAGGTGTGGATGGCGGGATTAAAAAAAATAATATTAGCGAAATCGCTAAAATGGGTGCAGATACTTTTATTTTAGGATCGGGTATTTTTCATACCGAAAATTACGCCTTCACATTAACCGAACTACGATCACAATTAACTCTATAAGGAAAAATAATATGCGTCTTTTTTTAATGGGTTGTCTATTCTTTTTATTAAATGCTTGTGCTAGCACAGCAAACTACCAAAAAAAAATTGATACATGGCAAGGAAAAAATATTCAAGCGCTCATTTCTAAATGGGGGGAACCTGACACAGGAATACAACTTCCCAATGGTCATAGAATCTATCAGTATACCCGAAAAACGATGTATTCTATCCCCGATCCTAAACGTTCTCCTTTGCGCACCGATAATGGAAATCTTTTCTCTAATTATGATGAGCCTTGGAATACACACCAAACTGTCATTCGTTCTTGTCAAACCTCATTTGAAACAACTGCTGACGGGCATATTATCCATATAAGCTTTAAAGGGAATAATTGTGTATCCAATAATTTTCTCCCTTAAGTTAGCCTATCAATTTGTATGAATAGTTTAGATTTTAATTTTCGAAAAATAGATCGTTTGCTTTCATAAAGACGAGATATTAGCTAAACCGCGCAAGAGAGCTAAAAAAATAATGATCCATAGAAAAAAAAGGAGCTCAATTCCTCAAAAAAAAGATTTCGTTATCATTCAATGGCTAATTTATTTTACTTTTTTGTGTTTTGTCTCACCGGGCTTGACGACAGAATTGACGATGGGACAACAACTTGGTTGGGTACCTAGTCAACTGGGTATTTGCAAAGGACACTATTTAGATCCCTTACAAGCTTATTCTCAAACTTCTTTAAGTAAACTCAATCAAGCTTTTACTCATATTGATGCCGCACAATCTCATTTTTCATTTGAAGGGACTTCTACTTTAAGTGGTAATGTCGTTATTACTCAACCTGGCCGAATATTGTATGCCGATCAAGTTTATTTCTATCGTGATCCGAAAACAGGGAAAATTACTAATATGGATCTACTCGGTGGAATTAAACTCGAAGAGCCTAATCTTTTAATTAAAGCAAAAAAAGCCCATTTAAATTTAAACAATCAAAGCGGTTATCTTACGGATATTATTTATCGTATTTTATTAAGAAATAGCACGATATTAATGGGCACTAACAAAGGTATGCCGATTAATGCTTGGGGATCAGCCAGTGCGGTGGAACAGACTTACCCTGGATTAATGATTTTACATAATAGTACCTACTCGACTTGTTCACCCATTCATCCAACCTGGAAACTCTCCGCTAAAAAAATAATATTGAACCGTGATGATGGTCGCGGTAAAGCCTACAATACCTGGTTGGATTTTCGGGGAACACCTATTTTATACAGTCCTTATCTTGCTTTTCCTATTGATGATAGACGTGAATCAGGCTTCTTATTCCCAAACTTTGGAACTTCTTCACAATCGGGGATAAGTATTGGATTTCCTTATTATTGGAATATGGCTAGCAATTATGACTTTTTATTTACACCCACTATTTTAAGCAAGCGTGGCGTACAATTAGGTGGTCAATTTCGTTATTTAAGTCATGATAGTCAAGGAACGATCATTGCTAATTATCTTCCCTATGATCGAGCAGCGGCGCGGCTTGCTGATCAGATTCCTCTGCTTTACCCCAACACCAACCCACTAATTTATCCAAGCACTACTAGAAAATCTTTTACATGGCAAGAACAGCGTCTATGGGCTCCTCGTTGGACGAGCATAGTAAACTTTAATTGGGTTGGCGATGATTATTATTTGGAGGATTTTAACCAGCCCCCTACTATCGCTATTAATCAACTGGCACAACAAGCACAATTAAATTACACCGGTGATATTTGGAATTTTACGACGAGCATCAATCGCTATCAAACACTGCATCCTTTGAATCAAGCACCCGTGAATAACCCTTATAATAGTTTACCTGAGATTGATTTAAATAGTACCACACAAAATTTTCATGGATTTAAGGTTCAAATAAACAATCAATTGAGTTATTTTCAACGTTTAAATAACCCTGGTGAGTTAGTTAAACCGCCGCAAGCACTCCGACTTAATATTTTCCCTTCCATCAGTTATCCAATACGTAGTAAAGAAGCTTACCTCATTCCACGAGTTCAATTGAGTCTGACGCATTATAATATAATAAATCAAGTCAATGGTTATCAGCACGAAATCCAGCGCACGACGCCTCTGTTTAGTGTGGATAGTGGTTTGTATTTTGATCGGAAAACCCATTGGGGAGAACATTCCTTTTTACAAACTTTAGAGCCTCGACTATTTTATTTAAATGTTCCTTATCGTGATCAAAATAGTATTCCTATTTTTGATAGTGCACTTATTCCTTTTAGCTATGATAGTCTTTTTATGACTAACCGTTTTAGTGGTTTTGATCGTATCGGCGATGCCAATCAAATTAGTTTTGCGCTCACCACTCGATTATTGGATCAATTCACTGGCGAAGAAAAATTAAGAGCTAGTATCGGTGAAATCTATTATTTTAAAGATAGGCGCGTCTTTTTATGTAACCCATTAGAAAGGCAATTAAGTATACCCGGAACCTTGTGCGCCAACCCATTTACAATACCAGGCGCCACTTCGCCGACTGAAAAATTCTCTCCCATTGCCGGCCAGCTAAATTACAATATCAATCCACAATGGAGCACTACCGCGAATATTGCCTGGGATCCAACAAGTCACGACATTATTAATGCGGCTGCAAACATACAGTATCATCCACATCCTAATCAGCTGTTTAATATCAACTATGGGCGTATTCGTTTTGGCGATCTATTTGTCACAACACCTCCCACACCCCCCAATAGTCACCAAAATGATTTTAATCGGCTGGGCTTTTCTTTTGCAACACCACTTAAGCATCAATGGAGCACAGTGGGCGGTTGGAATTATAATTTTAGTCATAATTACTCACAAAGCTTTTTCTATGGATTGCAATATGATAGCTGTTGTTGGGCCTTTCGAATTGTGGCCGGGCGCACTTTTTTTGCCTTAAATCAAAATAGTAGCCCAATATTTAATAATGTTGTTTATTTCCAATTTCAACTCAAAGGCTTGAGTACCGTAGGCATCAGTGATATAACCAACTTTTTAACTAATAATATCCCTGGCTATACTGATAATTTTCAGTCTGGTGCAACCCATTTTTAGTAACGAGCGATTATGGACTTTCTTAAAAAAATCTTTCCATTTATTATTTTACTCACTAGCTTAGTATCTGCTAACCCCTTATATGCCGTTGAAACCTTGGATCGTATTGTTGCTGTGGTTAACAATAATGTCATTACGCAGCAACAGTTAAGTGAACAAATTGAAATAACGCGACAGCAATGGCTCTCTGAAAATAAACCTATCCCAGATGCAGCAACTTTTCGCAAACAAGTACTTAATAAGATGATAGACAATGAATTACAGCTTCAATTAGCGGCTAATTCAGGATTAAAAATTAACGAAGCTGCATTAGATAAAACCATTATGGGTATTGCGCAACGCAATGGTTTTACACTCGAGCAATTACGTGAAAAGTTGCAACAAGAAAATATACCTTATGCAAAATATCGACAACAAATTCGTCAACAACTGATTATAAATCGCCTACAACAAGATGAAGTCGCTGCAAAAATTACCGTAACAGATCAAGAAACGAAGGATATGTTAGCGCATATGCCTAAATCAACTCCGCAAAAAACAGCTTACCATGTTGAAGATTTACTTATCCCATTTCCAAATAATCCATCTACCGCTGATATTTCTCGCATAAAAGCCATTGCTTTATCCTTATTACAAGAAGCAAAAAACGGATCTTCTTTTCAAAAATTGATAGGCCAAGCAAACAAATTTAACCCTCCATTAACGGGTGGGGATTTAGGTTGGCGTCCCCTTAATGATTTACCCGATATTTTTCAAATCCCTGTACAAAAACTTAAGCCAGGGGAAGTAACAGAACCCATCCAAGCTGGCAATGGTTTTCATCTCATTCGTCTTTTAGAAATACGGGGCGATAATTCAACCACAGCTCATTATGTGACATCCACACATACTCGACATATTTTAATTAAAACCTCTCCTTTGCTTAATAATACGCAAGCAGAAAGACGCCTTAACGAAATTCGCGCAGACATTCTGCGTGGTGGTGATTTTGCTACACTCGCTAAAAAGTACTCTCAGGATCCCGGCTCTGCCTATAAAGGAGGCGATCTCGGTTGGACTTTACCAGGCCTATTTGATCCCGCTTTTGAAGCACAAATCAAAAAATTGGCCATCAATCAAATTAGCTTACCTTTCCAAACTCAGTTTGGCTGGCACATCGTACAAGTTTTAGGTCGAGCACAAAAATTACAAACGAAACAGAATGTTTCACGTGAACAAGCAGCGCAGCTAGTTTATCAACGTAAATTCCAGCAAGCATTAAAAAACTGGCTACGTCAAATACGTAACCAATCTTACGTAAAAATTATGTAGGCTTGTTAACTGTCCAGTTTACCTTCACTAATTTTGCAGGAAAACAGCTCCTTTTATTTTTATATACCAAAACGAAGAAAGGATGAAGCTTGATTCTTTAATTTTTCATCTTTTTTCGCAGCATTTTTTTCATGCTTTGCAGACTTAAATTCTGCTTGAGCTAATGATTCTTTAGGCTCACAAAATAATCTAGACTGTCCTAATCTGTGTGTCTCAGGCTTACTATACTGCGGCTCTTCTTCATATTCATTTTCTTCTTGTGTCCCAGAAGGATTATTATCCCTTTCCTCATAAGGAACATACTCTGGATTTTCAAAAT
>A1D18_00215.p01
MKGLVWFREDLRLHDNTALYHAAQQCPEGIIGIYIIDVSFWQKHHMAVCRVQFILTGLLVLSQSLQLRGIPLLIKQVKKTADIAQALYQYAKKYKLDTLFFNKQYEIDEKKRDQAVCNYLGRYGIKCNAYDDQAILPPGIVQTKQGKTFSVFTPFKRAYLQLLLNNQNIIPHYSLPKLQPTLGIRSSKVPLKLIGFSSTIIWPSGEKEAQRRLKQFIANGLFNYHKTRDFPALGGTSLLSPYLSAGMISPRQCLLDALMANQGEYNSGNKGAITWINELIWRDFYKHLLATVPRLSMHQPYRLETEKLKWRYNAKQLVAWQQGNTGYPMVDAGMRQLKQIGWMHNRLRMIVAMFLTKNLFFDWRIGEDFFIRHLIDGDLAANNGGWQWSASTGTDAAPYFRIFNPLRQSERFDPQGDFIRQYCPELRSFDARSIHDPYQRAPALALHSGYPKPIIDFKTSRIATIKAFKML
>A1D18_00220.p01
MSNSDIKLNFFTKYFHIFDNQSLFICDIKSKEDRKFHFQIRFIQKNFQKINLSQLESDLKNSIVKLSVNSSLHFNHENKIKFLNALKKFGIDIKLVEIIQNNSRFKIDNQSNLIKDYNKNLITLFCIGSSKNINFGYEIPENLSENSAPLCCAQIFTGRQLSKKIYLFPISARSLDNAFSVLKNNSAIDLINLEIPYIEYLPSKSALNSNYDKEIQTRINLQTIISEILTHLDKPKCFRKNGSEKASLFRSLAKDIASDKPINTISNQLNQHDTWKLLAQHRDPWGLFSFFKGKTHSLIAWQALRDEISHFSSSFNNQFSYLA
>A1D18_00225.p01
MNNYKLLILDFDGTLCATHEAILFCIKRTYETLHKTIPNHNFIDETIRAGLGMEKTLEVLSPDLTQQQIHHLLNTYETIYLAEGEDKSAPFPKAAETLAQLHAAGFILTVVSNKAVAAVDTALVRFELKQYIAMVIGDTKTLRKKPDPMAYTDFIKPKFNHINPTQILMVGDTPADLLFAKNIGADSCWAEYGYGDEKACLALHPTYTIKRLTDILAILF
>A1D18_00230.p01
MYSGITQGLFVVKSLTKRPGLFHYSVVLNEELVKNLKTGASISIDGVCQTVVAKNGIEVSFDAMQETLVKTTLNELFVGRKVSVERSLVYGDEIGGHELSGHVLETGKVIDKKISGENLCLSIQCSVACFAFVKPKGYIAVDGSSLTVGLTNKKQPSFEVYLIPETLRKTNFSDKNVGDNVNIEPDMKTMVLVETVQSYFSNIDDRLTVIEKKL
>A1D18_00235.p01
MRFLYTIIFYLFLPFILLRLWIKNRKNPNGLQFWHERLGLGLRHPLPSGGIWVHAVSVGESLTAIPLIKRIQQRYPSLPIIVTNETATGAERIRVALGNSITPLYFPYDLPLILRKFFKALQPKLLILLETELWPNLLAACQLYQVPVALVNARLSERSALSYRRILPITQAMLKSINVISAQFQADAERFIDLGFSPERIHITGSLKFDVTLPRNLLEQAQQWQKIWGENRLVWIAASTHPGEEELILQVFKQVRHYFPDLLLVSIPRHVDRASQLEQLYRSQNYNINKRSDHKRDLNDIDVLIGDTMGELLIFYAAADLAFVGGSLVEKGGQNPLEPAAVGLPILTGPYTFNFATITEQLKQRNAAIQVNNATELAEQVISLLSDPVRRQNMGREAKKFVEENKGSVLKQMQLIESLLII
>A1D18_00240.p01
MNIWGKLVGGFFGFLFAGPFGLILGVIIGHLFDRGLRQNQGWTFSSVNPNVAQQVFFNSTFLVMGHIAKLDGRISEAEIQAARAIMNRLGLTETMRQKAIDLFNQGKQASFNLEETLKKLVQACHRNKVLLKLFVEIQMQTALAEGHLTADKQRVLQKICQYLGFAPLNFSFFEHLFNFEQAFRQQSSGQRQQGYYQSSHSSHQLNLRDAYAILGISEQASPAEIKKAYRKQMSQHHPDKLLAKGLPEEMIKIATEKTQNIKAAYDRICAAKGI
>A1D18_00245.p01
MRNLIISASILSADMGCLAKESSAVLQAGADSLHIDVMDNHFVPNLTFGPLVCEALHKHLPKTFLDVHLMVNPVDNLINAFAKAGADQIIFHPEASSDVLKNLKQIRHLGCKAGLAINPLTSLNCLNNLWDHLDFILMMSVNPGFAEQHFIPEVLNKISATKQLLSTHKPSIRLGVDGGIKKNNISEIAKMGADTFILGSGIFHTENYAFTLTELRSQLTL
>A1D18_00250.p01
MRLFLMGCLFFLLNACASTANYQKKIDTWQGKNIQALISKWGEPDTGIQLPNGHRIYQYTRKTMYSIPDPKRSPLRTDNGNLFSNYDEPWNTHQTVIRSCQTSFETTADGHIIHISFKGNNCVSNNFLP
>A1D18_00255.p01
MIHRKKRSSIPQKKDFVIIQWLIYFTFLCFVSPGLTTELTMGQQLGWVPSQLGICKGHYLDPLQAYSQTSLSKLNQAFTHIDAAQSHFSFEGTSTLSGNVVITQPGRILYADQVYFYRDPKTGKITNMDLLGGIKLEEPNLLIKAKKAHLNLNNQSGYLTDIIYRILLRNSTILMGTNKGMPINAWGSASAVEQTYPGLMILHNSTYSTCSPIHPTWKLSAKKIILNRDDGRGKAYNTWLDFRGTPILYSPYLAFPIDDRRESGFLFPNFGTSSQSGISIGFPYYWNMASNYDFLFTPTILSKRGVQLGGQFRYLSHDSQGTIIANYLPYDRAAARLADQIPLLYPNTNPLIYPSTTRKSFTWQEQRLWAPRWTSIVNFNWVGDDYYLEDFNQPPTIAINQLAQQAQLNYTGDIWNFTTSINRYQTLHPLNQAPVNNPYNSLPEIDLNSTTQNFHGFKVQINNQLSYFQRLNNPGELVKPPQALRLNIFPSISYPIRSKEAYLIPRVQLSLTHYNIINQVNGYQHEIQRTTPLFSVDSGLYFDRKTHWGEHSFLQTLEPRLFYLNVPYRDQNSIPIFDSALIPFSYDSLFMTNRFSGFDRIGDANQISFALTTRLLDQFTGEEKLRASIGEIYYFKDRRVFLCNPLERQLSIPGTLCANPFTIPGATSPTEKFSPIAGQLNYNINPQWSTTANIAWDPTSHDIINAAANIQYHPHPNQLFNINYGRIRFGDLFVTTPPTPPNSHQNDFNRLGFSFATPLKHQWSTVGGWNYNFSHNYSQSFFYGLQYDSCCWAFRIVAGRTFFALNQNSSPIFNNVVYFQFQLKGLSTVGISDITNFLTNNIPGYTDNFQSGATHF
>A1D18_00260.p01
MDFLKKIFPFIILLTSLVSANPLYAVETLDRIVAVVNNNVITQQQLSEQIEITRQQWLSENKPIPDAATFRKQVLNKMIDNELQLQLAANSGLKINEAALDKTIMGIAQRNGFTLEQLREKLQQENIPYAKYRQQIRQQLIINRLQQDEVAAKITVTDQETKDMLAHMPKSTPQKTAYHVEDLLIPFPNNPSTADISRIKAIALSLLQEAKNGSSFQKLIGQANKFNPPLTGGDLGWRPLNDLPDIFQIPVQKLKPGEVTEPIQAGNGFHLIRLLEIRGDNSTTAHYVTSTHTRHILIKTSPLLNNTQAERRLNEIRADILRGGDFATLAKKYSQDPGSAYKGGDLGWTLPGLFDPAFEAQIKKLAINQISLPFQTQFGWHIVQVLGRAQKLQTKQNVSREQAAQLVYQRKFQQALKNWLRQIRNQSYVKIM
>unknown
CTGATTGTTTTTATAGAACTTTAATTAAAGCAGAGGCAGTCGAGAGTATGATTAACAGTCAGGCACTCGACGGTTGATAGCTGTTTGCTTTAAATGATGGAATTTGCATAAATAAATTCATTTCAGCTCTTGACCCATGCTACCTCTGCTATTACTATACGCCCTGCACATGAAGATGCGAAACCGCAGGTTTATGTGCCGTCCTCTCGCGGTGAAGATTTTGTAAGAGGTGAAATTATTCTCTTATTAAAATGGCTGAGCATCAGCATTGCTAGTGTTAGCCATGTGATAGGGTTACCCTATCACAAAAAAGTTAGGGAATTCGTATCTTCAAACGAGCGGTACAAGGGGCCTTACGGCTTAAATTCCCCGATAGCTCAGCTGGTAGAGCAAATGACTGTTAATCATTGGGTCACAGGTTCGAGTCCTGTTCGGGGAGCCAGTATCATTAAAGATTTTGTAACTAGACTCAGCGTGAGTGTTGGCCAGTGCCTCCAAAAGTATGGTGAGGTGGCAATACAGTCAAATTCAAGTGTGAGAGTATAGACATACATGTCAGATAGTCATTTGGAGAGTATAATGTACGCAGTTATTTCAACTGGTGGGAAACAATATAAAGTCGCTGAAGGCGAAATTATTAAGCTAGAAAAGCTATCGGCAGAGGTCGGCGAAATCGTTGAATTTCCGGTGTTGCTTCTTGCTAATAAAGCCAACGTTAGAGTGGGCTCACCTTATTTAGCTGAATCAAAAGTTAAAGCGTCTATCATAGAGCATGGTCGTGGTGATAAGGTCACCATTATTAAGTTTCGACGGCGTAAGCATCATAGAAAGCAAATGGGTCACCGACAACATTATACAGCAGTAAAAATTACCCAGATTTTATAGAGGTATCACCATGGCACACAAGAAAGCAGGCGGTAGTACACGCAATGGTCGCGATTCACACTCAAAACGCTTAGGGGTAAAACACTTCGGTGGCGAATCGGTTAAAGCAGGAAACATTATTATCCGTCAACGAGGAACACATTACCATGCAGGTAATAATGTAGGAATTGGCAAGGACCACACCTTATATGCCTTAGTGCAAGGCGTAGTTAAGTTTGCTCGTAAAGGGGCTAAATTAAGATGTTATGTGAATGTGGTTCCTGCATTAGCAGAATCAACTGAACGTATTTGAAACAAAAATAGCTTTTATGGTTACCCCGCTCAGCGGGGTTTTTTATGAAATTTTTAGATGAAGTTGAGATACTGGTAGAAGCAGGAAAGGGCGGAGCAGGCTGCGTTAGTTTTCGTCGCGAAAAATTTATCCCCTTGGGCGGTCCTGATGGTGGCGACGGGGGTGATGGCGGTAGTGTCTATTTGAAAACGAATATCAATCTCAATACACTGATTGATTTCCATTATAATCGGCTCTACAAAGCCGCTCGTGGTGAGAATGGTAGAGGTAGCGACTGTGCGGGAAAAAAAGGGGTTGATCTCATTTTAGAAGTGCCGATCGGGACTGAAATCTTTGATGCGGATACACAAGAATTGATCGGCGACTTAACCACTCAAGATCAAATGCAATGCGTTGCCCGTGGCGGTTGGCATGGTTTAGGTAATGCGCGATTTAAAAGCAGTACCAATCGTAGTCCACGTCAATTTACACCAGGTCATCCCGGCGAAACTCGTCGCTTAAAGCTTTCTTTAAAATTATTGGCCGACGTAGGTTTAGTGGGTTTGCCTAATGCCGGTAAATCCAGTCTGATACGAGCGGTATCGGCTGCGACACCCAAAGTGGCGGATTACCCATTTACTACTTTGCAGCCACATTTAGGTGTGGTGCGCTTAGAAGCAGGCCGGAGTTTTGTGATGGCGGATGTTCCCGGATTGATTACCGGAGCTGCGGAAGGTTTAGGCTTAGGAATAAATTTTCTTAAACATCTCGATCGTACTCGTCTATTACTCCATGTATTGGATATCCAGCCCATCGATGGTAGTGATCCACTAGAAAATATGGCTTTGATTGAAAGCGAACTAATAAAATACAGTCCTGAATTGGCTGCAAAACCTAGATGGCTAGTATTAAATAAAATCGATTTACTCGCTACTGAACAATTAAAGGAGTATGTACAATGTCTAAAAACCCAAATTCCTGCGCATGTCCCGGTATTTGAAATTTCAGCTTTACAGCGTGTCGGGACGCAAGCATTATGTTATTCTCTTGGGGATTTTTTGGAGAATGTTGAACACTAGTTGTATAAAGTTTAGCACGTAAAAAATTTTTTATTGATTCATTCAACGGAAATGGTTTCTGCTTGCTGAGCAGGTTTATTAATACAATATTTAAGCGTTTTTCCCATTTTAAAATGGATACGATATTTCTCAGGGGCTAAAAAATGTTCCCCAGTTTTTGGGTTAAAAGCAGAACGTGCCGCATTATAATGAGGTGAGAAACTTCCAAAGCCGCGTATTTCTATGCGACGGCCCTGGTATAATGTTTGTTCTAACAAATGAATTAAATGCTCCACACCTTTCTTAACAGTAGACGCTTGAAGTTGAGGGAACTTTAGTATGAGTTGGTTAATGAGTTCTGGTTTCAGCATGGATCACCTATGATACGTTTGATTAAGCCAAAAAAATGATGCAAATACAACTACGCTATCTACCTAATTTAATTACCTGTATTCGCTTTATCCTTATAGGTCCTATTTTATGGGCCTTGCTGACAAAGTGCTATCCCCTGGCTTTTTATTTGTTTGTAATAGCAGGTTTGAGTGATGGTTTAGACGGTTTGTTAGCGCGTTTTTTTAATTGGACGACCCCTTTAGGTGCTTTATTGGACCCTTTAGCCGATAAATTATTACTGATGGGGAGCTTTGTTGTGCTCGCCTATTTACAACAAATTCCCTTATGGTTAACGATTATGGTGATAGGTCGCGATATTTGGATTATGGGTGGCGCTTTGCTTTATCGTTATCGGGTCGGACCATTAGATTACAAACCAGTTTGGATTAGTAAATTAAATACTTTTTTTCAATTAGTCTTAGTGAGCTTGCTTATTATTAAATTAGCTTTTTTTGATATACCGAATGAATTTATTCCTCGTATTATAGAAGCGGTTTTTGTGACGACATTATTAAGCTTTATCCAATATACTTGGATGTGGTTTTGGCAAGCGGCGTATTATTTAAAGCTAGAAAGTAAAAAATTAAGCGCTAAAAATCAAAAGCAAGGTTGGTCTTAAATATTGAAATGAAATCGAGTCTAACACCTCGGTTTGGAAAAGGTCTGATGTCGACACAATTAATTTTGCCCATACAACCTCCGGATGCGCATTGTTTGGAAAATTTTTATACCGGTCAAAATGCTATTTTATTAAACTGTTTACGACAATTTTCTTTAAAAATAGGTGAACCTTATATCTATATTTGGGGTAACCCAGGTGCGGGATGTACACATTTATTACAGGCGTGTTGTCACGCAGCGCAACAAGAAGGATTTTCTGTCGCTTATTTGCCTTTAAATACGATAAAAAAAAATAATAGTAGTGAGATGTTACGCGGCTTAGAATCCGTTGATATGGTTTGTATCGATGAATTAGACAGTATTGTTGATGATAGTATTTGGCAAGAGTCATTATTTCATTTCTATAATCGTTTACAAGAACAGTCACGTTATTTGCTGATTGCGGCAAAGCATAGCCCTAATCAATTAAATTTTTCTTTACTGGATTTAATTTCGCGTTTGTCCAGTGGCGTTTTGTTTCAAGTACGCGAATTAAATGACGCAGAACGACTCATTGCTCTACAACAACGTGCGTATTTAAGAGGTTTAGAACTTTCAGAAGAAGTAGGTCAATTTTTATTGCTACGTTTGCCACGCGATTCGCAAGCGCTTTTTTCTGCATTGACACAACTTGATAAAGCGAGTTTAAGTTTAAAACGCAAATTAACTATTCCTTTAGTCAAAACGATTTTAAAATTATAGTTTTATTTTTTTGGATTAACTGCCTGCGGCAATAGAGCTCACTTCTTAACCCGATTGAATAAATAGCTATGCTGACAATTTTAGTGCGACTCGAGCTAAACGTTTACCTAAAGCTTGGCAAAGTCGTTTCTCTTCGTCACTAATCGGATTTTTACTGTCTTTACCGGCCATATGTGTGGGTCCATAAGGTGTTCCTCCGGTTTGGGTGGTGCTTAAATCGGATTCCGTATAGGGAACACCGACGATAATCATGCCAAGATGGATCAATGGTAGCATCATACTCAGTAGTGTGGTTTCTTGCCCGCCATGTAAACTAGAAGTCGAAGAAAACAAACCAGCCGGTTTATCGACTAATTCACCTGAAAACCATAAGCCACTTAAACTATCAATAAAATGTTTTAAAGGGGCGGCCATATTACCAAAACGCGTCGGGCTGCCTAAGGCGATGCCGATGGCACCTCGGACGTCTTCTAATGTGGCATAAGGCGGGCCAGCCGATGGGATTTCCTCTTCCACAGCTTCACAAACAGTCGAAATATTAGGAACGGTGCGAATTCTTACTTCTACACCTTCAGTAGATTCTACACCTCTTGCGACTTGTTGGGCCATTTTTGCCACGGCACCGTAGCGACTGTAATAAAGTACTAATAAATAGGGCATGTGATTCACTCCTGCGCTAGGTCCCAATATAGGATTGGCTTGATGTTGATGCAACAAGTCATTCTATGGTATAAAACATCGCGCTGAAAAGCGATTATTTCACACACCTATTATCTAAATTATTTGAGGGTGGCTATCGTCAAAGATAGTCTTCAAATATTAGACCTTGAAAAAAGCTAGTTTTGTTTTGAGGCGATACTAGGTGGAGGTTTAACCCAATAGGAGATTAATACAGTGTCAGCAACATTAAGACAGTTATTTGAAGCAGGTGTCCATTTTGGTCACCGTACTTGTTTTCGCGAGCCTAAAATGGCTCCCTATATCTACGGTGTGCGTAATGGAATTAGCATCATCGATCTAGAGAAAACCCGAGAATATATTACTGAAGCGCTTAACTATATCGCTAAGATAGCGGCACGGCCGGGTAGTAAGATCTTATTTGTCGGAACTAAACGGGCCGCACAGGATTTAGTGAAAGAACAAGCATTACACTGTGGCATGCCTTATGTTAACCATCGCTGGCTAGGCGGCCTGTTAACCAATTATCGGACCATCCGTCAGTCGATTAAACGACTTAAAGAATTAGAAACACAAAGCCAAGATGGCAGCTTTAACCAATTGACTAAAAAAGAAGCGCTGAATTTACAACGGCAATTGGATAAATTGGAACGTGGTTTAGGTGGTATTAAAGATATGAGTGGTTTGCCGGATGCTTTATTTGTGATTGATAGAGGCTATGAGCATATTGCTATCTGTGAAGCACAAAAACTAAAAATACCAGTTATTAGTATTGTCGATACGAATCATTCACCCGAAGGTATTGATTATATCATTCCAGGTAATGACGATGCAGCTCGTGCAATTACGCTGTATACGCAAATGGTCGCGGATACTATTTTAGAGGCGCGTGCTTCTGCAAAAAAACCAACCGATTTAACACCACTTTCTGAAGTGGAAAAAGTCGAGGTTCAAGAATCTGTAGTGAAATCGACTAAATCTACAGATGGAAAGGAGTAAGTACATGACACCAACAATAATAACAGCGGCCATGGTTCAAGCTTTACGCGCTCGAACTGGGGCAGGCATGATGGATTGTAAAAGGGCTTTAGAATCTGCGGAGGGTGATCTGGATGTAGCGGCTGAGTCGATGCGTAAATCGGGTCAAATTCAAGCAGAGAAAAAATCAGGGCGTATCGCAGCTGAGGGTTTAATTGTGATTAAATCAAAGTCAGCGACAGGTCCTGCTGTCATCTTAGAAGTCAATTGCGAGACAGATTTTGTAGCGCGCGATGAAAATTTCAAACAATTTGCTGAGAAGACTGCGCAAGGCGCTTTAGATCATCAGATTGCAAACATCACATCCTTGTTAGACTATCAATTTGCTGATAGCGGCGAAAGCGTAGAAAAAACCCGCGAAGCCTTAGTTGCTAAATTAGGTGAAAACATTCAATTAAGACGTTTTCAGATTGTTACTGCACAGGCCGATATCATTCTGGGATCTTATGTGCATAGGGGGCGTATCGGAACTATTGTGCAGCTAAAAGGGGGTGATGAACAACTGGCTAAAGATTTAGCCTTACATATTATTGCAAATAATCCCGCAGTCATTTCTGCTGATGAGATTGCTGAACAAATTCTGGCGAAAGAGCGGGAAATCATTATGGCGCAATCTCAGGGTAGTGGTAAACCACAAGCAGTCATCGAAAAGATGGTAGAAGGGCGATTAAATAAATTCCGTGATGAAATGAGTTTGCTAGGTCAAGCGTTTGTAAAAGATCCTAATGTACGCGTAGGACAACTCTTAGAAAGCACCGGAGCAAAAGTTATCAGTTTTGTGCGATTTGCAGTGGGTGAAGGAATAGAAAAACCAATCGAAGATTTTGCTGAAGCAGTAATGGCGCAAGTTAAAAATTCTTCTTAATTTTAAAAGAGTAGTTTAAGGTGATAGCTTAATGAGTTATTGCCTTTTTTATTATCTGTAGACTGGAAGGAAGTTTGTCAAATGAGTTGCCGGGCTAGAAACAGTGCGCGGCATAGGTTATTATCTTATCTACTTTGACCTATTATTTTATCATGGCATATTCATTAAAATATCGACGTGTTTTGCTAAAGCTCAGTGGAGAAGCACTCCATGGAGAAACTTCGCAAATGCTGGATCCAGTAGAGCTTAACCGTATTGTATCTGACATTGTTGCTGCGGTGGATTTAGGTGTGCAAATAGGTATCGTGGTAGGAGGTGGTAATATTTTTCGTGGCGAAGTATTAGCGCGTACGGGTATTGATAGAATTACCGGCGATCAAATGGGTATGTTAGGCACCGTAATTAATGCACTGGCGTTACGTGATTCAATTGAAAAGCACAAAAAAGTAGCTAAAATCATGTCAGCAATCTCTATCGGTGGTTTTGCTCCACTTTTTGAGCGCTATAAAGCGATACGTTATCTAGAAAAAGGTTATATTGTAATTTTTGCCGGTGGTACTGGAAATCCGCTGGTGAGTACAGATTCTGCAGCCAGTTTACGTGGCATAGAGATCGGTGCTGAATTATTACTTAAGGCAACACACGTTGAGGGTGTTTATAGTGCTGATCCCAAAAAAGATTCCAAAGCTGTGTTGTATTCCCAGGTCAGCTATGAAAAAGCCTTAGAACAAGAATTAGGTATCATGGATTTAAGCGCATTTACGCAATGTCGCGATCATGATTTACCCATACTTGTCTTTAATATTAAATCTAAAAACACATTAGTTGATATTCTGCAAGGCAAAAGTAAAGGTACATTAGTGAGTAAGAGGAATTAAATTATGATAGGACCGATAAAATTAACAACTGAGCAGGGTATGAAAAAAGCTTTGGATGCTTTAAAAGTTAACTTAGCTAAGTTACGTACTGGCAGGGCTCATCCTAGTTTATTAGATCAACTACGCGTTCCTCAATATGGGGGTAAAGAAGTGCCTTTGAATCATATGGCCAGTATTACCGTTACTGATGCGCGCACTTTATTGGTTACACCTTGGGAAAAATCCTCTATTCCCACCATAGAAAAAGCGATTATTCAATCTAATTTAGGTTTAAATCCTTTAACTGCAGGCAATGTTATTCGCGTACCTTTAGCGATGCTAACCGAAGAGCGTCGACGCGATATGAGTAAGTTAGTCAAACAAGAAGCTGAGGATGCACGCGTATCGATTCGTAACTATCGTCAAGATGCCAATCATCAACTGAAAGAACTGGTAAAGAAAAAATTGATTACTGAAGATGAAGAACGTCGTGCTAAAGACATGATTCAAAAAATGACGGATCACAATATTTCTGAAGTAGAAAAGATAGCTAAGACAAAAGAAGAAGAGTTAATGCAAATTTAACCGCTACATTTTATGTCAACTCTAGACAATCAGGCACTAAAACTTCCAAGGCATATTGCTATCATTATGGATGGAAATGGCCGTTGGGCGAAGCGTCGCTATTTACCTCGGATGTTAGGTCACCAAGAAGGTGTGAAAGCAGTTCGTAAAGTGATTAAGTTCTGTGGTGAAATGGGGATTGAAGTGCTTACCTTGTTTGCTTTTAGCAGTGAAAACTGGCAGCGTCCTGAGCAAGAAGTTAATTATTTAATGACGCTATTCCTGAATACGTTGAAAAATGAAATTGACAAATTAACCAAGAATAATGTGCAATTAAGAATGGTGGGTAATTTAGATCGTTTTAATCCGCCACTACGCGCATGGATCGACAAGTCTCAGGCTTTAACGGCTAAAAATACAGGCCTGCAATTGGTTATTGCTGTGAATTATAGTGGGCAATGGGATATTGTTCAGGCCGCTCAAAAAATCATGAGGCAAGTTAAGTCAGGTGAATTAGCAACAGAAACTTTAACCCGAGAAATATTTGCTAATTATTTAAGTTTAGCTGATTTACCTGAGGCCGATCTGTTAATTCGCACCAGCGGTGAATATCGGATTAGTAATTTTTTACTCTGGGAATTGGCTTATACCGAATTATATTTTACTGATACCTTATGGCCCGATTTTGATAAACACGAATTGAATAAGGCTTTGCATTTTTATGCGCAACGAGAACGACGATTTGGATGCACTAGTGAACAAATCGCAGAAATAAATGCTTAAACTTAGAATTTTAACTGCACTTATATTGATTCCTTTAGTTATCGTTGGAATTTTTTACGCATCGACATTTTATTTTAAATTGATTACTGCGGCTATTATGCTACTCGCTGCTTGGGAATGGTCACGTTTGAGTGCTTACAAGGATTTGATTAAGCGTTTTTTATATGTAGGAGTACAAGCAGCAATCTTATTTCTAATTTTACCTTATGTAGCTTACGACTGGCTTTTGAAGCTAGGTTTAGTTTTTTGGCTATTATTAAGCGTTTATTTAATTTGGGCACGTAGTAAACCAGTATTGCCAAGGATAAGTCCTACAATAACAGCTAGCTTAGGTTGGTTAATTATTAGTTTATGTTGGGTTTCCTTACAAAAACTGCAACTGACACCGGTTTATTTAATGTTTATGTTATTGATTATTTGGTTAGCTGATACTGCCGCATATGTCAGTGGTCGATTATGGGGACAGCATCTATTGGCACCGACCTTGAGCCCTAAAAAAACCTGGGAAGGTTTTTTTTTCGGATTATTGTTTACTTTTTTTTCAGCAATGCTAATGCTCTATTTTTTTCAAGGGATTAAGCCTTCTTTTTGGCAAATGTGGATACTGGTATTATTGACGAGTTTAGCGGCGGTAACAGGAGATTTATTTGAAAGTCAACTAAAACGACTTCGAGGACTAAAAGATAGTGGCCAATTATTACCTGGTCATGGTGGAATTTTGGATCGAATCGATAGTTTATTAGCTGCAGCTCCCGTATTTACGGGATCTTTATTACTGCTAGGTTTAATAATATGAAATCTTTAAGTATTTTAGGTGCAACGGGCTCTATAGGGGTTCACACCTTAGATGTGATTAGTGAACATCCCACACGTTTTAATGTAATTGCTTTAACGGCACACTACAACATTGATTTGTTATTTCAACAGTGCCTAAAATTTATTCCTACTTATGCTGTCGTTAGTAGTAAAAATTTAGCTGAAAATCTTCAGCAACGCCTACGAGCCGAGTCTTTGAAAACCGAAGTGTTATTTGGTAGGGATGCATTAGCTTTTGTTGCCACTCTCGACGAAGTGGATACGGTGATGGCGGCTATTGTCGGCGCCGCAGGTTTATTACCTACTTTAGCGGCCATTAAAGCTAAGAAGCAAATACTATTAGCAAATAAAGAAGCCCTAATTATGGCAGGGCCTTTATTTATAGAAGAGGCGCAATGTGCCCAAATTTCCTTAATACCGGTAGATAGTGAACATAATGCTATTTTTCAATGTTTGCAGGGTCAAGTGACGCCAGGCGATAGCGGTAAGAGTCTTTCGAAAATTATTTTGACCGCATCAGGCGGTGCTTTACGTCATAAGTCCTTAGATCAATTGCAAGCGGCTACACCGGTACAGGCTTGTCAACATCCAAATTGGAGTATGGGGCGAAAAATTAGCGTTGACTCGGCGACACTCATGAATAAAGGTTTTGAAGTCATAGAAGCCTATTTTTTGTTTGGATTGACACTCGATCAAATTGAAGTGGTTTTGCATCCACAAAGTATTATCCATTCATTAGTAGAATATTTAGATGGGTCTCTCTTAGCGCAACTAGGGAGTCCTGATATGCGTATTCCTATTTCTTATGCATTGGGCTTCCCAGAACGCATTAATAATTCAGTCGCTTCATTGGACTTATTAAAAATTGGGCGTTTGGATTTTTTATCGATTGATGCGGAACGTTATCCTTGTTTAGATTTAGCTTACCTTGCATTACGTATTGGTGGGACAGCAACAACTATTTTAAATGCAGCGAATGAAATTGCTGTACAAGCGTTTTTAGATGGAAAAATCTATTTTACCGATATTGCTAAGCTTAATCGGGCTGTATTGGAAAAAATTCATTCGCGACCTGTTTCTAATCTCAGTGTTATATTGGAGGATGATAATTTAGCCCGTGAGATTGCTAAAGAGATGATTTTAAAGCATTATAGCACGAGCAGAGAAAATGCATAAAAATCAGTCATCCGTTAGGATGTGTCACAAAAGACACCGGTTAGTTCTTTTGCAAACTTTTTTTATATAATCACAGCAATTGTATTTTTGGTAAGTGCCGCGAAAAGTATAGAGTGTTTTATAAATTGGCTAAAAAATAACGACTATGTTGCGACTTTTATTGAGAGTTTTTTTAATAGGATCATTATCGATCCTTGTTTTTCCCGCTTTGCCCGTGCAAGCATTTCCCATTAATAGGATTGAGATTGAGGGTCTACAGGGGATCAGTCGTGATACGGTTCTGAGTTATTTACCAGTTAGAACAGGACAATCTTTTCAATCTTATCAATCCTCTGCGGTCATTAACGCATTGTATGCGACAGGATTTTTTAGCAATGTCACGTTAGAAGAACAAGGCAATTCCTTGATCATAAAAGTGGTTGAAAGGCCGACTATTAGTGAAGTTGATATTACGGGTAATAAAGAAATTCCTAAGGATAAATTAAAACAAATTGTAAAAAAAATTGGTTTAGTTCGTGGACGTTTGTTCGATAAAGCCACTTTAGATCGTTTTATTGCTCAGCTACGGTCGCAGTACGACAATATAGGTAAATATTCAGCACGGGTAACCCCACTCGTTACACCACAATCTAATAATAGAGTATCGGTACGAATTCTTATTTCTGAAGGGCTTACCGTAGAGATTGCCGATATTGATATCGTCGGTAATCATGTTTTTAGTGAAAGAACATTGCGTTCCGCCTTACCATTGGGCACGCATCATTTTTGGTCATTTTTTACTAATAGTGATCAATATAGTCAAGCTCGATTATCGGCTACGTTAGACGCACTACAATCTTATTATATGGATCGAGGTTATCTTAAATTTAAAATAGATTCTACGCAGGTTACTTTAACTCCCGATAGAAAACAGGTTTATCTTATCATCCATGTCACCGAAGGTCCTATTTACAAACTCAGTGGTTATCAACTCACAGGCAATGTCATCATTTCACAAACTAAATTGCAAAAACTTTTAGCCTCGTTGCAAAGTGGTAAGATATTTTCACGTGAAAAAATTGTAGCGGCGGAACAAGGCATCAAAAAAGCTTTAGGTGACTTTGGTTATATATTTGCAACCGTAAATACGGTTCCGCAAGTTGATGAGAAAAATAAAACCGTCTTTTTAACTTTCTATGTTGATCCGGGTAATCGCGTGTATGTACGGCACATCAATATATCCGGTAATCTAAAAACTCAAGATTTAGTATTTCGGCGTTTGTTGCGCCAACAAGAAGCGAGTGTGATTTCAGAATCCGATATGAAGGCATCTTTGAGACAGCTCAATCTTAGCGGTTTTCTTGAAGGGGAGCCACAATTAATACCCATTCCTATTGCCGGATATACTGATCAAGTTGATTTGGATATCAATCTAAATGAAGCGCATGCGGCACAAGCTTTATTTAGCTTAGGTTATGGCACTAACGGACCTGTAGTCGGTGCATCGCTGAACCAAAATAATGTTTTCGGAACGGGTAATCAATTAGGCTTAAATTTCAATAATACTCGTGCCGCAACAGTTTATAGTATTAGTTATAACAACCCTTATTATACCTTGGATGGGATACAACGCGGATACGATCTGTTCTATCAGCGATCGACACCCAGTGATTTGAATACTACGACTTACAATACCAATACCTATGGTGGTGATCTTCACTATAGTATTCCTTTTGATGAGCGTGGGGATAACTTACTGATTCAAGGTGGATTACAAAGATTACAACTTAATTTGCCACCTACTAATCAACAATCGCTGGAAGTACAAAAATTTGTCACAGAACATGGCGTACAATTTAATCAATTTTTATTTACGTTGGGTTGGTTGCGCAATAGCTTAGATCGCATGGTATTCCCTAACAGTGGGATCTATCAGACTGCCAATGCCCAGCTCGCTTTACCGGTGGGTGGTCAGCCTTTATACTATTATAAGGCGAATTACTCAGCGGTCGGTTATTTACCTTTTAAGCATAATTTTATTCTGCAAAGTCGTCTAAGCTTAGGCTATGGAAATGGTTTTGCTTCTACTCGGGGATTGCCTTTTTTCTCCAATTACTATGCGGGGGGTATTGGCACCGATGGGCAGGTTAGAGGTTATGAAATCAGTTCTTTAGGGCCTAGAGATACGAATGGTTATCCTCTTGGAGGTAATGTGATGACGGTAGGTAGCTTAGCTTTAATTATACCGAACCCAATATCGGATAAATTAAGGACTAGTGTTTTTATCGATGCAGGTAATACTTATTCTACTTTAGGTGTCACTCATTCGAATCCCCCTCCTTCTAATGCAAGAGGAGGTACGGCCTCGGGACCGTTGCGATATTCCACCGGAGTAGATGTAGATTGGCGAGTTCCGGTTTTTAATGTAACATTAAGCTTTAGTATAGCGAAGGCTATAAATCCTCGCCCAGGGGATCAAACCCAAGTATTCCAATTTAATATTGGAACAGGTTTTTAATTTTAGCTTATTTAAGGAGCTGATAATGAACAAAGTTTACTTAGTATCTATCGTGGCGTTAATGACGAGTCTGTTGGCTATATCGGCTCAAGCAGCTGAAGTAAAATTAGCAGTCGTTGATATGCAAGCGGTATTACAAAAAGCTCCACAAATTGCCAAAATTAACGAAGCACTAACCCGCCAATTTAAAGGTCGGCAAGATAGTATCGTTAAAGCGCAGAACGAGCTACAGAAAGAAGCAAGCAATTTGCAAAAAAATGCAGCAGTCATGAAAGCTGACGAACGTAATATTTTAGAAAATAAGCTTATGACCGATCAGAATAAAGTCAAATCGATGATCGCCTCTTTTCAAAGTGATTTATCTAAAAAACAAAGCGAATCATTACACAGTTTTAGTCAGCAATTAGACGGCGTGGTTAGTAAAGTAGCGGTGCAATCCGGTTATGATTTAGTCATACAAAAAGGTAGTACCTTATATGCTAAAAATGATCTTGATATTACGCAACAAGTTTTAGATGCTTTAAAAAGAGCTTAAAAGCGCTAAAAAGTTTTTTATAAAGCGTAGAGTTGGATATGCAGCGTCAACATTCATTACAAGAAATTGCCCATTTAATTGATGCTAATCTGAAAGGCGATCCAGCTTGTTCGGTCAGCGGTATTATGTCATTGCAAAGGGCACTACCGGGACAAATTTCGTTCTTAGATAATAGACGTTATCTAAAATATCTAGCGGCCACACAAGCCTCAGCGGTTATTCTACGTGAAGAATGTTTAAAACATGCGCCAAGTAATGCTTTAGTGGTTGCCGATCCTTATCTTGCTTTTGCTAAAGTAGCTAAATTATTTGAACGAACCTCGCAAGTCGTTCGCGAAATTCATGCAACTGCTATCATTGGCGAAAATTCTCGTATTCATCCTAGCGTGAGCATCGCTCCTTACGTTGTGATAGGAGCCAACACGTGTTTAGATGAAGGTGTTGTGGTAGGAACTGCGTGTGTGATTGGCGAAAATGTGGTCATCGGTGCCCATACACGTTTAGCCTCGCATGTCAGTGTGTGTGCGGATACGCGAATAGGCGAACGGGTGATTATTCATAATGGTACAGTCATAGGCAGTGATGGTTTTGGTTTAGCCAAAGAAAATAATAAATGGGTTAAGATTCCTCAATTAGGAAAAGTACAAATAGGTCATGATGTCGAAATCGGCGCTAATGTCAGTATCGATCGGGGTGCGTTGGATGACACCCTCATTGGTAATGGTGTGAAATTAGATAACCAAATACAGATAGGTCATAACGTTCAAATTGGTGAAAATACGGCTATTGCAGGATGTACTGGGATAGCTGGAAGTACGCATATTGGAAAAAATTGTATGATTGGCGGAGGGGTTTGTATCAACGGGCATATAGAAATTGTAGATAATGTTTATATTACAGGCATGTCGAGTGTGGTGCAGTCTATTTATAATTCTGGAGTGTATTCTTCTACGCATTCGGCTCAACCACACCGAGAATGGCAAAAAAATAGCGCCAGGTTTCGCCAACTGGATCAATTGGCTAAAAGATTGCGAAAAACCGAAGCATTAGTGGATAAGAAATCGATCGTTAGTGATTAAAAAAATAGCAATAAAAAAGAAAAGCATACAGCGTGGGTTTTTAGCAAATCGCAACATAACAAAAATTCAAGTGCGGAGTATATGCTATTGAGAAGACCAAGTATTTTTTTTTAGCTCAATATGGATACTTATTGAGGAACGGAGTGCAGTGGGAAGTACCTGAATACCCGAAATAATTATCCAACGAAGAATAAAACAAAAGATGAAGGTCCTGTAATAGAAAAAATAGTAGGTAAGAAATTTATGAGTGATGTTATGGATATCCAAGAAATACTAACTTATTTGCCCCAGCGTTATCCTATTTTAATGATCGACAAAGTCATTTCAATAATTCCTGGTAAATCGATAGTGGCTATAAAAAATGTAACTGTTAACGAACCTTATTTTTTAGGCCATTTCCCCGGTAATCCTATTATGCCCGGCGTACTTATTTTAGAAACGATGGCGCAAGCGACAGGTATTCTTGCTTTGCATGCGAATAGAGCAAATAAAGAAGGTTTTTTATATCTTTTTGCGGGTATTGATGACGCCCGTTTTAAACGACCTGTCGTGCCGGGAGACCAGTTATTAATAGAAGCTGAAGTTATCAAGGTAAAAGGGAATGTTTGGAAATGCAAAGTCACAGCAAAAGTAGACAGTGAGCTGGCTTGTGAAGCAACGCTCATGGGTGCTGGGAGAAAATGCTAACTATGATACATGCGCTCGCTATTATTGATCCTGCTGCAAAGCTAAGTCTTGATGTGACTGTTGGACCTTGGAGTATTATTGGACCTGAGGTAGAGATAGGTTCTGGTACTATCATTGGTTCCCATGTTGTATTGAAGGGCCCTACACGTTTAGGCGCACATAACAAAATTTATTCTTTTTCTTCGATCGGCGATGATCCTCAAGATAAAAAATATCGAGGAGAAAAAACCTATCTAGAAATAGGCGATCATAATGTTATTCGCGAATATTGCACGATAAATCGTGGCACTGCCCAAGATAAAAGTTTAACTAAAATTGGACACCACAATCTTTTTATGGTGGGTTCTCATATTGCACATGATTGTGTCATTGGTGATCATGCTATTTTTGTCAATAACGTGGCTTTAGCAGGTCATGTTACCATCGGAAACTATGCTATTTTAGGTGCCTATAGTGCGGTGCATCAATTTTGTCATATTGGTGATCATAGTTTTATTGCTGCTTCAAGCATGGTGCGACAAAATGTTTTGCCTTATATTTTGGTAGAAGGTGGGCATGAGGCCCGTGCTTGTGGTCTTAATAAAGAAGGTTTAAGAAGAAATGGTTTCACCGATGAAGCGATTAGTAGCTTACGTTGTGCTTATAAACTCATTTTTCGTAAAAATTTAACCGTGGAACAAGCCTTAGAGGAATTAAAACCCCTAGAGCTCAATTCTCCTCAGGTAAGATTAATGGCAGCAGCACTTAAAAATTCTGAACGTGGCATCATTCGTTAAACTTCCTATTCGTATTGGTATCGTAGTCGGCGAGACGTCAGGTGACTTGTTGGCTGCCGATCTTTGCAAAGAATTAAAACGTAGACAAATTCCATTTAGTGTTTCAGGAATTGCAGGTCCTGCTCTGCAGCAAGAGGGCGCATACTCCTTATATCCTATGGAACGCTTATCTGTTATGGGTATAGGTGAGATCTTTAGACAGTTGCCGCAGCTGCTGCGTTGCCGTCGAGAAATGACTGAATATTTTATAAACCAACCTCCTGACGTATTTATTGGTGTTGATGCCCCCGAATTCAATCTAGATTTAGAAAAAAATTTGAAAAAACAGGGGATACGTACCATACATTATGTTAGTCCCAGTGTTTGGGCGTGGCGTCGCGGGCGATTAAAAAAAATTGCCAAAGCAGTTAATTTAATGCTATGCCTTTTTCCTTTTGAAAAATATTTTTATCAGCAACATCGAATTCCTGTGCAATTTGTTGGCCATCCTAGTGCAGATGAAATCCCATTAACTATCGATAGTTTAGTTGCCCGTAAAAATTTGGGCTTATCCGAATCTTCACTCATCGTTGCGATACTGCCTGGCAGTCGTCGTAATGAAATTAATTATTTGGGCACATTATTTCTTCAGACAGCCATGCGTTGTTATCAGCAAAATTCTAAGCTTGTTTTCGTTTTGGCTGCCGTTAATGAAGAAAGGGAGCAACAATTTATTAAATTGGCTAAGCAAATAACACCGACTCTTCCTTTCCGCATTATACGCGCTCAATCTCGTCAAGTAATGGCTGCAGCGAATGTGGTATTGTTAGCCTCTGGCACAGCAACCTTAGAAGCGATGCTATTAAAAAAACCGATGGTTGTTGCTTATAGAATGAGTAGATTATCCTATTGGATGGCAAAGCTTTTAATTAAAGTGGATTATATTGCTTTACCTAATTTATTAGCTAAGAAATTATTGGTTCCGGAATTTATTCAAAAAAAAGCTAACGTTGATAATTTATCACAAGCAGTTTTTTATTATTTGAACAATCCAGATATTGTGAGTAAACTAGAAAAAGAATTTTTAGTGCTCCATCAACAGTTACGTTGTCACGCAAGTAAACAAGCAGTGGATGCAATATTAAAAATTTTAAATACGCACGTACGCGCGTCTAATTAAAATAGTTTTTCTAGATGTGATTTAATTTTTTTAATAAGCTTCTGTCATCATGGAAAAGCAATTGATATACTCTCAGAAATTGGATTTTTGGCAAGGCGTCGTAAAAATGAGCAACCGGAGTGTATTAATATACATGAGGATTGCAAATTGAGCGACAACACAGAAAAAAATTCAAGTGCGAAGAGTATAGCAGGTGTTGACGAAGCAGGACGTGGCCCTTTAGCCGGTCCAGTGTTTGCGGCCGCGGTTATTTTGAATAGCAAAAAATCCATTGCGGGTTTAGCAGACTCGAAACAATTAACCGCACAAAAACGTGAGTATCTTGCGAAAAAAATTCAAGAAGAAGCAAAAGCCTGGGCGGTTGGTCGTGCTGAAGTGGAAGAAATTGATCGCTTAAATATTTTTCAAGCCAGTTTGTTGGCTATGCAACGCGCTGTGTGTGCATTAGCATTAATACCGAGCTTAGTCTTAGTCGATGGGAAATATTGTCCTAAGCTAAATTATCCAACCAAAGCCATTATTAAAGGCGATGAAAAAATTGCCGTCATTAGTGCAGCCTCTATTTTAGCGAAGGTTCATCGTGATGCCAGTATGGTATTGTTAGATGCCGAATATCCAGGTTATGGTTTAGCACAACATAAAGGTTATACCACCCAGCAACATTTACAGGCTTTAAAAAAATTAGGTCCCAGCCCTATCCATCGGCGCTCATTTGCACCTGTTCGACAATATGAGCTAATGGTTTAAGCTATATTTCTTGTTTTGAGCCAGATGATGATGCTCCTCCCTATTTTTTTTAGTGCTTTGGTACAAAGGATAAGGGCTAGAACTAACCTTTGTTCTTAGGGGGTTGTTATTTTTAGAGGTTGTTGCTAAAAAAGAAACAGTATTTTCAGGGATAGTAAGATGGTTAGTCTCTGTGACGGAGTTATTTAATTTGTTGTTACTAAACCAGGTATTGCGTATCTGCTGTATCAGTGCCCTAAACCAGTTAACAATTTTTTCCATTAGACTTTTCTTTATGGGATTATTGCTTAGATTTTCATTGACGGGGTCTTTATTTTCATAAGTGGATGATTGATCGTTATGACAGCTATTGGGATAATTTATAAATTCTTCAGCGTCAAAAAATTTATCTTCTTCGTCATCTTCACAGGATAGATAATCATCCCTATCTGATACAGTCCTATTGTTTATTTCAATTAATCTTTTTTTGGCCATATTTTTATGATACGTATTTAGTTTCTCCTGTAGCATAGGAATATCGTTATTGAGCAACGCTTTTTTTAACTCCCCGCAGTGGGTGCCATTAAGTTTTAAAAATGCGTTGGCTAAAAAGGGATAGCTGGCATTAGCGACATTAGGAAAGTAATTGTTTATCAGTGTTTCAGTTATTTTGACTAAATCCGAATTTTCATCTAATGTCGATTCCAAAAAATGACCTAAATTATCTAAAAAAATATTAAACTTTAGTTTAGTGACTGACGTAAATTGCTCTAAAATGCGCGTATGAAGTGTCAGTTTCCAGGAGGACAGTTTAGGTATAAAAGTAAAATAAGTCAGTTTACTAAAATCTATAAATTCACTCAGTTGCTTTTTAATCTGATTAGGTGTTAAGGATGATTTACTCTCAAGATTAATTTTTGTAACAAACTCGCTTGTTTTGTTTTGATAGTTTGGATTAATTAACCCTTGAATAACTTCGGGAGTAAGTTGTTGTACTAAGGTATTCTCTTGCTGTAGTTTGGTGTTGATATGCGTTAATAATTCATCCGTAGTGGTTTCTGGTGAAATGAATTCGGATTGGTAAAAACCGCATGAGTGGTTAATGCTAAATGTTTTTTCGAGTATCTGATAAGTTTCTTGGATGGAATAGGTTGAAATCAGACTGTTTGGCATTTAACAAATCCATTACTTAATTATTTATAGTAAAAAATTATACGTTATATTTATGTTTATCACCATCATGTATCATCTATATAGTTTCTAAGGTTACGTAGGAATAAACAGAAAAATTAGTGTTATATGGTTAATTTCTTTACCAATTAATGGTATACTAGACCTAGTCTACTTTGATAAAAAAGATAAATTAACTTAAACAATTAATTTATTTCAGAGTGCTTAATTTTTCTAGAAAAATATTTAAAAATTTTTAGTGCTTGACAGAAAAGATGTATGAGGTAGAATTCGCGAGCTCTTGAGTTTTTGGCTTAAGGGTGC
>A1D18_00275.p01
MYAVISTGGKQYKVAEGEIIKLEKLSAEVGEIVEFPVLLLANKANVRVGSPYLAESKVKASIIEHGRGDKVTIIKFRRRKHHRKQMGHRQHYTAVKITQIL
>A1D18_00280.p01
MAHKKAGGSTRNGRDSHSKRLGVKHFGGESVKAGNIIIRQRGTHYHAGNNVGIGKDHTLYALVQGVVKFARKGAKLRCYVNVVPALAESTERI
>A1D18_00285.p01
MKFLDEVEILVEAGKGGAGCVSFRREKFIPLGGPDGGDGGDGGSVYLKTNINLNTLIDFHYNRLYKAARGENGRGSDCAGKKGVDLILEVPIGTEIFDADTQELIGDLTTQDQMQCVARGGWHGLGNARFKSSTNRSPRQFTPGHPGETRRLKLSLKLLADVGLVGLPNAGKSSLIRAVSAATPKVADYPFTTLQPHLGVVRLEAGRSFVMADVPGLITGAAEGLGLGINFLKHLDRTRLLLHVLDIQPIDGSDPLENMALIESELIKYSPELAAKPRWLVLNKIDLLATEQLKEYVQCLKTQIPAHVPVFEISALQRVGTQALCYSLGDFLENVEH
>A1D18_00290.p01
MLKPELINQLILKFPQLQASTVKKGVEHLIHLLEQTLYQGRRIEIRGFGSFSPHYNAARSAFNPKTGEHFLAPEKYRIHFKMGKTLKYCINKPAQQAETISVE
>A1D18_00295.p01
MMQIQLRYLPNLITCIRFILIGPILWALLTKCYPLAFYLFVIAGLSDGLDGLLARFFNWTTPLGALLDPLADKLLLMGSFVVLAYLQQIPLWLTIMVIGRDIWIMGGALLYRYRVGPLDYKPVWISKLNTFFQLVLVSLLIIKLAFFDIPNEFIPRIIEAVFVTTLLSFIQYTWMWFWQAAYYLKLESKKLSAKNQKQGWS
>A1D18_00300.p01
MSTQLILPIQPPDAHCLENFYTGQNAILLNCLRQFSLKIGEPYIYIWGNPGAGCTHLLQACCHAAQQEGFSVAYLPLNTIKKNNSSEMLRGLESVDMVCIDELDSIVDDSIWQESLFHFYNRLQEQSRYLLIAAKHSPNQLNFSLLDLISRLSSGVLFQVRELNDAERLIALQQRAYLRGLELSEEVGQFLLLRLPRDSQALFSALTQLDKASLSLKRKLTIPLVKTILKL
>A1D18_00305.p01
MPYLLVLYYSRYGAVAKMAQQVARGVESTEGVEVRIRTVPNISTVCEAVEEEIPSAGPPYATLEDVRGAIGIALGSPTRFGNMAAPLKHFIDSLSGLWFSGELVDKPAGLFSSTSSLHGGQETTLLSMMLPLIHLGMIIVGVPYTESDLSTTQTGGTPYGPTHMAGKDSKNPISDEEKRLCQALGKRLARVALKLSA
>A1D18_00310.p01
MSATLRQLFEAGVHFGHRTCFREPKMAPYIYGVRNGISIIDLEKTREYITEALNYIAKIAARPGSKILFVGTKRAAQDLVKEQALHCGMPYVNHRWLGGLLTNYRTIRQSIKRLKELETQSQDGSFNQLTKKEALNLQRQLDKLERGLGGIKDMSGLPDALFVIDRGYEHIAICEAQKLKIPVISIVDTNHSPEGIDYIIPGNDDAARAITLYTQMVADTILEARASAKKPTDLTPLSEVEKVEVQESVVKSTKSTDGKE
>A1D18_00315.p01
MTPTIITAAMVQALRARTGAGMMDCKRALESAEGDLDVAAESMRKSGQIQAEKKSGRIAAEGLIVIKSKSATGPAVILEVNCETDFVARDENFKQFAEKTAQGALDHQIANITSLLDYQFADSGESVEKTREALVAKLGENIQLRRFQIVTAQADIILGSYVHRGRIGTIVQLKGGDEQLAKDLALHIIANNPAVISADEIAEQILAKEREIIMAQSQGSGKPQAVIEKMVEGRLNKFRDEMSLLGQAFVKDPNVRVGQLLESTGAKVISFVRFAVGEGIEKPIEDFAEAVMAQVKNSS
>A1D18_00320.p01
MAYSLKYRRVLLKLSGEALHGETSQMLDPVELNRIVSDIVAAVDLGVQIGIVVGGGNIFRGEVLARTGIDRITGDQMGMLGTVINALALRDSIEKHKKVAKIMSAISIGGFAPLFERYKAIRYLEKGYIVIFAGGTGNPLVSTDSAASLRGIEIGAELLLKATHVEGVYSADPKKDSKAVLYSQVSYEKALEQELGIMDLSAFTQCRDHDLPILVFNIKSKNTLVDILQGKSKGTLVSKRN
>A1D18_00325.p01
MIGPIKLTTEQGMKKALDALKVNLAKLRTGRAHPSLLDQLRVPQYGGKEVPLNHMASITVTDARTLLVTPWEKSSIPTIEKAIIQSNLGLNPLTAGNVIRVPLAMLTEERRRDMSKLVKQEAEDARVSIRNYRQDANHQLKELVKKKLITEDEERRAKDMIQKMTDHNISEVEKIAKTKEEELMQI
>A1D18_00330.p01
MSTLDNQALKLPRHIAIIMDGNGRWAKRRYLPRMLGHQEGVKAVRKVIKFCGEMGIEVLTLFAFSSENWQRPEQEVNYLMTLFLNTLKNEIDKLTKNNVQLRMVGNLDRFNPPLRAWIDKSQALTAKNTGLQLVIAVNYSGQWDIVQAAQKIMRQVKSGELATETLTREIFANYLSLADLPEADLLIRTSGEYRISNFLLWELAYTELYFTDTLWPDFDKHELNKALHFYAQRERRFGCTSEQIAEINA
>A1D18_00335.p01
MLKLRILTALILIPLVIVGIFYASTFYFKLITAAIMLLAAWEWSRLSAYKDLIKRFLYVGVQAAILFLILPYVAYDWLLKLGLVFWLLLSVYLIWARSKPVLPRISPTITASLGWLIISLCWVSLQKLQLTPVYLMFMLLIIWLADTAAYVSGRLWGQHLLAPTLSPKKTWEGFFFGLLFTFFSAMLMLYFFQGIKPSFWQMWILVLLTSLAAVTGDLFESQLKRLRGLKDSGQLLPGHGGILDRIDSLLAAAPVFTGSLLLLGLII
>A1D18_00340.p01
MKSLSILGATGSIGVHTLDVISEHPTRFNVIALTAHYNIDLLFQQCLKFIPTYAVVSSKNLAENLQQRLRAESLKTEVLFGRDALAFVATLDEVDTVMAAIVGAAGLLPTLAAIKAKKQILLANKEALIMAGPLFIEEAQCAQISLIPVDSEHNAIFQCLQGQVTPGDSGKSLSKIILTASGGALRHKSLDQLQAATPVQACQHPNWSMGRKISVDSATLMNKGFEVIEAYFLFGLTLDQIEVVLHPQSIIHSLVEYLDGSLLAQLGSPDMRIPISYALGFPERINNSVASLDLLKIGRLDFLSIDAERYPCLDLAYLALRIGGTATTILNAANEIAVQAFLDGKIYFTDIAKLNRAVLEKIHSRPVSNLSVILEDDNLAREIAKEMILKHYSTSRENA
>A1D18_00345.p01
MLRLLLRVFLIGSLSILVFPALPVQAFPINRIEIEGLQGISRDTVLSYLPVRTGQSFQSYQSSAVINALYATGFFSNVTLEEQGNSLIIKVVERPTISEVDITGNKEIPKDKLKQIVKKIGLVRGRLFDKATLDRFIAQLRSQYDNIGKYSARVTPLVTPQSNNRVSVRILISEGLTVEIADIDIVGNHVFSERTLRSALPLGTHHFWSFFTNSDQYSQARLSATLDALQSYYMDRGYLKFKIDSTQVTLTPDRKQVYLIIHVTEGPIYKLSGYQLTGNVIISQTKLQKLLASLQSGKIFSREKIVAAEQGIKKALGDFGYIFATVNTVPQVDEKNKTVFLTFYVDPGNRVYVRHINISGNLKTQDLVFRRLLRQQEASVISESDMKASLRQLNLSGFLEGEPQLIPIPIAGYTDQVDLDINLNEAHAAQALFSLGYGTNGPVVGASLNQNNVFGTGNQLGLNFNNTRAATVYSISYNNPYYTLDGIQRGYDLFYQRSTPSDLNTTTYNTNTYGGDLHYSIPFDERGDNLLIQGGLQRLQLNLPPTNQQSLEVQKFVTEHGVQFNQFLFTLGWLRNSLDRMVFPNSGIYQTANAQLALPVGGQPLYYYKANYSAVGYLPFKHNFILQSRLSLGYGNGFASTRGLPFFSNYYAGGIGTDGQVRGYEISSLGPRDTNGYPLGGNVMTVGSLALIIPNPISDKLRTSVFIDAGNTYSTLGVTHSNPPPSNARGGTASGPLRYSTGVDVDWRVPVFNVTLSFSIAKAINPRPGDQTQVFQFNIGTGF
>A1D18_00350.p01
MNKVYLVSIVALMTSLLAISAQAAEVKLAVVDMQAVLQKAPQIAKINEALTRQFKGRQDSIVKAQNELQKEASNLQKNAAVMKADERNILENKLMTDQNKVKSMIASFQSDLSKKQSESLHSFSQQLDGVVSKVAVQSGYDLVIQKGSTLYAKNDLDITQQVLDALKRA
>A1D18_00355.p01
MQRQHSLQEIAHLIDANLKGDPACSVSGIMSLQRALPGQISFLDNRRYLKYLAATQASAVILREECLKHAPSNALVVADPYLAFAKVAKLFERTSQVVREIHATAIIGENSRIHPSVSIAPYVVIGANTCLDEGVVVGTACVIGENVVIGAHTRLASHVSVCADTRIGERVIIHNGTVIGSDGFGLAKENNKWVKIPQLGKVQIGHDVEIGANVSIDRGALDDTLIGNGVKLDNQIQIGHNVQIGENTAIAGCTGIAGSTHIGKNCMIGGGVCINGHIEIVDNVYITGMSSVVQSIYNSGVYSSTHSAQPHREWQKNSARFRQLDQLAKRLRKTEALVDKKSIVSD
>A1D18_00360.p01
MSDVMDIQEILTYLPQRYPILMIDKVISIIPGKSIVAIKNVTVNEPYFLGHFPGNPIMPGVLILETMAQATGILALHANRANKEGFLYLFAGIDDARFKRPVVPGDQLLIEAEVIKVKGNVWKCKVTAKVDSELACEATLMGAGRKC
>A1D18_00365.p01
MIHALAIIDPAAKLSLDVTVGPWSIIGPEVEIGSGTIIGSHVVLKGPTRLGAHNKIYSFSSIGDDPQDKKYRGEKTYLEIGDHNVIREYCTINRGTAQDKSLTKIGHHNLFMVGSHIAHDCVIGDHAIFVNNVALAGHVTIGNYAILGAYSAVHQFCHIGDHSFIAASSMVRQNVLPYILVEGGHEARACGLNKEGLRRNGFTDEAISSLRCAYKLIFRKNLTVEQALEELKPLELNSPQVRLMAAALKNSERGIIR
>A1D18_00370.p01
MASFVKLPIRIGIVVGETSGDLLAADLCKELKRRQIPFSVSGIAGPALQQEGAYSLYPMERLSVMGIGEIFRQLPQLLRCRREMTEYFINQPPDVFIGVDAPEFNLDLEKNLKKQGIRTIHYVSPSVWAWRRGRLKKIAKAVNLMLCLFPFEKYFYQQHRIPVQFVGHPSADEIPLTIDSLVARKNLGLSESSLIVAILPGSRRNEINYLGTLFLQTAMRCYQQNSKLVFVLAAVNEEREQQFIKLAKQITPTLPFRIIRAQSRQVMAAANVVLLASGTATLEAMLLKKPMVVAYRMSRLSYWMAKLLIKVDYIALPNLLAKKLLVPEFIQKKANVDNLSQAVFYYLNNPDIVSKLEKEFLVLHQQLRCHASKQAVDAILKILNTHVRASN
>A1D18_00375.p01
MSDNTEKNSSAKSIAGVDEAGRGPLAGPVFAAAVILNSKKSIAGLADSKQLTAQKREYLAKKIQEEAKAWAVGRAEVEEIDRLNIFQASLLAMQRAVCALALIPSLVLVDGKYCPKLNYPTKAIIKGDEKIAVISAASILAKVHRDASMVLLDAEYPGYGLAQHKGYTTQQHLQALKKLGPSPIHRRSFAPVRQYELMV
>A1D18_00380.p01
MPNSLISTYSIQETYQILEKTFSINHSCGFYQSEFISPETTTDELLTHINTKLQQENTLVQQLTPEVIQGLINPNYQNKTSEFVTKINLESKSSLTPNQIKKQLSEFIDFSKLTYFTFIPKLSSWKLTLHTRILEQFTSVTKLKFNIFLDNLGHFLESTLDENSDLVKITETLINNYFPNVANASYPFLANAFLKLNGTHCGELKKALLNNDIPMLQEKLNTYHKNMAKKRLIEINNRTVSDRDDYLSCEDDEEDKFFDAEEFINYPNSCHNDQSSTYENKDPVNENLSNNPIKKSLMEKIVNWFRALIQQIRNTWFSNNKLNNSVTETNHLTIPENTVSFLATTSKNNNPLRTKVSSSPYPLYQSTKKNREEHHHLAQNKKYSLNH
>unknown
TTTTTCTGAAATGAGGGAGATAAATAATTAACACGTGAATTGAGTTGTTTTGCAGTAAGAGTTTTTACCCCTTCTTGGAGTAAGCAGTATTCTGCTAGGGTATTGAAAAATTGCCTTTCTTGAAAGGTACATTTGCGCCCTAGGCTTTCTCGCGCTAAGCTGCTATCAGCCATTTCAACTCTCCGAAGTTGTGATGGTTAGCATTACCTCGGTATTTGTCGTACCTAGGTAACGTGAGGGCGTACTTTTTAGTACGCCTTTTTTTATTCGTATTAGCCCTATTCTAAAGAGATAGAAAATATAAAGATATGATGCTAAAAACTGTGATTTTCCTTTAAAAAAGGAATGTTTACTAAAAAATAAGTTATTACTATTTTTTTGTATCCTGAATTTGCATAGGACAGTAAAAGGCTTTAAGCTTGATTTAACCATTGTCGGGTCACTCCGATTGTGGCCAGGCACCGGTAGAGTGGTGATACACTCTACCGGTGTCCCCTTAACGGGGTTGGCGGTTAGGATTTAGTTTTTTGTTTCATTATTAAGTAAGTTCTTGACGCGCTCCTCGACATTAAGGGGCGTTGTCTCCTCATCTAAGACAAAGGCTTTATCAATTTCCAACCAACCTTCTTTGATCGATGTACCAATACCGATTAAATTTTCTAAATCGGCTAAGGTAAATTCTTCGATAGAATTTTTATTAAAAAAACGAAAGATTTTGGTATGACCCACACCTAACTTTCTAAATCGTTCGAAAACAACACTTCGACGGTTATTTAAGGTTTTTTGATCGCCTACGGCATAGTGCACGGCTTTCTCATAAACTCTATCGATCAGTGCTTTAGGTATGACTTTAAAGATGGCATTTCTTAATGCAATGGCACTGGCTGCGTTACCCGTAAGCACTTGCATCTCTTGACCATAAGTAGCACCGCTGTTAGTTGTAATACTTCGTTTAACCTGACTGCTAATACGAACATTACGTTCCAGATCCCAAGCAACACCTTCAGCAGTAATTGCTTTCCCATCGTTTTCAACAATGCGACTGGCAGCATGAAGATTACCCCAACTAGCGGCAGCTATTTCAGCTAAACGAATAGAGGCGCCTTTAATTTCGGTGACCCTACCATCTTTGCTTTTTCTGCTTAGACAATAAAAGCAAGATTGTGCAGTTTCTTCATCTTGTGTTGCTAATTGCGTTGCAAACTGAATAAAATCATCAGGGTTTCTAGGATAAGCCTTAGCAGTCATAATCTGCATATCCAATTCAGCGCGAACTAACTTACCTTGATCGCTAATTAATTCTTGACTCATAATTATTCTCCAATTTAAGTATATGCAAAACGAGGCAGTGAAATTTCTTGTATTTCATAAGATGGCCAATCATTGGTTTCTAAACATTGTTGATAGCGCCTTAATAGAGTTTTGAATTCATAGCGCCCTTGTTCCAAAGAAGTTTGATCTAATTGATAGACGGAGATGACAAAAGGCGGAGATTTTTCAATAACCAAGAAGAGGAAGTCTTTTATTATTTTTTGCTTTAAATGTTTTAGAGCTTCTTGGATCATTGCGGCTTGAATGTAATAGCCATAATCAAATGCAGCATATTGAAACGATCGTGGACACCCATCCTGAGCTGTTTTTAGATCACAAACAAGATTATTACGCAAAATATCCGGTCGACATTTACATAAAATACCCGTATCCGGATCAGTCCAATATAAAGACTGTTCTATCTCTGCTTTTTCAATTAATTGTAGCGCTAGCTTATTCTTCTTAAGACTGGCTGCCATGTGTTGTAGAGTTTGATATTGATGGATGGATAAGGTTTCTTTCTTACCTAATTCAGATTTGATCTTTTGCCAACGTTCTTTTCCTTCTTTGGTGACTTTATTAAACTTAGGAACGACAAAGTATCGTTTTTCAAACTCATCCGGTTCTAATATGTAAGTATGTAAGGCATTACCTAAAATCTGAGCCGGTGTTGCCGGCTCAGATATATAATCTGGATTTAAATGCTTATACCAATAATGATAAGGGGATCGCTTAAACGCCATCAAACCGCTACGACTTATTCCAGGGCCTTGATGGTAAGCTTCAGGTGATAGGTTATAGATTCCTGGATTAATGATTTTTTCAGAAGCTATGATCTTCAGCATAAAAGCCTCCTTTATTCTGTGCCTCTTCGGCGGCATAACAAGCTTGTTTGTCTTCTTCTTTTTCTAGCGCATGATTAATGCAATACGCCACATGGGCATCATGCATGGGGTGGGTTTCAATTAAAACAGCGACAAGATGTTCATAAAGTTTATATAAACTCTGTGGGGAACCTTTAGTTTCTAGAATATCTGCAACTAACCCATTTAAATTGCCAAACTCAGCATCAATAACTCGCTCTTTATTTTCTCGAAGTGCAGCAATGCCTAAAGCCCATTTCATTTCTTTATTGAGATCGGTATAAAGAGAAGCTTTTTGATGAACAACGGCTTGTTCAATCAAGGAATGAAAATCATCCCAAAGCGGTTTATTTTTATTATTCATATAAGGCTTAGCATTACCAGAATAAGTCATGTTGCCAAGTGCTTTATGTGGTACTAAATTGGGTAGATTAGCCATGTAGCACCTCCGCATCAGAGTATGCTTTGTAACTCTCATTTAAGAGTTTTATATGGTTAGGTAAATAAAAGCTGAACTCTTCTAAGAAGCAAAATTTATTATCGTATCTGGATGGTAATTCTTTAAGTGCGTCTTTAAGTGTAGCTAAAGGAGTGTCGCCTTTATCTAACAAGCTACTGCAGTGACAAGCTTGCGTTTCGATACTAAACAAAACTTCAGTGAGTTTATCTTTCAATTTGTATAAGTCTTTAACTAAATAATTGATTCGGGATAGATAATCACTGACATACTTTTTTATATCGGGATATTGACTGATTAGTTTAGACATGTGCCACCTCCCGTTTTTCTAAAGCTTTTGAATAGATCTCAAAGCCATTAAAAGCTTCAATATCTTTAGCGGCTTGTCGAAGGTGTTTAATTCCGGTTATTTGGCAAAGATTTAAATCTTCAAAGTCTTTAACGGATATCTGTCCTTTATCAAGTAGATTATGTGAGGACTTCGTATACTCTTGAATAAGAGATACAAGATCTTTTAATGCTTCTATTAAATCATTGAGTTTGAAAGAAATTTGATAAACCTGTGATAGATAATCACTTGCGGGTTGTTTTAGATGGACGAATTGATCTAGTATCACGTTAGCCATGATTTACTCCTGTTTAGTAGATTGTGGTTAGCTGGTAGTCAGAATTACGAGTTCTGATTATCAGCGCTATAATTTTTTACCTATAGTCCTAGTATTATAGGATTCTAGTGCTATACTGTCAAGCAGGAGGAGTAGGAAATTTTTTTAAATTTTCTTTTAATGTTTTTTCAATTCCTTTTCTGCATATTTCTGACATGCTAACTTTTGTATTGAATGATAGCCATCTAAGTTGTTCCCACATTTCTTTTGGCATTTCTATTACCAATGTTGCTTTTTCACTTTTTTTAACTAATTTAGGCACTAATTTAATCCCCTAGACTTATAGAACTCTAGTAGTATATAGTATGTATGTTATTAATAAAAATAATACAGATTATAAGGAATTGGAATGTTATTAGAGAAAATAGAGAAATCTATTAATCTAAAAGCCCTAAAAGAAGATTTTAGAAAAATCGGGGTTAATTTTATCACGGCAGGCGTTGTCGGAGTATTTATAAACCATTATGTGGGCATAGATTTTTGGACTATGTCTTTAACCTCTGCGTCATTAACAACAATAGGTGCAATATCTTTATATTTAGGACTGAGGAAAAATAAACAATGAAAATATTTTTATCATTCTTACCAATTATTATAGCTGCTTGTGTAATAGGATTTGGCGCTATATTAATTATTGACGATGAAATTAGACATTCAAAATCTCCTAAAAAGAAAAATATATAATTGGCCACTAAGTTTTTTTGAAAAGACTTATTTATCTAATGGACTAATAAAGAGATAATATCATATTCAAAATATCGATTAATTATTACCGTTTTAGACATGTCATGATAATCTTCTTCTTTCTAAATCAGAATAAGTACAATAAGGAAAATAAAAAATGTCTGAAAAAAAAACAACGAGCAAATCACGACTCAGCTTGGAAAGATATTTTAGATGCTTATTTTAAAGAGTTTATGGAGTTTTTCTATCCAGAAATCGCAGAGAAAATTGATTGGATAACGCCTTATGAATCTTTAGATAATGAACTACAGTCTATTACGACCGATGCAATGGTTGGTAAAACTTTTGTTGATAAATTAATAAAAGTTAAGTCACTAGAAGGAAAACAAGAGGTTGTATTAATCCATATTGAGGTCCAAGGAAAGAAAGAAGACGAATTTTCTAAACGATTATTTCAGTATTATTGCAAACTTTTTACAAAGTACGATCAATCAATTTTAACCTTAGCTATTCTGACCGATAATAATCAAGGTTGGCATCCAACAGACTATCAGCGCAATGTATTTGGCTATTCAGTGTTAACCTTTAATTTTAAAACTCACAAATTACTTGAGTATCATGACAAGAAACAGGATTTAGAGATTTCTAGTAATCCTTTTGCAATAGTCGTTTTAGTCCACCTCATCTTCTTAGAGACAAAAAAAGATCCTAAAGCTCGATTTCTTATGAAGCTACGATTAACTCGACTGTTGTATGATAGGGGACGTGGGCGAGATTATGTAATAAATTTGCTCAAGGTGATAGACTGGGCGCTAGTTATACCTAAGGATTTAGAGTTAGAATATAAAGAGAAACTCCATGAATTAGAAGAGGAGAAAAATATGAGTTATGTGACAAGTTTTGAAAAATCAGCCATAGAAAAAGGGCTTCAACAAGGGCTACAGCAAGGGCTACAGCAAGGGCTACAGCAAGGCCGTGAAGAAGGTCGTGAAGAAGGTGAATACCTTAAAGCTACTATTATAGCTAAAAAGCTTATAGCTCAAGGTAGATCAATTCAATACATTCAAGATCTTACCAATTTATCTGAAAATGAAATAATCAACTTAATTGAATTAGAAAAAGCCTGACCTCTAAAAGAGCTAGAATGAGAGTTTATGAGCTACATAACTAGTATGGAAAAGTTAAGCCATAGAGGAAGGCGGCCTTCAACGAGGAAGGCAATTATGACCCTAACAACAGAACAACAACAATTTGAAGAAAATTTTAAGCGCGGCATTGAAGAAGGCGGGCGCAATTGCGCTTTAAAGATTGCCAAAAGAATGCTTGCTATGAGAAATGATCCAGAGTTTATTACTTTTGTTTTACATAGTTTTATTAAGAAAATTACTGGCCTTTCTAGACAAGACTTACTTGAGCTCGAAGAATCTTAAAGATCTATATCTGATTTGGTTTTAATTCAACTTGAAAATGTCTAATTTTCCATAAATCAACAGCTTAATTCTATGGCGCTTTTTTTCTAAATCACCATCTAAATAGAAAATATTCATATTAATTCAAAGAATGTTTCGTGTACCAGAATTGTACCAGACTGAAATTTAATACACTTAAACTACTGTAGTTTTCAGTAGGTTATTAAGTTTGCAAAGTATCGCAAGTGTTTGATTATTAATGATTATTTAAGCCGTAGTTCAGTCTTTTAATCTATTGGTCGATGGTTCGATTCCATCACGGCCCACCAGTCAAATCAAACACTTAGCTAACTTGCCTTCCTTAAAGTATGCTTCTCTACGAAAAGCCTCGCGCACTTATTATGCGGATGTGTTACTTAAATTTCACCTCGAAAAAACAAACCACCGTGTAGTTATTAAGCTTAAAAATTAAATTTATAAAATTCTACAATAATTTAATGATAGTATTGCCGATCCCAATAAGCTTAAGGTAATAATTCAGTATTATGTTTTCATTATTTAAACTAGTTAATCGTTTTTCATTTGCTAATATAAAATCTGATCGAAGATTTTTTTCTGAAATATCTAAAAATATAGTTTTAACAAAATCAAATTTTTCTATGCGATCGTTAAAAATTTTTGAATTTAAAGAAATATTAAGTAACTGGGCAGTTAAAGAAGGATGGAACCCTGGAAAACATGAGTATTTGCCTTTTTATTTGACCAGCCTCAATGGGCATAAAGGATTATTTCTCAATGAGAGAATAATTGCTTCTTTATCTACTGTTCGCTATTCCAAAGATTTAGCCTATTTAGGAATCTATATCGTTGATCCAAATTTTAGAGAGCAGGGTTTAGGCCAAATTTTGGTTAAAGCCACCTTAGAAGAATTGACAGACTGTTCGCTAATCGGCATTAATGCCGTCCAACAACAAGTCAGTAACTATCAAAGAAAATATGGTTTTACCTCTTTTCATATTAATTCAAGATGGACGGGTGAATTTAAAATGCAACCTAATTTTGCTTTAAGATGTTCTGAAATGGATATTAAAATAGTAGGAAGAGAACGCTTAGATATTAATGAGTTAATCGATTATGATGCGAGTATATTTTCAGTTCCTCGGGTGAAATTCTTGCGAAAATGGATAGAAATGCCAGAATCCTATTTATTGGCCGCAATAAAAAATGAAAAAATTTGTGGATATGGCGTCATAAGTAAATGTAGGCAGGGTTACAAAATTGCACCCCTATTTGCAAATGATAAAGAAATAGCGCAGAAATTATATGCTTCTTTTGCTTATTTTCTCCAAGAGAAACAAGCTATCGTGCAACTCGATGTGCCAGAAAACAATCAAACGGCTGTGAAGTTAGCGACGCAATTGGGTTTCTATAAAACGTTTGAAACGACACGAATGTATAAAAGCAAAGAACCCTTAATTGAGAAGCCAAGCAATAGCAATGTTTATGCGATAACTACTTTAGAAATAGGCTAAACTTTTAAGAAAAAAATAAAAATAAAAAATTGAAATAGTATGTTTGTCTCATTAATGTCTCTTATTAAAAAAAATTGTTTATTGAATCCAAAAAACCCAGCTTTAAGTTTTAAAGGGCAAGTTTATTCTTATCATGAGTTAACTCAACGCGCTAACCAGCTTGCTTATTACTTAAAAAGTAAAGGCGTGAAAAAAAATACAGTGGTGGCCATTATTTCTAAGAATTACTTAGAGAGAATTATCAGTATTATTGCGCTTTGGAAATTAGGTGTTGCCTATTTACCCATTGAACCAAGTTATCCATTAACAAGGATTAATTTTATACTGGATGATTCAAATGTGAGCTTTGCTATTTTAGATAAAAAAAATGAAGAGAGTATTTTTTTTAATGCTAAGCATATAGTTTCTATTCTTCTAGAAGAGGATAGCAATAAAATAGCTTCATTTCCAACGAATGATTTTCCAGACTATAGTGAACTGACCGACATTGCCTATATTGCTTATACATCGGGATCGACAGGTAATCCGAAGGGCGCTATAGTCACGCAGAGTAATATTGCAAGTATCTATCATGCTTGGGAAGAGGTTTATAAGTTAAGTTACACCGATCGACACTTGCAAATAGCTAATTTTGGTTTTGATGTTTGTACAGGCGATATAATAAGAGCATTGGGATCGGGGTCACAATTAGTTATATGTCCCCCTGAAATTGTATTACAACCTGAAAAACTTTATGAGTTATTAATTAGCAATGCGATTAACGTGGCTGAATTTACACCAACGGTCTTGAGGAAACTAATTACCTACCTTGATCAAAAAGGCTTAAATTTACATTTCATGCGTCTTCTTATTTGTGGCTCTGATAGCTGGTCATTGAAAGAATATAAATACTTTAAATCTTTTTTAAGTTCAAAGGCACGTTTAATTAATTCATATGGCACTACAGAAACTACGATAGATAGTGCTTATTTTGAATTAAACAATCAAGCAGAAGCATTTGATGACAGGTTGTCAGTACCAATTGGACGACCTTTCCCAAACTCGATGATTAAAATTCTTAATGAAAAATTTGAATATTGTCCTCCTGGTGTACAAGGAGAAATTTATATTGGAGGGCATGGCGTTTCTCGGGGATATTTGAACAGACCTGATTTAACTAAGGAAAAGTTCATTGAACTGACTTTGAAAGACAATGAGAAAACTATTTTTTATAAAACTGGCGATTTAGGATATTTTTTTCCGGATGGGAATATATATTTTTCAGGAAGAATAGATGATCAAATCAAAGTCATGGGTTATAGAGTAGGACTTTTTGAAATAGAAAACATAATCAATAGTTATCCATCCATTCAAAAAATTGTAGTGACTACACACCCTATTTTAAAATCAGAAGAGAAATTTTTAATCGCTTTTATTATTTATAATAGTCATTTTAGAGTAAATGATTTTATGTTTTTTTTAAAGGAAAACCTTCCTTCTTATTGCATTCCAAATTTTTACTTACCTGTTTCTTCCTTTCCTATTTCTCAGCATGGAAAATTAGATAGGAAAAAATTGTGCTCAGAATTAATTGATAAAAAGAATGACATTACGTATTTTCAGGATGAATGTAAGAAAAAATCAAGCATTACAAAAAATGTAGAAGAAAAATTAATAAAAATTTTGCAAAGTATATTTAATGTTTATAATTTAAAAGCGATAGAACATTATTTCTTCAACTTAAATAATAATTATTTATTGCAGGTTCGATTTTTAAAAGAAATAGAACTTCACTGTAACTTGAAATTGGATCAGAATGACCTCATAGCCATTCATACGGCGGACGATCTGAAAAAATTCGTAGAAAAAATTGCTAATAAGTAACTCTATTTATAGTTGTTTTCAAAAGATTGCTAGATACACAGGATTTGGTCGGTAGAAATAGGTACCAATAATCAATATTTCGTCATAGGGGATAAGGTAGCATGCCAGAAAAAAATTATCTTGAATATTTAAAGAAAGTGACTTTACAAATTACTGGGGATACATTCTCGGAAACAGCTTCAGTTCAAGATTATATAGATAATTTAATAAACTATTTTACTAATATTATTTACTCTATGCCTAATAATGTGTACTGGTTAGATAAAAATTGTGTATTGCGTGGAGGCAATGATAATTTAGCTAAACAACTCAATTTAAAATCGGGAGCAGAGCTAGTCGGTTTAACTTATGAACAAATGGCGCAAGCAGCTAATTTACCAACACAAGCATTTGAACCCTTTCGAACAACCGAAGTAGAAGTGATGAAAACCGGCGTTCCAAGCATTGATAAAGAGGAACCTCCCATCGAAGCAGATGGAAAAATTTTTTACTATCTGTCGAATAAAACGCCTCTACGAAATAGAAAGGGTGAAATCATAGGCGTTGTTGGGATTTCAACAGATATTACTAAACTTAAAGAAACCGAATCGGCTCTCCAGATTGCCCTAGGTAAAGCGGAAGTAGCCAGTAAAGCGAAAATTGAATTTATTATGAATATGAGTCATGATCTACGCACACCTTTAGCAGGAATTATAAGTCTTTCCAGTTTACAAGCGGAGGATGCAAGCAGTGCTCGAGATCAACAATATGGTGAATGGATCCAAAGTGCAGGTGAGCAACTTTTAGAATTACTCAACTCAGTGATAGAGGTCACTGCCGCTGAGCATCAAATTGAAAGTGTAAAAAAAGAAAATATTAATTTACAGCAATTTGCAGAGGAACTACAGGCGCTGATGCAACCTGCCGTAGTAGCGAAGGGGTTAGAGTTTCAAATAAATCTGGGTTCTCTTTTACCCATAGTGGTCACTGATCGAATTAAGTTGAAAAGAATTATCCTTAATATTCTATCCAATGCCGTAAAATTTACTAAACAAGGTAAGATTAGTTTAGAAATAAATGCGTTAATGACAAAAAAGGATAAAGCAAAAATAGAAATACTGATTGCCGATACAGGCATTGGCATCGCTAAAGATAAAATCGATAAAATATTTGACCGATTTTATCGCGCTCATCCTTCTTATAAAGCTGAATATGCGGGTTATGGTATAGGTTTATTCTTAGTAAAAAAAGCGACGAAATTATTAGGTGGAAAAATAAAGGTTTCTAGTGAAGAAGGAAAAGGGAGTTGTTTTTCTTTAGAATTTGTTTTTCCTATATTTCATGGAACGATAGATAAAAAGAGTCATTCTGAGATAGAGCACCCTAGACAACCACTTGGACTAGAAATCAAAGGAGCGGTGCTAGTGGCTGAGGATAATGCTTTAGTACTCTATGCCGTAAAAAATATACTGACTAAATTAGGTTATGAAGTGATCGCAGTAACAGAAGGAAAAGCCGCATTACATGCATTGCAGACCCAATCTTTTATTTGGGCGTTACTCGATATTGGTTTGCCTGATCTGGATGGAACAGAAGTCGCGCAGCGTTATCGTCAATGGGAACAAGTCAACAAAAAAAATCATCTTCCCATTTTTGCTTTAACTGCGCATGCAGAAAAAAATATTAAGGATAAATGTAACGAGGTTGATTTTGATGAGGTGCTTAAAAAACCTTTTACCGAAAAAGATATGCAAACCATCAAAAAATTTTTAAATAAATAAAAAATTTTATTATAAATTAAAAAGATCTTAAAAAAATGAAAATATCTCTAATCTATCACTAATAGATAGTATTTAATTTTATTCTTGATGAGAGAATAATTTATCTTGCTAATGTTAAATTTATTTTTTATTATAAATTAAACAACATTAACAAATAGCTACATTCAAAAAAATAAAAAGGAGAAAAATGATAACAAGGTCGTTTTTGCAATCCCATGAAGATCAAGAACCGTTTATTTTTTCTGAGGATCTTGATGAACAAAATGATGGGTTTCAAGAATTATCACAAGAAGATGAACCCCTTGAGTCAAGAAGTGATTTAATAAGCATTCAAAAAAAATCTTTTCTATCTTATTTAGTGCGAGGTTGGCACTCTGCTCATCTTATCACTCGCTTAGCTTGGTGGGGGATAAAACATAAGTCTGAAGTCATTAGTGATTCATTAGAAGACAAAACGTCAACTCGATTATTTTGGTTGGCGGGTGAAGGCATTCCTCTCGAATCTTGGTCCAGGGCTCGCTGGGCTTATCGTATAAAAAATTTTATTGATTCAGCAGATTTTATACTATCGGAGATGGGAGCGATATTGCTGGCTTCCTTATTACTTCATGATTTGATGAGTTATAGTTTATTTCCAGAAGAACGTTGTAGCACTTCATTGCCAGATATTTTAGATGGAACAGCCAAGAATCAAATAAGTTGGACTTATCATTTTGGCAGTGATGTGATTCATGAAGCAGCCTACTGGACTTGGTTAGGAGCGATCTTGATTCCATCTATGTTGGGTTTAAGTTCCGTTTTCTTACGTAACAAACAACTGCGCATTCTTGAAACCCAAGATGTCATTCGTAGCATAGAAGTTGCTTTAATTAACCTCGATAAAGAATCACTTACTTTTAGAGATGCCTGTCTATCATTGCTTCCAATGAGCCGCTTGAGTAGAACATTGAATCAGGTTAAATTCATATTGTTGTGGGATGGTAGAAAGGATAATGATCAAAGTTTATTAATCTCATTGCATCTAAAAGCCGCTTTAGTTAATAATTTGATTGAGCTTACGGAATCTAATTATTTTCTTATACGTTATCGAGCGATGCAGCTACTCGCCCAAGTAGCGGCCAGTTTCCACTCAGAAAACTTGAATCGGTTTATTGAAGATCCCGTTCATAAAGCAGGTTTAGCACAGTTAAGAGAAACTATTTTAGCTAAACTTAGAAAAGAACCGATAAACGAAGCGAGTACTCGCCAAACCTTGGCCGAACTTGAAGCAGCTTGCGCTCAACCGATATCATTCGAAGAAATGGAGGGTGGTGCTCTTTTAGAAGATCGTCAACGACGAGGTATGGCACGTTATTTTCGTTGGACCTTAGGCGACGATACACGCGCAACAACCCAATTATTTTGGATCCCCTCTTTATTAATTTCGGCTGTTACATTTTATTCTGTCAGTCGTTATCTTGAATTAATTGTAAAAAAACTGATTGATATCGCTTATTATTTTCATGATAAATCAGTTTGTGAAAATAAGGGGAGTTATTTCAAATTCCTTATTCAAAGTGAACGTTATGAATGTGTGGCTTGTGATTGGCCATTTGTAAACTATCAAAATAGTTTGACGGCTCAAACGTGTTTAGAAGGCTTATTACAGCGAAAGATGGCCCCTAGAGAAGTGGGATATTATCTGAGTCAGCTACCATCGGTGCCTGGAATTAATCGTGTCGATCTTTCACAACAGGATTGGTCAAATTGGCCCGTTTCTGAGTGGGAGAAATTTCTGCTTGCCTTAGAGCCTATGCTGAGCGTTCCACTGGAATTATTTAATGCCTCAGGGATCGTGACGGAGGATAATAATGAGAATCCAACCCCCACTGTGCAACACATACTCGCATTAACGCAGTTATTGACGCAGATCAATGTGACACAGTTTGATATAAGTCATCAACGCTTAACCCAGGAATCGTTTTCGCTCTTGCTGGAGTCATTCGCTTATCAGTCATTGAATGCACTTTACCTGATGGATGCCAATATGACAGATATCAGTGTGAGTTATTTAAGTGAATTAATTGCTAGTGGATTTAACTTAAGCGATTTGCACTTAGCAAAGAATCAGATAGGAGATAGTGGTATAACACAGATCAGCCAAGTATTGCCTAATAGTTCACTGCGAGTATTGAATGTTGCGCATAATTTATTTTCTGATTTAGGTTTACAAAAACTGGGTCTAGGAATTCAGCAAAGTTTTCTTCAAAGCTTAGATTTATCTTCTCAATTACTTTCCGTTAATGGACTGAGATTGTTTAGTGATGCCTTAAAAGGAAATTCCTCTTTAAGTAGACTGCGCTTAAGTCATACCGGTTTAGCAGACGAGCATCTTAGTGCCTTGCAAAATTGCTTAGAAAATTTAGAATTTTTAGATGTTTCAGATAATTCACTGAATAGCAAAGCGATACAATTTATCTTAAGTGTAAGCCAACAGAATTTAAAGATGCTCATAGTTAATAACAATGATCTTGATGAAGAAGCGAGCCTGCTTATTGCTCAGGAATTACCAATGACTTCTTTAGAGCATTTGGATCTTTCAAAGAATTATTTAAGAGAAGGGTTTAAAAATATCATCAGAGTACTACCAAATTCCCGTTTGTTAAGTTTGGTTTGCGAGGATTGCGACTTGGATGATAAAGCTATTGCTGAATTAACTCAGGTTTTTTCTAATGATACCTTGTTATTACAGTCATTAAATTTAAACAAAAATAAAATTACGAATCAAACATTACTCAATTGGTTAGAGGTACTGCCGAACACTTCTTTGCGTCAATTGCATTTTAATAATAATCAGATTAGTAATTCGTATGAGAGTGCGCCTCTTTTAGCACAAGGCTTAACTAAAACCAATCTGACGGTTCTTGATTTAAGTAGTAATCGATTAGATAGAAATTTCTTTAATGAATTAGCCCCCTTATTAAATCAATCTTCTTTGCAGCAGCTTAGTTTGAGTGATAATAAACTTGAAACAGGCTCATTAAAACATTTTTCTGAAGCACTCGTTCAACTCCATTGCCATCGTCAAGATCTCAATGCACCTCACTTATCGCGTCAAGAAAAACGTGTATTTTATCCTATGAAACGGAATACCGACTTAAATCAGCTCGGTATTGTTAATACCGATACGGATAGTTCAACACTAAGAGGTTTTTGTCGTGTGGCGGCATCGTTACCGGATGTTCATTTTCTTGAATCGAATCATATGACGCAATTGGATTGGCGAACCTGTCAGCTATTACCAGCTAACAGTAAACTCGTGACTCCTTTAGAACAAGCGCAAGGATCGTTATCCAATCAAACTCAATCGATACGGTCTAAGGCTTTGGTGTTGGGAAGTCCTTTTTTAATGAGCTTATTGTGTGCGGGCGGCATCTTATGTGCCCTTGTTTTATTTTATGGCGCTTATCGTGCAAGTCGATCAACCTATCGATTCTTTCGTCCAGCGCCCAGCATAGCTAGGTCAGAGTCTGAGGAAAACAGTGTTCATCCTAATCTAAGACGTTCTTCTTTTTAGATGAGCGTTTTAATTTAAAAAATTAAAAATAAATAAAGGAGTATTCCTATGAATCTAGCTTATCCTTTTAGTCTTATTTCCGGCAATGGTCTGGGTGTTTCTTATTCATCATTGACTCAGATTGGACCTGCAATTCCTAGCCGTGATTTCGGTGTTTTAAAAATGCAGAGCTTTATTAATGTCAGCACCGGAAATCTTATTATTTTTGATCATAAGTTAATTGTCCAAGAACAAAATTTCCCATTAGAGTTTTATTATGTTTATAACAGTCATGCAGAAACGATGGCAGATATTTGGCGTTTTGCACATAAACGTTTCAAACTTCTTCCTAAACCTGATCAAACTTCGTCCGCGATATTAATTGAAAAAGATGGCCATGAAACGGACTATCAATTTGATAGTAAAACAAATCGATGGCTTGCTCCTTATTGGTCAGATAGTCGCCCTTATCTTCATTATGATAAACCAGAAAACCAATGGGTATGGTTTGATCCGAAAACTCAGATCACGGAGATTTACAATGACCAGGGTTATTTACAGGAACGCTTGGATGGCAGAAATGAGCGAACAAGATATCGTTATGATGATTTGCAAACACCGTGGAAACTGACAAAGATACTCGCGCCTGAATCGAACTATGAATTTCATCAACACTGGGTCAATAATGAACGGATTGAATCTATTTATGAAGTTAATGCAGGGAGCCCAACGTTACTCAGAACGTCAGTGTTTGATCGGAATGATCGTTTAATTCGGACCCTACTTCCAGCAGAAAGAACCGAATATGCCAAGCTTCCTCAAATTAATTTTGTCTATCGAGCACCCAGTAAGGATCCTGCCGAGCTTAGTGATGAAGATGTTTATAATTTAGCTTATCTTGATTACATTAAACAAACGGATGCCGATACTAGCAATCTGTCTTTAATGTATGACGTGCCTCCAAATCTTGCGCCAAGAAGAATTTCAAGTGTGTATCTGGCGCATCCTCCTTTACATACCAGCGGTTATTTGGTTCGTTTTTATTATCATCAAAGCTATGCGATTGTCGAAAGTTATGCCAAGGTGGCTACCAAATTATATTTTAATAAACACGGATCCATCACTCAAATTGATCGAGAAAGAGGTTATCCCAATACGACGTATAGTCCCATCGATAGCTGCTTTTATACCTATAACGTTCAAGGTCAGTTGGCGAGCATTACCTCTGCAGGTCAAGGTAAACATAGTTTTCAATACGAAGCGCAGGATGGCTTATTAATTAAACAGCAAAAAGCCAATGGTCAGATAACGGAATATGTTTATGATGAAGTGAGTAAGCGACATAATTTGATTGCGAAAATTCATTTTGCGACGGGTAACGCGCAGGTAACACGTAAAGTTTATGATCATGAGTTTAGTTTATATCGAGGTTTATATTTACGCTTTGAAATAAGTCCCGAAGGTCGCGTCACTGAATATCGTTATGAAGATTTTGGTCATCTTAAATACACGATTATTTATTTAGAAGGACGTTTTCCGGTTGATAAGTATGCGAAAAACGCGGTTCCTAATTTAGCTGAAATGACACGTTGGGTTGCACAGCAAGATTTACAGAAGATAAGTTTAACGGAATGTCGCTACTATGACGGCTGTCAACGCCGACAAACCTATTACTATGGAACGATTAACGAAAAAGGTGAGGGCGTTCATGATGAACACATGAGCCAGGTGACTACGCATTATACTCTTTTTGGCGCGTTGTGTTTTAAGCGGGAATATCGTAAAAAAGCAGACAATCCATTGTATACCTTTTTAGAATACGATAGTGCACGTCGTCTTTTATCGCATAAAAATTCCGCGAACGAAGTAACCAATTATCGCTACGATAATAGTCATACCGAAATTACACGCCCGAATAATCGAAAGGAAATGACGGAATGGGATGCCTGCGAAAGGCTTAGTAAAGAAAAACAAACGATACCATTTAATGATCAGCTTATCACTCGTGAAACTACTTACAGTAGAAATATTGTGGGTAGTTGTACGGAAAAATGTACGACAGCGGATGGACAATTGAGTTATCGATTTTATGATAAACAAAATCGTTTAGGTTTTAGCGTGCATCCAAATGGACGTCTGACGGAATATCGTTATGATGCACAAAATCGTAACAAAATAACGATTGCTTATGCCAAAGCCATCGATATAAAAAAACTTGAATCACTGGGATGGCATGGAGCAGAACCGGATGTCATGGATTTATTAAAATTAATGAAAGAAATGGCCATCGCCGATCCTAAGCAGGATCGTTTCAGCTATGAATTTTATGACTACTCCAATCGATTAAGTGAGCAGGTCGATGCAGAAAATTTTTTTTGCCAAACGCTTTATAACGACCATGATGCCGTGATTGCAGAGATACGCTATGCATCACCGCTTAAACCAGAACAGTTAGCAGCGCTATTGCAAGGCAAAAGTCTTGATTGTCAGGCCGATCCAAAATACGATCGTATTCAACGAAAATTTTACGATGCCGATCAATTACTGATTGGCACACAAGATGCGGCAGGCTATGTCATCGAATATAAACACAATGGAGCGGCTTGGATTACTGAAATAATTCGCTATGCACAACCGCAAATCATTAGTAGTAATACGCAGCGCTTTGACAAAATTCGGCCGGTTGCAAGTTCTAAGGATGCGCATGAATATTTCTTTTATAATCCACGTGGCTGGGTAGTTTTAAGCGTCGATGCAGAAGCGTATGTGACAACTAAAGACTATTTGTTAAATGGTTTAGTGAGTTGTGAAAAGCGTTACGCCAATCCGGTTGATGCCACTTGGTATAAGGACACGCAGCGTATTCCTTCTTTGCCAGTGGCATCGGTGGATGATCAGACTATCGATTACGAATACGATGAATTAAATCGTGAAATTTCAAGTCATCGATCCGACGGAAAAGTGACCTTCACGCGTTACGATACTATGGGAGAAATTATCGCCAAAGGAGAACAAGATGCAACAACCATGGAGATTACTGGCGATACCTATCGTGCCAATGAATTTCGGTTTGATGCTTGGGGTCAAACGTTAGCGGAAGCTTCTAAAGTCAATAGTGAGTCACTGGCGCGTATCGAGGCCGATAGCACGTTAAAACCTGAAGAAAAACAGAAACAAAAAGAAAAGATATGGCAAGAAACAACGCGACGACATGCCTATGATGCGAGCGGTTTAAAATTATCGACGGCAATTCGTTCGAGTCAGGATGCCAGCGATCAACTCACTTACTTTTATTATAATGCTGAACGACAGAGGGTGCTGACAATACAAATTATTGCGGATAAACAAGTTCAAATCCGCGAATACGCACGAGATGTTTTTAACAATATTGTTCAGATACGTGATTACAGTCAAGCACAATTAACCTTAGCGGATAGATTGAATCAACCACTTACCGGTGGTTTTATGTCCGATACCTTGCGTAAAGCCTTAGATGCCATACAAAATACACAGGATGTAGTGACTCAAAAAATCTACAACAAACGTGACGAAGTAGTAAAGCTTATTGATGGCGAAGCCTATGAAACACAACATCTCCCGAATGCTTTTTCTGAAGTCAGCCAAAGTAAATTACCTGTCCAAACGAAACAGCCCAGTTTAGTTATTCAACATCAATACGACGGGCGCGGCTTAGAAATTAGTACACAGCGTCAGGCAGATACGTTAAATACCAAAGTAAAACGTGATTATAGTAATCCTTATGGCAAATTGACACATATCCGAGATGAGCTTAAAGGTGATTATCAACGGGATTATGATCGTAAAGGACGGTTGATCGGGATGCAAAATCCATTACAACAACAGCGTAGTGACATCGCGTATGATGCTTGGGATCAACCCACTAAAATGACCAATCCCTTAGGCCAAACAACACAGCACCTTTATCATCTTAATAAACGCAGAGAGATTATTATTGATCCTTTAGGTAATCAACGAATTCGCATACGCAATATTTTTTCAGAAACGATCAAAGAAATCGATGCCAAACAACAAACACAAACATGGCAACACACGGCCGATGGACAGATTAGTCATTTCTGCGATGCATTGGGTAGAGGTTATGAAATTATTTATAATCTATTGGGTGATATCACTGAAAAGCAGATCTTAAACGGCATTAAAACGCAGTATAGGTATGATGCACGGAGACATTTAATTGCAAAAATAGAAGATAGGGAAGGTCTTAAACGACAAACACGTTATGAATATAATCTTCTAGGACAACGTATCAAAACGATAGATGCTCAAGGAACCATTCAACTCAATCAATATGATCGACGCGGACTGGTTGTCGAACAGCGTTTCGATACGAAAAAAACAGGTTTAAATCTAACGACAACACGCCAGTATAACGGACAAAAACAATTGTTGAGTGAAACGCAGGGTGACATAAAGGATAAGGATCAATATATACGCCATCTTGATTACGATGGCTTAAATCGACATTGTACAACGATCATCGATCCGGTCACTGAAACGCGTAAAGAGGCATTAAACATCCAAACGCAACAACATAAAAATGGCCAAGATAGCGTTTTGGCTGAGATTGATGCGAATGGTCATGTGACGCGATTTATTATGGACTCAGCAGGACGACGTTGCTTCAAGATCAATGCGCTGCGTGGTGTGACAGAATGGAACTATAATCCCGCGGATCAAATTATTTTGGAGCGGCACTACCAACGTGTCATTTCAGAAAATGAAGTAGCGCAGATTAACGATGAAACGACGCCTGAACAATTGCGCGCTTTATTGCAAACCAGTGTTGAAGATACACTGATTTATCCGTTCTATGATGCCAATGCTAATACACGTTTTTCTGTAAGCGGTAATGATCAACAAGGTTATGTCAAAGAAAAACGTTATGATGCAAAACAACAGGAAATTCAAACAATACAATATGCGACGGCCATCAGCATTAAAAGTATAGAAAAATTGAGCATCGCGCAACTCGCGAAACAAGTTGCTAAAATTGCTGATACTTCACGCGATCGCATCCATTATTTTTTACGTGATGAAGTTGGTCAATTACGATTTTCCATCGATCCAGAACATTATGTATCTGAACAACGTTTTGATGAACAAGGACGTGTGATTGGCCAAATTAGTTATGCGAATCCGGTTGAGGATCCGACGCAATTAATCAAATTACCGATCGCAGAAGTATTATCCCATCTTAACAAACAGGATAGTCAGGATCGTTATCAGTTTTTCTTTTTTGACAGCTTAGGTCAACCACTTTATACGGTGAAATCGGAAGGACAAGTGGTGAGTTATCAACATGATGCGAAGGGTAATTTGATCGAAGAAGTTCAATTTAATCAACGTCTCAAGGTTCCTCAAACCTATGCATTGTTGCTACAACAACTGCAAGCATTAGCACCGGATCTCACACAAGATCGCATTACACAAAAAGTTTATGATGCAGCCAATCGTTTGGTTCAACACACGGATGCCTTAGGCTATGTCGAAACCTATCAGTATGATGCATTAGGAAACCGAACAACTTATACCGATCGACAACAATCGATGTGGAAAACCATTTTTGATCGAGCGAAACGACCGGCTATTGAAATAACACCACCGGTAACGATTACTGAAATATCTCAAGATGCAACGGGTTTATTAGTATCAAACCATAAAACGATTGCTATTGAAAAACATAAAACCTATGACAAGGTTGGTAATGTTACACGTATCATTACTGCCGCTAATACTTCAGAACCTCGCACTTTTGAAGCTGAATACGATGGCTTGAATCAATGGCAAAAGACCTCTTTACCCGACATAGCGGTGGATGATTCGAAGGCATTAAAATCCGATAACTGGCGCTTTCGCCCTGAAACCAAACAAACACTGACGACAACCCGTATTACCAATGCAAAAGGACTTAAAGTAGCTGAACAAGATGCTGCAGGTCATTGGCAATTTTGGGTGTACGATCAACAAAAACGCTTGGTTTACCATGTCAATTCACTCGGCGTGACGATTAAAAAAGAACGCGATGCTTTTGGTAAAACGCATCGAAAAATAATCAATGCAACACCTTGTACACTGGATCTCAGTGTGTATACAAAAACAGGGATTCCCCAATCGGTATTGGATGCCTATTATCGAACACGACATAGCGATGCCGATCGCATTATTGATTACCAACGGGATCGATGCGGACGGGTTATTTCACAACGGAAAGGTCCTGTCTATTGTTATACAGCGAATCTAAAATCTGTCTCGCACACCGGAACATTGAGTCAAGAAATAGCAGAAATTAAAAAGTCGTATAACGCTTGGGGTGAATTGGTTGCCCAATCTGAAAAGATGGATGCCATCCGTAGTAAAGAAAATTTTTATTGGTTTGATCGAAATGGTCAGCCTCTTGCAGAAGTAGATACCGTTGGTTTAGATAATCAAGCCGCACAGTATCGTTGTAAACGTTTTGAGAACGATAGTTTTGGCCAAAGGTTAAAGCGTGTGGCTTATGCTAAAATTCTGGATATCCCCATCAACGTGCATCTGTCTTTTGCTGAACTCAAAACTGCACTCGATAAAATGGCTACACCAGAGGATCGAAGCGAGCAATTTTATTATGATAAAGCGAATCGTTTAGTAAAAAAAGTTCGTCTGCAAGCCATTCGTCAAACATTGGTATTAACCCATGGATTACCCGCGTTTAGTGATGCACCACCTCAAGATCTCAGCATCGGCTATCAATATAATGCAAATGGGCAACAGATTGCTAAAACCTTAGAAGATAGCAGTACCGAATGGCGCTATTATGATCAACGTGGTTGTCGAGTTGCGCAAACCGAAGTGGCACGCGACAACGCAGGCCACTCAAACATCCTTATTCCATTAAGTTATTTTAGTCATAATGCGCACGGTCAAATAGTGTTGACGAGACATTTTAAACAGGGAGCCCAACCGATTACACCGGGTGAGATTCCCGAACCGATGGCCAGCGATCCCGAGGATCAACAAGAACTACGACTGTATGATGCACGCGGAAAATTGCAGTGGAAACAAACGAATCAGCAAATACCTCAAGGCTTTAGTTATACCGCGCACGGTAAACCGGCGCGTCAATGGTGGACTTTAAGCCACTGGCAACAAACAGAAGCAAATCAGTATGAAACAAAAGTTCATCTGGATGAAAAATTTTTTCAATATGATGCGCATAATAGACCGATCCAGGTTGAACTTCGTCGTGATGCACAAACGGTAGAAACGACTGTGACTCAATATGATGCGTTTGATCAAGTCATTAGAGAAGGTGAGACAGCCGAAAGTTTTTCTATTTATCGACGTTTTGATACATTAGGTCGGCTTTGGTGTAGCAATACCGAAAAAGGTATTCCGGTCGTGAATGTACATGACTTAACAGGTCAATGTAGTTTACGTATGCAATCACCGAGCAAAGATTTAGGGGTTATTTCTTATCAGGAAATACCGAGTCTACTTAACTGGGATATTAATGATCTTGAGCGAACAGAAAATCAGCGCGATTTAGCGGGACGCATTATCACTCGCAGCTTGCCGGCCAATTATCAAGAGGACACCACACAACCTCAGATTATTCCGTTAAGTATTTTGGCCAGTAACCTTTATCCTAAGCTAGGTCCGATCCAAAGTTTGAGTTGGCCGATTCCCCAAGAAAAGAATGTCCAAGCTGAATTTTCGTTATGGCCTAAAGAGGTTCCAGAAAAAAAACAAACCTTGCCTATCCTGATACAAGAAGGGCGTTGCGGTGTGGATGTATCCACGTTAGCGACAGATGTGTATGACTATCAAGTGGATTACACGTTTAGTGATCCTGAAAAAACGAATGAAAAAATCTTGATGTATAAGAGTTCAGGTAGCGTGCAGTTTGATACGCGTAACTCAACCAACAGTGCGCACTTAGTGGCCATTACCGAAACGAAACAAACCAGTTTGGTACGTTTAACCGGTAACACACGTGATATTTCAGCGGTTGAGTTATGGAATGAGTTTGGAAAACGCGAAACATTAGAATTACAAATCGATCCAGTATCACATAATTACTATGTTGATCTAAGTCATCATTCTTCCGGTGTTTATCAATTAAAATCACTGACGCATGATAAAAAATCACATGGCTTAAGTTTACCTTTTACAATTTATACGCATAAAACGGCACACAAACCTTTATCTCGCGAACTGACGAGTGCATTGAAATTTCGTTACTTAGAAAATCATGTCGAAGTCAATTGGCAGGTGCCGACTTTTTTACAATCCCAAGTCGTGAAGTTGCAATGTCACTATCTTGATAGACAGTCTAAGCCACAATTACAAACATTAGAAATTGTTCCCGATCAAAAACGCACGACGTATTCCGATAAAAAAGGCACTAAAATTCAGAGTAATGTGGATTTTTCTGTGCCTATTCAGGCTATCGAAAAACTTTCACTGGCAGTGAAATGGCCACAACTGAGGAAATCCAGTGCTTCAACGCGTTTGCAACACCATTGGCTCATGCTGACGGCAGAAAATTCCGATAGTAGTGATGAAGAAGAATGGGAAATGATCCCACATCACGAAGCAACGCGGTTAGAAACAGAACCGGAAGACTGGATACCCCTTTACAGTAATGAAACACCCAGCGCACCCGCGTTTGACCCTGAACTGATTACTGACCTTAATTTTGCCGATAAAAATCTGCTCGTAGTAAGCCCTCTACCTGATGTAACGCCCGACAAACAAACACCTATTTTAGAATACTTAGATGTCAGTCTTGATAGAATGCGCTGCTGGACACAATTTGCAATGATCAATGTGATTACATCGGGATTGGTGGTGGATGTAACAGGTTTTTCAGCAGGAGTCTATCCCTTTCGATGTCAGAGTAGCATTGGAAATTTAGTGCTAAGCTTAGGTGGCGAAGTCTTTCCCACACAAAGTATGGATGAACCGGATCGACAACATTTGGTGCAACCGGCACGTCGTTACCGTTATGACGTATGGAATAATAAATTAACTGAAATTGATACGTTAGGTCACGTCACATACTTTCGTTATAATGATGCTGATCAATTGATTCAAAAACAAGAACCTTTAGTGGATGTGGTTGACGAACAAGGCAACACCAAAGCACTTTCTCCTATTACCGATTTTGCATACAATACGCGTGGTTTGCAAATTGCAAAACGCGATGCGAATGGCAATACGCGCGGATATATTTTTGATGCGGCAGGTCATCGTATCACTGAAGTATTATCCGATGGCACGTTAAGAAAGACACAAATCTATGACGCATTCAATCATGTCATTGAATCGCACGATGCCTGCAGTGAAATCACAAAATATTTTTATGATCAACAAAACAATCTGCTTGCTTTTCAAAAACCTTCCGGTAGTCGACGTAGTTATACGTATAACGAACTAAAGCAACGCAATAGCGATGCTGATCCCGCTAATAATACACGACGTTATAATTTCGATGTCTTAGGTAATCTCATTGAACGTTATGAGCCATTGGGTCAATGCACCCGTATGATTTATGGGCGCAATCATCAGTTGATCAAATTAGAAAATCCAGATAATAGTTTCTTAACGTGGCAACGTGATGCCTTTGGTAAAGCACTGCAACACACCGATCTGAGTGGCGCTGTTTATCGTTATACCTATGATTACAAAGGACAATTAGTTGATGTCCGATCAGAGGATGGAAAGCATGGAGATTATTTTGAATTACAGCCGATTATATATAACGGAAATGTTTTTGGTTATGCTCAGGTCATAAAACCGCTCAGTGGACAACATCTACATTATCAATATGTTTCAGGACAAGTAACTGAATTAAATGATTTGGCTACCGGTAAAAAAACCTCTTATCGTTATGATTCAGAAGGTCGACGCATTGCTGCCAGTGTCATCAGTGATAAAGGTGAAATTTTCCGTGAAACCAGTAGTCAAATCGATGCCTTAGGCCGAGAAATTTTAACACGAGATAATCAAGCTATTTTCACTACCGCTTATGATGCTGTGAGTAATCGGCGTTTTATAAAAGGTGTTGTTGATGTGGGTGGGAGTCATCTTGCGCAAGAAGTTTGGTGGAAATACGATACAGAAGATCGCGTGATCATCTCAGAAGGTGTACTTCAAAATGGAGAGATCACAATCATACCAGATAGAGGGATGGAGCTTGTTTATCAAAATGATCGTCGAGTGACAGAAATTAATATAAGTTCCGTGCACAATGAAAAAATGACTGCGGATCTTCTCTATGACATCGACGGACGTTTGGTGGGTTCGAAAGTCAACGGCAACTACACAAACAAAAGTACCGAGAGACAATACGATAGTGCCGGCAGACAAACACTTTATAGAACGACTTCCCCCTTTGATTGGCTTACCAATCGCGTCACTGAGAATGAACGAATTTATAATGAAAATGGCTGGATAAACACCAATATTCAGCGTCAAGGTAGGACAACAGATTTTAATCAAAGCATTACGCGCACAGATTATCAACAATTAACGGCGATGGGTTTACCCCAACAGCAAACGATTAACTATAACGACGCAGCACACAATGTTGATCATCTCAATTGTAATTATGTGGGTTGGGATCAATGGCGCATTGCAAGTATTCAAGGTTATCGAACGAATAAGGATGGGACGAGCGATTATTCCTCAGTTAAAAATTACTTAGGTCCTAATGGCGAGCCGAATGCGATATCCGGTGCAGAAGATCCCGATGGGCGAGATAAATATTTTATCGCGACACCTGACGGTTTGATTCTACGTCGCATGCACTTAGTGGAACGGAATAGATATTATAGAGATGTTTTTGTTTGTAGTCTTGAAACTTATTATTTTTACCGCGTTAATGGTCAATACTTAGCTAGCTTTAAAAATAAAGGCTATGATTTCTTTGATTTAGCACTGAATTGGGTGAGTCCACAAGGCGACGCAGGTAAAGAAATTGGTCTAAGTTTAACTCAGGATTTTTCGAGTTTACCGCAAACCTACACCTGTGCCGCGGGAGATAGTTATGAATCGATTGCCAGCAATCTGTATGGAGATGCCAGTTTAGCCAGTTATATTGATGCGGCGAATGGCGGCGGAACACTTATTGCTGGCCAAACCATCGTCATACCGCAACTCGTTTCGGTACATAACAAAGCTGGAATGGCCCGTCCGTATTATCAATTTCTGCAAATCATCCAAGGTTCACTCACTCCGCACCTAGATACACCACAACCCCCACAAGACGATGAGGGGTTTTTTGCCCTATTGATCTGTGCCATTGCAGTGGTCGTTGTGTGTGTGTATCCGCCCGCAATTGCTGTTATCACAGAAATTGCCGGTAGTTTGGGAGTATCTGTACCCATAATGACTGGTGTGGCCGCCGGATTGGCGGATGCCGCTGCACAAGAATTGTGTGTTGGCATGGGAATAAAAGATCATTTTTCTTTAGCAGAAAGTATA
>A1D18_00385.p01
MSQELISDQGKLVRAELDMQIMTAKAYPRNPDDFIQFATQLATQDEETAQSCFYCLSRKSKDGRVTEIKGASIRLAEIAAASWGNLHAASRIVENDGKAITAEGVAWDLERNVRISSQVKRSITTNSGATYGQEMQVLTGNAASAIALRNAIFKVIPKALIDRVYEKAVHYAVGDQKTLNNRRSVVFERFRKLGVGHTKIFRFFNKNSIEEFTLADLENLIGIGTSIKEGWLEIDKAFVLDEETTPLNVEERVKNLLNNETKN
>A1D18_00390.p01
MLKIIASEKIINPGIYNLSPEAYHQGPGISRSGLMAFKRSPYHYWYKHLNPDYISEPATPAQILGNALHTYILEPDEFEKRYFVVPKFNKVTKEGKERWQKIKSELGKKETLSIHQYQTLQHMAASLKKNKLALQLIEKAEIEQSLYWTDPDTGILCKCRPDILRNNLVCDLKTAQDGCPRSFQYAAFDYGYYIQAAMIQEALKHLKQKIIKDFLFLVIEKSPPFVISVYQLDQTSLEQGRYEFKTLLRRYQQCLETNDWPSYEIQEISLPRFAYT
>A1D18_00395.p01
MANLPNLVPHKALGNMTYSGNAKPYMNNKNKPLWDDFHSLIEQAVVHQKASLYTDLNKEMKWALGIAALRENKERVIDAEFGNLNGLVADILETKGSPQSLYKLYEHLVAVLIETHPMHDAHVAYCINHALEKEEDKQACYAAEEAQNKGGFYAEDHSF
>A1D18_00400.p01
MSKLISQYPDIKKYVSDYLSRINYLVKDLYKLKDKLTEVLFSIETQACHCSSLLDKGDTPLATLKDALKELPSRYDNKFCFLEEFSFYLPNHIKLLNESYKAYSDAEVLHG
>A1D18_00405.p01
MANVILDQFVHLKQPASDYLSQVYQISFKLNDLIEALKDLVSLIQEYTKSSHNLLDKGQISVKDFEDLNLCQITGIKHLRQAAKDIEAFNGFEIYSKALEKREVAHV
>A1D18_00410.p01
MPKLVKKSEKATLVIEMPKEMWEQLRWLSFNTKVSMSEICRKGIEKTLKENLKKFPTPPA
>A1D18_00415.p01
MLLEKIEKSINLKALKEDFRKIGVNFITAGVVGVFINHYVGIDFWTMSLTSASLTTIGAISLYLGLRKNKQ
>A1D18_00420.p01
MIIFFFLNQNKYNKENKKCLKKKQRANHDSAWKDILDAYFKEFMEFFYPEIAEKIDWITPYESLDNELQSITTDAMVGKTFVDKLIKVKSLEGKQEVVLIHIEVQGKKEDEFSKRLFQYYCKLFTKYDQSILTLAILTDNNQGWHPTDYQRNVFGYSVLTFNFKTHKLLEYHDKKQDLEISSNPFAIVVLVHLIFLETKKDPKARFLMKLRLTRLLYDRGRGRDYVINLLKVIDWALVIPKDLELEYKEKLHELEEEKNMSYVTSFEKSAIEKGLQQGLQQGLQQGLQQGREEGREEGEYLKATIIAKKLIAQGRSIQYIQDLTNLSENEIINLIELEKA
>A1D18_00425.p01
MTLTTEQQQFEENFKRGIEEGGRNCALKIAKRMLAMRNDPEFITFVLHSFIKKITGLSRQDLLELEES
>A1D18_00430.p01
MFSLFKLVNRFSFANIKSDRRFFSEISKNIVLTKSNFSMRSLKIFEFKEILSNWAVKEGWNPGKHEYLPFYLTSLNGHKGLFLNERIIASLSTVRYSKDLAYLGIYIVDPNFREQGLGQILVKATLEELTDCSLIGINAVQQQVSNYQRKYGFTSFHINSRWTGEFKMQPNFALRCSEMDIKIVGRERLDINELIDYDASIFSVPRVKFLRKWIEMPESYLLAAIKNEKICGYGVISKCRQGYKIAPLFANDKEIAQKLYASFAYFLQEKQAIVQLDVPENNQTAVKLATQLGFYKTFETTRMYKSKEPLIEKPSNSNVYAITTLEIG
>A1D18_00435.p01
MFVSLMSLIKKNCLLNPKNPALSFKGQVYSYHELTQRANQLAYYLKSKGVKKNTVVAIISKNYLERIISIIALWKLGVAYLPIEPSYPLTRINFILDDSNVSFAILDKKNEESIFFNAKHIVSILLEEDSNKIASFPTNDFPDYSELTDIAYIAYTSGSTGNPKGAIVTQSNIASIYHAWEEVYKLSYTDRHLQIANFGFDVCTGDIIRALGSGSQLVICPPEIVLQPEKLYELLISNAINVAEFTPTVLRKLITYLDQKGLNLHFMRLLICGSDSWSLKEYKYFKSFLSSKARLINSYGTTETTIDSAYFELNNQAEAFDDRLSVPIGRPFPNSMIKILNEKFEYCPPGVQGEIYIGGHGVSRGYLNRPDLTKEKFIELTLKDNEKTIFYKTGDLGYFFPDGNIYFSGRIDDQIKVMGYRVGLFEIENIINSYPSIQKIVVTTHPILKSEEKFLIAFIIYNSHFRVNDFMFFLKENLPSYCIPNFYLPVSSFPISQHGKLDRKKLCSELIDKKNDITYFQDECKKKSSITKNVEEKLIKILQSIFNVYNLKAIEHYFFNLNNNYLLQVRFLKEIELHCNLKLDQNDLIAIHTADDLKKFVEKIANK
>A1D18_00440.p01
MPEKNYLEYLKKVTLQITGDTFSETASVQDYIDNLINYFTNIIYSMPNNVYWLDKNCVLRGGNDNLAKQLNLKSGAELVGLTYEQMAQAANLPTQAFEPFRTTEVEVMKTGVPSIDKEEPPIEADGKIFYYLSNKTPLRNRKGEIIGVVGISTDITKLKETESALQIALGKAEVASKAKIEFIMNMSHDLRTPLAGIISLSSLQAEDASSARDQQYGEWIQSAGEQLLELLNSVIEVTAAEHQIESVKKENINLQQFAEELQALMQPAVVAKGLEFQINLGSLLPIVVTDRIKLKRIILNILSNAVKFTKQGKISLEINALMTKKDKAKIEILIADTGIGIAKDKIDKIFDRFYRAHPSYKAEYAGYGIGLFLVKKATKLLGGKIKVSSEEGKGSCFSLEFVFPIFHGTIDKKSHSEIEHPRQPLGLEIKGAVLVAEDNALVLYAVKNILTKLGYEVIAVTEGKAALHALQTQSFIWALLDIGLPDLDGTEVAQRYRQWEQVNKKNHLPIFALTAHAEKNIKDKCNEVDFDEVLKKPFTEKDMQTIKKFLNK
>A1D18_00445.p01
MITRSFLQSHEDQEPFIFSEDLDEQNDGFQELSQEDEPLESRSDLISIQKKSFLSYLVRGWHSAHLITRLAWWGIKHKSEVISDSLEDKTSTRLFWLAGEGIPLESWSRARWAYRIKNFIDSADFILSEMGAILLASLLLHDLMSYSLFPEERCSTSLPDILDGTAKNQISWTYHFGSDVIHEAAYWTWLGAILIPSMLGLSSVFLRNKQLRILETQDVIRSIEVALINLDKESLTFRDACLSLLPMSRLSRTLNQVKFILLWDGRKDNDQSLLISLHLKAALVNNLIELTESNYFLIRYRAMQLLAQVAASFHSENLNRFIEDPVHKAGLAQLRETILAKLRKEPINEASTRQTLAELEAACAQPISFEEMEGGALLEDRQRRGMARYFRWTLGDDTRATTQLFWIPSLLISAVTFYSVSRYLELIVKKLIDIAYYFHDKSVCENKGSYFKFLIQSERYECVACDWPFVNYQNSLTAQTCLEGLLQRKMAPREVGYYLSQLPSVPGINRVDLSQQDWSNWPVSEWEKFLLALEPMLSVPLELFNASGIVTEDNNENPTPTVQHILALTQLLTQINVTQFDISHQRLTQESFSLLLESFAYQSLNALYLMDANMTDISVSYLSELIASGFNLSDLHLAKNQIGDSGITQISQVLPNSSLRVLNVAHNLFSDLGLQKLGLGIQQSFLQSLDLSSQLLSVNGLRLFSDALKGNSSLSRLRLSHTGLADEHLSALQNCLENLEFLDVSDNSLNSKAIQFILSVSQQNLKMLIVNNNDLDEEASLLIAQELPMTSLEHLDLSKNYLREGFKNIIRVLPNSRLLSLVCEDCDLDDKAIAELTQVFSNDTLLLQSLNLNKNKITNQTLLNWLEVLPNTSLRQLHFNNNQISNSYESAPLLAQGLTKTNLTVLDLSSNRLDRNFFNELAPLLNQSSLQQLSLSDNKLETGSLKHFSEALVQLHCHRQDLNAPHLSRQEKRVFYPMKRNTDLNQLGIVNTDTDSSTLRGFCRVAASLPDVHFLESNHMTQLDWRTCQLLPANSKLVTPLEQAQGSLSNQTQSIRSKALVLGSPFLMSLLCAGGILCALVLFYGAYRASRSTYRFFRPAPSIARSESEENSVHPNLRRSSF
>unknown
GTCATCAACGCTGAACTGATATAACGAGAGATGTGTTCTACTTTTTTAAAATGAGATTTAATCCCTTGACTTCTAAGCTCTTCGATCTTTTTTTCAGCTTCAGAAAGTAAACAAATACTTCTCTTTAAACTATGTGATGGGCAGCTATCATATAGTTCAGAGAGAGTGCCAAATATTTTTGATTGAAAACGAAAAAAAAGACTTACTGATTGCTGTTGATTTTGTTTTTTTGCAGCATTGGTTGAATATCGGATGAATTTTAAAGTAGGATTTTTTAAATTTAAAAAATATTCCGAAATATATTTAACATTTTCTTTGGAAAAAATTCCTAGACGCCATTTGTTTTCAATGTAGTTTAATATTTCTGATAAATAAAAAAAACAGCCTAGTTTGATATAATAAGCAATTGCATCGCCCAAAAATCTAAGAAATTTTTCCTTTGGAAATTTGAGATAAGCCAGATCAATAAAATATTGACAATATTTTGCATCCTGAAGAATCAAACTATCAAAAAATTTTTTTTCTGGATGGCCGTATACTAATTGAGTTACTAACTCTGTGTGTTCTGACATATAGATAAGAAAATGAAGATAATGAAAAACATTCTCTGGGTCTTTTCTAAAAGCATAGTCCCAATGCCAAAGAAATAGCTGAGTATTTTCGACTGTTTTTTCAAACATCGAAGAATCCTGTTCGATATTAAGCCGTATGACTTGTTGAACTAAGCGGTGAATAGAGTATTTATCTTCATTATCTTTTGGATTAATCATGGAGTAACTACTTAGCAAATTCATAATTTCATTTAAATCCATTAGTTTAAAGCTGCGATTAAGCTGAATTACTTGAAAAAATTTTGCAGCAGAGATACTATCCGGAGATAAATAGGCCATGATATTTAAAATATTTAACGCACCTTGACCTATTTCATAAGATTTAATTTTATCCAATGTAATAATCCAAGTAGTAAAAACGGTCTTCAAATAAGGATCATTAGCGTAATCTGAAAAATTAAACTTTAAGAGTTCTTGTTGTTTTCTTTTATAAAGCTCTATGTAGTGAAAAATAGAAAAACTAGCGTCCGTGTTTCTTTTTAGTTTAATATAAGCAAGTGCTTGTTGTAATGCTAAAGGTAAGCCTTGAAGTAGTTGGTTTAATTCCATTATCCTTTCGTATTGATTATCTTCCAAGTCTAAAGATTTCTTAATCAATTCTTCGGTTTCTTGCCCTGTAAATACAGACAAGGATAAAGTAGTCGCAATGTTATTCCAATTACTATAACGCGAAGTAATGAGTACCGTTGGTTTATTTCCAGGTGTAGATTTAGGTAGATACGATTCTATCGTATGGTAATCCTCGACATTATCAAAAATAAAAAGACTTTTTTTATCTGAGAAGTAATCATAAATCTCTCCAATGTATTTTAAGTGCTGTTCTTGATCATACTGATCTTGGGTTGTAATCTGTAGCTTGATAGCGAGTTGCTGAAATGAGTAAATTAAATTTTCTTTAGTTTCTGCATCAATCCATAAAACATTATGATCATAATGATCCGCATAAAGCTGAGCATAGCGTAAAGCTAGTTGTGTTTTACCTATTCCTCCCAAACCACTAATTGACAGTTGAGAACCACTGGAAACTTGTGATGAATCGCTGCCCGATGGGCTTAATGGAGATGAGATACCTGAAACCGATAAAGTAAACCAAGTGGGCACAATAGCGGTTGTTCTTTCTGACATTAAGATATTGTGTAATCTCTCTAGAATCTCAACTCTTCCACTAAAATTTTTTACTGGCTCCCTTAAATTGAAGTAAATTGGTTTTTTACTCTCAGGCTGTCTAACTATAAATTGAGAAGCATAATGATTCTTAATTTTATTAAGAATACGTTGCGCTTCAGCAAATGCAGGATTCGTCTTGGAATGTAAAACATAATCATAATTTTTTGAAATAAATGGAAGCAGGTCTTCCGACTGAGAAAAATATTTTTCTATATACTTTTCTTTTAAACTCTCCCTCAATTCTCCATTGGTTTCTTTTTCCCAATCAAATAGACGGCGATAGCCATATCGATTACGTGGAGATTTTTTGGGAGCATAAAATTTCATAGGTTGACCATTGATATTGAATTCAACTAAACCTGTTTTCTCATATAAACTGACGGTACGAATATCATGTTTGTGCTTATCTTGTACATCATATCCTGCCACTCTCACTCTAGCTTGCTTAATATTTTTAAGCTTAGGATCAAAGAATTTTTCTGATGAACCTTTTACTACTCCTTTTTCTATTATCTCCTTAGAAATAATCACAGTCTCCTCATCCGAAGTCTTTTCTATATAACTAAATACTCGTTCAACGGCATCCTCAGCTAATTTTTCCATAGCCACTTTGTCGCCTGCTTTATCGGTTACCTGCATAAATTGACTTTCAAAGCTGTAAAAAATATTTATGGCTGCTTCAGCTAAAATAAGATCCAAATAATCTGGTTTAAGCACTGAAAAAGCGCGAGTAATTTTTTGAGCCTTATTTTTACTATATGCAAAATACTTATTACTAATCATTCTTAGTGAAGCCACTACTGAAGGAATAGAACCTACAAGGCTTTCAGCAACGCTTATACCTATTAAAGCGCCTGTTATGCCGGTTTTCAATTCAGTTTTTAATGCTTCCTCTGTTAATAGTTTATCTTTAGCAAGCAAATGATAGATCCCTAGTGTTTTTATAAAAGCACTCATGAAGGTTTCAAGAAAGATTTCTAAATAAATGGTTGGATTTTCTTTTTCAGTAAGGAGCGTTTTAAATCGTTTAGAATCAGGTTCAATCTTATCTATAGCAGGTCTAACATCATGCGATGGGAGTTCCAATTTTTTTTGTAGGTCGGGCAAAAAAGAAGGGTGTCGCTCTAGCCAAATTGGATCCTTACAGAGTTTTTCAGAAAAAAATACTCGCATTATATCGAAATATTCTTTATTACGCGGCCGGTTCAATTCATTAACAATCGAATGCAACGATTCATTTTGGTCAATCATTTTACTGAGATCGGCTGCATTTTCGAGCGCCCATATACCGCAATTATAATGGTCTTGTTGTTGAGTTAATCCAGGACTTAAACTTAAGGGTTGGATTTGAAAAGTCTCAATAAGCATTTGCGAATATCGAGAGGGTATAGGGTTATTTTTTGAATCCACATAATAAGCGATGTAATTGGCGTATTTATAAGAAATAACTAAAGTTACCCAATGTAAATTTTCTAAATTAATAATTAAAGTCAGCCGTGCTGTATTTAATTGATACGTTTGTATTTTTAATTGAAATGACTCTGAGGTCCTATATAATTGAGTTAGGGAACCTAATATTTCAAATTGAGCATTGCCCTCGCCTACTCCGAGGAATTGGTTATATTCTATTCGAGCAATTTCAGCAATATCTTCTTGACTTAACCAATAAGTATAATCACCTTTTACGGTAGCTCCAACAAGCGTTTCATCATCCGGAGCGCGTTTATTACGAGAAGAAACTCTTTGTTTAATGGGGCGTTCTATTTCGTTTACAGTATTTACATTAAGAGAGTGGTAAAATTGTTGCGTTTCATTTTTTATTAGCATAGTTAATTCCTTTTATTTTAGTTATCTCATTTCAATTTTTTTATGAGCTAATATTTGATAATTTTTTTAAATTATTCTAGTAAATTGTTAGATCAATGTTCCCAGAATGCTACTTTTCAGCTATTTAATTTATTTTTTTAATACTTAAATCATTAAAAAAATAAGTATGAATTAATAATTTACTAAAATTTAGCTGTTTTGTCGATACGATTCTTTAAATGATACAGATGAAAAATATTCTTTACATTGATCATTTCCATATAAATTTATTTCTTCACTTATTTCTAAAATATCCGCATAACTTAGTGAATTTTTGACATACTGCAAAATAGCTTTAAACATGGCTGGATTTTTATTCATCAAACTACAAACATCAGAAATTGTAATATACTCCTTGTCTAAATATTCAGTTTCAATTAAAAAAATAAAAAATTTTTTCAACTCATAATAGATTATACTATCTAAGATTTCGCGCATATTATTTTTCAAAATAAGCTTATTTTTACTTAAAAATTTAAAACAAAATTTTCCCTTATGATTAATAACTCTATTTATTAACTTTCCTAGTTTTCCTCCAATAATATCAAATCCCTGTCTATTTGAAACAAGGCTACTATCATTATTTAAATTAAAAAAATTAATGCCTCGTTTCATATATTTTTTTTCTTTCAATAAAATACCTCCATTTATTATTTTATTTTCAATGCCTAAAAAATTTACTGAGCGCTTATTTTTATTAATAAATTGCTCTAATGTTTGATTTTTATTTATTACAGTTTTTTTTAAAGAGTCTGGTAACAAACTAAAGTTTTCTAAAGATTGAATGTTTTTAAAAATAAAAGCTAAAGAACTCGGACAAAGTTGATGATCAAAATAGATAATAGTTCCTGGAGAAAGAGAACTAAAGCTTGTTAGATCTACCCAATGTTGATCTCTATTAGATAAGCGAAAAAGATGATCTAAAGTAAAAAAAGAGCAATGTTCAAAATCATATTGTATTTGTAGTCCACTATAAGCAAAAATTACAGGTTGTAAGTTTAAAGAGGCTTCTTTTATTATTTCTATACTTCTATTGAGTACTGCAGCATCAAGAACGAGTAGATAAACCTTACTATTTTTAATATAACAATCGACACAAAACCAATGCCTTTCATTTTCTATAGCAAGCTGAAAACGAGTCGGAGTTTTAGGATTATTAATACTTTTAGTTAAAAGCTTAAAGAAAATACTGAGCTCACTTTTACTGTTTTTTTTATAACCATCGCTACTAAGAACAAAAATATTTAAATTCTTTCTACGCGTTTTTTTTTCTTCAATTAAGCCATGCATTTCTTCTAAATATAAAGTAGGCGTTTTAGTCGACGGGAACACAGGTATTTTCCTCCTTATAAATTACCTTTCTGAAATTTATTATTTAGTATTTAAAAAATTAATCTATTGTTTTGTTATTCTACTTGTTTTTTTATTGTATACTCAATTTCTTTTTCTAAACGTTCAGTTTGAGCTTTTTCCAGCTGGACAAGATTTTGATTATTGTGCATCGGCCATGAGTTTCATGTGGTTAGTATCGATGGACAATTCTGGTACACGAAACCTTATTCTAAAAAATAAATAATCTATAACGGCTTATATTTATAAATTTGATATATGGCATTTTCTGTGAGAGAATATTTGAATAGCGATGAATTTCTTAGGCACTGGATTGACTTAAACACATCGCTGCTACTCTCTATCGCTTTTATAATAAAAATATTATGTCCCGTGCTTATCGATGCATTATCTCTCATTCTTATCTTATTCCTTACCTCTCATCAGCAGTGCATGCTGGGTTTCCTTCTCCGGCAGATGATTTTTTAGAAGGACACCTCGATCTCAATGAATACTTGATTCATCATCCTACAGCTACTTACTACGTACGGGTTAAAGGCGAATCGATGATTAATGCGGGTATTCGCGATGGTGACCTCTTAATTGTCGATCGGAGTTTGGAGCCTCGTGATAACAAGGTGGTAATTGCCATCGTTGATGGTCAATTAACTGTAAAACGACTTAAAAAATTAAAGAATCAACAATTTGTTTTGATAGCAGAGAACCCAGATTTTCCCGCAATTGCCGTGAATGAGGAAAATAATGTCAGTATTTGGGGAATAGTCACCAATGTCATTCATCCGTTGTAAGCATGGCTTATTTTGCATTGGCGGATTGTAATAATTTTTATGTTTCTTGCGAACGCGTGTTTAATCCCGCTTTAGAGAAACAACCTATTATCATCCTATCGAATAATGACGGTTGTATTATTTCTCGTTCGAATGAAGCCAAAGCATTAGGTATTCCCATGGGTGCACCGGCTTTTAAGTATCGCGATTGGGTACGTCGCGGCCAAATTCGATGTTTCTCTTCAAATTATGCTCTTTATGGTGATATGTCGCAACGTGTCATGGATTCCTTGCGGCGCTTGTGCCCAGATATGGAAGTGTATTCCATTGATGAAGCCTTTTTAAAACTTGATCATTATTCATACTATGATTTGAAAGCTTATTTAATCGAAATTCGCCAAAAAGTAAAACAGTGGACAGGTATCCCTATTTCAATAGGTTTAGCATCTAGCAAAACCCTCGCTAAAGTAGCAAATTTTTATGCTAAGCGGATAAGCAAAACCGGCGTTTATGATTTACGTTGTGCAGTACACCGTGATTCGTTATTAAAGACGTTACCTATCGAAGAGATTTGGGGAATTGGGCGTAAATTGACTGAAAAACTTCAGCATTACTCGATTAAAACCGCTTTTGATTTACAACAGGCCAATCCCAAAATAATGCGCCGACGTTTTAGTGTAGTGATTGAACGTATTATTCTTGAGTTAAATGGTATTTCGTGTCTTGATTTAGAAACTGTAGCGGCTAAAAAGCAGATTATGTGTTCCCGGTCTTTTGGTCGGCCTGTAACCGATTGGCAGGATTTAAGTAGTGCCTTGAGTCGCTATGCGGCGCGCGCAGCTTATAAGCTAAGGAAACAAAACTCCAAAGCTCAAGCTATTTATGTGTTTGTTACAACCAATAGGCATAAAACTAGCGATCGACAATATACGAAGGGTTTAACGAGTTCGCTAGTAACAGCAACGAATGATACACGTGAGCTAATAACCGCGGCGCAACGTGTTTTAAAACAATTGTATAAAACTGGATTTAATTATAAAAAGGCCGGGATTCTATTAATAGACATTATATCGGATTCTCAACACTTAAATGATCTTTTTGTCCAACCAACTTCACTCCGTTCAGTTGCATTAATGAAAATATTAGATGAGACAAATAAGAGTTTCGGCTCACATACACTCTTTTTTGCAGCCGAAGGATGTGTACAAGCTTCTTGGTCGATGCGATCTGGAAACCGTTCACCACGCTACACCACACATTGGCAAGAAATTATTAAAGTAATAGCTTAACCGTTGATATTGTTATCGGCAGCCATATTATGCCGGTACGGGCGGATCTAAATCAAGCGAGAACGCTGGTTAACCAAAGATGAAGCAGAACGGTTACTTAAAGAGTTACCCTCACATTTATCCGATATGGCAGATTTCTCTTTAGCTACCGGTTTACGCAAAGCCAATGTCATAGGATTAAGGATTAAGATGGAAGAATGTTGATTTAGTTAGGCGACATGCCTTTGTGAGTGCATCACAATCAAAAACTAGAACAGCAATTCCAGTACCTCTTAATGCAGAAGCTGCGGCAATTATTGCAAGACAAATAGGTAAACATATTGAATTTGTTTTTACCTATGAAGGAAACCCTGTTAAGCAATGCAATACATCTGCATGGCGTAAAGCGTTAAAGCGAGCAAAGATCGAAGCATGACTTACGTCATACATGGGCATCTTGGCATGTTCAAAATGGAACATCCTTACAGAATTGCAAATATTAGGCGGATGGTCATCTTTTGACATTGTATTACGCTATGCGCATTTAAATAGTGATCAACTTATGAAGGCTGCCGAGCGAGTATCTGGTACAAAATTGGTACATTCTGTTCAAACGGCAGCAAAAGGAGGCTAGCTGAATAAAGGATAAACTGTTAGAATGCCGGGCTCTTTCGAATCATGCGCCCGTAGCTCAGCTGGATAGAGTACCAGGCTTCGAACCTGGGTGTCGGGGGTTCGAGTCCCTCCGGGCGCACCAGAAAATATTATTTTTTCAATAACTTATCTGATTATTTAAAGCCTTATTTTTATTTAAGTATTGCCATGTACCAATTTTGTACCCGACACCACACGTTCAGGGGCAACTTGAAGTTGTTGACTATTTAAATGCGCATAACGTTGTACTGTTTCGTACGAGGACCAACCACCAAGTTTCTGCAATTCATAGAGTGAAGTTCCATTTTGTATATGCCAAGATGCCCAGGCATAACGCAAATCATGTCAGTGAAAATCTTTTATCTCTGCTCATTTTAAAGCTTTTCGCCACGCAGCGTTACATTGCTTAACTGGTTTTCCTTGATAAGTAAAAAGAAATTCCATATGTTCCCTATCTGTTTTCGAATGATTTCGATGACCTCTATGCTAAGTGGAACAGATATCGCTCGTTTGTGGGCAAAAAAAACTAGTAGAATATAAAGAATAGATCAAAAATAGGGTTGAATACTGTTTTTTAGTTAGCTTTTTAATATTGAATTAATAAATTTTAGACGGCTAGTTTATGAGGAGAAAAAAATGTCGCTATTCCCATTATCTTCTAAAGCTTCTATTGTATCTTCAGAAGAAATGCACGGCTTGATCGAAGAGAAAAAATCACGTAGAAAGGATTTAAATATTTTTTTTCTTTCTAGCGATGGCTACAAAGAAAAAAACTATACGAGTGAACTCAGTATTTTCTTTAAGTTATTAGCCAAAAATATTAACAACACTCAAATTCCTACTCGTTTCCAACTAGCAATAGAAAACCAAGGTCATTGGTTTAGTGTAGATTGTTATATTAAAAATAATCAGGTTTATCTGCTTGTTCTTGATGCCGCAGTACTTTATAGAAGCACAGAAATAATAAAAACAGTGTCTTTAAACTTAAAGCCTATAATTTTTTCTTATAGTGGAACTCAAATACAACATGATTTTGATCATTGCTCTTTTTTTACTTTAGATCATCTTTTTCGCTTATCTAATAGGGATCAGCATTGGGATGATCTAATCGGTTTTAACCTTTTTTCACCAGAAACTACTATCTATTTTCATCACGAATCATGCCCTAATTCTTTAGCTTTTATTTTTAAAAACATACAATCTTTAACAAGATTTAGCCAGTTATCCAATTCATTAAAAAAAACGGTTATTAACAAAAATCAGACAACGCTAGAACAATTTATTAAGAAAAATACTCGTTCAGAAAGTTTTTTAGGTATTGGAAATACCGTAATAAATATAGGTATTATATTGAAATATAAAGAATATACGAGAAATACTAGATATTGTCATTTACTATGAGTTAAAAAGATTTTTAATTCTTTTAATTAAAACTGGATTACTATGCAAAGAATATATTAAAATTTCTGATATTTGTAATTTGATAAATAAAAATCTAATCATGTTTAAAATTATTTTTGAGTACGCAAAGAGTTCACTCACTTACCGTGATATTTTAAAAATAAGTCACAAAATAAACTTACAGGGAAATGAGCAATTTAAAGAATATTTCTCATCAGTATTTTTTGAAGAGCCCTATTCCCATTCTTCTACATGCTTATTCATCTAGGACCTGGTGCAAGTAAAGACTCGATCATCGGCCACGGTGAATCGCGCATGAGCCCTGTTTAAACACATAATTTGTGATCCACTCGATGCTGAAATGGTGCAAGTAATATAGGGTTGCCCATTGGTATATTGTAGAAAAGATAGTTAAAATTTAATACTTTTAAACCAATAGCGGGTTTGGCTAGAATTTTATTTTGCTGTGGGACAATCCTGAAAGCATGTTACAGGCCGTAGTAAACAAACGGATTCAATGGTTAAAATATTATTTAGCAGCTTATTAAAATAAAAAATATATACCGCTTTGAGAAAAAAGACTTTGTATTTTCCATACAATTTGAAAAAAATAATAAATCGACTACCCTACAGATAATAATTAAACTCTATTACGTTTTTAAAAACCCATAGGTAGGATAGGCAAATGCCGCTTAATGACAAAAAAAATTTAGGAATAGGGATGATGTTCCTGTTTTCTGTTATTGGATTCATTCTGTCGCTATTTAATTTTTTTCTTCCGTCAAGCCCGATTAGTTATACCGGCGGGGCTGAGTTAGTAACCTTAACTACATTGATAATGACCTTATTAAGCGTGCTAATTTACTATTTCCGACGCGATAGTCATCGATGGATACGGATTGGCGTAAATACGCTTATTATTTTGTTACTGCTAGGTACATTATTGGCCTCCTACTTCTTAGAAAGCTGGTCGCTATTAGCTTCCGTGCTTTTGGTTGGCGTGGGTTGGTTTATTCAAGTTTTTACACGAGTAAAGAATGAGCAAACTTATTAAATGCATCGCACTTTTTTTTACGTGTTTTTTCACTATAAACGTTTCCGCAGAAAACACTACCTGGCAAACGTTCAATGGCGACTTAAAAGCACAGAAATATTCACCATTAACCCAAATCACACCACGTAATGTCCATGATTTGTCCGTCGCATGGACTCTACATACCGGTGATTTTTCTACCGGCAAGGGCAAATTACCTCCTACGGTATGGTCAGCTACACCGCTTTTTGTAAATAATACAATTTATGTCAGCACACCCTTTTATCGTGTTTTTGCTCTCAATCCTGCAACGGGTAAAACTAAATGGATTTTTGATCCGCATGCGGTCTTAAAAGCACTGTCGCAACCGGCATTAAAAACTCGGGGGGTGGCTTATTGGCAAGCAGAAACTATGATCCCAGGAAAAGCATGCCAGAAGCGTATTTATATTGGCACCATGGATGCAAAACTATACGCCATTGATGCTAACACAGGAAAGCCTTGTACTGATTTTGGTGTGCAAGGTAAGTTAGATATTAATCAATGGAATAACCATCCAGACCTTTGGCCGTTAGGGATTTTACAGCCACCCACGGTATATAAAAATTTATTAATTTTAGGTTGGGCAGGTAAAGATTGGACATATTCTATTGATCCAGTAGGTAATGTTTTTGGTTTAGATGCGCGAACGGGCAAGTTGCTGTGGACCTTCCAGAGTATACCGCCCGATATCGCAGCAAAAACTGGTACATCTAATGTCTGGGCCAGTATGTCGATTGATCCGGACCAAGGGATTGTCTATCTACCGATCAGTTCACCCAGTCCCAATTTTTGGGGAGGGAATCGTTTAACACCTATTCCTTTTGGAACCTCCGTCACAGCCTTAAATATTAATAACGGCAACGTCATCTGGAGTAAACAGTTAGTTCACCACGATCTTTGGGACCTTGATACTAACTCGGCGCCTTCACTCGTAGACATTAAGAAAGAAGGTAAAACAATTCCAGCATTAGTCCAAACATCTAAACAAGGGTACTTATTTATTTTAAATCGTTATACTGGAGAACCTATTTATCCGATCGTTGAAAAGGCAGTGCCTGCTTCGGATGCAAAAGGTGAGATTGCCGCTAGCACGCAACCCACAGTTCCTTATCCCATTCCAGTGGTTGCTGATAAATGGCCTGGTGTTTTTAAACTCTCTGATTGGCTGAGTTTTGGCTACTGCTCACGAAAATTAGCCACGCTAAAATACCAAGGTCGGTTCACACCACCTAGTGAACAAGGAAGTCTCATTTTTCCCGCAACCGCAGGTGGAGTGGAATGGGGTGGGGGTGCTGTCGACCCGAATAAACAAATTTTCGTGGTTAACAGTTCAATGGCTGTACAAATTTATAAATTAATACCTCGAGAAGATTACAATGATTTTCTTAAACGTCATCACACCGCTAATGTAGGAGAAGCGTATGGAATGTTTACCATGGCCGGATCGCCTTATGGATTTAAATTAGATACGTTTTTAAATCCTTTGGGTATGCCTTGTTGGAAACCTCCTTATGGTGAAATTTCTGCCTATGCTTTGAATACGGGACAGCGGTTGTGGAAAAAACCGTTTGGCGAAGTGCAACAATGGGGATTTTATATGCCAAAATCGTGGGGTAGTATTACCATTGGTGCGCCCGTCATCACAGGGAGTGGTTTAATTTTCATCGGGGCCTCTATGGATTCACGAGTACGTGCATTGGATCTTAATACAGGCGATGTACTTTGGAGTGCAGATGTAGCTGCACCAGCAGTTTCTATTCCAGCTATTTATGAATATCAAGGCAAGGAGTATGTTGTGTTTGTAGTAGGTGGCAACAGTATTTTGACGCCTAAAGTCAGTGACCAAGTCATTGCCTTCGCTTTACCTAGTCAAAGTAAATCCTGATGAATATCAAAACGATAGCAAAAATTATTATCGTGCTAGGTGCTATTTTAGGATTAGTGGGGTCACTAAGTTATTTCTTTGCTGAGAAGTTTATCTATGACTATAATCAAAGCATTCCACAATCAGAGGAAATGGTCATAGGGGCTTTTATCTTTCTTATTTCCCTTGCAAGTTTATTGTTAGCTCTCTTGGCTTTTAAGCACTCATATGCTAATTCTAAATTTTTATTCATTATCGTGATTATTTTAGGCGTAAGTTTATTTACCTTATTATCTTTTACTGCCGTGATCTCTTCGCTTGTCTCTCCCTTTACAGCAGCGCTTCTCATTCTTGCAGGTGGCATTATCGGTGATATTGGTGTTGCAATTGATCAATGATACTTCAATATCTCCTAAACGCTCACATTACTTTAAAAATGATTTTGAAGTGTGAGAATTTCGATAGATCAACGGAATTTCTTTGCATAAAGTGATGTTATCCATTGCACGTTGAATCGCTTTTTGCACCACTTCATGATGCGGTGACAAATCACATACCGGATCCGCCGCACGGGCATCGTTAAGCAGTAAATGCGCTTGACAACGGCAACCACCAAAATCTTTAAATCGCAATGTACAAGATCGGCAAGGTTCTTTCATCCATTTATCGCCTCGAAACCGATTAAACAACGGGGATTCATACCATATCCAATGTAGGCTATTTTCATGTACTTTCGGAAAAACCAAATTCGGTAATATTCTCGCTGAATGACAAGGTAAAGCATAACCATCGGGTGTAATAGTTAAGAAAATTTTACCCCAACCATTCATACATGGTTTGGGTCGATTACTATAATAATCTGGAATAACATAATAAATCTTGGCTTTATCGCTATAACGTTTCTGATAGTCATGTGCAATGGCTTCGGCTTTTTTTATCTGTTCCAATGTGGGTAACAAGAGGTCGCGATTCACGAAAGCAAAACCGTAATATTGCGTATTCGCTAATTCAATATAATCGGCCTTTAAATCCAAGGCTAAATCTAATATCTCTCGAACTGAATCAATATTTAATCGATGAATAACGATGTTTAAGGTAAGATTAAAATTCTGCTCTTTGGCCTTTTTTGCCATTAATAACTTATGCTCAAATGACTTCGTTCTTGCAATGCGGTTATTTAATTCTTCTGTACTGGCCTGAAGACTAATTTGTATACTATCTAAACCTGCATTTTTTAATCCTATTAAACGACTTTCATTGAGTCCTACCGTCGATGTAATAAGATTAGTATAATAATTTAATGCGTGGGCTTCGCTGACGATAATTGTTAGATCTTTTCGTAACAGCGGTTCACCACCCGATAAACCTAATTGAACAGCGCCCAATTCTCGTGCGTCCCGCAGTATTTGTATCCAACTTTCCGTATCTAATTCTTCTTTACTTTTAATAAATTCGAGTGGATTCGAGCAATAAGGACATTGTAAAGGACAGGCATAGGTGAGTTCCGCCAATAACCAATGCGGTGGCAATAGAGTTTCCTTTGCTTCTTGCTGATTTCCTAACATTTAAACAACTGCTAACCACCCTTTTTGCAGTGCCTCTGTTAAAAAGTGATAAGTATCTTCTGTTAGATCGATTATCGCACCTTGTGTATATTTACTTTGTAACACGGCAATTATGGCTGAAATAGAGCGACCACCGTCACATAATTTTAGGATTTCAGCCGCACTTGTATTTAGCGTTACCATCCCTTCTGGATAAAGCAGCACATAGCACGCTTGGCTTTTTTCCCATTGCAAGCGAAATCCCCCAGCAAGAGCAATATTTGCATCTAAACTTAGTTGATTTTCCATAATGCGTATTATGTATCATCCTTTGAAAATGTGATGGGAGGCTGATCAAGTACATAGGCTAAGTAAAGGTTGTCTGAAATTGCCCAAAGAATTTCTAATTTAAGCGTTAAAATAGCCAATGCTTGTGTTTGTTGTTCTTGTGTTTGAAAATTTTCTAGCGTTAATTGTAAACCTTTCGTGACGTGATGATTTATTTGATCTAATCGACCACGAAAATAAGCCAATGCTTTTAAATCAATCCATGGATAATGTGTTGGCCAATTCGTTAAACGTTGGCGGTGAATTTCTGGCGCAAAAAGCTCCGTCAACGATGAACAAACGCTAGCTTGCCATGTACTGGTACGCGCGAAATGAACATAAGCATCGACTGCAAAGCGTACGCCAGGCAAGACATATTTCATAGACCACAGTAAGTCACTGGTCAGGCCACACGCCTCTCCCAATGCCAACCAGGCTTCAATACCACCTGGATTAATGACATCGCCATCGTGTTCAATGATTCGTTTTACCCATTCTCTGCGTATCTCGCGTATAGGGCAATTAGATAAAATAGCCGCATCTTTTACTGGGATATTTACTTGGTAATAGAAGCGATTAATAATCCACTGTTGAATTTGTTTCCGGGTCAATTGGCCATCATTCATTAACTTATTGAACGGATGATAGATATGATAATATTTTTTAAGGCTTAAAATTTTTTTTTCAAACTCCCTCTGAGACGATAACGCTATGCAGGATTCAGTGTGCATAAAGCAGAGTTCCTAAAGTAAGATATTCATTCCATCATAGGCTATTTCAATGTTCGCATTGTTTAATTGGGCATGTTCAGGAGAGGTTGTATTAAGTATCGGATTCGTATTATTCACATGAATGACTATTTTTCTTGGTTTTTGCAATGCATTCAATTTAGAAAGTAACCCTTCCTCACTGGCTAAGGCACAATGACCCATCTCAGTTGCTAATTTGTTATTTATTCCGCAACGTGACATTTCATCTTCATGCCAAAATGTGCCATCAATTAGGACACAATCTGCATTATTCATGCTTTGAAATAGTCTTTCATCAAACTGCGCAATAGCCGGCGCATAAAAAAAAGTTTTCTGTGTTAGCTGATCTAAAATAATCAAAGCCGTATTCGCACCTTGTTTAAGATTGTGTCTATAAGGCGAATACGGTGGGGACTTTCCCGGCAAATCGATAGGTGTCAATACTAAGTTTTTAAATCCTTGAATCGTAAAAGCGTGAGAAACATTAATACGATTAAAATCAATAACGCAATAATTTTTTAAAATTTTAAACAGTGGAAAATGGTGTGTCAGTTCCTCTTGAACCAGTTCTGTACAATAGATGACTAATTTTTCGGCTTCCCGTAATGAAAGTAATCCAGTCACATGATCAATTTGGCTATCTGTCAAGATGATGGCCTGAATTCCTGTATCACGTAACAGGTTACTTTGTTGCGCTTCGTGAAAATCTTCCAGTTGTTTGCGTATATCAGGCGACGCATTGATGAGAATCCATTTTTTATTGTCCTCGCTGACAGCAATCGAAGACTGTGTACGTGAAACAGCGGCTATCGTTTTTACTCGTAGTCCTTGGCAATTACTGCAATTACAATTCCATTGCGGGAATCCTCCGCCCGCTGCTGATCCTAGAACCTTGAGTAGCATTTTTTATCCATTCCGGATATCATTATGAGTGATATATGTACATGTTTATCTCAAAGCCAAAACGCATCTCAGTATAAACAGGTTTAATCCATTTCATCTCTCATTGGTTCCTTTTGTACTTAAGGAACTCACATTATAGTAGGTGCAGCAGTATCATGCAAAAAGCCTAGAAATTCAGAGGGCATACATGGACTTGATAACTGCCATACTGATTATTTTTTTATGCATTTACTTTAATTTTTAATGAGTCATCCATTATTAACTTCAGGAATTAATAGATAAACTTATATTTACTCTTCATCAGCGTGAAAATCTAATTCCTAGGAATATCCTTCTATTATAGTAAGTACATCGAGCATAAATTTAAACTTATTAAACATTCAATATTTCTCAAACTTTCCGATCCATTTAAAAAAAATTACAATTTTTCTTTAACATTTTCCATTTGAAAAAGTATTACTGACTGCTCTATAGAGCAGCTTTTTCCTTCTACCTGCTCTTATCATTAATTTCTAGGTTAAATGGAACTAAATTTATATTTTAGTTATAAAAATCAAAATAATTAGCTTTTTAAAAAAAATGTATGTACCAAAATTGTATCTGGATAAAATGGAAGAAACAGAAGTTCCTGTAGTTTTCAGTAGGTTATTAAGTTTGCAAGGTATCGCAAGTGTTGATTATTAATTGTTTTTTACTTATACATTCAGGCTTCGAACTTGGGGGTCGGGAGTTCGAGTCCTTCCGGTCGCACCAGTACAATCTTATTTTTTCAATAACTTATCTTACTATTCAAAGGCTTATTTTTCATCTATGTATTACCATGCACCAATTTTGTGCCGACACACGTTCAGCAACCTCTTGAAGCTGTTGACTATTTAGATGTATAAAGTTGCACTGTTTCATAGAGACCAACCACCAAATTTCTGCAATTCATAGAGTGAAGTTCCATGCTGTATGTGCCAAGAAGCCCATGCAGGGCGAGTCATGCCAGTGAAAAATCTTCGATCCTTGAACGTTTTAACGCATGTTTCTTATTACTCAAGTACGAAATGGAAAAATATCAATTTCTAAAGCTGCTGAAATGAAGTTTAAAAGCTAATATATTAACTCAATTTAGGAGAAGACATAGTAGTATCCCATTGATCAATTTTAGAAACCTGACTCTTTATTGCTTCTGAATTCAATGATTTAAAGAGCTGATGAAAAGAATGGGAAACTAAAGTATCACTTTTTCCTGAAGAAATTTTATTTAAAATAGTTTCTGTCAAGGTTTTACCACCTATAATTTCTTCTTGAGGCAAATATTTAATTTTTAGAATCTGTTCCTTCCAGTAGGCTGACAAATCTTGATGCTTTATAAAGTCAGGTTCTTCTTCTTTTAGATTTTTTAATAATAAACGAGAAATAAGCCATTTTGCTAACTCAATATGGTTATGCAGATAGGCTAAATTTAATGGAGTAAGCCCATCAATATCAGTCGCGTTAAGGTTGGCTCCATTTTCTATAAGCAATTTTGCTACCTTAATAAGGCCTTTTTCACATGCCCAATGAAGAGGTGTCCATCTATGATTAGAAATTGTCGCATTAACATTGGCCCCTTTTTTGATCAGTAACTTTGCTGCCTCAATATAACCATTTTTACATACCCAATGGAGCGGTGTTGCTCCATCAGCATTAGCTGCATTAACATTAGCGCCACCTTCTTCTATAAGAAGTTTTATTAGCTCCTCATGGCCTTCTATAGATAGCCGATAGAATAAAGGTGCTTCAAAAAAAGTCGCATTAACATTGGCCCCTTTTTCTATTAAAGGTTTAACACGTTGTAAATCATCCTGCTTAGCAGCTGAATAGAGTTCAAATACTAACGACATGCTATCATCCCAGTAAATTATTATTTAGTTTATTAGATAATATATAATTATTATTAAGCTTTGTTAATTATTCATGTCCTGCGAATACTTTTTTCAGTACGCTATATAAAGGTTTTTATCGATCTTTTTTGTTTGCTGAGTCCTGTCCTCATAATTTTTTTTCAAATCACCAAAATCACTGCATAAATCTATTTTTCTAAAAAATTTAACAGTCTACAATAGAATAAAAAATAACCAACGTAAAAGCGTTTTATGATACTTCCGCATTCTGAAGTTTACAAATTTGATCTATCGTCTAATAGCTCAAAGAATGTATTAAAGCAAAAGTAGTAGCATTACTCCAGAAAAACATCAAAACTATCGTGTGATTAACACGCGCAGCAAGGATATTATCGCACAAATTAGGTAGATACAGCAGTTAAATGGATGGGGGTCATGGTAAAACAAATAATACCTGCTGAAGAAACAAAAATAGTTAGAAATAAAGGTCGCTTATACTAGTGTACTTACTTACGGGTTAGTAATGAAACTTCCTATAGTTGGAGTAAGTTATGCTTAATCCACTCTCTGGTAACAAAAAATAACGGTTTTTTCAGTATCCCATCAATTTAAAATTAAATTGATGGAATACTTTTATTTCGCACACCCTTATTCCTCGTGGGAACATGACTCAATGAAAATATGGATGGGCTAATCAGACAGTATTTAAAAAAAGGCTCTGACTTAAGTCACATTTTAAATAGGTCACCTTACTCATCTCTTTGTGTCACATTAAGCCTGAACTATTCCATATGATGTACATATCCCTTCTCTTCATCAGCGTCTCCTTCAACGAGAATTAAAGAACCCAGGATTGTTGGAAGGCATAGAATGATCCAATGTGAGGGTTGTTGTTGTAATTGAAGCAAGTCATTCATTATTTTTTCTATTCGTTCTTCCATCTTTGCGTTGCTTTGTTCAAACTCGGCCCTATCTTGTGCTCGTGTCGATTCGAATTTAGCTTTATCTTGGGCATGTTGTGCTTCCATTTGTTCTATCGTTTCTTTAGAGTTTTTTAATTCTTCTTTTAATTGCGTATTCTCTATTAAAATTCCACCTTCCTGTTGCTCCCATTCATTAAATAAAGCACTTTGATATTCTCGAGTTGATTGGAGCAACTGTTCAAGCGATTCGAGTAACTTAACATTAAATTGATAGCCTCTAAACCATTGCTTTTTAGCACTTTCTACTTCCGTGTATAATACTTTGATAATTGCTTCAAAATCACTCAGACTACTATGTGTAATAGGATTTTTTTGAGTGCCTGCCTGGGCTGCTTGGATAACTAATCGAAAATCCTTTTCCCAATTTTCTTTTTTTGTTTCTACTCCAATTCGTTTAAATAGTTTTAATAAAAAGGGCAATTGATCCACTTCTAATAAGGTAGTTATAAATTCATCTAAGTGAAGTTTGATCTTTTTTAATCCAGCATCAATTTCGCCATATCTTGTGGATAACCGAGATATAAAGGGAAAAAAAGCGCTTAAATCCTTTTTTACATGATTAAGAATTAATTCTTTATAAATTTGTTCTTCTTTATTCGAGTCCGAAAAAATCTGATATAAATTGAAAATTTAATGGTTTACTCTCTTGGTTTTCTAAAATATGGATATTTTCTAATTTAATTACTTTCCATTGATTTATCTCAAAAAGATTTAATAAGATGTTTTCAATCGCTTCGGCCGCATATTCACACCCTCCTCTTAAGGGAAATTCTCCCTTCTCCATATAATTTAAAATACGAATTTCTTTATCGTCAGAATTGAATTCAAAGTGATTTCTAAGTGATGCAGGGAACTCTTCTTCAGTCAGCGATCCTGATAAAGCAGTCGTTTTAATCTCTTTTGAATCCACTAATTCCTCCCTATAAAAAGGAATCAATTCAACATCATGTAAATAAATTTCATAGGAAGCGCTATCCGAAGGATAGATATGATCGCTTAGCTTTCGCAGCTGTTTTATCGATAATTTGGAATGAAAAAACTTAAATCAGCCTGTTTTTAAGAAAAAATCAAATGCATCTTCAAATACATCGATACCCATTATATTAACTCCTTTTATTAAATTTGTTTTTTCAATTAAGTATAAATTATTGAGAAATAATTTCCTAGATTATAGGAGTTATGTATTTTTCAAGGTTATTCTTAAGTGCGTCTTTCGCTAATGGCGATAAAGTCTTTGCTTTTAAAGGCACATGGAAAAAAAACATATTATAATTTACAGGTATTTTTTGATTATTTTTTTCATCTATAATTTTTTTAATAGCCTCAATATTTTTTTTGGTAAGCGACAAAGAATCATTTTTTAATAAGAATTGAAATACCTTATTTAAGGATTCTTGAAAAGAAATAGAACTTCCAAGGGTAATATTGCAAAAAGGTGATTGTATAAACCATTTTATAGCTTCATATTTAATTTTGTTTGAAAAGAGTATTTCATGTACGCGATTTAGGTAAGGTGCATAAAGTTCATAAAAAAGCTTTGCTTCTTTTCTTAATTCATTATCAAACTCAAAAAATAGCTGGAATTTAGGGATCTGTTGCTCAAAACTTCTCGTTCAGAATAAGAATAGCTTATTGTAGAACTCGCTTCTAAAAATTCATTGAACATTAAATAATTTTCTATTTTTTTTATGAACGCTTTAAAAAATTCTGCATCATTTTCAAGTTCAAATATTTTATAAACTAAATTATTTTTAAGGGAATGGATAGTATCAGTTATAGATTCTGAAAAGAAAGGCTGCGCAAATAATTCCTTTAACTCTTTAAAGCCTTGAAGTAATTCACCTTTTTTAGAGTATTCCATAGAGCATATTATATTATACGTAATTGAAAATTTATCTTTTATATTCATAAATAGTTTTTAATTTGCTTCAAAAATTAACTTTATCCTATAGATTTACTCTTAACGATTTATTAAACCTAGCCTACTCGATAAAGTATCTTACTCTTTTTGAGAGCGCAATTTATAATGACATTATCTACTTATCGCTAGCTTTCTTTAGATCCAAATTGAGTAGATGGATCTTAGCAATCCCCTTTCCTTGTAGCAATCTGACAGATGAAATTTATTTTTTATCAGGTTTTTATATTTAAAGCTATTTTTAATTATGCAAAGAGCTCATTCACTTACAGTGATATTTCAAAAATAAGGCAAAAATAAAGTAATATGAAAATGATCAATTTAAAGAACATTTCTTATCAATATCGGAGCTTATTGCTATTTTCTACGTGCGTGTTCATCTAGGCGTGTAAAAGATAATTATTATTCATTAGAGATGTTTTAATCTATTTTCAAGTGCCAATTTGATCAGTTGTTTACATAATTTATCAGATTTTGACATTTTATGAAAAATAAAGCCATTTGATTTAGGTAAATTATTTACAAAACTCTTTCTCTTATCATATAAAATAGAAAAAAAGCTGTCATAATTAAAAAATTTACCTTCTTTTGTTTTTTTATCGAGTAATATTTCACAATGATCATTAAAATATTTTTTTTTAGAAAGGTTTATATCTTGAATCATTAAATGATATATCTCTGTTAATTTTATAGAAAATCTTTTTGATTCAAAAGTAATTAGCGTAAAAAGATTAGTATTAAAAAACCATTTAAGATCGTCTGTTTTTATCTCTTCTGTTAGAAGAACTATTTTTAACCTATCTAATTCTTTAAAGTATTCTACAAAAAAATTCTCTTTTTCCTCCATTTTTTGAATAGATAATTTAATAAATTTTTTTAAATCATCTGCCAGATTAGACAATAAATTAATTATACATAAATGCTTTTCTAGAATAATTTTTTCTCCTTCAGAGTAATTTATATCTGAGACGTTTAAGATTGCTTTGAGAATGCTAGGATCTAAAATTTTCTTAATAATAACTTTTAAAAACTCAGGATCTTTATCTAGCTTGAAAAATATATAGACTTGATTTCTCTTGAGCTTTTTAATGACTTCCATACAAGATTTCTCAGATATAGAAGAATCGAGTAAACTCATAAGTGCCTCATGTTCCTTCATTAAAATGACTGTATTTGGATAAGTAGCGAGATTAATTTTTTTTAAAAAAAAGCGAAGTTTTATTTTAATTTCCATACTAAAACTCAACTGGTTACTTTTACCTTTTTAGTTAAATTATATCTGGTTGATTCTTTAATTTCTATTAAATAAAAACTAATAGATGATGTATCTTTATATTTTTTATAAAAAAAATTATGATAAAAATATCTATTTACAAAATTTTGTTTGGATCTAATTCTGAAAATAGAACGCGTATATAAATCTCATCAGAAAATTGCTGAGATAAAATTTAATAAATAATTAATTTCTAAAACACGATGTCACACTTAAATTTAAAGCTCTATCATGCTTAATTAAATTAAGTGGTTCAGTTTGACATTCCACCTCTCGAGGTAAATTATGAAAAAAAGATGATGGGAGCATTTGAGTTTTATTAAGGTATACCTCTTTTTGTTTCATAGCAACCTCTGCTAGCAGAGCAAGATCGGAAGTATCTACTATTTCTTCTTCTGATTGTCTACGGTCGTTTTCTGCAGTTTCTTTTCTTAAGCATGGTTGCGCATTGTTAGATAAAATTCTGCATTGATTGGTTTCTAATATAATATTTTCAAGTTCTTTTTTAATCCTTTTGCTCTCTTCTTTAACCGGTCTAACTTGAATATATTGTTCCAAAGTTCTCCCACATTTATTTTTTTGTAAAAAATCTGCTCCATTTTTCTTCAAAAATTCTAAGATTCTAGGCTGGCTATACAAAGCAGCATAATGAGCAGGCGTGTTCCCTTGCTCATCGGGTATATTTATATTAACGCCTTGTTCTAATAAATATAAAAATACCCTATCACTGCCATATCTTGTCGCAATATGTAATAGGCTTTGTCCATTTTTACTGGAAACCGCTTGATTAAGATCATAATCTTCACGGATACAACTTTTTAAAAAATCTAATTCTTCTTTTAGTTTTACTAAATCATTTTTCTTAACAGCTTTAATTATATTCATGATTCCCATAATTTTAACCCTTATATAAATCTATATAAAAAACATAATAAAGCATAAATATAAAAAATTAAGGAAATATTAATACCTGAATAAAGCACCTTGATTCTTTAGAAAAACTAGAATGACATCCTCTACTTAGAATATTTTCGTATAACTCCTTTTAGACTCTTAAGTAAATCAGTCCTATCAGTGTTTTTTTGTCAATTTTAGCCGCCTGCACATTACCGACTATATCAAAATCAATGTGATTTTCAGCATCCATTGTTTTTTTATTTTTTTTGGTTAACTTGTTTCAATATCGGAAAATTGGCTTCCTGTATCGTTGATAATAAAATTTTTGAGATTTCACAGAGCTGTCCACTTTTTATTTTACCTACCAATTTCGCTAGCAAAGCAACTTCATTAAAGTCAGCATTAATTTCTGACTCTTTTAAATCTTTCTCAAATTCAGTTATGATATTTAATGCGTAGGCTTGTACTTCTAAATCAGAGAGATAATTATCTTGAAAAAAGTTGTGTTTTTTACCTGTTTTTTTTCTTACCAGCATATCAACTAAATACAACGTATTATTCATATGTAAATAATCAACCTTAAACTTTTGATCATTCAAATTATTATGCGGACAAGAAATTGGCTTGAAAAATCCAAGTAAATTAAACCCCTCTGCAGAGTTGATATTTACTGTACGATGTTTTGAAGGCAACTCATTTTCTAATTTAACCTCTACATGATGCTGTCGAGATATTTTTGTTTTTGACTCTAAATCTTTTGCTAAAGGGTTAGGATCTATCTGAACAACTTCTAGCGATTTGTTACGTTTATAATTTTTTTTTCTTAGATATTGTATTATCTCATAATGGCGATTTATGATTGCCAGGTTTATTGGAGTATGCCCATCTCTATTTTTTACTTTTAAAATAGCCTTTTTTTCCAACAAATATTTCACTATTTCTAACGAAAACTTGGCATCGCGAATGGTCATAGCGAAGTGCAGTGCTGTATTTCCCCTATTACCTGGTGTATTTAGATTCACCGTGCTCTGTTCAACTAGATAATGAATCACTTCTAAACGATGGTTTAAAACAGCCACATGTAACGGAGTATTCCCTTCATTATTTTTTATTTCTATATCCGCCTTTTGTTCCAACAAATATTTCACTATTTCTAATGATAAATTGGAATCACGAATGGTCATAGCGAAGTGCAGTGCTGTATTTCCGCTATTACCTGGTGTATTTAGATTTACCGTACTATGCCCAACCAAGTAACGAATAACTTCTAAATGATAGTTTAAAACCGCAACATGCAACGGGGTATTCCCTTCGTTATTTTTTGCCTCAACATTGGCACTATGATCGAGTAAAATTTGCATCAAATTGATATAACCTACTATACCTACCAGATGTAAGGGTGTATTACCTTGATTATCTGTACTTTTTAAATCAGCACCTTTTTTCACTAAATATTTCACTATCTCTGTATAACCAAACCAAATAGAAAAAAGTAATGGTGTACGCCCGTATAAATCTTTAATCTCTAGATCGATATTTTCTTCTTCTACATGGAATCTAACTAAACTCAACTGACTTTTTTTTATCGCATCAAATATACTGCTTATAGTTAGATTTTTTTCCTTAATTAAATACCTAATAGTCAAAAAACTACCGCTGTTTTCAGCTTCCTGTAAAATGGTTTCATTCTGATTATTTTTAGCTTTTATATCGGCTCCTTGCTCGATTAAATACTTTGTCAGCTTTACGTAATCATATAAGGCGGCAATATGTAATGGCGTACTCCCGTTATTATCCCTTGCATTTAAGATAGCACCGCACTCTATTAGATATTCGACTATCTTTAAATTATTCCTTGAAACTGCTAAATGTAAAGGCGTATTACCTGAATGATCTTTTGCCTCAATATCAGCACCTTTCTCGATAAGATGCTTGACTATTTCTAAATAGCAGCTTTTTGAAGCTTCGTGAAGAGCAGTCCTATTCGACTCGTCCTTTATTTCTAAATTAGCTTTCTTTTCTATAAGATATTGAACTATCTCTAAATGACCATTTTTTGCAGCATAATGCAAAGGAGTACGCCCTTGTTCATCTTGTACTTCTAAATTAACTCCATTTTCTACAAGAAACTTCACTATCTGTAAGTGATTATTTTTGGAAGCCTCATGAAGAGGAGTGCTACCTTGTTTATCTTTTATTTCCAACTTTGCATTTTTCTTTGTAAAATATTTAACTATTTTTAAAGATCCGCTTTTGGAAGCCTCATGGAGAGGAGTTTTATTCCACTCATTCCTTGGCTCTAAATTAGCTTTTTTTTCTTCTATGAGATATTTAACAATTTCTAAATGGCCATTACTAGATGCTACATGCAAGGGAGTAATACCCACCTCATCTCTTATTTCTAAATTTAGCCCTTTTTCTGCGAGAAATTTTACTATTTTTATTTCTCCACTCATTGCTGCATAATAGAATACCTGCTGGTATATATTATTTTTTATTTCCGAATTAACCGCTATTTTTTCTACTAAATATTCCATTAAAGCTATATTATTATTCAAGATAATTATCTGTAGTGGTGTCTTATTTTTATTATTAACGGCTCTCCAATTAGCATTTGCTTCGAGTAAATAATTAACTAATTCTAAATCATCCATTAAAACGGCAATATGTAAAGGGGTATTACCCTCATTATTTTTTGCTTCTAAGTTTACATTTTTTTCAATCAAATACTTCACTAATTCAGGATAGCCATTGCTAATAGCAGAATGTAATGGCGTATTATTAGCACTATCTCTAATCTCTAAATTAGCACCGCTTTCAACAAAATTCTTAACAAGTTCTAAATCTCCTCTTAAGGTCGCAATATATAAAGGAGGCATATTTATATTCGTTTTATTTTCTGGATTTACTTTTTTACTCAGTAAATAATTAACAATCTCTGTATAACCAAATAATGTAGCATAATAGAGTGGGCTATTATGTTGTTTATCCATTGATTCTACATTAGCTCCTTTATCAACTAAATACCGAACCATATCTAAATGACCATTTCGAATAGCATAATACAATGCCGTGTTCCCTGCATTAGTTATTTTGTTAACATCCATGCCTTTTTTGATTAAATATTCTGCTATCGCTAAATTATTTTCTTGAGCAGCATAGTGCAAAGGCGTAATACCATTACTATATTCTTCTTCTAAGTTTGCTCCATTTTCTATCAGATATTTTACTATCGCTAAATGCCTATATTGAGCCGCATAACTCAACAGTGTATCACCTCGTTTATTAATGATATTTAAATCCGATCCACTCTCAAATAAATATTTAACGATATCTAAATGACCGTATAGAGTGGCCAGGTGTAATGGTGTATTGCCTATAATTCTGTCCTTTACTTCTAAATGTGAACCACTTTTTAGTAAATATTTTACTATATTGAGATAACCGTATTGCGCGGCAAGATGTAATGGTGTACTTCCATCTAAATTTTTACTATTTATTCTAGCACCTGCTTCCACAAAAAACTTTACCGTACCTAAACAACCGTGTCTTACCGCTCTAAATATATTATTGATCACTAGATTTCTATTTATTAATTGCGAATTACATTGTCGGCTACGAAAACGAACTAGGTTAATTTTACTCTGTTGAATGGGATATTTATTCTTTTGTAACATTTTCCAAACTCCTTGTTAATTTTTTTACATTCCTAATTTTTCTAAAATCTATGTGCAGAATAAATATTATCTCTAATATTTTATTAAATAACAAATAAATTTTTTTATTCAAATTAATTTAAGAAATTATTTTATATCTTTAATTATTGCTCAAATACTCTATCTTGCCAACTAAATATAATGCTATTTTATATATAATTAAAAATAGAAAATTTTTTAATCTTTTTCTTACGTTATTAAACCTATTTAAGGGTAATAACACTTATTCAAATAAAAAATAAAAGCTGATACAGTATAACTAACAGAAGAATAAAAAAAATGATATTAAATACTTAATACTTAATCAAAACTAATAAGATGAACAGCTGAACCTCTATCGAATACGAGTAAATCGGTATCCGTCATATGCGATTTAAATTAAGAAATCAATGAACTAAAAAAAACGCATAAAAATGTACGCATAAAATAAAAGGAAAAATAATAATGGAGAAAAAAAATGAAAATCCAAAAACTTATGTTCAAAATGTATTAGACTCTTCAAGTGACAAGATACTTTATCGAGTTATTAGAGAATCTTTACTCTCTTATGAAGAAAATAATTCAAACTACGCTATTTTAAGCACGCGTGTTAAACGAATCAATAATGACGAAACGCTTGTGGAAGCAACAGTAAAAAACCAGTATAGCTATTGGTTAAGTCAAGAGGATATCGCTGAGATCGCTCGCTTAGAGTATAACAATTATCATAGAGAGAGCGATGCTACATTTGAAGTATTAGGTTCTATGCCACAGCTATATATTACCTTAGAGCTATTTCAGCTTAAAATACGAGCCAGTAAATTAGCTTCCGCTCGACTTACTTTAATTATTAACTTAGCGAATTTACATTGGGTGACGTTAGTTATTGCTTATAAAAATAATCAATATGTGGGCTATTATACCGATTCAAAAGATAATCCTATCCCGCCTGAGTACTATCAACTACTTTTAAATGCCTTCCAAATATCCTCGTTAAGTTTAAGCCCTGGTTTTATTCAACAAAAAGATGACTCCAATTGCGGTTTATGGGCGCTCGAAAATGCGGCTGACCTGAATCAGATGATTGATCAGAATCAATCCATACTCTGGATAATTAATAAATTGAAACGATCACGCAGTAAAGAATATTTTAATACGAGAAGGGAATATTTTGCTGAAAAACTCCGTGCTGATCCAGCTTGGAATGAACGACATCCACTGCTCTCGCAAGGCCTTATCGTCCAAGAAGCGTTACCAACTAAAACTGAACCTGATCCTAAACGATTTAAAGCGATGATTAAAGATGAAAAAGAAAAAGTAACGATTTTATTAGAGACGTTTGTCGAAACCTTTATGAGTGCTTTTATAAAAAAACTTGGTGCCTATCATTTATTAGCCAAAGGAGAAAGCTTAACAGAGGAAAGTCTGAAAACTGAATTAAAAACAGGGTTAACCGGTGCGTTATTAGGGATAGGTATTTCTCAAAGCCTTATGGGTTCAATTCCTTCATTGGTGACTTCGTTGAGAATGATTAGTGGTAAATTTTACCCCTCTAAAGATAAAGCCCAAAAAATTACCAAGATTTTTTCTGAAATTAAGTCAGAGCATTTAGACTCTATTTTATCTGAAGCAGCCGTGGATATATTTCACAGCTTTGAAAGTCAATTTATGCAAGTAACCGATAAAGCGGGCGATAAAGTGGCTATGGAGAAACTAGCAGAGGATGCCGTAGGACGGCTGTTCAACGCTATAAAGAAATATTCCAACCTAGATAAGATTATTTCCAAGGAATTAATAGAAAAAAGTGTGTTACAAGGGCCATCAGAAAAGTTTTTTGATCCTAATGTTAAACGAGCCAGATTACGGATTTCAGGATACATCGTACAAGATAATAATGGAAAAGCTATTAATACCGCCAACTTATATAAAAAAACAAGCTTAGTTGCTCTCGATAAAAAGGGCCAACCTCATAAATTTTATACTCTCAAAAATTTACATGATCGCCCATATGGCTATCGGCGTCTTTTTGAATGGGAAAAAAAGGGCAACGGAGAATTGAAAGAAAACTTGAAAACCTCGTATACAGAGCAGCAATTTCTTCAAACTAAAGACATTTTTCAATTTCGTTCAAGACGATATTATTATCTTTTACATGCCGAGACAAATCAAGTGGAAGCACGACGTATTCTAGATAAAATTAAGAATCGATATCTTCCTCAAATTTTGAATAGAGAACCTTTTAGTAAAAAGCCTATTTTTTTTGATTTAAGAAAACCAATAGAAAATTTTAGCGGAAGAATAGAGGTGCTTAAAACATTGCATCGTACCCTAATGTCAGAGAGAACAACCGCCATCGTACCCAATTGGGCTACTTTATCTATTTCGTCAGCTGAAAATAGATTGAGTACATCAAATAGCGACTCGACATCAGCCTCAAGTGGCTCCCAATTATCAATTAATGGTTTAGGAGGAATAGGCAAAACACAATTAGCATTACGCTATGCTGAGCTTTATGCGAGTGACTATGATTACAATATTTTATGGATTAATGCAGAAACCAAGGAAAATATAGCGTATTCTCTCAACAAACTAGCGACAAGACTGCACATTGCAACCAAAGATTGTTATAGCCAAAGAAAGAGTCTAGAAGAAATAGTAGAAGAAATCTATGAATATTTTTCGGACAGAAAAAGTCTCTTTATTTTTGACAATGTTGAAAATTATCGCGCCATAGAAGCCTATTTACCTAAATCTATGCTAGGCAATAAACCGACTTTGTTAATCACTTCTCGTTATCGTAATTGGGAAAATGTTGCTCCTACTTTGTCACTTAATATTTTTACTGAACAAGAAACCGAAGAACTCATCAAGAAATCATTGAATTTAGGAGAGGATATTCCGCATGAAAGAATAAAGGAATTGCATCAATTGCTTCAAGGCTTACCTTTGGCATTACAACAAGCACTCGCTTATATCAAACTGAGAAGAAACACCGAAACTAGTTTTTCTTTTCATCATTACATCGAACTCTATAAAGAAAAAACTAAAGAATTATTAAATTTTAATTTTGTAAACTATTCTAACGATCCCTACCTAGAAACAGTTTTTACAACCTGGCTCATTACATTATGTAAAATTAAAACCGATCCGATTGGTGATGATGCGATAGAAATTTTAAATATTATGGCCTATTTAGATCCTGATAATATTGCAAGTAAAAAATTTTACCATTTGAATACTATCAATCGTCGTTCAAATTTATATGATTTAGATACTATTATGCATTTATTGAGTAGTTATTCCATGATTAATACCAGAGAAAAGGAAAGTAAATATACGATTCACCGATTAGTTCAACAGGTCATACGGATTAATCTCGAACAAAATAAAGCAAAGTTTGAAGAAGTAGTCGAAAAAACTCAAGAATTACTTTGGTATTGGCATTTTGCTTTCAAAAAAGATGAAGAAAGTGTTTTTCACTATCTTCATTTTCTTCTCTATATGTCTGAGCATAAAGACTCAATACCCTGCTTATTATACGGTCACCCAGAGAAAGCATTTTTTGATAACTTGGCACTTCAGAATTTAAAATATTGCCATTATTTTATTGATTTGGCTTATTTCAAATTCCCAAAAGAAAAATTTCTCCGATTTTTGGGAGACGCGATAGCTTATTTTATTAAATTTGGCTTAACCTTTCACTTGTCTGAAACACTTAATTATATCGAAAAAAAAATGGGGGTAGGAATCCTACCTAAGGAAAATATTAAGTATATTACAGAACATTTTAATAATTTAATTGACCCCGCTCTTAAAGCAAAGCGCTTTTCGACTATTCCGAAAAAAAAAGCAAATCAAAAAGAAGCTGTAAGACTTTTTTACGAATTCAGATTAAAAATATTCGGTAATCAGTTTATCGACTACGATAGCTGCCCGTCACATAGCCGAAAGCGAAATATTTGTTCATTATCCGAAACAGAACAAGAGCGGATTAAAGAACTCAGGAAACAACCAATTAAAGCTCATTTTAAAAAAATAGAACAAGTCTCTCGCTATATAAGCTCAGCACTTATGACCAAAGATACCTTATCGGCTTTGCTTCAAGGTCAGTTTGATGAAGTGGCTATTAATTTCGGATTAATAACTAGTAGTATCTTCTTTGGAAGTCTATCCAATAGTCTGTTCACTCAAGGAAAA
>A1D18_00460.p01
MFPSTKTPTLYLEEMHGLIEEKKTRRKNLNIFVLSSDGYKKNSKSELSIFFKLLTKSINNPKTPTRFQLAIENERHWFCVDCYIKNSKVYLLVLDAAVLNRSIEIIKEASLNLQPVIFAYSGLQIQYDFEHCSFFTLDHLFRLSNRDQHWVDLTSFSSLSPGTIIYFDHQLCPSSLAFIFKNIQSLENFSLLPDSLKKTVINKNQTLEQFINKNKRSVNFLGIENKIINGGILLKEKKYMKRGINFFNLNNDSSLVSNRQGFDIIGGKLGKLINRVINHKGKFCFKFLSKNKLILKNNMREILDSIIYYELKKFFIFLIETEYLDKEYITISDVCSLMNKNPAMFKAILQYVKNSLSYADILEISEEINLYGNDQCKEYFSSVSFKESYRQNS
>A1D18_00465.p01
MSRAYRCIISHSYLIPYLSSAVHAGFPSPADDFLEGHLDLNEYLIHHPTATYYVRVKGESMINAGIRDGDLLIVDRSLEPRDNKVVIAIVDGQLTVKRLKKLKNQQFVLIAENPDFPAIAVNEENNVSIWGIVTNVIHPL
>A1D18_00470.p01
MAYFALADCNNFYVSCERVFNPALEKQPIIILSNNDGCIISRSNEAKALGIPMGAPAFKYRDWVRRGQIRCFSSNYALYGDMSQRVMDSLRRLCPDMEVYSIDEAFLKLDHYSYYDLKAYLIEIRQKVKQWTGIPISIGLASSKTLAKVANFYAKRISKTGVYDLRCAVHRDSLLKTLPIEEIWGIGRKLTEKLQHYSIKTAFDLQQANPKIMRRRFSVVIERIILELNGISCLDLETVAAKKQIMCSRSFGRPVTDWQDLSSALSRYAARAAYKLRKQNSKAQAIYVFVTTNRHKTSDRQYTKGLTSSLVTATNDTRELITAAQRVLKQLYKTGFNYKKAGILLIDIISDSQHLNDLFVQPTSLRSVALMKILDETNKSFGSHTLFFAAEGCVQASWSMRSGNRSPRYTTHWQEIIKVIA
>A1D18_00475.p01
MSASQSKTRTAIPVPLNAEAAAIIARQIGKHIEFVFTYEGNPVKQCNTSAWRKALKRAKIEA
>A1D18_00480.p01
MGILACSKWNILTELQILGGWSSFDIVLRYAHLNSDQLMKAAERVSGTKLVHSVQTAAKGG
>A1D18_00490.p01
MRYAWASWHIQNGTSLYELQKLGGWSSYETVQRYAHLNSQQLQVAPERVVSGTKLVHGNT
>A1D18_00495.p01
MSLFPLSSKASIVSSEEMHGLIEEKKSRRKDLNIFFLSSDGYKEKNYTSELSIFFKLLAKNINNTQIPTRFQLAIENQGHWFSVDCYIKNNQVYLLVLDAAVLYRSTEIIKTVSLNLKPIIFSYSGTQIQHDFDHCSFFTLDHLFRLSNRDQHWDDLIGFNLFSPETTIYFHHESCPNSLAFIFKNIQSLTRFSQLSNSLKKTVINKNQTTLEQFIKKNTRSESFLGIGNTVINIGIILKYKEYTRNTRYCHLL
>A1D18_00500.p01
MPLNDKKNLGIGMMFLFSVIGFILSLFNFFLPSSPISYTGGAELVTLTTLIMTLLSVLIYYFRRDSHRWIRIGVNTLIILLLLGTLLASYFLESWSLLASVLLVGVGWFIQVFTRVKNEQTY
>A1D18_00505.p01
MSKLIKCIALFFTCFFTINVSAENTTWQTFNGDLKAQKYSPLTQITPRNVHDLSVAWTLHTGDFSTGKGKLPPTVWSATPLFVNNTIYVSTPFYRVFALNPATGKTKWIFDPHAVLKALSQPALKTRGVAYWQAETMIPGKACQKRIYIGTMDAKLYAIDANTGKPCTDFGVQGKLDINQWNNHPDLWPLGILQPPTVYKNLLILGWAGKDWTYSIDPVGNVFGLDARTGKLLWTFQSIPPDIAAKTGTSNVWASMSIDPDQGIVYLPISSPSPNFWGGNRLTPIPFGTSVTALNINNGNVIWSKQLVHHDLWDLDTNSAPSLVDIKKEGKTIPALVQTSKQGYLFILNRYTGEPIYPIVEKAVPASDAKGEIAASTQPTVPYPIPVVADKWPGVFKLSDWLSFGYCSRKLATLKYQGRFTPPSEQGSLIFPATAGGVEWGGGAVDPNKQIFVVNSSMAVQIYKLIPREDYNDFLKRHHTANVGEAYGMFTMAGSPYGFKLDTFLNPLGMPCWKPPYGEISAYALNTGQRLWKKPFGEVQQWGFYMPKSWGSITIGAPVITGSGLIFIGASMDSRVRALDLNTGDVLWSADVAAPAVSIPAIYEYQGKEYVVFVVGGNSILTPKVSDQVIAFALPSQSKS
>A1D18_00510.p01
MNIKTIAKIIIVLGAILGLVGSLSYFFAEKFIYDYNQSIPQSEEMVIGAFIFLISLASLLLALLAFKHSYANSKFLFIIVIILGVSLFTLLSFTAVISSLVSPFTAALLILAGGIIGDIGVAIDQ
>A1D18_00515.p01
MLGNQQEAKETLLPPHWLLAELTYACPLQCPYCSNPLEFIKSKEELDTESWIQILRDARELGAVQLGLSGGEPLLRKDLTIIVSEAHALNYYTNLITSTVGLNESRLIGLKNAGLDSIQISLQASTEELNNRIARTKSFEHKLLMAKKAKEQNFNLTLNIVIHRLNIDSVREILDLALDLKADYIELANTQYYGFAFVNRDLLLPTLEQIKKAEAIAHDYQKRYSDKAKIYYVIPDYYSNRPKPCMNGWGKIFLTITPDGYALPCHSARILPNLVFPKVHENSLHWIWYESPLFNRFRGDKWMKEPCRSCTLRFKDFGGCRCQAHLLLNDARAADPVCDLSPHHEVVQKAIQRAMDNITLCKEIPLIYRNSHTSKSFLK
>A1D18_00520.p01
MENQLSLDANIALAGGFRLQWEKSQACYVLLYPEGMVTLNTSAAEILKLCDGGRSISAIIAVLQSKYTQGAIIDLTEDTYHFLTEALQKGWLAVV
>A1D18_00525.p01
MHTESCIALSSQREFEKKILSLKKYYHIYHPFNKLMNDGQLTRKQIQQWIINRFYYQVNIPVKDAAILSNCPIREIRREWVKRIIEHDGDVINPGGIEAWLALGEACGLTSDLLWSMKYVLPGVRFAVDAYVHFARTSTWQASVCSSLTELFAPEIHRQRLTNWPTHYPWIDLKALAYFRGRLDQINHHVTKGLQLTLENFQTQEQQTQALAILTLKLEILWAISDNLYLAYVLDQPPITFSKDDT
>A1D18_00530.p01
MLLKVLGSAAGGGFPQWNCNCSNCQGLRVKTIAAVSRTQSSIAVSEDNKKWILINASPDIRKQLEDFHEAQQSNLLRDTGIQAIILTDSQIDHVTGLLSLREAEKLVIYCTELVQEELTHHFPLFKILKNYCVIDFNRINVSHAFTIQGFKNLVLTPIDLPGKSPPYSPYRHNLKQGANTALIILDQLTQKTFFYAPAIAQFDERLFQSMNNADCVLIDGTFWHEDEMSRCGINNKLATEMGHCALASEEGLLSKLNALQKPRKIVIHVNNTNPILNTTSPEHAQLNNANIEIAYDGMNILL
>A1D18_00535.p01
MSLVFELYSAAKQDDLQRVKPLIEKGANVNATFFEAPLFYRLSIEGHEELIKLLIEEGGANVNAANADGATPLHWVCKNGYIEAAKLLIKKGANVNATISNHRWTPLHWACEKGLIKVAKLLIENGANLNATDIDGLTPLNLAYLHNHIELAKWLISRLLLKNLKEEEPDFIKHQDLSAYWKEQILKIKYLPQEEIIGGKTLTETILNKISSGKSDTLVSHSFHQLFKSLNSEAIKSQVSKIDQWDTTMSSPKLS
>A1D18_00540.p01
MDQLPFLLKLFKRIGVETKKENWEKDFRLVIQAAQAGTQKNPITHSSLSDFEAIIKVLYTEVESAKKQWFRGYQFNVKLLESLEQLLQSTREYQSALFNEWEQQEGGILIENTQLKEELKNSKETIEQMEAQHAQDKAKFESTRAQDRAEFEQSNAKMEERIEKIMNDLLQLQQQPSHWIILCLPTILGSLILVEGDADEEKGYVHHME
>A1D18_00545.p01
MDSKEIKTTALSGSLTEEEFPASLRNHFEFNSDDKEIRILNYMEKGEFPLRGGCEYAAEAIENILLNLFEINQWKVIKLENIHILENQESKPLNFQFISDFFGLE
>A1D18_00550.p01
MSLTKKNIEAIKKIIDEKNNQKIPVNYNMFFFHVPLKAKTLSPLAKDALKNNLEKYITPII
>A1D18_00555.p01
MEYSKKGELLQGFKELKELFAQPFFSESITDTIHSLKNNLVYKIFELENDAEFFKAFIKKIENYLMFNEFLEASSTISYSYSEREVLSNRSLNSSYFLSLIMN
>A1D18_00560.p01
MEIKIKLRFFLKKINLATYPNTVILMKEHEALMSLLDSSISEKSCMEVIKKLKRNQVYIFFKLDKDPEFLKVIIKKILDPSILKAILNVSDINYSEGEKIILEKHLCIINLLSNLADDLKKFIKLSIQKMEEKENFFVEYFKELDRLKIVLLTEEIKTDDLKWFFNTNLFTLITFESKRFSIKLTEIYHLMIQDINLSKKKYFNDHCEILLDKKTKEGKFFNYDSFFSILYDKRKSFVNNLPKSNGFIFHKMSKSDKLCKQLIKLALENRLKHL
>A1D18_00565.p01
MGIMNIIKAVKKNDLVKLKEELDFLKSCIREDYDLNQAVSSKNGQSLLHIATRYGSDRVFLYLLEQGVNINIPDEQGNTPAHYAALYSQPRILEFLKKNGADFLQKNKCGRTLEQYIQVRPVKEESKRIKKELENIILETNQCRILSNNAQPCLRKETAENDRRQSEEEIVDTSDLALLAEVAMKQKEVYLNKTQMLPSSFFHNLPREVECQTEPLNLIKHDRALNLSVTSCFRN
>A1D18_00570.p01
MLQKNKYPIQQSKINLVRFRSRQCNSQLINRNLVINNIFRAVRHGCLGTVKFFVEAGARINSKNLDGSTPLHLAAQYGYLNIVKYLLKSGSHLEVKDRIIGNTPLHLATLYGHLDIVKYLFESGSDLNIINKRGDTLLSYAAQYRHLAIVKYLIENGANLEEEYSNGITPLHYAAQENNLAIAEYLIKKGMDVNKITNAGNTALYYAIRNGHLDMVRYLVDKGANVESMDKQHNSPLYYATLFGYTEIVNYLLSKKVNPENKTNINMPPLYIATLRGDLELVKNFVESGANLEIRDSANNTPLHSAISNGYPELVKYLIEKNVNLEAKNNEGNTPLHIAVLMDDLELVNYLLEANANWRAVNNKNKTPLQIIILNNNIALMEYLVEKIAVNSEIKNNIYQQVFYYAAMSGEIKIVKFLAEKGLNLEIRDEVGITPLHVASSNGHLEIVKYLIEEKKANLEPRNEWNKTPLHEASKSGSLKIVKYFTKKNAKLEIKDKQGSTPLHEASKNNHLQIVKFLVENGVNLEVQDEQGRTPLHYAAKNGHLEIVQYLIEKKANLEIKDESNRTALHEASKSCYLEIVKHLIEKGADIEAKDHSGNTPLHLAVSRNNLKIVEYLIECGAILNARDNNGSTPLHIAALYDYVKLTKYLIEQGADIKAKNNQNETILQEAENSGSFLTIRYLIKEKNLTISSIFDAIKKSQLSLVRFHVEEENIDLEIKDLYGRTPLLFSIWFGYTEIVKYLVKKGADLKSTDNQGNTPLHLVGIVGYINLMQILLDHSANVEAKNNEGNTPLHVAVLNYHLEVIRYLVGHSTVNLNTPGNSGNTALHFAMTIRDSNLSLEIVKYLLEQKADIEIKNNEGNTPLHVAVLNHRLEVIHYLVEQSTVNLNTPGNRGNTALHFAMTIRDAKFSLEIVKYLLEKKAILKVKNRDGHTPINLAIINRHYEIIQYLRKKNYKRNKSLEVVQIDPNPLAKDLESKTKISRQHHVEVKLENELPSKHRTVNINSAEGFNLLGFFKPISCPHNNLNDQKFKVDYLHMNNTLYLVDMLVRKKTGKKHNFFQDNYLSDLEVQAYALNIITEFEKDLKESEINADFNEVALLAKLVGKIKSGQLCEISKILLSTIQEANFPILKQVNQKK
>unknown
ATACTAAAAACCTATGCTCCTCAATGTGAAGCGGAGATTCAAAAAATATTAGACGAAATAGAATGTGATCGTAAAGCCTTCAGAGCAGAGCTTGCACAAGTAGGAAAAGAGATTGCACAGATGAGAAAAGAGCGAGAAGAAGCAGCAGCAAAACAAGCACAAGAGCGAGAGAAGGCAGAAGCAAAACGCGCGCAAGAACGAGAGGAGGCAGAAGCAAAACGAGCACGAGAGCGAAAGAAGATGAAAGAAGAAATTGAGCAATTAAGACAACTAATGTTGGCACAAAACAGAACTTCAAATCAAATACCCAAAGAAGCAACGTCATCACAAGAGCAGGAAAATAGTAATGGGCTCTTCTTTAGACCCTAGTTAAGGAAGCCAATATATAGAAAGTCATGCGGAGTTAGGTTTTAAATCTAATGGATAAGTATCTCTCCAACAAGGTTTAAAATTAATTAGAAACGAAATATAAATCTATTTTTATGTATCCAATTGTTCAGCTTGAAAATGTGAATTTGGTAAGTAGAAACTTGAAGTTGTAGAGAAGTTTGTTAGTTTATTGATTTTACTTGATTATTCTGGTGGCCGAAGGTGGAATCGAACCACCGACACAAAGATTTTCAGTCTTCTGCTCTACCGACTGAGCTATTCGGCCAGGTTGACGTTTTTTGGTGCAGATTCTATTTTTCGTAAACTTGACGTTAGGTTGCGTATTAAAGCGTTTAGTTAAAGTTGAGTCAAGCGAATCATAAAATTTATTAATTAAACCTGAGTGCAAACGGATAGTTTAAAATACTCATTTTAAATCATCACTAGGATAGCAAGCTAACTCGATGACTGCCTGCCATTTCTCAACTTTAAATTTTTAGTCAGTTGCTGTATGATTCCCGGCATAAATGATAGAATATTAACCAAATAGGTCATAGGACTATTTATGGCACGAGTTCCTACAGCTGCACATTGGCGTGATTCGGCACGTATACCGCGATTCTTTTTAATCGATGCGCGTTCGGCTTTCCCATTGCTCTTGTTTTTATTGCATATTCGTGTTTGGAGCTTTCTATTAGCAATAGTCGCCATGGCGTTTTTTGGTTTATTAGAACACTATGGTTTTTCTGTTACAGTTTTTTTACGTTGGTTACGAACGGTGTTAGCCGGACCGCGTAAGATGGCTATTCCGTGGTGGAAGGAGTAGAAGTGTCATGGAATTAAAAAGAGCACTACATTCCATTGCTATGGCATTAAAGGTCAATTTTACACTGAAGGGTAGGCCCATTACCTATGATGAGGTTTTTTCTGAGGTCGGATTGTTACCAGCAATTGCGCGCCGTGCGGATCAACTGTGCTCGCTCTGTTTAGGTTATGGAATTGGTGTTAGTTTTGATGAGATAGAGCAATCTTTATTAGGAGTGAAAGCAAGCTTTGATGAAGTAACCCCTAATATTTTACGCTATCTTTGCATTACGGATGTATTATGTGAGTTGATGCAAAATGGAGGCTCAACTGCTCAAACCCCGCTTGATGAACTCATGTACGATTAGTACATTATTTAAAAGACAACGGATATGAATTATTCTGCATAGAACGTTGGTTCATGCTGTTTAAAATATTCACAGCAATTAGATTGTTGGTAAGATGTCGCGTAGTGAAGCAACCAGAATGTATTAACTACATGAAAATTACGAGTCGAGCGACAATACAGGCAAAAATCCAAGTGCAGAGTAAATAAAAAAATAATTTTTCGGAATTTTATAGAGGCTCAAATGTCGATTCCCTTAATATCAGTTAAGAAAAATCCGTTAAGATTAGCTATTGCGCAAGCTTATTATGCGGATGAAACGACGTGTGTTAAACAGTTATTGCAAGAAGCTGCTTTACCTCGTCAAGTGATAGAAAAAATTTCACAATATGCTGCCCAATTAATTGATCAAATTCGTAAGCAGCGTTTATCGAAAGGTGGCTTAGACGCTTTTTTATACGAATACGATTTATCGAGTGAAGAAGGGATTGCATTGATGTGTTTGGCAGAAGCATTGTTACGTATTCCAGATAGTAATACCATCGATGCCTTATTAAAAGATAAAATTACCCATGCCGATTGGGCTTCGCACCTAGGTCAAAGTGCTTCTTTTTTTGTTAATGCTAGTACTTGGGGTCTTGTTTTAACAGGAAAATTATTACAATCGGATCAATCGGGTGGTTTAGGTAATGTATTGCGCCGGTTTGTTAGTCGAAGTAGTGCGCCTATTATCCGTAAGACAGTCAAACAAGCCATGCAGGTATTAGGTCGTCAATTTGTCATGGGGCAAGGAATTGATGAAGCGCTGAAACGCGCTAAAGCCTATGAAGCGAAAGGCTATTGTTTTTCTTACGATATGTTAGGTGAGGCGGCACGTACCGAAAAAGATGCGGAACGTTATTTTCGAGCCTATTACACTGCAATCACTGCGATTGGTAAGGCGGCATCAAGCAAATCTTTAAACGATGCACCCGGTATTTCAGTTAAATTATCTGCGCTGCATCCACGATATGAGTTTGCTAAAAAAGAAGTGGTGGTTCCTTTTTTAATTAAGCAGTTAAAAATATTAGCTTTAGCAGCGAAAGCGAATAACCTGACACTGACAGTGGATGCCGAAGAAGCCGATCGTTTGGATATTTCCTTAGATATTATTGCTGCAGTATTTTGTGATTCCGATTTAGCGCATTGGGAAGGATTTGGTTTGGCGGTGCAGGCTTATCAAAAACGAGCCCCTTTTGTTATTGATTGGTTAGTTGATCTGGCAAAAAAACAAAATAAACGTTGGATGGTTCGATTAATTAAAGGGGCTTATTGGGATACCGAAATCAAAAATGCACAATTAAAAGGATTGCAAGGCTATCCGGTCTTTACGCGTAAAGCGGCAACGGATGTTTGTTTTGTTGCCTGTGCAAAAAAATTACTGGAACACGCTGCACAAATCTATCCGCAGTTTGCGACACATAATGCTTATACCTTAGCAACAATACTCGAGTTGGCTGGAAAGAATCGAGATTTTGAGATGCAATGCTTACATGGTATGGGTTATACCTTGTATGATCATATCGTAGGTCCTAAGCATCTTAATGTTCCTTGTCGTGTTTATGCACCGGTAGGTGGGTATGAAGATTTACTTGCCTATTTGGTGAGACGTTTGTTAGAAAATGGTGCGAATACTTCATTTGTGAATCGTATTGTTGATCCGGCTATTCCTATCGAAGAAATGTTAGAAGATCCAGTACAAAAATTATCTCAATTGAAAGTCATTCCACATCCTAAAATTCCTTTACCAAGAGATATTTATGGACCCGGCCGCAAAAATTCTCGAGGTATCGATTTTTCGGATAGTGAAACCTGGGAACCACTGGCCAGTCAAATAGACATAGCCTCTAAAAAATCTTATATCGCGGGACCTTTGATTAAAGGTATTTTAGTCGATGGCGAGAAAACACGGGCTATCAACAATCCGGCTAATCCACAGGAAATCGTTGGGCATGTTAGTTTAGCGAGTGTCGAACAATTGGAACAGGCGATAAGCAACGCGCATCAAATAAATTTTACTTGGGCAAATACACCGATAGAAATACGTGCGGCTTGTTTAGAGCGTGCTGCGGATCTTTTTGAGCAACGCTTAAGTGAATTTATGGCGCTAGCGATCAAAGAAGCGGGTAAAACACTCAATGATGCACTGGCTGAAGTACGAGAAGCCGTAGATTTTTGTCGTTATTATGCCATGCGCGCGCGCTTAGATTTAATACCTCAATTATTACCTGGGCCGACGGGTGAGGAAAATTGGTTAAGCTTTCAAGGTCGAGGGGTTATTGCCTGTATTAGTCCCTGGAATTTTCCGTTAGCGATTTTTATTGGTCAAGTGACCGCCGCTTTAGTGACGGGTAATACAGTGATTGCTAAGCCTGCAAGTCAAACACCGTTAATCGCTAATGCAGCGGTACAACTTTTACATGAAGCAGGAATTCCAGGGGATGTATTACAACTTGTACCTGCGAGTGGTGCGGTTATTGGGCCAAAAATAACCTTTGATCCTCGGATTAAAGGCATTGTATTTACTGGCTCTACTGAAACTGCGCGTGAAATCAATCAAGGTTTAGCTAGTCGTGAGGGTGGAATTTTACCTTTTATTGCGGAGACCGGTGGACAGAATGCTATGATCGTTGATACATCGGCACTTAAGGAACAAGTGGTGGTTGACGTATTGAACTCCGCTTTTGGTAGTGCCGGACAACGTTGTTCCGCATTACGTGTATTGTTTATTCAAGAAGAAATGGCAGAATCCTTAATTGAAATGCTATGTGGTGCGATGGCGGAACTCAAATTAGGTGATCCTAGTGAGTTGTTTACCGATGTGGGTCCTGTGATCGATAGTATGGCTAAGAAAACCTTACAGGAACATTTTGATCGCATGTCCCAAGAAGCTAAATTGCTTTATCAATGCAAGCTGCCGAGTGGATTGGATCAAACGAACTTTTTTGCTCCTAGTCTATTTGAGTTAACAAGTTTGGATCTTTTAAAACGTGAAGTTTTTGGTCCTATCTTGCATGTAATTCGTTATACCGTTAAAGATCGTGAGCAAGTAATCCAGGCTATCAATCATACTGGATATGGTTTGACTTTAGGGATACAAAGTCGGATTCAACAAACGGTGGAGTCGATTTCGCGCCAGGTTCATGTCGGAAATCAGTATGTGAATCGTTCTATGATAGGCGCAGTGGTGGGCGTACAACCTTTTGGTGGGGAAGGTCTTTCTGGAACAGGACCTAAGGCAGGCGGACCGCATTATTTACCTCGTCTGTGTTTAGAACGTTCATTATCCATCAATACGACGGCGGCGGGAGGTAATGCCTCTTTGCTTTGCCTGGAGGAATAATGGATCAAAGTTTTGTCTTTTCTATTTTTGTCATTTTTACCGGTGCGGCCGTATTAGCAACAATAGCGCTATATACGCGTCAATCTTTATTAGTTGCTTATATTTTACTCGGCTTGATATTAGGTCCTAGTTGTTTGAAGTTAGTGCCAAACTTGGCTCTAGCACGCGACATTGGCGATGTGGGCATTATCTTTTTGTTATTTTTAGTGGGTCTGGATTTAACACCGCAAGAGTTTTATCGTAGCTTACGTAAAACAGCCATTGTGACCTTAGTTTTTAGTGCTTTGTTTACAACGATAGGTTTTGCAGTCGGCTATTTATTTAGTTTTACTCTCTTAGAAAGTTTATTAATCGGCGCTAGTTTAATTTTTTCGAGTACTATTATCGGTCTTAAATTATTGCCCACACTCGCGTTACATCATAAGCCGATTGGTGAAACGATGATCAGTGTGTTGTTGCTACAAGACTTATTAGCCATTGGCATGTTGTTGTTTGTGCATGGTGCCCATCTAACCGGTTCTAAATTAGCCGATTTGGGTTTAACCTTAATTACTTTTCCTTCATTGCTTGCTTTTGCATTTGTCGTCCAACGCTATTTCATTAGTAAATTATTTATTCGTTTTGATCGTGTCCAAGAATATCTTTTTTTAGTTGCGTTAGGTTGGTGTTTAGGGTTAGCGGAATTGTCGCGTGCATTGGGCTTGTCAGCAGAAATAGGTGCTTTTTTAGCGGGTGTATCGATAGCAGAAGGGCCGATTGCGGTTTTCATTGCCGATAATTTAAAACCATTGCGTGATTTTTGTTTAATTATGTTTTTCTTTGCGATAGGCGCAAGTTTTGATTTACATTATTTACCGATGGTCATTATACCCGCATTCTTATTAGCAGGATTGGTGTTGTTAATTAAACCCTGGTTGTTTCAAGTATTATTGCAAATGTCCGGTGAAAAAAAATATATCGCTCGTGAAGTCGGCGTACGTTTAGGACAAGCCAGCGAATTTTCTTTATTAATTGCTTATTTAGCCGCTGAAACGACACCGGCCTTAATCGGCGATAAAGCAAGCTATTTGATCCAAGCGGTCACTATTTTGACATTTGTGGGTTCATCTTATTGGGTCGTATTACGTTATCCTACACCTTTGGCCTTGAATGAAAAGATGCGAGTAGACTAAACTATGTCTTTTCACTATATATTCACGCCTATGCGAAGAGTATATACTCACATCTGTGCGAAGAGTATAAAGCCGAATAATAATTTTTAAACATAGGGCTAGGATGCCCGGAGGAAGATTATGACATTTATTACACTGTTACTGTGCTTAGCATTGGAACGTTTCTTACATCGAGGTAACTTTTTAGCTCGTTTTAATTGGTTTGAGGAATATGTCAGCAAAATAAATGACATGACTAAAAATAAAACTTGGGCACAGCAATATTTTATCCCTTTAATATTAGTCGTATTACCTATTGTGATACCTGTGGCCGTGATTTATTTTTTAAGTGCTGCTTTTATTCAAGGTTTATTAGCTTTTTTAATAGGTGCCGTGGTGCTTTTTTATTGTTTGGGCCCCATCAATATTTTTGATACCAAGCAAATACATCAGCCAATATTTTGGCAAGCCAATGAAGCCTTGTTTGCAGTAATTTTTTGGATGGCTTTGTTAGGCCCTATCGCCGCATTAGTTTATCGTCTTGTTGAACGTTCTGCACACATCCATGCCAGTTATCCTGCTTTAGGAAAGTCAGCTCAACAAGTTCGAGCGTTATTGGATTGGTTACCGGTACGTTTATTTTCAATATTGTTTGCCTTAGCGGGTAATTTTGTACAAACCAGTCAATTTTGTTTCGATTATTTGCTAAGAGATGTTTCATTTAATCGAGAGCTCATTGAAAAAAGTGGGCGCATTGCTTTAGGACTCGATGAGACGGCTGAATTTACGAATGAGAACTATGGTTCCGCTTTAAAACTCATAGACCGTGATTTAATTCTCTTTTTAATTATCGTATTCGCTGTGACGCTGGGCGTGCTGTTATAATTGGCTCACTAAACAGTTAGTACAAAAAATAATCAATCATCAATAGAAGAATTTCTAAAGGTAAGCCTTATGACACAGCAAACTCCTTATCTAGATAAGGATCCGCTTGAAACCAAAGAGTGGATAGATGCCCTTTTATCTGTTTTAAAGTTTGAAGGAGCAGATAGGGCACAATTTCTTATCCAACAACTCGTCAATAAAGCGCGTCAACGGGGCTTAGAGCTCACGATAGGTCTCAATACACCCTATGTGAATACGATTCCTGTCGAATTAGAGCCATCTTTTCCTGGGGATGAAAAACTAGAGAAACGCATTGCCGCTTTAATTCGTTGGAACGCTGTGATGATGGTGTTACAAGCGGGTAAAGTTTCTTCTGAGCTCGGAGGTCATATAGCGACCTATGCTTCGGCAGCGACCTTGTATGAAGTAGGCTTTAATCATTTTTTTCATGCGGTTAATTCTGAACACGGTGGCGATTTATTGTATATTCAAGGCCATTCTTCACCGGGTATTTATGCACGTGCCTTTTTAGAAGGACGCCTTACAAAAGAGCAATTAGCCCTTTTTCGTCAAGAAATAGGCGGAAAAGGCCTTTCTTCTTATCCTCATCCATGGCTTATGCCAGAATTTTGGCAATTCCCAACCGTTTCCATGGGCTTAGGTCCTATGCAGGCCATTTACCAAGCACGTTTTTTAAAATATTTACAAAATCGTGGATTATTAGACAACAAAGATAGAAAAGTGTGGATGTTTTGTGGTGATGGAGAAATGGATGAGCCGGAATCACTCGGCGCGCTCTGTATTGCCGCGCGGGAAAAGTTAGATAATCTCATTTTTGTTATTAACTGTAATTTACAACGATTGGATGGGCCCGTACGAGGAAACGGTAAGATAGTCCAAGAATTAGAAGGAGTATTTCGTGGTTCAGGTTGGAATGTCAATAAGGTTTTATGGGGTAGTGCTTGGGATCCATTATTTAAAAAAGATAAGCAAGGTTTGTTACCTCAATTAATGATGGAAACCCTTGACGGTGAATATCAAAATTTCCGTGCGAAAGATGGTACTTACATTCGTGAACATTTTTTTGCGAAATATCCAGAATTAAAAGCTATGGTTGCCGATATGAGTGATGAACAACTATGGCTTTTAAAACGTGGCGGTCATGATATTAAAAAAGTTTATGCGGCTTATAAAGCGGCAGTAGAACATAAAGGTCAGCCAACAGTGATCTTAGCGAAAACTATTAAAGGATATGGGATGGGCACGGCGGGTGAAGGCCAGAATATTACGCATCAACAAAAAAAGATGACACAAGAACAATTACGTACGTTTCGTGATCGTTTCAAACTCTCGATGAGTGATACGGATATTGAAAATTTAAGCTTTTACTGTCCTGATGAAAAAAGCCCAGAAATCAAGTATTTAAAAGCACAGCGAAAAAAATTGGGTGGATATTTACCTGCGCGTCGTATGCGGTCTGACGAAAGTTTAATAGCACCGCCATTAAATAATTTTGACAATGTGTTACAAGGGTCTAAAGGACGCGAAATCTCTACAACCATGGTATTTGTAGAAATTTTGCGTCATCTGTTAAAGGACAAAACCTTAGGTCCGCGTATTGTACCAATAGTACCTGATGAATCACGTACATTTGGTATGGAAGGTTTATTTCGTCAGATTGGTATTTATTCTCCGGTAGGTCAACTCTATGATCCCGTCGATGCGGGTCAATTAATGTATTACCGTGAAGATAAAAAAGGTCAATTATTAGAAGAAGGGATTAATGAAGGGGGTGCATTTTGTTCTTGGATGGCGGCTGCCACTTCTTATAGTACCAATAATTTAAGTATGATCCCTTTTTATATTTATTACTCCATGTTTGGCTATCAACGGGTGGGTGATTTTGTTTGGGCCGCAGGGGATATGCAAGCGCGCGGATTTATTTTAGGTGCCACAGCGGGTAGAACAACCTTAGCGGGTGAGGGATTACAACATCAAGATGGACATAATCTGTTGTTTTTTTCGGTAGTGCCTAACTGTGTGGCTTATGATCCTTGTTTCGGTTATGAATTAGCGGTCATTATTCAAGATGGCTTGCGTCGCATGATGCAAGAGCAAGAAAATAGTTTTTATTATCTAACTTTAATGAATGAAAACTATGCACATCCTGCATTGAACGAAGCCCATAAAGAAGGCATTCTTAAGGGAATGTATTTATTATCCGAAACCAAACCGAGTAAACGACACGTACAATTATTAGGTTCAGGCACAATTTTAAATGAAGTGATAGCGGCGGCAGAATTATTAAAAACGGATTTTGATGTGACCGCCGATATTTGGAGTGTCACCAGTTTTTCAGAGTGTCGTAAACAAGCCTTAAGCATTGAGCGACATAATTTATTACATCCTAACGAACCCGAACAACAGAGTTATGTGGCGCAATGTTTACAGGATCGAATAGGACCAGTGATTGCTGCAACGGATTACATACGCTTAAATGCCGATCAAATTCGCGGGTTTGTTAAAGCTCCTTATGTGGTATTAGGAACCGATGGTTATGGGCGGAGTGATACGCGCGAGCAATTGCGTCAGTTTTTTGAAGTGAATCGTTACTACATTGTGATAGCCAGTTTACATGCCTTGATGGCAGAAGGTTCAGTCAGTACGACTCAAATCGAACAGGCCTTTAAAAAATATGCGATTGATTCTGAAAAGCCAAATCCTTTTACCATTTAACGTTTATTATTTGTGTATGAATATACATGAGGATTGCAAATTGAGCGGTAACAAAGGTAAAAATTCAAGTGCGAAGAGCATTGAGGAGAAAACGTTTGTCTAGTTTAAAAGAAATACATGTTCCAGATTTAGGTAATGTGGCTGCTGCGGCTATTATCGAAATACCCGCTAAAGTAGGACAAGATATTGCGGTAGAAGATGCGCTCATTACATTAGAAAGTGATAAAGCATCGATGGATATTCCATCGCCTTTAGCCGGAAAGCTAAAAGAGTTGAAAGTCAAAGTAGGCGATAAAGTCACTAAAGGTGATTTGATTGCTATTTTAGAAACAGCAGACGCGAGTTCCTCCACTGAAAAAGCGAGTGCGACTTCGGCTGCACCAGCGGAGGTAGAAAAAAAATCTTCCCCAGATACAAGCACTAAAATGGCTGGATCAGAATTATCAAATAAAAATATAAATATTTCATCTCGATCGGCAGAGTTAAAGGACGAAATACAAGAAGAAGAGAAGGATGACGAAGAAGATATCCATGCCGGGCCTGGTGTGCGACGTTTAGCACGTGAGTTTGGGCTCGATCTGAATAAAATTAGCGGTACCGGACAAAAAGGTCGCATTATTAAAGAAGACTTACAGAAATTTGTTAAAGCTCATCTAAGTCAAAGTTCTAATGGTCAGATGGGTTTACCATCCGCGCCGGAGATTGATTTTAATCAATTTGGTAAAACAGAAAAGCAGGCTTTAACGCGGATTAAAAAATTAACCGCTCAATATTTACATCGCAATTGGTTGTTGGTTCCGCATGTCACCCAATTTAACGATGCGGATATTACAGAATTGGAAGTTTTTCGCAAAGCACAAGCGGGGTTTGCTGCCAAGCAAAATATTAAATTAACCCCATTAGTTTTTATTATGAAGGCAGTTGTAACCAGTTTAAAATCATTTCCATCGTTTAATGCTTCTTTGTCAGCCGATGGCGAGGACTTGATCCTGAAAAAATATTATCATATCGGTATTGCCGTTGATACACCGGAAGGTTTAGTGGTGCCGGTGATACGGGATGTGGATAAAAAAAGTCTTTTAGAATTAGCACAAGAATTAGGAACAGTGAGTCAGAAAGCACGTGCTAAACAACTGACGGCTGCTGATTTACAAGGTAGTTCATTCACTATCTCAAGTTTAGGAGGTATCGGCGGTACAGCATTTACACCTATAGTGAATGTACCCGATGTGGCTATTTTAGGTGTCTCTAAGGCACAGTTTAAGCCACTCTATCAGGATGGAGAGTTTGTGCCACGATTAATGTTGCCTTTATCGTTATCGTATGATCACCGTGTCATCGATGGTGCGGAAGGTGCTCGTTTCATTATGCATTTAACGGAGTGTCTGTCAGACATACGACGTTGGCTATTGTAATATTCTTCGCACTTGAATTTTTGCCTGTGTTGCCGTTCAACTCGTCATTCTCTTCGCGGCACTTGCCAAAAAACCAATTGCTCTGAGTATATCAAGAAGACTTTGGTATTATTTATTTATATATTAAAATTATTTTAGAGGAATATATGGCTGAATTAGAAATTAAAAAAACCGAAGTACTCGTATTAGGTAGCGGCCCGGGTGGTTACAGCGCTGCATTTCGCGCCGCAGATTTAGGTAAAAAAGTCATACTAGTGGAAAGAGAATCGACATTAGGGGGTGTTTGTTTAAATGTCGGATGTATCCCCTCTAAAGCGTTATTACATGCGGCTAAAGTGATAGAAGACGCCCGCGCCATGGCTGAATTGGGTGTAAGTTTTGGTAAACCTAAAATTGATATCAAACAATTGCGTAGCTGGAAAGATAGTGTCGTAAAAAAATTAACTGGTGGCTTATCCCTGTTAGCTAAACAACGTAAAGTTGAATGCATTGTTGGTGAAGGAAAATTTACCGGGAAAAATGAATTAACGGTTGGAAAACAGAAAATTGTTTTTGAACAAGCCATCATTGCGGTGGGTTCGCAGCCGATACGTTTGCCTTTTTTACCGGATGATCCCCGAATTATCGATTCAACCGGTGCACTTGAATTAAAAGAAGTTCAGCGTAATCTCTTAGTGTTAGGTGGCGGCATCATCGGTATGGAAATGGCAACAGTTTACCATGCCTTGGGTAGTGATATTACCGTGGTAGAAGCTGGTGACATGATCATCAATGGCGCTGATAAAGATATGGTAATGCCTTTATATAAACGTTTGCAAAAACAGTATAAATTTTTATTAAAAACCAAAGTAACCAAAGTCGAAGCTAAGAAAGATGGCCTATGGGTGACGTTTGAAGGTGAGGGAGCTTCAAAACCACAACGATTTGATCAAATTTTATCTGCCGTAGGTCGTAAACCAAATGGAAAATTAATGGGTGCCGAAGTCTTAGGTATCAATGTCACTGAACAAGGTTTTATTCCGGTCGATAAACAACTGAGAACCAATATCCCACATATTTTCGCTATTGGGGATGTCATTGGTAATCCTATGTTGGCACACAAAGCCGTGGCAGAAGGGCGTGTCGCAGCCGAAGTAATTGCCGGTAAAAAGCACTTTTTCGAACCGCGTTGTATTCCTTCCGTGGCTTATACTGATCCCGAAATTACTTGGGTTGGCTTAACGGAAATACTTGCTAAAGAGAAAAATATTCCTTACGAAAAAGCCGTTTTTCCCTGGTTAGCGAGTGGGCGTTCCTTGGGACAAGGGCGTGATGAGGGTTTGACTAAATTATTATTTGATCCCAAAACCCACCGTATTTTGGGCGCAGGCATCGTCGGTCCTAATGCAGGTGAACTGATTGCTGAAATTGCATTGGCGATAGAAATGGGTTGTGAAGCCGAAGATATTGCATTAACGATACATCCTCATCCCACACTATCTGAGACTGTGATGCTAGCCAGTGAAATCTTTGAAGGAACGATTACTGATTTATATATGCCTAAGAAAAAAACGAGTTAATCAAATAAGATGAGTATCAACGAATAGGCACATCTATTATTTTTAATTAATAAAAGAAAGACTGATCCAAGGCAAGGAAGGTGTTACACTTTTTAATGACAGTAGTTTGATAAGAATAGATTTTATTTGCAAGGAGAGTATATGAAAACTTATCGAATAAAAAAAATCTATGCAGATAGTCTAATAGGTTTGCATGGTCTGTATATGACGCCTTCAGAATGTTGGTATTGCGTGAATGTTAATGTGTTTGACCATCAAACGACAAATAGTTTTTTGGCATGCCCTGATTTGTTGACGCATTTACCTAAAAGTTGCGATAGTGGGCTGGTCCATACGGTTTTAAAACAAGCTCAATTTGATAAAAATGCGCCTGAGCAATTCAAAAGACTCAAAGAATATTTGAAGTTAGCCCAACAAAAAGATAAAAATGATGAAATAAAATTTGATTTGGGAGACTCGATTAGGCAATTTTTTTTTGGTTTTTTGGTCATTGCAGTTGGTGGTGTTGGTATTGCTTTGATGCTTCTTCTTATGGGTTTGTCACCCGCTAATTCTGGCTGGATAGCATTATTATTTATTATTCCTGTGCTAGTCTGTACAACGCATGGTTTTATCAAGCTAAGTATAAGCTATTTAAAATTAGGGATGGGAATTTTTTTGTCTTGTTTTAGGAAAAAAAATGTTAGACGGCTAACGGAATTAGAAAATGAACTACATTTTTTTTGCTCTCAAGTACTGCCGCCACCAAGTTATACGGATGTGATGGCAAGTAGTAGTAGTACAGTTTCTCTTTCTGCGCCTGAGTGGGATGTAGAACCTCCTACTTATGAAGAGGCAATTAGATTGGCGCATATGGTGACAGCTCCAGCTTCAGTTCCAATGTCTCTTTCTGCATCGGCTTTATTGGGCAGTCATTCAACCCATTTTTTTCATCAGGCTCATTTTGTTTCTAGCAACAGTCTAATCAATGATAATCCATCATCGCTAACTAGTCAGTATGGTTTTAGTAAAACGATCGCTGCACAACACTAAACTTTGCTATAGCTACCATCATTATTTTCTGCCCAGCGTTGAATAATAGGTTTGATTAAATGAGGATAGTCGCTGTTTAGTGTTGTGCTGAGATTTAAGACATGTGGAATTAAATCATGATCGCGTTTAAGATCAGCGATGCGTAATTGCTGCCAACCGGTTTGGCGCAAGCCCCAAATTTCACCGGGGCCGCGTAATTCTAAATCGCGTTGAGCGATCATAAAACCGTCGTTGCTGCTTCGCATAATACCTAAACGTTCTTTAGCTAATGGGGATAAGGTTTGATAAAGTAAAATACAAAAACTTTTGCTATCACTACGACCGACGCGACCCCGCAATTGATGAAGTTGTGCTAAGCCTAAGCGTTCAGCATTTTCAATGACAATTAAATTAGCACTACTGACATCGACACCCACTTCAATGACTGAAGTGGCTACTAATAAATCAATCTCACCCTTTTTAAAATCACGCATAATCCGTTCTTTTTCAGCACTCGGCAGTCTTCCGTGTATTAATCCCAAGCGTAAATCGGTTAAATCCGCTTTTAATGCTTTAAAAGTCGTTTCAGCCGCTTGATAATGTTGTAAATCCGATTCTTCTATGAGTGGACATACCCAATAGACTTGTTTTTGTTGAGTGCACGTGGCACGCACTCTTTCTATTACATCTGAACGGCGATGATCGGAGAGAACAATAGTTTGTACAGGTAGGCGGCCGGGTGGTAATTCATCTAGAAAAGAAATATCTAAATCGGTAAAACTTGTCATGGCTAAAGTTCGCGGAATCGGTGTGGCGGTCATGAATAGCTGATGGGCTTGTAAATTTTCTTGCTGACCTTTTTTCCATAAGGCTAAACGTTGTTGTACACCAAACCGATGCTGTTCATCGACGATAATGAAACCTAAGTTTTCAAAATGCACGCCATCTTGAAAAAGTGCGTGAGTGCCAATAGCGATATGTGCTTTGCCAATTTTTATTTCATCCAAAATTTGTTTTTTGACTTTGCCTTTTAAACCTGCATTTAAACACACCACATGAAAACCTAAAGGGGTTAGCCAGCGATGAAAATGCTGATAATGCTGTTCACTTAATAATTCAGTTGGAGCCATGAGAGCGACTTGATAGTGATTAGCAATGGCAATTAATGTAGCAAAGGCAGCGACGACGGTTTTACCTGAACCCACATCACCTTGTAATAAGCGCTGCATCGGAATCACGCCTTGCATATCGTGATTAATTTCTTTGATGACGCGTTTTTGTGCTTGAGTTAATTGAAAAGGTAAGGCAGTCAAAAACCGTTTAATTAAAGCAGGATCAGCTTTTAAATGAGGTGCAATTTCGGCAGCACGTTTTTTCTTCATTTGTTGAACACTAAGCGAATGAGCGAGTAATTCTTCTAAGGCCAAACGTTGTTGGGTAATATGTTTTCCAGTTGCTAATTCGTCTAAAGGGGCATCGGCAGGAGGGCGGTGGATGTAATATAAAGCTTCCAATAAAGTAGGGAATTGGATACGTTTTAGTAAATTTTCAGGTAAATATTCAGGAAAATAATGCTGTTGTTTGTGGATTAACTTAGTTTCAGCCTTTGTGAATAATAAATGTAATACTTGAGTGATCAGTTTGTGCCATAGGCGTTGGGACATGCCCGGTGTACTGGGATAAATACCGGTTAAATAATTGGGTAAAATAAGCTGATTATGACTGCGTAAGAATTCATAGTCGGGATGGATCATTTCTAATTCAAAAAACTTATTTTTTTTTGTGCGTATTTCTCCAAAGCAAAGTAAACGCAGTCCTTTTTTAAATTGTTGAGATTGCTTAGGTTTGAAATGAAAAAATCGTAGCGTAATACAGCCTGTCTCATCACTGAGTTTACAAGAATAGCCTTTTCTGCTTTTAATGCGGTGTGAGTCGGCCTGAATAACGCCTGCAATTAGTGCGTGCGTGCCACTACGAAGCGCTTCGATAGGCGTAAGTTGAGTCCTATTTTCATAACGTAACGGTAGATGCAGCAGCAGATCTTGTAAGTTAAGTATTCCACATTTGTTCAAATAGCCGGTTATTTTTTGGCCAACACCGAGCAATTGTGTACAGCTAATTTCTGCCAACGTCTGTTTGTTAGCGACATTGGGGTTTTTTAAACCTAGGTTTTGCATAATGCAATCTCTACGCTAGCGATTATTTAAACAACCAATAAAAATGTCATTATACTCAGCTTAACAAACTTGAGTGTATACTCATAGCAATTGGTTTTTTGGCAAGTGGCGCGAAGAGAGCGAGTTGAGCAGCAACACAGACAAAAATTCAAGTGCGAAGAATAGATAAAGACTAGCAAAGTCAGCTAGGATATGCTCCAATAAGTCGCATATTATTGTTTGAAAAAGAGGCCGTTTTTTATGGATTCGGAAAAAATTAATCAGCTTATTAAACTCCTGAATGAGCATGGTTTGACTGAAATTGAATTTTCTGAAGGGGATCAATCGATACGCATAAAGCGACAATCATCTTCACCTGCTCGGACAACACGCTTACAGCCTAGTTCTGCGGGTGAAATTATGCCACCTCAAACAGCGTCTTCAGCCTTTTCAGATGTTGAAATAAGTGGTCATAAAGTGCGTTCACCGATGGTAGGTACTGTTTATTTGGCGCCCAGTCCAGATGCTCCTCCTTTTGTGAGTTTAGGTCAGACAGTTAAATTAGGTGAAGTGTTGTGTATAGTCGAAGCTATGAAAATGATGAATCAGATTGAAGCAGATAAAGCGGGCATCATTAAAGCTAGGTTAGTAGAAAATGGTACGCCCGTTGAATATAATCAAGCGTTATTCGTGATTGAATAGAAACTTACTAATTGACTTTATTTCGTTCTTGCAACAGCGGGTGTTACGGCTAGAAAAAATGAGTAGGTAAAAATAATGCTAAATAAAGTGGTTATTGCAAATCGTGGTGAAATTGCTTTACGTATTTTACGTGCCTGTAAAGAATTAGGTATACAAACCGTTGCCTTACATTCAACTGCCGATGATAATTTAAAGCATGTGAAATTAGCTGATGAAACGGTTTGTATTGGTCCTCCGCCTGCTGCGAAAAGTTATTTAAACATTCCTGCCATTATCAGTGCGGCTGAAATTACCGATGCGATGGGTATACATCCAGGTTATGGTTTTCTTTCTGAAAATGCAGATTTTGCAGAACGTGTTCAGCAAAGTGGTTTTGTTTTTATTGGGCCTGAGCCTGAGACCATCCGTATGATGGGTGATAAGGTATCGGCAATTGCTGCGATGCGTAAAGCTAAGATCCCTTGTGTACCTGGTTCAGAAGGAGAATTGGATAATGATGACAAAAAAAATCTAAAAATTGCGCAAAAAATTGGTTATCCAGTTTTGATCAAAGCGGCAGGAGGTGGTGGTGGGCGAGGAATACGCGTGGTGCATAGTGAAGCAGCGCTTTTAAATGCGATTGCGATGACACGATCCGAAGCACACGCTAATTTTAAAAACGCAAGCGTCTATTTGGAAAAATTTTTAACGAATCCTAGACATATCGAAATTCAGGTATTAGGTGATGGTCAAGGTCATGCTATACATTTAGGTGAGCGAGATTGTTCAATGCAACGCCGTCATCAAAAGGTTATTGAAGAAGCGCCTGCTGTCGGGATTACTGAAAAGCAACGTCAGCATATGGGTGAACTGTGTGTGAAAGCCTGTCGTGATATGAACTATCGAGGGGCGGGTACTTTTGAATTTCTGTATGAAAATGGTGATTTTTACTTCATTGAAATGAATACACGTATTCAAGTCGAGCATCCTATTACGGAAATGATTACGGGTGTTGATTTAGTGGTTGAGCAATTGCGTATCGCATCCGATGAAAAATTAAATTATAAACAAAAACAAATTAGGATACGGGGTCATGCGATTGAATGTCGTATTAATGCTGAGGACCCGAAAACGTTTATGCCTTCCCCAGGAACAATTACCTTATATCATCCTCCAGGGGGTCCTGGGATCCGTGTTGATACGCCCATTTATACTGGATATCGGGTGCCGCCTTATTATGATTCCTTGATAGGTAAATTAATTGCGTATGGAGAGACACGCGAAATTGCACTGGCACGATTACGCAATGCCTTAGATGAAATTGTGATCGAAGGTATTCATACTAATATTGCGATGCATCAAGCTTTAGTACGTGATGCCAATTTTATTAAAGGTGGAACCAATATCCATTACCTTGAACAACGTTTAGCGTTATAAATAGTATGAGATCTCATTTCAATGATGGCTTGCTTACAATTACATCTTAATACACAGCGCGAGCATACCGAAAGGCTGAGTGAATTTTTAGAGAACGCCTCCGCTTTATCGATTACTTGGCAGGCATTGGATGAACAAAGTGTGTATGAACCCCCTTTAGATAGCACACCCCTTTGGCAGCAAGTTAAAATCAGTGCTGTCTTCCCAGAGCATACTTCATTATCTGCGTTGATGGATGCTTTGCACCAAGAATTTAATGAAAAAATTATTTTAGCCAGTCATAGTGAAATATTAGCGGATCAAGCTTGGGAACGACTATGGCTGAATGATTTTAAACCAATGCGCTTTGGAAAAAAGATCTGGATTTGTCCTAGTGCTTATGAACCACCGGTGAAAACCGCTGTGAATATACGTTTAGACCCGGGTTTAGCCTTTGGTACCGGCACCCATCCGAGTACTGCCTTATGTTTAGAATGGTTAGATAGCCAGCGACTTCAAAATAAAACGGTAATCGATTATGGCTGCGGTTCCGGTATTTTAGCGATAGCGGCTGTGAAATGTGGCGCAAAGCAGGTGATAGCCGTGGATCATGATCCGCAAGCATTAGCCGCAACGACAATGAATGCTGAGAAGAATGAGATATCCGCAGAAAAATTAAAGATTTTTTTGCCTATTGATTTTCAATCGCAGGAACCGGTCGATATTTTTCTGGCTAATATCTTAGCTCAACCCTTGATCGATTTAGCGACTTATTTTAGGTCCTTAGTTAAATCGGGAGCCTATTGTATATTAGCAGGGATTTTAAATGAACAAATTGAGCCTGTGCAGCAAGCCTATCGTGTTGCAGGATTTAAAATAATGACTATTCATCATCAACAAGAATGGGTCAGTTTGGTGGGGAGTGCAGTGTAAAATTTTATGAAATTGCTTGCCTGTGGAATTAATCATGAAACAGCGGATCTCACAATCAGGGAACAGTTAAGTTTTAGTAAAGATTATTTGGCAAGTTCTTTGCGCGCTATGTTACAGGATACCTTCACAGAAGAGGTTGTGATTTTATCGACCTGTCATCGTACGGAATTCTATTGTATTAATGGTGATCCACAAAATACTATGAACTGGTTGTATCGACATAAAAAGCTTCCACAAGATAGCCTAAAATCTCATTGGTATGTTTACCAGCAAGAAGATGCTTTGCGTCATTTACTGCGTTTAGCCAGCGGTTTAGATTCTAAAATTTTAGGTGAACCACAAATTTTAGGGCAGATAAAACAGGCCTATTCTTTAGCACATTCCTTAGGAAGTGTGGGGGCGCATTTTAATCGACTGTTTCAATATGTATTTTCTGTCAGCAAACAAGTGCGTTTTGCCACTGATATTACTGCCCACCCGGTATCGCTTGCATTTTCGGTGGTGACTTGCGCCAAACAAATTTTTGCCCATTTGGCTGATACGCGGGTTTTGTTGGTAGGTGCGGGCGAGACGATTTCCTTAGTGGCTAAACATTTATTCTCACAAGGCGTTTGTCATTTCTGGATTGCCAATCGGACGCCACAGCAAGCAGAAAAACTGAGCACAGCTATCGACGGCCAGGCGATTTGTTTAAATGCGATCCCTTATTTTTTAGCCAAAGCCGATATTATTATTGCCGCGACGGCGAGTGATGCACCGCTAGTTAAAAAGGTTATGTTAGAAGAGGCTTTAAAAGAACGTAAACGCCGACCTTTATTTATTGCTGATCTCGGTATGCCTAGAGATATAGAGCCTAGTGTCCATGAATTAGAAGATGTATACCTTTATACACTCGATGATTTGCATAAGTTAATCCAGAAGAATCAACAAGGCCGAAAAGCCGCAGCCGTAAAAGCTGAAAGCCTGATAGAAGAAAAGGTTCAACATTACCTAGAACAGTTGAAAATAAAAGCCGCTGCTACACCGATCATTTGTTCTTATCGCCAGAAAGCGGAACAATTCCGTGATGCAGAAGTCAAAAAAGCCTTAGCTTTGTTAGAGAAAGGCCATGCACAAGAGGAAGTCATCAAACACTTAGCTTATCGATTAACCAATAAACTCATCCATGCGCCGAGCGTTGCTTTAAGTAAAGCGGCGAAACTCAATCAAAAAGATCTATTCACAATGTGATCAATGAGATTATGCAAGGACTATAATGCTTATAGCAGGATGGGATGTTCAGGCCGAAACGAAAGCCTCAGCCTGAGTGGTTGACAAATGATAACGAGTTAGAAGCTTTTACTTACTTGTTTCGTTGGGATTGTATTTTGAGAGTCTTCTATATTTTGACTGCTTGTATTGTTAAATACACTGTGCCGTCTGGGTACTGTTACTGTTTTGAGGCTTTGTGAAGCGTCTTCTCCGCTTGACGAAACCAATTTTTCCAATTCATTTTCAATGGATGATTTCATCGATGAATGATGAGGTATTGTTTCCATTATATGATTTCTAGCGTGTTCTAATTGCTTTGATAGGTCCTTACTGATCTCAAGTGTTGTTTTAATTTTATTGCAACTGCGTAATGCAAAGAGACTTGCTATGCCCAGACCTGCGCTGGGTAAAAAGGTAGTGAGTACGAGTAAAGGCAGCCAACTCCCGATCGCTGTAAAGATGGGTAGGATAAGCGCAGCCGCAGGCGGAAAAAATTGGACTAATAATGTTGCAGCAGCGAACAATAGGACTGTCGTTATAAAAGCTCCACCAAGCCATAAAATCATTTTATTAGTTTTAATTTTCGCTTTTTTAAAAGCATCTTCAGTTTGAGCTTGATAAGTTTTTTCAAGTGAATCTAAATTTTCAATGAGGCTAGATAGTTTTTGATCGATCTGAGGATTAGCTAAATATTCGCGACTGGCTGGACAAAGTAAAGTGGTATTAATAGTTTTTTCATCGAAATCAAATAGGACGGGCATAATAACCTCATTGTTATTGTAATAAATAATTAATTGCTTAATAGTGTCAATTCACTATTGAGTATTTTGATCTTACAGGATGAGGTTAAAAAAAAACTAATTCGAAGTTTACCTAAGCAGTAATAATTTTGGTAATCACATCTAAAAAATAAAAATTTTAAACACTAAAAAAGTATTTCAAGCTAAACCAACGCACTAAACTGGCGAGACTGGCGAGTATAAATAATAAGCTAGCAAACCAGAGTAAGCTGCCGGTATAAGTGAAGCTAAATAAAAAGCTCGCTAAAGTGCAAAATAAACTCATCAAAGTGGCATAGATGGCTATCCGTGCTTCCATCGGTTCAGGGCTTGCTTCGATGCAGAGTCGTTGTAAAGGACTGGACAGTGCGGTACCGAAACAAAAAATCATTAAGCTGATAACCAGTCCGATGAGCTTATTTGGAAAAATAAAACTTAAACCTACTGCGAGTAAGCTCGAGAATAAGGAAATGACTAAGCCGTAATTAATTAAATGATTTATTTCTATATGATGGATAATTCGTTGCACAATTCGTGTGCCTAAAATCTGACTGCCAAATATTAAAATTTGTATTAGACCAAAATAAAGCGAATTTAATTTAAATTGACTGATGATTAAAAACGGACCACCCACGATCCATGCCATTTTAGCTGAGACATTAAAACTAATAATAAATAGATTAAACATAAATGCTTTATTTTTAAGAATCTGCTGATAGTTTATTAGCACAGGTGACCATCTGAACATTAATCTTCGGGTGTTTGTGTGAGTTCCTGGCATGATGAAACATAAACCTAACCAAATGATACTGGCACTTAGCGCTAAAAAAACAAATATCCAACGCCAGTTGAGCGATTGTAAAAAAATCCCACCTAGCAGAGGTCCTACAGCCGGAGCTAAGATCACTACGCTGCTCATCACAGTTAAAATTTGAATCGCTTGTTTACGTTGATAAGCTTCGTGTATGCAGGCATAACCGGCTGCACTTAAAGTAGACACCACAGCCCCTTGCATAAATCGTGCGATGAGTAAAGTGCTAATGTTCTCAGTGAATGCGCAGATCCACGTGGCGGTAGTAAATAAAACTCCACCTATCAGTAAAACGGATTTTCTACCAAATCGATCCGAGATAGGACCTGATAATAAATGAAAAGCGCTTGCGCCGAAAAACCAGGCAGTTAAAGTTTGTCGGCCTAATTCGGCACTGATTCCGAGATCGTTAATCATACTCGGCAAAGCCGGTAAGTACATATCGTTGGCTAAATAATTAATTATTTCGTAGCAAACTAATAACAATGGAAAAAATGGGATCAGTAGTATTTTTTTTTTAAATTCTATTTTTAAATAGTGAGACATATTTTTAATAATTTATTGAGTCAATTTAATTTTTATTTAATATAGGCTTAATATAATCTACTTATACTAATTATCTATTTTTTTATTTTATTAAAAATTTATTACTAATTTTAACATTAAGAGGTTAAGCATCGCTATGTTATCGATACAAAAAAGAATTAAGAAAAAGAATCACCGTTATGCATTGAGGAAAAAAGTAAATGGCTTGAAGAAAATCAGCAACGATAAAAAAATTTATGTTTGGCCAGAGGATGCGAAACAAAAAAATGATCATTTTAATGTTATTATGTTATTTCCTACCAAAGCTTAAATTGCAATCTTAGTTCGGATAAAATCTATCATCTCACGTTAAATTTCTTAAGCAAAAACAATTAATTTCATTGAGTATTTTTTGTGTAGCTAGGTTGGCGGCCAGCGCTCCACCGTAAGGATCATCATGCGGTGCGATTTGCATCACAATAAAATCCTGAGTCGCAATGACATGTCTGGATCGAGCATCAATGAGTTGCGCACGTATCGCGATGCGGAAACGACTGGGAAGGGTGATAAATTCTTGTTGAAAGCTGAGTAATTGCGTATTGAGTATCCAATCGTAATAAGTGGTGGACGGTGTATTAATAATTGCTTGAAAATAACCGGTATGTTGTAACGAGTTGATCAATAAAGCCTGTAACATTTGTGTGGGCATGTTGGCCCAGCGGTTTTGTGAAAAATATTGGATTTGATAACAGGCCGGAATATAAATCATACGTGGGCTATTATAAGCTGCATTCGCACGGGGTTGATTGACTAAAATAGTGCTACATCCTTGTTGAATGGAGCAATCCCAATCTGGATCAGGCATGGCTAAGGTAAAGTAATGCATCGGTGGTATTTTAACGGGTTCAAATATCGAACAGGCGGATAACAGCAGGAAACTTAACAAACAGACAGCCGCTTTATGGACGCTATTATTTTTACTGAAGCCAAGACAACGTAGAAAGTTAAACACGCTATTGTTCTCCTGGTCCTAAAGGGGGTGGTTTTTGTCCGCGAATTAATATACTAGGGTTTTGTCTTAGATTATCTGATAGTTCAAGCAAATTATCGGTCATGATACTTAAATTATTTAATACTTGATTGGTAGAAGGAAGTGTTTGTTGGGTTAATGTATTCATTAAAGATGGAAATGAACGGGTTGAACGAGCCGTATTGATTAAAATAGTATCGAGACGTTTACTTTGAGCGGCTAAATGATGACTGGTTATGGATAAATTATTTAAAATCTTTCTAAATAAAATGGGGTTTTCGCCACCTAATACGTCATTAATATCCTGTGTAATTTGTTTCATATTATTATTTAAATTGCGCAATGTCGTATCTAAACGCAAAAACAAGGAAGGAGTACTTTTAATAATAGGATATTTTTCACCGGGAAGCAGTGGAATACGATTGACGTTAGAGTCACTACCTTGTAACGCGAGATAGGTGATACCCGTCAAACCTTGACTATTTAAGGTAGCTGTCGTTCCTTCAGTAATGGGTGTATGCTCTTCTATTTGTAGCACCAAGCGAACTTGTTCTGGATTTTTATGACTTAAAAAAATTTTCTTAACCGTACCAACATTAACACCATTATATTTAACGGGAGAATTAACGCCTAAGCCGGCTACGGATTCATTCATGATGACCATAAAATTTTTATAGCGCTTTGTGGATAATCCAGCCGATAACCACGTAATGAAAATAATGAGGGCGATGGTTAAAATAAGAACAAAAGCACCGACTAAGGTATAATTGACTTTAGATTCCATGATTTCCCTCGTAAAGATGTTGCGTAGTGCGTCCCCGTGGCCCTTGAAAATAAGCGCTTATAGCAGCTTGCTTGGATTGTGTTAGTTGTGCCATGGGTGCAAATTCTAAAACGCGTCCTGCACTTAAAAAAGCAACTTTATCGGTAATTTGCCATAAGGTATCCAAATCATGTGTGACCATGACGATGGTTAATCCTAAAATACTGCGTAAATTTAAAACAAGTGCATCAAATTCTTCGGCACCTTGTGGATCGAGGCCTGATGTGGGTTCATCCAGTAACAGTAATTCAGGATCCATCACCAAAGCTCGTGCGAGAGCGGCTCGCTTAAGCATCCCGCCACTGAGTTCAGAGGGATATTTTGTGACGGATTCTATCGGCAAGCCCACCGCTAATAATTTAATTAAAGCGAGTTCTTTGATAGTCGTTTTGTCCAATTGAGTATGTTCTTGTAGAGGAAAAGCAATATTTTCAATCACGTTAAGCGATGTAAAGAGTGCAGATTGTTGAAATAAGACTCCCCAACGACATTGTAATTTGAGCAACTCAGTTGAGGAAAGTTTGCTTAAATTTTTACCAAATACGGTGATGTTTCCCGAAGTCGGTGTCAGTAATGCTAAAATTTCGCGCAACAAGGTCGATTTACCAGAACCACTACCCCCGACAATGGCAATGATTTCTCCACGTTGCACTTGTAAATTAATGCCACAGTGGATCCATTGGCCAGCGAGGTATAGTTTAACATTTTCAACTTTTATAACCGGGTCAGACGACTGCATAATCTGAGTATAGCGCGATTTTGACTACCTGAGACTTCACATGAGAAAATAACGAGGATTAGATATTTAGCTTGCTAAATAAAATTGAAAAGAGTGCATCGGCGACAATAATAAAAAAGATGCCTTGTACCACGCTGCGTGTGGTTTGTTTGCCAACACTATCAGCACTGCCACTGACACGCAAACCTTGGAAACAAGCAGTGCTGGCAATAATCAGCGCAAATATGGGTGCTTTACCGATGCCAATAATGAGCGAAGAAAGTGAAACAACTTTTGGAAAGCGTTGTAAGAAATCAGTATAACTAATATTTAGCATATTATGTGTCATCGCCATCCCACCGAGTAGACCAAAAATATCTGCCCAAATCGTGAGTAAGGGTAAAGCAATCAATAAGCCCCAAATACGTGGTAAAATTAACAATTGACTCGGTAAAACACCCATCGTGTTTAAAGCATCAATTTCTTCTTTAATCTTCATCATACCCAGTTGAGCCGTAAATGACGATCCACTACGACCGGCTATCATGATCGCCGTCAACAATGGCGCAAATTCACGTAGTATGGCCAATCCTAATAAATCAATGATAAACATGGTCGCGCCAAAATTTTTTAATTGAAACCCCATTTGATAGGTTAAGACAATACCAATCATAAAAGATAATAAGGCAATAATGGCTAAGGCATCTAAGCCGGTATTTTCAATGATACCTAGGATGGCATGACCACGAAGTTGACGCGGATGCCAAATAGTATGCCAGGCGCTAAAAAAGTTTTTCCCAATAAAACGTAAAAAAGATTTAAATTCCTGCCATGATTCGACTGTTTTTTTACCGAGTAAGGCTAAACCGGTATAAGTTTTTACACTGGGTAGCGGTTTTATTTGTTTGGCTGTCTGTTCTATCATCCCAAACAGTGCGTTGTGTTTGGGATTCAAACCGATGAGTTGGACTTCTCTTTTTTTAGCCAGTTGTTTTTTCCATTGATAAAGTTGCCAAGCACCACTGCTATCCATACGTGTGATGGATTTAGTATTTAAAATGAGTGGGGATGCTGTGTTGTGGTTCAGCTTTTTAAAAGATTGATCTAAGCTTTTTTTATGAATACCGTTTAAGGTCCAGGAACCGAAACAGTCGATCTGATTTTTTTGCTGTGCTGAGATGGCAATAGAAGCATTAACTGATTTCGACATGAAGCATAACCTAAGATAATAACTTAAACTTTACCAGCAAATATCGAGAAGCATACTCACAGCCATTGAGTTTTTGGCAAGTGCCGCGAAGAGGATTGCAAGTTGAGCGACAACACACAGACAAAAATTCAAGTACGAAGCGTATCACGCACAAAAAAATATCCCTTCACTGAAGAAGGGATACCTAAATTTGCCCGGCGCCTTTTTTATTAAAAAGGTTTTGAAGTATGCCAATAAATAGTTGGGCCTCGGTTAGGAATTAATTTATTGGTAGCGAGATTATGGTATTCGCTGCAAACATAACGATATTGACATGATGCAATATTTGTACATGCATGTGGTGAAACGTTTAGTCTGGTTAATAACTGCCGTATACATGCGCAATCATAATATGAACCAGAGCAAAAACCAGCCTTTTTTACTAAGTGAGCATTAAATGCACAAGCACTTTGTCCTGGATGGGCATTAGCCACATTGATGCTACTTAATAAACCCATGCAAATAGCTGAAGCCATTAGTAATAATTTTTTCATACTATCCCCTTAGGTTATATAGTGTAAAACCTTATAGCGCCCGCTATAGTGGTCTACTCATTTTTAGAATAGCTTATGAATCATTAAGATTCAATTTTCCAAGCTTTATATAACGCGCTATCCAGCACTCGACTTCGTGATGAGCTTTAGGTATAAAGTGGTCATATGAAGACCTCTTTATTCAATAGATTGACCTTAATTGTCGAACGTTACGAAGAATTAACTGCCTTGTTGGGTGATATGGACGTGATTAAGGATCAAAATCATTTCCGTGACTTATCTAAGGAGTATGTTCAGTTAGGCTCTGTCGTACAATGTTTTCAGCAATATCGGACTAACTTAGATATCCTAAATCAAGCCGAGCAATGTTTGCATGATAAGGATACGGTAGTGCGAGAGCTTGCCGCAGAAGAAATTAAAATTGCACAACAAAAACAACAAGAGTTAGAAAAAGAATTAGAACACTTATTATTGCCGCAAGATCCTAATGATCAACGGAATGTTTTTTTAGAAATTCGTGCAGCTGCTGGAGGCGACGAAGCGGCTATTTTTTCCGGTGATTTATTTCGGATGTATTCGCGTTACGCCGAAAATCAAGGTTGGACAATGGAAATTATTCATATGAATCCTAGCGAACAAGGAGGTTATAAAGAAATTATTGCACGTATCGCTGGAACGGCTGTTTATGCGCATTTGAAATTTGAATCCGGCGCGCATCGTGTGCAACGCGTGCCTAAAACCGAAGCACAGGGGCGTGTGCATACATCGACTTGTACAGTGGCGATACTACCGGAAATCGAATCGGTGGATGATGTCACCATCAACCCTGTAGATTTAAAAATTGATACCTTTCGTGCCTCAGGTGCAGGAGGACAACATGTACAAAAAACCGATTCTGCCATCCGTATTACCCATTTACCCTCTGGCTTAGTGGTTGAATGTCAAGATGAACGTTCACAACATAAAAATCGTGCTCGGGCTATGTCATTACTACAAGCTAAATTATTAACCGCTCAGAAAGCAAAGCAACAACGCGAGGAAGCAGAAACCCGTCGCGATCTTGTTGGTACTGGGGATCGTTCAGAGCGTATCCGGACCTATAATTTTCCTCAAGGTCGTTTAACCGATCACCGAATTAATCTAACGCTGTATCAATTATCTGATATCATGGAAGGCCATTTAGAGCCGGTTATTCAATCCTTGACGCGTGAATATCAAGCGGATGAATTAGCTGCCTTAGGTGATTAGACGTAAAACTTAATCGTTTTTCATGTGGAGGGAAGATCAATGTTTCGATCGATGGCTATTGCATTGTTTATTCTGTTATTACTCATTATTGGCGGTCACATCGCACTGACTTTATTTACCGGTGCTGTAATGATTAGTTTTAGCGTCTGGGGGTTTTTGGTTGCTTCAGTATTCTTTTTTTCGTTAAGTATTTTACTCTTATTTATTTTAACCTGGGCTGGAGCATTGATAATTGGTGCTATTGCGGTTATTTGGACGATTGTTGCTATTATTTTATTTCCGATTTTATTGCCGATTTTATTGCCGTTGTTAATTATCTTATTTTTTGTCTCCTATATTCGACGTAAGCAAAATCCTAAAGAATTTTAAGCGAGAGACTCTTCGCACTTGAATTTTTACCTGTGCTGCTGCGTGATTTGCAATCCTCTTCACGGCATTTGGGCACTTACCAAAAGACCAATTGCTGTGAGTATAATGACTTCTAACAGGCGCCTCTTATGTTGTTAGTTTCCTATTGGCGTTGGGCAATCAAAGAGTTAAATCGAACCAGTCCCAGCGCCTATTTAGACACAGAATTGTTATTTGCTCATGTTTTAGGACTAACACGGGCTCAATTACATAGCCAACTTCCCGATAGATTACTGACATTATCTCAGCAAAAAAGAATAAAACAATTGATTGCCCGTCGACAATCTGGAGAACCGATAGCCTATTTACTGGGTCGGCAGGAGTTTTGGTCGCTGTCTTTTGAAGTAACTCCTGAGGTACTGATACCTAGGCCAGAAACGGAATTATTAGTGCAAAAGATACTAGATGATTTTAGTACTGAGCAACGAAACATAGTGGATTTGGGAACCGGCTCGGCAGCCATTGCGGTCGCATTAGCATTGGCTAGACCTACATGGCAATTTATTGCAACGGATTATTCACCAGGTGCTTTACAGATTGCCGAACGCAATATCCGCCGTTATCACATACAAACGATAGAACTACGCCAGGGTGATTGGTGCCAGGCATTATTAGTCGGTGAAAAATTTGATATTATTCTCAGTAATCCACCTTATCTTACTCTCGATGATCCACACTTTCAAACGGAATGTGCTTTGGCTTACGAACCGAAAAATGCTTTAATTTCAGGGGAAAAAGGCTTGAAGGATTTAGAAATTATTATTCTACAAGCGCGTGAACATCTTCATCAAGGGGGTATTTTATTTTTAGAGCATGGCTATCAGCAGGCAGCTTTTGTTGAGGAATTTTTTTTAAAATATGGTTACCAGGAGATAAAAAATTACAAAGATTTAGCAGGTCATCAACGAGTTAGTAGTGGAAAATGGAATTAATTGAAAATATGATCTATAAATCATTAATAAAAAGAAGCACATTAATAAAAAGAAGAGACATGGCCCTGTACTTTGAAATAATTGCCATGTCGAATTATTTTTGGTATAGATGTGTTTGGTTTATGTGTGTGTGCCAATTCCGGCAAATGTTAAATTCTCAAGAGGAGAACTTTTTATGCCAGTAAAAAGAAAATCTGCAGCTCCAAAGCGACGTAAAAAACGCTCTACGGTTGCAAAGTCCACACCTACACGTAAAAGAAAAACGATAAAACGAAGAAAGAAAAAAGTGGGGATGACTGCTAAACCACGTCGTCGTAGAAAAACCACGGCTAAAAAAGTGACGCGCAAACCACGTCGCAGAAAAGCGGCAACACGTAAGAAGCCAGCGACTCGCCGTAAGACTGCTACGCGCAGAAAGACTAAAAAAAAAGTAGTTAGTCGGGTAAAAAAAAAGCCTAGTAAAAGCAAAGCCTCAAAAAAAACGTCGACGTCTTCCCGTGTTACCAGAAGTAGAAAGCCTATAGCTAAAAAAAAATCAACAAAAGTAGCGAAGGCAAAAGTTATCCGAGCTCCTTCTAAAAAAAAACAACAGCAAGCAAAGTCTGATTCCCAGGCGCTACCTGCGGTAAAACAACAATCATCAATAGAAACTAAAATGGCAGAACATAAAAAACCTAAAAAAGAATCTAAAAAACAACGTTCTTTACCAGAAACAAGGCTAGAATTGACTTCTATTAATTCGGAAATCGATTTAAATATAGCGCCTTATAAGGAACGTCCTGGGGAAGACTATATGAGCTCGAGCCAGCAGGCGTATTTTCGCCGTTTATTATTACAGCGAAAACGCGTATTGTTGGAAGATATGGGTCGAACCGTGCATCATCTACAAGATGAGGGTACTTCTTTGCCCGATATTAGTGATCGTGCCACGCAGGAAGAGGAATTTAATTTAGAACTTCGTGCACGTGACCGTGAACGTAAACTTATTAAGAAAATTGAGGATGCTTTACAGCAACTTGATGAAGGTCATTATGGCTTCTGTAATTCGTGTGGCGTTGAAATTGGAATTCGCCGCTTAGAAGCACGTCCTACCGCCAGTCTTTGTATTGATTGTAAAACTTTGGATGAGATTCGAGAAAAACAAACCGGTGGTTGAAACTATTGGGTCAAAAAATGCGAATTTTTCAAATAATGCTGAAAGAACCTTGCATGGCTGAAGCTAACCCAGCGTGTGCGCAGCCATTCAAGGAAAAAGTGACGACGCTTTCCTTGAAAATCCCCACCGCTACAAAAGAAAAACACAACTATTATTCAAGGCGCGGAACTTGTTCGTCCTTGCTGGGGTTTATTTTCAATGCAAAACGCATTAGTATCACTTTATAAATCCTCCTTAATTTTATTAACGGATTTTTACCAGTTGACCATGGCCTATGGTTATTGGAAGGCGGGTATTCACGAACGTGAAACGGTTTTTTACCATAACTTTCGACAAGCACCGTTTAATGGCAGATACACGATTTGTGCAGGCTTAGGTACATTAATTGACTACTTGCTTAATTTTCAATTTACTAAAGACGATATCGATTATTTAGCTGGATTGACTGATACGCAGGGGAAAGTATTATTTCCTACCGATTTTTTAAATTATTTACAACGTTTACGTTTTGCTTGTGACATCGATGCAATAGAGGAAGGCACTGTAGTTTTCCCGCAAGAACCTTTAGTTCGTGTTAAAGGGCCGTTATTACAATGTCAGTTACTTGAAAGTATTTTACTGAATATTATTAACTTTCAAAGTCTCATTGCCACGAGTGCCGCACGTTTATTACAAGCAAGCCGCGGCGAACCGATATTCGAATTCGGTTTACGTCGTGCACAAGGTTTCGATGGTGCGTTGATGGCTAGTCGAGCTGCTTATATTGGTGGTTGTTCTGCTACCTCTAATGTATTAGCTGGAAAATTATTAGGCATTCCAGTGCGTGGGACACATGCACATAGTTGGGTATTATGTTTTGAGAATGAATTAGCAGCGTTTCGTGCTTATGCGCAAACCTTTCCCGACCGCTGTATTTTTTTAGTGGATACCTATAACACAATTAAAGGAGTAAAAAATGCCATCAAGATCGCCGAAGAATTAAAACCGGAAGGATTTAAATTAGCCGGCATACGTTTAGACTCAGGTGATTTAGCTTATTTAAGTCAACAAGCACGCAAACTTTTAGATGCTGCAGGCTATCATGATGCGCTGATAGTGGGTAGTAATGATTTGAATCCTTTAGTGATTACCAGTTTAAAAGAACAAGGTGCAAGTATTAACGTTTGGGGAGTGGGCACACATTTAATTACTGCTTACGAACAGCCCGCACTCGAAGGTGTTTATAAATTAAGTGCAATTAAGTCTGCGCAAGGTGTATGGGAAAATAAAGTTAAATTATCCGAACAAACCATAAAAATTTCTACTCCTGGGATTTTATCAGTGCGGCGTTATTATGCGGATAAAGTGGATGGTTCGGCGATGGCGGATGCCATTTATGAGGAACGATTAGGGATTTCAGAAGATAATATTACTATTATTGACCCTATCGATCCGACGAAACGGCGCTCTATTTCCGCAGCAGCACCACACCGTGATTTATTAACGCCTATTTTTAGACGAGGAAAATTAGTTTACAAAGTACCTTCGTTAAAATCCAGTCAAGAAAAAACTCATCAGGAGTTACAACAATTTCATGAAAGTATTCGTCGATTGCTAAATCCTCATACTTATCCAGTGGGTTTAGAAGAGAAGCTGTATCATTTAAAGTTACAACTTATTTTAAAAGCAAAAACTTCTATTGATTCTTAAACTTTGAATTTATATTAATTAAATTTTTTAGTAAAAATAATTTTTTTTAAAAATGACAGGGAGCTCATATCGCAAAAGCCTCTTTCCTGCATTATCAAAAGAGTTTAAAATGAAAAATGCTAGATACTTTTTTTAAAGTAGCTAGCTTAATTAAATATAACAATTTTCTTTGCCCCAGGAATCTAACTTTTATGAAAAAAGCTTTGATCTTAGTAGATTTACAAAATGATTTTATGCCTGGAGGGTCCTTAGCAGTAGATAATGCTGACGAAGTTATTCCAGTGGCTAACCGAGTTCAGCAGTATTTTAAATATATTATTGCAACGCAAGATTGGCACCCAAAAGATCATACCTGTTTTGCAACGAATCATAAGGGACGTTTTCCAGGCGAGTTTATTCAGCAAGCAGGTTTGTCACAAATATTATGGCCTGTACATTGTGTACAAAATACCAAAGGGGCTGAATTTGTTAAAAATCTTAAATTGGATCATATTATTAAAGTCGTTCGCAAAGGCAGTGATCCAAAAATTGATAGTTATAGCGGTTTTTTTGACAATGGTCATCAAAAAGAAACTGGTTTGGCTGAGTTTCTTAAAGAATTACAGATTACCGAAGTGTATATTATGGGAGTAGCAACCGATTATTGTGTTAAATATACGGTGTTAGATGCCTGTAAATTAGGCTTTAAAACTTATTTGATTGAAGATGGATGTCGTGCTGTGAATGTTAATCCAGAAGATGGACGTTTGGCAATTTCCGAAATGAAAACCGTCGGCGTAAAAATAATTCAAAGTGATGAAGTTGAATAAGTCACTTATGAAAGTAGCGTGCGGAAAATAAAACAAAAGACACCGATTATTTAGGAACGTTGGATCGGAAAGCTAAGCACCTCTGATATCTCATCTACTTTTTCCATGAGCATTAATAGACGATCAATGCCTAAAGCAACTCCAGAACAATCAGGAAGTCCGTGTGTCAAAGCCGCTAACAAATATTGATCGAGAGGTATTTGTGGGGAGTGATTTTTAGCACGGGTGCAGAGGTCATTTTGAAAACGTAGTTTTTGTTCGTTCGCATCATTTAATTCATGAAAGCCATTGGCAAGTTCTATACCCTTTAGATAAACCTCAAAACGTTCCGCCACAGGGGTTGTTTCGTGGCGTATTTTGGCTAAAGCGGCTAAACCAACAGGAAAATCATAAATAAAAATTAATTGTTTAGGTAATTGTGGTTCAATGACATGAGACATTAAAAAGTTTAAATAATCTTCAACCGTGTTTAAATTTAAATTTTCGGTTGTTAAACCTAAATGAGCAGCGAGTTGTTTTGAATTTTTAAGCGATAGTAGGTGCGGATTGATCTTCAAATAACGTTGAAAAATTTCTGCATAACTAAAACGTTGCGCCGACTCGCAAACTAACAATCGTTTTAATAAGGTTTCTACTTCATCCATTAATTGATGATGATTATAGCCAGGACGATACCATTCTAATAAGCTAAATTCAGGATTGTGATAACGTCCCGATTCTCCTTGGTTACGAAATGCTTTAGAAATCTGATAAATGGGACCTGATCCCACGGCTAATAAACGTTTCATTGCAAACTCAGGCGAAGTTTGTAGATAAAGCGTTTGTTGATGGTCAGGATGATCTAAACAATATTGCGTTTGAAAACTATGCAAATGTGGATCTGTCACTGTGGCATGGGAAAGTACTGGAGTTTCTACTTCTAGAACCTCACGTTCGACAAAAAACTCACGAATAGCTTCTAAAAGTTTTGCGCGACAACGCAGCATGGATAACGTAGCAGTGGGTTGCCAGACGTTTTTTTTAAATTTCGTCATGGTGTTCGGCTATTTCTGTCCTGAGAATTAACCGTTTATAAACCCGTTCACTGATGAGGCCGGCGTTAAATTTGCGTTTAGCGTCAACAGACATCGGTTGACCATATTTTTTTAATACGAGACGGGTATGGGCACTGATATTTTCTAGTTTAGAGTCTAATAAAATATCTCGTAATTTTTCATCAAAAACTAAAAATTCACGTAAAGCAATACGTTGTCCATCGGTGCTAGGGACCAGCTGTTGCCAAATGACTACGCGTATGGTCTCGATAATATCGATCATTCTCGTTTTAGCTTCTTCAGCAGGAAAAGAGTTGACTAATCGTCTTAAAGTTTCAGCCACTCCATTACTATGCAGTGTGGTATAGACGGGATGCCCGGTTAAAGCCGCTTCAATAGAAGCGCCAATAGTTTCTGGGTCGCGCGATTCGCCGACTAAGATTAACCGCGGTTTACGTCGCAAGGCATTACGTACGCCGGCTGCGAAGCTGGGGAGATGTCTAGGTATCTCGGATTGACTGATGATGGAACTAGGCATAGCAATCGAGTCGTAAACAAATTCTATAGGGGCTTCATAAGTAAGGATTTTACGATGTGAATCTTCTTTTTCAGCCAGATCGCGAATGATAGCGGCTAACAACGTGGTTTTGCCAGAACCGGTTGCACCGGTGACATAGACGATACCTTGTGCTGGCGCTAAAGCGTCGATTAATGGAGTTTCTAGATTCAGATCGGACATTTTCGGTGGTGTACTCGGAATGGTACGAAAACTGATTTGGATCGCGTCATGACCTTCTACTAAGCAACCTGTGGCATTGACACGAAATCGATAACGCTCGTTACGATTAGGCCGAAATTCATAGTGTGTATCGATATCAACGCCACTTAAAATTTGTGCGCTACCATTCGGGCCATAGATAAGATTGAGTGTTTCTGAGACTTCAGTGTTGGATAATTTACGTTGGGTAATACGTAATAATCGACCGTAACTTTCAGCAAAGACTGGTTCACCGGTCTGTAGTGTAATATCTGAAGCGCCCACTTTTTGGCAATGGATTAGTAGCCGGGTTAAACAAGCCGCGGTGAAACGTACCGGTTCATCGGGAAGTAGATGGGCTGTCATCGTGTGTCACGATGGATTTCCATCGACTTGGATTAACTTGTAATTTTGGAAATGAAGTGATACGCAATATTTGATCGTTAATATGCAAATCAGAACTATCGCCGGTAACACCTAAATCGGTATGGGCAACAAAAGGTTTACTGACCATTCCTTTTAGTAATAAATTCCGATATAAAGCCATACCGGTGTAATCACGGGTTAAACGCGCTAAATTATCATTAAAAATAGCATTGGCTTGATTAATACCATCTTGCCAGCCTAATGTGGCATATTTTTTCCAAACGAGACGTTCTTCAGGTGTTTTCGGTAAAAAAGCAGGTAAAGGTAATTCGGGGTGTTGATAATCCATCCAGAGATAGTTACGCCATTGTGGTGGCGCGGTAGTGAAGTGTGCTTGGCTGATAATTTGATAAGTGCGATCGTCGATACGTAAGGTTTGTCCATCGGTGAGATTCAGCGAATTATTTCCCTGGACTAATACAGGAGGAATGACATTGTGGTCGAGTAAGATGAGATTAAAATTAAAAATACGATCTAATTGTGACGAATTTTTAGTTAACACGTGATTAATATGCTCAGATCGCCAAGCCAAACCGGCTTGAGCACCGATACTCATCGCAATATCTTGGAGTGCTTGTGAGTGTAAAGCGGTCATTTGTTTTTTGGCAGTCGTGACCTGTGCATGTAAATCCTGTAGTTGTGTTAAATTATCTAAACTACCTACGGTTTTATAATTAGATTGTGTGGTGCTGCAGGCCGTGAGCAGTGCACACAGACTTAAGCCTGTTACTAACGGGAGTGTATTTTTTCGGTAACCTGTAATTTTTTTTAGGTTAAATGATAGGCGTAAATATTTATGCAATAAATTTTCGACGCATTTAACATTAATTTTTAGCATAACGTAATTCAATGGTCTTAATGCCCGGATAAACAAAGATATTGGCTTTTTCTCCTGCTTGTAGATTGGCATTGCGAATGATATAGTTTAGGGGTGTATTTTGTGAGGAAATCGTTACTAAAACTGGAACTGCTGGGCATTTTCCTATGACTTCTAAATGGAAGTGAGCAAGTTTGGCGATACGCTGCAATAGTGGTTCAATCGGACCTGACCAATCAACCGAAGCGATCGTTTTTTCTAAGCCTGAAGAGCTAGGATAGGGTAGTGGTTTGCTAATAGGAGGGCTAGAGGCTTTCTCCAGTTCTTTTAATTCATTTAATGATTGACTAACGGAACGCGCTGCCTCGGCTAGTTTAATCGAGGCGTCGTCTGAACCCGTATTGATAGTGGGAGTTATGGAGTTAGGTAAGTTTTGTGAAGCACACCCCGATAGTAGACTCACAAAAAGCGCCACTGTTATTTTTTTCATGCTTATCTTATTGTAGATAAAATTGTGTAACTTACTTCTGCATTGAAACAAGAAGGAAATATAATGTCAAGCCATGGTTTTAGGGGTTCAGTTTAATTAAGGCATATTGCACTTGGCCTGCCGTTTTACAGTGTTGAATTTGCCAATTTTCTGGAAGCGTCAGATTTTTGAGACTGGCTTCGGCTTCAATATAAATTTTACTTTCCGGTGCCAAAAGCGTTTCTTTAACCAACCAGAAGCAGGCTGAGCCGATCAAATTTTGATGGAAAGGCGGATCCAGAAAGATGATATTAAATAAAGGTTTTTTTGGTTTAAAGAGTTGCGTTGCTACAAAAGGAAATTGTCCCTGATACACTTTGGCACGGTTTTCAGCGGCGAGCTGTTTGAGCTGTGTTTTTAAATAGGAAACTAATACAGTGGATTGTTCTATAAAAGTAACGGATTGAGCATATCGGGAGAGTGCTTCAAAACCTAAGGCACCGCTACCGGCGAATAAATCTAAGCAATGGGCATTAGCAATGTCAGGAGCTAACCAATTAAATAAAGTTTCTCGGATGCGATTGGGAGTAGGGCGTAAGTCGGGTATCGCTGGAAAATGAAGTTTTCTTCCGCGCCATTGTCCGCCGATGATTCTGACTTCATTCTTTTTCATAGAACAGACGTCTCTAGAGCTATTGAGTGTTATTATTCTTAAATAGAGTTTTAAGAATAATGTGACATGATTCGGTTAATAACGGATTGCGTTTAATTAGAAAAGTCATTTATTATAAGCGTTTTCAGTTACACTGCATAGATTATGTTTAAATTTTTAAAACGCAAAGAATCTCAACCCGACTTCTCTGATGAGGAGAGAGTGATTAGCAGTAAACCTCGTTTTTTTAATCGAATAAAAAATAGTTTACAAAAAACTCGTCATCAATTAACTGAAAGTCTTGCTCGCTTAGTATTAGGTAAAAAAAAGGTTGATGCCGAATTAATTGAGGAAGTTGAAGAGTTACTTTTAACAGCCGATGTCGGTCCCACAGTGACTGAAGAAATTATCCAGTGCTTAAGCACAAAATTAGCACGCAATCAATTAGCGGATGGGCTAGCGGTATGGGAGATATTAAAACAACAATTAGGCGAATTATTACAACCGTGTGAATCTGCGTTAGTGATTAATTCTGAGCATAAACCGACTGTTATTTTAGTGGTTGGCGTTAATGGTGTCGGTAAAACGACAAGTATTGGTAAGCTAGCTCATTACTTGCAGAAGCAAGGTAAACAGGTGATGTTAGCTGCAGGTGATACCTTTCGAGCAGCGGCTACTGAACAATTAACGATTTGGGCTGAACGTAACCATATTCCCATCGTCGCCCAACATCAGGGTGCTGATAGTGCTTCAGTCATTTATGACGCTTTTCAAGCCGCTAAAGTGAGAAACATCGATGTCTTGATTGCAGATACGGCGGGTCGTTTACATAGTAAAAATAATTTAATGCAAGAATTACAAAAAGTAAAAAAGGTTATTAGTAAATTGGATGCGACAGCCCCCCATGAAATTATGTTAATCCTGGATGCAGGCACAGGCCAGAATGCGTTACTGCAAGCGGAAGCTTTTAACAAAGCGATAGCTTTAACCAGTTTGATGCTGACTAAATTAGATGGGACTGCAAAAGGAGGGGTGATTTTTGCCATCGCCAAAAAATTAGCGTTGCCGATACGCTTTGTAGGTTTGGGTGAAGGTATCGAAGATCTACAGGTTTTTTCAGCACAGGAATTTGTTCGTGCATTATTTTCTATAGAAAATAACGAAGTTTTACACTAAAAAATGGCTTAAAAACTTTGCTAAACGGGAATAATTTCTTTACTATTCGGTAGCGGACTACAAATGGAATACAAATAATAATAAGATTCAAAAAGTTAATTGAAAGAGGAAAAATGACTGACACAAACGTTTTTAGAAAATATATGTGCCTACTTTGTGGTTATGTTTACGATGAGGAGCTAGGCTGGGAAGAAGACGGGATTCCGCCGGGGACTCGTTGGGAAGATGTCCCTTTAACCTGGCGTTGCCCTGAGTGTGGTGCCATGAAAGAAGATTTTGAAATGGTAGAATTATAAACTAAAAGGATGTACCTCAGCGACAATGACGATAGCAATGAGCAACAAGGTTGGAAACTCATTCAGCCAGCGATAAAATAGGCTGGAATGTCGGTTGTTATCCTCCTTAAAATCATGTAAACATTTTCCACAATAGAGATGAAATAGGATTAATATAGCCACTAATCCTAATTTTAGATGCATCCAAGTGGCAGCCGCATAGTAGTTGGCAGCCAAGCTAAACAAGATAAAACCAAAAAGGAGGGTTAATAAAGCGGCCGGTGCCATAATGTAATAATAAAGGCGATGTTCCATGAGCTTAAAGCGTTCAATACTGATTTTATCTTTAGCGTCGGCATGATAGACAAATAAGCGTGGTAAATAAAATAAACCTGCAAACCAAGCGACCATTGCAATAATGTGAAATGCTTTAATCCAGGGCATAGGTGGCTCCAAGTGCTGATAATACTTTTAATTTTAATTAATAAAATAGCCTTGCTATGAATTATGACGTAATTATTCCGACAATCAAAGATTATTTACTCGCTTTGCAGGCTAAGATTTGTTTAAGTTTAGAGAACGAAGAGCAAGAAGAAAAATTTTTAATCGATGATTGGGTGCGTAGTGAAGGCGGCGGTGGAAAAACCTGTATTTTGACCGGTGCACTAATAGAACGGGGTGCAGTTAATTTTTCTCATGTTTTTGGTGGAGCTTTACCACCCAGTGCCAGTCAGCGACATCCTTCTTTAACGGCAGCAGCGTTTCAAGCAACCGGTATTTCCTTAGTGATCCATCCGCGCAATCCCTATGTGCCCACGGTGCATATGAATTTGCGCTTTATTGCCGTGTTAGGCACTGATCAACAAGTGGCACAATGGTGGTTTGGTGGTGGCTTTGATTTAACACCTTATTATCCTTTTTTAGAAGATTGTCGGCATTGGCATCTAATCGCTAAACAAAGTTGCGACCCCTTCGGCATTGAACTTTATCCGCGTTATAAAAAAAATTGTGATGAATATTTTTATTTAAAGCATCGGCAAGAGGCGCGCGGTATCGGTGGACTTTTTTTTGATGATTTAAATCACTGGGAATTTAATCGATGCTTTGAATTGATTCAAAGCGTGGGTAATCATTTTTTAAAAGCTTATTTACCTATATTACAACGACGTAAAGATTATGCTTATGGCCAGCGCGAACGTCAATTTCAAGCCTATCGACGGAGTCGCTATGTTGAATTTAATTTGATTTATGATCGCGGTACATTGTTTGGCTTGCAAAGTGGTGGGCGAGTTGAATCGATATTAACCTCACTGCCGCCACAAGCGAATTGGCACTATAATTGGCAACCGGAACCAGGCTCTCAAGAAGCAGAATTAACCGAAAATTTTTTAATTGCTAGAGATTGGTTAGCTTAGTTTTATTGCGAGATAGATTAGGCAAAAACTGAAGTGCGAAGAGTATGACTAAGCTAAGGGATCTAATTTTTTCTTCTTAGCGGATGCATGGCGTGCACGCATTTCAACGTCGATATATTGATCGGTAATTGCGCTAGAGCTATGGCCGGCATCATCCCTGACATGTTCACGGGGCCGATGCTTGACATCCTCGGAAATTCCCGTGTGTCGCAACCAATGTACGGTAGCGGTTTTTAATTCTATTGCCTCGTCTTTAAGTCCATCCTTAACCATACGAGTAAAAGCCGCATCAAAACAAGCTTGGACGATACAACGAATTTGTCGAGTACTTTGAATAGCCGTTTGGCCATTAATTTTTCTAATTAAAGGCGTGGTTTCACCGCGGCTAGGTAAACTCATTAGTCCTAAACTTTTGCGGTACTGCTTTAATGCATTTAACATATCATCACTGACACTAATTAAACGTTCTTTATTTCCCTTCCCCACCGTTAAAAACCACCAGTTGCTATCGGCATCTTTTTGAAAATGACCCATCTGTGGTTCCCAACGCGGGCTCGCGGCAAGTTCAGAAATTCGTAGATACATCCCATATAATGCCTTCATAATGAATAAGGTTCTATTATGCAAGGCAGGTTTCTGTTCGAAGAGGATTTCTGCCGTTTCTATGACATACGACCATTGTAACTCACTTAAGCGACGCACTTGATGATTACTTTTTTGTTGCCGTATGAATTTACTTTTTTGTCGAATTTGTGCTACAGGATTGAAATGAATATAGTCTTCTTGAATCAAATAGTTATAAAAGCTTCCACACACCGCAAAAATTGCTTGTAATGCTTTTTGTGATAGGGCATATTTTTTTATATCCGGCAGGATGCCTTGTTGACTAGCCATTTTATTAATCGTCGCGACAAAAGGCCGCCAATGGGGATGGGGTTTTCTCTTTCCCTGATGCGTGAAATAGCGCGCAACGGTTTTAACACCAATCCAGTGTTTAGGGGGTTGCTGGCAAAATTCTATGAAGGCTTCAAAGTCATCGCGGCGCAATCCTTTGATCGACTTTCCTAAAACGAACCAACTCCACTGTAATAAACGTTCAATTTCGCGCCGATACGCATTAAATGTAGCCTCGCTGCCCCGATAACTATACAGAAACTGTAAGGCTTGAGAATAATCTTGGCTGGCATAAGGCTTAGGGTGGGTTGTGTCTGAAATGGGTTGCAGTTTTTTTTTGGGATCGATAAATTTTAAACTATCAAATAATGGAATCGGAGAAATGAGTGACATAATCAAGTACCTTAGTAAAACTCTCGTTAGTTTAACAAGCTTTTATGAAAAAATAGGGAATAAATAAAAAAAATAATATTTGACAAGAAATTTTCAAAAAAGTTTAGTATAATTCCGGCCTTCCTAGTTAGGGGGTAAATAAACTTAATGCCCAGGATTGTTTCTAGCATAAAGAAACACATCACTACAACTGAGTTTTGGCGGGCCTTGTCGTTCGTCTTGAAGCGCCTAGAAAGTATCGCAAAATACCTCACTAAACTTCCTCTACCTTTTACCTTTAGCCTTTATATCTTACACCTGCTAAGAGCAGCTTTAAGGATATATAGTTATTTTTATAAAATTAAAAATAAAAACTTAGGTGATACGTGTAAGCTATTATTTGCTGTATTTAAAGTATCGATAGCTATTATCGCATTAGTTTTACTCGGATGTGGTTTTGCTTCACTGCCTTCGATTTTGTTAGCCTCGTTTTTTGCTTACAGTATTTTAAAGCTTATTCATAGCGCGATAGTTTTGTTAGCCAGCACTATCGCCTATCTAAAAATCGATAAACAGAGTATCGGACAGCGATGGAGGCGAGCACACTATCGCGATAACATGACCAAACATGTCGGTATGTTAGGCGCAGGCCTATTGTTTGTGTTATTTACCTGCCTGTTCAACGTTGGAACGAGTATTTTAATCTGGTCTAACCCGTTATTACTGTTGGCGGATACGGTAATTGGTGTGGGATTGCTCGTAGCTGTATTTTATTTAGGCTATAAAATTGGCAAAAATAAACACCTCGCAAGCGAAAATCTAGTTTTCATGTCGGATCAGGCTGCGAAAATAAAGAAATTTTTATTGTTGTTCGGTTTAGCTATCGTCGCTTTGCTATTAACTGCCGCTACGCCTAGTCTCGGAGTTTCTGCTATCACGATCGCGTTGGTATTACTTTGTTCACAAGATATCGTATTGACTGTTTATTATTATTTTAATGGGGTTTATATACCGGATCCTGAACCCGCTAATCTTAATGAAGAGCCATTAAATACCTACATCGGCCAAACCAACCGAGATTATTATCACACTTTTTCCCCCATATTATATTTACAGACACAAGTTTCAGAGAAGCTGCAGCAGATTAAAGAGGTTAATAAAGCCAATAAAAAACTGATTTTAAAAGTAACATTGGTTAAATTACTGCAATTAGAAAATAAATTAGCAAAAATTACAAAATTAAGCGCATTCAGTCGATTTTTTTCTTCACAAAAAAAACTAAATGTCAAAAAAGAATATTTACTCCGTGAGTTAACTTGGGCTTTAAATACCGATGATCAAGAAGTTTTAATCGATCTTTTTATCCTAGCCATTATCGATTTGGCTGAAAATAAAAGAACCGTGTTTTTAAAAAATAATCTATGTGAATTACTGGATTTATTGGATAGAGGTAATCTCGATTATCACCTACTACAAAAAAATAGCTTGGCCCAATTATTTTTTTTAGCGAGGCAGGGTGAATGTACCCAACAAACAGAAATCGTTAAACCTCAAGCGTTTTATCAATCTTTTTGGAAAAAAGTCGGGGCCTGTGATGCCTTATCACAGGCATTTCGAGCATCACGAAACATAGAGGAACAGATAAGCGTATCCAACCTACCTCTGGTGGCTTATTTAAACTAATGAGTCAAAAATAATGACTAGGTGGTGTTAAGGATAGTAAAAGGAAACTTAATTATAATGAGCGGCTTGATGCCATCAGGCATGCAATTAAGAAACATGTCATAGAGTATAGACTATGCTTTACGTGCTTAACGATTGGTTTCTTTTAGAGGTAGAGAAGTATATTAATCAGCTTCAAGCCTTATTGGCATTAAGTGAGCTGTGGTGCTTAATCCGCCAATTTTTAGACCAGTTACAGCAACTGTACCTCTCTATTACTTCCATTCCTCTTTGGCGTCTAATCTTTCTGGTGCTGAAACGCTTAATAGGTGTTATCAAGGCCGGGTTAAAGTATTTTTTAATTGATTTACCTATTCCTGCGCTGGAGTTTTTCTATGTTCTACATCTTGCTAGGGCATTTTTAACGCTGATTAATTTTTTTAAAGATACGGATAATAAAAATTTAGTTGAAAGAACTAAATTTTTATATGCTTGCTTTAAGATCCTTATTTCGTGTTTGATGTTTAGTTTTCTGATTTTACTATTCGTCTATGGTATGGCACCTTTGGGAGTAGTCGCTTATGCGCATCTCAAAAACTTATTTCGTGTTTATACGTTTTCAAAATTTGGCATTAGCTTGCTGACCTTAGGATTTAGTTACTATAGGGCTAAATCCTATCGTGACGACGCAGCGCATGCTTGGTTACAAGCGAATTATCAAGCCAATATTCAAAAACATACTCATATTTTAGTGCTAGGTATATCAATAGCGGTGTTATTGACGCTAGTGAGCGTATGTGGCTTCGGCTTGGGGCCAATAGGATTGGCGGTGGTTATCGTGTTAGCGGGTTTGCTGCTGATAATAGATATCGCCAAAGCGATTTATTTTTATAAGAATGGTTGTGATGTTCCAGAGCCTCAAATAGGTAGTTTGCCGCAGCATAATTCACTACTCGATTTTTCTAAGAGTGATTATTATTATAGAAAGTGTCGAGTTGGCAGATTAAAGATAATAGATGACGCTGAAGAAAGTTCTGAAGCAAATCGAGTTTATCTATTAAAAGAAATAGTGCTTAAAATTATTCAGTTGGAAGCTAAATTAAAAAATTCTTCTTCTAGAATAAGATTTTTTTCAGAAAAACAAAAAATACAGGAGAAAATAGAAGGTTTAAAACAAGAAGGAAGTTTGCTTTTAAAAGGTGATGATGAAGAAAATAAATTATTACCTAGTAAGATTATTAAGGCTTTAAATGAAGATTATCAACAATTAAAGCCAAATGATAAAACTTTAATCCCTAAAAAAGATCTTGAAAATTTAATGATTAGTAATGCAATAGCTATCTTAAATGATCTCCATGCACGAGGTGTTATCAGAGAAGAAAAGAAGGTAGAGTATTCACAACCGTTTCGGCAATCGTTTTTTAGAAAAAAAGGGGATTGTGAAGATATTAGAGACGCCTGTCAGGAGCTGTTAAAGCAACAAAAGCCTAACTATGACATAATCACATTGCGGCCTAGTATGGCAACAGGGCGAATACATGCTAGAATAGGCTAAATTTTAACCAGAGTTACACTTATGCCCCTATCACTGTTACTTATTCTCATTATACCTATAGCAATCTTGTTATTGAAGAGCTTTTTCACCGTTAGTCAACAATCGGTTGATGTGATTGAACGTTTTGGAAAATATACGCGTTGTGCACATGCAGGCTTAAATTTCAAAATTCCGTTCATCGAACGGATTGCCGGCGCTATTTCACTGCGGATCTATCCATTGGAGGTCACCTTAGATACCAAAACTCAAGATAATGTGATCGTTAAAATCCAGGTTTCCGTCCAATATCGGATTAAAGAAGACCGTGTTTATGATGCTTTCTATAAATTAGAAAATGCGAGAGAACAAATCACAGCTTACGTTTTGGATTTGGTCCGTGCTGAAGTACCGACCATGAGTTTAGATGCGGTCTTTGAAAAGAAAGACAGTATTGCAAACGCGGTAAAAAGTGAGTTGACAGGGACCATGCAAGAATTTGGTTATGAGATAGTGAAAGCTTTAGTGACCAATATTGATCCCGATGAGAAAGTAAAACATGCCATGAATGAAATCAATGAGCAGCAACGTTTACAAGTAGCGGCGCAAGCCAAAGGGGAAGCAGAAAAAATTCTAAAAGTAAAACAAGCAGAGGCAGAAGCAGAAAGTAAGCGCTTGCAAGGTGAGGGTATTGCTAACCAACGTAAAGCCATCATTTGTGGGTTACAACAATCAGTAGGTGAATTTCAAAAGGCGATTCCTGGCGTAACAGCGGCGGATACTATGAATTTAGCCTTGATTACACAATATTTTGATACTCTGAAAGAAATTGGTGCCAATAGTAAAAGCACAACTATCTTATTACCGCACTCTCCTGGCGGTTTAAAAGACATTGCCGCGCAACTCCAAGAAAGTATTATTACTGGGAATTTAGTTGCAAATTCAGAGCAGGCAGAATAATTTAAATTTTAAGTTTGTGCGGAATTTCGGCCGACTTGCTGGATGAAATAACGATGTAAATAATTATCTTGACTCAGCTCAGGATGAAAGCTAGTAGCGATGATATTTTTTTCATGTACAGCAACAATCTGATCTTGGTATTTGGCTAATACTTTAATGTGGGTGTTGTCATCTAGCAAGGTGAGTTTAGGAGCGCGGATAAAAACCATTTCCATCGCTCGATCGCTTATAATACAATGTCCACTTACCACTTGCGAAGCGAGTTGTCTGCCGTAAGCATTTCGTGTCGCACAGATATTCAGACGTCCCAAGCTTTCTTGTATGGGTGATAATACCGATTTGGCGAGTAGTATGGCTCCCGCACAGGTCCCTAAGATGGGTTTATCATAATCGATCAGACTCGCCCAAAGTTGTTGTTGCTTAAGTAACTTAATTAATACCGAACTTTCTCCACCCGGTATAATTAATGCGTCGCTGGCGGTCAATGTGCGGCGATCACGTACCCATGAGCAAAACACACCCAGCTTATTTAAACAGCGGATATGTGCTTGATATCCACCTTGTAAGGCTAAAACTCCAATATTCATATTTTCATATTAATTAATTGGGATTCTTCAGACTTTAAATTAAACCCACTCATCCCTTCTGCCAAATCATTCGAAACATTGAGTAAAATTTCCGGATTATCAAAATGGGTAGTGGCTTGTACGATAGCAGAGGCACGTTTTTCAGGATCAGCCGATTTAAAAATTCCTGAACCGACAAAGACGCTTTCTGCACCGAGTTGGCGTAATAAAGCTGCATCTGCAGGTGTCGCAACACCTCCCGCAGAAAAATGTGGGACGGGTAATTTACCTTGTTCAGCAACCCAAAGTACTAATTCTAAAGGAGCATTTAAGTTTTTTGCTTTGGCGTAAAGTTCTTCTTTTTTTAAAATCGACAGTTGTTTAATTTCGCGTGTGATAGCTCGCATATGACGCACAGCTTCGAGAATATTTCCAGAACCTGCTTCGCCTTTAGTACGTATCATAGCAGCACCTTCGGCAATGCGTCTTAACGCTTCGCTAAGATTGCGACAACCACAGACAAAGGGGACTTCAAATGCTTCTTTATCAATATGACATTCATCATCGGCTATGCTTAATACTTCACTTTCGTCGATAAAATCAACACCCAATGATTGTAATAGTTGCGCTTCAACAAAATGACCAATACGCACTTTGGCCATCACCGGTATCGAGACGGCTTGCATGATATCGTGAATTATTTTAGGTGAGGCCATACGTGCGATACCACCCATTTTACGAATGTCTGCGGGTACACGTTCTAAAGCCATTACTGAACAAGCGCCTGCTGCTTCGGCGACTTTTGCTTGTTCAACGTTAGTGACATCCATAATGACGCCACCCTTTAGCATTTCAGCCAGGCCGATTTTGATGCGCTGGGAATCATCAAGAAAATTCATAGTGTTATCACCACAATAAGAGTTTTATTCTGTTCGTACAGAAATAGCCTGGCTATTGTACAATAAATCTCAGTAATGCGTCATTTTTGCATAATTTATTTATTTCAGACGTTTTTTGAATCAAATTAGTTTCACGATTCCTGGCCTTTAGCATTCGAAAAGGCGAGCATTACGTTTTTAGCGGTCTTAGAAAATAAACATAGAGTGATTTAGTCGGTCGTTTTTCTTTTTCGGCCGGTATAACTTTTTTGATAATTAACACGTGACTTTGGTTTTCTAGGCGCTGAATTTTGATGAGTATAAGAAAACTGTCTGGGTCGGTCTGCCGTGGTGAGTTCGGCGGGGGCTTTTGCTTTCGCTTTATAATCAAATTCAGGGATAATGCATTCTTCTAAACGTTTCTTCAGTAAATACTCAATGGAACGGATTTGACGTCTATCGCCGTTGGTAATTAAACTAAAGGCTGCTCCTAATTTAGATGCGCGTCCAGTTCGCCCAATCCGATGCGTATAATCTATCGCTGTATTAGGCATATCAAAGTTAATCACATGGGATATATGATCGATATCAATTCCACGTGCCGCAATATCAGTGGCTACTAAGAATTTCAATTCACCATGGCGAAATTTACCGAGCGCAATTTTTCGTTTGCTTTGCGATAAATTACCCTGAAAGGAGGTCGCTTTATAACCGAGATGCCCAAGGTGTTCAGCCAAACGCTTGGCACGATGTTTGGTTCGAGTGAAAATGATGGCTGATTGAACCTTATTGTTTAGTAAAATGGTTTCCAATAAATCAGTTTTCAATGCTTCTGAAATTGGGAATAAGGTTTGTGTGACGGTATTGGCTGGAGCCGATTCACCAATTTTTATAGAAACAGGATTATTAAGTACTTTGTCTGCTAATAATCGGATATCTGCCGACATAGTGGCAGAAAAAAGTAAATTTTGGCGTTGTTTGGGTAAATATTTTAAAATATGATAAATAGGTTCTCGAAAGCCGAGATCAAACATATGATCAGCTTCATCTAAGACCAATATTTCAATGTGATGCAGGTTAGCCTGCTCGCGCTTACTTTTGCCTCCTTGGAGTAGGTCAAGCAAACGACCTGGACAGGCGACGACGATGTCGATACCACCGCGTAATGTTCGATATTGCTCAATGTAATTGACTTTACCACCGTAAATAGTGGCACAGCGTAAACCAGTTTTGGCACCGAGCTTATTGATAGAAACACAAATTTGGTCAGCTAATTCTCGCGTCGGTGCTAGGATAAGTGCCCGTAATTGACCTTTAGGTCCTGACATTAGGTGTTGCAGTAGGGGTAAAGCAAAAGCCGCGGTTTTACCAGTTCCGGTCTGAGCCAAACCAACAACATCTTGACCTTGTAAGATAGCGGGTATGGCTTTTGCTTGGATAGGTGTGGCTACTTGGTAACCCTCGGCTTGAATACCGGATAAAATTTGGCTGTTTAAGTTAAATTCTGTAAAGTTCACTAAAAAAGTTCCTGGCTGAGTGAGCCAAGTAACATCTTTAGCTCTAAAAGTGGGCTATTCTATCAGGCTTATTCGGCAAATGATAGGAAAATTGCACTAAAAATAGACGGTCTCTAGCGATTGCTAATCCGATAAAAATTCAAGGATCCGAGTTATCTGTTCTTTTGGATATCTGTAGCGGGCGAGAGTATGATTAACAGTCAGGGACTGACTTAGCTAATCGTTTGAATTTAGACTATTTTTTT
>A1D18_00590.p01
MARVPTAAHWRDSARIPRFFLIDARSAFPLLLFLLHIRVWSFLLAIVAMAFFGLLEHYGFSVTVFLRWLRTVLAGPRKMAIPWWKE
>A1D18_00595.p01
MELKRALHSIAMALKVNFTLKGRPITYDEVFSEVGLLPAIARRADQLCSLCLGYGIGVSFDEIEQSLLGVKASFDEVTPNILRYLCITDVLCELMQNGGSTAQTPLDELMYD
>A1D18_00600.p01
MSIPLISVKKNPLRLAIAQAYYADETTCVKQLLQEAALPRQVIEKISQYAAQLIDQIRKQRLSKGGLDAFLYEYDLSSEEGIALMCLAEALLRIPDSNTIDALLKDKITHADWASHLGQSASFFVNASTWGLVLTGKLLQSDQSGGLGNVLRRFVSRSSAPIIRKTVKQAMQVLGRQFVMGQGIDEALKRAKAYEAKGYCFSYDMLGEAARTEKDAERYFRAYYTAITAIGKAASSKSLNDAPGISVKLSALHPRYEFAKKEVVVPFLIKQLKILALAAKANNLTLTVDAEEADRLDISLDIIAAVFCDSDLAHWEGFGLAVQAYQKRAPFVIDWLVDLAKKQNKRWMVRLIKGAYWDTEIKNAQLKGLQGYPVFTRKAATDVCFVACAKKLLEHAAQIYPQFATHNAYTLATILELAGKNRDFEMQCLHGMGYTLYDHIVGPKHLNVPCRVYAPVGGYEDLLAYLVRRLLENGANTSFVNRIVDPAIPIEEMLEDPVQKLSQLKVIPHPKIPLPRDIYGPGRKNSRGIDFSDSETWEPLASQIDIASKKSYIAGPLIKGILVDGEKTRAINNPANPQEIVGHVSLASVEQLEQAISNAHQINFTWANTPIEIRAACLERAADLFEQRLSEFMALAIKEAGKTLNDALAEVREAVDFCRYYAMRARLDLIPQLLPGPTGEENWLSFQGRGVIACISPWNFPLAIFIGQVTAALVTGNTVIAKPASQTPLIANAAVQLLHEAGIPGDVLQLVPASGAVIGPKITFDPRIKGIVFTGSTETAREINQGLASREGGILPFIAETGGQNAMIVDTSALKEQVVVDVLNSAFGSAGQRCSALRVLFIQEEMAESLIEMLCGAMAELKLGDPSELFTDVGPVIDSMAKKTLQEHFDRMSQEAKLLYQCKLPSGLDQTNFFAPSLFELTSLDLLKREVFGPILHVIRYTVKDREQVIQAINHTGYGLTLGIQSRIQQTVESISRQVHVGNQYVNRSMIGAVVGVQPFGGEGLSGTGPKAGGPHYLPRLCLERSLSINTTAAGGNASLLCLEE
>A1D18_00605.p01
MMDQSFVFSIFVIFTGAAVLATIALYTRQSLLVAYILLGLILGPSCLKLVPNLALARDIGDVGIIFLLFLVGLDLTPQEFYRSLRKTAIVTLVFSALFTTIGFAVGYLFSFTLLESLLIGASLIFSSTIIGLKLLPTLALHHKPIGETMISVLLLQDLLAIGMLLFVHGAHLTGSKLADLGLTLITFPSLLAFAFVVQRYFISKLFIRFDRVQEYLFLVALGWCLGLAELSRALGLSAEIGAFLAGVSIAEGPIAVFIADNLKPLRDFCLIMFFFAIGASFDLHYLPMVIIPAFLLAGLVLLIKPWLFQVLLQMSGEKKYIAREVGVRLGQASEFSLLIAYLAAETTPALIGDKASYLIQAVTILTFVGSSYWVVLRYPTPLALNEKMRVD
>A1D18_00610.p01
MTFITLLLCLALERFLHRGNFLARFNWFEEYVSKINDMTKNKTWAQQYFIPLILVVLPIVIPVAVIYFLSAAFIQGLLAFLIGAVVLFYCLGPINIFDTKQIHQPIFWQANEALFAVIFWMALLGPIAALVYRLVERSAHIHASYPALGKSAQQVRALLDWLPVRLFSILFALAGNFVQTSQFCFDYLLRDVSFNRELIEKSGRIALGLDETAEFTNENYGSALKLIDRDLILFLIIVFAVTLGVLL
>A1D18_00615.p01
MTQQTPYLDKDPLETKEWIDALLSVLKFEGADRAQFLIQQLVNKARQRGLELTIGLNTPYVNTIPVELEPSFPGDEKLEKRIAALIRWNAVMMVLQAGKVSSELGGHIATYASAATLYEVGFNHFFHAVNSEHGGDLLYIQGHSSPGIYARAFLEGRLTKEQLALFRQEIGGKGLSSYPHPWLMPEFWQFPTVSMGLGPMQAIYQARFLKYLQNRGLLDNKDRKVWMFCGDGEMDEPESLGALCIAAREKLDNLIFVINCNLQRLDGPVRGNGKIVQELEGVFRGSGWNVNKVLWGSAWDPLFKKDKQGLLPQLMMETLDGEYQNFRAKDGTYIREHFFAKYPELKAMVADMSDEQLWLLKRGGHDIKKVYAAYKAAVEHKGQPTVILAKTIKGYGMGTAGEGQNITHQQKKMTQEQLRTFRDRFKLSMSDTDIENLSFYCPDEKSPEIKYLKAQRKKLGGYLPARRMRSDESLIAPPLNNFDNVLQGSKGREISTTMVFVEILRHLLKDKTLGPRIVPIVPDESRTFGMEGLFRQIGIYSPVGQLYDPVDAGQLMYYREDKKGQLLEEGINEGGAFCSWMAAATSYSTNNLSMIPFYIYYSMFGYQRVGDFVWAAGDMQARGFILGATAGRTTLAGEGLQHQDGHNLLFFSVVPNCVAYDPCFGYELAVIIQDGLRRMMQEQENSFYYLTLMNENYAHPALNEAHKEGILKGMYLLSETKPSKRHVQLLGSGTILNEVIAAAELLKTDFDVTADIWSVTSFSECRKQALSIERHNLLHPNEPEQQSYVAQCLQDRIGPVIAATDYIRLNADQIRGFVKAPYVVLGTDGYGRSDTREQLRQFFEVNRYYIVIASLHALMAEGSVSTTQIEQAFKKYAIDSEKPNPFTI
>A1D18_00620.p01
MSSLKEIHVPDLGNVAAAAIIEIPAKVGQDIAVEDALITLESDKASMDIPSPLAGKLKELKVKVGDKVTKGDLIAILETADASSSTEKASATSAAPAEVEKKSSPDTSTKMAGSELSNKNINISSRSAELKDEIQEEEKDDEEDIHAGPGVRRLAREFGLDLNKISGTGQKGRIIKEDLQKFVKAHLSQSSNGQMGLPSAPEIDFNQFGKTEKQALTRIKKLTAQYLHRNWLLVPHVTQFNDADITELEVFRKAQAGFAAKQNIKLTPLVFIMKAVVTSLKSFPSFNASLSADGEDLILKKYYHIGIAVDTPEGLVVPVIRDVDKKSLLELAQELGTVSQKARAKQLTAADLQGSSFTISSLGGIGGTAFTPIVNVPDVAILGVSKAQFKPLYQDGEFVPRLMLPLSLSYDHRVIDGAEGARFIMHLTECLSDIRRWLL
>A1D18_00625.p01
MAELEIKKTEVLVLGSGPGGYSAAFRAADLGKKVILVERESTLGGVCLNVGCIPSKALLHAAKVIEDARAMAELGVSFGKPKIDIKQLRSWKDSVVKKLTGGLSLLAKQRKVECIVGEGKFTGKNELTVGKQKIVFEQAIIAVGSQPIRLPFLPDDPRIIDSTGALELKEVQRNLLVLGGGIIGMEMATVYHALGSDITVVEAGDMIINGADKDMVMPLYKRLQKQYKFLLKTKVTKVEAKKDGLWVTFEGEGASKPQRFDQILSAVGRKPNGKLMGAEVLGINVTEQGFIPVDKQLRTNIPHIFAIGDVIGNPMLAHKAVAEGRVAAEVIAGKKHFFEPRCIPSVAYTDPEITWVGLTEILAKEKNIPYEKAVFPWLASGRSLGQGRDEGLTKLLFDPKTHRILGAGIVGPNAGELIAEIALAIEMGCEAEDIALTIHPHPTLSETVMLASEIFEGTITDLYMPKKKTS
>A1D18_00630.p01
MKTYRIKKIYADSLIGLHGLYMTPSECWYCVNVNVFDHQTTNSFLACPDLLTHLPKSCDSGLVHTVLKQAQFDKNAPEQFKRLKEYLKLAQQKDKNDEIKFDLGDSIRQFFFGFLVIAVGGVGIALMLLLMGLSPANSGWIALLFIIPVLVCTTHGFIKLSISYLKLGMGIFLSCFRKKNVRRLTELENELHFFCSQVLPPPSYTDVMASSSSTVSLSAPEWDVEPPTYEEAIRLAHMVTAPASVPMSLSASALLGSHSTHFFHQAHFVSSNSLINDNPSSLTSQYGFSKTIAAQH
>A1D18_00635.p01
MAEISCTQLLGVGQKITGYLNKCGILNLQDLLLHLPLRYENRTQLTPIEALRSGTHALIAGVIQADSHRIKSRKGYSCKLSDETGCITLRFFHFKPKQSQQFKKGLRLLCFGEIRTKKNKFFELEMIHPDYEFLRSHNQLILPNYLTGIYPSTPGMSQRLWHKLITQVLHLLFTKAETKLIHKQQHYFPEYLPENLLKRIQFPTLLEALYYIHRPPADAPLDELATGKHITQQRLALEELLAHSLSVQQMKKKRAAEIAPHLKADPALIKRFLTALPFQLTQAQKRVIKEINHDMQGVIPMQRLLQGDVGSGKTVVAAFATLIAIANHYQVALMAPTELLSEQHYQHFHRWLTPLGFHVVCLNAGLKGKVKKQILDEIKIGKAHIAIGTHALFQDGVHFENLGFIIVDEQHRFGVQQRLALWKKGQQENLQAHQLFMTATPIPRTLAMTSFTDLDISFLDELPPGRLPVQTIVLSDHRRSDVIERVRATCTQQKQVYWVCPLIEESDLQHYQAAETTFKALKADLTDLRLGLIHGRLPSAEKERIMRDFKKGEIDLLVATSVIEVGVDVSSANLIVIENAERLGLAQLHQLRGRVGRSDSKSFCILLYQTLSPLAKERLGIMRSSNDGFMIAQRDLELRGPGEIWGLRQTGWQQLRIADLKRDHDLIPHVLNLSTTLNSDYPHLIKPIIQRWAENNDGSYSKV
>A1D18_00640.p01
MDSEKINQLIKLLNEHGLTEIEFSEGDQSIRIKRQSSSPARTTRLQPSSAGEIMPPQTASSAFSDVEISGHKVRSPMVGTVYLAPSPDAPPFVSLGQTVKLGEVLCIVEAMKMMNQIEADKAGIIKARLVENGTPVEYNQALFVIE
>A1D18_00645.p01
MLNKVVIANRGEIALRILRACKELGIQTVALHSTADDNLKHVKLADETVCIGPPPAAKSYLNIPAIISAAEITDAMGIHPGYGFLSENADFAERVQQSGFVFIGPEPETIRMMGDKVSAIAAMRKAKIPCVPGSEGELDNDDKKNLKIAQKIGYPVLIKAAGGGGGRGIRVVHSEAALLNAIAMTRSEAHANFKNASVYLEKFLTNPRHIEIQVLGDGQGHAIHLGERDCSMQRRHQKVIEEAPAVGITEKQRQHMGELCVKACRDMNYRGAGTFEFLYENGDFYFIEMNTRIQVEHPITEMITGVDLVVEQLRIASDEKLNYKQKQIRIRGHAIECRINAEDPKTFMPSPGTITLYHPPGGPGIRVDTPIYTGYRVPPYYDSLIGKLIAYGETREIALARLRNALDEIVIEGIHTNIAMHQALVRDANFIKGGTNIHYLEQRLAL
>A1D18_00650.p01
MACLQLHLNTQREHTERLSEFLENASALSITWQALDEQSVYEPPLDSTPLWQQVKISAVFPEHTSLSALMDALHQEFNEKIILASHSEILADQAWERLWLNDFKPMRFGKKIWICPSAYEPPVKTAVNIRLDPGLAFGTGTHPSTALCLEWLDSQRLQNKTVIDYGCGSGILAIAAVKCGAKQVIAVDHDPQALAATTMNAEKNEISAEKLKIFLPIDFQSQEPVDIFLANILAQPLIDLATYFRSLVKSGAYCILAGILNEQIEPVQQAYRVAGFKIMTIHHQQEWVSLVGSAV
>A1D18_00655.p01
MKLLACGINHETADLTIREQLSFSKDYLASSLRAMLQDTFTEEVVILSTCHRTEFYCINGDPQNTMNWLYRHKKLPQDSLKSHWYVYQQEDALRHLLRLASGLDSKILGEPQILGQIKQAYSLAHSLGSVGAHFNRLFQYVFSVSKQVRFATDITAHPVSLAFSVVTCAKQIFAHLADTRVLLVGAGETISLVAKHLFSQGVCHFWIANRTPQQAEKLSTAIDGQAICLNAIPYFLAKADIIIAATASDAPLVKKVMLEEALKERKRRPLFIADLGMPRDIEPSVHELEDVYLYTLDDLHKLIQKNQQGRKAAAVKAESLIEEKVQHYLEQLKIKAAATPIICSYRQKAEQFRDAEVKKALALLEKGHAQEEVIKHLAYRLTNKLIHAPSVALSKAAKLNQKDLFTM
>A1D18_00660.p01
MPVLFDFDEKTINTTLLCPASREYLANPQIDQKLSSLIENLDSLEKTYQAQTEDAFKKAKIKTNKMILWLGGAFITTVLLFAAATLLVQFFPPAAALILPIFTAIGSWLPLLVLTTFLPSAGLGIASLFALRSCNKIKTTLEISKDLSKQLEHARNHIMETIPHHSSMKSSIENELEKLVSSSGEDASQSLKTVTVPRRHSVFNNTSSQNIEDSQNTIPTKQVSKSF
>A1D18_00665.p01
MSHYLKIEFKKKILLIPFFPLLLVCYEIINYLANDMYLPALPSMINDLGISAELGRQTLTAWFFGASAFHLLSGPISDRFGRKSVLLIGGVLFTTATWICAFTENISTLLIARFMQGAVVSTLSAAGYACIHEAYQRKQAIQILTVMSSVVILAPAVGPLLGGIFLQSLNWRWIFVFLALSASIIWLGLCFIMPGTHTNTRRLMFRWSPVLINYQQILKNKAFMFNLFIISFNVSAKMAWIVGGPFLIISQFKLNSLYFGLIQILIFGSQILGTRIVQRIIHHIEINHLINYGLVISLFSSLLAVGLSFIFPNKLIGLVISLMIFCFGTALSSPLQRLCIEASPEPMEARIAIYATLMSLFCTLASFLFSFTYTGSLLWFASLLFILASLASLVRWFSLKYFFSV
>A1D18_00670.p01
MFNFLRCLGFSKNNSVHKAAVCLLSFLLLSACSIFEPVKIPPMHYFTLAMPDPDWDCSIQQGCSTILVNQPRANAAYNSPRMIYIPACYQIQYFSQNRWANMPTQMLQALLINSLQHTGYFQAIINTPSTTYYDWILNTQLLSFQQEFITLPSRFRIAIRAQLIDARSRHVIATQDFIVMQIAPHDDPYGGALAANLATQKILNEINCFCLRNLT
>A1D18_00675.p01
MESKVNYTLVGAFVLILTIALIIFITWLSAGLSTKRYKNFMVIMNESVAGLGVNSPVKYNGVNVGTVKKIFLSHKNPEQVRLVLQIEEHTPITEGTTATLNSQGLTGITYLALQGSDSNVNRIPLLPGEKYPIIKSTPSLFLRLDTTLRNLNNNMKQITQDINDVLGGENPILFRKILNNLSITSHHLAAQSKRLDTILINTARSTRSFPSLMNTLTQQTLPSTNQVLNNLSIMTDNLLELSDNLRQNPSILIRGQKPPPLGPGEQ
>A1D18_00680.p01
MQSSDPVIKVENVKLYLAGQWIHCGINLQVQRGEIIAIVGGSGSGKSTLLREILALLTPTSGNITVFGKNLSKLSSTELLKLQCRWGVLFQQSALFTSLNVIENIAFPLQEHTQLDKTTIKELALIKLLAVGLPIESVTKYPSELSGGMLKRAALARALVMDPELLLLDEPTSGLDPQGAEEFDALVLNLRSILGLTIVMVTHDLDTLWQITDKVAFLSAGRVLEFAPMAQLTQSKQAAISAYFQGPRGRTTQHLYEGNHGI
>A1D18_00685.p01
MSKSVNASIAISAQQKNQIDCFGSWTLNGIHKKSLDQSFKKLNHNTASPLILNTKSITRMDSSGAWQLYQWKKQLAKKREVQLIGLNPKHNALFGMIEQTAKQIKPLPSVKTYTGLALLGKKTVESWQEFKSFLRFIGKNFFSAWHTIWHPRQLRGHAILGIIENTGLDALAIIALLSFMIGIVLTYQMGFQLKNFGATMFIIDLLGLAILREFAPLLTAIMIAGRSGSSFTAQLGMMKIKEEIDALNTMGVLPSQLLILPRIWGLLIALPLLTIWADIFGLLGGMAMTHNMLNISYTDFLQRFPKVVSLSSLIIGIGKAPIFALIIASTACFQGLRVSGSADSVGKQTTRSVVQGIFFIIVADALFSILFSKLNI
>A1D18_00690.p01
MKKLLLMASAICMGLLSSINVANAHPGQSACAFNAHLVKKAGFCSGSYYDCACIRQLLTRLNVSPHACTNIASCQYRYVCSEYHNLATNKLIPNRGPTIYWHTSKPF
>A1D18_00695.p01
MKTSLFNRLTLIVERYEELTALLGDMDVIKDQNHFRDLSKEYVQLGSVVQCFQQYRTNLDILNQAEQCLHDKDTVVRELAAEEIKIAQQKQQELEKELEHLLLPQDPNDQRNVFLEIRAAAGGDEAAIFSGDLFRMYSRYAENQGWTMEIIHMNPSEQGGYKEIIARIAGTAVYAHLKFESGAHRVQRVPKTEAQGRVHTSTCTVAILPEIESVDDVTINPVDLKIDTFRASGAGGQHVQKTDSAIRITHLPSGLVVECQDERSQHKNRARAMSLLQAKLLTAQKAKQQREEAETRRDLVGTGDRSERIRTYNFPQGRLTDHRINLTLYQLSDIMEGHLEPVIQSLTREYQADELAALGD
>A1D18_00700.p01
MFRSMAIALFILLLLIIGGHIALTLFTGAVMISFSVWGFLVASVFFFSLSILLLFILTWAGALIIGAIAVIWTIVAIILFPILLPILLPLLIILFFVSYIRRKQNPKEF
>A1D18_00705.p01
MLLVSYWRWAIKELNRTSPSAYLDTELLFAHVLGLTRAQLHSQLPDRLLTLSQQKRIKQLIARRQSGEPIAYLLGRQEFWSLSFEVTPEVLIPRPETELLVQKILDDFSTEQRNIVDLGTGSAAIAVALALARPTWQFIATDYSPGALQIAERNIRRYHIQTIELRQGDWCQALLVGEKFDIILSNPPYLTLDDPHFQTECALAYEPKNALISGEKGLKDLEIIILQAREHLHQGGILFLEHGYQQAAFVEEFFLKYGYQEIKNYKDLAGHQRVSSGKWN
>A1D18_00710.p01
MTSINSEIDLNIAPYKERPGEDYMSSSQQAYFRRLLLQRKRVLLEDMGRTVHHLQDEGTSLPDISDRATQEEEFNLELRARDRERKLIKKIEDALQQLDEGHYGFCNSCGVEIGIRRLEARPTASLCIDCKTLDEIREKQTGG
>A1D18_00715.p01
MQNALVSLYKSSLILLTDFYQLTMAYGYWKAGIHERETVFYHNFRQAPFNGRYTICAGLGTLIDYLLNFQFTKDDIDYLAGLTDTQGKVLFPTDFLNYLQRLRFACDIDAIEEGTVVFPQEPLVRVKGPLLQCQLLESILLNIINFQSLIATSAARLLQASRGEPIFEFGLRRAQGFDGALMASRAAYIGGCSATSNVLAGKLLGIPVRGTHAHSWVLCFENELAAFRAYAQTFPDRCIFLVDTYNTIKGVKNAIKIAEELKPEGFKLAGIRLDSGDLAYLSQQARKLLDAAGYHDALIVGSNDLNPLVITSLKEQGASINVWGVGTHLITAYEQPALEGVYKLSAIKSAQGVWENKVKLSEQTIKISTPGILSVRRYYADKVDGSAMADAIYEERLGISEDNITIIDPIDPTKRRSISAAAPHRDLLTPIFRRGKLVYKVPSLKSSQEKTHQELQQFHESIRRLLNPHTYPVGLEEKLYHLKLQLILKAKTSIDS
>A1D18_00720.p01
MKKALILVDLQNDFMPGGSLAVDNADEVIPVANRVQQYFKYIIATQDWHPKDHTCFATNHKGRFPGEFIQQAGLSQILWPVHCVQNTKGAEFVKNLKLDHIIKVVRKGSDPKIDSYSGFFDNGHQKETGLAEFLKELQITEVYIMGVATDYCVKYTVLDACKLGFKTYLIEDGCRAVNVNPEDGRLAISEMKTVGVKIIQSDEVE
>A1D18_00725.p01
MTKFKKNVWQPTATLSMLRCRAKLLEAIREFFVEREVLEVETPVLSHATVTDPHLHSFQTQYCLDHPDHQQTLYLQTSPEFAMKRLLAVGSGPIYQISKAFRNQGESGRYHNPEFSLLEWYRPGYNHHQLMDEVETLLKRLLVCESAQRFSYAEIFQRYLKINPHLLSLKNSKQLAAHLGLTTENLNLNTVEDYLNFLMSHVIEPQLPKQLIFIYDFPVGLAALAKIRHETTPVAERFEVYLKGIELANGFHELNDANEQKLRFQNDLCTRAKNHSPQIPLDQYLLAALTHGLPDCSGVALGIDRLLMLMEKVDEISEVLSFPIQRS
>A1D18_00730.p01
MTAHLLPDEPVRFTAACLTRLLIHCQKVGASDITLQTGEPVFAESYGRLLRITQRKLSNTEVSETLNLIYGPNGSAQILSGVDIDTHYEFRPNRNERYRFRVNATGCLVEGHDAIQISFRTIPSTPPKMSDLNLETPLIDALAPAQGIVYVTGATGSGKTTLLAAIIRDLAEKEDSHRKILTYEAPIEFVYDSIAMPSSIISQSEIPRHLPSFAAGVRNALRRKPRLILVGESRDPETIGASIEAALTGHPVYTTLHSNGVAETLRRLVNSFPAEEAKTRMIDIIETIRVVIWQQLVPSTDGQRIALREFLVFDEKLRDILLDSKLENISAHTRLVLKKYGQPMSVDAKRKFNAGLISERVYKRLILRTEIAEHHDEI
>A1D18_00735.p01
MTGYRKNTLPLVTGLSLCALLTACSTTQSNYKTVGSLDNLTQLQDLHAQVTTAKKQMTALHSQALQDIAMSIGAQAGLAWRSEHINHVLTKNSSQLDRIFNFNLILLDHNVIPPVLVQGNNSLNLTDGQTLRIDDRTYQIISQAHFTTAPPQWRNYLWMDYQHPELPLPAFLPKTPEERLVWKKYATLGWQDGINQANAIFNDNLARLTRDYTGMALYRNLLLKGMVSKPFVAHTDLGVTGDSSDLHINDQILRITSFPKLQVNPSRWKSIVTHDDSPSTSR
>A1D18_00740.p01
MALFVSLLSGCASQNLPNSITPTINTGSDDASIKLAEAARSVSQSLNELKELEKASSPPISKPLPYPSSSGLEKTIASVDWSGPIEPLLQRIAKLAHFHLEVIGKCPAVPVLVTISSQNTPLNYIIRNANLQAGEKANIFVYPGIKTIELRYAKN
>A1D18_00745.p01
MKKNEVRIIGGQWRGRKLHFPAIPDLRPTPNRIRETLFNWLAPDIANAHCLDLFAGSGALGFEALSRYAQSVTFIEQSTVLVSYLKTQLKQLAAENRAKVYQGQFPFVATQLFKPKKPLFNIIFLDPPFHQNLIGSACFWLVKETLLAPESKIYIEAEASLKNLTLPENWQIQHCKTAGQVQYALIKLNP
>A1D18_00750.p01
MISSKPRFFNRIKNSLQKTRHQLTESLARLVLGKKKVDAELIEEVEELLLTADVGPTVTEEIIQCLSTKLARNQLADGLAVWEILKQQLGELLQPCESALVINSEHKPTVILVVGVNGVGKTTSIGKLAHYLQKQGKQVMLAAGDTFRAAATEQLTIWAERNHIPIVAQHQGADSASVIYDAFQAAKVRNIDVLIADTAGRLHSKNNLMQELQKVKKVISKLDATAPHEIMLILDAGTGQNALLQAEAFNKAIALTSLMLTKLDGTAKGGVIFAIAKKLALPIRFVGLGEGIEDLQVFSAQEFVRALFSIENNEVLH
>A1D18_00755.p01
MTDTNVFRKYMCLLCGYVYDEELGWEEDGIPPGTRWEDVPLTWRCPECGAMKEDFEMVEL
>A1D18_00760.p01
MPWIKAFHIIAMVAWFAGLFYLPRLFVYHADAKDKISIERFKLMEHRLYYYIMAPAALLTLLFGFILFSLAANYYAAATWMHLKLGLVAILILFHLYCGKCLHDFKEDNNRHSSLFYRWLNEFPTLLLIAIVIVAEVHPFSL
>A1D18_00765.p01
MNYDVIIPTIKDYLLALQAKICLSLENEEQEEKFLIDDWVRSEGGGGKTCILTGALIERGAVNFSHVFGGALPPSASQRHPSLTAAAFQATGISLVIHPRNPYVPTVHMNLRFIAVLGTDQQVAQWWFGGGFDLTPYYPFLEDCRHWHLIAKQSCDPFGIELYPRYKKNCDEYFYLKHRQEARGIGGLFFDDLNHWEFNRCFELIQSVGNHFLKAYLPILQRRKDYAYGQRERQFQAYRRSRYVEFNLIYDRGTLFGLQSGGRVESILTSLPPQANWHYNWQPEPGSQEAELTENFLIARDWLA
>A1D18_00770.p01
MSLISPIPLFDSLKFIDPKKKLQPISDTTHPKPYASQDYSQALQFLYSYRGSEATFNAYRREIERLLQWSWFVLGKSIKGLRRDDFEAFIEFCQQPPKHWIGVKTVARYFTHQGKRKPHPHWRPFVATINKMASQQGILPDIKKYALSQKALQAIFAVCGSFYNYLIQEDYIHFNPVAQIRQKSKFIRQQKSNHQVRRLSELQWSYVIETAEILFEQKPALHNRTLFIMKALYGMYLRISELAASPRWEPQMGHFQKDADSNWWFLTVGKGNKERLISVSDDMLNALKQYRKSLGLMSLPSRGETTPLIRKINGQTAIQSTRQIRCIVQACFDAAFTRMVKDGLKDEAIELKTATVHWLRHTGISEDVKHRPREHVRDDAGHSSSAITDQYIDVEMRARHASAKKKKLDPLA
>A1D18_00775.p01
MPRIVSSIKKHITTTEFWRALSFVLKRLESIAKYLTKLPLPFTFSLYILHLLRAALRIYSYFYKIKNKNLGDTCKLLFAVFKVSIAIIALVLLGCGFASLPSILLASFFAYSILKLIHSAIVLLASTIAYLKIDKQSIGQRWRRAHYRDNMTKHVGMLGAGLLFVLFTCLFNVGTSILIWSNPLLLLADTVIGVGLLVAVFYLGYKIGKNKHLASENLVFMSDQAAKIKKFLLLFGLAIVALLLTAATPSLGVSAITIALVLLCSQDIVLTVYYYFNGVYIPDPEPANLNEEPLNTYIGQTNRDYYHTFSPILYLQTQVSEKLQQIKEVNKANKKLILKVTLVKLLQLENKLAKITKLSAFSRFFSSQKKLNVKKEYLLRELTWALNTDDQEVLIDLFILAIIDLAENKRTVFLKNNLCELLDLLDRGNLDYHLLQKNSLAQLFFLARQGECTQQTEIVKPQAFYQSFWKKVGACDALSQAFRASRNIEEQISVSNLPLVAYLN
>A1D18_00780.p01
MLYVLNDWFLLEVEKYINQLQALLALSELWCLIRQFLDQLQQLYLSITSIPLWRLIFLVLKRLIGVIKAGLKYFLIDLPIPALEFFYVLHLARAFLTLINFFKDTDNKNLVERTKFLYACFKILISCLMFSFLILLFVYGMAPLGVVAYAHLKNLFRVYTFSKFGISLLTLGFSYYRAKSYRDDAAHAWLQANYQANIQKHTHILVLGISIAVLLTLVSVCGFGLGPIGLAVVIVLAGLLLIIDIAKAIYFYKNGCDVPEPQIGSLPQHNSLLDFSKSDYYYRKCRVGRLKIIDDAEESSEANRVYLLKEIVLKIIQLEAKLKNSSSRIRFFSEKQKIQEKIEGLKQEGSLLLKGDDEENKLLPSKIIKALNEDYQQLKPNDKTLIPKKDLENLMISNAIAILNDLHARGVIREEKKVEYSQPFRQSFFRKKGDCEDIRDACQELLKQQKPNYDIITLRPSMATGRIHARIG
>A1D18_00785.p01
MPLSLLLILIIPIAILLLKSFFTVSQQSVDVIERFGKYTRCAHAGLNFKIPFIERIAGAISLRIYPLEVTLDTKTQDNVIVKIQVSVQYRIKEDRVYDAFYKLENAREQITAYVLDLVRAEVPTMSLDAVFEKKDSIANAVKSELTGTMQEFGYEIVKALVTNIDPDEKVKHAMNEINEQQRLQVAAQAKGEAEKILKVKQAEAEAESKRLQGEGIANQRKAIICGLQQSVGEFQKAIPGVTAADTMNLALITQYFDTLKEIGANSKSTTILLPHSPGGLKDIAAQLQESIITGNLVANSEQAE
>A1D18_00790.p01
MNIGVLALQGGYQAHIRCLNKLGVFCSWVRDRRTLTASDALIIPGGESSVLIKLLKQQQLWASLIDYDKPILGTCAGAILLAKSVLSPIQESLGRLNICATRNAYGRQLASQVVSGHCIISDRAMEMVFIRAPKLTLLDDNTHIKVLAKYQDQIVAVHEKNIIATSFHPELSQDNYLHRYFIQQVGRNSAQT
>A1D18_00795.p01
MNFLDDSQRIKIGLAEMLKGGVIMDVTNVEQAKVAEAAGACSVMALERVPADIRKMGGIARMASPKIIHDIMQAVSIPVMAKVRIGHFVEAQLLQSLGVDFIDESEVLSIADDECHIDKEAFEVPFVCGCRNLSEALRRIAEGAAMIRTKGEAGSGNILEAVRHMRAITREIKQLSILKKEELYAKAKNLNAPLELVLWVAEQGKLPVPHFSAGGVATPADAALLRQLGAESVFVGSGIFKSADPEKRASAIVQATTHFDNPEILLNVSNDLAEGMSGFNLKSEESQLINMKI
>unknown
CGAAAATCAGATATATAGGGCTATCGATAAATTTGAAAAATTACAAAATAAAAGTAGTTATTCTTGGAGTTAAGAGTATCTACTCGGAGTAGATCTAATTTTAAGTTGTGATCTTACAACGTTTTTATGGATGATCATAGCTAAGAGGTTGATAAGTCGTCATTTAAGAACCTGAAATCCCCATAAACGTGCATTATTATCAATGCGCGTATAACCACCAAATAAATAATCCTAAAATAGCGGCGTTATTTTTTATCCAGCGATAACCTAGGTCCAGTGTAACCTTGATTATCAGTACCATAAGCCAACTTGGATTGGCATAAAAATTATGTGTATTATTACTGTTTAGCGGGAACATTAGATCAGCTTGACTACTGTGACGGGTGTAAGCACTGGCTGATACCTGTGATGACAAGGAATTTGTTGCGTTAGTGGCTTCTGAAAAAAACAAGATAAACAAAGCTAAAGCCAGTAATTGTTTATCTTCGATCATTAGGATTTCTTGCCTAAAAGCTCCAGCCGTCAACTCTTGAGTCCAGCTATAGAAAGAATAGTAAATTTTTATAGTGGCCTTTAGAGTGAAGAGTTTTTCTTTTGGGTAAGTCTGCTAATGCGTATTAATACTTGTAAGTAAGCTGCTTTTAAATTAGTATCCGTGTAAGTTTTTTATAGGGGTAAAAGGAATTTTTCCTATATGAAAAGGATTCAATTACTTTATATTAGTGCGCTTTCGTTATTTATCACGATTTCACAACCTTGTTATTCTGCTTGTACCCAAACGGCAAATCGACTCAATGCGACTACCGGAAGTGTTTGTACCGCTAATAACGCAATCTATACTCAAAATACCGTAGGACAACCTGTTTTCAATTCCACTACAAACAGTGTTATTAACGCCAATTCTTCAGTAACTCTAATTAATACTTTAGCAGGGACTAACGGGATTGGTGCACGCGCACAAAATGGTGGCATAATCAATTTTAATGGTTTTGTTACGATTGAAACAGGTCAAAATACCGGCAATACCGAAGGTTCAACAGCAGCACGTGTTTCAAGTAATGGCGTTATAAATATCAATGCAGGTGCCAATATTACCACGCATGGAAGTAATTCTATTTTTACTGGTACACAACAAAATAATGGCTTATCAGCTGATGGAGGTGTGGGTAATGGACTTCTTGAGACAAGAGGAGCACTTCAACTGGATATTAATGGCTATGATAGTGAGGGAATAACGGCAACAGGTGCAAACACTAACCGAATTATTATCCATAACGATGCAAACATAATCATGCGGGGCTTAAATTCTCGAGGAATGCATGTTAATGATGGCGGTACTATTATTTCCGAAGGAAAAATAAGCATTCGTCATGAAGGTAGTACCCTTTTTCTAGGAACTCCCTCTATTGGTGTTTATGCTACTTCTTCAGGTACTGGAGCAGGAAGTATTGTTTTAAATGATTTAGATGTGGTTACGGTTAATGACGACATTCCTGGTGTCGTTGCAAATGGTTCAACGGGCAATGGTTCGCCAAGCATAACCATCAATGGCACAGCTAATATTCAAATTTTAGGTGATGATTCTCTCGGTGTGGGCGCAAATGAAAGTGGCATTGTTACTATTAACAATGCCAATATCATTTCATCGGGTACCAATGGTGTTGGAATAGGGACTCGTGATAATGACGGCATCATTAACATTGCTTCTGGTCAAATTAATGCAAAATTACATGCTATCCAAATGTTTGATGGTAATAATCAACAAATAAATCTATCGAATATTAATTTAATTGCTGAAGATGATGTTATTTTGATTGACGGCTCCACCAGTGCCAATTTACAAATAACCAATGGTATGGCTAGCGCTGTAACAGGTCAGCAGCTTTTAAATGTTAATAACACCAGTGATTTTACCGGTATTTTTTCGCAAAGTGTTTTAAACGGTGATGTTTTTGTAGAGGGCGGTTCAACTTCCACCCTATCATTACTTTCTAACACTTTATTGACTGGTAGCATGGATGGTGGTAGTGCTTTAATTGATCCGACAAGTCGATGGTTAATGACGGCTGATTCTACCATTTTAAATATGGAAAATAATGGGATTATTGATTTTGGGAACTATAGCGGTACTTACAAACAATTGCAGATCAATAGCAATTATACTACTAACAACGGGATAATTAATTTAAATACATCACTGGGTGCTGACAATTCATCAACCGATATTGTAGTTGTTCAAGGTAATACGACGGGAACTGGTTTCGTAAAAGTAACTAATACTGATGGTATTGGTGCACCAACTAATGAGGGTATTAAAATCATTGATGTAAACGGTGCTTCCAATGCGACGTTTCAGTTAATTGGCGACTATGTATTTGAAGGGGATCCCGCAGTAGTTTCGGGGGCTTATGCGTATAGACTTTATAAAAATGGTATTAGTACGCCTACAGATGGGGATTGGTATCTTCGTTCATCCTTAAACGATAGCCTTACGCCACTTTATCAACCGGGTGTCCCTATTTATGAAGCTTATGCCGGCGTTTTACAATTGTTCAACTTGATGGATACCCTTCAACAGAGGGTTGGTAATAGAAGTTGGTGGGGCTCAAATAAATTTTCATCACTAAAGGCTTCCAATTTAATTGAAGGTGATGGTTTTTGGAGTAAAATTGATGGAATGCAAGGTTCCTTTGAGCCTAAATCCTCAATAGCTCCATTTGATTATCGGGCTAATTTATTGAAATACACTTTAGGTATAGATAAACGTTTATTTGCAGATTCTACGGGATCGCTAGTAGGTGGATTAGCTGGTCATTACGGTAAAGTTTTTTCTGACATTAATTCATATTTCGGTAAAGGTAAAATTAATGCCAACGGTTATGGGCCAACCGCAACACTAACTTGGTATAGTAACAATGGTTTTTACGTTGATGGACAAGCTCATGCCATTTGGTACGATAGTGATTTGTTTTCAAATACAAGTAATCAGACGCTTAAAAATAATAATGATGCGCAAAGTTATGCTACTAGTCTTGAAATAGGAAAACGAATTCTTTTCAATACAAATTGGTCTTTTACTCCGCAAACTCAATTTGGTTATTACCAGGTGGACTTTAATCATTTTAAAGATGTTTTTGGTGCGGATGTTTCTTTAAACAATGCCAAAAGTCTTATTGGGCGTTTAGGATTATCTGTAGATTATCAAAATAGAGAGTTAAATTCACTGGGTATAGTAGATAGGAGTCATTTATATGGAATTGCCAATCTTTATTACGATTTTTTAAATCAATATGCTATTACTGTATCAGAAACGCCTTTTAGTAGTCAAAATTATCCTCTTTGGGGTGGACTTGGTATTGGTGGCTCAAAGAATTGGAATAATGATTGTTTTTCAGTATTTGGAGAAGCTTCCGTAAATACCAGTTTAAGCCATGTTAATAACAATAATTATATCATTCTAGGGAGGTTAGGTGTGCGAATTAAATGGGATTAGTCAAGACATATCTTGTTAAGGTGGTTTTTTAGTACCAGAATGTCAAAAAGTTCTAGCCTTGAAAAAGAACAATTTAGCTAGTTTTGTTAGTTAACCTATCTTTTCTTTCATAGGGCCTAAGTTTTTATATACTATTGATGGCAGCGTATGAATGAGGGTAATTAGGCAAATCAACATCTTCAGCAATATAATCTTTAAAAAAACTACTTAATCTATTAGGTAATTCAGTTTTAAAATTTTTCACATTAGAGGCGTTTAAATTTTTAATTTGATCTTTAAGCTTTTGCTTTAAAGCATGGAGTTGATTATTAACAGCAGGCGCATTCAAGCTGTTCGCTAAAGTGAGCATTTGCGGTAAATTATAAATGAGTGCTGCACCAAGATTGGCTATCCATTTTAATGCTTCAGCTAGGTTCCCTGAATAGCCTACTTCTTTTAAACTATCTGCCATGGCTTTGTGTGTGGTAAACCCTGAGAATAATGCAGGGAGTGCAAAAAGTGTAGCCAACAAAGAAGGTGTTTGCAAAGACATTAGTTTTTTACTCATCGAATTGACACCTTTAATCGAGAATCCTGCACCCGGTATCCCATTGCCAATGGCAGCGAGTGAACCTAGTAATAGACTGATTGAGTGATGAGTCCCTAATTTTTTTTCGGATAAGTCACGCATACCAAAATAACTTATTAATAAATACGCACTAAATTGGGGAATACTGAACAAGCCAAGTCCGGCATTTAAAGAGTAATAGCTTATTTTTTGCCGTGAAGTGGATTCCTTATTGGCTGTAAGGAGAAAGATTAACTGCTCCTGTAATTCTGAATTTAATGTTTCATTTGGTTCTGATTGATGGTGTTTCTGAAACTTTTCAAATGCAAGGTTAATTTTTTCTATAAGTTTTTCTTTTTGTAAGTCGGTTTTATTTTTGAATAGAGAAGAAATGCTATTAATTAATTCCATGGAGCCTACAATATTGACACCGATATTAAGTAAGGCAGAAACTATCTGTAATATCATTAAGGGCTCATCAATATAGTTTCCTTCTTCATCGACTATATTCATAAATAAATTAGGTGCTACACACATGATAGAAAAAAATATTGCTGCTGAAAGTTGCAAAGGCAACTTAAAAAATTTAGAAAACTGCTGCGAAAGTTCCCGATAGGCTTGTATATTAAAAAGAAAGTTAGTTCCAATTCCACTTGCTGCGGTAATCTCTTTTAGCCCGTCTGCAATGGAAGCACCTGCTTGATAAGAGGGTTCAAAATAAGTAATCACACTGACTGCCGATGCCAAAGCTATACTAAATGTTTTACAGGATATATTTTTAGTGGCCGTAATAGATTTTTGAAAAAAATTAGGAGAATGCTGTGCAGGAAGTAAAGATATCGTTTCAGCAACAACGTTTAGCATTTTATTCTCCTTGGCAAAAGTGTTATTAAGTTTTTATTGAGTTATTAATTGTAAGATAGAATAATTAATCTTTTCTTAACTCACAAGGAATTAATAAAATACATAAAGGGATTTTATTTATTAGTGATTTAAACCAATAATCAGTAGATGTCTTTTTTCATCAAGATCAGCAATTTGTAAAGGTTTTGTGTCAATGAGCTTGAAATCAGTATCAAGTACATGGATCTCTTCTGCGGGATATTGCCCTTTCATGGCTAAAAAACTTCCATTTTCGCAGCATAAATGTTTAGTTTTATGTAAAAATTCATTGAGCTGGCTAAAGGCTCGACTGACTATACTATTAAAACAATATTCGGGATGATATTTTTCAACGCGCAAAGAAATGATCTCGACGTTAGTTATCGTTAAAGTTTGTATGACATGGGTTAAGAAGCGCGTTTTTTTTCCGTTACTATCTAGTAATGCGAAACGATAGTGTGGGTGCGTCAATGCTAAAGGTATGCCCGGCAAACCGGCACCTGTGCCGACATCTAGAATGTCTGGACCTTGCAAGTAAGGGCTAATAACAAGACTATCAATAATATGCTTGGAGAGCATCTGCAAAGGATCACGTATGCTGGTTAAGTTATGTATTTGATTCCACTTATGTAATAACAAGACATATTCAATTAATTTCTTATTGATTTTTTCATTAATGTCAAAATGATTTTTGCTTAATTGTTTTAAAAGCTCAACATGTAACTGTTTGAAATCGATCATTTGAGTTTTCCGCGCGAAGCTTTAATGATAATTTTTTATAAAAAATTTTCTAAACCATAAACTAATTTTTTTAACGATCTCACTTTTTTACAAGCCAGTAATACGCCAGGCATATAGGCATTACGATCTATTGTTTCATGGGCGATAACGAGATTTCCACCGAGATGGCCGAATATTATATCTTGTTTGGCGAGAAACCCAGGTAGACGTAGTGCATGTATTGGAACTTGATTCTTAACCGCGCCACGTGCGCCCTCTAGTGTTTCGTGAGTTTTTTTGGTGTTAGGCGATGTTTTTCTAGCGGCACTAATTAATTCAGCGGTTTTTATAGCAGTTGCAGATGGAGCGTCTAACTTTTTTTCATGATGGGTTTCTATAATTTCACATTCAGGAAAATAGTGTGCGGCTTGTTCAGCAAAGCGCATCATCAATAAAGCACCTATACAAAAATTGGGTGCAATGATCCCACCTAAGTTTTTCTCAGAGCAAAGCTTTTGTAATTCATTTATTTGTTCTGGGCGCAAACCACTAGTTCCAATAACTGGATGAGTCCCTGCCAGTATAATGCTTTTGGCATTTTCAAAGACGACAGCGGCATTGGTAAAATCAATAGCAATTGTTGCTTTGCTGGACAATAGATATTTTTTAAGCTCATCGCTACTGTGAGTTTCTGCGACTAAATCGAATGCTGCATCCTGCTTAATCGTTTTAGTTGTGATTCGCCCCATGCGCCCAGCCGCGCCGTTAACAAGAACACGAATTGACACCGGAAATTCTCCTGTTGTTGCAAGGGATTGGAGTGACTATACTCTATATTTTATGAAATTATCTAGTAAAGCTAATCTTTATCTTATTTTAGCCACCTTGATGTGGGGGGTTACTTTTCCACTGACTCGAAATGCTTTGACTGAAGTTGATCCGTTTGTATTTGTGAGCTTACGCTTTGCGTTAGCAGCCTTGGTTTTGTTACCGAGTGTCTGGATTTTGTTCCATAAGACCACTCGATCTATTTTGTGTGCCAGTTTAATCATTGGTGTTCTCAATGCAGGGGCTTATCTTTGTCAAACTATCGGTTTAGAAACGGTGCATTCTGCACGTGCAGCGTTTATTACCGGTGCGAGTGTTATTGTAGTCCCTTTTTTAGCGCCTTTGTTTAAGCTAGAAAAGCCGGGTCGCTTGGATTTATTGTGTTCGGCCATAGGATTTATAGGACTTTATGTTTTAATGGATATAAAACATCTTTATATTGGGCATGGCGATTTATGGGTTTTTCTGGGTGCTATCTTTTTTTCCTTACAAATTACTTATCTACAGCGTACTAATCAATTGATTGGTGATTATCAATTATTGGCTTTTTATCAACTCTTGTTTACCGTTCCGTTTGTATTTTTATTTACTAAAGGGCATTCTTTTAGTGCGGCTTTACAGCCACAAGCCTTAATTGGCATTCTATTTTGTGCTGTATTTGCGACCAGTTTGGCGTATTATTTACAGAATAAATATCAAAAATTTACCAGTGCTCCCAAAGCCGCGTTGATATTTGCTTTAGAGCCAGTATTTGCTAGTCTATTTGTTGTGCTGATTAATCAAGAAGTGCTAGCTAGAACCACGATTGTGGGTGGTTCATTCCTTTTGTTAAGTTTAATTCTACCTGCTTTAGCGAATATGAACAAAGAACCTGATCCTCTCATAAAATAATAGGTGAAAAATGACTGAATTAAAAACTACTTTTCTTAAAGATTACACTCCACCTAGTTTTTTGATCAATAGGGTTGAATTAACTTTTAAATTAAATGAAAATTTGACTCAAGTTAATTCTCGTTTGGCGCTTACTCGAAACTCGATATCAGAAAATAAAAATAAACCACTGGTTTTGCAGGGTGAGAATTGCGAATTGATTTTTATTAAGCTCGATGCTCGACTTTTATCAAATAGCGACTATCAACTTAAAGATAATGAACTTATTATTTTTCACGTACCCGATCAATTTAATCTTGAGATTGAAAATAGAATTAAACCTAAAGAAAATACAGCATTAAGTGGACTTTATGTTTCTCGAGGAATTTTTTGTACTCAATGTGAAGCCGAAGGTTTTCGTCGCATCACTTATTTTTTAGATCGACCGGATGTATTGGCCCGTTATACGACTACTATTATTGCTGACAAAAAGAAATATCCCATTTTGTTATCCAACGGAAATAAAATCACACAGCAGGATTTAGAAAATAATCAACATTCTGTTACTTGGGAAGATCCGTTTAAAAAACCCAGTTATTTATTTGCTTTGGTTGCAGGCGATTTAGAATATAGTCAAAATGAATTTGTGACTCAATCACAGCGAAAAATAAATTTACAGATTTTTTCAGAAAAAGGTGAGAAAAATAAATGCCATCATGCGATGGAATCTTTAAAAAAAGCCATGCGTTGGGATGAACAAGCCTATGGTCGCGAATATGATTTAGACATATTCATGATTGCGGTCATCGATGATTTCAATATGGGCGCCATGGAAAATAAAGGACTTAATATTTTTAATGCGCAGACCATTTTGGCGGATCCGAGTTCAGCAACTGACGTAGATTATAGTTATATTACTAAAGTTGTAGGACATGAGTATTTTCATAATTGGACCGGTAATCGCATTACGTGTCGCGATTGGTTTCAATTAAGTCTTAAAGAAGGCTTGACGGTCTTTCGTGAACAGGAATTTAGTGAATCTATTGGCAATCCTGCGACTGAACGGATTAACACGGTAAGACAATTAAGAGCGATGCAGTTTGCAGAAGATGCAGGTCCTTTAGCTCATCCCGTGCAACCTGATTCTTATATTGAGATTAATAATTTCTATACCATGACCGTGTATGAAAAAGGCGCTGAAATCATTCGCATGATGAAGGTCTTAGTGGATCCAGAATTATTTCGCAAAGGTATGGATGATTATTTTACTGTTCATGATGGACAAGCAGTTACTATAGAAGATTTTGTTAAATCAATCGAGAAAGGGAGTGGTTATGATCTACAACAATTTCGTCGTTGGTATAAGCAATCCGGGACACCCGAATTACAGGTGGATTACCATTATTCACCGGAAGAAAAAACCTTTGATTTGATTCTTAAACAACATTGCCCTGCTACACCTGGTCAACCGACTAAAAAACCTTTTTATATTCCTTTAGTGATGGCTTTATTTAATCCAGCGGGCCAAGCGATTGACTTACAGTTAGTCGGTGATGATACACCTCTGGGGACGCAATGCACATTAAAACTCAGAGAATCTGAGCATGTTTTCCAGTTTGTTAACGTCGATGTTAAACCAATTCCTTCTTTATTGAGAAATTTTTCTGCTCCAGTAAAATTGAAGGTTAAGTATTCTGACAAGGATCTCGCCTTTTTAATGCAATCGGATACCGATGGCTTTAATCGATGGGATGCTGCGCAGGAATTAGCTAGTCGAATTGTGTTGCGCCGAATTCAATCCTCATCAACGCTAGAAGATTCAGCCGTTAGTGAGCTATTTAAAGGATATAAAATTCTATTTGCTGAGGATAAGCAGGACAGTAAGGATTTATTGGCAGAATTACTCAGTTTACCGAGTGAAGCTGCTTTTGCAGAACAAATGCTTATTATTGATATCGATGGTATTCATGAAGAAAGGGAATGGTTGCGTTTTCAGTGCGCTAAAAAACTAGAAAATAATTTTTTACACTGTTATCAAGCCTGCCATGATTTAAAACCTTATGTTTTTGATAAGCAGTCGGTAACGAATCGACGTTTAGCTAACATAAGTTTAACCTATCTCATGTTATTGCAAGACCCTAACGTGCATCATCTCTGTGTGAATCATTACAAAAAAGCCGATAACTTAACCGACAGGATTGTGGCATTAAGCGAAATAGTCAATCATAATTTATCGCAAAGAGATCGTTTTTTAAAAGAGTTTTATGAAAAAAATTCAGCGAATTCTTTAGTGGTTTGTAAATGGTTAGCCATACAAGCGCGTGCTCCATTGCCTGATACCTTACATCAGGTTAAAAAATTACTGAAGCATCCTGCTTTTGATTGGAAGAATCCGAATAAAATTCGATCCTTGATTGGTGTTTTTTGTTCAGAAAATCGTAGTCAATTTCATGATCGTTCAGGTGCCGGCTATGTATTTTTAAGTGAGCAAATACAGCACCTTGATCTTATCAATCCTCAGATAGCGGCGCGTTTAGTAAAACCTTTTACACAATGGAAGCGTTTTGATGTTGATCGTCAAGCCTTAATGCACGAACAACTAGAGAAGCTTATTAAAATACAGGGACTTTCTTCAGACGTGTATGAAATGGTGAGTAAAAGTTTGTTATAAACTCTTCGCACTTGAATTTTTGACTGTGTTGCCGCTCAACTCGCAATCCTCATGTATCTTGAATACACTGCGGTTGCTTCGTTTTCGCGGCGCCTTGCCAAAAATCCCATTGCTGTGAGTATAAAGTATTTTATACGACCGCATTTGAGAATTTTTGAAGATTAAATAGTTTGTTTAGCTAAAAAGATACCCACTAAGGCGATCAGCATCCCGATCATTTGACTGAAACTTAGATATTCTGAAAAGAAGTACCAACCTGCCATTGAAGCGACCATCGGTTGGATAAGCAGGGCGGTTGATGAAAAGGTAACCGGTAAATACGGTAAGGCGTAAGCGATTAATCCTTGTCCTAAAATATGTGCAAACAAAGCTAAAGCAAATAAAATAATCCATGCCATTTCTGTTTGCGGTATAGCAAGCTCACCCGATAGGCACGTGATGGTAAGTAAAGTGAGCATACTGGCAAAAGTGGATATCGCCATACTGGAAAAAGCTGTAAATTTTTTACGCGCTCGATTTAAAACTAATAAATAACCGGCATAGAAAAAGGCAGTGATAAAGGCTAATCCATCACCAATGCGGATATTTTTGTCCATATGGAAGCTGGGATGAATTAAGACAGCGATACCTAATATGGCTAATAATAAACCAATCACTAACTTTTTTTGTGGTGGTCTGCGTAAAACAATCCATCCCCATAAAGCGATAATGATGGGTGAAAAGTTAGCAATTAAAGTCGAATTGGCGATGGTCGTATATTGAATAGAAAGATGCCATGTGGCGAGATCACCGCCAAATAAAACGCCAGAAAATAATAGCCAAAGATAATCTTTTAAGGTCGGCGCTTGCTTATCATCGGGGCGTGTATAGCCTTGTCCTAACGAAAGTAAAGTTAAAATGGGAAAGGCGATAGCTACGCGCCAAAATCCAGTCGCAATGGGACCCACTTCGCTTAATCGGACAAAAATAGGAGCAAAACCTATCGCTATAGCACCTATCACTAAATATAATAAGGCAAGTTTACGTTTTTTTTCTGAACCAATTCTTTTTAAATACTTGACCATAAATTAAGCTCCAATTAGAGAAATCTTTTTTATTTTTTAAAATTATCGATGGGTAGATTTATCTCCCAATAGTTTAATTAAAGCATAGTTTGTTGTGGGCGTAGGGATAAGTTTTTTCTTATCTTGATTAGGCGTGAATGAGGTATGATTCGCTTTAATTTTTCACAAAGTTCTAAAAATATCGTCTATGATAGGAAAGTACACTTAAAAAATGTGTATATAACAGGTAAAAATGGACAGATGTAATGTGGGTTTTTTATAGGAGCTATTATCAATTTGCCATGATTGCCATGATGTTGGGTAGCCTAAGTGCTTGCCTGGTGGGGCCTGATTTTGAACCGCCTGAACCTCCGAAGATAAATCATTACACCAAACCCCCTTGGCCTTGTAGAACTGCCAGCGCACCAGGGCATGGAGGCGCTTCGCAGCAATTTATTCAAGCTAAAACTATTTCTGCAGAATGGTGGCGTTTATTTCATTCACCTAAAATAAATAAACTCATTTGCCAAGGGTTAACCAACAGCCCTAATTTAAAAGCGGCTAAAGCTACCTTACTTGAAGCACAGGAAAATCTAAGCGCGGGGATAGGTAATGGTTTGTTTCCCAATATCGCAGCTGCAGTGACCGCACAACGTGGTTCCAATACGGGGTTTTTTAATTCATCCAATGCGGCAAGTGATACGTTAACCACCAGTGGGATTCCTACGTCCGTATTTAATCTATTTAATGCCTCAGTAAATGCTTCATATCTACTGGATTTTTTTGGAGGGGTGCGACGACAAATACAAGGGTTACAATCGCAAGTAGAATATCAATATTTTGAACTTCGCGCGGCCTATCTGAGTCTAACGTCCAATATTGTAACGACGGCTATTACCATAGCCTCATTGCATAGACAGATTTGTGTAACTAAACAATTGATACGAGAGCAAGCTGAGCAATTGGCAATCATAAAAAAACAATTTGATCTCGGTGGTGTTTCACAAATTGAGGTCGTTGCACAACAAACCCAATTAGCACAAACTCGAGCTGCTTTACCGCCTTTAGAAAAGAGTTGGGCACAAGCACGTCACTTACTGGCTATTTTAGTCGGTGCTTTTCCTAGTGAATGTTATGTTATTCCGTCTTTGGATTTGAATGAGTTGCACTTACCGACTGAACTTCCATTGAGTGTGCCATCGGCTTTAGTTCGGCAAAGACCCGATGTGCGTGCTGCTGAAGCATTATGGGAAGCGGCTAATGCTCAAATAGGGGTTGCTACGGCTAACTTATATCCACAGTTTACGTTGAATGGTTCTTGGGGAAAATCTAATTCAGTGGGTAGTAAAGTTTTTGGCTCGCAGAGTAATTTATGGAATATTGGAGGAGCATTATTTCAACCACTTTTTCGAGGAGGTGCTTTACTGGCTGAACGTCGTGCGGCTATTGCCGCTTATGATGTAGCGGCGGCACAGTATCGAGAAGTGGTGTTGCAAGCTTTTCAAAATGTAGCGGATACGTTACGGGCTATAGAAGCGGATGCTCGAGAAATGCGCGCACAAAAACAGGCCGAATCAGCGGCTTATGCTAATTTATATTTGGTGAGACAACAATTTTTTCTAGGTGGTGTTAGTTACCTTTCTTTATTGGATGCACAACGACAATATCAGCAAACACGGATTAGCTTGGTTCAAGCTGAAGCGAGTCGATATGCGGATACAGCCGCTTTATTTCAAGCTTTAGGGGGTGGATGGTGGAACTCGGATTGTTAGTAGAGGATCACAAACGTGCATAGGTTAAAAAAGCATTTTAATCGACCCATGATCATCATGTTGATCAGCGTCGGTACGCTTTTTATTCTAATTTTTGCTTATCAAACGATTAATCATTTCTTTATTCGACATGCGATGCAAAAAAATATTTCACCGGTTGTCACTGTTTCAGCTATGCGCGTTTCATATTCATGGTGGCAACCTAAGATTTTGACCTACGGTAGTATGCGTGCGGTAAACGGAGTCTATGTTACCACTGAATTAGCTGGATTAGTGCGTATGGTTTATTTGAAGCCAGGCGCGGAAGTTAAGGAAGGAGATGTTTTAGTACAACTTAACGCCGATTCAGATGTGGCATTATTGCATTCATTAGAAGCACAAGAGAAATTAGCTGAAATTATCTATCATCGTGATAGGGCACAATTTGCTGTCAAAGCGATTAGTAAAGCGGTGCTTGATACGGATGAGCAAAATTTAAAAAATTTAACTGCACAAGTCGCTCAACAAGAAGCGATAGTCGCTAAAAAAACTTTAAAAGCACCGTTTAGTGGTCGTTTAGGTGTTTCGACTGTAAACGTAGGCCAATATCTTAATCCGGGTGATCAAGTCGTTACTTTACAAGCCTTAGATCCACTCTATGCCGATTTTTTTATTCCACAGCAGAAGTTAGTGCAGTTACATATAGGATCCATAGTTAACATTAGAACAGATACCTATCCAGATAAAATTTTTACTGGAAAAGTGACTACCATCAATCCGATTGTGGATGTTAATACGCGAAACGTGCAAATTGAAGCGACCATCGCTAATCCACAATCTGAATTATATCCTGGTATGTTTGTTTCAGCGGAAGTGCAAACGAGTCCACTTAAACACTATTTAACTTTGCCACAGACGGCAATTAGCTTTAACCCTTATGGAGAGATCGCTTATATCGTGCAACAAAAAGGAAAGGATAAAAATGGAAAATCACAACTTAGTGTCCTACAAACTTTTGTGACGACGGGTGAAAAACGCGGCGATCAAATTGCAATTTTAGACGGTCTGAAAGAAGGTGAAATGGTCGTTACGAGTGGACAGCTCAAACTAAAGAATGGCAGTTTAGTCGTGATTAATAATTCAGTGGTGCCGAATAATAATCCAGCACCAGTAGCTATTGATGAATAAACCAATGGAATGGAAGACAAAGTGAGCTATTTTTAAAGGATGAGCTCGTTTTAGTTTAAGGATAGCGGTTTTTATGCGCTTTACGGATATTTTTATTCAGCGACCTGTGTTAGCAACCGTGATTAGTTTATTAATCTTGGTGTTAGGAATACGTTCGTTAACTTTGTTGCAAGTTCGGCAATATCCTTATACTGAGAATGCCGTAATAACGGTTTCTACAGTATATACGGGTGCTGATCCTGCTTTAATTGCAGGATTTATCACGACACCACTAGAAAATTCAATTGCGCAGGCGCAAGGAATTGATTATTTAACTTCAAGTAGTACACAAGGTAGTAGTTCGATACAAGCTAATTTGCTATTGAATTACGATCCGAATAAAGCATTAACTGAAATTAATACCAAGGTCAATGCCGTTATTAATCAGCTACCTAAACAATCTCAACAACCTACGTTGAGTATTGCTATTGGTGAAACCATCGATTCGATGTATATCGGTTTTTATAGTCCGAAGTTAGCGAGCAATCAAATTACGGATTATCTGACTCGAGTGGTACAACCGAAATTACAAAGTGTTCATGGTGTACAACAGGCTGAAATTGTTGGTCAACATTTATTTTCACTCCGTGCTTGGTTGGATCCCGCTAAATTAGCTTCTTATGGTTTAGGTGCTGATGATGTGGCGAATGCACTAGCTAACAATGATTTTATTGCGGCGGTCGGACGTACCAAAGGGGATATGGTCACCGTTGATTTAACCGTAAACACTGGTTTAAACAACGTAGAACAATTTCAGAACTTAATTGTCAAAGCACAAAATGGCGCCATTATACGTTTAAAAGATGTCGCTAAAGTGACGTTAGGTTCACAAAGTTATAACACAGCGGTTAAATTTGACAACAAACCGGCTGTTTATATCGGCATTAAAGTAGCGCCGACTGCTAATGTGCTTTCTGTTATTAAAAATATAAGAAAAGCTATGCCCGATATTACTGCACAATTGCCGCAGGGATTAAACGGAAAAATTGTTTATGATGAAAGTCGCTATATCAATAGTTCTATCCATGAAGTGATGACCAGTTTGATAGAAGCTTTAGTGATCGTTACGTTGGTTATCTTTTTATTTTTAGGCTCCATCCGCTCAGTCATTATTCCGGTTATTGCTATGCCCCTATCCTTAATAGGGGCATTTTTTATTATGTTATTGTTGGGTTATACGATAAATTTACTGACGTTGTTAGCTTTAGTATTAGCCATAGGTTTGGTCGTCGATGATGCAATTATTATTGTAGAAAATATTTATCGACACATCGAATTAGGTCAATCACCCTTTGAAGCGGCTATCAAAGGGGCGCGAGAGTTGGCTGTTCCCATCATTTCGATATCGGTCGTTTTAATTGCGGTTTATGTGCCGATAGGTTTCATGGGTGGATTAACGGGCGCACTGTTTACTGAATTTGCCTTTACTTTAGCGGGGGCAGTTGCGATTTCTGCCATTATTGCCTTAACGCTTTCTCCCATGATGTGCGCGCTCTCTTTAAAGCCCAGTGTTAAAGATCAGCATAAAGGTTTTGTTGGTTTTATTGATGCTAAATTTGCTAAATTACGTGAATTTTATGAGCGCCTTTTACATGGGTCATTGAATAATGTATCGGTAACCATCGTATTTGCATTTATTATTTTAAGTAGTATTTATTTTTTATATGCTACTTCTAAGAATGAATTAGCACCTCAAGAAGACCAAGGAATTATTATCAGCTTATTAACTGCAGCACCTAATGCGACTTTGCAGCAAACGCAATTATATTCCAATCAGGTGTTTAAAATTTTTGAAACTTATCCTGAAACAGATCATGTTTTTCAATTAGATGGCGTTAATGGACTGAATACCAGTATTGGTGGAATGGTCTTTAAACCATGGAATGAACGTAAGCGCACCACCAATCAATTACAACCCCAGATACAACATTTATTTGATGGTATCGCGGGAGCACGAGTGGCTGCATTTCAAAAACCTTCTTTACCGGGTGGAGGGAGTGGATTACCGGTGCAGTTTGTTATAACCACTACCGATGATTATATTAAATTAAATGATGTTTCTCAAACGTTATTAGACGAAGCGCGTAAAACGGGCTTGTTTGTTTATTTGGATAGTGATCTTAAATTAGATAAACCTCAAACAACGATACAACTCGATCGTGATAAAGCATCTCAACTTGGGTTAACGATGGCTGATGTGGGTGATTTATTAGCTTCTGCGATGAGTGAGAATTATATTAATTATTTTAATTTTGACGGTCGATCTTACCAAGTTATCCCTCAGGTGATGCGAGGTTATCGTTTGAATGCCGATCAATTGCTAAGTTATTATTTAAAGATTCCCAATGGTTCGGTGATTCCTTTATCCACGATAGCCCGATTAAAAACTATTGTAGTACCAGAATCGATTAATCATTTTCAGCAATTAAATTCAGCCACTATTTCAGCTGTTCCTTTTCCTGGTGTGACTATGGGAGGTGCATTGCAAGGCTTGCAAACTATAGCGAAAAAAATATTTCCAGAAAACTATACTATGGATTATGCGGCTCAATCTCGGCAATATCAGCAAGAAAGTAGTGCATTAATTTTAACTTTTTTCTTAGCTTTAATTATTATTTTTCTTTGTTTGGCAGCACAATTCGAAAGTTTTCGTGATCCATTGATTATTTTAGTCAGTGTTCCTATGTCAATTTGTGGTGCACTTATTTTTATAAGTTTAGGTATAGGCGGAGCGAGTTTAAATATTTATACGGAAGTGGGTTTAGTAACTTTAATAGGTTTAATTAGCAAACATGGGATTTTGATTGTGCAATTTGCTAACGATTTACAGCAAGAAGGCCATAAAAAACGCGAAGCCATACAAATGGCTGCCGGTATTCGGCTGCGACCCATCTTAATGACGACCGCTTCGATGGTCTTAGGTGTAATTCCATTAATTTTGGCGACAGGAGCAGGAGCTATTAGTCGTTTTAATATTGGTTTAGTGATTGCATCTGGAATTTCTATTGGGACTTTATTTACTTTATTTGTTGTGCCGGCCATGTATTTATTACTGGCTCAGGATCATCACGCTCAGACTGTCAGTGATATGCCGCAAGATTCGATTCTAGAGAGGTAAATTTATTTATTTTATATATATATATATAGGCCAAGAGTTGTTAAGCTTAGAAACGGATGAATTTTTATAGGGATATGGGTATGAGGTGCAAGGTAGTTATTTTTTCCTGGTTAGCTTTAGGGATGAGCTGTTCTGCTTTAGCAGCTGGAATCTATGAAAGGGATAGTGCCTATGAGCAAGAAATTATCCGTGCTCAAATGAATGAAATGGATTGGTTGTTGGGTAGAAATCAACCCGGTGGTTTTGATCAGCCGTGTGGTTGGGTTTGCCGCATAAATTTTAGCGGTTGGATGAACACCGATGCCTATATAACGAATACGCCGCCTGTTTTTTCAGTAGTGGCGCCATTTACAGATTTCTTTTTTGCTCAAGGAACACCTTTTAGTCTTACAGCCAATAGGGCCAGTGATCTCATATTAAATAATGCCAATTTGTTTATCGATACGCGGGTTAATAATTGGATGAAAGCCAATATGTCATTGGTGTATACCTCTTTAACCGGCGTTTCGGGTGCGCAAGGAGTCTATCAAATACCGAACTCATTCTTAATCTATCAACCGATCAGTAGAACTAAACTGGATACGGCTTACGCTACATTGCAACACTTTAATGTTTCGCCAGTCTATTTACGTATCGGTAAAGAATATGTGCCCTTTGGAAATTATGATCCTTATAGTTTTGTAAGTAGTGAAAATCCTACACAATTGCTAAGTGAAATAAATGCTACAACCGCTCAGTTTGGTTTTGCCATGCCGAGTGGGCTCTATGGTTCTGTTTATACGTTTGCAGGCCAACCTCGATTGGCGGATGGAGGTTCAACACGTCGTATCCAAAATGGCGGAGTTAATTTAGGATATACTTACACTGATTGCATCAGTAAATTTAATATCGATGCAGGATATGTCGCTAGTATTACCGACACTAATTTTTTATCTTCTTATTATACAAATAGCGATATAGAAGTTGCAGGTATTCTTCCTGGTTTATCTAATCCAAATCAAACAAACATTCCTGGCTTACCCAATCAGAAAGCGCCTGCTTATAACGTGAATGCTGAATTTCAATGGGGCCCTTTAGATATTAATGGCCATTATATTGCTATGATACGAAATTTTAACAAACCATTTTTTTTAGCTTTTCCTGTTCCCATTACGCCAGCTTTGATGTCTGCACTTACTTTTAATAAACCCAAACTTTGGGGTTTCGAGTTGGGTTTGACTTTTCCAGCCATCACTAAACAAACCCGACTTTCAGTAGGCTATCAAACCACCAAACATTTAGCAGGAATTTTACCTAATAGACGAATTTACGTTGATTATCTTATGAACATAAGTCAATGGTTTGACATAGGTTTGGCCATATTCCAAAATAAAGATTATAGCTTGGGAGAAGACCAAGTGGTTACTATGACTGGTGTTAGTAATACTCGTCGTGTACTTTTTCCTGGAGGCTCAGGTAATAAATCCACCGTAGGTCAAATACGCGCAAGTATAAAATTCGCGTAATATTTTGTCAGTTAACTATACTCAGAAATCCATGAGTTTTGTGGATTTAGATATCTCGAGACCGATCGGCGCCGTTCCCAATTTTTCAAATAGAGATGGGCTAATGTGGGATCGTTAATGATTAATAAATTTTCTGCATTTTTATTTTGAGCGGCCTTAGTAAAATTAAATGAACCAGTAAGCACTTCTTTTTCATCAACAATCATAATTTTATTGTGGGCAATAGCCGGTTTGTAATCTATCCAACAGGGAATATGTTGATTGACTAAAAAACGTGAAGCGCTATATTTTTGCGTTGTTTGACTTTTATCCAGTATGACATTGACTATTACGCCGCGTTTTTTTGCGGCAACTAAATGAGCAGCGATGGGTGCAGACGTAAAGCTATAAGCTTGCACAAAAATAGATTTTTTAGCGGCATCGATGACATCGGTAATTTCTTCAGTGCAATTTTGACCGGGTGTAAAACAAACTTGTATAGTGGCGTAATTATTGGATTTGCTAATGGCTAAGCAGGTGGTGATAGGACAAACACTGAACAAGAAAAAACCACATAATAGTTTTTTTAACATAAATACTCTTTAATAAGTTTAATATTGTTGTTTGTAGTCTATTTTTCTAGGTCAGTAAATTAATTAGCTTAATTTAACAAAATTTTTAAAAGAGGTGCGAGTTCTTTTTTTTGGATACTGCAACGTAAACGTCTTACTCTTAAGATAGCGTTTAAATCGGCAAGTGCATTAGAAAAATTTTCGTTCAAAATTAAATAATCATATTCATCGTAATGAGCTAATTCAGTTTTTGCATCTGCCATACGTTTTTTTATAACATCTTTTTTATCTTGTCCTCTAAGATGTAGTCTTTTTTCTAATACTTCCCAAGAAGGAGGAATGATAAATATGCCTATTGATTCGGGCATTTTTTCTCTTATTTGCTGTGCACCTTGCCAATCAATTTCAAGGATGATATCGATACCGACTTCAATTTTTTGGGTCACCCAATCCATTGAAGTGCCGTAAAAATGACCAAAAACGATAGCATGTTCCAACAATGACTTTTTTTGGATGAGCTGTTTAAATTCTATTTGATCAATAAAGTGATAATCTACGCCTTCTTTTTCACCCGGTCGTGGTGGTCGGGTCGTATAGGAAATAGAAACCTCTAAGTTAGATACGGACTCTAATAATGCATTGACAAGACTGGTTTTTCCACCGCCTGAAGGTGCGGATATAATATAAAGTGTTCCAGGTATATTCATAATTTACTCAATATTCTGCACTTGTTCGCGCATTTCCTCTATCAAAACTTTGATGTTAACGGCCGATAAGGTCAATTCTGCATTCAGTGATTTAGAAGCTAAGGTGTTGGCTTCACGATTTAATTCTTGTAATAAAAAATCGAGCTGTTTGCCTTGGGCTTGATTTTTTGCCAATAAATTCTTAAATTCACGAAGGTGAATCTGTAAACGATCCAATTCTTCTGCTACATCCGTCTTCTGAGCAAATAATAACATTTCCTGCTCTAAACGGTTAGGGTCTAAGCTGATTTTAATTTCATTTAATCGAGTTAGAACTTTTTCTCGTTGCAGATTTAAAATATAAGGTAATTGAGTCTGAATATGCTGACGGAGATCCGTAAGTTTTCTTAAACGTTGATTTAATAGCTCAAAAATAGCATTACCTTCAATACTGCGAACTGTACAAAACTCATTTAAGGTTTCAGAAAATAACGTCATTAATTCAGGTTGTATGACTTCAACGTTTAATTCGGGAAACTTAAGTAGTTGCGGCCATCGTAATAATTCTCCGGGATTTAAGTGTGTTTCAGTATGGGCTAGCTGAGCAATTTTTTTGTAAGCGCCGATAAGCGACTGGGTTAATTCTTCATCGATCTCAATCGGCATCGCTTTATTAGAAAATGATTTATAACGCAGTTTGACTTCTATTCTGCCACGTTGCAAGCAGGCTTGCATTTGTTTGCGGATCAAAGGTTCTAAATAGCCAAAGGTATCAGGTAGAGAAAGAACGATTTCTAAATAACGATGGTTGACACTACGAACTTCCCAAGTGGCTTGGCCCCATTCGGCTTGTTTTTCTTTTCTGGCAAAAGCCGTCATGCTATTGGTCATGGTAATTTTCAGGTTAAAAAGTATAATGCCTATTTTCAGAGTCTCTATTTTAATTACTCTGCCAGTAAAATCTAGTTTTATAAAAGGAAAGTATCCATGCGTGCAACACAACGTGCTATTGATGAGCTTCGTGTAATCAACTTGACACGTTCTTATACGAATTATGCCGAAGGGTCAGTATTAGTAGCATTTGGCAATACCAAAGTACTTTGTACAGCCAGCGTGGTACCGGGCGTGCCAAAATTTTTGAAAGGATCAGGCCAAGGATGGATTACTGCAGAATATGGTATGTTACCTCGTGCAACACATACGCGATCTGAACGAGAGGCGAGTAGAGGTAAGCAAACCGGTCGAAGTTTAGAAATACAACGCTTAATTGGCCGTGTTTTACGCGTGAGTGTTGATTTGAAACAGTTAGGTGAAAATACCATCTTTTTAGATTGCGATGTGATTCAAGCCGATGGTGGAACCCGAACTGCCGCTATTACGGGCGCAAGTGTTGCATTGAAGGATGCCTTAAGCGTAATGAAGAAAAAAGGCGAATTAACACAAGATCCATGGCGTTTTCTTGTTGCTGCAGTGTCTGTCGGAATCTATAAAGGACAAGTGATCTTGGATTTGGATTATGCAGAGGATTCTCACGCTGAAACGGATATGAATGTGGTAATGACAGAGCAGGGTGGTACCTTGGAGGTGCAAGCCACTGCAGAAAAAAATGCTTTTTCCAAACAGCAATTCGAACAACTGTTAGCCGTAGCAGAGACAGGAATAAAGCAATTATTAAAAAAACAACAAGAAAGTTTAGCTTTAAATAAAAGTTAAAATTCACTTAAATCTCTGAAAATAATTTTTTTAACGATTAAATTAACCTTTAAGTTAATCTTAATAATTTGTTATTACACTTATACTTCTTATCTTTGTAGTAAATAGAGTGTAATTTATGCATAAATTTATAAAACCGCTATCAGATGCAAAAAAAAGGAAAGAAGTAGAAGAACAAAAGCAAAGGGAAATAGAAATTGAAAAATTAAAAGCAAATTTTCCTCTGTATGGAAAAGTGATAAATTCTGATGATAAAAATATTGCTAAATTAAGTGTCTATGATGAAAAAAAGCTTTTTAAAGCAGGCGCACAAAACCAAGGTTCACTAAACTTAGATCCTAATGCTTTTGTTTTTTTTAAAACGAGAGGCTATAACCTAAATCAAGTTCGTATAGTAATAGTAGAAGAAAAAAAAGAACAAGACCATGAATCTCAGAACTGTAAAAATAAATAAAAAGTTGATTAAATGTATAAATAATGTTCATTTTTTGCGATCTATAGTTTTGGTAATATCATAATCGATACTATTAGTTAAAAAATTGTTAAACTAATGTCTACTTGCATGTAGAAATTCATCAAGTCTAAAGATACTCAATGGATTTAAAAATTGCTAAAGCGTGATATTTCCACGACTAATATCTTAATTGCCGCAGCAGGTGGAATGATAGGTTCCGCTTGGCTATTTACCCCTTTTATAGGCGCGCAGATGGCTGGGCCGAATGCACTCATTAGCTGGATGATTGCGGCACTTTTTATGTTATTCATAGCCCTCCCATTATGCGAATTGGGGACTATGCTACCGATTTCTGGTGGTTTATCGAATTATCCGACCTATACGCATGGTAGAGAAGTAGGATTTTTATTTTCTTGGATCACATGGCTTGCCTATGTGGTGATGACACCAATAGAAATCCAGGCCATTTTGCAATATAGCAGTCATTTTTTTCCTTTTTTGTTAATTAAAGAAGCTACTTATTTTAAGTTATCACACACAGGTTATTTGGTAGCAGTTATCATCATGTTTTTTATTGTGCTGCTGAATAGTTATGGAATTAAATTCTTAGCGGAATGTAATAAGTACGCCAGCATTGTGAAATTCCTTTTACCGTCGATTGCTATTGTTGCTTTAATCCATACTTCGCCGACTTTACAAAATATCACGCTTGATTTGACTAACAAAACTAGCTGGATAGAAATATTTTCGGCTTTATCTGCAGGGGGTATCGCGTTTGCGTTTACTGGTTTTCAAAATGGTTTGATGTTAGGAGGTGAAGTTAAGAATCCGCAAAAAAATATTCCTATTGCCATTTTGGGTGCCGTATTAGTGGGGTTCATTTTATATTTTATGTTGCAACTTAGTTTTCTAGTGGCAGTCCCTCAAAGTTATTTGCAACAAGGCTGGCCGCATCTTAGTTTTCCGGGTGATAGTGGACCTTTAGTCGGTTTAACTTTGTTACTCGGCCTTAGCATCGTAGCCATGTTATTATTATTTGATGCGGCTTTTTCACCATTGGGAACGACATTAGTTTATACCGCTGCCACATCGCGAATTCTCTATGGCATGGCATTGAATAAACATTTACCGCCATTTTTTTTAAAACTTAATCGTTATCAAATTCCGTATGTCACACTCTATGCTAATTTTTTAGTAGGAATTTGTGCTTTTTTGCCGTTTCCAGGTTGGCAAAAGATGGTGGCGTTTTTATCTTCGGCGAGCATACTTTCGTATGGAATAGGACCTATTTGTTTATTAGCATTACGAAAAATGCGGCCTGAGCAACAGCGCCCTTTCAAATTATCAGCGAGTTTAATTATCTGTCATATGGCATTCTATGTGGCTAATTTAATGCTTTATTGGTGCGGTTTTTCAGTGATATGGAAGCTTTATATCGCCATTTTAGTGGGTTTTGTTATCTATCTTTGTTATCAAAAACGTCGTTTTTGGATCAATAATTTTAGTTTATATTGGTTTTTTTCTTATCTATCCATTTTATTATTATTTTCTTATTTGGGTCCCTTTGGAGGTATAGCACAGCTAAAATTCCCATTGGGTATATTAGTGATATTGCCTTTTAGTGTGTTAATGCTTTATTTATCGCAATATTGCTTAGTTAGAGATCAAGCCGAAGAAGAATCGTTTGCATTGATGAATAAACAATTACAAGATTTATAAAATTTAAGCTTCGCCGATAATACGCACTTCGGGTATTAAGCGAATATGAAATTTGTGGAATACACACTCAGCAATTTTTTGAATTAAAGCTTCAATGTCAGCGGCGCTAGCCTTGCCATTATTAATAATAAAATTAGCATGCTTGTTGGATACCGCGGCATTACCAATGGTTAAACCTTTAAGCCCGCACGCTTCGATCAAGCGTGCAGCATGATCCCCGGGAGGATTACGAAACACCGAACCACAATTGGGTTCATTAGTTGGTTGAGTGTCTGCACGATATTTAAGCAGAGTACGAATTTTGGTTAAAGCGGTTTCTTTGTTACCTGATTTTAATTGAAATTCTGCAGCCAAATAATATTCGTCTGGAAATACACTGACACTACGGTAAGCAATTTTATATTCATTAGGATAACGGATTTTTTTCTCACCTTGCCGATTTACAGTAAGGACTGACTTAACTATATTCCAGGTTTCACAACCATCACATCCTGCATTCATGATTAAAGCACCACCAATAGTGCCAGGAATACCGGCTAAAAATTCGGCCCCCATTAAATTTTTTCTGGCAGCAAATCGAGCGAATGCCGGCGAAGCAACACCTGCTTCTGCATAAAGCGTCAGAGCATCTATAGTTTTTAATTTATTAAGCGCGCCCTGTGTGACAACCACTGTGCCTTTGATACCACCATCCCGTATGAGTGTGTTGCTGCCTAAACCTAAAAAAAATAAGGGTTCTTGTTCAGATAGTTGTTTAATAAAGGTAATTAAATCATTGATATCTGCAGGTTTATACAGGTGATCGGCTTTGCCACCCACTTGCCATGAAGAATATTCAGCCAATTTAGCATTTTCTAGGAGTTCGCCGCGTAAATGTTGCATAAATTATTCATTTTCAATTGAGAGAGCTAGTTTTTGTGCAATACTGCCAATATCTCCTGCCCCTTGTAATAGCAGGACATCACCGTCTTGTATCACTTCATCTAAAGTTTGGGTAAGATTTTCTTTATCTTTGATATGGATAGGGCTTAATTGATTATTTAAACGTATTGATTTTAATAAAGCCGCACTATCTGCGCCGGGAATGGGTGTTTCTCCCGCTGAATAAACATTTAAAAGCAGCAAATGATCCACTGCAGATAGAATTTCTACAAAATCTGCAAATAGATCGCGAGTTCGTGTGTAACGGTGAGGTTGGTAAGTCATGACTAAACGTCGGTCTGGCCATGCACTCCGTATAGCTTTTAAAGTAGCGGCTATTTCACGTGGATGATGCCCATAATCATCTATTAATAAAGCATGACCTTGTTTACATTTCAATTTTCCTAATATTTGAAAACGCCGATCGACACCGCTAAAGTGTGCTAAGGCGCCAAGTATCGTATTATCTTTAATTCCAAGTTCTGACGCAACGGCAATAGCGGCGAGTGAATTTAAAGCATTATGTTCACCAGGAAGATTCAAAGTAATAGCTAATGGCTTTTTCTTGGGCCTAGTAACAGTAAAGTAATTTTTAATACCTTTTTGTTGGAAAGAAGTAATGCGAATATCAGCATCTTCACTAAATCCGTAAGTAATAATAGGGCGCATAATATCAGGTAAGATGGATCGAATAATCGGATCATCGCAGCACATGATAGCTAAACCATAAAAAGGTAAATGCCATAAAAATTCTAAAAAGCTTTTTTTTAATTGCTGAAAATTACCCTCATAAGTTCCCATATGATCCATATCAATATTAGTTACAATAGCAATCATGGGTTTTAAGTATAGGAAAGAAGCATCACTTTCATCAGCCTCAGCGACTAAATAGCGCCCTGCACCCAAACGAGCATGCGTACTCGTGCTATTCAGTTTACCGCCAATGATAAAAGTGGGATCCAATCCACCTTCTCCTAATAAACTGGCGACTAAGCTGGTCGTGGTTGTTTTTCCGTGCGTTCCTGCAACGGCTACACTATAACGAAAGCGCATTAATTCTGCGAGCATCAAGGCTCTTGGAACGACAGGTATGAGCGCGTTCCGTGCAGCTTGAATTTCTACATTGTCAGGGGATACTGCACTGGAATAAACAATGACATCAGCATCGCATATATGTTTTTCGTGGTGACCCCATTGGATTTCTGCCCCTAATTTTTTCAGATGTTGAGTCATAGTGTTTTCTTGAAGATCAGAACCCGAGATCATATAGCCTTCATTGAGTAAAATTTCAGCAATACCTCCCATGCCCGCACCACCAATACCAACAAAATGGATGTGTCGAATACGTCCCATTTGATTATCAACAAAAGGGATTTTCATGACTAAAAACCTATAGTGTGAATTGAGGAGGCGTATTGTGGCATTAGTTGGCCAGTGCCTTCAACTTTTGCTATCTACCGCTGGTACTTGAAGATGCGAAATTTTGCATTTCTCGATGAGCGGATGTTCCTATTATAGAGCAGTTTTTTGTATAAAGTGCTTAGTTGAAAAGTTCCTATTTGTCTACTTTAAAACCAAATTGAATTAAGCGATATTCGTAATCGATACGCAGTAATAAAGCGAGCATGATGCAGGTCATTAGTAAACTACTTCCTCCATAGCTCATAAGTGGTAATGTTAAACCTTTGGTAGGTAACACACCCGTATTAACACCAATGTTAATCATGACTTGTAAGGCAATGTTTAAACCAATGCCATAGGCAAGATAGGCGGTGAAACGTTGACCAATATTAAAACAACGATAACCTATATATAAAGCACGCCAGACTAATAGTGAAAATAATATGATCATAAACAATCCGCCTATTAAACCTAATTCTTCGGTAAGCACTGCAAACAAAAAGTCCGTATGCGCTTCAGGAAGATAAAATAATTTTTGTATACTTTCACCTAGCCCGACACCGGTCCAACCCCCACGACCAAAAGCTATTAATGATTGTGTTAATTGATAGCCTGAATCAAATTGGTTAGCCCAAGGGTTAAGAAATGTCGTTAAACGTGCTAAGCGATAGGGTGAGCTAATTGCTAAGGTTCCTAAAATAATCGCTACACCCGTTAAAAGGATAATAAATTGCCAAATTCGTACACCTGCTAAAAATAACATTCCTAAACTAGTGACTAATATCACTGTGGCAGCTCCAAAATCAGGCTCGCGTAATAGTAAAAAAGTAATGATACCGAGAACTACTAAGGGCTTAAGAAAGCCACGGATTTGATTTTGCACCTGTTTTTCTTGGCGTACAAGATAACCCGCAAGATAGACGATCATGGTTAATTTGACGAATTCAGAAACTTGTAATCCAAAAGGACCAAAACCTAGCCAACGCATACTGCCATTAACTTGTCGGCCAATACCCGGCAATAAAACTAAAAAAAGTAAACCAATACTGAGCACTAATAACGCAAGACTGATCTGTTGCCAGTAAGAGGTTTTTATTTGTACGACAATGATTCCGGCAGCGATTCCTAAGGTTAAGTAAAAAAGCTGATGAAAAAAAAAGTGGAAAGGCTGGCCATACTGATGTTCAGAAATCACGATAGAGGTTGAAGCGACCATTAACAGACCGAAAGCAAGCAAAGTAGCAATAACGATTAGCAGCCAACGATCATACAAAACGATGGATGCAACATCCGGATTGCTGGTTTTAGACATATCAATGGATTCCTCGCACTAAACTGATAAAAGTATCACCACGTGCTTCATAATTTTTAAACATATCCATGCTCGCACAAGCTGGAGATAAAAGCACAATATCACCTTGCGTTGCTGTTTGATGGGCTAATTTTACTGCCTGCGCCAAATCAGAAGACAGTTCGATAGAGGTACTTTTTTCTAAAGCATTTTTTAATAAAGCGGCATCTCGACCCATTAAAATCATTTTTTTAACATAGCGCTTTACGGAATCATTTAATAAAGAAAAATCAGCGCCCTTGGCTAAGCCTCCAGCAATTAAAATGATTTTACCTGAAATGGCTGGACCTAATCCATTTAACGCAGCGAGTGTTGCGCCGACGTTGGTTGCTTTAGAATCGTTATACCAAGTCACGCCTTTATGCTCTTTAATCCACTGGCAGCGATGAGGTAAACCCTTAAATTGACAAAGTGCGGTTAACATAGCAGCGGGAGGTAATCCAATAGCATGCCCTATGGTTAAAGCAGCTAATGTATTTGCCCAATTGTGTCGACCTTTAATAGGTATTTTATCAACAGAAAGTAAAATTTGATTCCCTTTTGCAAGATAGGGTTTTTGATTGACCACTTGTAAGCCAAATTCTTGAGAACCCGGTTGTAGTGACTCTAAACCAAAACTGGTTATTTTTTTGGTGGTATAGTCTGGAAAAGTATTTAAATCTTCTCGATTCCATACGGCTATTTCAGATCCATGGTAGATGCGTTGCTTAACTTGGATATAAGTGGCTAAGGTTTTATGGCGATCTAAATGATCTGGACTGATGTTGAGTATGCTAGCCAATTTAGGCTGCAAACTATAAGTCGTTTCTAATTGAAAACTTGAAATCTCTAATACATAAAAATCCGGTATCGGCTCATCAAGCAAATCTAATGCAGGTTTGCCTATGTTACCTCCCACGGCAACCTTTAGTTTTGACTGATGTATCATATCGCCTACTAAACTTGTTACCGTGCCTTTAGCATTGCTGCCGGTAATCGCAATGATAGGTGCACGTGCTTGTTGGGCAAATAATTCGATATCGCCAATGGGCTTAAGCTTATGGAGGCTGATCACTCTGTGGATATTCCTCTCGTTGAGATCAATGCCAGGACTGACAATTAATTCCTTACAATCTTGAAAGTATATTGGGTCAAAAGGCCCTAAATGGTAAGCCACTTGGGGAAATTCTTTTTTAAATACGGATAATTTGGGTGGACTTAAACGGCTATCCAAGAGTGTAAAAGGTAAATTTAATCGTTTAAAATAGCGTGCACAGGATAGTCCTGTTTCACCTAAGCCTAGAATCAAACGGGTATAAGAAGAATTAGCGTGTGGCATCAATAATTCCGCCTCCCAAGCAGGTTTGTTCTTGATAAAAAACAACAGATTGACCGGGAGTAATCGCTCGCTGTGGGGTTTCAAATGCAATTTGATAATTATCATTGCCACAGGGTGTGATTAGGCAAGGAGTTTCAAGTTGTCGATAACGCGTTTTTGCTGTGCAATGGAATGGTTTTGTGGGTGGGCAACCGCTGATCCAATGTAGCTGAGTGCAAACCAGAGCCTGAGCGAAGAGTGCAGGATGATTTTCTCCTTGTACGACGATTAATGTATTACGAGCGAGTTGTTTATCGGCGACATACCATGGATTTCCAGATTTTTCTTTCTGACCACCGATTCGCAATCCCTGTCGCTGGCCTATCGTGTAAAACATCAGGCCATCATGTTGTCCCAATATTTCACCTGCTAATGTTTCTATATTCCCAGGTTGGGCGGGCAAGTAAGTTTGTAAAAAATGTTTGAACTTACGTTCTCCGATAAAGCAGATACCAGTACTATCTTTTTTAGTCGCATTAAGAAATCCTGCTGATTTGGCGATTAGGCGGACTTTCGGTTTGGTAAGATCGGCGAGTGGAAATAAGGTTTTAGCTAAAGGCTCTTGGCCTAAAGTATATAAAAAATAGGTTTGGTCTTTATTTTTATCAGCACATTTAAGTAATTGATACGTGTTATTTTTATAGGATTTTCCCGCATAATGACCGGTAGCAATAAAATCAGCACCACATTGTAGGGCGTACGCTAGAAAAGTTTTAAATTTAATTTCCCGATTGCAGAGAATATCTGGGTTTGGCGTACGGCCTAGTTGATATTCCGCTAAAAAATGCGTAAATACGCGATTCCAATATTCAGCCGAAAAATTAATTGTGTGCAGTGGGATCGCTAATCTATCACAGATAGCTTGTGCATCGGCAATGTCGGCACTGGCTGAGCAATAATCTTCCGTATCGTCTTCTTCCCAGTTTTTCATAAACAGCCCTTCGACTTGATAACCTTGCTCTTTTAACAATAAAGCAGTCACTGAGGAATCTACTCCTCCCGATAGGCCGACCATAACACGTTGTTTTTTCATATGATTTTTTAAAGGACGTTGTACGATACGATATGAGAATGTTACGGGTTAATTTACCTGCATTTAGGCTAATTTTCTAGTAATTCGATGGGTTCCGAGCCTAGCTCCACTGTAAGCGACTTTATTTTCTATATAGGATCGGATGATGAGTATCCAGTCACCAGCCCTCTCATGTACACAGACCCACCGCGCCGGATTATTGACTCACTAAATTCTTATAGTCTTGTTTGATGCTTGCTTCATCATGAGGAGGAGAAAAAATAGCGACCAATTTACCTTCGGGATTAATCAAATATAAAGTGCCACTATGGTCAATCTGATAATTATTTTCTGAAATTTTACTTTGTTGGGCTTGTATATAAACAACACCCATTTGTTTGCTCAATTGTTGAATTCCTGCTAGGGGTCCCGAGACGCCGATAAAATGGGGGTTAAATGCTTTAACATAATTACCCACTACTTTGGGTGTATCTCTTCTGGGGTCAAGTGTAATAAAGATAACCTGCGGAAGAGGAAGTTTTTCGGTTTTTAATTCCTTATAAAGTTGTGTCAACATAACCATCGTCAATGGACAAATACTTTGGCAATGAGTAAAACCAAAGAATAGTAAACTGAAATGGCCTTTTAAATTATGATTAGTAAAGGGTTTACCTAATCCATTAACTAAATGAAACTCTGGAATTAATTGAGGTTGATCGATATTAGTGCCTGCAATGGGTGGAATAACGATACGAGTCTTTGAAGAGTGCCATAGGTTAAAGCCTAAACCTAAGCCTAAAGCGAGTATAGTGAAAATAATAAAGGCTAAAAATCTTTTATTAGAGATAGGGCAAGTCATTAAATAGTCCTCATTAAAGTATGGTCCATGAATAAACAAGCAAACAGCATGAGTAAATAAAAATTCGAATAATGAAAAGTTTTTATCGCTGTTGCAGCTTTAGTTTGCTTTAATAAATCAGTCGCTGCAACTATAAATCCAGTATTTAATAGTAAAGCCGCAATTAAATAAAAAATCCCACTCATGCCGATGCAAAAAGGTAACAAACTAATTCCGCTTAAAAGCAGCGTATAAAGTAAAATTTGTTGCTTTGTAAAAGCGATACCATGTGTCACGGGTAACATAGGCAAGTTACTTTTGACATAGTCGGCATGTCTGGCAATTGCTAATGACCAGAAATGCGGGGGTGTCCAAATAAAAATAATTAAAACCAGAATTAAACCGCCTGGATCAATATTTCCTGTTACGGCGGTCCAACCTAACAAAGGAGGCGTTGCGCCTGCTAAGCCACCAATAACAATATTTTGTGTGGTGTGTCGTTTTAAGTACAACGTATAAATGAATGCATAAGCTATTAGGCTAATAAAGCTTAAAAAGCAGGTTAATAAATTACTTGATAGACTTAATACGACTAATCCTAAAAAACTAGCGGTTAATGAAAAAAGCAAAACATGCGTAGTTGAAATTTTTTTTAATGGGAGAGGCCGTCGATCGGTACGCGCCATTAACTTGTCCAAACGCTGTTCTAATAAGTGATTCAGCGCTCCTCCAGAGATGGCGACTAAACCGACACCTAGTAATGTAAATAAACTTAATTGCAAAGAAAGTGGTGTTGAAGAAGCTAATACCATGCCTACCCAAACGGTAATTAACATTAAGCTAGTGACACGCCATTTTCCTAATTCCAAATAGATTAAAGCTTTACTAGCCAAGCAAGTAGCAAAATTCTTTAGCATGTTTTTCCTTATGGGTTACAACCTGTCCTTCATTAAGCATTAAGGCGAAAAAATTATACGAGAATAATTCTATTAAAGGTAGGGTTTTAAGAAAAAATTAAATTATTAATTATTTTTATTTTTGAAAAAGGATAATGCTATTTTAAAGATAAGGTATTTATTTGAAAATAAATACCTTTTTATTTTTTAAATAAAAAATAACTAGACAAAATTATTTTATTAGTGATAAATTGTTTCCGATTAAAAATTAAATGAAATAAAAATTTTTTATCTTTAATAAATATAAAAATAATAAAAAAAGAGGTTTAATATGCACCCTGTTTATTTAGCAGCCCCTAAAGATTCACCATTTATGCTTGGTGAAAAAACAAAATATGTCGCAATTATAAAAGATAAAGCAGTTATATTAAATAATAAAAAATATAATTCTAAGAATGATGCTTATAGTTTGACTTTCAAAATAGGAGCTTCGAATGCAGAGGTGCTTAAAAAATGTATAAATGAAAAATTAAGTATCTATAAAGTAGAAACTCCAAGTAAGTTTATAGATTTATTAGGAAGTGAATTTGATATAAAGGAACAACAAGAACTAAATCAAGAAAATAATGTTGAAGTTACAACATCTAAGTTAACGCTTGAAGATGAACAATTGATAGAAGCGTCACAATCACACCTGCCTACTTCTAGGCCTCGTCCAAACTCTCTAAGGTATGAAAACGTATCTGGTTCTTACTTAAGAAAAACATTATCATTACATGATCCGGTAAGGGAAAATTCACTCGACATACAGCAGCCAGATATCCCTTCAGACTTATCTTCATCACGCAATTCAATTCATAACCAAGATTCATTGGATGCAGAACGAGATCAGCTAATTGAGAGAGCACCAAAAATTTATTCCTTTTTTACTGAAAAAGCAAAAAATACTCCCTTATCTCATATAAAATCTCATGGGCTTAATATTCAAAAAGGTTATTTTAATGGTGGAGTAAAATCAAAAATATTATTAGATATTACGCAACTAGCGGATCAGATAAAGAGCAACAGTAATGAGATAGGAAATGAATCATCAAATGAACAAATACAAGCATTAAAGCAAAAGGTTTCAATGCTAAATGAAAAAATTAATGACAAACAAAATCTTGAAATTTTATCTCGATATCGCGGTTTTTCTGCATTTAAATGTTTTGCTACACTTTGGGGTGGTGGAAGAGTGAAGAGTATTGAGTATGTTGAACAATTACAAGAACAAGTAGGTAGCTTACTCAAAGAGATCACTCCATTAAGACCTACTGTTTAAAATTTATAAAATTAAAGGGCAGCTTTTTCTGCCCTTAATAAAAATAATAAGGGGATAATATGTATCCATTATCAAATTTAAAACAAATTAAAGATGAAAACTTGCAGCAGGAGTTAGATGAATTACAAACTAAAACAGCTGAATTGGAAAGGTATCATAATTTTGCAGAGGTTGATGATCTTTTAGAAGAAAGTAAAAATATCATTGCGAGTGAAAAAAATGTTGAAGTGATAGCACAAAGTAGTAAAAAAATAGATAGTATAATGAAATTACTAACTCAACCTATACAAGAAAGAATGAATCAATTAATTTTTTTAAAAAATTTAATTGAAGCTTATTGTGATCAAACTGAAGTGCAAAGTTTAAATAGTACTTTAGCTATTCAAGAAAAAAAATTAAAAATCGAAATAACAAAAAAAATTATAGATTCACAAGAAATTAAAAATCAGTTTTTTAAAATTGATGCGATTTGTCATAAAAATTTAAAGAAAATAATAGGAAAAATAAAGCAAAGACTATTAGAATTAGAAAAATCTTGTGATGATAGATATAAAGCCTATTTGAATAATCAATTGGAGATAATTAGCTTATCCGAAAAGGAAATTAACGAAAAAGTAACTGAAATGCCAGCTTGTTTTGCTACGATAAAATTTGTAATTGAATCGATTAACGAATTTGAATCCAGTCATAAATTATTTATACATTTAATACATTCTTTTAATTCATCTAAAGAACACTATCAAAAATTAACCGATATTTTATTTAATTCTGCTGTTATTACTCTTTGTAAACGTGGATTAGAAATTCAAATAAAACTGTTAAATAATAATTTTTCCAAGTTTGATCCCAGATCGCAGTTGCTTGAAGATTTAAATACAGATTTACAATCGCTTAATCAAGAAACCAAGCAATTAATCAAACTAAGCAGTGAAGAATTAAAACTTAAACACAATAATTTAATGAATCTTGTCAAGAACTCTAATGAAGCCTTAACTGCTCATAATAAAAAATTATCTTATTCGAGTACCCAGATTGCTATGAATAAAAGTATAGCGATTAAACTTATTAAGGATAAAATTGATTTATTGTTAAATACTGAAATAAATTTCGAAGATAATGCTTCGAGTCAAGCAGTGATTGATAAAATTTCAGAATTGAAGCAAACAATTAAGGACGCTAAGGGAATCTTATCTGAATATCGAGGGATATCTTTTTTACGTTGTGTTGCTACTCTGTGGGGTGGGGGGAAAGTCACAAGTCAGGGATTAGTTAATACATTAGAAGAGCAGTTAACAGATTTTCCGATCAATAAGACTAGACTATCGCCGAGTATAAAGACTTGCTAAGTTAGAAAGGGACTTTTAAACTGTCCCTTTTTTGATTTAAAGAGATTAATAAGAAGATGCGCATTTTTAATCTTGATACGATATTTAGTTTTGCTCTCTATCCTGATGGAAATAAGAAACGTAATCGTAATAGCCAAAGCTACTGTTTAACGGTTGATCAATATAGTAAGAATGGTATCGATGAGACCGATACTGAAACACTTAAAAATCATTTAAAGAATATGAAGGTTCTATGCTTAGGTGTTTTGGCTGATGAATTTAAGAACAGAGATAAACCTGAGTTAGGCGCTGTAAAGTTTCGGATAAAAAAAACAGATAAATACGAGATCAAAAGAGAGTTTTTATCACCTAACAAAAATACTCCATTACCACTTTTTTTGTTTTACAAGAAGAAAAAAGCTAAAGTTACTAAAGCGCTAACTGATATTTTAAGTCCATTCTTTTTTAACATCATTAACTTATACAAAGAAAAAAATTTAGAGTTAAAAAAAATAGGGATAAGCAAAGAAGATATTATTGAAATTAATTATGCCTATCAAAATAAGATTACAAAAGCAGCTGAAATTATTTTTAAGGAAATAGAAGGATCCCATACAGAAGTAAATATTATCGGTTTATTTGTCGACCCTTATTTTATACGAAAAGTAGATGACAGGTTGTTTTTAGAAGATACTCGACCTATTGATACGTTTCCAAGGCAGAATATTCCCCTTCTGAAAGAACAAAGTTTTTTAGAAGGAGATCAGGAATTAATAAAACCTGAAACGGATAGTAATAACTTGAGTGCATCTATTTTTTTGAGCAATACTTACAAAAAAAATGATATTTTTGAATCATTAGATCGGGTTTTTACTGAATCTGTGGAAGAAAAATCAAAAAACTTATCGGTTACTGCAGAAGATGGAATTGCTAAAGAGGTAGTTGATGCTGCTCAGTTAGATTCAGGAGTAGACAGGCATGATACAAGTGTAGATTTAGTCACTAGTCGGCAAGAAGAAATAGCCGCTTCTATATCATCAATAAGTAACCCAATTGCTACTAAAAGTAAATCCTATGATTGGAATTCAAGAGCCAAAAAAGAGATAACGGATTTGCTTGTAAAGTATCAAAAACATTTATCTCAAAGGTTTTTTTTTCGTAATAATACTGCAAAGATTGAGAAATTATTCATTACAGAAGATTTATTAGCAAAAATAAAGCAAGATACTTATGAAAGCTTTTCGAATTGTTTAGAGAGTATTAATACTAAAAAAATTCTTGAAACCCACAGAGATTTACCTATTATCCAGAAAATAGGTAAATTTTTCAAAGGCCATAGCAAAACGGAGGGCACATTATTGCTAGAAAATATATTTTCTAGCTTAAATGAGAATACTATAGTAATAAATTCTATATCTATTTAAATTAAATAAAAAAAATAAAAATAATAAGGATAAACTATGAAATATAATTTATTTAAAGCAATTAATGCTAATGTGCTTTATGAATACAACGAACCTTATAAAAAAAAAGGCGATCAGCAGGCTTTTAGTAATTTCAAGAAAATTTCAAGTGAAATAGGAGAAGCGTATCCGACAGAATGGTATTATCAATCTTTTAAAATAACAAATAATTCTTTTTCTACAGCGTTCACTCTTCCTTTGCAAATATTTCCTGTTAACCATCATTATCAGCGATCTTATTTGCAAGAACATAATCAAATTCAAAAAAAAGATTCTAATGTAGCTGAGGATACTGATAAATTAAAGGATAAAGATCTAAAAATAGCAAAATCCAGCAATTTTTTAAACAAGATAACTAAACTATTTTCTTTAAAAAAAGAAATATTTATAAATGGAGTGAAAAATTGTAATGATGAATTTGATTTTTTAAGACTTAAAAATTTTTGATCGCTTAAGGATCAAATTTTCTAATTGGTATCCATACAAACCAATATTTAATGTAATGATAATTAATAATAGTAACGCAGCAACGGCATTGTGTGCCATGGCAATAGGCAAAGGTAACACCCATAATACATTTAAAGCACCTAAACTAATTTGTAGACCTAATAAGAATGCTAGTAATACAGCGAGACTGCGTAAAAAAATTCTTTTCGTTACATTAAATAGTTTATAAACTACCAAACCTAAGTAAATAGTAGTAATTACCGCCATTATCCGATGAGTCATTTGTATGGCAGTGCGAGCAGTATGAGATAAGATACCCCCTTCGTAATTAATATTTGTATTTAACCAAAGGTGAAAACCTTCGAAGAAATTCATGGCAGGCCACCATTGTCCTTGACACCGCGGGAAATCGGGACAGACAAAAGCGGCATAATTAGCGCTGGTCCATCCGCCGAGACAAATTTGTATTATGATCAATAATAAACCGAATGCCATCCATGATCTTAATTTTTGTTCCGATACTGAAGATTGCTTTATGGATAATTGGCTCAGTCGTAGTATTAATAGCCAAAGCAAACTCAATAACGCTAATCCACCTAATAAATGAGATAGGACAACCAAAGGATGCAATCGCAAAGTAACAGTCCATTTTCCTAACAAGCCTTGTAAAAACAATAAAAAAAGCAAACTAGTGGCTACCCATACGGGTTGTTGGGATAGTTTATATTTATTAATAATTAAAACTATTGCGGCAAAGCTTAATAATACTAAGGTAGCCGCCATATAACGATGAATCATTTCTGGCCATGCTTTTCCTAGATCTAAGGTTTTTCCTATAAAAGGGGCTTGCTTTATTTGTTTGGCATCCTTAGGCAATGTGAACTTTCCGTAGCAACCTGGCCAATCAGGGCACCCTAAGCCCGCATCTTTCAAGCGAGTGAATGCACCCAGTTGCACAACAATGAAAGCCAATAAAAAAGCAATATATAAAAAATATAAAGCCGATTTGTTTTCCGGAAGCATATTTTATCCTGTTGTTGAAATTGCCAATAAACGCGCTAAATCTTGATATATATCCTCACCAGAGACATCGCTCGAATAATATAAAATAATTTTTCCAAATGGATTCGCTAAAAAATATCCATTTTTTTGATGTAATTTTTTTAATTCTGGTTTAGAGATCGTATAGTTTAGTAAATTTGAATCTTTATTTATTAATGGAGAAAGACGAAGTAAATTTGTTTTAGCTTGTATTAAGCCATACTTTACACGGTAACGATTCTTGCCTAATGCTAATGTGATTTGCCGCATGGTATGCAAATTTTTTTGACATAATTCACGACAGGGCGATTCGTTTAAATAAAATAAAAACCAACTACCATTAAACGAACGAAGTTTTGTTCTATCTGGAATTAATTTTAGTTGCTGTAAACTCAAGTTGAAAGGAATAAGAGTCCCTTTATTGACTGTTTTGTGATGTAACCAGAGAGGATTTTTATTATAAAGGGCTACAGCTACTATTAACGGCGTTAAAAATATAATTAATAACAACAGAAAAATAAACAAATAATGGGGGGTATGTTTTTTTTTCATAAACGATGAATATGAATACTAAAAAAAGCAATAAATAAGGTGAAACTTAAAACAAACCATTGAAAAGCATAAGCATAATGACGGTTCGCTTGTAACGTAATAGGTTGCCAAAGTGGTGTAAAACTATAAGTTTGTTTGGTGTTAATGACGAGCATAAAAGGTTGAAAATTATTTCTTTTTAAGAAATCTGGATTGATAGATTGAATTCTTTTCGGCCATTTCTTTTCATTTATCTGCTTGAAGCTAAAGGTTTTGTTAGGAAATACAATTAAGCCACGTATTATTAGTTTATTGTTCAAAGGCGGAATTTTTGGAATTTTTTTTCTATCGATACTTTGCGGTATCCATCCTCTATTGACTAAAATGAGTTCCTGTCTATTATTTAAAATAAAAGGAGTGAGGATTTCATACCCGACTTTATGTAAATAAATCTTGTTTTCTAATAAAAAACTGTGTTGATTATCAAAATGACCTTGCATAATTCCAGGAAAATAATTTTTTTCTAAATTAATATTTTCAATTTGATTTAAATTAATCGGTATGGCTACCGAGCGTTGATAAAATATTTTTTGGATTTGATTTTTACTATCACCACGATGAATTTGCCAAAATCCTAAATAAACAAGTAAGGGAAGTAAAAATATTACCATCAGACTGGGAAATAAAGTAGGTGTAAAGCAATAATTACTAAATTCAATGGATATAATATTTTTTTTCATGTTTTAAAAAATCAAAAAAAATGCCAAGGCCAAAATTACCGCAAGAAAATCCCACCACCATACGGCAGCATCGAAAGAAAAAGCATTTTTTTCTAGTAGTTGGTTGTGATAGATTCGAAAACATAAAATGCATAAAAATAATAGCGCGGCAGCAATATTTAATAAATGTAATCCTAGGAAGGCGATTAAAAAGCTACCATAGATTCCACTTTTAGTAATAATATGAGTATGAATGAGATGAATAAAATAATAAGTTTGTGAAATAAAAAAAATACAGGCTAAAAAAATAGCTAAATTTAAGTTTAGGCGACATAATTTATAGCGGGCTTTTTTTAAATAGTAGAGTGCACCGGTTAAAAGTAATGCGCTAAAAAGTAGAATGATTAAATTAATTAATGGAATTTGGCGCAGAGAACCTAAACTCGGTGTGCTAGCAACAGTTGCTGAAAAGCTAGAGGGGGGTAATAATGGCCAATGTTTAGCAAAATCTGGCCAGAGTAAATAATGGGTTAGCTGTGAAGCATCACCACTTTGTCCAGCTAGCCATGAGGTAATTGAGAATCTTACATGAATAATAGAGCCGATGAGTAAACCGAATAAAAATAGTTCAGAGATTAAAAACCATAACATGCCCCAACGAAAAGTTTTATCCATTTGTCGATTGTATAATCCAGCATTACTTTCTTGTGTCACATTCCAAAACCAACCACTCAGCATAAACACTAACCCAGCTATGCCTATTATAAATGCGATTAGCCCCCATTTTTTTTCTAAATTAAGTGAGCCAAAGGCTAAAAAGAGTAAAGCGAGTGCACCCAAAATGGGCCAAGCGCTTTGTTCGGGTACATAGTATGAAGAGTCTTTGTTTTTCATTCGCGTTTGTCCTTTAACGTGATCTTGGCTTGAATTTTTATTTCATGAAAGGGTTTTAAATTGGAATATGGCCTAAAGTTTGTGGTGCTATTTTTGCATGTTTTAAACCGCTTGTGTCGAATAAGGTATAAGCTAAAGTAATCGTATTAATATTTTTTGGTAAATGCTGATCAATATGAAATAAAACCGGCATGTCTCGTTGTTGGCCGGGATTAAACGTTTGCTGAGTAAAGCAAAAACATTCGGTTTTTTTTAAATAACGTGCAGCTAAGCCTGGAGAGACGCTGGGGATGGCTTGTACAGTCATTGGACGATTCGAATTATTTTTAGCTGCAAAATAAATTAAAATATTTTCCCCTGGATGTAATTGTATATGCTGAAGCCTAGGGTAAAAATCCCAGGGAAGATAGTTGTTGTTATTTGTCATAAATTCCACACGAATATTGCGTGATAAATCAATTTCATTCGAAGTTACATAGGCATTTTTATCGGTTTTCCCATTAATACCTAAATTTTTACACAGTACGTTATAAAGTGGAATCATGGCAAAGCCAAAGCCAAACATGCTTAAGGTGGTAAAACAGAGCAAAATTAAAATTTTTTTATTTGATAATTTCGCTATTCTAACTGTCATGCGTTTGTATACTCACAGCAATTGGATTTTTGGCAAGGCGTTGCGAAAAAGAAGCAACCGAAGTGTATATAATATACATGAGGATTGCGAGTTGAGCGACAGCCAAAAATTCAAGTGCGAAGAGTATATTACTCAAATTTTGGCGGTGTAGTAAAACTATGTAATGGAGGAGGGGAACTTAAGGTCCATTCTAATCCTTCAGCGCCTTCCCAAACCTGAGAGCTCGCTTTTTTTCCTTTTCCACGTATCGATTGAATAATAATGTAGAGAAAAAATACTTGAGCAAAGCCGAATAAAAAAGCACCTAAACTCGCAATTGCATTAAAATTGGCAAATTGTAAGGAATAATCGGCCACTCGTCTTGGCATGCCAGCGAGGCCTAAAAAGTGCATTGGGAAAAAAGTTAGATTGACACCAATAACAGATAGCCAGAAATGACATTGACCTAAGCGTTCGTTGTACATAACGCCAGTCATTTTAGGCAACCAATAATAAGCTCCGGCAATAGCCCCAAATAAAGCACCAGGTACTAAGACATAATGGAAGTGTGCTACCACAAAATAGGTATCTTGATATTGAAAATCTGCAGGTACCATGGATAACATGACACCCGAAAAACCACCGATGGTAAATAAAATAACAAATGCTAAAGCAAATAACATGGGGGTTTCAAAACTGATAGCACCGCGAAACATGGTGGTTACCCAATTAAATACTTTAACTCCTGTAGGCACGGCAATTAGCATCGTGGTATACATAAAAAATAATTCAGCAGCCAAAGGAACACCGGTTACAAACATATGATGTACCCAAACAATAAAAGATAAAAATGCAATGGCTAACAATGCATACACCATGAACCGATAACCAAAAAGTTTTTTGCGACTAAACGTTGGAATAACCTGCGAGATAATTCCAAAAGCCGGAAGAATAATAATATAAACTTCAGGATGTCCAAAAAACCAAAAGAGATGTTGATAGAGTAATGGATCGCCTCCGCCTGCCGCATTAAAAAAACTTGTTGCAAAATGTCTGTCCATAAGCATCATTGTCACTGCAGCCGCTAAAACGGGCATGACACCTATGAGTAAAAAGGCCGTAACAAACCAACTCCAACAAAATATTGGCATTTTCATCATGGTCATCCCAGGAGTTCTAAGATTGAGAAGCGTGACAATAATGTTAATAGCGCCCATTAATGAAGAAAGCCCCATTAAATGAATCGCAAGAATTAAATAATCTGTGCTAGCTGGTCCATAGGTCGTTGATAAGGGCGCATACATTGTCCAACCAAAGTTAGGTGCAGAACCATCCATAAATAAGGTACTAAAAAGTAAAATAGCGGCAACGGGTAAGATCCAAAATGCCCAATTATTCATACGTGGCATGGCCATATCAGGTGCACCTATCATTAAAGGAATCATCCAGTTGGCAAAACCAGAAAAGGCCGGCATGATAGCGAGGAATAACATGACTAAGCCATGCATGGTCGTCATTTGATTAAAAAATTCTGGATTAAACAAACGCGCACCCGGTTGAAATAATTCTGCACGAATTAATAAAGCAAAGACTCCACCGATAAAGAACATCAGTAGGCTAAAAAGGAGATATAATGTCCCAATTTCTTTATGATTAGTTGTGAATAGCCAACGTTTGATAAATGCTAGACAACCTTGAGAGGCCGAATGTTCTAAATCAAGTATTTTTTCCATGAAGAAGTTCTCCTACTTGTTGTTTGGCCCATAAATTAAATTCTTTTTTACTCACCGCTTTTACAACGATAGGCATAAATGCATGGTTTGTCCCACACAGTTCAGCGCATTGGCCACGATACGTGCCTGCAGTATCTATTTTTGCCCAGGCTTCATTAATAAATCCTGGAATAGTATCGCGTTTAATGCCTAAAGTGGGCACCCACCATGAGTGTATGACGTCATTCGAAGTAAATAAAAATCTAATTTTTTTATGAATAGGCACAACTAATGGATGATCCACTTCTAATAAATACCATTGATTTTTCTTTGCTTCATTCTGTAATTCTTCTACAGGTGTAGAGAGATTGCTAAAAAAATCGATTCCTTGATCTAAATAAGCGTAGCGCCAACGCCATTGATATCCAGTTACTTTAATCGTTAATTCAGAATCGCTATTATCATTCATTTTGATTAAAGTTTTAGTGGCAGGTATTGCAATAACGATTAATATAATAAACGGCACAATGGCCCATGCAATTTCCAAAAAAAAATTTTCATGAAATTGAGCAGCATTGACTCCTCGTGATTTTCTATGCCGAATAAGCGAATAAATCATGATGCTAAATACTACGATGGCAATTCCTACGCAAACCCAAAATACCAGCATATGTAAATGATAAATAGCATGACTGATAGGCGTAACGCCTCGCGGCATATTGGTTTGCCATGCCGCTAAAGCCAATCCTGGACTAAGCAGAAAATTAAAATTAATAAAAAAAATTAAAAAAAATTTTTTAACATGCTTCATATCCTATCTGTCCTTTTTATAGTGATCACAATAACTTTTTAAGTTTAGGATGTTTTTATTTCAATCAATAGGCACAATTGATTAATTTAAATGCTTAGCATAAAAGATCATTACCATAAAAAATAATTGCCAGTAGTTTTGCTTTGTTCAACCATATATTTTACGCTAGCTTCTAATTCGGAATTACTACAATTTTTGCAGTCTCCTTTTGCAGGCATTTTTTTATACCCCAAAATAGTATGTTCAAATAAAACATCGATATTTTTGGCAATAATGGGTTGCCAGCGTGCTTTATCTCCTAATATGGGCGCCCCTAATTTCCCATTATCATGGCAGATAGCACAATGTTGTTGGTAAATTTGTTTACCTACTTTTAGGCTCAGTGGTTTTTCTTGTACGGGAATGGTTTTGGTCGCCCCCGCTTGATCATTTAAGATGAGATAATCAACGGCTGCTTTTACTGCATCATCTGAGCATCCAGTGCAAGTTCCTTTAGGTGGCATGGAATTAAAACCATGAATAGCCCGTTCATAGACAATATTTTTTCCTTGCTTTAAACGTTTTTTCCATTCAACGGTATCGCCTAATTTTGGAGCGCCTGCTGCTCCACTGGCATGGCAAACCGCACAATAAGATTCATAAACTTTGCGGCCAGTTTTAGCGGTAATGGGTCCACTGAATGCAGAATAAGGCACTTGGCTTTTTACTGTTTTTAAATAAACTGCGATGGCATTTAAATCGTGAGTAGATAAATACTTAAGACTATTACTATTAACTTCTGCCATGGGTCCTGCTACGACACCGGCATTTCTTAACAGTTTATTTTGTTTAAAGACGGCTCGAATATCATCGATACAAATACCTTTTAATCCACTTGAGCTTATATTCGGTGCGTAATAACCTTGGATAAATCCTCCCGTTAGGGAATATTTCTTTTTTTCAGCACCTAACAAATTCAAAGGAGTATGGCACATTCCGCAGTGACCTAAGCCTTGGACTAAATAAGCCCCACGGTTCCATGACTTCGTATATTGCTTATCTATTTCATAAGCACCAGGACGAAAAAATAAAATCCGCCATCCTAGTTGCAAAAAACGCCAATTAAATGGCCACATCATTTCATTGGCGTGGTTAGCTTTTTTAACTGGATCTAAACTAAATAGATAGGCTTTGATCGCTAACAAATCATGCGTATTGATTTTGGTGAAGCTAGCGAAAGGAAATACCGGAAAATAATAACTTCCATTCGGGGCTATACCTTCATGCATGGCACGGATAAAATCTTTATCATTCCATGTTCCTATTCCTGTGGTTTTATCTGGTGTAATATTGGGCGAATAAATGCTCCCGAAAGGCGTATAAATTCCTAATCCTCCAGCAAAAGGTTGGCCTTGGTGTTTTGTATCGGTATGACAAGCGATACAATCACCCGCTTTACTTAAATATTCACCCCGTTTAATCAGTTTGCGTAATGCAGCATCTTTAGGATAATTAATGGGAGGATAGGGGATATTGAGTTCAGGATTTTTCTTTGTTGGATCAGCATTCGAGTTGGCAAATGCCAAACTAGATAATAGCAAGGTGGATATAAAAAAAGAATATTTTAAAAAATTATAGAGATATCTTAAGATTATTTTATTCATAGTCCTTTACGAATCCAATCTTTTTTAGATATGTTACAACCCTGCACTCGATTTTATGAGCTATTTTCGATCAATTTACGTGACCAAAAACCCAGGGCAAAGGTCTCAGCAACTATCTAATGACTTATCATTCGTTATAATGCCATAGTCATCGTTTATTTTTAAGTATTATTGTATTTATTCCATTCTTTGTTAGATACACTATCTTAATTTTAAAGCAATCTATTTATTTATAGATAATATAAACTATTTAGTGGAGTGACGGATAACTTTCTTCCTATTGAACGCATGTTAGAAGATGTCTTTAAATGACTATAGATGAACTCACTAAGGCTATTAAGCTTTTAAAGGCGGGAAAACTAATTGTTTTTCCTACTGAAACAGTCTATGCCTTAGCAGGTGATGCGAGAAATTTAACCGCGGTTCAGAAAATTTTCGCGCTAAAGCAACGTCCTTTAAATCAACCTTTAAGCGTTTTATTGGCGAAAGAACATCCCCTGGATAGATGGGCCAGAGACATTCCTAAGGTTGCAGAAAAGTTAGCTGATCATTTTTGGCCGGGTCCTTTGACACTTATTTTAAATAAAGAAAAATCAGTTTTGCCTGAATTAACCGGTGGGCAAGATAAAATAGGTTTACGCGTGCCGGATCATCCTATTGCGCAAGCGATATTAAATTCTTTTGCCAGCGGAGTCGCAGCGCCTTCTGCGAATCGCTCCACTCATCTTAGTCCTACCTTAATTGCACATGTACAGCAAGAATTTGAACATAAACTCGAACTTATTATTAATGGTGGACCTTGTTCTATTGGGATTGAATCAACGATTATTGATGTGACTTTTGACGTTCCGCGAATACTTAGATTAGGCGCTCTCCCGTTAGAACAAATAGAATCTATCACTCCCTACGAGATTGGGGAATCCATATTATCTCATCGTTTTTCTAAAAAGCCTTTGATAGAGCAAGTTTCTAAACAAGAATTAGATCGTATCATCGATAGTTATTTAAATCAGCATAAGCTATTAACCGTGTTTGGATTAGGTCCAGTAAAGAAAAAACATAAAGACTTAACTTGGATTCGTATGCCGAATGTGGCTAGTCAATATGGGCAGAGGCTATATCAATATTTGCATGAAGCGGAACAACAGAGTGATAAAATTTTGGTGGAATCTGTACCAAAGCTCAAGGCCTGGGCCGGGATCCAATTGATATTAGATAAATATTCTTAAAAGAAATGAGTCGCTCATCGTAAACTAAAGCAAGGTTCTGTCACAACATGGATTTTTTTATAAAATTAGACTAAATTAAAAACATTTATAGGTAGATACGTATGTTAGCGCTATTCTTTTTCTATAGTCTTTGTGTGCTTTTTGCCTGGTGCAAGGAGCGAAGGCTCGCTATAGGTTTATTTATAGTCTTTTTATTACTAACAACGTTTATGTTTATTCATCATATGACTGATCATTTATCTCTGCAATTTTAGGGATAATTAGTATGCACTCTTCTAAAATAGCCAAAATTATTAAGATCCTCAATGCGATAGATGCTCTAGGTTTAGTTTTTTTGCTATTGATCGCGTTTATTTTACAAATAGGCTTTCACGAATTACCTTGCCCTTTATGTCTCCTGCAACGGCTTGGTGTGTTGGCAATAGCATTTGGTTTTTTGCTGAATGTACAATTTAAAATACGTCCAGCCCATTATGCGCTTTCTTTATTATCGGCCATATTGACAGCGTCTATTAGTGTACGCCAAATTTTTCTTCATGTAATTCCAGGTGATACGGGTTATGGGCTTCCTTTATTTGGTTTACACCTCTATACCTGGGTATTTCTGCTGTGCGTAGGCGTGATTATTTATATCTCCATTATTTTTAGTATTTCACCTCAATATGAATATGATGAACCCTCCAAAACAAAGGGAATGCAGTTTTTAACCCATATGGCGTTTGCGCTTGTTTTTCTTTTAGCCATTTTAAATGGAATTTCTACCTATTTTGAATGTGGGTTAAAAGCTTGTCCAGACAATCCTGTCAAATATGAGATTCAATTAGTTGCATCTCATTCTCGCCATACTTAATTTTTGTTTTAACATGGCTAAAAAACGATAAAAATTAGCTTTGTTTATTCTCGAGGAAGTATGAATCTCAAAGATCTTAAATATTTATTAGCTTTAGCAGAATACCGTCATTTTGGAAGGGCTGCTAAAGCGTGTTCGGTTAGTCAACCAACCCTAAGTATACAATTGAAAAAATTAGAGCACGCTTTAGGCGTACAGTTATTTGAGCGCGGACAAAAAAGGGTATTAATTACCGCAGTAGGGATGCGTATTGTGGAGCAAGCAAAGCAGGTACTCAGTGCTATGCGCGAGCTTGAGAGATTAGCCAAATTAGCTAAGGATCCATTTTCAGCAGAATTACGCTTGGGACTAATTCCTAGTTTAGGGCCTTATTTACTCCCGCATATTTTACCTATTATCAAACAACAATTAACTAAACTTTCGCTATATTTATATGAAGATAAAACGGATTTACTTCTGACGCAATTAAATCAAGGGGTGTTAGATGCCATAATATTAGCATTACCGGTTCCACATAAAGGCATGCAGTGTAAAACTTTATTCAAAGAACCTTTCTTTTTGACTATGCCAGCATCGTATTCTTCACATTATTCTAAAGAATTACATTTAAAAGACTTAAAGGATGAAAATCTTCTTTTATTAGAAGAAGGTCATTGTCTCAGAGATCAAGCATTAGAGGTGTGTCGTAAAAAAACTAACCTTAAAGAAAAGATGAATTATCGGGCAACCAGTTTAGAAACTTTGCGACATATGGTGGGAAGTGGGGCAGGAATTACTTTACTTCCTTTATTAGCTTTAGAAGAGCATTCTTTGATAATTAATAAGCCTTTTTCTGCTCCTAGACCTGAGCGAAAAATTGGAATGTTATGGCGTAAAGAAAGCGCTTTGGAGCCTTGTTGCAAAAAGATAGCCACACTCATTGAAACTACGATTCCTGATGTTTTAGCTGATTTAGAAAAAAAACTGGATTCAGCTAAATACACTCACAACACTTGAATTTTTGTCTGTGTTGCCGTTCAATTTGAATCCTCTTCGCGGCTACTTGCCAAAAATTCACACTGTGAGTATAACTTTAACCTTTGTATTTGAAGAAAAAATTACTTTTTCATAGAGTCAAAAAATTCATCATTGGTTTTGGTGTTTTTTAAGCGTTCAATTAAGAACTCCATGGCGGTTACTTCATCCATGGATTGTAAAATTTTACGTAATATCCACATTTTTTGTAATACATCAGGTTTAGCTAGTAACTCTTCACGTCGAGTACCCGATCGATTTAAGTGGATAGCAGGATAAATACGTTTTTCAGCTATTCTTCTATCAAGATGAATTTCCATATTTCCGGTTCCTTTAAATTCTTCATAGATAACATCATCCATTTTTGAGCCGGTATCAACCAGCGCGGTTGCGATGATGGTTAAACTACCCCCTTCTTCAATATTACGCGCAGCGCCAAAAAAACGTTTTGGTCGTTGTAGTGCATTCGCATCGACACCACCTGTTAATACCTTTCCAGAGGAAGGAATAACAGTATTATAAGCACGCGCTAAGCGGGTGATAGAGTCTAATAAAATAACGACATCCTTTTTGTGTTCGATCAAGCGTTTCGCTTTTTCAATCACAATTTCTGCGACTTGTACATGGCGAGTTGCAGGTTCATCAAAGGTACTTGCAATGACTTCACCACGAACAGAACGTCGCATATCGGTTACTTCTTCAGGACGCTCGTCAATTAATAAAACGATCAAGTAGCATTCTGGACAATTATGCGAAATCGATTGTGCGATATTCTGCATCATCATCGTTTTACCGGCCTTTGGAGGGGACACAATTAAACCACGTTGACCTTTCCCAGTCGGAGCGACTAAATCAATAATTCTAGCAGTAATGTCTTCTGTGCTACCGTTTCCGCGTTCGAGCGTAACTCGTTCGTCAGGGAATAAAGGGGTTAAGTTTTCAAATAAAACTCGATTTTTAGCATTTTCAGGCGCATCAAAATTAATTTCGCTTACTTTAAGTAAAGCAAAATAACGTTCAGATTCTTTAGGGGGACGAATTTTTCCTGAAACCGTGTCGCCAGTATGAAGATTAAAGCGTCGAATTTGACTAGGAGAAACATAAATATCATCAGGTCCGGCAAGGTACGAACCTTCTGCAGAACGTAAAAAGCCAAATCCATCCGGTAATATTTCTAATACGCCGTCTCCATAGATATCTTCTCCTCTTTTTGCTAGTGCTTTAAGGATAGAAAAGATCATATCTTTTTTATGCAGGCGGCCCAGACCATCTATTTTTAATTCTTCAGCAATGGCAACCAATTCGGCTGGGGAGTTTTTCTTGAGTTCAGTTAAATTCATAGTATTGTTTCTTTCATAAAAGGAAATGTAAAAAATTGAGTGAGTATTAAGTATTTAATTGGAATATTAATATTAAGAATGAGTATCAAGAATTTAGAGAGTGTTAAAAATTCATTTTATAATTTTATATCCGAGTAGAGATACAAATAGTGCCCTACGCATAGTTAAACAAATGATGCGAAAAAAGTTACCTGAAATCCCCAAAACAGTGTTAGTGCCAATAGTACTTATCTTAAGGCCATCCTACTTAGAAAAATACATTAAAGAGTACATTGGTTAAGCAAGATGTTTATCTAAAAATGCTTCTAACTGTGATTTCGATAAGGCGCCGACTTTAGTTTCTAGCGCTTTTCCATCTTTAAAGAGGATTAATGTAGGAATACCACGCACACCATATTTTGCCGGGGTATTAGGGTTCTCGTCAACATTTAATTTCCCAATTTTTATTTTTCCATGATACTTTTGGGCAAGCTCCTCTAAAATAGGGGTAATCATTTTGCAGGGGCCACACCATTCTGCCCAAAAATCAACGAGTACAGGTTGGGAATCAACTTGTAATACTTCTTTTTCAAAGGAAGCATCGTTAAGAGTAATAGTGGATGAGTTATTCATGGTAGTAACCTATTTGACCTCAAAAAAATGGTTGACAAATTATACTCATGCAAATGAGTTTTTTGGGACGGGACCGCATAGTGAAGCAACCGGAGTGTATATAATATACAAGATTGCGAATTGATCGGCAACGTAGTCAAAAATTCAAGTGCGAAGCGTATATTATTCATGCTCAGGGGCGACAACGTAAATACCAGGAGCATTCCGTAAGTAACCGTTATAGTCCATTCCATACCCAAAAACAAAACCATGATCCATAGTAATAGCGGTAAAATCTGCCGAGGTTGTTCCTCCCGGTAAACGGTCCGCTTTTTGTTTATCGAGTAAGACGGCAGTATATACTGTCTGTGCCCCCTGTTCATGACAATAATCAACGATGGCAGCTAATGTCAAGCCACCATCTAGAATATCTTCAATAATCAATATATTACGACCTTTGAGAGATACACGCGGTTTAGCTATCCAGAGTATTTCAGCTTGCCCAACGGTTTCCTGTGAATAGCGTGTAGCATGAACATAGTCGAGTTCTAATGGAAAATCTAGGCGTGGAAGTAAGTTTCCTGCTGGAATAAGACCTCCAATCATAACACATAAGACGACGGGATTGCTTTCACTTAATTTATCGCTAATGGCCTTAGCCATGTTATCTAAACCTTTTTCGATTTCTTCTTTAGTAAAAAGACGAGTCGCTTTTCTTTCGACTTCTTGTATATGACTTGGAATTAACATGAATGCATCCTAATGTTCGAATAGAGGTTTTAATAGGTTAACCGCACTACGCCAGGCGTCAGTTTGCTGTAGAGCAGGGAGGGTTAGTGTGCGACGAGGAAATAATTTTTGCAAGTGCTGGGAATTATAAAGTTTAATGAGTTCAGGAGAGTGCGCTAAATTTTCCAAAGCTAAAATAGCATCTTTTCGGCAATTACAAACTAATAATGCATCGCATCCGGCTTGTAAAGCCAGTCGTATACGTTCTGAGATAGTTCCCATATGTTGTACTGCTTTCATTGATAAATCATCCGTAAAGATTGCACCCGTAAAATTTAATTGTTTACGCAAAATAGATTGCAACCAATAGGGAGAAAAACCACAGGGTAACGGATCAACCTGATTGTAGACGATATGTGAAGCCATTATGCCATCTAGATAGGGACTTAATTGAGCAAAAGGAATTAAGTCCTGTGCTTCAATAGTTTGATAGTCTCTATCATCTACGGTGAAGTGCGTGTGAGTATCCGCACTGACAGAACCATGTCCAGGAAAGTGTTTGCCTACAGAACACATGCCCGCACGATGCATCCCTGTGATGACGGCACGCCCTAATTTAGTCACAATAGTAGGATCACTATGTAATGCACGTAAACCTATGACTTGATTTAAATTATTATTTAAATCTAAAACGGGTGCAAAACTAAGATCAATACCTACTGCCAGTAATTCACTGGCTAATAACCAGGCATGGGTTTCTGCGAGCTGAATAGCTTCCTCAGGTTTTTGGTCGTAACGAGCGCCAATTAATCCTAAAGCGGGCAGTCGCGTAAATTCTTCTTGAAAACGTTGAACTCTTCCCCCTTCTTGATCAACCGTTAATAAAAGTCGTTGTTTACTGTGTAAATGAATTTGCGAAATTAAGTGCTGCAGTTGAGAAATTGATTCAAAGTTACGTTGAAAGAAAATAATTCCACCCACTTGAGGATGCTTTATTATTTCACGCTCTTCAGAAGTGAGCTCTAAACCTGTTAGATCCAGTATAATAGGTCCCATAAAGTTCTCTTAATGTAAATTGTACAAATAGTTAAAAAAACATTAGTTCTTAATAGTAATCACTAATTATAACATCGATTAATTGGTAATTAATGAACGACTCGATTGCTATTAAAAATGAATGAAATGCTGGATTTAATAGATTGTAATTGTCTATGTAAGATAAACTAAGTAAAAATTGAAAAGGACAACACCTGGCCGGATTATTTTTTTAATTAACATTCCGCTTGACAGAAAAGATGTATGAGGTAGAATTCGCGAGCTCTTGAGTTTTTGGCTTAAGGGTGC
>A1D18_00805.p01
MIEDKQLLALALFILFFSEATNATNSLSSQVSASAYTRHSSQADLMFPLNSNNTHNFYANPSWLMVLIIKVTLDLGYRWIKNNAAILGLFIWWLYAH
>A1D18_00810.p01
MKRIQLLYISALSLFITISQPCYSACTQTANRLNATTGSVCTANNAIYTQNTVGQPVFNSTTNSVINANSSVTLINTLAGTNGIGARAQNGGIINFNGFVTIETGQNTGNTEGSTAARVSSNGVININAGANITTHGSNSIFTGTQQNNGLSADGGVGNGLLETRGALQLDINGYDSEGITATGANTNRIIIHNDANIIMRGLNSRGMHVNDGGTIISEGKISIRHEGSTLFLGTPSIGVYATSSGTGAGSIVLNDLDVVTVNDDIPGVVANGSTGNGSPSITINGTANIQILGDDSLGVGANESGIVTINNANIISSGTNGVGIGTRDNDGIINIASGQINAKLHAIQMFDGNNQQINLSNINLIAEDDVILIDGSTSANLQITNGMASAVTGQQLLNVNNTSDFTGIFSQSVLNGDVFVEGGSTSTLSLLSNTLLTGSMDGGSALIDPTSRWLMTADSTILNMENNGIIDFGNYSGTYKQLQINSNYTTNNGIINLNTSLGADNSSTDIVVVQGNTTGTGFVKVTNTDGIGAPTNEGIKIIDVNGASNATFQLIGDYVFEGDPAVVSGAYAYRLYKNGISTPTDGDWYLRSSLNDSLTPLYQPGVPIYEAYAGVLQLFNLMDTLQQRVGNRSWWGSNKFSSLKASNLIEGDGFWSKIDGMQGSFEPKSSIAPFDYRANLLKYTLGIDKRLFADSTGSLVGGLAGHYGKVFSDINSYFGKGKINANGYGPTATLTWYSNNGFYVDGQAHAIWYDSDLFSNTSNQTLKNNNDAQSYATSLEIGKRILFNTNWSFTPQTQFGYYQVDFNHFKDVFGADVSLNNAKSLIGRLGLSVDYQNRELNSLGIVDRSHLYGIANLYYDFLNQYAITVSETPFSSQNYPLWGGLGIGGSKNWNNDCFSVFGEASVNTSLSHVNNNNYIILGRLGVRIKWD
>A1D18_00815.p01
MLNVVAETISLLPAQHSPNFFQKSITATKNISCKTFSIALASAVSVITYFEPSYQAGASIADGLKEITAASGIGTNFLFNIQAYRELSQQFSKFFKLPLQLSAAIFFSIMCVAPNLFMNIVDEEGNYIDEPLMILQIVSALLNIGVNIVGSMELINSISSLFKNKTDLQKEKLIEKINLAFEKFQKHHQSEPNETLNSELQEQLIFLLTANKESTSRQKISYYSLNAGLGLFSIPQFSAYLLISYFGMRDLSEKKLGTHHSISLLLGSLAAIGNGIPGAGFSIKGVNSMSKKLMSLQTPSLLATLFALPALFSGFTTHKAMADSLKEVGYSGNLAEALKWIANLGAALIYNLPQMLTLANSLNAPAVNNQLHALKQKLKDQIKNLNASNVKNFKTELPNRLSSFFKDYIAEDVDLPNYPHSYAAINSI
>A1D18_00820.p01
MIDFKQLHVELLKQLSKNHFDINEKINKKLIEYVLLLHKWNQIHNLTSIRDPLQMLSKHIIDSLVISPYLQGPDILDVGTGAGLPGIPLALTHPHYRFALLDSNGKKTRFLTHVIQTLTITNVEIISLRVEKYHPEYCFNSIVSRAFSQLNEFLHKTKHLCCENGSFLAMKGQYPAEEIHVLDTDFKLIDTKPLQIADLDEKRHLLIIGLNH
>A1D18_00825.p01
MGRITTKTIKQDAAFDLVAETHSSDELKKYLLSSKATIAIDFTNAAVVFENAKSIILAGTHPVIGTSGLRPEQINELQKLCSEKNLGGIIAPNFCIGALLMMRFAEQAAHYFPECEIIETHHEKKLDAPSATAIKTAELISAARKTSPNTKKTHETLEGARGAVKNQVPIHALRLPGFLAKQDIIFGHLGGNLVIAHETIDRNAYMPGVLLACKKVRSLKKLVYGLENFL
>A1D18_00830.p01
MKLSSKANLYLILATLMWGVTFPLTRNALTEVDPFVFVSLRFALAALVLLPSVWILFHKTTRSILCASLIIGVLNAGAYLCQTIGLETVHSARAAFITGASVIVVPFLAPLFKLEKPGRLDLLCSAIGFIGLYVLMDIKHLYIGHGDLWVFLGAIFFSLQITYLQRTNQLIGDYQLLAFYQLLFTVPFVFLFTKGHSFSAALQPQALIGILFCAVFATSLAYYLQNKYQKFTSAPKAALIFALEPVFASLFVVLINQEVLARTTIVGGSFLLLSLILPALANMNKEPDPLIK
>A1D18_00835.p01
MTELKTTFLKDYTPPSFLINRVELTFKLNENLTQVNSRLALTRNSISENKNKPLVLQGENCELIFIKLDARLLSNSDYQLKDNELIIFHVPDQFNLEIENRIKPKENTALSGLYVSRGIFCTQCEAEGFRRITYFLDRPDVLARYTTTIIADKKKYPILLSNGNKITQQDLENNQHSVTWEDPFKKPSYLFALVAGDLEYSQNEFVTQSQRKINLQIFSEKGEKNKCHHAMESLKKAMRWDEQAYGREYDLDIFMIAVIDDFNMGAMENKGLNIFNAQTILADPSSATDVDYSYITKVVGHEYFHNWTGNRITCRDWFQLSLKEGLTVFREQEFSESIGNPATERINTVRQLRAMQFAEDAGPLAHPVQPDSYIEINNFYTMTVYEKGAEIIRMMKVLVDPELFRKGMDDYFTVHDGQAVTIEDFVKSIEKGSGYDLQQFRRWYKQSGTPELQVDYHYSPEEKTFDLILKQHCPATPGQPTKKPFYIPLVMALFNPAGQAIDLQLVGDDTPLGTQCTLKLRESEHVFQFVNVDVKPIPSLLRNFSAPVKLKVKYSDKDLAFLMQSDTDGFNRWDAAQELASRIVLRRIQSSSTLEDSAVSELFKGYKILFAEDKQDSKDLLAELLSLPSEAAFAEQMLIIDIDGIHEEREWLRFQCAKKLENNFLHCYQACHDLKPYVFDKQSVTNRRLANISLTYLMLLQDPNVHHLCVNHYKKADNLTDRIVALSEIVNHNLSQRDRFLKEFYEKNSANSLVVCKWLAIQARAPLPDTLHQVKKLLKHPAFDWKNPNKIRSLIGVFCSENRSQFHDRSGAGYVFLSEQIQHLDLINPQIAARLVKPFTQWKRFDVDRQALMHEQLEKLIKIQGLSSDVYEMVSKSLL
>A1D18_00840.p01
MVKYLKRIGSEKKRKLALLYLVIGAIAIGFAPIFVRLSEVGPIATGFWRVAIAFPILTLLSLGQGYTRPDDKQAPTLKDYLWLLFSGVLFGGDLATWHLSIQYTTIANSTLIANFSPIIIALWGWIVLRRPPQKKLVIGLLLAILGIAVLIHPSFHMDKNIRIGDGLAFITAFFYAGYLLVLNRARKKFTAFSSMAISTFASMLTLLTITCLSGELAIPQTEMAWIILFALALFAHILGQGLIAYALPYLPVTFSSTALLIQPMVASMAGWYFFSEYLSFSQMIGMLIALVGIFLAKQTI
>A1D18_00845.p01
MWVFYRSYYQFAMIAMMLGSLSACLVGPDFEPPEPPKINHYTKPPWPCRTASAPGHGGASQQFIQAKTISAEWWRLFHSPKINKLICQGLTNSPNLKAAKATLLEAQENLSAGIGNGLFPNIAAAVTAQRGSNTGFFNSSNAASDTLTTSGIPTSVFNLFNASVNASYLLDFFGGVRRQIQGLQSQVEYQYFELRAAYLSLTSNIVTTAITIASLHRQICVTKQLIREQAEQLAIIKKQFDLGGVSQIEVVAQQTQLAQTRAALPPLEKSWAQARHLLAILVGAFPSECYVIPSLDLNELHLPTELPLSVPSALVRQRPDVRAAEALWEAANAQIGVATANLYPQFTLNGSWGKSNSVGSKVFGSQSNLWNIGGALFQPLFRGGALLAERRAAIAAYDVAAAQYREVVLQAFQNVADTLRAIEADAREMRAQKQAESAAYANLYLVRQQFFLGGVSYLSLLDAQRQYQQTRISLVQAEASRYADTAALFQALGGGWWNSDC
>A1D18_00850.p01
MIIMLISVGTLFILIFAYQTINHFFIRHAMQKNISPVVTVSAMRVSYSWWQPKILTYGSMRAVNGVYVTTELAGLVRMVYLKPGAEVKEGDVLVQLNADSDVALLHSLEAQEKLAEIIYHRDRAQFAVKAISKAVLDTDEQNLKNLTAQVAQQEAIVAKKTLKAPFSGRLGVSTVNVGQYLNPGDQVVTLQALDPLYADFFIPQQKLVQLHIGSIVNIRTDTYPDKIFTGKVTTINPIVDVNTRNVQIEATIANPQSELYPGMFVSAEVQTSPLKHYLTLPQTAISFNPYGEIAYIVQQKGKDKNGKSQLSVLQTFVTTGEKRGDQIAILDGLKEGEMVVTSGQLKLKNGSLVVINNSVVPNNNPAPVAIDE
>A1D18_00855.p01
MRFTDIFIQRPVLATVISLLILVLGIRSLTLLQVRQYPYTENAVITVSTVYTGADPALIAGFITTPLENSIAQAQGIDYLTSSSTQGSSSIQANLLLNYDPNKALTEINTKVNAVINQLPKQSQQPTLSIAIGETIDSMYIGFYSPKLASNQITDYLTRVVQPKLQSVHGVQQAEIVGQHLFSLRAWLDPAKLASYGLGADDVANALANNDFIAAVGRTKGDMVTVDLTVNTGLNNVEQFQNLIVKAQNGAIIRLKDVAKVTLGSQSYNTAVKFDNKPAVYIGIKVAPTANVLSVIKNIRKAMPDITAQLPQGLNGKIVYDESRYINSSIHEVMTSLIEALVIVTLVIFLFLGSIRSVIIPVIAMPLSLIGAFFIMLLLGYTINLLTLLALVLAIGLVVDDAIIIVENIYRHIELGQSPFEAAIKGARELAVPIISISVVLIAVYVPIGFMGGLTGALFTEFAFTLAGAVAISAIIALTLSPMMCALSLKPSVKDQHKGFVGFIDAKFAKLREFYERLLHGSLNNVSVTIVFAFIILSSIYFLYATSKNELAPQEDQGIIISLLTAAPNATLQQTQLYSNQVFKIFETYPETDHVFQLDGVNGLNTSIGGMVFKPWNERKRTTNQLQPQIQHLFDGIAGARVAAFQKPSLPGGGSGLPVQFVITTTDDYIKLNDVSQTLLDEARKTGLFVYLDSDLKLDKPQTTIQLDRDKASQLGLTMADVGDLLASAMSENYINYFNFDGRSYQVIPQVMRGYRLNADQLLSYYLKIPNGSVIPLSTIARLKTIVVPESINHFQQLNSATISAVPFPGVTMGGALQGLQTIAKKIFPENYTMDYAAQSRQYQQESSALILTFFLALIIIFLCLAAQFESFRDPLIILVSVPMSICGALIFISLGIGGASLNIYTEVGLVTLIGLISKHGILIVQFANDLQQEGHKKREAIQMAAGIRLRPILMTTASMVLGVIPLILATGAGAISRFNIGLVIASGISIGTLFTLFVVPAMYLLLAQDHHAQTVSDMPQDSILER
>A1D18_00860.p01
MRCKVVIFSWLALGMSCSALAAGIYERDSAYEQEIIRAQMNEMDWLLGRNQPGGFDQPCGWVCRINFSGWMNTDAYITNTPPVFSVVAPFTDFFFAQGTPFSLTANRASDLILNNANLFIDTRVNNWMKANMSLVYTSLTGVSGAQGVYQIPNSFLIYQPISRTKLDTAYATLQHFNVSPVYLRIGKEYVPFGNYDPYSFVSSENPTQLLSEINATTAQFGFAMPSGLYGSVYTFAGQPRLADGGSTRRIQNGGVNLGYTYTDCISKFNIDAGYVASITDTNFLSSYYTNSDIEVAGILPGLSNPNQTNIPGLPNQKAPAYNVNAEFQWGPLDINGHYIAMIRNFNKPFFLAFPVPITPALMSALTFNKPKLWGFELGLTFPAITKQTRLSVGYQTTKHLAGILPNRRIYVDYLMNISQWFDIGLAIFQNKDYSLGEDQVVTMTGVSNTRRVLFPGGSGNKSTVGQIRASIKFA
>A1D18_00865.p01
MTTCLAISKSNNYATIQVCFTPGQNCTEEITDVIDAAKKSIFVQAYSFTSAPIAAHLVAAKKRGVIVNVILDKSQTTQKYSASRFLVNQHIPCWIDYKPAIAHNKIMIVDEKEVLTGSFNFTKAAQNKNAENLLIINDPTLAHLYLKNWERRRSVSRYLNPQNSWISEYS
>A1D18_00870.p01
MNIPGTLYIISAPSGGGKTSLVNALLESVSNLEVSISYTTRPPRPGEKEGVDYHFIDQIEFKQLIQKKSLLEHAIVFGHFYGTSMDWVTQKIEVGIDIILEIDWQGAQQIREKMPESIGIFIIPPSWEVLEKRLHLRGQDKKDVIKKRMADAKTELAHYDEYDYLILNENFSNALADLNAILRVRRLRCSIQKKELAPLLKILLN
>A1D18_00875.p01
MTNSMTAFARKEKQAEWGQATWEVRSVNHRYLEIVLSLPDTFGYLEPLIRKQMQACLQRGRIEVKLRYKSFSNKAMPIEIDEELTQSLIGAYKKIAQLAHTETHLNPGELLRWPQLLKFPELNVEVIQPELMTLFSETLNEFCTVRSIEGNAIFELLNQRLRKLTDLRQHIQTQLPYILNLQREKVLTRLNEIKISLDPNRLEQEMLLFAQKTDVAEELDRLQIHLREFKNLLAKNQAQGKQLDFLLQELNREANTLASKSLNAELTLSAVNIKVLIEEMREQVQNIE
>A1D18_00880.p01
MRATQRAIDELRVINLTRSYTNYAEGSVLVAFGNTKVLCTASVVPGVPKFLKGSGQGWITAEYGMLPRATHTRSEREASRGKQTGRSLEIQRLIGRVLRVSVDLKQLGENTIFLDCDVIQADGGTRTAAITGASVALKDALSVMKKKGELTQDPWRFLVAAVSVGIYKGQVILDLDYAEDSHAETDMNVVMTEQGGTLEVQATAEKNAFSKQQFEQLLAVAETGIKQLLKKQQESLALNKS
>A1D18_00885.p01
MHKFIKPLSDAKKRKEVEEQKQREIEIEKLKANFPLYGKVINSDDKNIAKLSVYDEKKLFKAGAQNQGSLNLDPNAFVFFKTRGYNLNQVRIVIVEEKKEQDHESQNCKNK
>A1D18_00890.p01
MLKRDISTTNILIAAAGGMIGSAWLFTPFIGAQMAGPNALISWMIAALFMLFIALPLCELGTMLPISGGLSNYPTYTHGREVGFLFSWITWLAYVVMTPIEIQAILQYSSHFFPFLLIKEATYFKLSHTGYLVAVIIMFFIVLLNSYGIKFLAECNKYASIVKFLLPSIAIVALIHTSPTLQNITLDLTNKTSWIEIFSALSAGGIAFAFTGFQNGLMLGGEVKNPQKNIPIAILGAVLVGFILYFMLQLSFLVAVPQSYLQQGWPHLSFPGDSGPLVGLTLLLGLSIVAMLLLFDAAFSPLGTTLVYTAATSRILYGMALNKHLPPFFLKLNRYQIPYVTLYANFLVGICAFLPFPGWQKMVAFLSSASILSYGIGPICLLALRKMRPEQQRPFKLSASLIICHMAFYVANLMLYWCGFSVIWKLYIAILVGFVIYLCYQKRRFWINNFSLYWFFSYLSILLLFSYLGPFGGIAQLKFPLGILVILPFSVLMLYLSQYCLVRDQAEEESFALMNKQLQDL
>A1D18_00895.p01
MQHLRGELLENAKLAEYSSWQVGGKADHLYKPADINDLITFIKQLSEQEPLFFLGLGSNTLIRDGGIKGTVVVTQGALNKLKTIDALTLYAEAGVASPAFARFAARKNLMGAEFLAGIPGTIGGALIMNAGCDGCETWNIVKSVLTVNRQGEKKIRYPNEYKIAYRSVSVFPDEYYLAAEFQLKSGNKETALTKIRTLLKYRADTQPTNEPNCGSVFRNPPGDHAARLIEACGLKGLTIGNAAVSNKHANFIINNGKASAADIEALIQKIAECVFHKFHIRLIPEVRIIGEA
>A1D18_00900.p01
MKIPFVDNQMGRIRHIHFVGIGGAGMGGIAEILLNEGYMISGSDLQENTMTQHLKKLGAEIQWGHHEKHICDADVIVYSSAVSPDNVEIQAARNALIPVVPRALMLAELMRFRYSVAVAGTHGKTTTTSLVASLLGEGGLDPTFIIGGKLNSTSTHARLGAGRYLVAEADESDASFLYLKPMIAIVTNIDMDHMGTYEGNFQQLKKSFLEFLWHLPFYGLAIMCCDDPIIRSILPDIMRPIITYGFSEDADIRITSFQQKGIKNYFTVTRPKKKPLAITLNLPGEHNALNSLAAIAVASELGIKDNTILGALAHFSGVDRRFQILGKLKCKQGHALLIDDYGHHPREIAATLKAIRSAWPDRRLVMTYQPHRYTRTRDLFADFVEILSAVDHLLLLNVYSAGETPIPGADSAALLKSIRLNNQLSPIHIKDKENLTQTLDEVIQDGDVLLLQGAGDIGSIAQKLALSIENE
>A1D18_00905.p01
MSKTSNPDVASIVLYDRWLLIVIATLLAFGLLMVASTSIVISEHQYGQPFHFFFHQLFYLTLGIAAGIIVVQIKTSYWQQISLALLVLSIGLLFLVLLPGIGRQVNGSMRWLGFGPFGLQVSEFVKLTMIVYLAGYLVRQEKQVQNQIRGFLKPLVVLGIITFLLLREPDFGAATVILVTSLGMLFLAGVRIWQFIILLTGVAIILGTLAISSPYRLARLTTFLNPWANQFDSGYQLTQSLIAFGRGGWTGVGLGESIQKLFYLPEAHTDFLFAVLTEELGLIGGLFMIILFSLLVWRALYIGYRCFNIGQRFTAYLAYGIGLNIALQVMINIGVNTGVLPTKGLTLPLMSYGGSSLLMTCIMLALLLRIDYEYRLIQFGFKVDK
>A1D18_00910.p01
MILGLGETGLSCARYFKRLNLPFTLLDSRLSPPKLSVFKKEFPQVAYHLGPFDPIYFQDCKELIVSPGIDLNERNIHRVISLHKLKPIGDIELFAQQARAPIIAITGSNAKGTVTSLVGDMIHQSKLKVAVGGNIGKPALDLLDEPIPDFYVLEISSFQLETTYSLQPKLASILNISPDHLDRHKTLATYIQVKQRIYHGSEIAVWNREDLNTFPDYTTKKITSFGLESLQPGSQEFGLQVVNQKPYLAKGNQILLSVDKIPIKGRHNWANTLAALTIGHAIGLPPAAMLTALCQFKGLPHRCQWIKEHKGVTWYNDSKATNVGATLAALNGLGPAISGKIILIAGGLAKGADFSLLNDSVKRYVKKMILMGRDAALLKNALEKSTSIELSSDLAQAVKLAHQTATQGDIVLLSPACASMDMFKNYEARGDTFISLVRGIH
>A1D18_00915.p01
MKKQRVMVGLSGGVDSSVTALLLKEQGYQVEGLFMKNWEEDDTEDYCSASADIADAQAICDRLAIPLHTINFSAEYWNRVFTHFLAEYQLGRTPNPDILCNREIKFKTFLAYALQCGADFIATGHYAGKSYKNNTYQLLKCADKNKDQTYFLYTLGQEPLAKTLFPLADLTKPKVRLIAKSAGFLNATKKDSTGICFIGERKFKHFLQTYLPAQPGNIETLAGEILGQHDGLMFYTIGQRQGLRIGGQKEKSGNPWYVADKQLARNTLIVVQGENHPALFAQALVCTQLHWISGCPPTKPFHCTAKTRYRQLETPCLITPCGNDNYQIAFETPQRAITPGQSVVFYQEQTCLGGGIIDATR
>A1D18_00920.p01
MTCPISNKRFLAFIIFTILALGLGLGFNLWHSSKTRIVIPPIAGTNIDQPQLIPEFHLVNGLGKPFTNHNLKGHFSLLFFGFTHCQSICPLTMVMLTQLYKELKTEKLPLPQVIFITLDPRRDTPKVVGNYVKAFNPHFIGVSGPLAGIQQLSKQMGVVYIQAQQSKISENNYQIDHSGTLYLINPEGKLVAIFSPPHDEASIKQDYKNLVSQ
>A1D18_00925.p01
MLKNFATCLASKALIYLELGKWRVTSLMLITVWVGMVLASSTPLSLQLSLFTLLGVGLVAISGGALNHLLEQRLDKLMARTDRRPLPLKKISTTHVLLFSLTASFLGLVVLSLSSNLLTCFLSFISLIAYAFIYTLYLKRHTTQNIVIGGLAGATPPLLGWTAVTGNIDPGGLILVLIIFIWTPPHFWSLAIARHADYVKSNLPMLPVTHGIAFTKQQILLYTLLLSGISLLPFCIGMSGIFYLIAALLLNTGFIVAATDLLKQTKAATAIKTFHYSNFYLLMLFACLFMDHTLMRTI
>A1D18_00930.p01
MHPVYLAAPKDSPFMLGEKTKYVAIIKDKAVILNNKKYNSKNDAYSLTFKIGASNAEVLKKCINEKLSIYKVETPSKFIDLLGSEFDIKEQQELNQENNVEVTTSKLTLEDEQLIEASQSHLPTSRPRPNSLRYENVSGSYLRKTLSLHDPVRENSLDIQQPDIPSDLSSSRNSIHNQDSLDAERDQLIERAPKIYSFFTEKAKNTPLSHIKSHGLNIQKGYFNGGVKSKILLDITQLADQIKSNSNEIGNESSNEQIQALKQKVSMLNEKINDKQNLEILSRYRGFSAFKCFATLWGGGRVKSIEYVEQLQEQVGSLLKEITPLRPTV
>A1D18_00935.p01
MYPLSNLKQIKDENLQQELDELQTKTAELERYHNFAEVDDLLEESKNIIASEKNVEVIAQSSKKIDSIMKLLTQPIQERMNQLIFLKNLIEAYCDQTEVQSLNSTLAIQEKKLKIEITKKIIDSQEIKNQFFKIDAICHKNLKKIIGKIKQRLLELEKSCDDRYKAYLNNQLEIISLSEKEINEKVTEMPACFATIKFVIESINEFESSHKLFIHLIHSFNSSKEHYQKLTDILFNSAVITLCKRGLEIQIKLLNNNFSKFDPRSQLLEDLNTDLQSLNQETKQLIKLSSEELKLKHNNLMNLVKNSNEALTAHNKKLSYSSTQIAMNKSIAIKLIKDKIDLLLNTEINFEDNASSQAVIDKISELKQTIKDAKGILSEYRGISFLRCVATLWGGGKVTSQGLVNTLEEQLTDFPINKTRLSPSIKTC
>A1D18_00940.p01
MRIFNLDTIFSFALYPDGNKKRNRNSQSYCLTVDQYSKNGIDETDTETLKNHLKNMKVLCLGVLADEFKNRDKPELGAVKFRIKKTDKYEIKREFLSPNKNTPLPLFLFYKKKKAKVTKALTDILSPFFFNIINLYKEKNLELKKIGISKEDIIEINYAYQNKITKAAEIIFKEIEGSHTEVNIIGLFVDPYFIRKVDDRLFLEDTRPIDTFPRQNIPLLKEQSFLEGDQELIKPETDSNNLSASIFLSNTYKKNDIFESLDRVFTESVEEKSKNLSVTAEDGIAKEVVDAAQLDSGVDRHDTSVDLVTSRQEEIAASISSISNPIATKSKSYDWNSRAKKEITDLLVKYQKHLSQRFFFRNNTAKIEKLFITEDLLAKIKQDTYESFSNCLESINTKKILETHRDLPIIQKIGKFFKGHSKTEGTLLLENIFSSLNENTIVINSISI
>A1D18_00945.p01
MKYNLFKAINANVLYEYNEPYKKKGDQQAFSNFKKISSEIGEAYPTEWYYQSFKITNNSFSTAFTLPLQIFPVNHHYQRSYLQEHNQIQKKDSNVAEDTDKLKDKDLKIAKSSNFLNKITKLFSLKKEIFINGVKNCNDEFDFLRLKNF
>A1D18_00950.p01
MLPENKSALYFLYIAFLLAFIVVQLGAFTRLKDAGLGCPDWPGCYGKFTLPKDAKQIKQAPFIGKTLDLGKAWPEMIHRYMAATLVLLSFAAIVLIINKYKLSQQPVWVATSLLFLLFLQGLLGKWTVTLRLHPLVVLSHLLGGLALLSLLWLLILRLSQLSIKQSSVSEQKLRSWMAFGLLLIIIQICLGGWTSANYAAFVCPDFPRCQGQWWPAMNFFEGFHLWLNTNINYEGGILSHTARTAIQMTHRIMAVITTIYLGLVVYKLFNVTKRIFLRSLAVLLAFLLGLQISLGALNVLWVLPLPIAMAHNAVAALLLLIIITLNIGLYGYQLENLILKRSKIFKS
>A1D18_00955.p01
MKKKHTPHYLFIFLLLLIIFLTPLIVAVALYNKNPLWLHHKTVNKGTLIPFNLSLQQLKLIPDRTKLRSFNGSWFLFYLNESPCRELCQKNLHTMRQITLALGKNRYRVKYGLIQAKTNLLRLSPLINKDSNLLNYTISKPELKKLHQKNGYFLANPFGKIILYYSSDVSGEDIYQDLARLLAISTTG
>A1D18_00960.p01
MKKNIISIEFSNYCFTPTLFPSLMVIFLLPLLVYLGFWQIHRGDSKNQIQKIFYQRSVAIPINLNQIENINLEKNYFPGIMQGHFDNQHSFLLENKIYLHKVGYEILTPFILNNRQELILVNRGWIPQSIDRKKIPKIPPLNNKLIIRGLIVFPNKTFSFKQINEKKWPKRIQSINPDFLKRNNFQPFMLVINTKQTYSFTPLWQPITLQANRHYAYAFQWFVLSFTLFIAFFSIHIHRL
>A1D18_00965.p01
MKNKDSSYYVPEQSAWPILGALALLFLAFGSLNLEKKWGLIAFIIGIAGLVFMLSGWFWNVTQESNAGLYNRQMDKTFRWGMLWFLISELFLFGLLIGSIIHVRFSITSWLAGQSGDASQLTHYLLWPDFAKHWPLLPPSSFSATVASTPSLGSLRQIPLINLIILLFSALLLTGALYYLKKARYKLCRLNLNLAIFLACIFFISQTYYFIHLIHTHIITKSGIYGSFLIAFLGLHLLNIAAALLFLCILCFRIYHNQLLEKNAFSFDAAVWWWDFLAVILALAFFLIF
>A1D18_00970.p01
MTVRIAKLSNKKILILLCFTTLSMFGFGFAMIPLYNVLCKNLGINGKTDKNAYVTSNEIDLSRNIRVEFMTNNNNYLPWDFYPRLQHIQLHPGENILIYFAAKNNSNRPMTVQAIPSVSPGLAARYLKKTECFCFTQQTFNPGQQRDMPVLFHIDQHLPKNINTITLAYTLFDTSGLKHAKIAPQTLGHIPI
>A1D18_00975.p01
MEKILDLEHSASQGCLAFIKRWLFTTNHKEIGTLYLLFSLLMFFIGGVFALLIRAELFQPGARLFNPEFFNQMTTMHGLVMLFLAIMPAFSGFANWMIPLMIGAPDMAMPRMNNWAFWILPVAAILLFSTLFMDGSAPNFGWTMYAPLSTTYGPASTDYLILAIHLMGLSSLMGAINIIVTLLNLRTPGMTMMKMPIFCWSWFVTAFLLIGVMPVLAAAVTMMLMDRHFATSFFNAAGGGDPLLYQHLFWFFGHPEVYIIILPAFGIISQVIPTFSRKKLFGYRFMVYALLAIAFLSFIVWVHHMFVTGVPLAAELFFMYTTMLIAVPTGVKVFNWVTTMFRGAISFETPMLFALAFVILFTIGGFSGVMLSMVPADFQYQDTYFVVAHFHYVLVPGALFGAIAGAYYWLPKMTGVMYNERLGQCHFWLSVIGVNLTFFPMHFLGLAGMPRRVADYSLQFANFNAIASLGAFLFGFAQVFFLYIIIQSIRGKGKKASSQVWEGAEGLEWTLSSPPPLHSFTTPPKFE
>A1D18_00980.p01
MKHVKKFFLIFFINFNFLLSPGLALAAWQTNMPRGVTPISHAIYHLHMLVFWVCVGIAIVVFSIMIYSLIRHRKSRGVNAAQFHENFFLEIAWAIVPFIILIVIAIPATKTLIKMNDNSDSELTIKVTGYQWRWRYAYLDQGIDFFSNLSTPVEELQNEAKKNQWYLLEVDHPLVVPIHKKIRFLFTSNDVIHSWWVPTLGIKRDTIPGFINEAWAKIDTAGTYRGQCAELCGTNHAFMPIVVKAVSKKEFNLWAKQQVGELLHGKNT
>A1D18_00985.p01
MAFANSNADPTKKNPELNIPYPPINYPKDAALRKLIKRGEYLSKAGDCIACHTDTKHQGQPFAGGLGIYTPFGSIYSPNITPDKTTGIGTWNDKDFIRAMHEGIAPNGSYYFPVFPFASFTKINTHDLLAIKAYLFSLDPVKKANHANEMMWPFNWRFLQLGWRILFFRPGAYEIDKQYTKSWNRGAYLVQGLGHCGMCHTPLNLLGAEKKKYSLTGGFIQGYYAPNISSSGLKGICIDDIRAVFKQNKLLRNAGVVAGPMAEVNSNSLKYLSTHDLNAIAVYLKTVKSQVPYSAFSGPITAKTGRKVYESYCAVCHASGAAGAPKLGDTVEWKKRLKQGKNIVYERAIHGFNSMPPKGTCTGCSDDAVKAAVDYLILNDQAGATKTIPVQEKPLSLKVGKQIYQQHCAICHDNGKLGAPILGDKARWQPIIAKNIDVLFEHTILGYKKMPAKGDCKNCSNSELEASVKYMVEQSKTTGNYFLW
>A1D18_00990.p01
MTIDELTKAIKLLKAGKLIVFPTETVYALAGDARNLTAVQKIFALKQRPLNQPLSVLLAKEHPLDRWARDIPKVAEKLADHFWPGPLTLILNKEKSVLPELTGGQDKIGLRVPDHPIAQAILNSFASGVAAPSANRSTHLSPTLIAHVQQEFEHKLELIINGGPCSIGIESTIIDVTFDVPRILRLGALPLEQIESITPYEIGESILSHRFSKKPLIEQVSKQELDRIIDSYLNQHKLLTVFGLGPVKKKHKDLTWIRMPNVASQYGQRLYQYLHEAEQQSDKILVESVPKLKAWAGIQLILDKYS
>A1D18_01000.p01
MNLKDLKYLLALAEYRHFGRAAKACSVSQPTLSIQLKKLEHALGVQLFERGQKRVLITAVGMRIVEQAKQVLSAMRELERLAKLAKDPFSAELRLGLIPSLGPYLLPHILPIIKQQLTKLSLYLYEDKTDLLLTQLNQGVLDAIILALPVPHKGMQCKTLFKEPFFLTMPASYSSHYSKELHLKDLKDENLLLLEEGHCLRDQALEVCRKKTNLKEKMNYRATSLETLRHMVGSGAGITLLPLLALEEHSLIINKPFSAPRPERKIGMLWRKESALEPCCKKIATLIETTIPDVLADLEKKLDSAKYTHNT
>A1D18_01005.p01
MNLTELKKNSPAELVAIAEELKIDGLGRLHKKDMIFSILKALAKRGEDIYGDGVLEILPDGFGFLRSAEGSYLAGPDDIYVSPSQIRRFNLHTGDTVSGKIRPPKESERYFALLKVSEINFDAPENAKNRVLFENLTPLFPDERVTLERGNGSTEDITARIIDLVAPTGKGQRGLIVSPPKAGKTMMMQNIAQSISHNCPECYLIVLLIDERPEEVTDMRRSVRGEVIASTFDEPATRHVQVAEIVIEKAKRLIEHKKDVVILLDSITRLARAYNTVIPSSGKVLTGGVDANALQRPKRFFGAARNIEEGGSLTIIATALVDTGSKMDDVIYEEFKGTGNMEIHLDRRIAEKRIYPAIHLNRSGTRREELLAKPDVLQKMWILRKILQSMDEVTAMEFLIERLKNTKTNDEFFDSMKK
>A1D18_01010.p01
MNNSSTITLNDASFEKEVLQVDSQPVLVDFWAEWCGPCKMITPILEELAQKYHGKIKIGKLNVDENPNTPAKYGVRGIPTLILFKDGKALETKVGALSKSQLEAFLDKHLA
>A1D18_01015.p01
MLIPSHIQEVERKATRLFTKEEIEKGLDNMAKAISDKLSESNPVVLCVMIGGLIPAGNLLPRLDFPLELDYVHATRYSQETVGQAEILWIAKPRVSLKGRNILIIEDILDGGLTLAAIVDYCHEQGAQTVYTAVLLDKQKADRLPGGTTSADFTAITMDHGFVFGYGMDYNGYLRNAPGIYVVAPEHE
>A1D18_01020.p01
MGPIILDLTGLELTSEEREIIKHPQVGGIIFFQRNFESISQLQHLISQIHLHSKQRLLLTVDQEGGRVQRFQEEFTRLPALGLIGARYDQKPEEAIQLAETHAWLLASELLAVGIDLSFAPVLDLNNNLNQVIGLRALHSDPTIVTKLGRAVITGMHRAGMCSVGKHFPGHGSVSADTHTHFTVDDRDYQTIEAQDLIPFAQLSPYLDGIMASHIVYNQVDPLPCGFSPYWLQSILRKQLNFTGAIFTDDLSMKAVQHMGTISERIRLALQAGCDALLVCNCRKDAILALENLAHSPELIKLYNSQHLQKLFPRRTLTLPALQQTDAWRSAVNLLKPLFEH
>unknown
AATTATTTTTACAACCTAAATTTAAATAAAACATTAAGCCCGCGAAAGCGGGCTTTTTTATTAGGTAAGTAAAATTTTGTAATGCTATAGATCTTTTTACAATCGATTTATTTTATGATCTATAGTAATTAGAACTTTCCTGAGGATAATTATGTTTGAATTATTTTTTTCTGCTGAAGCTTGGATTAGTTTACTTACCTTAACCGCATTAGAAATTATTTTGGGAATTGATAACCTAGTTTTCATTTCTATAGTAACCAATAGACTTCCTAAAACTCAGCAACATTCAGCACGCCAATTTGGTTTATTACTCGCTTGTTTGACGCGCTTGCTTTTACTGGCAACCTTAGCTTGGATAACTAAGTTCACACAACCTCTTTTTACCTTAGTGGGTCATGTTTTTTCAGGAAGAGATTTGATACTCATCGTAGGAGGATTATTTTTACTTGCAAAAGGGACCAGTGAACTTCATTTTAATGTAACTATTACCGCAGAAAATAAAAGTAGTCTGCATCGATACTCACGATTTTCAATGGTTATCATTCAGATTATGTTACTAGATATTATTTTTTCATTAGATAGTGTGATCACCGCAGTAGGAATGGCTCAGGAATTTATCATTATGGCCTTAGCTATTATCATCGCAATCGTACTGATGATTTGGGCCAGTGGACCCATCAGTCATTTTATTAGTACCTACCCGAACTTAAAGATTCTCGGTTTAAGTTTTTTATTGTTAATTGGCTTAGTCTTAGTAGCGGATGGCTTTGGTTTACATGTGCCTAGAGCCTATCTCTATTTTGCTATTGCTTTCTCAGTATTTGTAGAATGGTTAAATATTCTGGCTAGTCGATGGCGACAGAAAAAAAATTCGAATTAGAGGCTTTTTTTAAAAATCTAGGGGTATTCACCCCCAGGTGAAGGCTTAGAGAGCCCATAAAGAAAAATATGCTTGCATTATCGACTCTTTTTTGATAAATAGAGGGCTAGCTTATTTCCAATAATAAGGTGTTCCCTCATGCTAAGTAATAAGTATAAATTAACAGTGATAATGGCTGGCTTTTTTTGGTTAAGCTTACTCGGCAACGTTGCTTTAGCGGATGAGACTTCACCATCAAATGATGATGAAATCAGAAGACTGGCACAAAAAACTCAAATTTTAGAGTCCGAATTGCAACGCGTGCAAAATCAAGTGGCTACTTTACGTAGGCAATCAAACCCAGATCATCTTTCTCCTACAGAAATTGCTAATCATCAAAGTTTAGTTACTTCTCTGCACCCTTTTTTTATTATTGGCACGCCTGTCGTTAGCTCACCGTATATTGGGATAAACTCCGAATTTAATGCTTCTGACTTAATCGTTAATCAGCCTTATGTGAACGAGGATCTCTATTTACTACAGCAGCGAAAACGGATTTACAATTATTTAATAGAAAATGGGCATTCTTTTCCAGCGACACCGGTTGTTAATCTGAGTGGAAAAGTAGAGTCCCAGATCTACCATACTAGCCATTTTGGTACTTTTCAAAATAACTCAGCGACAGATATTAATTTGACGGGTATTGAGTTAGATACTGAAATTTTAGTGAATCAGTGGGTAACAGGTCTTATCGCGTTTGTTTATGATAATACTCCTCCTGATATGTCGCCAAGACGCATTGATAATTCGCATGTTTTTTTAGAGCGGGGGTTTTTAACCATAGGAAATTTAGCTAAGTTTCCTCTGTATGCGACCATGGGTCAATTTTACGTGCCATTTGGTCAGTACTCATCTTCAATGATTAGCGATCCATTTACTAAAATCTTAGGCAGGACCAAAGCGAGGGCCTTGGAGTTAGCTTTTTCAAAACAATTTAATGATGAAAATAATTTAAATTTATCGACTTTTGTTTTTAGAGGACCAAGCCGAACCAGTATAGACAATAATGGTCTACGGAATTATGGAGCTAATGCGGAGTATATTTTTACTAAACCTAAATGGAATATTGATATAGCAGGAAGCTATATTCGTAGTATCGCGGATTCCATTGGAATGCAGCATAATGATAACGATGGAACTAATAATTTTGAAGGATTTGCTACTAACAATAATACTGAAATTCTTAATCCTGTGTCGGGTTTAGATGCTCGCGGAACGTTGAGCATCGAAGCATTTAGTGTTACGGGTGAATATGTTACGGCTAGCCGTTCATTTTCACAAACAGTATTATCATTTAACGGGCAGGGTGCTAAGCCTTCAGCTTTTCATGTAGAGGCAGAGTATAAATTTAATGTGTTAGAAAAACCTAGTGCAGTTATTATTGGATATGACCAATCCAAAGATGCTTTAGGTTTACTCATTCCTAAGAAGCGCTATATAGCAACCGTTAGTACATCCATTTGGAAATATACCATCGAAAGTTTAGAGTTTCGCCACGATATTGACTATAGTGCAACAGATGTTGCTCAAGGCCAATCGGGTTTAGGGTTTAATCCTATTAATGGAACAGGAAAAAGTGGTAATACAATTACTTTACAAGTTGGCTTATATTTCTAAAGATATACGCTTCGCACTTTAATTTTTGATTGTTGCTGCTCAACTCGTAATCCTCATGTAGGTTAATACAGTCTGGTTGCTTCGTTTTCACGCCGCTTTGCCAAAAAATCCAATTGCTGTGAGTATAAATTTAAGAAAATTTATATAGAGGACCATACTTTGATGCCCCTTTTTGTTATTCTAAGCCGATGAACAAGCGTATTTTGTTGGGTATTACAGGTAGTATTGCTGCTTATAAAACACCTGAACTTATTAGAAAATTAAAAGAACAACATTATGAAATTAGAGTTGTTTTAACTTCCTGTGGCAAAGCTTTTGTAACTCCTTTGACATTACAAGCAGTTTCACAGCATAAAATATATGATGAACTTATAGATATTGAAGCTGAAGCGGCAATGAGTCATATTGAGCTTGCACGATGGCCTGATTGCATTTTGATAGCCCCGGCTACAGCCCATCTGATTGCTAAATTAGCGCATGGTTTTGCGGATGACTTATTGAGTACCTTATGTTTAGCTGCCAACGCGCGTTTAATTATTGTGCCTGCCATGAATCAAGCGATGTGGTCAAATCAGGCAACCCAAGATAATATAAATAAACTCAAAGAAAGAGATTGCTTGTTTTTAGGGCCTGGGGAAGGAAGTCAAGCTTGTGGTGAGTTTGGTTTTGGTCGCATGCTAGAGCCGCTAGAGATAGTGGAAGCACTATCAAAAGTATTTATTAAACCTTATTTACAAGAACAGAGAATTTTAATTACCGCAGGTCCCACTCAGGAAGGTATCGATCCCGTGCGCTACTTATCAAATCGTAGTTCGGGTAAAATGGGATTTGCTTTAGCGCAGGCGGCTATTGAGGCAGGTGCTGAAGTGACACTCATTAGTGGACCGGTTGCTTTAATTCCCCCCCCCAAATTGAAGTTTATATCGGTGAAGACAGCTACTGAAATGCTAGTAGCTGTTCAGAAGGAAATTAGTCATCAGACAATTTTTATAAGTACTGCTGCGGTGGCAGATTATCAAATAGTAAATCCAGCATTACAAAAAATTAAAAAATCCAATGCGTTACTCACTTTGCAATTAAAACCCACAATTGATATTTTAGCCTCCGTTAGTCAAATGAATTTACAACCTAAACCTTTACTGGTTGGATTTGCTGCTGAAACTGAATATATCTTAAAATTTGCCGAAGAGAAGCGAAGAAATAAAAACATAGACTTAATGGTAGTTAACGATGTAAGTCAATCGGATATTGGTTTTGATAGTGATAAAAATGAAGTAACGGTATTGTCTTCAGATGTGCCTATACATCTTGCATGTGCAACTAAGCAATCAATAGCCCAACAATTATTACATATTGTGGCGAATCGTATACTTAGCATGTCAAAAAAAAATGCTAAAACGCCTCTTTAGAGCGAATGAAATAGGGATAAATAGTCAGATCGCTTGATAATGGGACATTTGCTCTTTAAACTAAGCATGCTCCTAGCCTTTGTGGCAGAGACAAAAATTTAAGTGCGAAGAAAGTATACCGATGAGGACTTGATCATGCGACAGGTACCTAGTGTTCTTTGCTATTACCATTCTTTACGGGTAAATAGCGTATGAACGTTTTAAAGTTTTCTGAAAAAAAAATAACTAAAGAAAAAATCGTAATCTTAACTTGTTATGATTACAGTACCGCAAAAATTCTTAATGAATCTTCTTTAGATGCCTTATTGATTGGCGATAGTCTTGCCATGACTATGCATGGCTTTAAAGATACGGTTATGGCTACATTGCTTATGATGGAGCTTCATACTGCGGCGGTGTCTCGAGGTGCCCCTTCTAAATTTATTATTAGTGATCTCCCTTTTTTAAGTTATCGTCAATCTGTTAGTCGTAGTGTTATTGCTGCGCAAAAGCTTATGCAAGCAGGTGCACAGGCTATTAAGTTAGAAGGTGCCGCAGGCAATCTTTCCTTGATAGCCCATTTAGTCGAGTCAGGTATTCCAGTTATGGGTCATATAGGTTTAACTCCGCAATTCATCCATAGCTTAGGTGGATATAAAGTCCAGGGGAAAACTCCTGCTCAAGCAGAGCGACTTAAACAAGACGCCTTAGCTCTAGAGCAAGCAGGTTGTTTTGCTATAGTCCTAGAATGTGTTCCATCACTGCTTGCAAAAGAAATAACGGCTTCTTTAAAAATTGCAACAATTGGTATAGGAGCGGGTGTTGATACCGACGGACAGGTTTTAGTCATACAGGATTTATTAGGGCTCAATCTAGATTTTAAACCAAAATTTGTTAATCACTTTCTTGATGGTAGTCAATTGTTTTTAAAAGCCGTTAATCAATATAGTCATTCTGTTAAATATAAAGAATTTCCTCGCTATGAACATAGTTACCCAACTTGATGATTGGCAAGTCATCAGAAAAAAAAATAATAATAAAAACATAGGTTTTGTGCATACGATGGGTCATTTGCATGCGGGACATTTAAGTCTTTGTGCTCGTTCGCAAGCAGAGAATGATTTGACTGTGCTAGCCATTTTTGTAAATGCGACACAATTCAATCAGATAGAGGATTTTAATCATTATCCTCGCACGCTTGAAGAGGATAAAGCTTTGTTACGGAAACAAAAAGTTGATTATTTATTATTGCTAGATGCTGCCATTATTTATGGTGATAATTATCAAATTCAGATTCATGATATAAGTGATTTGAGTAAAGAATTAGAAGCAAAGTTTCGTCCAGGACATTTTACGGGGATGTTGACCGTGGTATTAAAGTACTTGAATATTGTAAAGCCTACACGCTCCTATTATGGCGAAAAAGACTTCCAACAATTATTACTTATCAAAAAAATGGCGCAAGCACTTTTTTTAGAAACAGAAATCATTGGTTGCCCAACGATTCGTGCCGCAGATGGTTTGGCTTTAAGCTCTAGGAATACTCGTTTGAACTTAGAACAACGCGCTAAGGCGGGTCATTTCCCTACTATTTTACAGAGAGCCTCAAGCTCTGAAGAAGCTATGCAGCAATTAAAAACTTTAGGGTTTAGGGTTGATTACGTTACGGATCATTGGGGAAAACGTTTAGCCGCTGTTTACGTGGGAGAGGTAAGATTAATCGATGCTTTGCCTATTTCTGCGTAAATAGATTCATCAGATTTTATAAAGAAAGATGACGTGTAATTTTTATTGTATATTGAATCGTACGCAAAAAACGAATGACTTTTGCTAAGTGCTTGCGATTTAGAACGGATAAAGTAAAGTGAATAATACTATGTTTTCTATCACGACTTTCAACTTTAATATTTTCAATATTTGCATCTGCTTTAGCAATATTATGTGTTAATAATGCTAACACACCATGTTGATCGATAGTTTCAATATAAATATCTGTTTTAAAAAAACCATTGGTTTGTTTTTCCCATTGTATCGAAATGGCCCGTTCAGGATTTTTTTTAATAAGTCGTGCGGCGTACTTACAACGTTGTAAATGCACAGTAAGACCATGTCCAGCATTGAGTAAACCTATAATTTCATCGCCTGGAATAGGTCGGCAACATTCGGCAAATTTGATTAAGCTATTATCTGCATTTTTAAGAAACAAGGGTAAGGAGTTAATTTGATTTTTAAAACTAGATTTCAAACTACATAAGGAATAAGCGACTAAAGCAGGATGTATATAACCGAGCCCAATGGCTTCGAGTAGATCTTCTAATGATTGGGATTGAAATTTTTGCAATGCCTTATTTAGATTTTTAGGGTTGATATGTGTACTGTCTTGCCCTAAAGGCGTTAGATGGTTATCCAGCAGGCGTTGGCCTAATTGAACCGCTTCATTATGCTGCTTATTTTTGAAAAATTGTCTAATATGGCTGCGCGCACGTCCAGTTGCTACAAACTCTAACCAGCGTGAATCAGGAAAAGTTTTCGAATCAGTAATGATTTCTACCGTTTGACCACTTTGCAAGTGCGTACTGAGCGGAACTAAATGTTTATCTATTCTGGCTGCAATGCAGTGGTTCCCGATATCAGAATGAATGGCATAAGCAAAATCGATAAGAGTGGCTTTATGGGGAAGCTCAATGATGTCGCCTTTAGGTGTAAAAATATAAATATCTGTGGGGAAAAGATCAATCTTCACTGTCTCCATAAATTCGAGTGAACTAGGAGTTGTTTGTTGGATATCCAGTAAGCGTTTAAGCCACTCTCGTGCTCTTAAATGTGGGCGTAACTCGTTAACCTTCGTTTTTTCTTCTAACCAGTAACTGACAATACCATGATCAGCGCCATTATCCATCGTAGTTGTACGGATTTGTATGTGGATTGAAGTGGCTTCAGGGGCGAATAAAGTCGTATGTAATGCTTGGTAACCATTCGCTTTGGGTAGAGCGATATAGTCATGGAAATGATCAGGTAGAGGCTTATAAAGATTATGTACAGCACCTAGTACGCGATAACAACTATCTATCTTATCTACAATAATACAAAAAATGGGGATATCAATGATTTCATTGAAAGATAAGTGATTCTCGCACATTTTTTTGTAAATTTGGTAGAGGTGCTTTTTTTTATGCCAAATGGCATGGAAAGGTAAATGATGTTTATCCAAGCACTCTTTTAAAGCAGATTCTATTTTATGGATACTGGCTTTATGTTTGCGTCGATTTTTTTGTACAGTTTCTTGTAATATACGATATCGCCAGGGATAAAGATTTAAAAAACAGAGATCTTCTAACTCTATGCGCACCAGATGCATACCTAATCGCTGCGCAATAGGTGCATATATATCCAGGGTTTCTTTAGCAATACGGTGCCGTTTCTCTACAGAAACGGCAGATAAGGTACGCATGTTATGTAAACGATCGGCTAGTTTTATGATGATGATGCGGATATCTTTTGCCATAGCCAGCAGCATTTTGCGAAAATTTTCTGCTTGAGCTTCAGCGCGGCTTTGAAATTGAATTTGTGTCAGTTTACTCATCCCATCGACAAGTTCTGCTATTTCACTGCCAAATGTCGCAGTTAACACCGTTTTTTCAATGGGAGTGTCTTCAATAACATCATGTAAAATGGCGACGATTAGCGTTTGAACATCCATGCGCATTTGAGCAAGAATTTTAGCGACGGCTATAGGATGGCTAATATAAGGATCCCCACTATGGCGTTTTTGACCAGAATGGGCCCTAGCAGCAAATTGATAGGCGTTATAAACCTGCTTTATTTGCTCAGGAGATAAATAGATTTGTAGTTCTTGTTTGAGGTCACTAAACATGTGCATGCAAGCGCCTCCGATTTTTTACAAGCCCGTAGATTGTGACCCACTTATGCCGCTTTCTTGCACTGATTTTTCTTCAGCTTCATTGAGTCTGCCACCCGCGATTTCTCTTAAGGCGATTACGGTAGGTTTATCGTTTTCGGGATCAACCATGGCCATGCCACCTTTAGCAATTTGCCGGGCTCGTTTTGAGGCTATAATAACTAACTCGAAATGATTTTTAACCTTCTTTAAACAATCTTCAACTGTAACTCGTGCCATATGAATTCTCTGTTTATTGAGCGAAATTGAACCTAATACTATAACATTATTTAACTATATCTATACTATATTTCTGGTGAAAATATAGCTTTTCCGCTATTTTTTGGGCTTAAGTCTAAGCGATGTCTAACTAAATACTTGCTTTTTAAGAGGATTGACTTTAGTTAGCTGCATTCATCAATGCGACAGTAACATCCAGCATTCTATTGGAAAACCCCCATTCATTGTCATACCACGCAAGTACCTTAACAAAGTCACCTATAGCGCGAGTTTGCGGTGCATCTACTGTAGAAGAAGCCGGATTATGATTGTAATCGATGGAAACTAGAGGCTCTTCACTATAATTAAGCAGACCTTTCAGTGGACTAGTTTTAGAGGCCTTTTTTAAGATTTCATTCACCTCTTGAGCGGTTGTTTCGCGTTTAGCCTGAAAACTTAAATCAACTAAAGAAACGTTTATTGTAGGAACGCGTATTGCTAAACCATCGAGTTTTCCATCTAATTCAGGATACACCAAACCGAGTGCCGAAGCGGCGCCTGTTTTTGTAGGAATCATCGAATGAGTGGCTGAACGTGAACGATACATATCAGAGTGATAAGTGTCGATAAGTACTTGATCATTCGTATAAGCATGAATCGTGGTCATTAAACCATGGATTATACCTAGATTTTCATGTAAAACTTTGGCTAAGGGAGCTAGGCAATTGGTAGTACAGGAAGCATTAGAAATAATGGAATAGCTACTTTTTAAGGTATGGTGATTAACACCATAAACAATAGTTGCATCCACTCCTTTCCCAGCGGGAGCGGAGATAATGACTTTTTTTGCACCTGCATTAATATGTTTTCTCGCTTTTTCTGGCGAAGTGAACAGGCCTGTACATTCGTGAACGACATCAATATCTAGTTTTTTCCAAGGTAAATTTTCTGGATCACGTTCCGAGAGGATCTTTATTCGCTGATCATTGATAACTAAATAATCTTTATCAACGGTTATGGTCCCTGAAAATTTTCCGTGAGTGGTATCATAACGTGTCAGATGAGCATTAATATCGATATTTCCTAAGTCATTTATAGCAACAATCGCTATATCATGCTGCTTAGGATTTTCAAAAAAAGCTCTTAAAATATTACGGCCAATGCGACCATAGCCATTGATAGCGATACGTGTTGTCATAGTAATTCTCCTAGCTTAATCGGCTAATAGTGGGTTTAGTATTTTAATAATGTTTTCTATAGTAAATCCAAAATTTTTAAAAACATCTGATCCGGGTGCAGATTCGCCAAATTGACTAAGTCCGATTACTTTTCCCTTACTACCTACATATCGATACCAAAAATCTTTAGTTCCCGCTTCTATAGCAATGCGCAATGTAATCGAGTTAGGAAAAATTTTGGCTTTGTAGGAAAAATCTTGTTGTTCAAAGCGATCAGCGGAAGGCATAGAGACGACACGGATTTCCCTACCCTGTTGATTTAAAGACTGTGCAGCACTGATGGCTAAATTAACCTCAGAGCCTGTTGCTATGATGATGGCTTCAGGTGTTGTGGAGGGACTATCGAGAAGAATATAAGCTCCTCGATGGATAGATTGTAAAGTTTCTTGGCTGTGTGTTTGTGGAGGGATAGCTTGTCGAGTGAGTAATAAACAAGTAGGCCCTAAATGCTGTATCGCTTGTTGCCAGGCAACGGCGGTTTCTAATGCATCGCAAGGTCGCCAAACAGAAAGGTTGGGAATAAGTCGTAAGCTATTAATGTGTTCTATAGGTTGATGAGTCGGACCGTCTTCTCCTAGTCCAATAGAATCGTGTGTATAAATAAAAATAACATGCTGTTTCATTAATGCAGATAAGCGAACAGCATTACGTGCATAATCGCTAAAGACCAAAAAAGTTCCTCCATAAGGGATGAATCCTCCATGTAATGCTATGCCATTCATCATGGCGGACATACCAAATTCACGTACGCCATAATGTAGATAATTACCGGCTGGATTTTCTTTGGTTAAAACTTGAGATCCTTTCCAAAAAGTTGAATTAGATTCAGTCAGATCGGCCGATCCACCTAACAACTCCGGTAAAAGAGGTGCAAAGGCATTTAATGCATTTTGTGAGGCTTTACGCGTGGCTATTTTTTCTGGAAGATTTTGATAAATTTTTTCTAGAATTTTTTTAGTTTTTCCTTCCCAATTTAAAGGGAGTTTTTTATTAATTCTGCGTTCATACTCTTTGGCGAGTTCAGAAAATTCTGATTGATACGCACTCCATTTTTCTTCCCAAGCTTTTTCTAAAGCATTTCCTTTAGAACGAGCATCCCAAGCTTGATAAATATCCTCTGGTATTTCGAAAGGCGGATAGTCCCAATGTAGTGCAAGTCGGGTGGCAGCTATTTCTTTTTCACCTAATGCTGCACCATGCGCTTGGTGGCTGCCCATTAAATTAGGAGCACCGCATGCAATTTTGGTTTTACAACAAAGTAAGCTGGGTTTATCGGTAACAGCACGAGCTTTTTCAATAGATAATTTAATTTGTTGTGGATCGTGACCATCAATATCAGGAATAACATGCCAATGATACGCTTTAAAACGTTCAGGCGTATTGTCTTTAAACCAGTCTGAAACATCACCATCAATAGAAATGTTATTGTCATCCCAAAAAGCAATTAATTTACCTAAACCTAAACATCCTGCCAAAGAAGCAACTTCGTGAGAAATACCTTCCATTAAACAACCATCACCTAAGAATACATACGTAAAATGATCGATAACGGAGTGAGAAGGACGATTAAAACGAGCGGCTAAATTTTTTTCCGCTAAGGCCATACCGACAGCATTTGCGAATCCTTGACCGAGAGGACCCGTTGTAGTTTCTATGCCGGGAGTTAAACCGACTTCAGGATGTCCTGGTGCTTTAGAATGTAATTGGCGAAATCTTTTAATTTCAGCTAATGGAAGATCATAGCCGGTTAAATGAAGTAATGCATAATGCAACATCGATCCATGGCCATTAGATAAAATAAAACGATCTCGATTACTCCAGTTTGGGTTGTTGGGATTATGAACTAAAAATTCTCTCCATAGGACAGTTGCAATATCTGCCATTCCCATAGGCATGCCAGGATGGCCTGAATTGGCTTTTTCTACGGCATCTATGCTTAAAAATCGAATGGCATCCGCATATTTTTTTTGGTAAGACATCAAAGGTTTTCCTATTTACCCATAATCAGGAATATTTAAAAAATTCGATTCAAATAAATTAAAAAACATCACTCACGATCGCATGCGCAATAATAATAGAGGAGGACAGGATCAGCAAACTTAATAAACTTTTTCCGCCCGTTACTCGATATCGTCCATCGATTTGTTGACAATATCGTCCAGACCAAGCCATCAATGCCGGAAGCAAAGCTAATAAGACGGCACACCATATGCCAGCATAATTTAATGCCAACATAAATGAAGCAGGGTAAAATAAAACAATCATTAAAGGAGGTAAAAAAGTAAGTAGATAGACAATAAATTTATTTTTTTCAGTATGGGTTAAGCTTAACCCATCCATTAAAAAATCAGATAAACTAATACCTACACCTAAAAAAGAAGTTGCTAAACAAATGGATGTGAAAATCCAAGCAAATAAAGTAATGCTTTTTTTATTTAATAAATGACTCAATGTATTGGTTAAATAACTAGTGGATTGGCTAGATTGCGCAATAGCAAAAAGCTTATTGATAGGGATAACTCCCATAATGGCTGCATTCCAAAAAATATAACAGATAAGCGGAATTAAACTACCTAGAATAATGACGCGACGTAATTGTTTAACGTTACTATGGAAATAACTGCGTAAACTTGGGATAATCGCGGCAAAGCCAAATGATGTAATGAGGATAGTAAGACTATTGGGTAAATAATGTATATTTCCCTGTCCTAGCTGCTTGGCGGATATAAAAGGAAATAGAAATAATATTAGGAGAAAAAAGATAAGTAATTTTCCTCCCATTAGAATGCGATTCATTAAATCAACTGAACGCATGCCTTTATAAACAATAGGGCCTAAGATAAGTACAAATAAGATGGCTGTAGCGAATACAGAAAACTGAATATCAATTTTTTGTAAGATTCCTTGTAAAAAATCTGAACCTCCAGCGATATAAGCGGCTAGTAAAGTATAGAGTAATAATAAATAACATAACCAGGCTATGACCTCGCCTGGAGCTCCTAAAGTAGCTCGTGCCATGGAAATTAAATGGCTATTAGGGGGGAACCAAAGGTTTACTTCTAAAATAAGCAAACCACCGGCTAGCATAATACCCCAACAAGCAATCAAAAAAAGCGATGAATTTAAAAAGCCAGCTTGGGCGGTGGCAAGAGGAACAGCTAACATTCCACCGCCTATTGCATTACCAGTAATTAATAAAATACCACCCAATTGTTTAATATTCATAGGATACTTAGTTAATGAGGCTTAAAATAATAATAAATAAGGCAATTATTATTAAACTAATTAATAAAGGCTTTCCTCCAGTAACTTGATAGCCTGAAGCACATTTTTTGATATATCGTCCACTCCAGACCATCATAGCAGGAAGCAGAATTAATAGAATGGCACAAAGTACCCCCGCATAAGATAAAGCCAGGATGAAAGCATGAGGATAACGGTTGGCAATGAGTAAGGGAGGAAAAAAAGTGACGGCATAAAGAAGTAACTTTTTTAAACCTTTTTTTTCAATTTGCAATCCATCACTGAAAAAATCAAATAAGCTTAAAGCGACACCTAAAAAAGAGGTAGCAAAACATATTGATGTAAATATTTTTGCTAAAAAATTAATTAACTTGTTATCAAGTAAATGACTTAAAGCGGCCATTAAATTGCTAGTGGAATGGCCTGAATGATACATGAATATTAAACCTGAGTCCCCATGTGCGGGGATGGAGCCCATAATGGTTAATTCCCATAAAATGTAACAGAGTAAGGGAATTAAGCTACCAATGAGAATAGCTTTGCGTAACATAAACAAATCATTAGTAAAATAGCTACGTAAGCTGGGGACTATTATCGCAAAACCAAATGAGGTCATAATGACCGTTGTGCTGCCTAAAATAATGCTAAGCCGATAAGTATTTTCCAAGCTTAATAAGTAATGAATAGAAATAAATGGAAAAATACAAATCACTAACAAAATAAAGGTTAATAACTTACTAAACATTAAACTCCTATTAACATAATCCACTGAGCCTAATCCTTTGTAAACGATGAGACTTAATAATCCTGCAAATAAAAGAGCGGAAAGTTTTGCTGGTAGGTTGATATGAAACGTTAATAAAAGATGTTGTAAGAAATCACTACCACCGGCAATATAAGCGGCTAATAAAGCATAGAGCAATAAAAGATAGCTAAACCATGCGACGATCTGGCCAAATCTACCTAAAGTTGTTTTAGCCATACTAATTAAATTGCTATTTACACTATGCCAAAGATTAACTTCTAAAATAAGCAATGCAGCAGCGGTCATTATTGCCCAGCACGTCACTAAAAAAAATAGGGCATTGATAAAACCTAATTGTGCAGTAGCAATAGGTAGAGCTAACATGCCTCCACCGATGCTAGTGCCTACGATAAGTAATATTCCGCCGATAAGTTTATGCATGTTTATTTTTAATAGAGATAAGGTTCACCTTGCGGCCTTGTTTTAAACCGCCGATGTATCCAGAGATACTGTTCTGGATGAGCACGGACAGCTTGTTCTAGCAATTGATTAAAACACAGCATATCTTGGTAATCATTGCCTTGGGCAAAATTTTCTAAAATGGGTCCGATAGTAATTTGATAGCCTTCACCTTTTGGAAGACGATGATAAAATAAAGTGACAACAGTTGCGCCAGTTCGACTTGCATAGCGACTAGGGGTTGAGATGGTTGCAGTAGAAATGTTAAAAAATGGCGAAAAAATGCTGTGTGTAGGACCATAATCTTGATCAGCCGCATACCAAATTGCTTTGTTTTGTTTCAAAGTTTTAATAATTTGGCGGATTGCATGACGATGTATAGGCTGCATCCATTTAAATTGACGATGTTGTTTTAGTAATCTATCGATGACTTGATTTTTTTGTTCGCGATAAACCACATACATTGGAAAAATACTAGAAAACAGGCGGCCACAAATATCCAGCGATGTAAAATGACCACTTAAAATAAGCACCCCTTTTTTTCTGGATATAGCCTCTTGCAGATGTTCTAAGCCATCTACATGAATGAGCGAATCAATTTTGTGATCAGGCATCCACCAAGCCATAGCCGATTCGATGAGCCCCATTCCTAAAGATTGAAATTGTTTTTTAAGTAAGTTTGTTCGTTCTTTGTTGGATAACTCAGGAAAGCAAAGTTTCAGATTAATTTCTCCGATATGCCGAAATCTTTTCAATAAATAATAGGAGATACGCCCTAAATTTTTACCAAATTGTAGTTGTAATCGGTAAGATAGTTTTGTGATGAGATATAAAATTCCTAAACTTAACCACGTAGGCCAATAGCGAGGGTGTAACAGATCTAAAAATTTATTTTTCATTAGATAATAATAATCGATTTATTATTTGTTTTTTTATTAAATGTTGTTGAATAATTTCGTCAATATCATGTTGTGTTTCGTAGTGATACCAGGTGCTTTCAGGATAAATCACCAATACAGGGCCCAAACTACAACGCCCTAGGCATCCAGAATGGCTTACTCGAATTTTTTGCGGTTGATTTTTTATCAGTAGTTTTAGGTTTGCTTTTAAATAGTCTAATAAGGGTTTAGCCCCACGTTTCGCACAACAATCCTTATTATTTTCTCGTAGATTAGTGCATAAAAAGATATGATGTTGATAATAGGACATAAATTTTTTTGTAGCAAAAATAAGAAAGTTTTTACTCTACCAGAAAAAAATAAGTATCTCTATTAAGCAGCTGATTTACAGACATTAAAGATTAGGGCTCAAGCTTAAAAAGCGGGATCGAAATCATAAAACTGATCAAATGCGTCTTTTTGAGTTAAACTAATAGTTTAAAATAGGAAGGGAGTAACTTATGTCAAATATTATACGGCACCGATCACCTTCTTTATTACACCAATTACACCGTCTGTCACAAGAGTGGGATCAACTCTTTGACCCCAGTCATCAACTCATTGAAGATAGTTCCATGGTTGAAACGAGCCATTGGGCGCCTGCCGTGGATATCAAAGAAGAACCTACTCGCTTTGTGCTCTTTGCAGATATTCCAGGGGTTGATCCAAAAGATATAGAAATTTCTATGGAAAGTGGTATTTTGACAATTAAGGGTGAAAGAGTGGCGACTCATACCGAAGAGAAGGAAGGGTATACACGAATTGAGCGATCAAAAGGTAGTTTTTACCGCCGCTTTGCTTTGCCTGATACTGCAGACGCCGATAAGATAACTGCTGAAGGAAAACAGGGCGTACTTAGAATCATTATCCCTAAAAGTGAAAAGGCAGCGGCTAAAAAAATAAAGGTGGAGGATAAAAAAGATTAATTTTTTATCGCCAACTATGAATTAGGTAAAGAATTCGTGTATAAGCTAATAATCTCTTAGGGAGTTATACTTAATATTGTAGAACATGTTATACGTAAGGCGGGGAGAATGAATTTCTCAAACCATGGATTTCTTTTTAACCAAATATTATTGCGTGGTGATGGATGTGGTAGTGGAAAATAGGTGGGTAAATAATCTGCGAAAGAAGCGACGGTTTGGTTAAATTTGTTTTAGCCTGTTTACCTAAATAATGTTGTTGTGCATACTGGCCAATTAGTAAGGTCAGTTGAATGTTCGGCAGACCAGCTAAAAGTTTAGCTAACCATAAGCTTGCACATTCTTTTCGCGGAGGTAAATCGCCTGAAGGGCCCGTCCCAGGATAACAGAAACCCATGGGAATGATGGCAATTTGATTAATATCATAAAATGTTTTTTTATCGAGATTTGTCCAATGCCGTAAACGATCCCCGCTAGGATCGTTCCAAGGAATTCCCGTGTTATGTACGCGAATTCCTGGTGCTTGACCAACGATAAGTAAACGACTTAGATGATGTGCTTGTAATACAGGTCTGGGGTTTAAAGGTAAGTGATTGGCACAGAGTCGACATTCACGAATGTTTTTGATTAGAGGTAAAAGTTTATTCATAACAGGATGGAGGTTCTACTTGCCAAATGGGTATTACACCCACTAAAGTAAGCGCTGAAATAGGCTGCTTTATTTAATAGGTAGGATCTATGGAGTATAAAGAAACAGAGGCTTTATTAGAAGAAGATGATGGTGATGGAAGTAGTGATACTGAATTATCACCTGACATCTTAGACATTGAAGATGAAGAATTAGATACATGGCCTGAAGAATTGGCCTTAGATGCATTGAATAAGAAAACAAAAGTCTCGCCCGTTCGGTTTTCACTTGAAAAGCGCCGAGCTATTGAAGATTATTTAGAGCAACGACGATTACGTGAAGAATTCGATTATGAGTTTGAAAATGAACCTTCATCAGAAACTTCAGATGCAACAAAAAGTGAGTAGCTATGCACTTTAAGTTTTTGGATTTTGAACAGCCTATCGCAGAGCTCGGAGCCAAAATAGAAGAGCTACGTAAGTTAGGTAACGATGCCGAGCTTAATGTCAATGAAGAAATTAAACGCTTAGAGCAAAAAAAAATAGAATTAACCGAGTCTATTTTTCAGTCATTAAATGCCTGGCAAATAGTTCAGTTAGCGCGACATCCACAAAGACCCTATTTTTCGGATTACGTCAATAGAATTTTTTCTGATTTTGATGAGCTACATGGAGATAGAGAGTTTTCAGATGATTCTTCAATTATCGGTGGCGTGGCTAATTTAGCGGAACAACCCGTCGTTATTATTGGTCAACAGAAGGGTCGCTCCACGAATGAAAAAGTCCAACGTAATTTTGGAATGCCTAAGCCAGAAGGTTATCGTAAAACAATGCGGTTAATGGAATTAGCGGAGCGATTTAAATTACCTATTTTGACCTTTATTGATACCCCAGGAGCTTATCCTGGAATTGACGCCGAAGAACGTAACCAAAGTGGTGCAATTGCACAAAACTTACAGCGGATGTCTCAGCTGAAGACGCCTATTATTTCTACCATAATTGGAGAAGGTGGGTCAGGCGGGGCTTTAGCTATTGGAGTCGCCGATCGAATTTTAATGTTGCAATACAGTGTTTATTCAGTTATTTCACCAGAGGGATGTGCTTCTATTCTATGGAAAAGTGCTGAAAAAGCTTCTGAGGCGGCGGAAGCGATGGCTATGAATGCCGATCGTTTATATGAACTCAAACTGATAGATGCAGTGATTCAAGAACCTTTAGGTGGCGCTCATACTGATTTTGATGAGATGGCTAATCGACTAAAGGATGAACTTGTTAAACAACTAACACAGCTCCAGTATTTTTCTATGGAAAAATTACTCGAACTGCGTTTTAGCAAAATTTTAGCTGTAGGTACTTAGCTCTGAGATAAATCTAGTTTCTATTAATTGATTAAAATAATGAAACTTTTATATATTGAAGTAATAGCGTTTCTATCGGGTATAGTCAATATTTATCTTTTAACTCGCTGTAGTTTATGGAATTGGTTTTTCGGAATCATTACGGTTTCTTTATATGCCATCATTTTTTTTCGTACCAAGTTGTATGCCGATATGGGTCTACAGGGAGTTTTTTTAATTTTTCAGTTTTATGGACTTTATCAATGGTGTTATGGTAATCGTGGAAAGAAACCCATAGCGATGCAAATAATGCATTATTCTACGGGTTTGTCTTTAGTGCTAGCCGCGATTGTTTTATTTGCCAGTATTAGTTTTATTCTAAAACACAATACCGATTCTACGACTATTTATGCCGATACCACGATTACTACGTTAAGCTTGATTGCTCAATGGATGATGAGTAAGAAATATTTACATCATTGGGTTTTATGGATAGTGATTGATTTTATTTCTATAGGTTTGTATATCAGCAAAAACTTATATTTAACCTCCCTACTTTATTCAGTATTTCTTCTGCTGTGTATCAAGGGCTATTATCGATGGAGAGAAACTTTAATTAACTCGATATTGCCTCATTCCATCGCGGTTAAATCTGGCTAAAATCATCCTTGAGCCCACTTTTTTCATATTGGTTTAATTACTCTCGAACTTAGACTTTACAGATCCTAGGCAAATTTTGTAAGGTTAACTTATGTTTACGCACGAAAAACTCCAATTTTTATTAAAACAATACCCTGCATCTATTTGTTTTTGGATAGCCTATAGCGGCGGCTTGGATTCGCAAGTTTTACTCTATGCATTAAATCGCTTATTACCCACAAAACGTTTACGAGTTATTCATATCAATCATGGTTGGCATGTTGACTCAATAAAATGGGCGAATGTTTGCCGGCATACTTGTGAAAAACTAGGTGTTTATTGTGAAATCATCCCTGTGGATACGCATCCTAAATCAGGTGAAAGCCCAGAGGCATACGCCCGAGAAGTTCGCTATAGTGCTATAGCAAAAAGAATTCGACCAGGAGACTTTTTATTGACGGCTCATCACCGTAATGATCAAGCAGAAACTTTATTATTACAATTAGTTCGTGGCTCAGGTCTTAAAGGTTTAGTGAGTATGCCATTTTGTCAGAGGTTTGCAAAAGGTTATCTAATACGACCTTTGCTAGATTTTACCCGTACAGAACTTTATGAGTACGCTCAAAAGCATCATTTAACTTGGATAGAAGATGATAGCAATAGAGATTTACGTTTTAATCGTAATTTTATTCGTCATCAAGTGCTACCAGTTATTCAGCAACGTTGGCCTCAAGCAGACAAAACTATCGCAAGAGCCGCTGCAAATTTGGCAGAAGCGCATTCTCTGCTTGATGAGGTAGCCCACCAAGATTGGAGTATGGTTCAAGGGTCTGCACCTAATGTATTAATTATTTCTAGTTTGATGAAGTTAAGTGCTATACGTCGAAGTAATCTTTTGCGTTATTGGTTGCAGCAGTTACATTTTTCTTTACCTAGCCAAAAGCAATTAAAACAAATTGATATTTTACTAAAAAGTAGAGTGGATGCATCTCCTCAAGTTAATTGGAAAAATATTCAGTTACGTCGATACCGTGATAGTTTATATGTCTTAACTTTACTAGAAAACGAAAAAAATTTTATTTTTCAAGGTGTTACTCCATGGGAGTTGAGTCAGACACTGATATTACCAACATTAGATCAACTAACTACAAGGCAAGTTTTAGGGGTAGGATTGAACTATTCTTTACTCATAGAAGGACAAGTCGATGTGACTTTTCGGCAAGGAGGAGAACGGTTCTATGCAAGCAATCGTCAAGGTTCCCATCCGTTGAAAAAATTATTTCAAGAATGGGGAGTTCCTCCTTGGGAGCGTAATAGGGTGCCTTTAATTTACTATCGAAAGGAATTAATTGCTGTGGCTGGATATGGTATAAATCCTCATTTTGCAGCAAAGCAAAATGAGTTGGGTTTCGTTATTGAACTGATTCCAAAATCTTCTGACACAGCATGACCAAAATTGTCTAAAGGCGTAAACAAAGCAACAAGTATTCTATACTTCTAATGAATTGATCAGTGATTAAAATAATCAATTTGAACTAAAAGCTTCTTATTTAATCACTACAAATCTAAAGCCACCGCTGGATAATACGTTAACTAAAAGTTCGTGTTTACTTTGCTTAGCGATATCTTGTAGTTGAGCAACATTAGTTACAGCTATTTGATTAGCCGAGGTTATGACGTTTCCAGGACGGATACCGGCATGCCAGGCCATACTATTTTCATCGGTATCAACGACTTCTACACCGATCAAATGACCTTGACCTGTAATCGTTTGATTTAAGTCACGTAACACTAATCCATAGAGAAAGGGGTTATTATGTTCAGCGACTTTTTTAGAATCTTTAGGATCAGTCAAGTTTATTACTGTATTGATAGTTTTTCCTTTGCGCAATAGCTTGATAGTAATTTTATCTCCAACTCTAAGCATCCCGACGATATTTTTTACTTGTCCACCGTTATGGATGGGTGTACCGTTAATTGATTGAATGATATCACCGGTTTGAATGCCTGCTTTTTCAGCGGGTGAGTAATTAGGAACTTGAGAGACTAATGCACCGTTGGTGTCAGGCGAAATATGCAATGCGGTAGCTAATGCGGGTGTTAAATCTTGTACTAGAACACCCATTAAGCCTCGTTTTACCGAACCATATTCAGCTAATTGTTTCATAACGCCATGCGCCATGTTAATAGGTATAGCAAAACCAATCCCAATATTTCCTGGATTTGAGCCTGGCGCCAATATGGCCGTATTAATACCCATTAATTGGCCTTGTAAATTAATTAAAGCACCACCCGAGTTTCCTGGATTAATGGGAGCATCCGTCTGGATAAAATTCTCATAACCCTCTATTCCTAATCCTGTGCGCTGTAATGCGCTAACTATACCTGAAGTGACTGTTTGATTGAGGCCGAAAGGATTACCAATAGCGGCTACAAAATCACCTACTTTTAAATTATCAGAATTTCCTAGAGGAATAGCCGTTAGATGATCAGGGGTGATGGTAAGTAAAGCGATATCAGAAGCAGGATCTGATCCTTTAAGTGTTGCTTTAAAAACGCGACCATCACTTAAAGTAACGGTGATGGTTTTAGCCTCGCGAATAACATGTGCATTAGTTAAAATATAGCCTGCTTTTGCGTCTACAATAACGCCTGAACCCATGCTTTCAAAATGCCGTGGATAAGGACGCCCTGGTACAGGAGGGGGTAATTGATTAGGAGGAATATCTCCTTGAACAGAAACATTCACGACTGCTGGGAGTATAGGTTGTAACATCTGAGAGATGCTATTCTTGTTTATTTGATGAGCTAAGCTAAAGGGCCAGCCTGCGTAGCTTAAGGGGCAAAAGCCAATTATAAGTAAAGAACTGAATAATAATTGGTATAATAATTTTTTCATAGATTTGCGATGTCAAATGAGTAGCCGCTAAGCTTAACGTATTTTTTGGTTTTGTTGCAATTATCGATTATTATACACTCTAAAGGTTATTTAATGCGCGATTATTCTTTTTGGGATCAATTAATTTTACAGTTTGATGAAGCTTTAGGATCCATACCACTGCTCTCTGCGGCTACTCGGCCTAATCCGGCTGAAAATTTATTGATACAAGATAATGTTTTAAGTAAAAAAGAAAATCAACTTTCAGGCAGCTTGATGCGGATAAATCATGTAGGTGAAGTTTGTGCCCAAGCGCTCTATACCGGGCAAGCATTGACTGCCCGTTCCAAGATCATTAAACAAAAATTAAAAAAAGCGGCCGGAGAGGAGGTCGATCACCTCAATTGGTGCCGGCAGCGTATCCATGAATTAGATACCCATGTTAGTTATTTGAATCCATTTTGGTATATCAGTGCTTTGTTAATGGGTTTGATTGCCGGCTTGTGGGGCGATAGGGTAAGCTTGGGGTTTTTAGCTGAAACAGAACATCAAGTAGAAAGGCATTTGTATAAGCATTTACAGAAACTGCCATTACAGGATAAAAAAAGTCGGATTATTGTCGAGCAAATGCGCAAAGAGGAACTAGAACATGCCCTGACAGCTGAGTATGCTGGAGCTATTCCCTTACCGATTGTAATTCAATGGAGTATGCAAGGGTTGGCTAAATTTATGTCTATAATCGCGTATCGAATTTGATTCTAACTTCGGAAAAATGGTGAATTTTCTGCAAACACTCTTTAGAGCTTTATTACAATTTTGTATACTGAAAGCATTAATTATTCTTGTAGTAACAGCTATTCTTTGTTTCTTACTGCCTATTTTCTATCAAAAATACCAGCGACGTTTAAACAGTAAATCACCTATTTTAAGCGTTGCATTACTAGAGTCTATTTATAAACCCTTAATGGTATTGATTGCTATTATGGGCATAATCTATGCGTTGGAATCACTGTGTATCGCTTGGAAAGGGTTGAGTGTTGAGCAATTACATTTAATTCGAAATTTAACTTTCACAGGTTTATTTGCATGGTTTTTATGGCGTTTTGTTTCTGTTGCAAAAGAAGCTTTTCTGCAAACTTATAAAAATAAAACTCCGAATAAAGCCATTGATAAAACCCTAGTTCATGGCTTGAGTCAGATTGCGAAGCTATCCATTATTATTTTAACTGCTTTATCTGTATTTCAAATTTTTGGCTTTAGTATGGCGGGGATCTTAGCTTTTGGTGGTATGGGAGGAGTCGTCATAGGATTTGCCGCTAAAGATCTTTTGGCCAACTTATTTGGTAGTTTTATGTTGTTTTTAGATAGGCCTTTTGTGATAGGCGATCAAATCAGCTTACCGGCACTTAAAGTGGAAGGCGCCGTCGAAGAAATAGGTTGGCGAGTTTGCAGGTTACGAACCCCTGATTGTCGGCCTGTGTATATTCCAAATGCTTTATTTTTAAATTTAGTGGTCGAAAATCGATCAAGAATAAAATTTAGAAGATTTTATTGTCGAATTAGCTTACGTTACCAGGATTTAATGAAAGTTCCAGCTATTTTAGAGGATATGCAGTCAATATTAAAAGACAATACAGCTATTGATAAAAATAGGTCCATTACCGTAAACCTTAGTGAATTGGGTAATACTTCTCTTAATTTAGTAGTGATAGCCTATACCGATATTGTTAGTGGCGCAGATTTTTTAAAGCTTCAACAAGCATTATTTTTAGAATTGTTAGCCTGTATTCAGCAGCACGGCGCTGAATGGTCTTTTCCTAGTCATAATGTTTATTTAAACAAAGAAGGTAATCAGTTGCTTAGTTCTCAAAGTCAAAATGATAAAAACAATTAAACTAAGTTATTTGGCTAAATGAAATTAAAACTTAGTATCATCGGTTGTGGTCGCCTAGGAAAAACTTTGGCTACCTTGTTCCTTAAGACAGAACTTGTTTCTATTCAAGATATCATTAATTTCAGTATCGCTAGTAGTAAAAAGGCAGTTGCTTTTTTAGGGGAGGGTAGAATTTGTCATACCCTAAAGCAACTTAAACCCGCTGATATTTATTTAATTGCTACACCTGATGATTGTATTGAATTTATAGCGCAGCAAATAACTCAGCAAAATATATTAAAACAAGGTGATGTGGTTTTTCATTGCAGTGGTTTGGTCTCTTCTGAATCCTTGTATTCTGCAGCTCGTTTAGGTTGTTACACAGCGAGCTTGCACCCAATTTTTAGTTTTTCTGATCCAGTAATGGATGTAAAAAACTTTAGAGGAACGTATTTTGCATTTGAAGGGAGTAAAGAGGCATTCGATCGGCTGCTACCATTACTTAGCGCCATAGAAGGAAAGGTATTCGCAATTGAAAAAAAAAATAAGCCGATTTATCATGCCGCCAGCGTATTTTCCTCTAACTATCTAGTTACCTTATTGGCTATGGCAAAGGATTGTTATTCCAGAGCCGGATTACCGGATAAACTGGCTGAAAATCTTACGTTAGCGCTGATGTCTCAGGCCTTAGATAAAGCACAAAGACTGAAGCCTAAACAAGCGTTGACAGGGCCTCTGCAACGAGGAGATATAGTGACTTTAAAAGAACATCTATCTGCGCTGAAACCTTTTCCTGAATTAAAATATATTTATAAAAGTTTGGGAAAAGCTACATTAGCATTAACTAGGCACGACAAAAACCTAAAAAAATCATTAATGCAGCTTTTTATATCTGATATTTGAATGAGGATTTTAGGCAGTAACAGTATTTGTTAATTTGCGAATTCTAGCTAACAAACGACTCTTATGTCTTGCGGCTTTGTTTTTGTGGATGAAACCTTTATCAGCCATGCGATCAATAATGGGTGAAGCGACTCGGTAGGCCTCATCGGCTTCCATTGCTTTTCCATTCTCAATAGCGACAACAACACGTTTAATATAGGTCCGCATCATGGAGCGATAGCCGGTATTATGCTGGCGGTGTTTTTCTGCTTGTCGAACCCGTTTTTTTGCTTGTTTTGTATTGGCCAATGGACAACCTCCTGAAATAACAACAAACGAACTTACAATTAATAAATTTAGCGTAAGCCTGAATAAATAGGGGCCAATCATGCCCTTATAGAGGCTATTTGTCAATCAAGAGAGAATTTAATGGATTACTCTTCTATTGAGTTATCATGATCCTCTCTATCTTGAATATCTTGGTGTTTATCAGACTGAGTGGGGAGAGTGTCTTCTTCCATTTCGTTGTTATCTTCATCCTCTTCAGCTTCCAATTTATTGGTATTAGGTTGCTTTAGAGTATCAGAAGCCTCTGGGGAATTCGATAGATTTTTAGACGGCTCATCTAATTGATTATTCTTTGGTTTTTTTTCAGGAACAATAATCGGAAGAGCTTGTTGAGAAGTAATAGTTGGTATGGGTGAAGGGAGTATTAAATAATAGTCTAAAAGTTTGCGTGCGATTTGAGGAGCTGGAGTAACGCTATTCTGGATAACAATAGCAAGAGCAATAGTAGGTTTTTCAACGGGTGCAAAAGCAATAAATAATGAGTTATCGCGCAGCTTGGCAGCGATTGTTTTGGTATCATAACGCTCATCGTTTTTAAAACTATATACTTGCGCTGTTCCTGTTTTACCTGCCAAGGTATAGGGAACACCCGGAAAGAAACGTTCGGCTGTTCCACCTGGCGCATTCACAACGTGTTGCATAGCTGTACGGATAAAGCCTAAAATATCTTGAGGTAAATTGATTGGTTCTAAATGTTGTGGTTTAGTTAAGGTGATTGTTCCGTCCCCCTTGCGCCAGCTTAATACGACATGAGGTTTCCAACGATCTCCCCATTCAGCGAGAGCACTGACTGCGAAGGCAAGCTGTAGCGGTGTTACTAATAGATAACCTTGGCCTATGCCGCAATTTAATGTATCTCCAGCATACCAGGGAGTGTGATAGAATTTTTTTTTCCATTCAGGATTAGGTAAAACTCCACTCCCTTCATCAGGAAGATCAATATCAGTTAGAGCTCCGAACCCAAATCGTTTTAGGCTAGTATAAATCCGACGTATACCCATACGTAGACTCAGATTATAAAAATATATATCGGAAGAAACAGTCAGCGCTTTGAGTAAATTGACATCACCATAAGCATGACGACGAAAATTATGATAAATCCGCCCTCTGCCATTAATTTGAAACTCCCCAGCATCATGAATGGTAAAGGTGGGAGTTACCACATTTTCTAGAAGAGCCCCCGTACTGATGAAAGGTTTTATGGTAGATCCGGGATGGTAAGCCCCACGTAGGGCACGGTTATAGAGCGGATTTCCAGGTTCATTTTGTAATAATTCGTAATCATGTTGTCGAATTCCGCTCACAAATAGATTGGGATCAAAAGTAGGATTGCTTACAAAGGCTAAAACTTCACCATTACGAGGATCCAAAGCGACTATAGCTCCTTTTTGGCTGCCTAATGCTTGTTGTGCTAATTTTTGCAAACCACTATCGATGGTTAAGGTAATACTTCTTCCTGCAATGGGTCGAGTTTGTTTTAATATACGCACGATTTGGCCGTGTACATTCGTTTCTACTTGCTGGTAACCGACTGCACCATGTAGCTGTGCTTCATAATATTTCTCTACGCCTGTTTTTCCAATGAAATTACTTGCACTATAATTCACCGGATCTAAGGTTTGTAATTCTTTTTCATTAATTCTCCCCATATAACCCACTATTGCCGCAAAAGGAGCTCCCTGAGGGTAATAACGTATCATTTGTGCTTGTATCGCAACACCGGGAAAACGATATCTTTCTAGAGAAAATTTAGCTACTTCTTCTTCATTTAATTTTAAGCGTAGGGGTACAGGTTCAAAACGATGATGTAAATGCTTTTGACGGTTAAACTGTTTTAAATCCTCTGCGTCTATTTTTATAAAAGAGCTTAATTGTTGAATAGTCGCATCTATATTTTTTACCAAATCAGGTGTAATAACAAGATTAAAAATAGGTTTATTTTCTGCCAGTAATACACCCTTTCTATCATAAATTAAGCCGCGATTGGGCTCTATTGAGACTAGGCCAAGCTGATTTTGACGGGCTAAGGTGGTATAAAGTTTATGCTGAAAGACTTGTAAATAGACTAACCTGCTTAGCAAGAGGATGCTTAGAATCAATATCCCAATAAGAATAGCGATAGCTCTACGCTTAAATAATTTATGCTCTTGAAGAGTGTTTTTAAATGTATTAATTGACTTAAGCATAATATTTGATTGTGCCTTAGTTAAATGCTGAGTAACAGCATGGTCCTGTCCCTGTTACACTCAAATGGGTCGTATTTGGTTCTTACCCATTTAAAACGCTTGTAAGTCTTATGATGGCATTTTTGCTTTGGTTTATCGTTTACAATCAAGTAGATTGCTGCCCGGTATAAAAAATTTTATTAACATTTAATTTTTCTGAGTATATAAAAAAGTAAAGATTTAAGACAGGTCTAAGTTAAATATGGTTTCTTCACATGAGTTATTTAGTAAGGCTAAGCAGTTTATTCCAGGAGGGGTTAATTCTCCGGTGCGCTCGTTTAGTGCAGTGGGTGGTGATCCGATATTCTTTTCACATGGGAAAGGGGCTTACTTATTTGATGTTCAAGGTCAGTCCTATATCGATTATGTGGGGTCCTGGGGCGCGTTAATTCTTGGGCATGCTCCAGAAAAAATAGTATCCGCTGTAGAGCAAGCTGCTAGACGAGGTTTAAGTTTCGGTGCTCCAACACCCGGAGAGATTGACTTAGCAGAAAAAATTTCCAATTTAATGCCTAATTTAGCAAAAGTCCGTTTAATGAACTCAGGTACTGAAGCGACCATGACAGCGATACGGCTTGCCCGAGGATTTACTGGTCGCGATAAAATCCTTAAATTTAATGGGTGTTATCATGGCCATGTGGATGCACTGTTGGTAAAAGCAGGTTCAGGATTAGCCAGTTTTGGTATACCTGATAGTGCGGGTATACCGAAAGAAGTGGCGCAACAAACCTTGAGTGTTGACTTTAATAATCTTGAGCAAGTTACACAAATGTTTATGCATTATGGTAAGGAAATTGCTGCCGTCATCGTAGAGCCTATCGCAGCTAATATGAATTGTGTTTTACCACTGTCTGGTTTTTTAGAAGGATTACGTGAATTATGTGATTACTATGGAAGCTTACTCATTTTTGATGAAGTGATATCAGGTTTTAGGGTATCTTTAGGTGGTGCACAAGCAATCTATCAAGTGAAGCCCGATTTAACTACGCTAGGTAAAATTATTGGCGGTGGTTTACCAGTGGGCGCTTTAGGCGGTCGATCTGAAATTATGGATTGTTTGGCTCCACAAGGAAAAGTTTATCAAGCTGGCACTTTATCAGGTAATCCAATTGCAGTGGCAGCAGGTCTTGCTACTTTAGAAGTAGTCAGCCAACCAGAATTCTATGCTGAATTAAATTTTATAAACGAAAAACTAGTATCTGGATTATTAGCGCTTGCTAAAGAGGCCAACATTTGTTTTCAAGCCCACCATGTCGGAGGATTATTCGGGTTTCTTTTTACTCAAGAGATTGGAATCTATAATTACCAACAAGTAAAATCAGCCAATCAGCTCCTTTTCAAAGAATTTTTCCACAGAATGCTTGCTGAAGGTATTTATTTTTCACCCTCTGCTTTTGAATCAGGTTTTATATCCAGTCTACATGGAAGTCAGGAGATAAATTTTACGTTAGCAGCGGCAGAAAAAGTATTTGCTAAGCTAAAAGAACAAAATTTAATTCCCGCCTAATTTTCTATTCCACTCAGTTAACTTAAGTTTTTTTATAAAAATTCTCTTATTCTTCATTTTCTAGTATAATTTATAGTTAGCTAGAGTTTGGACATAAAAAATAATCAAAATTTATTGGAAAATAAGAAATGCTAATGGAAGAAGTGCACGCTATCACAAATACCGAAGATGAAAATAGGAGTGTACTTCACAATCTGGCTTTGCCTATTTCTTATTCTTTATCAAAAGAATTACATGATAATTCAGCTGAATTATTATTATTAGAAAAAAAAATTATATTAGGAAATAACTTATTAGCTAAGGTTAATGATCAAGCGTTAATATTAAAATTAAAGAAAGAGAGAAGAAAATTTCAAGAGAAAAAAACAGAACTAACTACTTTAATTGAAAAACTGAAATTTATTATTGGCTCTATAAAAGATTTTACTTTATTCTTTATTTTTATCGGAAGATTTTATACGCTGACAATTGAAAAATTAAATTTTGAACAGCGTGCCAAGAAAATTTCTTTAAAATTAATTTACGACTTAAAAAAAGAAGAGCAGAATTTATATAATGAATATGTTGAAGGAGATTGCTTTACTAAAGTATTAGAAGTCTTATCTTTTGAATCTTATCAATGTTATTTCCAGGAATATACCAAAAATTTTTTTGGTAATATCCCAAATTACAGTGATCGCTATGTCAATGTGCTTTTAATCATAAAAGCCATGTTTTCTATGTGCGCTTGTTTTAGAGTAGATCAATTTGATTTAACCAATGTCAAAATTTTTTTATCCAACCATATACCGCACGCGGTTGTTTTGCCAAACCATAATTATGAGTTAGTTGCATTGCGCTGCTTTTTTTTCTATGAAATTGTAAAAGAATATCTTAAGTTAAAATTAGTAAAAAATAATCTGAGTAATTTGAAAAAATCGATTAGTTTGGAATTAAACATAAGCAATTATAAATCACAAAACAAAAAGGTGCTTATAATGGGGTTATATAATTTGCAAGAATCTTTAAGCAAGATTGAAGAAAAATATAGTAATTTTCTAAAAAAAAAACCAGAAGATAATGAATCAGACATTAATGAATCGTTAGCTTTTTTTAAGATAATAGTCGATGACATTCAGTTGCTTAATACAAAAACAAAAAATTTAATTGAAGATAAATATGCTAAGTTGAATAAAATGTGTAGCCTTTTAGTAATCATTACGCATGAGAATTATCTGCCTAAATTTTTAGAAGTATTTAATATTAAAATAGGGAATGATTTTTTATTAAATGAAATAAAAGGATCAGAAAATATAGAGACAAATAAAGAAGCGCTTAATCATTTATTTCATGCTATCTGTAGAGATGAATTTTATATCCCATTAAGCAAAAGAGTTAATTTATTTATTAAGCAAATGACCGAAACTTATTGCAAAGCCGATATTTCAGTGCTTGAAAGTATAGAGTTGGAAGACTTAATAGAATTTAGCTTTTATTATATTTTTACTTTGGCTTATATGAATTTTAATGATCGTTTGAAAGGAACTAACACTAAATTGCTTTATGCTCAAATGGTTGCTTTTAATAGGTTTATCAATATTAAATTTGAATCCTTAGAAGTATTAGAAAAAAGAAAAAATGAAAAAATAAGTAAATTTTTAGAAAAAAACTTTAAAAATAAAGAAAACTACTTTCATCATAAGGAAAATATTCTTGAAGAAATCAAATTAAACTTAGAAATGATACAAAATATTAAAAGTATCTTGTCTGATGCCAAATCGCTAGAAACGGCTCTTATCCCCAAGTTAGAGTCAGATTTAATTCCGATGCCTGAAGCAAATACGCTAATTAATTTTTTAAAAAAATTAGAGAAAAAACAAAAAACTTGTGAAGCTGAGTATCAAAAAATAGAAAAGCACCTGTTCTTTGATAAATCTAAAACTAAAAAAATAATTAAAAAAAGTAATGAAGTTTATTCAGAGAAGGATAAGAGAGTAGAAGAGAATAAAATGATTGAATTTTTTTCAGAACCATTAATTTATTTGTCTAGAAATTTGATGGAAATTTTAAAAAATATAAATATAAAAGAGAACCTCCAAGATATAAATCAATTTTGCCAGAAACTTTCTTCTGCTATGGGGCAACTCTCCTCATCTATAAATAAGCTTATATTAAGTATGGGTAATTGGAATTATATTTATAAAACACACCATTTAACCGATCTAAGTTTACCTGAACTATTAAAATTAATGGATGAAATTATAATTAAGGAACCTTTAACAAAAAGTAGAGGCCATAAAAAGAAATTGTTTCAATTAAAAGAGTTGCTTAATACGTCATGTTTATCGACAGAACTTCTTATTGATCAAGTTAACCCAATAATTAAAAAATATCATAATTTAAATACGGAAGCCAAAAAATTTTTAAGTATGCTTCCTGTTTCTTTTATCGATGATCACAAAAATTTTAAACTCTTGTCTAAATCAATGATTAAAAAAGTAAAACGTAATATTAAGGAATATAAACAATTAAAAGAACAATCAAATTGTCTGGTAAAATTAATTCGATTAATTAAGTGCGAAATGGATGATCGAGCAATTAGATTATATGCCATCATCGTAGAAGCCGATGACTATCAAAGAACCTATAAATTTTTTGAAAAACTGTCTAGCAAAACTTTTAATCATTCAAAACAGATTCTTTCTGTTGTTAAACAAAGAAGTTCTGAGGATACGGATAAAAAAGTTGCCTTACCTCAGCCGAGCCAGTTAATGAATGCAACTAAAGAAATAACGATTGAAAGCTTGGGTGAAGCGCAAGTGGAATCTAATTATACTGCTAATGGAAATAGAGAACTCGAGCTTAATGAAGATTTGCTCAACAACCAAGAACCATTAAACGTTGAAAAAAAATTGATAGAAGAAGAGATCTTCATTGAGGCTTCTTTAAATAATCGTTCTAATAATTCGGGTTTGCCTGATATGACTTTACTACAAGACTATGAAGCTTGGAATTTTGAATTTGAAAAATGGAAAAACGATAAAAATGCTCAACTATACAAGCTTTTTCATATTATTGAAAATTGTTCGAAAACAGTTTTAATGAGTAGCGCAAATGCATTTTTAAAATATTTGTCTTTACATCAGAATGATCTTATTGAAAAAAATGACGAACTAAACAAACGTAAAAATCAAATAAGTTCTTTTTTTAACGATCCGGCTAAAAATAAACTATTTATAAGTTATTTGACTCAATACTTAAACTGGTTCGACGAAATCTTTCAGCGGATTATCGTTTGTAGGACACTGATTTTGCAGAATGAGCAAAATCCTGAAATTCAAGAATCTCCTCGTTTACCTAGTTCCTTCGCTAACAATAGAGCAGAGTTTAATAATTTATTAACTTTTTATTTAGGGGCTACTGATAAATACAATAAGTTTCGAGATAATTTAATTAATGAAGAAAAAGAATTAAATAATTTGAATCGAAATTTTATTAAACAAATACTTAGCCTAGGATCGCTTGATGAAATGGAAGAAGATAATGTATTATCTGGCTTCAGTAAACAATTAGATAGGGTCAATCAATTAAAACTAGCAATAGAACAAGAATTTGAAACTAAACAGAAAATCAAAGAGAAATTATCGTTGATTGCAAGCCCTGAAATTGTTAAGTTTTATTTAAGTCGTATTGATCCATGCGATGCAGACAGCTTAAAAACTGTAGGATCGGATTTGTTTCCCCCACAATTTCCTGCAATAGCAAGTTGTGGTCCGTCTACATTTTATTATTTGCCTCCATCTGCTCTTGGTCCCATTGATGGAGCTCAGTCATACAGTCAAATATTTTACACGATGTAATTATTTTTCCCCTAGCGTAATGACAATCATTTTTTTTGGTTTAATCCTTTGGAATGCCTGCTTAATTTGCCCTAAATTTACAGAATTAATATTTTGTTGGTAGGTGTCTAAGTAATTCAATGGTAATTGATAAAAACCTATCTTTTCTGTAGCCGCTAAAATGCCTTCATTACTAGTGATCGAAAGTGGAAAGCTGCCGACAAGAGCTCGTTTGGCTTCTTGCAAATTTTGCGAAGTGGGACCTTTAACAAGAAAGTTTTTTAAAGTTTGTTCAGTCAAAGAAAGTGCTTTAGCCGCTTGATCGCAGCGTGTTTGTAGCACAATTAAGAAAGGGCCAGCGGCTTGTAATGGCTTGAATCCACTATTTATGCCATAACATAAACCTCGTTTATTTCTAACCTCATTAAAAAGTTTTGAGGTAAGTATGCCACCACCTAAAATTTGGTTACCGACAACCAGTGGAAAATAGTCAGGATCTTTTATAGCAATACCGATTTGACCTAAAAAAATAGTTGTTTGTTTGGATGGATAAAGAACTTTTATGATGTGACTTTTTAAGTGAGGAGATAAAGGTGCATTGACAGGGATAGAGGCTTTTCCTTGTGCCAACGCACCTGAAAGTTGTTCGGCAATATTCATTGCTTTTGCTTTAGTTACATTTCCTACGATAGCGATGACGCCATTTTTTGCAACATAATGGCGATGGTAAAATTTTAATAATTTTTCTTGGGATATTTGCTTAATATTTGTTGTAGTTCCTAATATAGGTGAGGCATAAGGATGAAGACCATATAAAGCTTGGTAGAAGATTTTAGCGGCAATAGCACTCGGTGTTTGCGCTTCTTGTTGTAGAGAGATTAGAATTTGTTTTTTAATCCTATTGATAGCCGTTTTAGGGAAAGTCGCATCCTTAAGTAAGCCAGAAAAAGTGCTTAATGCTGAGTTGAAGAATTGTGGAGCGCTGAGTGAGCGTAGATTTAAGACGGTCATATCTTGGTTAACACCTGCATTATAATGAGCTCCGACGGCTTCAAATCGGTTAGCAATTTGATCAGCATTTAAATTTTGAGTCCCCTGGTCTAACATTTGTGCAGTAAATTGAGCAATCCCTGGTGAATCATGATCTTGAGCAGAGCCAGCATGAAATAAGACACCGATATCTATAATAGGTAGTTCTTTTTTAGCAACGAAATAAACCGGCATACCATTTTTTGTAGACCAGTGTTCAATTTTTAGAATAACGTGTGGGGTTTCTGCTTGCGTAGTGCCAATAATAAATATCGATAAAAAAGTCAAAAAATAAAAGTAAAATTTAATGCGCATGTATCGATCCTATCATTGATAAAGAATTGGGATTACTTGAGTTGATGGGTAAAGGCAGTAAGTAAGCGATAGTCAAATGAGAAGCGAGCAAATATTTATTGGCAACAGTTTGTATTTGACGTGGTGTAATAGCGTTAATATGTTTTAAGTAATCTCGTTCTATTTGCCAGGGCAAGTTAATTGCAGCTAAACTTCCAAGTTCATACGCTTGTGCAGTTATAGAATCTTCTCGATATATTTTGTCAGCAGCTATTTGGGCTTTTGCGCGTTTCAATTCTTCACTATTAACACTAAAAGTTTGTAACTGTTTGATTTGCTTTAATAAACTTAATTCAAGTTCTGATAAAGTATGTCCAGTCGTTGGTGTGGCTTGCAACAAAAATAAATTATTTAGACGACTGACAGGGTTATAAAATGCGTTAGCATTGGCAGCTATTTGTTGCCCTCTAATAAGATTTTTCGCAAAACGAGCACTATTACCACCTGATAATAAGGTTGTAATAAGATCTAAAACGTAAGGATCTTGACTATTTAAACCTTCCTTAATGACTGGCACTGGATAAGCCATGACAAGCCAAGCTAACTGAGCAGGGGTTTGTATGATGAGGCGCTTTTCTCCTAATGGGGGAATAGCTTTTTCTGGTTTTATTTTCGGGAGAGGGAGGGGTTTTAAATTAGAAAAATAAGCTTGTGCTAATTGATAAACTTGGTTGGGTTTTACATCTCCTACGACAACTAGTATGGCATTATTAGGTGCATACCAGGTTTCATACCATTTTCGTAAATCTTCAACGGTCATATTTTGTAGATCGCTTTTCCAGCCGATGACAGGATGATGATAAGAGCTTGCAACAAAAGCGGCAGCATTAAGACGTTCTAATAAAATTTCTTGGGGATTATCATCGACACGCATACGTCTTTCTTCCATTACAACCTGAATTTCTTTAAGAAAATCTTGTGGGCGTAATGATAAATTGCGCATTCTATCGGCTTCTAATTCAAAACTAATCGCTAATTTGTCAGCAGAAAATTTTTGATAATATGCAGTAAAATCTGAATCGGTGAAGGCATTTTGTTCTCCTCCATTTTCCGAGACAATTTTTTCTAGCATACCCGGTCCAAATTTTTTGGTTCCGCGAAACATCATATGTTCTAAAGCATGTGAAATACCAGTTATTCCATTAGGTTCATAACTGCTTCCAACTTTATACCAGATCTCTGAAATAACTACAGGGGCTCGATGATCCTCTTTAACTAGCAAAGTTATTCCATTTTTTAAGTGATATTCATGTACATCCTCTGCCAAGCTTAACGGAGATAAAAATATTAAACCTAAATAAACTAAAATTTTTTTAAAAAACATCGATTAATTTCCTAGAGAACTATGTTGCTCGTGTTCCTGATTTTCATGCCTGCCTAAGCTATATAGGGCTTACCTAACATGAGGACGAGTGGTTTCCTCTTGAGAATATCCGTACAAGACGAAGTATTTCAAGCGGCTTGTTTGAATTTAATAAATATGGTAACAATTATTAGCATTATTTGACATCACTTTATGGGGCTTTCATAATCATTAGATTATTTCTTAATTTAAAAAGTCTGGGCCTGATTTCTATTTAATCGCAGGTAAAACGAGGTTACTTTTATGTCAAAGACAAAAAAAAATACAGTTTTTCAATTCGAAAAAGGTTTAGAAGAGCTTGAAAAAATTGTTGAACAAATGGAGTGCGGTAACTCGACGTTAGAAGCTTCTCTTGAGCAATTTAGCCGAGCGGTGAGCTTATTAAAAGACTGTCAATTGACTTTAAAAAAAGCTGAGCAACGCGTGCAAATTTTAGTAAATACAGATACCAACCAGAAAAAGGAACTGTTACCTTTTCAAGCAGAAGAATTAGTCTAGTGAGCATAGAGCCTAACTTTGTAAGCTATCAGGAACGGGTTAATGGATTATTGACGCATTGTTTGTCAAATCCTCCTCCACTATCAAAACCCTTATACGATGCGATGTATTATGGAGTTTTAAAAGGTGGGAAACGTTTAAGACCTTTATTTGTTTATACGTTAGGAATGGCTTTAGGATTATCGTTGCAGGATTTAGATCATACCGCTTGTGCAATTGAATTGATTCATGCTTATTCATTAATTCATGATGATCTGCCTAGTATGGACAATGATGATTGGCGACGTGGAGAGCCTAGCTGCCATAAACAATTTGGTGAGGCTATGGCTTTGTTGGCAGGCGATGCGTTACAAGCATTAGCTTTTGATGTGCTTCTTAAGGCGCCATTCCAATCACCTAAAATCGTAAAAATGCTTAGTGTGTTGGCAAAAGCAATAGGATCATGGGGAATGGTGGCTGGGCAAGCAATGGATTTTACTGGCTCAAGCGGTGTCAATAAATCGGATGCTGAAAACATTCATTCTTTAAAAACGGGAGCATTATTCGGAGCCACTTTTCAGTTACCCGCCATAATCGCTAACCTGCCTCAGGATGATTTTTTAACCCTAACGAAAGTGGGTAATAGAATAGGTTTGGCTTTCCAAATTCAAGATGATATCTGCGATAATGAAAATATTCATTTTTGGAAGGACCCCCTCGAGAGAGAAAACCATCTAAAAGGACTTAAAGACCAAATTTTAGCTGATTTAGTTTCTATTTTACCTTCCTGCAGAGAAAAAAATTCCTCTCTTATCCAGTTGATAAAGATTTTGTTTATTGATAAAACGATTGACAATAACTATCGACTTGATAGAAAAAAATCATTTCTTTAATAGAGATGAGGCTGTTATAATCGGCTAGTAGCTTCAAATAGCTAGATGTACACAGTAAATAACGGATTTATTGCTTACCTAATTCTTCCTAGAAGCTGCTATCAACTAGATGCTTGCGAAAACTAAATTGTAGGCATTCTCACTAAATGAAATGAGAGGAAAATAACGATATGTCAATGCTGAAAGTAGGTGATAAATTACCTGAATTTAAACTCACAGCTACCGTTGATATTGATATCAACAAGGCTTTTACTGAGATTACTCATGCTTCTTACCCTGGTAAGTGGCTAGTACTGTTTTTCTGGCCTAAAGATTTCACCTTTGTATGCCCTACTGAAATAGTGGCATTTAACGATCTCAATGCTAAATTTAAAGAGAGTAATGCTGTATTATTAGGGGGTAGCACGGATAATGAATTTGTGCACCGTGCTTGGCGACAGTATAACGATGAATTACGGGATCTTTCATTCCCTATGTTGAGTGATATTAAACGTGAATTATGCAGTAATTTAGGGGTATTAGATAACGATGCAGGTGTTGCACAACGAGCAACGTTTATTATCGATCCAGAAGGTATTATTCGTTTTAATATGGTGACAGATTTGAGCGTTGGACGTAATCCTGAAGAAGTGCTACGTATACTTCATGCTTTACAAGATGGAGGACTCTGTCCTTGTAATTGGCAAAAAGGTCAACGTACTATTAACCTTACTGAAGTTACTTAATTTTACAAAATTAGTTTAACAAATAAACCCGCTTCATTAGCGGGTTTTTTATGTCAAAGATAGATGTAATTGGTATAGTGAAATGATGGACTTTCTCCTATAATCTACCTAATGTGTTATTTAAATTTCTTTGAGATAGAATGAAAAAACTGACTCCAGAAGAAGCGAGGGTTATTTTATTAAAAGGTACCGAGTCTGCGTATTCAGGAAAATATTATCGATTTAATGAAAAAGGAGATTACACCTGTAAACAATGTGGGACATTGCTCTATCATTCATCAGCTAAATTTGATTCTGGATGTGGTTGGCCCAGTTTTGATGATGAAATATCGGGTGCAATTAAACGGATACCGGATTCTGATGGTCATCGTACTGAAATTACTTGTGCGAAGTGTGGAGCGCATCTTGGCCATGTTTTTCTTGGCGAAAGATTGACACCTAAAAATATTCGACATTGTGTTAACTCTATATCTTTAGAATTTATTCCTGAAAATGCAAGTAAAAAGGAGAAAAAATGAAAGATAAAGCTAACCCAAAGACCGAAATAGCTATTTTTGCCGGAGGATGTTTTTGGGGCGTAGAACATTTAATGAAACAACTCCCAGGAGCTATTTCAGTAACGTCTGGATATATTGGCGGTAATACGTCTAACCCGACTTATGAAGAAGTGTGTAATGAAAATACCGGTCATGTTGAGGCAGTGGAAATTATTTTTGATCCTAGCAAAGTAAGTTATGAAACTTTAGCTAAACGGTTTTTTGAAATTCATGACCCCGAACAATTAAACCAACAAGGTCCCGATAAAGGTCCGCAATATCGTTCTGAAATTTTTTATACGACGCCTGAACAAAAGGAAATTGCTTTAAAACTGATTAGTATTTTAAAAGGCAAGGGCTTTAAAATTGTTACTAAAGTGACACCGGCAACAAAATTCTGGAAAGCAGAAGATTATCACCAAAACTATTATGAGAAAACTAAAAAAAAACCTTACTGCCATACCTATGTTAAAAAATTTTTATAGTTAGTTTTGACTTAACGAAAAAAGTAGTTAAGTCTCGAATTTTCATATTATCTTTTTTGCTTAGTATTAAGGACTCTGCACACTTTTTTGAATAGACTATATTTCTTATCAATTTATTTTGAAAGGCATATCGATGATTTTTTTCTAAAGAATTCAAATTTATCATTGTTTTCTTTGGCAAAAAATTTAAATTTTAAGGAAGGAGCTTCATTTGAAAAATTTGAGAACAAGAGTCTTGGTATTTTCATTAAATTAAATCCCATTTTTAATTGAGTGGATATAGTTTCTATAGCCTGTATATTTCGCCAAAATAAGGAATGGTTTTCTTCTTTAAAACTATATTTGTATGTCCATAAGCCAAGCTGATTTAATTTATCGTAAAAAACTTCGCTATCACTTCTAAAGCGGTCATATTCTCCAAATAAAAAATAAGTTGGAGGCAAACTAATAAGGGAATTTGACCAAAAAGGGGATATTTCTGGGGCATAATAGGCATTAAAATTATTTTGCAAGTAAAGTTCTATAAACCAATCGACTAAAGAATTTGGAAAGCTATCTTTATTTTCCAATTTAACGTATTTTTTCAAGCTTCGTGATAAATCTAATATAGGAGAAATTAATATTTGCAAAGCAACAGGAAGTTTGTCTTTTTTAGCTTGAATAGTCATTAAAGCAGCTAAATTTCCTCCTGAGCTATAGCCAGAAATAGCAATTTTGTTTACATCAATTTGCATGAAATTAGCATGAAAAATGATTGATTTATAGGCAGCATACACATCATTAAATGGTCGTGGAAAAGGATTTTCTGGAGCTAAGTGGTGATCTAAATCAATGACTTGGCAACCTGATTTTTCTGCTATATGACTACAGGTAATATAAGAATAGTATCTTGCAGATGCGTTAAAACCAGTGCCTCTAATATGAAGTAAGGTAGGATAGGGTGGATTTTTTAACTGAGCAGATCTGTAAATAACAAGAAAAAGATCGCTAGTCTCTTTTAATAAAACAGACATAAGTATAATTATTATTTTAACATTTTTTGCAGGAGATCTTTTTTCTCTTTCTTGCATACGTAAAATAAAAGCACGATGCTCAGTAAGTCTTTTTTTATCGTTTTTATATGGCACTATTGTAAGATACTTATTTTTTATACTTTAGTGGCCGTGATTATATAATAATCAATTAATCCTTTTCTATAGGCAATTTTCCAGTTGGTATCCCATATACAAGGATCGTTTTGTCTGACCCATACATCGTATCCTGGCCAAACATACTGACTAATATTTTCTAGCTTTACATTAGTGAATGAATTTTTTTTTAGTAAATGTAAAATATCAGGTAATGAAGCAAATTCTCCATTACAGCTATCTGCTAAAATAGCAGGTTTTGGTAGCAAGTTAAGTAAGTTCACAAAGCAAAGGCTATTTTTTGCGAAAAAAGTAGAAATGACTAGCGTGCCTCCTTGGCATAAAATTCTTTTTAATTCGGGGACAGCATTCGAAGCATTAAAGTGTTGAAAAGCTTCTACCGTATAAATTTTACTAATACTCTCGTCGGACAAAGGGATTGATTCCGCCGCCCCTTGAAGGAATTGAATTTTTTTCTCTTCAACAAGGGAAAAGTGAGTGTTTATTGAATGATCAATATGTTCTTTTAAATAATCTATACCTAATAGAGATTGAACAACATAGAAATTTGAAAAAAGTACACACCCTCCACCATGGCCAGAACCTAATTCTAATACAGTATCCTGTTCTTGAGGATTTAAACGTTTAAAGACTTGATGATACAGTTGTTTATTAGCTTCAATAACGTCTAGGCTAGATATTACATTAGGAACCGTTTCCCAATAGCCAAAATTAATAAAATTTCCTTTAAATAAAATATCTAAATCGGTACCTGAATAAAGATCGGAAAGATTTTTTGGAAGTAACATTTTTTAATTAATATTAATTTAATAATTATCTTTTTATACTAATTAAATTCTTTTAAAATAGCTAGTATATTTTTAGTATTTATTTGGATTTTTAGAATGAAAGATTATCTTATTCAGATGGTGTCGCTAGGAAAAAAAGCAGCAATGAATGCTTATGTGCCCTTATGCAAATTTTCAGTGGGTGCTTGCATTAGAACTAATGAGGGCCAATTATTTCACGGTTGTAACTGGGAAAATAGGGCGACTCCTCTTAGTCAGTGCGCAGAAACCTCAGCGCTTAGTGGGATGCTAACAGCGGGTTATAGAAAAATAAGTGAAATTGTTTTAGTTACTCCTAAATTTGTTTGTACGCCTTGTGGAGCTTGTAGACAGAGATTGCTTGAATTTTCTCATGAAGAAACAAACTTTTATTCATATAATAGAGATGGATTGTTACTTAAATCGATTAAATTAAATAAACTTCTACCAGAGGCATTTACTTGGAGGCCTTAATCTTAGACTGAATAGGTGTACATGATTCTTTAGGAAAAAAAATGATTTCGCCAGAACAAAAAAAAATATCTATTATTGAAGAGAAGGAATTATTTAATATCATTACAAAACAAAAAAAAGAAATAAAAAATCTAAAAGCTAAATACGAAAAGGATATTTTTACTTTAAATTTTATAGTCCAAAACCTTCCCGGAAGTATTTATTGGAAAAATAAAAATGGATTATATTTGGGAAATAACGATTATGCTAAACGGTTAATGAAAGTCCTTGGATTGGAAACAGACGTTATTGGAAAAACAGATTACGATATTTTCCCAAAAGAAGTAGCGGATGATTTTAAAAGAGCCGATTTAAAAGTTTTATCAGGGAAAAATTTGATCGTCGAAGAAGTGACTACTTTTTCTGATTCTACAGAAATGATTCAATTATCTTCAAAAATACCTCTATTGGATAAAACAAAAAAAATAGTTGGTATTCTAGGCATATCTCTTGATATTACTAAATTAAAAAAAACCGAGTTGGCGTTACAAATTGCTCTGGATAAAGCAAAAGCAGCGAGTCATGCTAAAACTGAATTTTTAGAAAATATGCGACATGATATTCGTACTCCCTTGAGTGGTATTGTGGGTTGCGCCCAAATTATTAAATCGCAAGCGAGTGATCCAGAAAAAGTATCAGAATATGCAGAAGATCTTATTCAATCTAGCGAAGCTTTGTTGAATTTTCTTAATAGGATTTTAGAAGGGATTAAAGTGGCTACTGGAGAAACGTTACTCTTAAAAAAGAAATTTGATTTTAAGAAAAATATTCAAGCTATTCTTAATTTAAACAAGTCACTGGCTGCTAAAAAAAATCTGGAATTAACTTTAGAGATTGATGAAAAAATCCCTCCTTATTTAATAGGAGATCCGATTCGATTACAACGAATTATATTAGAGTTAATGACTAATGCGCTAAGGTTTACACAACAAGGAACTATCAATATTGAAGCAAAAATAAACAAACGCGAAGCACAGCAAGTTGTTATTGAAATAAAAATCACAGATACTGGTATTGGGATACCGGCGGATAAAAAAGAGGATATTTTTACACGGTTTACGCGTTTAACTCCCTCTCATCAAGGTATCTACAAAGGGCTAGGGCTAGGATTATCTATTGTAAAGCAATTTGTTGATGACCTGGAAGGGGAGATCTATGTCGAAAGTCAGTTAAAGCAAGGAACCACCTTTACTTGCCTCCTTCCTTTTAAAGAACCATTGATTATGGATCACATGGGTGTTGAGGATATTACTTTGCCAATTGAAAGTAGAATATATAAGCATATTGCAGAAATTGTGCCAAACATTAGCTTAATAAATCAAGATTTTAATTCTTATCAAAGGAAAGTGTTGTTAGTCGAAGATGACAAATTAGCCGCTAAAATTGCACAAATTATTTTCTTAGAATTAAATTGTGTTATTGATATAGCGCATGACGCGAAGATGGCTTTACAACGAATTCAAAAGCAAGACTATCATCTTGTTTTGATGGATATTGGCTTGCCTGATATGGATGGTATTGCACTAACTCATCGAATTCGTCTACAGCAATGGCAGCGAACAGATATCACTCCAATCATTGGATTAACGGCTCATATTGATATTGAAAATAGACAGCGCTGTTTAGATGCGGGTATGAACACGGTTATATTAAAGCCTTTAAAAAAAGAAACCGCATCAGAATTATTGACAGCCTTTGTGCCAGATGCATGTATTAATCAATCATACTTATTTACTGAGATACGCCCAGTGAGTGGTCCCGTATTAGATGTTGATGCAATGAAAGCACTCTTAAAAAATGAAGGATTGATTAAGGATTGCATTAATTTAATAATCAATGGATTAGAAAAAGAACTCGTTAAACTTCCTGAATTGCATCAAGTCGCTAATTGGCACGCTATACGAGAAATTGCACATAAATTACAAGGCGGAGCTAGTTATTGCGGAGCTAAACGTTTGGAGCAAGCCTGCAAACGAATAGTAGATTATTTGCGAGAAAATGGTCCAGCTAGACACGTTAATGCGCTTTATCAACAATTACTTCAAGAAATGCAAGCTGCAAAAACGGTTTATAAAGATTATCTTAAATAAGAGGATTATCTAAAAACTTTAGAGATTAGGACTTTTCCCATTTCTATATTCAATGAAGTTAAATCATCAAAAACTATTCATTTTTTTTAAATTTCGCTTTTTTTACTAGGTTTTTTAGAAATTTTTTATAATTTTTGGAATCCAAAAGTTTTAGATTTAATGTTTTCTTTTTGTTTTTCAACTTTTCGAATAGTTTTATTTAATTTTTTATTGTAAGAAGAGGGTACGACCGGGTTTTTTAAAGATTTCCGAGCAATCAGATCAAAAAGCATGAGTGTGCTATGAAGATTCGGTGGCGCTATAGACGAAGGGACAGTGTGCTGATTCGATTTTTTCGGTCTCGATTCATTTGGTTGGTAGGTTAGTTTTGGAGATAGCGATAGTGCTTTCGTCGTCGATTTAAAACTTTCTTGATGAGGTAAAAATTTGGGCGTTACTAAAAAATTTCTTTTTTTATCAGAGTTTAGGTCGTTAAAAAAGGTTTTCTTTAGCTTAGTAGTTTCTGGTTTAGAAAAAGCGGGTGTTCGAAACTGATTTTTGGTGGGGGATTTGGCTAACGTTTTCGAATTATTTTGAGCCGAATAGTTCGGCATAGTTCGCCGATAAAAATTCCCCTCATTTTTATGTTGAACAGAGTCATTCTTTTCAATAAAGGATTTAGCTTTTTCCTTCTGAACAGAGAGAAGCGGATTTGTTTTTTTCTTTTTATTTTTTGTTTGATTGATGTTTTTCTTACCACGATAAGCTTTCATTTCCGAATCGTCATATTTTTTTAAATACTCATCGGCCATTGCTAAGATACGTTTTTTCTCATCAACAGTCCTAGATTGAGGATAGTGAGTCATTTGAGGAAAAAAGGTTTGATCAGTGTGCTGAGATACTTCTTTAGAAAGGGTTGATTTTTGAAGAGTATTGATGGTTCTCTTTTCTTCTCGATGAGCTTGGCGCTTACGGCGCAATATCTGCGGTGGCAACTTCTTCTGGTTCTGCATTCCTACCGTATTTAAAAAGGCATGGGCTATTATGTCGCTCACATTAGGAGAATTAGAAGAAAATAGTTGAGATAAATAAGAAAAATGAGTCGCATGCTTAATTTCTTTTTGATAATCCTGAGGATGAATTTCGTAGTCAAAAAATTTAAATGTCGCGGATAATATCTTTTTTTTCATTTCGGGCATTTGATAAAATTGGCAACAGATAATCGTGCAGTAATCCATAGAAGATGGAAAGGCATTCGTCAGAATAAGATTCATTTCATCACGAAAAAATGCAAAATTTCCTATGTTTTTCAATATAAGAATTTCTGATTTTTCTTCTAAATCTTGATGAGTCAGGAGGATAATCTTCTTATCATCAGTAAACATTAAAGGCGCTGCAGTCAAAGTCCAAACGTCATCCTCTAGGGCGACTATATTTCTAGAGACAGAATCCAAAACAATATCAAGTTTTTGATACCAATTACTATTATCAAGCAGTGCATTTTTTAATTGGATAGTTACCCAAGGCCAGAAACAAGTGGAGTCATAAAAATAAGGATAAATCGGAGAATAAACCGAATTACTTAATGTTAAGATTAAATCGTTTGCAGAGGGAAATACATGTGAAGAGATAACAGCCTTGGGATAGATTTGTTTATATTCCTTTATTATTTCGCGTAAATCTAACGTATCTATTAGCTCGATTAAGTCATTTGAATCTCTTTCTGAAGTATCGTATAAGATGACTTTAGGGAGTGGAAACTTAGTGTTCTTCCCCGGTAAAATAATATAAACATTTTCACCGCCATTACCTACTAAATGACTTTCATGCAAGCCGTTGATATAAAAAAGTTCATGTTTTTTTTGTCGCCCTATGGAGAGGGTGAGATTGTTTACTAATTGAATAGAGATAGTTTTTTCTAAACGATTCGCTATTTCGCTAAATAAACTAATTTTTTCGTCCATTGTTTTATTATTAGAGGTTATTTCTTGTCCATATAAATGCTCATTATGGATTAATTTTATTTCAATATCTTGAAAAAAATAAGCTATATTGTTTGAAAGATTCGCTGTATTCTTTGTTTGATTACTGCTTGAGGTAATCCGGTTTGAAATAGTAATAGCAAATAGTTTTCTATCTGTATTTTCAGAAGTGAGCACAGAAATATGTAGCGTATTATTTTTTACCGTCATTGCCTCTAGATTCTCTAAAGGATATTCAAAAAAGAATTGATGCTGAAGGGTTTCTTTAAAATAGTAAATCCACGATTCACCTACCTCGTCTGAGGGAATTCTATACTCGATAGAATCGGTTGTTGCGTCCGATAAAAATGTGATGAGTGTATTGTTTCTTAATACAAACTTCAGATTTTTATAAGAGTGATTAGTGATAAAAAAATTATCGGGATGGGTTTGATTTTTCCCCCCATAACCATCGATAAAGCAAACCGATTGATCCAGATAAAAAATATCGGATTCATTCTTTCGTCCGTAAATTTGATCAATTTGATCGATTTGAACGCGTATCTCATCAGAAGAGCAAAAAGGTGGAATCTGCTGCAATAAACTCTTATTTTTTCCGCATAAGAATCCATCCGTGTCAAGTAGCAAATAATCACTGTTTTCAGGATAAAAATTATCGAGAACCAGTATATCGGATCCCTTGCCGCCTTGTAGTTGGCCTGTAATCGAATTTCCTTGTAAATTAAATACATTGCCATTATCCCCACCGACGTACCATTTTTTACCGTTTTGTACAATGAATAATGTGGGTGAATGAGAAAAAGCAATGACTTCGTCCTCTCCTTCTCCTAAATCGACTAAAGTCCCATTACCCGTTCTGTTTAACGTGTAGCTTACGCCTAAGGCCTTATGACATAAATAATACTTCATCTTTATAGCTTCATTAAGCGCTTCATAAGGAGGTGGAGAGGCGGATAAACAAACTAAATTACCCTCAGCAGGTTCGTCAGGGTTATTATCGTCCGGTGTAAAATTTATTTTTTCATTTAAAAAAACTTTACGAATCTTGCATAAATCGGCTTCAAAGTGAAAAGAAGGAAAAATAGACCACTGAATATCCGTATTATTTTTTAAAAGATTAATCGCATTTTCTACCAATTGCCCATTATTTGCTTTAAGCTGTAAGTACTCTAAAGGCGCTTGATGAAGCGTAGCCAATAAAAACTCAAAAGATTTTTCACCCCTAGAAAGATGAACATATTTTTCAATGGCTTCCACTTGTTGTTTGGCCGCATATCCTTCAGCGCCTAGCCAAACGAGTAACGCAATGCCTTCTCCTAGAGGGCCTGTGAAGGCCGATAGGCCAGTAATAAATCCAAGAAATTCAGCGCCCTCGATAGTGGCTTCGATGCCATCAACAGCTACGATAAGACTATTTGAAGTTAAACTCGGAAGAACAGTTTCATCTCCCATTCTATAGAGTTGTATTTCATTTTTAAGATTGTAAGCAAAAAAAATTGACGTGGCTTTGGAAACAAAAGGCGAAGCAACTTGCATGGCTTTCCCTAACAATTTTCTTTTACCCATGGATAATACGTCTTCATTAAAGAGAATAGTGAGCACTTTTTTGTTTTCCAAGCCTAAATTCTTTTCAAGTAAACTGGCATCGGAGGCTAAGTTTTTTCCTTGAGCGAACAGACTATTGGATAGACTTCCAAAAAATAGACTGCTAGTCATTAATCCGAAATTAATGGCCACTTCATCAAAATGACCTTGAAGCAAAGCCGATAAGGTATCTTTGGTCATAAGTGCTGAGCTTATATAGCGGGATACCTGTTCTATTTTTTTAAAATGAGCTTTAATACGTGAATTACTGATTTCTTTAATTCTATCTTGATCTGGCTCTGATAAGGCACAAACACTCCTCTTTAAACTATGGGATGGACAGCTATCGTAATTGGAAAGCTGATTGCCAAATATTTTCATCTTTAATTCATAAAGAAGTTTTATTGCTTGTTTTTGATTTGCTTTTTTTGAAGGAATCGTTGAATAGCGCTTCATCTTCAAAAGAGGATTTTTCATATTATAAAAATGATCCAAAATGTACTTAATATTTTCCTTAGACAGGATTTCTATCTGCCATTTTTTTTCAATATAGTTAAATATTTCAGACAAATTAAAAAATGAGCCTAATTTGATATAATAAGCTACCGCATCGCCTAAAAACCTAAGGAATTTTTCTTTGGGGTACTTGAGATAGGCCAAATCAATAAAATAATGGCAATATTTTACATTCTGCAAAAGCAGATTATCAAAAAATGTTTTTTCTGGATGGGAATACATCACTTTAGATATTAACTCTGTGTGCTCAGACATATAGAGAAGAAAATGAAGATAATGAAAAACACTTTCTTCATCTTTTTTGAAAGTAAAATGCCAAAGCCAAAGTAAGTGTTGGGTTTTTTCGACTATTTCTTTAAATTTTGGTTGATTTTGTTCGAGATCAATCCGTATGATTTGTTGAACTAATCGATGAATCGTATACTTACCCTCATTTTCCAAATTAATCATGGAATAACTGCTCAGCAAATGCATAATGGTATCTAAGTCATCAATTGTTAGCTCGCGATTGATATGATTGAAATAATAAAATTTTTTACTTGTAATAATATCTGGGTATAAATAACCCATAATATTTAAAATTTCTATTGCATGGTTGCCCAGTGGATCTGCTTTAATTTTATCTAGCGTAATGAGCCAGGTTGTAAAAACTGTCTCTAAATAGGGGTCATTGGAATAATGTGAGAAATCAAAATTTAATAATTCTTTGGTTTTTTCTTTATAGAGTTCGATGTAATGAGAAAGAGAAAAACTAGTATCGGTGTTTCTTCTCAGTTTGATATAAGCGAGTGCTTGTTGTAATGCTAAAGGTAGGCCTTGAAGCAATTGATGTAATTCCTTTATTCTTTCATACGGAATATTATCACCTAAATCCAATGATTTTTTAATGAGTTCTTTGGTTTCTAGTTCCGAGAAAACATTCAGTGTCATAATAGTGGCAATATTACTCCAATTACTATAGCGTGAAGTGATTAACAAACTCGGTTTATTGCCAAGCATAGACTTAGGTAAATAAGCTTCTATGGCACGGTAATTCTCAACATTATCAAAAATAAATAGACTTTTTCGGTCCGAAAAATACTCATAAACCTCTTCTACAATCTTTTCCAGCATTTTTTCTTGGTTATAAGAGTCCTTAGTTATAATTTGTAACTTTGCAGTTAGTTTGTTGAAAGAATACGCTATATTTTCCTTAGTTTCTGCATTAATCCATAAAACATTATGATCGTAATTTTGCGCATAAAGCTCAGCATAGCGTAATGCTAATTGAGTTTTACCTATTCCCCCTAAACCATTAATTGATAATTGGGAACCGGAAGTTTGTGATGACTCGCTATCCGGTGGACTTAAGACCCCCGGAATGGGAGAAATAGATAACATAGACCAAGAAGGTACGATGGCGGTTGTTCTTTCTGAGATTAAGGTACGATGCAATCTCTCAAGTACTTGAATTCTTCCACTGAAGTTTTTAACTGGCTTTCTTAAGTCGAAATAAATAGGTTTTTTACTTAAAGGTTCTCTATTCAAAATGTGAGGGGGGTATCGATTCGCAATTTTATCTAGAATACGTCGTGCTTCGACTGGATTCGTTTCTTTATGTAAAACATAACGATATCCTTTTGAAATAAAATGAAAAATGCTTTTTTCCTGGAGAAATTGGTTTTCTGTATACTTATTTTTTAAGTTTTCTTTCAATTCTCCATTTTCTTCCTGTTCCCAATCTAATAGTCGACGATAACCATATGCGTTGTTAGATGCAGGTTTGAAAGCATAAAATTTATGAGATTGGCCCTTTTTGTCGAGATCAACTAAACCTATTTTTTCAAATAAATTGGCGGTATTAATAGCTTTTTCGTTGTTATCTTGTATGGTATATCCTGAAACGCGTAGTCGAGCTCGTTTAACGTTAGGATCAAAAAATTTTTCTGATGGCCCTTGTAACACACTTTTTTCTATCAGTTCCTTGGAAATAATCTTATCTAAGTTGGAATATTTATCTATAGCGTTGAACAGCCGTCCTACAGCATCCTCTGCTAATTTTTCCATCGCAACCTTACTGCCGGCCTTATCGGTTACTGCTACAAACTGACTTTCAAAACTTTGGAAGATATCAACCGCCGACTCAGATAAAATAGAGTTTAAATAATCTGACTGAATTTCAGAAAAAATTTTGGTAATTTTTTGGGCTTTATCTTTAGAGGGGTAAAATTTACCGCTAATCATTCTCAGCGAAGCCACCAATGAAGGAATTGAACCCACAAGGCTTTGAGAAATACCTATCCCTAATAACGCACCGCTTAACCCTGTTTTTAATTCAGTTTTCAGGCTTTCCTCTGTTAAGCTTTCTCCTTTGGCTAACAAATGATAGGCACCCAGTTTTTTTACAAAAGCACTCATAAAAGTTTCGACAAAAGTCTCTAATAAAATCGTTACTTTTTCTTTTTCATCGTTAAATGCTTTAAATCGTTTAAGATCAGGTTCAATGTTAGTGGGTAACGCTTCTTTGATAGTAAGGTCTTGCGAAAACAGCGGATGCCGTTCACGCCAAACAGAATCAGCACGAAGTTTTTCAGCAAAATATTCCCTTCTTGTATCAAAATATTCTTTACTGCGTGATCGTTTCAATTTATTAATTATCCAGTGTATGGATTGATCCTGGTCAATCATCTGATTCAGATCAGCGGCATTTTCGAGCGCCCATAAACCGCAATTGGAGTTATCTTTTTGTTGAATAAATCCAGGACTTAAATTTATTAATGGTTGTATTAAAAATCGATTAAATAGCAGTTGAAAATATCTTGATGGAATGGGATTATTTTTTGAATCTGTATAATAGCCCACATACTGATCATTTTTATAAGAAATAGCCAATGTCACCCAATGTAAATTTTCTAAATTAATAATTAAAGTAAGACGAGACTCAGTGAATTGATTAGCTTTAACTTTTAATTGAAATGACTCTAAGGTAATTTGCAATTGTGACATGGAGCCTAATATTTCAAATTCAGCATTGCTCTCTCCATGGTAATTGTTATATTCTAAGCGAGCGATCTCAGCGATATCCTCTTGGCTTAACCAATAGCTATACTGGTTTTTTACTGTTGCTTCCACAAGCGTTTTATCATCGCCTGCTCGCTTAATGCGAGAGTTTAAGAGATTGTGAATTAAACTATTATTAAAATGATTTTTTTTGATAGTGGCTGATGAATAGAATACGTTGCTTTTACTATGAATAAGTAAAGGCTCTCTAGCAGTTAGGTTAAATATCTCATGACTTGAGATATTTAACACATTTTGATCATGAAGCGGCGGATGTCCATTTTTTTTTATTTGCATTATTATATTTCCTTTTTTAATTTAACGATCCTATTTATAGTTACTCAGACGCTCTAAATAATTAGTACGAAAGCCTTGGCTAATTAATTTACTGAAGTCTGATGGTGGTGTCGATACCTTTTTGGAAGAAGTTGTGTCAGTATTTACTTATTTTTTATTCTGATTGTTGGTGAAAATTTAATATATAAATTTAAATTTTTGAAGTTCTAAAATACAAAAAATCCGCATTATTTAGTATCGCAGCCAATCTACTGAAAAAAATTATTAATTATTTCGCAATTGACTGTATTTTGTTTAGAAAGAGAAAAGTTATTGGGGCTAAGTCTTTGATTTAATTGGTGCCAACGAGACGAATCGAACGTCCGACCTACTGATTACGAATCAGTTGCTCTACCGACTGAGCTACGTTGGCAATATTCTAAAAAAAGCCAAATTGTAGTCAATTTCAGTGTGATTAGCAATTTCATCTTTAAGCTATTCATAATATTGGCTAAAGTAAATTTCTCTCTAGACGTAGGATCTGTATATCTATTGAATCTACAGGAAGTTTTTTTAAAGATTCCTAATCGTATAATTGACCTTGTTGTAGGATTGGCGTGCCTCAAGAAAGCAAAAAACTGAGTCCAATGATTAACTTTATGATCTTAATACCTATCAATTAGATTAAAGAGAATTATGAAAAGAATTTCAGCTTTTTATCTTGGGGCAGGTTAATTTTTCCCAATGACTCAATAAATTAAATCTTTTTTAATAGAGTGGGCACTGGTTTAAACAAGTATGGCTTGTTAAACTAGGGTATCTATTTTATAAGGCGTAGTTTATGTATTTAATCAAAGGAAAGCAAAAGGGTCTAACTTTACTTGAGCTCATGATAGTTATTGCGATTATTGGTATTTTAGCTGCAATAGCCATACCCAGTTATCAGAATTATAGTAATCGAGCTAAGTTTGCTGAAATTATTCAAGCGACTGCGCCGTTTAAGTTGGCAATTACTACCTGCGTGCATGAGCATGATAATTTAGTTGCTTGTGGCACACCCGGTCAAAATGGAATTCCAGATAATTTTAAATCAGAAAATCAAACTAAAGGCTATGTTGCGACGGTTGAAGTGGGTAAGAGCGCACAGATTATTGCTACCTCTCAGAGAATTCGTATTAATAAAATTGATCATTTTACATATATTTTAACACCTATTGATCAAACAGATGGTCAATTACGCTGGGACGTCAGTGGAACTTGTATACAGGCAGGCCTATGTAAGGCAGAGTAATTAGATGCTTACTCTGATAAGGGGTAAGTGACTTCATAATCAATCAAATAGGCTATACAATCCTAGAGTTTAGTTTCTTTTCAGTTTTGACTATATTGTAGGTTCTTTAAGCATGTTATTCTAAGCCTATTTAAATTTAAGACTAAACAGAGCCTCTATTGAGGTTAGATAACATGACTGACTATAAAAATACCTTAAATCTTCCTCACACTAAATTTCCAATGAAGGCCAATTTGCCGCAGGCAGAGCCAGCTATTTTAAAGCAGTGGGAATCTTTATCGCTTTATAAAAAATTACGCGAAAAAAATCATGGCAAGGCCAAATATATTCTTCACGATGGTCCCCCTTATGCGAATGGCCACATTCATATTGGGCATGCGGTGAATAAAATTTTAAAAGACATGGTTCTGAAAGCAAAGACCATGAGTGGTTTCGATGCTCCTTTTGTTCCAGGTTGGGATTGTCATGGGCTACCTATCGAGCTAAACGTTGAAAAAAAACTTGGCCAAGTCGGTAGTAAATTAACAGCAAAAGCTTTTCGGCAGGCTTGTCGTGAATATGCAAGCCAACAAATATCGATTCAACGCGAGGAATTTAAGCGGTTAGGTGTGCTTGGCGATTGGGATCATCCTTACTTGACTATGAACTTTCAATTCGAAGCGAATATTATTCGCGCATTAGGCCAAATTATTAGCCGAGGGCATCTGCAACAAGGATTTAAACCCGTGCATTGGTGCGTCAATTGTGGATCCGCTTTGGCAGAGGCCGAGGTCGAATATGCGGATAAAATTTCACCTGCAATTGATGTACGGTTTAGCGTGATTGATGAGAGTGATTTTTTAAGTCGAATACCTGCTGACGCAGGTTATGGACCTATAGTAATCCCCATATGGACCACAACACCTTGGGCTCTACCCGCTAATGAAGCAGTTACTTTAAATCCAGATATTGAATATGTTTTGGTGCAAACTGAGAGTGAACGTTTATTAATTGCTGAGTCTTTATTAGTAAGCTGTATACAGCGTTACCAAGTAACGGATTATAAACATTTAGGTAGCGCGACAGGACAAGTTTTTGAAGGAGTTATACTGCAACATCCTTTTTATCATCGACAAATACCCGTTATTTTAGGTGAACATGTTACTACAGAAGCAGGTACGGGCGCGGTACAGACTGCGCCCGCACATGGTGTTGAAGATTATAATGTTGCTCAACACTATGGATTGCCATTAATTAATCCAGTTGGTGGCAATGGCTGTTTTTTACCGGGTACTGCTCTATTTGAAGGGGAGCATGTGTTTAAAGTCAACCCTTTAGTGATCGATAAGTTAAGAGAGTCCAAAAATTTATTGAAAGAAGAAAATATTAAGCATAGTTATCCACATTGTTGGCGCCATAAGACTCCTTTAATTTTTCGTGCGACACCTCAATGGTTTATTAGTATGGAACAACAAGCCTTAAAGGAAGATAGTTTAGCCGCTATCAAGCAAGTTACTTGGATTCCACAATGGGGAGAAGCGCGTATTGAATCCATGGTTAGCAATCGGCCCGATTGGTGTATTTCTAGACAACGAAGTTGGGGGGTTCCTATTCCTTTATTTGTACATCGTTACTCTCGTGATTTGCATCCTAATAGTCTTAGCTTGTTAGAACAAATTGCAAATCGTGTGACAGAGATAGGGATAGATGCCTGGTATGATTTAAATCCAGAAGAAATATTAGGTAATGAAGCAAAAGATTATGAAAAATTAACCGATTGTCTAGATGTATGGTTTGACTCAGGCGTCAGTCATTATGCCGTTTTAATGAAAAATCCTGCTTTGGCGTGGCCTGCTGATCTTTATTTAGAAGGTTCTGATCAGCATCGAGGTTGGTTTCAATCTTCTTTATTAACTTCTGTGGCGATGAACGTCCAAGCGCCTTATAAGTCGGTTTTAACACATGGATTTACTGTGGATGAAAAAGGCCACAAAATGTCTAAATCCTTAGGGAATGTGGTTGCACCAGAAAAGGTTATACAAAGTTTAGGAGCGGATATTTTACGTTTATGGATTTCTTCAACCGATTATCGTAAAGAAATAGCTGTTTCTGATGAAATTTTAAAACGTACGGCAGAAGCTTATCGGCGAATTCGAAATACGATTCGTTTTTTATTAGCCAATTTACATGACTTTGATCCAGCGGATGCTGTGCCAACGAGCGACATGTTGTCTTTAGATATTTGGATCTTAGAACGGGCAAAATTATTACAACATGAGATCATCGACGCTTATGAGAATTTTCAATTCCATACCATTTATCAGAAGCTACAACAATTTTGTATTAGCGATTTAGGTGGCTTTTATTTAGATATTATCAAGGATCGTCAATATACGTTACAAAAAGACAGTGTCGCACGACGTTCTGCACAAACGGCACTTTTTTATATTGTTGAAGCAATGGTGCGTTGGTTAGCGCCCATTTTAAGCTTTACGGCAGAAGAAATTTGGCACTATCTTCCAGGGAAACGGGAAGATAGTGTATTTTTAAATGAATGGTATTCCTTATCTTTTTCGTTCGCAGAAGATCCATTACAAACAATTTATCAGCAAACTGATCGACAAACTTACTGGAATAAGCTCATCCAAGTTCGTAATGAAGTTAACAAAGTGATTGAAAAATCACGTATCAGTGGTGAATTAGGTTCTTCATTGGAAGCGGAGGTTGAACTTTATGTCAAGGAAGATTCTCAACTCTATAAAATACTCTCTGCTCTAAAGGATGAGCTTAGATTTGTATTGATAACCTCTGATGTAAAACTATTGATTTCCAAGCCACTCAAACAGGTATTCTTTACTATCAATGCTGAAGAATTAGGAATAAATGTTATTTCTACGGTAGGGAAAAAAACAAAATGTGCTCGTTGTTGGCATCGACGTTCCGATGTAGGAAAAGCCCCCGAGTATCCTGAGATCTGTTTGCGCTGTGTTGAGAATCTTCCCGAAGGGAAAGGAGAACAGCGAATCTATGCTTAAAATCGAATTTCCCCCCCAACCTATTTGACTTATGCAAGAAAAAAAAATATCTCAGTTAGTATGGCTTTGGTTAAGTGCATTCATTATTGCTCTCGATTATTTAAGCAAGTTGTGGATGACACATTGGTTAGATCAGGCTAGCGTCATTCCGGTATTTCCTTGCTTAAACTTTATATTGACGCACAATTTTGGTGCCGCATTTAGTTTTTTAGGTCAAGCGGATGGATGGCAACGATGGTTTTTTTCAGCAATTAGTGGAATTGTTAGTATTTACTTAGTACGCTTGCTTTATCGCGGAGGTTTAAGTAATTGGGTAGCATGCGCGATTGCGTTGATATTAGGTGGAGCGATTGGTAATTTATACGATCGGCTAAGTCTAGGTTACGTCATAGATTTTATTGATTTTTGTATTGGCCATTGGCATTTTGCTACCTTTAATTTGGCTGATACAGCCATTTCTATAGGTGCTGTTATCTGGATCATTGCTAGCTATAAATCCGGAAAAAAATAATGATAGGGTCTACTAAAAATAGGCTTATTAAAAAACCACTGGGTGTGTTTAGTTTAGCCATGATGAATGTCATTGCGGTTGACAGTTTGCGTTCATTACCTATCGCGGCTCAATTTGGTTATGCCTTAATATTTTTTTACTTACTTGCCGCATTGCTGTTTTTTATTCCGACAGCGTTAGTTACTGCTGAATTAGCTACTTCTTGGCCGAGCACAGGGGGTGCGTATATATGGATTCGCACTGCGTTTGGTGTGCGATGGGGTTGGTTTGCGATTTGGCTGCAGTGGATATACAACGTTGTTTGGTATCCAACGATATTGTCTTTTGTAATAGCGGCCTTTGCGTATTTAATTGATCCACAATTGGTACAACATAAACTCTATCTTTTAAGTACGATATTAATTATCTGGTGGCTGGTTACGGCTTTAAGTTGCTTAGGTTTGCGTGTTTCGAGTTGGCTTAGTAGTATCGGCGCTTTAGTAGGTACTTTAATTCCTATGCTTTTTATGATTGTGTTAGCGCTCATTTGGATTAAAAGCTCACGTCCATTAGCGATACATTTTTCCTCGTATTCATTTTTTCCTAGTCTGAGTAATTTTAATAATTTGGCCTTTTTAACGACTATTATTTTTGGTTTAATGGGCTTAGAAATGTCTGCTGTACACGCAGGGGATGTACATAATCCACAGAAAGATTTTCCGCGAGCCTTATTTTGGTCAGCAAGTTTAATATTGATAAGCTTGATATTGGGCTCTTTAGCTATAGCGCTTATTGTTCCAGCAAATCAGCTTAGTATATTGTCGGGTTTAACGGAGGCTTATGTTGCTTTTTTTAGTAGTTATCATTTGTCCTTTTTTATACCGATCACTATTTCTTTAATTATCATAGGAAGTTTGTGCAGTATTTCTACCTGGGTCATAGGTCCTACGCGAGGTTTGCTGATTGCTACATTCGAGAGCCAAATTCCAGGCTTGCACTGGTTGCTTAAAGTTAATCGGTTTGGTGCACCTATAAGCTTATTGCTAGTTCAAGGTGTTCTAGTTTCTCTATTAACGAGTCTTTTTATACTGATTCCTAGTGTCAATGAGACCTATTGGTTATTAAGCGTTATGACGGCACAATTGGCAGTATTATTTTATATTTTTTTGTTTTTAACCGCATTACGTTTGCGATATAAAGAGGCAGGCAGAAATCGTGCCTATCATATTCCAGGAGGCCATTGGGGGATTTGGATAGTCTGTGGTGCGGGTTTAGTAGGCTGTTTGATTACATTTATACTCGGATTTTTTCCTCCTAGTGGTATCGAAGTGAGTAATCTACTAAAATTTGATATGATTTTGTTAGGCGGCCTTTTGTTATTTTGTTTGCCAGCTATTATCTGCGCTGGATGGGCTTTAGCTTTAAAAAAGTGAGAATAATAACAAATTTGTTAATAATTAGAAGAGGTTGCTGATGATAAGCGCATTAGAAATTCATGGTGTGCCTATCGAGTGTATTAATCAAGCGGCCATAACTTACCATGTTCCAGCGACTTTAATTCTTTCCGTTTTAGCGATAGAAAATGGGAGGAAAGGTTCGGCTTCGTCTAATCAAAATGGGACTTTCGATTATGGTCCTATGCAAATTAATTCAATTTGGTTATTAAAAATTCGACGATATGGTTATACGCAGTATCAGTTGCAATATGATCCTTGTATTAATGTTAAGGTGGGTACTTGGATACTGAGCCAACATATTGCAAATGATGCAAGTCCTTGGCGAGGAGTAGGCAGTTATCATTCACATACCGCTCGATTAAACCATAATTATCAAATCAAAGTCTCTGAAGTCTATCGGCTTTTAGCGAATTATTTGTCTCATCCGAATAACTCGACATTATCTGTGGCTTAAGATTTAAATTTTTAATCTTAGATTAGAATCGATATGCAAAATTTTTTTCATCGTTGTTTTTTGCGAAGCAATCTAAACATCGAAAAGATCAAAAAAAGATGCCTTCTTATTGATAATTTATTTTTTTATGCGTGTTTTAATCATTAAAATGTCCTCAATGGGTGATATTATTCATACATTACCTGCAGTTACTGATGCGATTCAGGCTATTTCGAATATTCAATTTGATTGGGTAGTGGAAGAGTCTTTTGCAGAAATTCCAAATTGGCACAAGCAAGTCCAACAAATCATTCCTATCGCATTACGGCGATGGCGAAAAAATATCTGGCAAGCGGTTCAAAATGGAGAAGTAAAGCAATTTTATAAACAATTATCTGCCCGGCAATATGATATTGTTTTAGATGCGCAAGGATCTATTAAAAGTGCAATTACGACGCGATTAAGTCGAGGTTGTCGCCTAGGCATGGATAAGCATTCCGTTCGGGAAAGTTTAGCCTATCTGGCGTATCAGCAAACCTTTTCTGTGCCCTGGCAGCAACATGCTATTGATCGGTTACGTCAATTATTTGCTAAAGCCTTAAAATATCCTTTACCAAAAACTCGACCTGATTATGGTATTAATAAAGAAAATTTAAGCCAAGCTAAAATACAATTACCAAGAGATTACCTGATATTTATACCTAATACGAGTTGTTCAAGTAAACATTGGCCCAATTATTCCTGGTCTTTACTCATAGAAGAAATGACTCGTCAGAAAGTAAGCGTTTTTATTCCTTGGGGGAATGAAAATGAAAGAAAAAATGCTAATCGATTGACTAAGAAAAACCGTCTAGCACAGGTATTACCTTACTTAAGTCTCAATGAGTTAGCGGCAGTTTTAGCGAATGCTAAAGCAGTCGTTGCAGTAGACACTGGATTAAGTCATTTGTCTGCAGCTTTAGGCATTCCTACGATTGTTCTATATGGTCCAACTAACTCTTCATTGATAGGAACCATAGGTCTTTCACAATGTCATATCAAAATGGCAGTTAATGGGAGTAGTAAACAAGATAATAATACCATTGTTTTAAAAAAAATAACCGATAATTTGCGGCAATTTTTGAAACTTTAATTAGCTTAGACTACATAATTTTTAATTTCTAAGTGTTATTTTTTTCGATAAACCGATCAGTTTTTAATTTTATGCAACCATGAGGATTGCGAGTTGATCAGTAACACAGACAAAAATTCAAGTGCGAAGCGTATTCTAAAAATTGCTATTCCAGCACCTTTACATCAATATTTTGAATATTTGGCTCCAGCTGGCTTTCCATTAACGCCATTAAAAAAAGGTTTACGTGTACTCGTGCCTTTTGGTAATCAGAAAAAAATTGGTTTTTTAATGGAAATAAGTGAAGAATCAGTTTGGCCAAAATCTCAGCTTAAACAAGCGCTTGCTATTCTTGATGAAACTCCGCTTTTACCGGATTCTATTCAAGAGTTATTAGAATGGACAAGTCGATACTATCATTGTCCTATCGGTGAAGTGTTTGCTAATGCTATGCCGCAGGTATTGCGCACAGGAAAAGACGCTAAAAAACTTAAAAACTCCGTTAAAAAACGAACTAAAGAAATTAACAGAGACGAGCTCACGAATCATTCTGAGAATAATTTAAATTTATCGGATCAAATTCGACTAAATAATCATCAGCGACAGTCTATTGAGAGTATTGTTAATTCATTAGATAAATTTCAAGCGTTTCTTTTAAATGGCGTGACAGGAAGTGGAAAAACAGAAGTCTATTTGGAAGTGATACAAGCCGTACTCGATCGAGGTAAACAAGCATTAGTCTTAGTTCCAGAAATTGGTTTAACACCGCAAATGTTAGCGAGATTTCGAAATCGCTTTTCAGTTCCATTGGTATTGTTTCATTCTAAATTAACCGATAAGCAGCGCTTAGAAAATTGGTTACTCTCTAAATCAGGTAAAGCATCTATTATTATTGGTACACGCTCAGCTTTATTTACACCTTTATTACATCCGGGCGTTATTATCATTGATGAAGAACATGATAGTTCTTTTAAGCAGCAAACAGGTTTGCGTTATCACGCTCGAGATTTAGGCTTAGTTCGCGGCCGTTTAGAAAACATCCCGGTCGTATTGGGTTCAGCGACGGCATCTTTAGAAAGTATTTTTAATGCTAAGCAAAATCGTTATCAAATATTACACTTACCTGATAGAGCAGGACTCGCTATTCAACCTAGCTTTCATTTTATTGATTTACGTCAGCAAAAACTTGATCAAGGATTTTCTCCCGCATTATTACAAACCATGGAAAAGCATTTGCAAAATCAAGGTCAAGTACTTTTATTTTTGAATCGACGTGGCTATTCACCAGTTACTATTTGTCATGATTGCGGTTGGACAGCCGATTGCCAGCGTTGTGAACAAAAAATGAATTTTCATCAAAAGCCGGCTCACTTACAGTGTCATTATTGCGGCTATCGGCGTCCTTTAGATTCGCGCTGTCCTGACTGCCAGGGTCAACAATTACTTGCTTTGGGTCAGGGTACACAACGTTTGGAACAAACCTTAAAAAAATACTTTCCTGATATTGGGATTGCTCGAATCGATCGAGATAGTACGCAACGTAAAGGAAGCTTAGATAAATTATTAAAAAATATACATGAAGGTGAAAGTCAGATTTTAATTGGAACACAAATGTTAGCGAAAGGTCATCATTTTCCAAATGTGACTTTAGTGGGGATTTTAGAAGCAGACAGTGGTTTGTTTAGTGCGGACTTTCGTGCCTTGGAACGTACCGGCCAATTATTAACGCAAGTAGCAGGCCGATCCGGGCGAGCCGATAAACCTGGAGAGGTATGGATTCAAACCTATCATCCAGAGCATCCTTTATTAAAGCATTTGTTAGAGCAAGGTTATCTTAGTTTTAGCGAACTATTATTACAAGAAAGACGGCTCTCTCTATTACCTCCTTACAGTTATTTGGCACTGATACATGCCGAAGCCTTAAGCTCAGCCTATCCATTTGATTTTTTAAATGAAGTAAAAAATCAGGCTAAATTAGTGGGGAAAGAAATCAGCCTATTAGGGCCAGTTCCTTCTTTATTACCTCGTCGGGCGGGTTATTATCGTTGCCAATTATTGTTACAGGCAAAACAGCGTAACACTTTACAGGGTTTATTAGAGCAAATTATTAAACCCATTAGCCTTTTTGCTAGTAGTCGTCGAGTTCGTTGGTCACTCGATGTCGATCCCATCGAGCTTTTTTGATTAAAAAGGCTTCTTTTGCATGAAGTAAAGCGCTAAAATACTGTCAAATAATGAACTAAAAAGTAATTTGTTTATGACTATTAGTGTGTTTGATTTGTTTTCCATCGGTATAGGTCCATCGAGCTCGCATACCGTAGGCCCTATGAAAGCTGCTTATGCTTTTGTCGAAAAACTAGCACTCGATCGTGAATTATTTAATGAAGTAAATCGTTTGCAGGTTGAACTCTTTGGCTCGCTAGCGTTAACCGGCCGAGGTCACGGTACAGATATTGCGGTTTTAAATGGCCTGGAAGGGCAACTTCCTGAAACAGTTAATCCCGATGAGGTTACTCCACGAGCCAAGACAATTTTTGAACATTGTAAAATTCAACTGGCGGGAAAAAAAAGTATTTCATTTTCTCAACAGACCGATCTATTATTTTTACAAAAAGCGTTACTTCCCTTGCATACTAATGGCATGCGTTTTAGTGCCTTTAATCCACAAGGAGTTCTTTTAAACAGCCAAATTTATTACTCCATCGGCGGTGGTTTTATCGTTACTGAACAAGCGTTTGGTCAGCAGCATAAAGATGCTGTTCCGGTGCCTTATCCTTTTTCTACCGCCATAGAGTTGTTTAATACCTGTAAAAAAAATAACTTAACGATTTCAGAGCTTATGTTAGCTAATGAACAACAATTAGCACCCGATAGAGAGTTACGCACTGATTTATTGAAAATAGCCGATATTATGCAAATCTGTGTGGATAACGGTTGTCATACCCAGGGAATATTACCGGGTGGGCTGAGCGTCAAACGTCGGGCACCGGAACTTTTCAGCAAGATGAATAATAAAACCATATCGAAGTTAGGGACGTGTCCAGACTCATTATTATGGCCAACTATTTACGCGATGGCGGTTAATGAGGAAAATGCTGCGGGAGGGCGTATAGTCACTGCGCCAACGAATGGAGCTGCGGGTATTATTCCTGCGGTATTAACCTATTATCGCCGGTTTTATGACGAAGTGAACGAACATTCCATCACTGATTTTCTATTGACGGCAGGTGCTATTGCCTTACTTTATAAAATGAATGCATCGATATCCGGTGCAGAGGTTGGCTGTCAGGGGGAAGTCGGTGTTGCTTGCTCGATGGCGGCAGGTGCATTAACGGCAGTTTTAGGTGGTAGTTTAGAGCAAATAGAAAATGCCGCTGAAATGGCAATGGAACATCATTTGGGTTTAACGTGTGACCCAGTTGCAGGGCTAGTCCAAATTCCTTGTATCGAACGCAATGGTGTCGGTGCGGAGAAAGCGATTAAATTGGCGCATTTAGCTTTAATGGAAGATGGGAAAAATAAAAAAGTACCTTTAGATAAAGTTATCGAAACTATGTTTGCCACCGGAAAAGATATGATGGCGATTTACAAGGAAACTTCTTTAGGTGGTTTGGCAAAAACTCTCGCTGTGAATATCCCCGAATGTTAGCGTCTTTTTTGTTATTTTCTTTTTAAGGATCGCGCTTTATACAGTGCATGTAAGGTCAAAATAGGTCCGGAAAGAGCATAGCAGAAAAAGATTAGAAATAATATTTTAGGTGGGTCGAGTGAAATACCCACAAAAGCTAATACTACCAATAAAATAGCCACAAAAGGCACACGTCCTTTCAGATCAATTTCTTTGAAAGAGTAATAACGCACATTACTGACCATTAGAATTGCAATGAGTATCGCTAATACGGCAGTTATCATACTAACGCCATCACCTAAAATTTCTGAATCAACACACAACCATACCATACTGGCTAAGACACCCGCTGCGGCAGGGATAGGGAGTCCTTGAAAATAACGTTTATCAGCTATCAATACTTGTGTATTAAAACGCGCTAAACGTAATGCTCCAGCTGCTGCAAATATAAATGCGGCTAACCAACCTAATTTACCTAATCCTTCTAAAGACCAACTATAAATAACTAAAGCGGGAGCGACACCGAAAGAAACCATGTCTGATAAACTATCTAATTCGGCTCCAAAAGCACTTTGCGTGTTGGTTAGGCGTGCAACACGACCATCAAAAAAATCCATAATCATCGCAACAAAAATAGCAATCGCCGCATAATTAAAATAACCTTCCATGGCAATGACGATGGCATAAAAACCTGCGAATAAACCGGCGATGGTAAACAAATTTGGCAGTAAATAAATTCCACGGCGACGGTAAGCTAATCTTTCTCCGTCTTCATGATCACCATGGTGACTACCTTTTTCATCAGAATTAGCCAATTTTTCTTCAACAGGCTGGGCGAAAAGTTTTGTGTCATTTGGGTTATTCATTAGGAATTCCTTGCAAGGATTTTAATCTATAAATGATCTCAAGTGCTTTTTTGGGAGCTAATTGATCGGGATCTACTTGGTCGAGTAGGTTCATAATATCAGGGTTAGCAGAGAGTTTCTGTAAGGGAAGTGGGTTTACTTTGTTGTTGTGGTTAGTTACGGAGTTTTTTTCAAGTGCGGTGAGTTTTTCTCTGGCGCGCTGAATAACGGGTTTAGGGACGCCTGCTAATTGCGCTACTTGTAATCCATAACTTTGATTCGCAGGTCCTTCCTTGATAGTATATAAAAATACGATGCTATCGTTATGTTCTCTTGCTTCAACATGACAGTTCTTTATGACAGAGTTTTCTTCAGCCAGGCCTGTCAACTCAAAATAATGAGTTGCAAATAAGGTATAAGCTTTAACATACTTTGCTAAATACTCAGCGCAAGAAAAAGCTAAAGCAAGTCCATCAAAAGTACTGGTGCCGCGTCCAATTTCATCCATAATAATTAAACTTTGCTTCGTTGCATTATGCAAAATAGAGGCCGTTTCTGTCATTTCTACCATAAAGGTTGAACGACCACTAGCAAGATCATCAGCTGCTCCGATTCGGGTGAAAATACGATCAATGGGGCCTATCGTAGCGCTTTTTGCTGGAACAAAACAACCTATCATTGCTAATAAACAAATTAAAGCAGTTTGGCGCATATAAGTTGATTTTCCACCCATGTTCGGACCAGTAATGATTAATAAGCGTTGTTCAGGATCTAAATGACAATTATTCGCTACAAAAGGGGTATCTAAGGAGTGTTCAATAACTAAATGTCGACCTCCTTCAATATGGATACCTGGATTTTTACTTAATCGAGGACAGGTTAAATGGAGTGTTGTTGCACGTTCTGCAAAGCATATCAGCACGTCTAACTCGGCTATGGCATTGACGGTTTTTTGTAAATCTGCTAGATAAAAAGCTAATTGATCGAGTAATTCATCATAAAGTTTTTTTTCCAAACTTAACGCTTTAGAACGAGCGCTTAAAGCTTTATCCTCAAATTCTTTTAACTCAGGTGTAATAAAGCGCTCGGCATTTGTCAGAGTTTGCCGACGAATATAATGTGGTGGGACGTGTTTGGATTGCCCTCGACTTATTTCGATGTGATAACCATGTATCCGATTAAAGCCAACCTTCAACGTACTAATGCCTGAAAGCGTTCGTTCACGTTTTTCTAAATCAATCAGATATTGCCCAGTATGTTCACTTAGGTTTTTTAATTCATCAAGTTCAGCATGATAACCTTTTGCGATCATACCTCCTTCACGAGTAACAGCAGGAGGATGTTCAACAATTGCTTGCTGTAATAAACAAAATAATTCTGGAAAGGTTTTTATCTGTTGACTTAATGAAATAAGTAATTCTGATTTTTCATCAGGCGCTTGAGTCTTTAAACAAGGGCCAAGTTTATTATGAATATCTGGCAAAATCGCAAGACCCCATCGTAATTGACTTAAATCTCGTGGTCGCGCCGATTTTAATCCAACTCGTGTAATAATACGTTCGAGATCACCTAGTTGTTTTAACAACGAGTGTAAACTTATACAGGATTGTGTCGCTAATAAATTTATAATAGCGGTTTGCCGTGATTCTATGGTAAATACCTTACGTAAAGGCCGATGCAACCATTGATTTAGTAAACGACTTCCCATGGGAGTGGCTGTTTTATCTAAAATAGACATTAGAGTATTGCTTTTTTCGCCTTGTAAATTAAGCGTTAACTCTAAATTACGTCGGGTAGTTACATCTAATACGATACTTTCTTCGCGCCTCTCTATGCGAATCGGCTGAATATGGTGTAATTGGGTACGCTGCGTGTCTTTAACATAATTTAATAAACAACCGGTTGCTTGTATGGCTAAGGGTAAATCCTGACAACCAAAACCACTGAGATCGCGTGTTTGAAATTGTTGGGTTAATAAATGAGTGGCAGTGTTGAAATCAAATTCCCAGGGCGGGCGGCGTCGAATTGTTTTATAAGAGGTTAATACATCTTCATCTTTATATTCTTCGCTAATTAATAGTTCAGCGGGATTAAGTCGTGCTAATTCACTGGTAAGTGCTTCTTTACCATTAATTTGTAAAATATGAATTTGGCCACTCCCCATGTCAAAATAAGAAAGTCCAAATTGTTCATCGTGGTTATATAGTGCAAGTAATAGGCTTTGATTTTTTTCTAATAATGCTTCATCACTGAGTGTGCCTGGCGTAATAATACGTGTTACTTGTCTTTCCATTGGACCTTTGGAGTGATTCGGATCACCTATTTGTTCGCAAATAGCAATTGACTCGCCAAGTTTAACCAGTTTTGCTAAATAGTTTTCAACGCTATGAAAGGGTACACCGGCCATAGGAATAGCTTGGCTGGCGGATTGACCTCTCTTGGTTAAGGTAATGTTTAATAATTTTGCAGCTTTGATGGCATCTTCATAAAATAATTCATAAAAATCCCCCATGCGATAAAACAATAATTTATCACTGTGTTGAGCTTTTAGTTGCAGATATTGACGAATCATGGGTGTATGCTGGGATAAATCGGTGCTATTCTTCTTCATAAGACAAGACCTCGTGCAAAATCTTTGCTTCTTATTGGTTGTTTCATTAATTTTAACTTTCAGATTTTTAATTATTCGAGAAGTAAACGCTTTACAAAGCTAGAAATTAAATATCTTGAGAAAAATTCCTTTTTGACTTAATTAAGATAGTGTAACTAAAATATAAATTTAATTATACTCTCCGCACTTGAGTTTTTGTCTATTGCTAATCGCTGATTGAAAAGCTAGCTTGTTCTAGTTTAGATAATTGAGGGTTTTTGGTAATACATAAGAAAACATTAATTTTTTTGTCATTTATTTTTTCAGATAGTTCTATTTTAAGAAATTGGTAGAGTTGATAAGTTAAGGCTTCAATAAGTTTAAAAGAACGATCATCACAAAACTGTTGCAAATTATCTGCTAGATTGGCGTAACAGATCGTATTCATTAAATTATCATTAGTACAGGCGTCAAGTAAACGATCAAAACCAAGCTTTATTTGCAGGGAAACTTTTTGAGGTAATTGTCGTTCCTCGACTGAATTGCCTAATTTAACCAGTAAGTTAAGTTTTTCTAGTATCAATTGAGAGTTCATACGCGAAAAGCATAGCAAACTAGTGTGAGTTTGGCTACTATAACCCATTCTGCTCAAAAGCGGTGAGTTAAATAAAATAATAAGAGGTCCTTAATGAATTATATCAATAAAACGCTCTTGCCGGATGAAAAAGTTATCTATTGTAGTCACCCACACTGGATCATTATTTTTAGATCACTAATGGGTTTGATTTTAATTGCTGGATTTTTGATGATCGGAGGTTGGCTTACTCTATTGCTCATCAGTCTTTTTTCTTTATTAGGTTTAGCTACTTGCCTGTCTGGACTGATTGTTTACTATTCTTCTGAATTTGGTATAACAGATAAACGGGTCATCATGAAGTCTGGATTGATTACTCGCTATGCTTATGAAAATTCATTGGATCGCATTGAAGGGATAGAAATTAGCCAAAGTATTATGGGCCGTATTTTTGATTATGGATCAATTCGTATTCGCGGGGTAAGTGGGACCAATGAATTATTTTCTGCTGTTTGCCATCCATTTAGATTTCGATATAAAGTATTAGATGAAATTGAACGGCAAAAAAAAACTAAATAGCTTATTTGAAATTATTTTTCCATTGACGAAGATAAGTGAATATTTCAACGGGAGTGGCAAGTTTTTTACCGGTTCTTTTTTCTATACGTCTCTTTATTTCGGGATTATCACAACGTAAAAAAGGATTACTTAAACGTTCTTCAGATAAGAGACTGGGTACACTGGGCAGATTTTTTTGACGTAATTCTCTAGTTTTTTCTAAGCGTTCTTTGATATGGATATTATTGGGCTCTACTGCTTGAGCGAAGTGTAGGTTAGCCAGCGTATATTCATGACCGCAATAAATCTGCACTTCATCGGGAAGTTGAGCCAGTTTATTCAAAGAATTTAACATTTGTTCGGGAGTCCCTTCAAATAATCGACCACATCCTGCTGTAAATAAGGTATCTCCACAGAATAAAAGAGAGTTTCCAAGGTAAGCAATATGCCCTAAGGTATGGCCAGGAATAGCGAGGACTTCAAAAATTGGCCAATTGACTAATTCAATTTTATCGCCCTCATCGACAGGGTTATTTACACCGGCTATTTTTTCTTTTGCTGGTCCAAATACAGGGACATGATGGTGTTTTAGAATAGAACGAATACCATTCGTATGATCCCAATGATGATGAGTGATTAATATGGCATCGAGTTTAAGGTTTAACTGTTTTAATTGCGTAAGGACGGGTTTTGCTTCACCTGGATCGACAATGATGCAATGTTTTGTTTTTTCATTGATAAGACACCAAATATAATTATCTTTAAAACCTAAAATAGGTAATATTTGTATCGTCATAATCTCTCCACAAAATTCTTTTATTTTTTTAATCGACATCCTTGAAACAGTTCAAATCAGTTCGAGAGGATTTCAATTATTGATTTAGCATTTATGTATCAGTTTGTTTTTCTTGATGCTTGATGTCGGCGCTCACGTCGCTTACCCGCTTCTTCATAACGCCGTATTTCATCGTTTGTTTCAGGAATAACTTTAGGGACGGGTGCAGGATGGCCATGCTCATTAGTACCTACAAAAGTAAAATAGGCAGATACTATATGACGTCGTGTTCCGGTACGATAATCTTCAGCAAGAACCCGTACTCCGATTTCCATTGAACTGGTCCAACTACGGTTAATAGCCGCTTGAAATATTAGAATATCTCCTCGAGTTGCTGGCTGCAAAAAATGCATAGCATCGACAGAAACAGTCACACAAGGCCTTTGACTGTGTCTCTCGGCAACAACAGAAGCCACTCTATCGAGAGTGGACATCACTAAACCACCGAACACGGTTTCTGTTGAGTTCAAATCATTAGGAAATATTTTATAAGTATGGTCATGTACAGCCGAGGCTGAAACGGTTTTTTCTTGTGGTATAGACATTAGCCACCTAAGTTTTCTTTTATCATCAAAAAACTATTATAACTTAATATTATTTACAAACACACCTCATGTTGTTTGACCAATACATTCTCCAAATTTCATTTTTTTTCCAGATAATTCAGCCAACCACTTCATACGATTGGGGGCGAATAAAATAATAACCGTAGAACCTAATTGAAATTGCCCTATCTCTTGTCCTTTAAGTAAGGAAATTTTGTTATCTAGATAATGCCAATGATAAATATGTCGTTTCAAAGCAGGTACGATAACTCCTTCCCACGTGATGTTGATGCTGCCAACGAGCATCGCTCCGACTAAAATGACTGCCATGGGACCTATAGATGTAGAAAATAGCGTAATAACTCGTTCATTTCGAACAAATAAATTGGGTAGTTCTTTTGTGGTTTGATCATCTACTGAAAATAAACGTCCTGGAACATAAATCATTTCTTTCAATTCGCCGCTATAAGGAATATGGACACGATGATAATCTTGAGGGGCTAGATAAAAGGTGGCAAATTCTCCTCCTTGAAATTGTGTGGCTATTTTGGCTGAGCCTCCTAATAAGGCTTGTAAGTTATAGTTTACTTTTTTGGCTTGGATAAGCTGATTTTTCTTGATATGGCCAATTTGACTAATAGTTCCATCTACAGGCGACACAATATCTCTAGTATCACTAGAAATTGGGCGCATTTCGGTTTTTAAAGAGCGTGTAAAAAAATGATTAAAATTAATATAACGATTAGGATTTTCTTCCCGCGCTAAAGTCATATCAACCTGATAATGGCGAATGAACCCATGGATTAATCTATTTTTGATCCATGGCTGTTTGCAGTTGGCTATCCATCCAGCAAAACGCGAGAGACTATGTTGGGGTAGTAACGATTGATAACGAGTGTGCAAATAATTCTCCTTAAGAATTTTATCAAGCGAAATATTTGACCATTATAGCGCGGTCATTTTAATTCGTGAAAGTCTGAACTATAGTTTTTTTATGGACACCGAAGTATTGATTATTGGGGCTGGGCCCACGGGACTGATAATGGCCTGTCAGTTGCTGCGTTATGGCGTTAAATTTAGAATTTTGGACAAACAAAAGGATCAAGTACATGAATCGCGAGCTTTCGCTATTCAAGCAAAATCGATGGAAATATTTCAGAATTTAGGTTTTGCTGAAGAATTTCTGAAACTTGCACGTTCTAACGTGGATTTTGCTTTTTTTATTAATGGTAAAAAACAAATAGAAATCAATTTTCAGCAATTTCAGCATCAAGATACGCCTTTTTCTTCGGTTTATTTTCTTCCGCAAACAGAAACTGAATGTATCTTTATTGAGTTTTTAGAAAAACAAGGTATTTACATAGAGCGTCAAAAAGAATTAATGACTTTTACCCAAGGTACTAAGGGTGTGCAGGCAACTATTAAAAGCAATAGCACAGGAAGCACAGAAAAAATTGCTTGTGCCTATATTATAGGTTGCGATGGAGCCCACAGTAGTGTACGTCATATGCTTAATTTTTCGTTTGAGGGAAATGTCTATCCTCAGCTCTTTAATTTAGTTGATGCGCGTATTGAGTGGCCTTATTCGCGAAACAAATTCCTTTTTTTTCTGGGGAAAGAGGGTGTATTTGTGCACATTCCACTTACAAAGAAAATAAGTCGGGTCATGTTAGCAAAACGTTCGGCTCATTTAGAAGAAAAACTAGATATACCGAACTTAAATGATTTAGAAAATTTAGCGAGTTTGCTGACTCAAGTTTCTGTGAAACTAGTTAATCCAATTTGGATCTCTCAATTTCGCTTACATCATCGTGGCGTAAGCCAATATTATCAAAATCGGGCTTTTCTAGCCGGCGATGCGGCACATATTCATAGTCCAGTAGGCGGCCAGGGTATGAATACCGGCATACAAGATGCCACTAATCTAGCTTGGAAGCTAGCGTTAGTATTGAAGAAAGCTACTGACGTTAAATTATTAGCTACCTATGAGACAGAACGACATCCGGTTGGAAAAACTTTATTGAAAACGACGGATCAGTTTTTCTCCTTACTTACAGCAAAAGGTTTTTTTATTTCCAGGCTACGAAACTGGCTATTATCTTTTGTTATTTCATTTCTTTTTTCAAAGAAAAATTTAGAAAAGCGTTTATTCTGGTTTATATCACAATTGAATATTCATTACGCCCAAAATGAATTTAATTATGAGATCAAAGAAAAATCTCATCATGCTTTTAAAAGAGGTCCATCGCCAGGATATCGAGCACCGAACGCGCCTGCTAATGCATCAAATTTATTTATATTGCTAACGTATAAACCCTTTAATATACTTTATTTTCAGACTAAAAAGAATCAAACTCAGTTAATAGAAAAAATAAATGCCCTTATAAAAAATTATAAAGACTGGGTGCAAGTTCACACTTTTGTTTTATCTCCAGAAAATAAATTACTTTTTAAACGATATGGCGTAATTTCTTCTGCCATTTATGTCATTCGACCTGATGGCTATGTAGGATTTCGAATGAATGCAGATAAAGATTTATGGTTGGAGGAATATCTTAAGAATTTTTTTAAATAAAAAATCAAATAGTGATTTTTATTTTTAATGAGAATAACCTGAGTCTAATTAGAAACTTTACAAGTTGTAAATAGTTTGACCATTTGCTTGGTGGGATCTCTAGTTAGCTAATTTTAAATTGCTTGGAATTTTAAACGATGTGTAAAAAATTTGGGGTTTTTTTTCTGGCCATACTATTGACTAGCTCTTTAGTATCCGCTAAAGAAAACGTTATCTTAAAAACTAGAGCGGGCGAATTTACGATTGATCCAGCAAGGTTGGCTATTTTAGTTGATCCCAGTGGTGATTCAGCAGCGATTAGTTTGACACAAGAAGGTCCTTTATTTGATGAAGTAAAAGATCTAAAAGTGGATAATAAAACGGCACAATGGTATTACCCTCATCTTAAGATGCAAGTTAAAGTAGCAGCAGATGAACAAGGCCTAAAATTTTCTTTTAAAACAAGCAAAGAACAAACTTTTCAATGGCCTATATCGGGATTAACACCACAAGCTAAAGCTTTAGTTCTTCCAGATGGAGAAGGGTTATATATTCCTAATCACGATCTTTTTTGGCTTAAAGAATTTAAAAAATATCCTAGCTTATCTTTAAGTATTCCATTCTGGTCAATAGAATACGCGGATGACAATTATGTCAGTTATATTTGGGACGATCATGATGTTGATACTGATGTGCAGGTACATGAAAAGCAAACCCAACTTTATGTGATGAACGAACATCACTTTCTAAAGCGATCCCATTTTTCAGAATATACCCTATTAATCCACTTGACAGGAGATTCGCCGATAAGTCCAGCACTGGATTATCGTAATTTACTGATCAATGAAAATAAGTTTGTGTCTCTCAAGCAAAAGATACTCGAAAATGCCAATGTAAATAAATTATTAGGAGCTTTTCACATTTGGGTATGGGGTGATGGTAAAAGCTTAGTAATGTTAGATCAACTGGAAAAATTAGGTATTAAGCATGCTTTAATAAATTATGATGCGAATCCAATTCCGAATGGTTTTAACATTGAAAAAGAGTATATTCATAATGCTAAAAGCATGGGTTATTTAATAGGCCCTTATGATAGTTTTGATAATGCCCAAAATCCAAAAACTTCCGATAGTATAACCTCAACTTGGCCTAATCATTTATGGCCAGAAGCTTGTATTCGAAATCCCAATGGATCGATTTTAACTGGATTTGCAAGTCGTGGCTGTTATTTAAGCTCAGAGGCACTTCGCTTAAGAGAATCTAAAGAGAAAAATATCGCAAATCAAATCGAAAAAATGTTAAATAAAGGAGACAATACAATTTTCTTAGATTGTGATGCAGCCTATCCACTTTATGATGATTATTCAAAACATCATCCTATGATACGCGAACAAGATTTAAGTAATCGCTTGGAACGGATGCGATTTGTTGGTAGTGATCAGAAGATAGTGTTAGGTTCAGAAACGGGATTGTCTTGGGCTAATCCAACTATCGCTTATAATAATGGTGCGTTTTTGGCGTTTCCAGAAACTTTTTGGCCTGCTTTGCAAGATAAGAAGCATTTTGGAGTTTGGCAGCCTGGTTATGCTCCAAAAATTCTATTCCAAGCATATAATGCACCCGATGAATTTATTCGTGGATCCTATAATCCGCGTTATAGATTGCCGCTGTATGAAGCAGTATTCCATGATTCAGTGATTACCACTGATCGTTGGGAATTGAACGAATTAAAGATTCCAGCGATTAGAAAAATTAAAGCGTTATTACAAAATCTTTATAATGTTCCTCCGATTTGGGTGTTAGATCAAAAAACATTACAAAAAAATAAAAAATATTTTCTAGATTACTATAATTTTTTCTTCCCTCTTCATCAAATGGCTGGAATAGAAGCACTCACAAGGTTTGATTGGCTAACGGATGATCATTTAATCCAACAAACGCAATTTGGGAATCGACTTATCCTAACTGCAAATTTTTCCGATAGAGTCTATGAAAATATAGGGCCGCGTTGTATACGAGCGGAATGGAAAGAAGATGGTAGTACGTCTTTATTTTGTCCAAAAAATTAATGTTTTTATACTAGATATTTTTAATCATCTAATTTAATCTAAGTCACTTTAGTTTACCAAAATAATAAAAAAATACGGGATGACTTGTCGTAAAAAATTTATTTCAGTTTGGAATGAAATAAAGAAATTTCTTAGTTTTATGGATAAAAGGACTGCAGTGGGTCAATTAAATGATACCACTGCTTTTCCTTGGGTTTTAAATTTTTCCAAGAATTTTTCTGCGAATTATAGAAAATGTAAAAGTAATCGTTGGGATTATTTAATTTCTATTCATGCCTTTAAGAATTCTAATGAATTGATGAAACGAGTTGAAGAAGATCCAATCTATGAAAGATCCTATTTAATAAAAAAATATAATGAACGTCTATTATTTTACTCAAAGGATAAAATCAATCCTTGGATTATTGACGATACAAATGATATTTGTCTCGTGCTCAATAGAAAAAATTATTTGGAATTTGAGGCGAAATTTCAATTTTTAAAAGAAAAAGATTCTGTCAGATTTTATTCATTGATTTCAATTTGGGAGAAAATTAATAAATTCATAATTAAAAACAAAGCGATGCAATTTTTTTATTTACTTTGGTCTGGCTTTATTAGCCATGCTAATTTATTAAATTGGATTAGTTTTTTACTCTTATTATTTTCCTTGTCGCTTTATAGCTATCCGGTTATTTTTTTAATGTTAGGCATATCTTTAGTCAGCTATCTGATCGTACAGCTTGTTTTTTTGGTTAAAAAAAATTCAATAATCCTTCCGAAAATCAACCCAGAAGAATCTGAACAAATTCTAGAATCTTTAAAAATAGAAATATTTAATGAGGAAAAAAATAAGCATGAATTTAAATTGATTCATGAGATAGTTTTTGATTTTTCAAAAAAAGTAAAATTACATGAGGTTTTAAATTCAATTTCAGCTATTCAAAAAAATTTTGACCCAATTTATTATCCACGTTTAGGTATAAAACAATCCAAACTTTATCAATATTTAACAGAAGTGTATCCGAAAACACAGTTTATTGCTTCTCTAATGGTGAATTTGATCAGTGTGATACTTTATACGTATTTGTTACTTTGGGCTATTCAAAGTTGTTTGATAGTTTTAGGGGCTGTTTGTTTGGCGGGCATAATTTCCTCTCCTGTGGCAGTGGGTAGCTTGATTTTAATTGCAGCGGGGTTTTTTTTAATTCATCATCTTTGCGAATTTCTTGCCAGAGAAGTTTTTTATCAACGAACTATCTTAAATCGAATGGATGAAAAATGTGAATATCACTATAAGGATGAACAAGGTAAACAACAAGTTATACAATTAGAAAAATGGAAAAAATTTGAATATTTACAAGATAATATTTGTTATTTGCAGCTAGAATTTAAAACTTTTTTTAAAAAAAATAACTTAAACAATTTATATGATAAATTTTATAGCGTGTTTAATAGTTTGATACTAAAAAAAAATGTCTATTGTTCTAGCGAGCAAGATAAAGTATTAGGGAAAGCAAGTTCTGCTTTCAAAATAGTAAAAAAATTATTGAATCGTTTTTTTGCTTTTTCTGGAGGTGGTTTTTATGGGTATAATCTAAGCCAGCAAATCGTATGGAAAAGTAAGTTAGGACTTCATATTCTTTCTAAGACGCTTACATTGCCAATAGTACTGATCGTCATTCCACTAATTGTTATCAATGGGATTGCTAATCTAATCACCTATCATTTTCATAGTAGACAACTAAATCGTTTTGAAGTGGCAAAGAATTTAGATAGAAAACTAGAAAGTTTAGAACAAACCAATAAAAAACTTTTATTTTTAGCAGCTCTTTTAAGCTTAGAGCTTAAACATGCATCCGATCCAGTGGTTAACTTGATTGCGGATTTAGAATCCGATTTATTACTAGTCAATAAAAATATTTCTTGTAAAAAAAAACCTGATCATTTTTCTTTTTTTAAAAAGAACTCTCAAAAAATAGATACTGTCGTCGATGATAAATATTTACAAAATTTGAAATTTGAAATATAAAAGATTTATTTTAAGAATTATTTTTTTATGCTTGTCTTATTTTAAACTAAAGAATATATTTGCTTAGCTTAAATATCGAAGCAATATTCTCAATAAAAAACAGAGGAAAAAATAAGGATACGAACATCCATACCTTTCTAGTTTGGCAAATGGGCTGCTTTAGTCTATTTTATTATTTTGTTTCTAGCTAGGTTATGCAATAACTTTGAAGGAAGGCGCTTTGGAAATTTATTTGGTTGGTGGAGCAGTGCGTGATCAATTATTGGGTTATCCGATAAAGGAACGTGATTATGTAGTCGTAGGCGCAAGTCCTGAAGAAATGTTAAAGCAAGGTTTTCGCTTGATTGGGAAAGATTTTCCGGTATTTCTTCATCCTAAAACTCATGATGAATATGCATTAGCACGCACAGAGCGAAAAATTGGTCCTGGTTATAAAGGCTTCTCCTGCTATGCAGCGCCGGATGTTACACTCGAGGATGATTTGCTACGTAGGGATTTGACCATTAATGCGATGGCACAAAATAGCAGTGGCCATATTATTGATCCTTTTCAAGGACAAAAAGATATCGATAATAAGATGTTGCGCCATGTCTCTCCCGCCTTTAGTGAAGATCCCGTACGTATTTTACGCGTTGCACGCTTTATGGCGCGATTTTCTCCATTAGGCTTTCGAGTAGCTAAAGAAACCATGGAGTTAATGAAGGCTATGGTATCTGTTGGTGAAGTGCAAGCGCTGGTGCCGGAACGAGTTTGGCAAGAATTTTCTACTGCACTCACTGAACCTGCACCACAAGCTTTCATTAGAACTTTATATGATTGTGGTGCGTTAGCAGTATTATTTCCTGAGCTGCAAGCGTTATATATAAAATATGAACGTATAGCCGACCCAAGATCGCAAGGTCATAGTTATTTATCCGTTTTAGAAAAAGCAGTGGTCTTGACTGATGATCCCCAGGTACGTTTTGCAGCAATACTTTGTGATTTAGGTAAGGGTGTAGCAAAAGAAGAAACTCAAATGGGAATTCATACGATACAAACATTATGCCAGCGTTATCGTATACCCCATGCTTATGTTTCTCTGGCAACGACAGCCGCTGCATACCACTTGCTTTGTCATCGCGCATTAGATCTAGATGCACAATCGTTATATGTTTTACTGGAGAAAACGGATGCATTTAGACAATCTTCTCGTTTAGATCAATTTTTATTAGTTTGCGAAGCAGACTTTCAAGCTTATTCTGGATTAGGTCACATAATTTATTTACAAAAAGATAGAGTATGGGCGGCGTTCGTTACTGCTAAAAAAGTATCTGCCAATAAGATAAAAAAATCGGGTATAACCGGCGCAGCATTGGGGAAAAAATTGATTGAACATCGTATTAAGGCTATATCAGATTTTTTACAAAAAATATAAACTATTTTCTGCTAAAAAAACACTAGCATTAGAGCCCTTCTTTTTTTCCAATTGAAATCATTGCATGCATGAGCAGAGTCTCTTAGAATGTGGGCTCATTTATGATCCTCTTTTATTTATGTTAAGTGATGAACTACTCAGCTATGCAAAAAAACTCGGTTTTGGCGAACTTTTTTTTAAAATAGATCAAGTTAATCAACTTTGTGCCATTGTAGCGATACATAGCACGCGCTTAGGTCCTGCCTTAGGGGGATGCCGTTTTATTGAATACACATCCATAAACCTTGCTATTCATGATGCCTTACGTTTAGCGCAGGGGATGAGTTACAAAGCAGCATTAGCCAATTTACCTTTAGGTGGTGGCAAAACGGTGTTAATGCGACCTAAAGAACTGTCAGATCGTAGCGCCTATTTTCGCGCATTGGGTCGTTTTGTGAATGAATTTAAAGGACGTTATATTATAGCGATGGATAGTGGTGTGGTGATTGAGGATATGGATAGTATTGCGCTCGAAACTCCCTATGTCGTCACTACTTCTAAGCATAAAGGCAATCCTGCGCCTTATACTGCTTTAAGTGTATTATATGGCATTGAGGCGGCGGTTAAATTTAAACTTCATCTTGATCATTTAGAAGGCGTGCATGTTGCTATCCAAGGGTTGGGACATGTGGGGATTGCTTTAGCCAATGCATTGCGAAAAAAAGGTGCTCGTTTAACTGTTTGTGATAATAATGCCGAGTTAATGCAACATTACGCAAAAGATTTACAGGCTACTATTGTGGAGCCAGATGAGATTTATGCCATTGAATGTGATGTTTTTTCTCCTTGTGCTTTAGGAGCTGTATTGAATGATGAATCAATTTCTCAACTCAATACGGCGATTGTGGCAGGCTCCGCTAATAATCAATTAGCCGAACCTCGACATGCGAATTTATTGCATAAAAAAAATATTTTATATGCTCCGGATTATGTTATTAATTCGGGAGGCTTGATTTATGCTTATGCGGAATATCAAAATCGCTTGAATCGAGCACATGTGGTGCAACACATATCGACAATTTATAGTACACTCTTAGAAATATTTAGGTGTGCACATGAGGAAAATAAATCCCCCAGTAGGGTTGCTGATAGCTTGGCTGAATCACGATTAAATAGTATTTAAAAAATATTTCGATCAGGTAGCACTTTTAAAAAGAGGTTAATATGAGCGAGGTTGCGAGATTCTCTATTGAGTATACTCGTTTTTTGGATCCTAAAGGCGAAGCTCAACAAGATTTGCCAGCATTTACGCATAATCTTCATGAATTGTTAAAATTGTATCAGCAAATGATGTTCACGCGTCTTTTTGATTACAAAGCGGTAGCCTTACAAAGAACAGGTATGCTCAATACGTATGCTTCGACACTTGGACAAGAGGCCATTTCTGTTGGGATAGGTGCGAGCATGCAAAAAGAGGATGTCTTGTGTCCTTTTTACCGAGATTATGCTGCCCAATTGATGCGCGGTGTGAAAATGAGTGAGATTCTTAGTTATTGGAAAGGAAATGAATGGGGAAATCATTTTAGTGAATGTCCTTTAGATTTCCCTATTTGTGTACCGATAGCGACTCAGCTTTTACATGCCGCAGGTGTTGCAACGGCGTTTAAACTTCGCAAACAAGCAAGAGTTGCCGTATCAACCTGCGGAGATGGGGCTACCTCTGAAGGTGATTTTTATGAAGCCTTAAATATTGCTGGCGTTTGGCAATTACCCATAGTATTTGTCATTGATAATAATCAATGGGCAATTTCTGTGCCGCGTAAACATCAATCTCACGCACGAACTTTAGCGCAAAAGGCCATTGCGGCAGGAATTCATGGTGAACAGGTTGATGGAAATGATGTGATTGCCATGAAATTTGTAATGGATAAGGCGCTTAGCAAAGCACGTGATGGGCATGGTCCGAGTCTCATAGAAGCGTTAAGCTATCGATTATGTGATCATACTACTGCTGATGATGCGAGCCGCTATCGTCGTGAGGAAGAATTACAGCAAGCATGGCAAGAAGAACCCTTAAGACGTTTAAAAAATTATTTAATTAATCAGAAAAGTTGGTCGGATGAAGAAGAGGAAAATTTTAAAAAAGAATGTGAAAAAAAGATCGAAATCGCTGTAACTGAGTATCTTTCCTTAGCTAAACCGGCAGTCACTGATATATTTGATTATCATTATGCAGAATTACCACATGATTTAATTGAACAACGTATCGAAGCTGAGGCATTGTTTATGTTAAGCAAGGATCGCGTCGATGGTTGAAATAACATTGATAGAAGCGATTACACAGGCATTAGCCTATGAAATGTCTGTTGATGAAGAAGTTGTTTTACTGGGTGAAGATATTGGTATTAATGGGGGTGTATTTCGCGCAACAACTCAATTATTCAAAAAATTTGGTGCCAATCGTGTTTTGGATACTCCTTTAGCTGAGTCTATGATAGCGGGTCTTGCGATTGGCATGGCAACACAAGGCTTAAAACCGATTGCTGAATTCCAATTTATGGGATTTAGTTATCCAGCGTTCGATCAAATTATCAATCATGCGGCGCGCTTTCGTAATCGTACTCGTGGACGTTTACATTGCCCTTTAGTGTTTCGTATGCCCTATGGTGCAGGGATCCACGCACCTGAGCATCATTCTGAGAGTACCGAAGCGCTTTTTTCACACATTCCAGGTTTACGTGTGGTGATTCCTTCATCACCAGCACGCGCTTATGGTTTATTGCTGGCCTCGATCCGTAATCCTGATCCAGTTATTTTTTTAGAACCCACCCGTCTTTATCGTTTAAACAAACAAAAAGTAATCGATACCGGTGAAGCGTTGCCGTTAGATCAAAGTTTTATTTTAAGAGAAGGGAACGATATCACTTTGATTAGTTGGGGGGCGATGTTGCATGAAACTTTATTAGTTGCGGATAAGTTATTGCAAGAAAAAGGAAGGCATGCTGAAGTCATTGACGTTGCTACGATTAAACCTTTAGATATTAATACGCTTTTAACCTCTGTAGAAAAAACTGGACGATGCATCGTCATCCATGAAGCCGCCCGTTATTGTGGTGTAGGTGCAGAAATTGTCGCACAATTGAGTGAAAAAGCATTTCTCTTTTTACAGGCACCACTACAGCGTGTTACCGGTTACGATGTAACGGTTCCTTATGCGCAATTAGAAAAACAATATTTACCCAGTGTCACCAGAATTTACAATGTAGTTGAGCAAACATTGGAGTTTACATGACGACGTTTAACTTGCCTGACCTAGGTGAAGGCTTGCCGGATGCTGAAATTCGAGAATGGTACGTCCAGCTAAATGACGTTATTAAAGTGGATCAGCCTATGGTGGCGATGGAAACCGCAAAAGCATTGGTGGATATTCCTGCGCCTTTTAGTGGGAAAGTAACTAAAATTTACGGGAAAAAGGGTGATATCATTAAAACGGGCCAGCCTTTAATTGATATCGAAGGGGAAAATCCAATAAAGAAAACCACTGATCAAGCCACAGTCGTGGGTAATTTGCAATTAGGTGATACTATTATTGAAGAATCTCCGCTAGGAGTCCAACCTAAGCAACAATCCATGCCGCATCAGAATGGGATTAAAGCAACGCCGGCGATTCGTGCATTAGCAAAAAAGTTTCAAATTAACTTAAATGATTGTAGAGGAACAGGTCCTGATGGACAAATTCTCATCGCTGATATTGAAAAAATGATGCAGAAAAAGTCCAGTAAAGAGTCTGCATCACCATCAAATTTTTTATCTACAGCAGGTTATGAACCTTTACGCGGCGTTCGCCGTGCAATGGCAATCGCAATGCAACAATCACAGCTATCTATCGTGCCAGTAACTCTGGTTGACGATGCGGATATTCATGCTTGGCCAGAAAAAACAGATATTACTTTACGTCTCATTCGTGCCGTTATGGCGGCTTGTCAGCGCGAACCAAAACTTAATGCTTGGTTTAATGAGTCACAATTGGCGTTATGTCAACATAGTCAGATTGATTTAGGTATAGCGATGGATGCACCCGAAGGTTTATTTGTTCCGGTGTTAAAAAATATTGCTCAAGAAAGTGCAGTCAATTTAAGGAAAGCCATCGATAAATTTAAAATAGAAGTAAAAAATCGTAGTGTTTCACCAGAAGATTTAGTAGGAGCGACTTTTGTCTTATCTAATGTAGGGGTTTTTGCGGGTCGTTATGCTACACCTATCATTATTCCGCCTATGGTTGCCATTTTAGCTATTGGACGAATTCATGAAAAAGTTGTTTCCGAACAAGGGAAAATCAGTGTGCATAAACAATTGCCTTTATCTTTAACCGTGGATCATCGTGTTATCACCGGCGGTGAAGCGGCACGATTTTTATCGGCTTTAATGATTGATTTACAAGCAGCGTGATGTAAATAATGTCATCTTTACCTGCACGTAAACGCTTCGGCCAACATTTCCTGCATGAAAGTTTTATTATTGATAAAATCGTGCAAGCGATTTCACCTAAAAAAAACGATCATATGATTGAGATTGGGCCAGGTTTGGGTGCGCTAACTGAACGATTATTACCTCATCTTAAAAATTTAGCCGTGATAGAGCTAGATAGAGACCTCATTCCTTTATTAGAAGAAAAGTGTGCAGTGCTTGGAAAGTTAACTGTTTATCAAGGAGATGTTTTAAAAATTGATTTTCATACCTTGAGTAAGACTAAGCAGATTTGGCGTTTAGTGGGGAATCTTCCTTACAATATTTCGACACCTTTATTGTTTCATTGTCTTGAGCAAGCCAACATTATTCAAGATATGCATTTTATGTTACAGAAGGAAGTAGTCGATAGGATAAGCGCACATCCAGGGCAAACCAGTTATGGTCGTTTAAGCGTGATGATTCAATATTATTGTCAAGTAGAAAAATTATTTAATGTGAAGCCAGGTGCTTTTCAACCACCCCCAAAAGTAGATTCGGCAGTGATTCGACTTATTCCTTATAAAGTATTACCTCATAAAGCCAATGCCCCCTTACTATTTGCTGAAATAGTCAAAAATGCATTTAATCATCGACGAAAAATGCTACGTAATAATTTAGCGCACTGGTTAAAAGAGCAAGAATTTTCACAGCTGAAAATTAATTCGACGTGGAGACCAGAACAACTGACTATTAGTGATTATGTTAAATTAGCTAATTTTGTGGCTGAAAGAAATGAGTTAAAAAAAAATTAGCTAACCACAATCCCACTTCAATAAATTGATGTGGGATGATGATTAGATTAAGAATTTACTGGTTTTAAATGAAAAGTTTAATGATGGTCTTTGTGTTTGTTAAAAAATTCATGAAGTTCTTTCTCCGCTTGTTCCTTGCCAATACCATACCGTTCTTGAATTTTTCCGACTAATTTTTCTTTATCACCATGTAATTGTTCCCAATCATCATCGGTTAATTTAGCCCACTTTTCACGAAGCTTACCTTTTATTTGATTCCATTTTCCCTTTAGCTCTTCTGGATTCATATCTTCCTCCTTAAACTGAGATGAAAATTATATTCTTTGCACTTGAGTTTTTTTTCTGTGTGTATATTAAAAAACTATTTCCGTTAATTTTTATCTCATCCAGTATAGCTTAAGTTCAAAGACATTCAAGTTGGCGAATGTCGATTCATTTTATTCTAAATCCATCATAACGATATTTGTACACTGCCGCTTCATCAATAGGATGGATTTAATTCAATTTATGCGTTTTTCTTTACTTCAATAAGATGAATAGTAAATACGAGTGTTTGATTAGGCCCAATCGCTTTATCAACACCATGCTCTCCATAAGCAAGTTGTGGTGGAATAACGACTTGGTAGGTTGCCCCTGGTTTCATGATCTTTAAAATTTCTATCCAACCAGGAATCACATTATTTAGAGGAAAAGTTACCGGTTCTTTTGATTTTTCAAAAACGGTACCATTAATATAGCTTCCGGTGTATTCAACTTTAACCATAGAAGTATCAGTTGGGCTTTCACCGCTGCCAGGTTGTAGTATTTTATATTGAATTCCACTTTTGGTAGTGATAACACCGGGTTTTGTTTTGTTAACCGCTAAAAAGGAATCACCTTGTTCTTTATTTTTGAGACTAATGCCTTTAAATTCAGCTTGTTTTTTGTTAATCAATTCTTGTTGAAAGTTTTTCAAAATATCCGCCATTTGTGCTTGGGTTAATAAAAGTTTTCCGTGAGCGCCATCGGCCAATCCTTTTTCTAACGCAACTGGATCGACATCAATGCCTTGCTCTTTAAAATTTTCAGCCAAATCAGCGCCAATACTATAGCTTATTTGACCTTTGATCGTCTTTAGTAAAGGAGAGTTAGTGACTATTTTGGGGAAAGTAACGGTGGGTTTAAGTTGATTAACCGTAACTGGAGGGGTACTCTGTGCAGCCAGTACGTTTGAGCTGATGAGTAAACTAGCCAGGGCAGTCAATACAGGTAATCTTGTCATTGGATTTCCTCTTGAGAGACGGTATTAAAAACCGATAGTTTGCCCTAACTTTCGTTAGAAAACTATAGTTAATTAACAAAAATTTTAAAATTATGCCATTTTCAACAGAATATGATGTCATTATAGTCGGTGGAGGTCATGCCGGCACCGAAGCGGCTTTAGCGGCTGCGCGCGTAGGCGCGTCGACTTTATTATTGACACATAACATTGAAACCTTAGGGCAACTTTCTTGTAATCCCTCGATAGGGGGGATTGGAAAAAGCCATTTAGTGAAAGAGATTGATGCTTTAGGTGGCATTATGGCTTATGCGGCTGATCGGGCAGGAATACAATGGCGTACACTGAATGCCAGTAAAGGTCCTGCAGTACGCGCAACAAGAGCACAGATGGATCGGTGTTTATATAAACAAGCGATTCGTAACGCTTTGGAGAATCAAGCTAATTTATTTATTTTTCAACAGAGTGTTGATGATGTAATCCTTCAGTCTAATCGCATCGTCGGTGTGATGACGCAAATGGGATTGCGTTTTTATGCAAAGACTGTCGTGCTGACAGCCGGTACATTTTTAGCTGGAAAAATTCACATCGGTTTGCAGCAAGCTCAAGGAGGGCGTGCCGGTGACCCAGCCTCTAATTCTTTAGCTGAAAAACTGCGTCAATTACCTTTTCGGATTAAGCGATTAAAAACTGGAACGCCTCCGCGTTTAGATGGTCGTACGATTAATTGTGAAATTTTATTAGAGCAGCCGAGTGATAATCCTTTGCCGGTATTTTCGTATTTAGGAAAAGTAGTACAACATCCTGCGCAAATAAGTTGTTTTATTACTTATACCAATGAAAAAACTCATGCAATAATTCGTTCAGGTTTAGATCGTTCCCCTATTTATAGTGGCGTAATAGACGGTGTAGGTCCACGTTATTGCCCCTCTATAGAAGATAAAGTAGTGCGCTTTGCGGACAAATTATCCCATCAGATTTTTCTTGAACCTGAAGGTCTTAATACGCATGAAGTGTATCCAAATGGTATTTCGACCAGTTTGCCCTTTGATATACAATGTGACTTAATACATAGTATTAAGGGCTTAGAACAGGCACATATTACACGTCCAGGTTATGCCATCGAATATGACTTTTTTGATCCACGTGATCTTTTTCCATCTTTAGAGTCGAGATTACTGGAAAATTTATTTTTTGCGGGGCAGATCAATGGAACAACCGGGTATGAGGAAGCGGCTGCACAGGGACTTATTGCGGGTTTAAATGCCGCTTTAAAAGCGCAAGAAAAATCAACGTGGTGTCCTCGTCGCGATGAGGCTTATATTGGTGTATTAATTGATGATTTGATTACACAAGGAACACTTGAACCGTATCGGATGTTTACGAGTCGAGCTGAATATCGTTTACTGTTGCGCGAGGATAATGCCGACTTACGTTTAAGTGAGTCAGCCTATAAATTAGGACTAATCAATGAAACTCGTTGGAAATACATCAATGAGAAGCGCGCTACCTTAGAACAAGAACAACAACGATTAAAACAATTTTCGATTAAGCCCAATACGACTTTAAGTGCAGCAATAGAAGCACTTATAGGACAAGTTTTAACACGTGATTATCGAGTTTCTGAATTATTAACTCGGCCAGAATTAAATTATGCCGATTTAATGAAGGTTGAAGGTTTGGGTCCAGGAATTGCTGATCTAGCTATTTCAGAACAAATTGAGATTCAAGCGAAATACCAAGGTTATATTGATCGGCAATTAGTGGAAATTCAACGACAAGCACGTTATGAAAATATTACTTTACCCCTTACTTTGGATTATAACCGAGTTAAAGGTCTCTCTAATGAAGTGAGAGAAAAATTAATTCAGCACAAACCATTAAATTTGGGACAAGCGTCACGTATTCCGGGTATTACTCCTGCGGCAATTTCCTTGTTGTTGGTCTACATAAAAAAGTAAAATAAACTAAGCTTTATGTCTATTTCTGAATTTTTAAATTTTTCCATTCCCACTGAGCCAAATCAGCGTTTACGCTTAAGTAATCTACAGCAAGATAGCCTTGCCTTAGCATTAAATCAGATAGCCGATAGTTATGAAGGCACAATTTTAATTGTTACACCGGATAACCTAATGGCAAATCGGCTAGAAGCGGCATTAAAGTTTTTTTCTCCGCAGTTAACCGTCATAAACTTTCCTGACTGGGAAACATTGCCTTATGATCATTTTTCTCCCCATCAAGATATTATTTCGCAACGACTTTCGACCTTAGCTCAATTATATGATGTTAAGCGGGCTATATTGTTGGTCCCTATTACCACCTTAATGCAGCGTATTGCTCCGCTGAGTTATATCCAAGCGGCAAGCTTGAGTATGACTTGTGGTGAAAAAAGATCGATCGAGGAGTTGCGAAAAAATTTACAATTAGGAGGTTATCACGGTGTATCGCAAGTTTTAACCCGTGGCGAATTTGCTGTACGCGGATCCATTTTAGATATTTTTCCCATGGGTAGCGATTTACCTTTTCGTGTTGATTTTTCTGATGATGAAGTGGATAGTATTCGCCATTTTGATCCCGATACACAGCGCTCTATAGGAAAAATAGAAAAAATAAATTTGCTTCCGGCACGTGAATTTCCTTTATCAGAATCTGCAATCAATTTTTTTCGCCAACAGTGGCGTGAAAATTTTGTCGGTAATCCTTTAAATTGCCCTTTGTATGAAGCTGTGAGCGAGGGACGTGCTCCAGCCGGAATAGAATATTATCTCCCATTATTTTTTCCGAAAACACAATTATTGATTGATTATTTGCCAAAGAAAGCTTTAATTTTACAAATTAATAATGCTCAGTTAGCAGCAGAAAATTTTTGGAAGGAAATTAATGAACGTTATGAACAACTTAGACATGATATAGAGCGACCCATCTTAGCCCCCAAGCAACTTTATGTGGAAGTCGATACATTATTTACGCGATTAAAAGAATTTCCAAGAATATTGTTACAACAAGCCCCTGCAGAGTCTGCTGATCCTTATCATTCGCTGGTTAAGAAATTTCCTAATTTAACGGTTGATCATAAGCTTGAACAACCGTTAGAACATTTAAATTTATTTCTAAATGAATTTTTAATGAATTTACAAGCGCGTGTTTTATTTTGTGTGGAAAGCGCAGGTCGTAGGGAAGTGTTGCTGGATTTACTCAATAAATTTTCTATACACGCTCATCGCTGTGAAACTTGGCAAGAATTTCTGCATGCTCCTGAACCTATTCATATCATTATTGCGCCATTAGAAGAAGGCTTCTATTTAGAGAACCCCCCTTTGGCATTAATTAGTGAAGCACAGTTATTTGGTAACCAGATTATTCAAAAACGTCAAACTAAAACTAAAAGTGTAGATGCACGTACGATTATTCGAAATTTAGCGGAGTTAACCGAGGGTAATCCAGTTGTTCATATTGATCATGGCGTAGGACGTTATCGAGGTTTACAGCATTTAAAAATAGATGATCAGGAAAATGAATTTTTGATAGTCGAGTATGCTGCAAAAGCAAAATTATATGTTCCAGTTTCTTCGCTTAATTTAATTAGTCGTTACAGTGGGAATGATAGTGAGCATGCGCCTTTGCATCAATTAGGTTCTGACCAATGGGAAAAAACCAAGCGTAAAGCGGCAGAACAAATGCGGGATGTGGCCGCTGAATTGCTCGATATTTATGCCCAACGCGCTGTGCACAAGGGTTACGCTTTCCATCTGCCTGAGCATGATTATCAAGTATTTGCTGCACAATTTCCTTTTACAGAAACACAGGATCAAGAACAAGCTATCCAGCAAGTTATTAAGGATATGATTTCAGAACGCACCATGGATAGATTAATTTGTGGCGATGTTGGTTTTGGCAAAACAGAAGTTGCGATGCGTGCTGCATTTTTAGCGGTGCAATCCAATAAGCAAGTCGCCATACTTGTTCCAACCACCTTATTAGCCCAACAACATTATCAAAATTTTAGTGATCGTTTTGCTGAATGGCCTATACAGATTGAAATGATTTCACGTTTCCGAAGTGTTGCGTTACAGAAAAAAATTCTAGAACGCTTGCAAATCGGGAAAATTGATATTTTGATAGGCACACACAAATTATTAAGTAAAGAGCTACAATTTCCTCGGTTGGGTTTATTGATCATCGATGAAGAGCACCGCTTTGGGGTACAACAAAAGGAACGTTTAAAAGCATTACGTGCTGAAGTAGATATTTTAAGCTTAACTGCAACACCTATCCCACGTACCTTAAATATGGCTTTATCCGGTTTACGTGAATTGTCTATTATTGCTACACCACCGGCACGACGGTTATCGATCAAAACCTTTGTACAAATGCGTAACACCCGTTTGATTCGTGAAGCCATATTGCGTGAATTACTCCGTGGGGGCCAGGTTTATTTTTTACATAATCAAGTCGATAGCATTGAAAAAACGGCAAGAGAATTAGAAACATTAGTACCAGAAGCACGTGTTCAGGTGGCCCATGGCCAATTACGTGAAACGCAACTCGAACGCGTGATGGCAGATTTTTATCATCAACGCTTTAATGTATTGGTTTGTACGACCATCATCGAAACCGGCATTGATGTGCCATCGGCTAATACTATTATTATTGATCGAGCGGATAAGTTTGGTTTAGCACAGCTACATCAATTACGTGGCCGAGTGGGACGCTCTCATCATCAAGCTTATGCGTATTTAATGACACCTCCTAAAGAAATTATGACGGCTGATGCGATGAAACGTTTAGAAGCCTTTACTTCTTTAGAAGATTTGGGCGCTGGTTTTACCTTAGCCATGCATGATTTAGAAATTCGAGGTGCGGGTGAAGTTTTAGGTGAACAGCAGAGTGGTAATATGCAATCGATAGGATTTTCACTCTATATGGAATTACTCGAGCAAACGGTGGCTGTATTGAAATCGGGTAAAGAGCCCGCACTAAAACCGGTTAGTCATGCTGTCGAAATTGATTTGCAAATCTCCGCGTTGATCCCAGAAAACTACTTACCTGACGTACATACTCGTTTAGTGCTTTATAAGCGTATTGCCCATGCTAAAAATGAACAAGAATTAGAGCAATTACAGGTAGAGATGATCGATCGTTTTGGCTTATTGCCTCAGGCACTGAAAAATCTATTTCAATTAAGCGAGTTGAAATTACTTGCGCAAAAAATTGGTATTACAAAGATTGTGTCTGGACCTCAGGGAGGTCGCATTGAATTCAATGAAAAGCCTAATATCAATCCCACCGCTATCATTCAGTTGATTCAGAAAAATCCGGCATTGTATCAGCTTGACGGTCCTGCTCACTTACGCTTTAGCTTTGCACAACCCACACCTGAATTAAGAATAAAAAATCTTTATAGCGTGTTACATAAATTTATTTGATATTCACGGTAATCTTTATAGGATTTATAAAATACTTTCTTTATTTATACTCATGAATCATTTAAAATTATTAGGTTTATATTTTTTTTAAATAATTTAATTTTAAAACTTAGTGTCTTGAATGTTTTTATTACGAAAAGTATAATAGAAATTAAATAATTTAAATGTGATAAAAAAATTATGCCAAATAAAAAAAACATAAAAAAAAATAAATTAATTACAGGACTTGAAAAAAATATTTCAGAAAATGAATCAATTAATCAATGGCGAGAGGAGAACAAGCTTCCAACTCAAAGTTCTCTTGATGCAGGGAAGGTGATTAATACAGGAAATTTATCACATTGGCAAATTCCGTCGGTACCTTGTTCTTCTAATCTTAAACATGAAGCTTCTGTTTCCCTGTCTCCCCGCTCTCCTAATCCTAAACGGCATTTAAAACCTAAAAAACCTGCAATATCAACAACTCCTCCTGGATATATTCGCTTACCTAATCCTAACCGTCATTTAAAACCTAAAAAACCTCCACTACCAACGGATAAAATTTCTGAAATGTTGCAATCAATGAAGCTAAAAGTGCGCAACGAGACTCAAAATCTAAGCACTCGCGATTGTTTTACACTTAACCCTACATTTTCCAAATCTTTTTCTACTTCTGCGACACAGCAAAATTTTGATAGCTCCCTTCCCAATTTTTCTTATGGACATGATAACTCATTAGCTCAAGCAGAGTCTAAATCTACTTTTCCTGTTGCAAATTATTCTGAAGAATCTGAATTTGGGGAACCGGCTGAACTTGGATATCCATCGTATGTCTTCGTAAAACAAAAAGGACATACGGATACGGGAGCGGAATCTAAATTTGGGGAACCGGAATCTTATAATGATGAACAAGAAGAGTATTTTGAAAACCCAGAGTATGTTCCTTATGAGGAAAGGGATAATAATCCTTCTGGG
>A1D18_01025.p01
MFELFFSAEAWISLLTLTALEIILGIDNLVFISIVTNRLPKTQQHSARQFGLLLACLTRLLLLATLAWITKFTQPLFTLVGHVFSGRDLILIVGGLFLLAKGTSELHFNVTITAENKSSLHRYSRFSMVIIQIMLLDIIFSLDSVITAVGMAQEFIIMALAIIIAIVLMIWASGPISHFISTYPNLKILGLSFLLLIGLVLVADGFGLHVPRAYLYFAIAFSVFVEWLNILASRWRQKKNSN
>A1D18_01030.p01
MLSNKYKLTVIMAGFFWLSLLGNVALADETSPSNDDEIRRLAQKTQILESELQRVQNQVATLRRQSNPDHLSPTEIANHQSLVTSLHPFFIIGTPVVSSPYIGINSEFNASDLIVNQPYVNEDLYLLQQRKRIYNYLIENGHSFPATPVVNLSGKVESQIYHTSHFGTFQNNSATDINLTGIELDTEILVNQWVTGLIAFVYDNTPPDMSPRRIDNSHVFLERGFLTIGNLAKFPLYATMGQFYVPFGQYSSSMISDPFTKILGRTKARALELAFSKQFNDENNLNLSTFVFRGPSRTSIDNNGLRNYGANAEYIFTKPKWNIDIAGSYIRSIADSIGMQHNDNDGTNNFEGFATNNNTEILNPVSGLDARGTLSIEAFSVTGEYVTASRSFSQTVLSFNGQGAKPSAFHVEAEYKFNVLEKPSAVIIGYDQSKDALGLLIPKKRYIATVSTSIWKYTIESLEFRHDIDYSATDVAQGQSGLGFNPINGTGKSGNTITLQVGLYF
>A1D18_01035.p01
MNKRILLGITGSIAAYKTPELIRKLKEQHYEIRVVLTSCGKAFVTPLTLQAVSQHKIYDELIDIEAEAAMSHIELARWPDCILIAPATAHLIAKLAHGFADDLLSTLCLAANARLIIVPAMNQAMWSNQATQDNINKLKERDCLFLGPGEGSQACGEFGFGRMLEPLEIVEALSKVFIKPYLQEQRILITAGPTQEGIDPVRYLSNRSSGKMGFALAQAAIEAGAEVTLISGPVALIPPPKLKFISVKTATEMLVAVQKEISHQTIFISTAAVADYQIVNPALQKIKKSNALLTLQLKPTIDILASVSQMNLQPKPLLVGFAAETEYILKFAEEKRRNKNIDLMVVNDVSQSDIGFDSDKNEVTVLSSDVPIHLACATKQSIAQQLLHIVANRILSMSKKNAKTPL
>A1D18_01040.p01
MNVLKFSEKKITKEKIVILTCYDYSTAKILNESSLDALLIGDSLAMTMHGFKDTVMATLLMMELHTAAVSRGAPSKFIISDLPFLSYRQSVSRSVIAAQKLMQAGAQAIKLEGAAGNLSLIAHLVESGIPVMGHIGLTPQFIHSLGGYKVQGKTPAQAERLKQDALALEQAGCFAIVLECVPSLLAKEITASLKIATIGIGAGVDTDGQVLVIQDLLGLNLDFKPKFVNHFLDGSQLFLKAVNQYSHSVKYKEFPRYEHSYPT
>A1D18_01045.p01
MNIVTQLDDWQVIRKKNNNKNIGFVHTMGHLHAGHLSLCARSQAENDLTVLAIFVNATQFNQIEDFNHYPRTLEEDKALLRKQKVDYLLLLDAAIIYGDNYQIQIHDISDLSKELEAKFRPGHFTGMLTVVLKYLNIVKPTRSYYGEKDFQQLLLIKKMAQALFLETEIIGCPTIRAADGLALSSRNTRLNLEQRAKAGHFPTILQRASSSEEAMQQLKTLGFRVDYVTDHWGKRLAAVYVGEVRLIDALPISA
>A1D18_01050.p01
MHMFSDLKQELQIYLSPEQIKQVYNAYQFAARAHSGQKRHSGDPYISHPIAVAKILAQMRMDVQTLIVAILHDVIEDTPIEKTVLTATFGSEIAELVDGMSKLTQIQFQSRAEAQAENFRKMLLAMAKDIRIIIIKLADRLHNMRTLSAVSVEKRHRIAKETLDIYAPIAQRLGMHLVRIELEDLCFLNLYPWRYRILQETVQKNRRKHKASIHKIESALKECLDKHHLPFHAIWHKKKHLYQIYKKMCENHLSFNEIIDIPIFCIIVDKIDSCYRVLGAVHNLYKPLPDHFHDYIALPKANGYQALHTTLFAPEATSIHIQIRTTTMDNGADHGIVSYWLEEKTKVNELRPHLRAREWLKRLLDIQQTTPSSLEFMETVKIDLFPTDIYIFTPKGDIIELPHKATLIDFAYAIHSDIGNHCIAARIDKHLVPLSTHLQSGQTVEIITDSKTFPDSRWLEFVATGRARSHIRQFFKNKQHNEAVQLGQRLLDNHLTPLGQDSTHINPKNLNKALQKFQSQSLEDLLEAIGLGYIHPALVAYSLCSLKSSFKNQINSLPLFLKNADNSLIKFAECCRPIPGDEIIGLLNAGHGLTVHLQRCKYAARLIKKNPERAISIQWEKQTNGFFKTDIYIETIDQHGVLALLTHNIAKADANIENIKVESRDRKHSIIHFTLSVLNRKHLAKVIRFLRTIQYTIKITRHLSL
>A1D18_01055.p01
MARVTVEDCLKKVKNHFELVIIASKRARQIAKGGMAMVDPENDKPTVIALREIAGGRLNEAEEKSVQESGISGSQSTGL
>A1D18_01060.p01
MTTRIAINGYGRIGRNILRAFFENPKQHDIAIVAINDLGNIDINAHLTRYDTTHGKFSGTITVDKDYLVINDQRIKILSERDPENLPWKKLDIDVVHECTGLFTSPEKARKHINAGAKKVIISAPAGKGVDATIVYGVNHHTLKSSYSIISNASCTTNCLAPLAKVLHENLGIIHGLMTTIHAYTNDQVLIDTYHSDMYRSRSATHSMIPTKTGAASALGLVYPELDGKLDGLAIRVPTINVSLVDLSFQAKRETTAQEVNEILKKASKTSPLKGLLNYSEEPLVSIDYNHNPASSTVDAPQTRAIGDFVKVLAWYDNEWGFSNRMLDVTVALMNAAN
>A1D18_01065.p01
MSYQKKYADAIRFLSIDAVEKANSGHPGMPMGMADIATVLWREFLVHNPNNPNWSNRDRFILSNGHGSMLHYALLHLTGYDLPLAEIKRFRQLHSKAPGHPEVGLTPGIETTTGPLGQGFANAVGMALAEKNLAARFNRPSHSVIDHFTYVFLGDGCLMEGISHEVASLAGCLGLGKLIAFWDDNNISIDGDVSDWFKDNTPERFKAYHWHVIPDIDGHDPQQIKLSIEKARAVTDKPSLLCCKTKIACGAPNLMGSHQAHGAALGEKEIAATRLALHWDYPPFEIPEDIYQAWDARSKGNALEKAWEEKWSAYQSEFSELAKEYERRINKKLPLNWEGKTKKILEKIYQNLPEKIATRKASQNALNAFAPLLPELLGGSADLTESNSTFWKGSQVLTKENPAGNYLHYGVREFGMSAMMNGIALHGGFIPYGGTFLVFSDYARNAVRLSALMKQHVIFIYTHDSIGLGEDGPTHQPIEHINSLRLIPNLSVWRPCDALETAVAWQQAIQHLGPTCLLLTRQAIPPQTHSQETLQSIHRGAYILLDSPSTTPEAIIIATGSEVNLAISAAQSLNQQGREIRVVSMPSADRFEQQDFSYKAKIFPNSITLRIAIEAGTKDFWYRYVGSKGKVIGLSQFGESAPGSDVFKNFGFTIENIIKILNPLLAD
>A1D18_01070.p01
MNIKQLGGILLITGNAIGGGMLAVPLATAQAGFLNSSLFLIACWGIMLAGGLLILEVNLWFPPNSHLISMARATLGAPGEVIAWLCYLLLLYTLLAAYIAGGSDFLQGILQKIDIQFSVFATAILFVLILGPIVYKGMRSVDLMNRILMGGKLLIFFLLILFLFPFISAKQLGQGNIHYLPNSLTILITSFGFAAIIPSLRSYFHSNVKQLRRVIILGSLIPLICYIFWNAAIMGVIPINKLFAIAQSSQSTSYLTNTLSHLLNKKSITLFAWIFTSICLATSFLGVGISLSDFLMDGLSLTHTEKNKFIVYLLTFLPPLMIVLFYPASFMLALNYAGIWCAVLLALLPALMAWSGRYCQQIDGRYRVTGGKSLLSLLILSSSIIIAHAIVSDVF
>A1D18_01075.p01
MNMHKLIGGILLIVGTSIGGGMLALPIATAQLGFINALFFLVTCWAIMTAAALLILEVNLWHSVNSNLISMAKTTLGRFGQIVAWFSYLLLLYALLAAYIAGGSDFLQHLLLTFHINLPAKLSALLFAGLLSLIVYKGLGSVDYVNRSLMFSKLLTFILLVICIFPFISIHYLLSLENTYRLSIILGSTTVIMTSFGFAIIVPSLRSYFTNDLFMLRKAILIGSLIPLLCYILWELTIMGSIPAHGDSGLIFMYHSGHSTSNLMAALSHLLDNKLINFLAKIFTSICFATSFLGVALSLFDFFSDGLQIEKKGLKKLLLYAVTFFPPLLIANRYPHAFILALSYAGVLCAILLILLPAMMVWSGRYIKKCASGYQVTGGKPLLISLIIIALFIIILSLIN
>A1D18_01080.p01
MKNKFLDLLHPRYWPTWLSLGILYLITKLSYRLQLQFGKNLGRISYYLLKRFRHIGEINLKLCFPELSNKERTNLLKKQFQSLGMGLIESAMAWWMPDHKIDSLIHVDGLEHLQEAISRKKGVLILSGHFTSLDICGRLFSSIFPMYVVYREQKNQVIDRLLKQHRQFKWMQPIHRHAIRQIIKTLKQNKAIWYAADQDYGPTHSIFSPFFNISTATISTPSRYASRTGATVVTLFYHRLPKGEGYQITIGPILENFAQGNDYQDMLCFNQLLEQAVRAHPEQYLWIHRRFKTRPQGEPYLY
>A1D18_01085.p01
MSYYQHHIFLCTNLRENNKDCCAKRGAKPLLDYLKANLKLLIKNQPQKIRVSHSGCLGRCSLGPVLVIYPESTWYHYETQHDIDEIIQQHLIKKQIINRLLLSNEK
>A1D18_01090.p01
MSNIIRHRSPSLLHQLHRLSQEWDQLFDPSHQLIEDSSMVETSHWAPAVDIKEEPTRFVLFADIPGVDPKDIEISMESGILTIKGERVATHTEEKEGYTRIERSKGSFYRRFALPDTADADKITAEGKQGVLRIIIPKSEKAAAKKIKVEDKKD
>A1D18_01100.p01
MEYKETEALLEEDDGDGSSDTELSPDILDIEDEELDTWPEELALDALNKKTKVSPVRFSLEKRRAIEDYLEQRRLREEFDYEFENEPSSETSDATKSE
>A1D18_01105.p01
MHFKFLDFEQPIAELGAKIEELRKLGNDAELNVNEEIKRLEQKKIELTESIFQSLNAWQIVQLARHPQRPYFSDYVNRIFSDFDELHGDREFSDDSSIIGGVANLAEQPVVIIGQQKGRSTNEKVQRNFGMPKPEGYRKTMRLMELAERFKLPILTFIDTPGAYPGIDAEERNQSGAIAQNLQRMSQLKTPIISTIIGEGGSGGALAIGVADRILMLQYSVYSVISPEGCASILWKSAEKASEAAEAMAMNADRLYELKLIDAVIQEPLGGAHTDFDEMANRLKDELVKQLTQLQYFSMEKLLELRFSKILAVGT
>A1D18_01110.p01
MKLLYIEVIAFLSGIVNIYLLTRCSLWNWFFGIITVSLYAIIFFRTKLYADMGLQGVFLIFQFYGLYQWCYGNRGKKPIAMQIMHYSTGLSLVLAAIVLFASISFILKHNTDSTTIYADTTITTLSLIAQWMMSKKYLHHWVLWIVIDFISIGLYISKNLYLTSLLYSVFLLLCIKGYYRWRETLINSILPHSIAVKSG
>A1D18_01115.p01
MFTHEKLQFLLKQYPASICFWIAYSGGLDSQVLLYALNRLLPTKRLRVIHINHGWHVDSIKWANVCRHTCEKLGVYCEIIPVDTHPKSGESPEAYAREVRYSAIAKRIRPGDFLLTAHHRNDQAETLLLQLVRGSGLKGLVSMPFCQRFAKGYLIRPLLDFTRTELYEYAQKHHLTWIEDDSNRDLRFNRNFIRHQVLPVIQQRWPQADKTIARAAANLAEAHSLLDEVAHQDWSMVQGSAPNVLIISSLMKLSAIRRSNLLRYWLQQLHFSLPSQKQLKQIDILLKSRVDASPQVNWKNIQLRRYRDSLYVLTLLENEKNFIFQGVTPWELSQTLILPTLDQLTTRQVLGVGLNYSLLIEGQVDVTFRQGGERFYASNRQGSHPLKKLFQEWGVPPWERNRVPLIYYRKELIAVAGYGINPHFAAKQNELGFVIELIPKSSDTA
>A1D18_01120.p01
MLQPILPAVVNVSVQGDIPPNQLPPPVPGRPYPRHFESMGSGVIVDAKAGYILTNAHVIREAKTITVTLSDGRVFKATLKGSDPASDIALLTITPDHLTAIPLGNSDNLKVGDFVAAIGNPFGLNQTVTSGIVSALQRTGLGIEGYENFIQTDAPINPGNSGGALINLQGQLMGINTAILAPGSNPGNIGIGFAIPINMAHGVMKQLAEYGSVKRGLMGVLVQDLTPALATALHISPDTNGALVSQVPNYSPAEKAGIQTGDIIQSINGTPIHNGGQVKNIVGMLRVGDKITIKLLRKGKTINTVINLTDPKDSKKVAEHNNPFLYGLVLRDLNQTITGQGHLIGVEVVDTDENSMAWHAGIRPGNVITSANQIAVTNVAQLQDIAKQSKHELLVNVLSSGGFRFVVIK
>A1D18_01125.p01
MRDYSFWDQLILQFDEALGSIPLLSAATRPNPAENLLIQDNVLSKKENQLSGSLMRINHVGEVCAQALYTGQALTARSKIIKQKLKKAAGEEVDHLNWCRQRIHELDTHVSYLNPFWYISALLMGLIAGLWGDRVSLGFLAETEHQVERHLYKHLQKLPLQDKKSRIIVEQMRKEELEHALTAEYAGAIPLPIVIQWSMQGLAKFMSIIAYRI
>A1D18_01130.p01
MVNFLQTLFRALLQFCILKALIILVVTAILCFLLPIFYQKYQRRLNSKSPILSVALLESIYKPLMVLIAIMGIIYALESLCIAWKGLSVEQLHLIRNLTFTGLFAWFLWRFVSVAKEAFLQTYKNKTPNKAIDKTLVHGLSQIAKLSIIILTALSVFQIFGFSMAGILAFGGMGGVVIGFAAKDLLANLFGSFMLFLDRPFVIGDQISLPALKVEGAVEEIGWRVCRLRTPDCRPVYIPNALFLNLVVENRSRIKFRRFYCRISLRYQDLMKVPAILEDMQSILKDNTAIDKNRSITVNLSELGNTSLNLVVIAYTDIVSGADFLKLQQALFLELLACIQQHGAEWSFPSHNVYLNKEGNQLLSSQSQNDKNN
>A1D18_01135.p01
MKLKLSIIGCGRLGKTLATLFLKTELVSIQDIINFSIASSKKAVAFLGEGRICHTLKQLKPADIYLIATPDDCIEFIAQQITQQNILKQGDVVFHCSGLVSSESLYSAARLGCYTASLHPIFSFSDPVMDVKNFRGTYFAFEGSKEAFDRLLPLLSAIEGKVFAIEKKNKPIYHAASVFSSNYLVTLLAMAKDCYSRAGLPDKLAENLTLALMSQALDKAQRLKPKQALTGPLQRGDIVTLKEHLSALKPFPELKYIYKSLGKATLALTRHDKNLKKSLMQLFISDI
>A1D18_01140.p01
MANTKQAKKRVRQAEKHRQHNTGYRSMMRTYIKRVVVAIENGKAMEADEAYRVASPIIDRMADKGFIHKNKAARHKSRLLARIRKLTNTVTA
>A1D18_01150.p01
MVSSHELFSKAKQFIPGGVNSPVRSFSAVGGDPIFFSHGKGAYLFDVQGQSYIDYVGSWGALILGHAPEKIVSAVEQAARRGLSFGAPTPGEIDLAEKISNLMPNLAKVRLMNSGTEATMTAIRLARGFTGRDKILKFNGCYHGHVDALLVKAGSGLASFGIPDSAGIPKEVAQQTLSVDFNNLEQVTQMFMHYGKEIAAVIVEPIAANMNCVLPLSGFLEGLRELCDYYGSLLIFDEVISGFRVSLGGAQAIYQVKPDLTTLGKIIGGGLPVGALGGRSEIMDCLAPQGKVYQAGTLSGNPIAVAAGLATLEVVSQPEFYAELNFINEKLVSGLLALAKEANICFQAHHVGGLFGFLFTQEIGIYNYQQVKSANQLLFKEFFHRMLAEGIYFSPSAFESGFISSLHGSQEINFTLAAAEKVFAKLKEQNLIPA
>A1D18_01155.p01
MEEVHAITNTEDENRSVLHNLALPISYSLSKELHDNSAELLLLEKKIILGNNLLAKVNDQALILKLKKERRKFQEKKTELTTLIEKLKFIIGSIKDFTLFFIFIGRFYTLTIEKLNFEQRAKKISLKLIYDLKKEEQNLYNEYVEGDCFTKVLEVLSFESYQCYFQEYTKNFFGNIPNYSDRYVNVLLIIKAMFSMCACFRVDQFDLTNVKIFLSNHIPHAVVLPNHNYELVALRCFFFYEIVKEYLKLKLVKNNLSNLKKSISLELNISNYKSQNKKVLIMGLYNLQESLSKIEEKYSNFLKKKPEDNESDINESLAFFKIIVDDIQLLNTKTKNLIEDKYAKLNKMCSLLVIITHENYLPKFLEVFNIKIGNDFLLNEIKGSENIETNKEALNHLFHAICRDEFYIPLSKRVNLFIKQMTETYCKADISVLESIELEDLIEFSFYYIFTLAYMNFNDRLKGTNTKLLYAQMVAFNRFINIKFESLEVLEKRKNEKISKFLEKNFKNKENYFHHKENILEEIKLNLEMIQNIKSILSDAKSLETALIPKLESDLIPMPEANTLINFLKKLEKKQKTCEAEYQKIEKHLFFDKSKTKKIIKKSNEVYSEKDKRVEENKMIEFFSEPLIYLSRNLMEILKNINIKENLQDINQFCQKLSSAMGQLSSSINKLILSMGNWNYIYKTHHLTDLSLPELLKLMDEIIIKEPLTKSRGHKKKLFQLKELLNTSCLSTELLIDQVNPIIKKYHNLNTEAKKFLSMLPVSFIDDHKNFKLLSKSMIKKVKRNIKEYKQLKEQSNCLVKLIRLIKCEMDDRAIRLYAIIVEADDYQRTYKFFEKLSSKTFNHSKQILSVVKQRSSEDTDKKVALPQPSQLMNATKEITIESLGEAQVESNYTANGNRELELNEDLLNNQEPLNVEKKLIEEEIFIEASLNNRSNNSGLPDMTLLQDYEAWNFEFEKWKNDKNAQLYKLFHIIENCSKTVLMSSANAFLKYLSLHQNDLIEKNDELNKRKNQISSFFNDPAKNKLFISYLTQYLNWFDEIFQRIIVCRTLILQNEQNPEIQESPRLPSSFANNRAEFNNLLTFYLGATDKYNKFRDNLINEEKELNNLNRNFIKQILSLGSLDEMEEDNVLSGFSKQLDRVNQLKLAIEQEFETKQKIKEKLSLIASPEIVKFYLSRIDPCDADSLKTVGSDLFPPQFPAIASCGPSTFYYLPPSALGPIDGAQSYSQIFYTM
>A1D18_01160.p01
MRIKFYFYFLTFLSIFIIGTTQAETPHVILKIEHWSTKNGMPVYFVAKKELPIIDIGVLFHAGSAQDHDSPGIAQFTAQMLDQGTQNLNADQIANRFEAVGAHYNAGVNQDMTVLNLRSLSAPQFFNSALSTFSGLLKDATFPKTAINRIKKQILISLQQEAQTPSAIAAKIFYQALYGLHPYASPILGTTTNIKQISQEKLLKFYHRHYVAKNGVIAIVGNVTKAKAMNIAEQLSGALAQGKASIPVNAPLSPHLKSHIIKVLYPSKQTTIFLGQIGIAIKDPDYFPLVVGNQILGGGILTSKLFNEVRNKRGLCYGINSGFKPLQAAGPFLIVLQTRCDQAAKALSLTEQTLKNFLVKGPTSQNLQEAKRALVGSFPLSITSNEGILAATEKIGFYQLPLNYLDTYQQNINSVNLGQIKQAFQRIKPKKMIVITLGEK
>A1D18_01165.p01
MFFKKILVYLGLIFLSPLSLAEDVHEYHLKNGITLLVKEDHRAPVVISEIWYKVGSSYEPNGITGISHALEHMMFRGTKKFGPGMLEKIVSENGGEQNAFTDSDFTAYYQKFSADKLAISFELEADRMRNLSLRPQDFLKEIQVVMEERRMRVDDNPQEILLERLNAAAFVASSYHHPVIGWKSDLQNMTVEDLRKWYETWYAPNNAILVVVGDVKPNQVYQLAQAYFSNLKPLPLPKIKPEKAIPPLGEKRLIIQTPAQLAWLVMAYPVPVIKEGLNSQDPYVLDLITTLLSGGNSARFAKNLIRGQQIAANANAFYNPVSRLNNLFLLQATPTTGHTLSELELSLLKQIKQLQTFSVNSEELKRAKAQIAADKIYREDSITAQAYELGSLAAINLPWQIERDYLKHINAITPRQIQTVANKYLLASHLTIAYLLPLPINSSNPNSLSMIGSIHAH
>A1D18_01170.p01
MSKTKKNTVFQFEKGLEELEKIVEQMECGNSTLEASLEQFSRAVSLLKDCQLTLKKAEQRVQILVNTDTNQKKELLPFQAEELV
>A1D18_01175.p01
MSIEPNFVSYQERVNGLLTHCLSNPPPLSKPLYDAMYYGVLKGGKRLRPLFVYTLGMALGLSLQDLDHTACAIELIHAYSLIHDDLPSMDNDDWRRGEPSCHKQFGEAMALLAGDALQALAFDVLLKAPFQSPKIVKMLSVLAKAIGSWGMVAGQAMDFTGSSGVNKSDAENIHSLKTGALFGATFQLPAIIANLPQDDFLTLTKVGNRIGLAFQIQDDICDNENIHFWKDPLERENHLKGLKDQILADLVSILPSCREKNSSLIQLIKILFIDKTIDNNYRLDRKKSFL
>A1D18_01180.p01
MLKVGDKLPEFKLTATVDIDINKAFTEITHASYPGKWLVLFFWPKDFTFVCPTEIVAFNDLNAKFKESNAVLLGGSTDNEFVHRAWRQYNDELRDLSFPMLSDIKRELCSNLGVLDNDAGVAQRATFIIDPEGIIRFNMVTDLSVGRNPEEVLRILHALQDGGLCPCNWQKGQRTINLTEVT
>A1D18_01185.p01
MKKLTPEEARVILLKGTESAYSGKYYRFNEKGDYTCKQCGTLLYHSSAKFDSGCGWPSFDDEISGAIKRIPDSDGHRTEITCAKCGAHLGHVFLGERLTPKNIRHCVNSISLEFIPENASKKEKK
>A1D18_01190.p01
MKDKANPKTEIAIFAGGCFWGVEHLMKQLPGAISVTSGYIGGNTSNPTYEEVCNENTGHVEAVEIIFDPSKVSYETLAKRFFEIHDPEQLNQQGPDKGPQYRSEIFYTTPEQKEIALKLISILKGKGFKIVTKVTPATKFWKAEDYHQNYYEKTKKKPYCHTYVKKFL
>A1D18_01195.p01
MPYKNDKKRLTEHRAFILRMQEREKRSPAKNVKIIIILMSVLLKETSDLFLVIYRSAQLKNPPYPTLLHIRGTGFNASARYYSYITCSHIAEKSGCQVIDLDHHLAPENPFPRPFNDVYAAYKSIIFHANFMQIDVNKIAISGYSSGGNLAALMTIQAKKDKLPVALQILISPILDLSRSLKKYVKLENKDSFPNSLVDWFIELYLQNNFNAYYAPEISPFWSNSLISLPPTYFLFGEYDRFRSDSEVFYDKLNQLGLWTYKYSFKEENHSLFWRNIQAIETISTQLKMGFNLMKIPRLLFSNFSNEAPSLKFKFFAKENNDKFEFFRKKSSICLSK
>A1D18_01200.p01
MLLPKNLSDLYSGTDLDILFKGNFINFGYWETVPNVISSLDVIEANKQLYHQVFKRLNPQEQDTVLELGSGHGGGCVLFSNFYVVQSLLGIDYLKEHIDHSINTHFSLVEEKKIQFLQGAAESIPLSDESISKIYTVEAFQHFNASNAVPELKRILCQGGTLVISTFFAKNSLCFVNLLNLLPKPAILADSCNGEFASLPDILHLLKKNSFTNVKLENISQYVWPGYDVWVRQNDPCIWDTNWKIAYRKGLIDYYIITATKV
>A1D18_01205.p01
MKDYLIQMVSLGKKAAMNAYVPLCKFSVGACIRTNEGQLFHGCNWENRATPLSQCAETSALSGMLTAGYRKISEIVLVTPKFVCTPCGACRQRLLEFSHEETNFYSYNRDGLLLKSIKLNKLLPEAFTWRP
>A1D18_01210.p01
MISPEQKKISIIEEKELFNIITKQKKEIKNLKAKYEKDIFTLNFIVQNLPGSIYWKNKNGLYLGNNDYAKRLMKVLGLETDVIGKTDYDIFPKEVADDFKRADLKVLSGKNLIVEEVTTFSDSTEMIQLSSKIPLLDKTKKIVGILGISLDITKLKKTELALQIALDKAKAASHAKTEFLENMRHDIRTPLSGIVGCAQIIKSQASDPEKVSEYAEDLIQSSEALLNFLNRILEGIKVATGETLLLKKKFDFKKNIQAILNLNKSLAAKKNLELTLEIDEKIPPYLIGDPIRLQRIILELMTNALRFTQQGTINIEAKINKREAQQVVIEIKITDTGIGIPADKKEDIFTRFTRLTPSHQGIYKGLGLGLSIVKQFVDDLEGEIYVESQLKQGTTFTCLLPFKEPLIMDHMGVEDITLPIESRIYKHIAEIVPNISLINQDFNSYQRKVLLVEDDKLAAKIAQIIFLELNCVIDIAHDAKMALQRIQKQDYHLVLMDIGLPDMDGIALTHRIRLQQWQRTDITPIIGLTAHIDIENRQRCLDAGMNTVILKPLKKETASELLTAFVPDACINQSYLFTEIRPVSGPVLDVDAMKALLKNEGLIKDCINLIINGLEKELVKLPELHQVANWHAIREIAHKLQGGASYCGAKRLEQACKRIVDYLRENGPARHVNALYQQLLQEMQAAKTVYKDYLK
>A1D18_01215.p01
MQIKKNGHPPLHDQNVLNISSHEIFNLTAREPLLIHSKSNVFYSSATIKKNHFNNSLIHNLLNSRIKRAGDDKTLVEATVKNQYSYWLSQEDIAEIARLEYNNYHGESNAEFEILGSMSQLQITLESFQLKVKANQFTESRLTLIINLENLHWVTLAISYKNDQYVGYYTDSKNNPIPSRYFQLLFNRFLIQPLINLSPGFIQQKDNSNCGLWALENAADLNQMIDQDQSIHWIINKLKRSRSKEYFDTRREYFAEKLRADSVWRERHPLFSQDLTIKEALPTNIEPDLKRFKAFNDEKEKVTILLETFVETFMSAFVKKLGAYHLLAKGESLTEESLKTELKTGLSGALLGIGISQSLVGSIPSLVASLRMISGKFYPSKDKAQKITKIFSEIQSDYLNSILSESAVDIFQSFESQFVAVTDKAGSKVAMEKLAEDAVGRLFNAIDKYSNLDKIISKELIEKSVLQGPSEKFFDPNVKRARLRVSGYTIQDNNEKAINTANLFEKIGLVDLDKKGQSHKFYAFKPASNNAYGYRRLLDWEQEENGELKENLKNKYTENQFLQEKSIFHFISKGYRYVLHKETNPVEARRILDKIANRYPPHILNREPLSKKPIYFDLRKPVKNFSGRIQVLERLHRTLISERTTAIVPSWSMLSISPIPGVLSPPDSESSQTSGSQLSINGLGGIGKTQLALRYAELYAQNYDHNVLWINAETKENIAYSFNKLTAKLQIITKDSYNQEKMLEKIVEEVYEYFSDRKSLFIFDNVENYRAIEAYLPKSMLGNKPSLLITSRYSNWSNIATIMTLNVFSELETKELIKKSLDLGDNIPYERIKELHQLLQGLPLALQQALAYIKLRRNTDTSFSLSHYIELYKEKTKELLNFDFSHYSNDPYLETVFTTWLITLDKIKADPLGNHAIEILNIMGYLYPDIITSKKFYYFNHINRELTIDDLDTIMHLLSSYSMINLENEGKYTIHRLVQQIIRIDLEQNQPKFKEIVEKTQHLLWLWHFTFKKDEESVFHYLHFLLYMSEHTELISKVMYSHPEKTFFDNLLLQNVKYCHYFIDLAYLKYPKEKFLRFLGDAVAYYIKLGSFFNLSEIFNYIEKKWQIEILSKENIKYILDHFYNMKNPLLKMKRYSTIPSKKANQKQAIKLLYELKMKIFGNQLSNYDSCPSHSLKRSVCALSEPDQDRIKEISNSRIKAHFKKIEQVSRYISSALMTKDTLSALLQGHFDEVAINFGLMTSSLFFGSLSNSLFAQGKNLASDASLLEKNLGLENKKVLTILFNEDVLSMGKRKLLGKAMQVASPFVSKATSIFFAYNLKNEIQLYRMGDETVLPSLTSNSLIVAVDGIEATIEGAEFLGFITGLSAFTGPLGEGIALLVWLGAEGYAAKQQVEAIEKYVHLSRGEKSFEFLLATLHQAPLEYLQLKANNGQLVENAINLLKNNTDIQWSIFPSFHFEADLCKIRKVFLNEKINFTPDDNNPDEPAEGNLVCLSASPPPYEALNEAIKMKYYLCHKALGVSYTLNRTGNGTLVDLGEGEDEVIAFSHSPTLFIVQNGKKWYVGGDNGNVFNLQGNSITGQLQGGKGSDILVLDNFYPENSDYLLLDTDGFLCGKNKSLLQQIPPFCSSDEIRVQIDQIDQIYGRKNESDIFYLDQSVCFIDGYGGKNQTHPDNFFITNHSYKNLKFVLRNNTLITFLSDATTDSIEYRIPSDEVGESWIYYFKETLQHQFFFEYPLENLEAMTVKNNTLHISVLTSENTDRKLFAITISNRITSSSNQTKNTANLSNNIAYFFQDIEIKLIHNEHLYGQEITSNNKTMDEKISLFSEIANRLEKTISIQLVNNLTLSIGRQKKHELFYINGLHESHLVGNGGENVYIILPGKNTKFPLPKVILYDTSERDSNDLIELIDTLDLREIIKEYKQIYPKAVISSHVFPSANDLILTLSNSVYSPIYPYFYDSTCFWPWVTIQLKNALLDNSNWYQKLDIVLDSVSRNIVALEDDVWTLTAAPLMFTDDKKIILLTHQDLEEKSEILILKNIGNFAFFRDEMNLILTNAFPSSMDYCTIICCQFYQMPEMKKKILSATFKFFDYEIHPQDYQKEIKHATHFSYLSQLFSSNSPNVSDIIAHAFLNTVGMQNQKKLPPQILRRKRQAHREEKRTINTLQKSTLSKEVSQHTDQTFFPQMTHYPQSRTVDEKKRILAMADEYLKKYDDSEMKAYRGKKNINQTKNKKKKTNPLLSVQKEKAKSFIEKNDSVQHKNEGNFYRRTMPNYSAQNNSKTLAKSPTKNQFRTPAFSKPETTKLKKTFFNDLNSDKKRNFLVTPKFLPHQESFKSTTKALSLSPKLTYQPNESRPKKSNQHTVPSSIAPPNLHSTLMLFDLIARKSLKNPVVPSSYNKKLNKTIRKVEKQKENIKSKTFGFQKL
>A1D18_01225.p01
MYLIKGKQKGLTLLELMIVIAIIGILAAIAIPSYQNYSNRAKFAEIIQATAPFKLAITTCVHEHDNLVACGTPGQNGIPDNFKSENQTKGYVATVEVGKSAQIIATSQRIRINKIDHFTYILTPIDQTDGQLRWDVSGTCIQAGLCKAE
>A1D18_01230.p01
MTDYKNTLNLPHTKFPMKANLPQAEPAILKQWESLSLYKKLREKNHGKAKYILHDGPPYANGHIHIGHAVNKILKDMVLKAKTMSGFDAPFVPGWDCHGLPIELNVEKKLGQVGSKLTAKAFRQACREYASQQISIQREEFKRLGVLGDWDHPYLTMNFQFEANIIRALGQIISRGHLQQGFKPVHWCVNCGSALAEAEVEYADKISPAIDVRFSVIDESDFLSRIPADAGYGPIVIPIWTTTPWALPANEAVTLNPDIEYVLVQTESERLLIAESLLVSCIQRYQVTDYKHLGSATGQVFEGVILQHPFYHRQIPVILGEHVTTEAGTGAVQTAPAHGVEDYNVAQHYGLPLINPVGGNGCFLPGTALFEGEHVFKVNPLVIDKLRESKNLLKEENIKHSYPHCWRHKTPLIFRATPQWFISMEQQALKEDSLAAIKQVTWIPQWGEARIESMVSNRPDWCISRQRSWGVPIPLFVHRYSRDLHPNSLSLLEQIANRVTEIGIDAWYDLNPEEILGNEAKDYEKLTDCLDVWFDSGVSHYAVLMKNPALAWPADLYLEGSDQHRGWFQSSLLTSVAMNVQAPYKSVLTHGFTVDEKGHKMSKSLGNVVAPEKVIQSLGADILRLWISSTDYRKEIAVSDEILKRTAEAYRRIRNTIRFLLANLHDFDPADAVPTSDMLSLDIWILERAKLLQHEIIDAYENFQFHTIYQKLQQFCISDLGGFYLDIIKDRQYTLQKDSVARRSAQTALFYIVEAMVRWLAPILSFTAEEIWHYLPGKREDSVFLNEWYSLSFSFAEDPLQTIYQQTDRQTYWNKLIQVRNEVNKVIEKSRISGELGSSLEAEVELYVKEDSQLYKILSALKDELRFVLITSDVKLLISKPLKQVFFTINAEELGINVISTVGKKTKCARCWHRRSDVGKAPEYPEICLRCVENLPEGKGEQRIYA
>A1D18_01235.p01
MQEKKISQLVWLWLSAFIIALDYLSKLWMTHWLDQASVIPVFPCLNFILTHNFGAAFSFLGQADGWQRWFFSAISGIVSIYLVRLLYRGGLSNWVACAIALILGGAIGNLYDRLSLGYVIDFIDFCIGHWHFATFNLADTAISIGAVIWIIASYKSGKK
>A1D18_01240.p01
MIGSTKNRLIKKPLGVFSLAMMNVIAVDSLRSLPIAAQFGYALIFFYLLAALLFFIPTALVTAELATSWPSTGGAYIWIRTAFGVRWGWFAIWLQWIYNVVWYPTILSFVIAAFAYLIDPQLVQHKLYLLSTILIIWWLVTALSCLGLRVSSWLSSIGALVGTLIPMLFMIVLALIWIKSSRPLAIHFSSYSFFPSLSNFNNLAFLTTIIFGLMGLEMSAVHAGDVHNPQKDFPRALFWSASLILISLILGSLAIALIVPANQLSILSGLTEAYVAFFSSYHLSFFIPITISLIIIGSLCSISTWVIGPTRGLLIATFESQIPGLHWLLKVNRFGAPISLLLVQGVLVSLLTSLFILIPSVNETYWLLSVMTAQLAVLFYIFLFLTALRLRYKEAGRNRAYHIPGGHWGIWIVCGAGLVGCLITFILGFFPPSGIEVSNLLKFDMILLGGLLLFCLPAIICAGWALALKK
>A1D18_01245.p01
MISALEIHGVPIECINQAAITYHVPATLILSVLAIENGRKGSASSNQNGTFDYGPMQINSIWLLKIRRYGYTQYQLQYDPCINVKVGTWILSQHIANDASPWRGVGSYHSHTARLNHNYQIKVSEVYRLLANYLSHPNNSTLSVA
>A1D18_01250.p01
MRVLIIKMSSMGDIIHTLPAVTDAIQAISNIQFDWVVEESFAEIPNWHKQVQQIIPIALRRWRKNIWQAVQNGEVKQFYKQLSARQYDIVLDAQGSIKSAITTRLSRGCRLGMDKHSVRESLAYLAYQQTFSVPWQQHAIDRLRQLFAKALKYPLPKTRPDYGINKENLSQAKIQLPRDYLIFIPNTSCSSKHWPNYSWSLLIEEMTRQKVSVFIPWGNENERKNANRLTKKNRLAQVLPYLSLNELAAVLANAKAVVAVDTGLSHLSAALGIPTIVLYGPTNSSLIGTIGLSQCHIKMAVNGSSKQDNNTIVLKKITDNLRQFLKL
>A1D18_01255.p01
MISNTDKNSSAKRILKIAIPAPLHQYFEYLAPAGFPLTPLKKGLRVLVPFGNQKKIGFLMEISEESVWPKSQLKQALAILDETPLLPDSIQELLEWTSRYYHCPIGEVFANAMPQVLRTGKDAKKLKNSVKKRTKEINRDELTNHSENNLNLSDQIRLNNHQRQSIESIVNSLDKFQAFLLNGVTGSGKTEVYLEVIQAVLDRGKQALVLVPEIGLTPQMLARFRNRFSVPLVLFHSKLTDKQRLENWLLSKSGKASIIIGTRSALFTPLLHPGVIIIDEEHDSSFKQQTGLRYHARDLGLVRGRLENIPVVLGSATASLESIFNAKQNRYQILHLPDRAGLAIQPSFHFIDLRQQKLDQGFSPALLQTMEKHLQNQGQVLLFLNRRGYSPVTICHDCGWTADCQRCEQKMNFHQKPAHLQCHYCGYRRPLDSRCPDCQGQQLLALGQGTQRLEQTLKKYFPDIGIARIDRDSTQRKGSLDKLLKNIHEGESQILIGTQMLAKGHHFPNVTLVGILEADSGLFSADFRALERTGQLLTQVAGRSGRADKPGEVWIQTYHPEHPLLKHLLEQGYLSFSELLLQERRLSLLPPYSYLALIHAEALSSAYPFDFLNEVKNQAKLVGKEISLLGPVPSLLPRRAGYYRCQLLLQAKQRNTLQGLLEQIIKPISLFASSRRVRWSLDVDPIELF
>A1D18_01260.p01
MTISVFDLFSIGIGPSSSHTVGPMKAAYAFVEKLALDRELFNEVNRLQVELFGSLALTGRGHGTDIAVLNGLEGQLPETVNPDEVTPRAKTIFEHCKIQLAGKKSISFSQQTDLLFLQKALLPLHTNGMRFSAFNPQGVLLNSQIYYSIGGGFIVTEQAFGQQHKDAVPVPYPFSTAIELFNTCKKNNLTISELMLANEQQLAPDRELRTDLLKIADIMQICVDNGCHTQGILPGGLSVKRRAPELFSKMNNKTISKLGTCPDSLLWPTIYAMAVNEENAAGGRIVTAPTNGAAGIIPAVLTYYRRFYDEVNEHSITDFLLTAGAIALLYKMNASISGAEVGCQGEVGVACSMAAGALTAVLGGSLEQIENAAEMAMEHHLGLTCDPVAGLVQIPCIERNGVGAEKAIKLAHLALMEDGKNKKVPLDKVIETMFATGKDMMAIYKETSLGGLAKTLAVNIPEC
>A1D18_01265.p01
MNNPNDTKLFAQPVEEKLANSDEKGSHHGDHEDGERLAYRRRGIYLLPNLFTIAGLFAGFYAIVIAMEGYFNYAAIAIFVAMIMDFFDGRVARLTNTQSAFGAELDSLSDMVSFGVAPALVIYSWSLEGLGKLGWLAAFIFAAAGALRLARFNTQVLIADKRYFQGLPIPAAAGVLASMVWLCVDSEILGDGVSMITAVLAILIAILMVSNVRYYSFKEIDLKGRVPFVAILLVVLAFVGISLDPPKILFLIFFCYALSGPILTLHALYKARSLKRK
>A1D18_01270.p01
MKKNSTDLSQHTPMIRQYLQLKAQHSDKLLFYRMGDFYELFYEDAIKAAKLLNITLTKRGQSASQAIPMAGVPFHSVENYLAKLVKLGESIAICEQIGDPNHSKGPMERQVTRIITPGTLSDEALLEKNQSLLLALYNHDEQFGLSYFDMGSGQIHILQINGKEALTSELARLNPAELLISEEYKDEDVLTSYKTIRRRPPWEFDFNTATHLLTQQFQTRDLSGFGCQDLPLAIQATGCLLNYVKDTQRTQLHHIQPIRIERREESIVLDVTTRRNLELTLNLQGEKSNTLMSILDKTATPMGSRLLNQWLHRPLRKVFTIESRQTAIINLLATQSCISLHSLLKQLGDLERIITRVGLKSARPRDLSQLRWGLAILPDIHNKLGPCLKTQAPDEKSELLISLSQQIKTFPELFCLLQQAIVEHPPAVTREGGMIAKGYHAELDELKNLSEHTGQYLIDLEKRERTLSGISTLKVGFNRIHGYHIEISRGQSKHVPPHYIRRQTLTNAERFITPELKEFEDKALSARSKALSLEKKLYDELLDQLAFYLADLQKTVNAIAELDVLICFAERATTLHLTCPRLSKNPGIHIEGGRHLVIEHSLDTPFVANNCHLDPEQRLLIITGPNMGGKSTYMRQTALICLLAMIGCFVPAKSATIGPIDRIFTRIGAADDLASGRSTFMVEMTETASILHNATKQSLIIMDEIGRGTSTFDGLALAFSCAEYLAKYVKAYTLFATHYFELTGLAEENSVIKNCHVEAREHNDSIVFLYTIKEGPANQSYGLQVAQLAGVPKPVIQRAREKLTALEKNSVTNHNNKVNPLPLQKLSANPDIMNLLDQVDPDQLAPKKALEIIYRLKSLQGIPNE
>A1D18_01275.p01
MGYSSQTHTSLLCFSRMNSQLILEKLNLLVKLGNSVEERQLPQKVSLQIKLGFDRLLDACTNDNLMNTICYANLADNLQQFCDDRSFKLIEALTYQLYQFLKIELSEKINDKKINVFLCITKNPQLSKLEQASFSISD
>A1D18_01280.p01
MNYINKTLLPDEKVIYCSHPHWIIIFRSLMGLILIAGFLMIGGWLTLLLISLFSLLGLATCLSGLIVYYSSEFGITDKRVIMKSGLITRYAYENSLDRIEGIEISQSIMGRIFDYGSIRIRGVSGTNELFSAVCHPFRFRYKVLDEIERQKKTK
>A1D18_01285.p01
MTIQILPILGFKDNYIWCLINEKTKHCIIVDPGEAKPVLTQLKQLNLKLDAILITHHHWDHTNGIRSILKHHHVPVFGPAKEKIAGVNNPVDEGDKIELVNWPIFEVLAIPGHTLGHIAYLGNSLLFCGDTLFTAGCGRLFEGTPEQMLNSLNKLAQLPDEVQIYCGHEYTLANLHFAQAVEPNNIHIKERLEKTRELRQKNLPSVPSLLSEERLSNPFLRCDNPEIKRRIEKRTGKKLATPVEIFTYLRQWKNNFK
>A1D18_01290.p01
MSIPQEKTVSASAVHDHTYKIFPNDLNSTETVFGGLVMSTLDRVASVVAERHSQRPCVTVSVDAMHFLQPATRGDILIFQAAINRSWTSSMEIGVRVLAEDYRTGTRRHIVSAYFTFVGTNEHGHPAPVPKVIPETNDEIRRYEEAGKRRERRHQASRKTN
>A1D18_01295.p01
MHTRYQSLLPQHSLSRFAGWIANCKQPWIKNRLIHGFIRHYQVDMTLAREENPNRYINFNHFFTRSLKTEMRPISSDTRDIVSPVDGTISQIGHIKKNQLIQAKKVNYNLQALLGGSAKIATQFQGGEFATFYLAPQDYHRVHIPYSGELKEMIYVPGRLFSVDDQTTKELPNLFVRNERVITLFSTSIGPMAVILVGAMLVGSINITWEGVIVPALKRHIYHWHYLDNKISLLKGQEIGQFQLGSTVIILFAPNRMKWLAELSGKKMKFGECIGQTT
>A1D18_01300.p01
MACQLLRYGVKFRILDKQKDQVHESRAFAIQAKSMEIFQNLGFAEEFLKLARSNVDFAFFINGKKQIEINFQQFQHQDTPFSSVYFLPQTETECIFIEFLEKQGIYIERQKELMTFTQGTKGVQATIKSNSTGSTEKIACAYIIGCDGAHSSVRHMLNFSFEGNVYPQLFNLVDARIEWPYSRNKFLFFLGKEGVFVHIPLTKKISRVMLAKRSAHLEEKLDIPNLNDLENLASLLTQVSVKLVNPIWISQFRLHHRGVSQYYQNRAFLAGDAAHIHSPVGGQGMNTGIQDATNLAWKLALVLKKATDVKLLATYETERHPVGKTLLKTTDQFFSLLTAKGFFISRLRNWLLSFVISFLFSKKNLEKRLFWFISQLNIHYAQNEFNYEIKEKSHHAFKRGPSPGYRAPNAPANASNLFILLTYKPFNILYFQTKKNQTQLIEKINALIKNYKDWVQVHTFVLSPENKLLFKRYGVISSAIYVIRPDGYVGFRMNADKDLWLEEYLKNFFK
>A1D18_01305.p01
MCKKFGVFFLAILLTSSLVSAKENVILKTRAGEFTIDPARLAILVDPSGDSAAISLTQEGPLFDEVKDLKVDNKTAQWYYPHLKMQVKVAADEQGLKFSFKTSKEQTFQWPISGLTPQAKALVLPDGEGLYIPNHDLFWLKEFKKYPSLSLSIPFWSIEYADDNYVSYIWDDHDVDTDVQVHEKQTQLYVMNEHHFLKRSHFSEYTLLIHLTGDSPISPALDYRNLLINENKFVSLKQKILENANVNKLLGAFHIWVWGDGKSLVMLDQLEKLGIKHALINYDANPIPNGFNIEKEYIHNAKSMGYLIGPYDSFDNAQNPKTSDSITSTWPNHLWPEACIRNPNGSILTGFASRGCYLSSEALRLRESKEKNIANQIEKMLNKGDNTIFLDCDAAYPLYDDYSKHHPMIREQDLSNRLERMRFVGSDQKIVLGSETGLSWANPTIAYNNGAFLAFPETFWPALQDKKHFGVWQPGYAPKILFQAYNAPDEFIRGSYNPRYRLPLYEAVFHDSVITTDRWELNELKIPAIRKIKALLQNLYNVPPIWVLDQKTLQKNKKYFLDYYNFFFPLHQMAGIEALTRFDWLTDDHLIQQTQFGNRLILTANFSDRVYENIGPRCIRAEWKEDGSTSLFCPKN
>A1D18_01310.p01
MDKRTAVGQLNDTTAFPWVLNFSKNFSANYRKCKSNRWDYLISIHAFKNSNELMKRVEEDPIYERSYLIKKYNERLLFYSKDKINPWIIDDTNDICLVLNRKNYLEFEAKFQFLKEKDSVRFYSLISIWEKINKFIIKNKAMQFFYLLWSGFISHANLLNWISFLLLLFSLSLYSYPVIFLMLGISLVSYLIVQLVFLVKKNSIILPKINPEESEQILESLKIEIFNEEKNKHEFKLIHEIVFDFSKKVKLHEVLNSISAIQKNFDPIYYPRLGIKQSKLYQYLTEVYPKTQFIASLMVNLISVILYTYLLLWAIQSCLIVLGAVCLAGIISSPVAVGSLILIAAGFFLIHHLCEFLAREVFYQRTILNRMDEKCEYHYKDEQGKQQVIQLEKWKKFEYLQDNICYLQLEFKTFFKKNNLNNLYDKFYSVFNSLILKKNVYCSSEQDKVLGKASSAFKIVKKLLNRFFAFSGGGFYGYNLSQQIVWKSKLGLHILSKTLTLPIVLIVIPLIVINGIANLITYHFHSRQLNRFEVAKNLDRKLESLEQTNKKLLFLAALLSLELKHASDPVVNLIADLESDLLLVNKNISCKKKPDHFSFFKKNSQKIDTVVDDKYLQNLKFEI
>A1D18_01315.p01
MEIYLVGGAVRDQLLGYPIKERDYVVVGASPEEMLKQGFRLIGKDFPVFLHPKTHDEYALARTERKIGPGYKGFSCYAAPDVTLEDDLLRRDLTINAMAQNSSGHIIDPFQGQKDIDNKMLRHVSPAFSEDPVRILRVARFMARFSPLGFRVAKETMELMKAMVSVGEVQALVPERVWQEFSTALTEPAPQAFIRTLYDCGALAVLFPELQALYIKYERIADPRSQGHSYLSVLEKAVVLTDDPQVRFAAILCDLGKGVAKEETQMGIHTIQTLCQRYRIPHAYVSLATTAAAYHLLCHRALDLDAQSLYVLLEKTDAFRQSSRLDQFLLVCEADFQAYSGLGHIIYLQKDRVWAAFVTAKKVSANKIKKSGITGAALGKKLIEHRIKAISDFLQKI
>A1D18_01320.p01
MLSDELLSYAKKLGFGELFFKIDQVNQLCAIVAIHSTRLGPALGGCRFIEYTSINLAIHDALRLAQGMSYKAALANLPLGGGKTVLMRPKELSDRSAYFRALGRFVNEFKGRYIIAMDSGVVIEDMDSIALETPYVVTTSKHKGNPAPYTALSVLYGIEAAVKFKLHLDHLEGVHVAIQGLGHVGIALANALRKKGARLTVCDNNAELMQHYAKDLQATIVEPDEIYAIECDVFSPCALGAVLNDESISQLNTAIVAGSANNQLAEPRHANLLHKKNILYAPDYVINSGGLIYAYAEYQNRLNRAHVVQHISTIYSTLLEIFRCAHEENKSPSRVADSLAESRLNSI
>A1D18_01325.p01
MSEVARFSIEYTRFLDPKGEAQQDLPAFTHNLHELLKLYQQMMFTRLFDYKAVALQRTGMLNTYASTLGQEAISVGIGASMQKEDVLCPFYRDYAAQLMRGVKMSEILSYWKGNEWGNHFSECPLDFPICVPIATQLLHAAGVATAFKLRKQARVAVSTCGDGATSEGDFYEALNIAGVWQLPIVFVIDNNQWAISVPRKHQSHARTLAQKAIAAGIHGEQVDGNDVIAMKFVMDKALSKARDGHGPSLIEALSYRLCDHTTADDASRYRREEELQQAWQEEPLRRLKNYLINQKSWSDEEEENFKKECEKKIEIAVTEYLSLAKPAVTDIFDYHYAELPHDLIEQRIEAEALFMLSKDRVDG
>A1D18_01330.p01
MVEITLIEAITQALAYEMSVDEEVVLLGEDIGINGGVFRATTQLFKKFGANRVLDTPLAESMIAGLAIGMATQGLKPIAEFQFMGFSYPAFDQIINHAARFRNRTRGRLHCPLVFRMPYGAGIHAPEHHSESTEALFSHIPGLRVVIPSSPARAYGLLLASIRNPDPVIFLEPTRLYRLNKQKVIDTGEALPLDQSFILREGNDITLISWGAMLHETLLVADKLLQEKGRHAEVIDVATIKPLDINTLLTSVEKTGRCIVIHEAARYCGVGAEIVAQLSEKAFLFLQAPLQRVTGYDVTVPYAQLEKQYLPSVTRIYNVVEQTLEFT
>A1D18_01335.p01
MTTFNLPDLGEGLPDAEIREWYVQLNDVIKVDQPMVAMETAKALVDIPAPFSGKVTKIYGKKGDIIKTGQPLIDIEGENPIKKTTDQATVVGNLQLGDTIIEESPLGVQPKQQSMPHQNGIKATPAIRALAKKFQINLNDCRGTGPDGQILIADIEKMMQKKSSKESASPSNFLSTAGYEPLRGVRRAMAIAMQQSQLSIVPVTLVDDADIHAWPEKTDITLRLIRAVMAACQREPKLNAWFNESQLALCQHSQIDLGIAMDAPEGLFVPVLKNIAQESAVNLRKAIDKFKIEVKNRSVSPEDLVGATFVLSNVGVFAGRYATPIIIPPMVAILAIGRIHEKVVSEQGKISVHKQLPLSLTVDHRVITGGEAARFLSALMIDLQAA
>A1D18_01340.p01
MSSLPARKRFGQHFLHESFIIDKIVQAISPKKNDHMIEIGPGLGALTERLLPHLKNLAVIELDRDLIPLLEEKCAVLGKLTVYQGDVLKIDFHTLSKTKQIWRLVGNLPYNISTPLLFHCLEQANIIQDMHFMLQKEVVDRISAHPGQTSYGRLSVMIQYYCQVEKLFNVKPGAFQPPPKVDSAVIRLIPYKVLPHKANAPLLFAEIVKNAFNHRRKMLRNNLAHWLKEQEFSQLKINSTWRPEQLTISDYVKLANFVAERNELKKN
>A1D18_01345.p01
MNPEELKGKWNQIKGKLREKWAKLTDDDWEQLHGDKEKLVGKIQERYGIGKEQAEKELHEFFNKHKDHH
>A1D18_01350.p01
MTRLPVLTALASLLISSNVLAAQSTPPVTVNQLKPTVTFPKIVTNSPLLKTIKGQISYSIGADLAENFKEQGIDVDPVALEKGLADGAHGKLLLTQAQMADILKNFQQELINKKQAEFKGISLKNKEQGDSFLAVNKTKPGVITTKSGIQYKILQPGSGESPTDTSMVKVEYTGSYINGTVFEKSKEPVTFPLNNVIPGWIEILKIMKPGATYQVVIPPQLAYGEHGVDKAIGPNQTLVFTIHLIEVKKNA
>A1D18_01355.p01
MPFSTEYDVIIVGGGHAGTEAALAAARVGASTLLLTHNIETLGQLSCNPSIGGIGKSHLVKEIDALGGIMAYAADRAGIQWRTLNASKGPAVRATRAQMDRCLYKQAIRNALENQANLFIFQQSVDDVILQSNRIVGVMTQMGLRFYAKTVVLTAGTFLAGKIHIGLQQAQGGRAGDPASNSLAEKLRQLPFRIKRLKTGTPPRLDGRTINCEILLEQPSDNPLPVFSYLGKVVQHPAQISCFITYTNEKTHAIIRSGLDRSPIYSGVIDGVGPRYCPSIEDKVVRFADKLSHQIFLEPEGLNTHEVYPNGISTSLPFDIQCDLIHSIKGLEQAHITRPGYAIEYDFFDPRDLFPSLESRLLENLFFAGQINGTTGYEEAAAQGLIAGLNAALKAQEKSTWCPRRDEAYIGVLIDDLITQGTLEPYRMFTSRAEYRLLLREDNADLRLSESAYKLGLINETRWKYINEKRATLEQEQQRLKQFSIKPNTTLSAAIEALIGQVLTRDYRVSELLTRPELNYADLMKVEGLGPGIADLAISEQIEIQAKYQGYIDRQLVEIQRQARYENITLPLTLDYNRVKGLSNEVREKLIQHKPLNLGQASRIPGITPAAISLLLVYIKK
>A1D18_01360.p01
[truncated: 1,545,482 more chars]
