# Supplementary material for: Candidate pathogenicity islands in the genome of ‘Candidatus Rickettsiella isopodorum’, an intracellular bacterium infecting terrestrial isopod crustaceans
Source: PeerJ. 2016 Dec 21;4:e2806. doi: 10.7717/peerj.2806 (PMC5181103; doi:10.7717/peerj.2806)
Supplement: Supplemental Information 2 [file peerj-04-2806-s002.zip › Supplement/r_isopodorum_annotation/rickettsiella_isopodorum_filtered.bgpipe.output.gb]

LOCUS       331                      223 bp    DNA     linear   BCT 10-MAR-2016
DEFINITION  Candidatus Rickettsiella isopodorum strain RCFS May 2013, whole
            genome shotgun sequence.
ACCESSION   
VERSION
DBLINK      BioProject: PRJNA314882
            BioSample: SAMN04544940
KEYWORDS    WGS.
SOURCE      Candidatus Rickettsiella isopodorum
  ORGANISM  Candidatus Rickettsiella isopodorum
            Bacteria; Proteobacteria; Gammaproteobacteria; Legionellales;
            Coxiellaceae; Rickettsiella.
REFERENCE   1  (bases 1 to 223)
  AUTHORS   Chandler,C. and Wang,Y.
  TITLE     Comparative genomics of Rickettsiella
  JOURNAL   Unpublished
REFERENCE   2  (bases 1 to 223)
  AUTHORS   Chandler,C. and Wang,Y.
  TITLE     Direct Submission
  JOURNAL   Submitted (10-MAR-2016) Biological Sciences, SUNY Oswego, 30
            Centennial Dr., Oswego, NY 13126, USA
COMMENT     Annotation was added by the NCBI Prokaryotic Genome Annotation
            Pipeline (released 2013). Information about the Pipeline can be
            found here: https://www.ncbi.nlm.nih.gov/genome/annotation_prok/
            
            ##Genome-Assembly-Data-START##
            Assembly Date          :: 2016
            Assembly Method        :: SOAPdenovo v. 2
            Genome Representation  :: Full
            Expected Final Version :: Yes
            Genome Coverage        :: 1000.0x
            Sequencing Technology  :: Illumina HiSeq
            ##Genome-Assembly-Data-END##
            
            ##Genome-Annotation-Data-START##
            Annotation Provider               :: NCBI
            Annotation Date                   :: 03/14/2016 17:54:59
            Annotation Pipeline               :: NCBI Prokaryotic Genome
                                                 Annotation Pipeline
            Annotation Method                 :: Best-placed reference protein
                                                 set; GeneMarkS+
            Annotation Software revision      :: 3.1
            Features Annotated                :: Gene; CDS; rRNA; tRNA; ncRNA;
                                                 repeat_region
            Genes (total)                     :: 1,330
            CDS (total)                       :: 1,284
            Genes (coding)                    :: 1,245
            CDS (coding)                      :: 1,245
            Genes (RNA)                       :: 46
            rRNAs                             :: 1, 1 (16S, 23S)
            complete rRNAs                    :: 1, 1 (16S, 23S)
            tRNAs                             :: 40
            ncRNAs                            :: 4
            Pseudo Genes (total)              :: 39
            Pseudo Genes (ambiguous residues) :: 0 of 39
            Pseudo Genes (frameshifted)       :: 2 of 39
            Pseudo Genes (incomplete)         :: 36 of 39
            Pseudo Genes (internal stop)      :: 2 of 39
            Pseudo Genes (multiple problems)  :: 1 of 39
            ##Genome-Annotation-Data-END##
FEATURES             Location/Qualifiers
     source          1..223
                     /organism="Candidatus Rickettsiella isopodorum"
                     /mol_type="genomic DNA"
                     /strain="RCFS May 2013"
                     /isolation_source="Rice Creek Field Station"
                     /host="Trachelipus rathkei"
                     /db_xref="taxon:1225476"
                     /country="USA: Oswego, NY"
                     /collection_date="May-2013"
     gene            1..223
                     /locus_tag="A1D18_00005"
                     /pseudo
     CDS             1..223
                     /locus_tag="A1D18_00005"
                     /inference="COORDINATES: ab initio prediction:GeneMarkS+"
                     /note="incomplete; too short partial abutting assembly
                     gap; missing start and stop; Derived by automated
                     computational analysis using gene prediction method:
                     GeneMarkS+."
                     /pseudo
                     /codon_start=2
                     /transl_table=11
                     /product="hypothetical protein"
BASE COUNT       79 a     39 c     44 g     61 t
ORIGIN      
        1 atgctcagaa gatctgcaac gccgcttaat gaagtttttt cgcagcagtg ttttgttatt
       61 tcatccagac aaatcaaatg gaaacaagga tttaagccag atacagacag agttttttcg
      121 acaatttagg caattctcag aaatttcacg tgaggcagtg aaagacggtt tagaaatact
      181 aaaaacctat gctcctcaat gtgaagcgga gattcaaaaa ata
//
LOCUS       333                      223 bp    DNA     linear   BCT 10-MAR-2016
DEFINITION  Candidatus Rickettsiella isopodorum strain RCFS May 2013, whole
            genome shotgun sequence.
ACCESSION   
VERSION
DBLINK      BioProject: PRJNA314882
            BioSample: SAMN04544940
KEYWORDS    WGS.
SOURCE      Candidatus Rickettsiella isopodorum
  ORGANISM  Candidatus Rickettsiella isopodorum
            Bacteria; Proteobacteria; Gammaproteobacteria; Legionellales;
            Coxiellaceae; Rickettsiella.
REFERENCE   1  (bases 1 to 223)
  AUTHORS   Chandler,C. and Wang,Y.
  TITLE     Comparative genomics of Rickettsiella
  JOURNAL   Unpublished
REFERENCE   2  (bases 1 to 223)
  AUTHORS   Chandler,C. and Wang,Y.
  TITLE     Direct Submission
  JOURNAL   Submitted (10-MAR-2016) Biological Sciences, SUNY Oswego, 30
            Centennial Dr., Oswego, NY 13126, USA
COMMENT     Annotation was added by the NCBI Prokaryotic Genome Annotation
            Pipeline (released 2013). Information about the Pipeline can be
            found here: https://www.ncbi.nlm.nih.gov/genome/annotation_prok/
            
            ##Genome-Assembly-Data-START##
            Assembly Date          :: 2016
            Assembly Method        :: SOAPdenovo v. 2
            Genome Representation  :: Full
            Expected Final Version :: Yes
            Genome Coverage        :: 1000.0x
            Sequencing Technology  :: Illumina HiSeq
            ##Genome-Assembly-Data-END##
            
            ##Genome-Annotation-Data-START##
            Annotation Provider               :: NCBI
            Annotation Date                   :: 03/14/2016 17:54:59
            Annotation Pipeline               :: NCBI Prokaryotic Genome
                                                 Annotation Pipeline
            Annotation Method                 :: Best-placed reference protein
                                                 set; GeneMarkS+
            Annotation Software revision      :: 3.1
            Features Annotated                :: Gene; CDS; rRNA; tRNA; ncRNA;
                                                 repeat_region
            Genes (total)                     :: 1,330
            CDS (total)                       :: 1,284
            Genes (coding)                    :: 1,245
            CDS (coding)                      :: 1,245
            Genes (RNA)                       :: 46
            rRNAs                             :: 1, 1 (16S, 23S)
            complete rRNAs                    :: 1, 1 (16S, 23S)
            tRNAs                             :: 40
            ncRNAs                            :: 4
            Pseudo Genes (total)              :: 39
            Pseudo Genes (ambiguous residues) :: 0 of 39
            Pseudo Genes (frameshifted)       :: 2 of 39
            Pseudo Genes (incomplete)         :: 36 of 39
            Pseudo Genes (internal stop)      :: 2 of 39
            Pseudo Genes (multiple problems)  :: 1 of 39
            ##Genome-Annotation-Data-END##
FEATURES             Location/Qualifiers
     source          1..223
                     /organism="Candidatus Rickettsiella isopodorum"
                     /mol_type="genomic DNA"
                     /strain="RCFS May 2013"
                     /isolation_source="Rice Creek Field Station"
                     /host="Trachelipus rathkei"
                     /db_xref="taxon:1225476"
                     /country="USA: Oswego, NY"
                     /collection_date="May-2013"
     gene            1..223
                     /locus_tag="A1D18_00010"
                     /pseudo
     CDS             1..223
                     /locus_tag="A1D18_00010"
                     /inference="COORDINATES: ab initio prediction:GeneMarkS+"
                     /note="incomplete; too short partial abutting assembly
                     gap; missing start and stop; Derived by automated
                     computational analysis using gene prediction method:
                     GeneMarkS+."
                     /pseudo
                     /codon_start=2
                     /transl_table=11
                     /product="hypothetical protein"
BASE COUNT       74 a     40 c     47 g     62 t
ORIGIN      
        1 atgctcagaa gatctgcaac gccgcttaat gaagtttttt cgcagcagtg ttttgttatt
       61 tcacccggac aaatcaaatg gaaacgagga tttaagtcgc gtacagacag agttttttcg
      121 gcaatttagg caattctcag aaatttcacg tgaggcagtt aaagacggtt tagaaatact
      181 aaaaacctat gctcctcaat gtgaagcgga gattcaaaaa ata
//
LOCUS       335                      254 bp    DNA     linear   BCT 10-MAR-2016
DEFINITION  Candidatus Rickettsiella isopodorum strain RCFS May 2013, whole
            genome shotgun sequence.
ACCESSION   
VERSION
DBLINK      BioProject: PRJNA314882
            BioSample: SAMN04544940
KEYWORDS    WGS.
SOURCE      Candidatus Rickettsiella isopodorum
  ORGANISM  Candidatus Rickettsiella isopodorum
            Bacteria; Proteobacteria; Gammaproteobacteria; Legionellales;
            Coxiellaceae; Rickettsiella.
REFERENCE   1  (bases 1 to 254)
  AUTHORS   Chandler,C. and Wang,Y.
  TITLE     Comparative genomics of Rickettsiella
  JOURNAL   Unpublished
REFERENCE   2  (bases 1 to 254)
  AUTHORS   Chandler,C. and Wang,Y.
  TITLE     Direct Submission
  JOURNAL   Submitted (10-MAR-2016) Biological Sciences, SUNY Oswego, 30
            Centennial Dr., Oswego, NY 13126, USA
COMMENT     Annotation was added by the NCBI Prokaryotic Genome Annotation
            Pipeline (released 2013). Information about the Pipeline can be
            found here: https://www.ncbi.nlm.nih.gov/genome/annotation_prok/
            
            ##Genome-Assembly-Data-START##
            Assembly Date          :: 2016
            Assembly Method        :: SOAPdenovo v. 2
            Genome Representation  :: Full
            Expected Final Version :: Yes
            Genome Coverage        :: 1000.0x
            Sequencing Technology  :: Illumina HiSeq
            ##Genome-Assembly-Data-END##
            
            ##Genome-Annotation-Data-START##
            Annotation Provider               :: NCBI
            Annotation Date                   :: 03/14/2016 17:54:59
            Annotation Pipeline               :: NCBI Prokaryotic Genome
                                                 Annotation Pipeline
            Annotation Method                 :: Best-placed reference protein
                                                 set; GeneMarkS+
            Annotation Software revision      :: 3.1
            Features Annotated                :: Gene; CDS; rRNA; tRNA; ncRNA;
                                                 repeat_region
            Genes (total)                     :: 1,330
            CDS (total)                       :: 1,284
            Genes (coding)                    :: 1,245
            CDS (coding)                      :: 1,245
            Genes (RNA)                       :: 46
            rRNAs                             :: 1, 1 (16S, 23S)
            complete rRNAs                    :: 1, 1 (16S, 23S)
            tRNAs                             :: 40
            ncRNAs                            :: 4
            Pseudo Genes (total)              :: 39
            Pseudo Genes (ambiguous residues) :: 0 of 39
            Pseudo Genes (frameshifted)       :: 2 of 39
            Pseudo Genes (incomplete)         :: 36 of 39
            Pseudo Genes (internal stop)      :: 2 of 39
            Pseudo Genes (multiple problems)  :: 1 of 39
            ##Genome-Annotation-Data-END##
FEATURES             Location/Qualifiers
     source          1..254
                     /organism="Candidatus Rickettsiella isopodorum"
                     /mol_type="genomic DNA"
                     /strain="RCFS May 2013"
                     /isolation_source="Rice Creek Field Station"
                     /host="Trachelipus rathkei"
                     /db_xref="taxon:1225476"
                     /country="USA: Oswego, NY"
                     /collection_date="May-2013"
     gene            1..254
                     /locus_tag="A1D18_00015"
                     /pseudo
     CDS             1..254
                     /locus_tag="A1D18_00015"
                     /inference="COORDINATES: ab initio prediction:GeneMarkS+"
                     /note="incomplete; too short partial abutting assembly
                     gap; missing start and stop; Derived by automated
                     computational analysis using gene prediction method:
                     GeneMarkS+."
                     /pseudo
                     /codon_start=3
                     /transl_table=11
                     /product="hypothetical protein"
BASE COUNT       98 a     44 c     34 g     78 t
ORIGIN      
        1 tagaagagga tactgaaatt caactattga aaaacattgg aaattatgca ttctttcgtg
       61 atgaaactaa tcttatactt actaatgcct tcgaagtttc aaatgattac tgcacaatta
      121 tctgccgcca tttttatcaa gaaccggaaa tgagaaaaaa gatattatcg acgacattta
      181 aattttttga ccaagaaatt catcctaatg accatcaaaa acaaattgag catgcgacac
      241 attttcaaca ttta
//
LOCUS       337                      325 bp    DNA     linear   BCT 10-MAR-2016
DEFINITION  Candidatus Rickettsiella isopodorum strain RCFS May 2013, whole
            genome shotgun sequence.
ACCESSION   
VERSION
DBLINK      BioProject: PRJNA314882
            BioSample: SAMN04544940
KEYWORDS    WGS.
SOURCE      Candidatus Rickettsiella isopodorum
  ORGANISM  Candidatus Rickettsiella isopodorum
            Bacteria; Proteobacteria; Gammaproteobacteria; Legionellales;
            Coxiellaceae; Rickettsiella.
REFERENCE   1  (bases 1 to 325)
  AUTHORS   Chandler,C. and Wang,Y.
  TITLE     Comparative genomics of Rickettsiella
  JOURNAL   Unpublished
REFERENCE   2  (bases 1 to 325)
  AUTHORS   Chandler,C. and Wang,Y.
  TITLE     Direct Submission
  JOURNAL   Submitted (10-MAR-2016) Biological Sciences, SUNY Oswego, 30
            Centennial Dr., Oswego, NY 13126, USA
COMMENT     Annotation was added by the NCBI Prokaryotic Genome Annotation
            Pipeline (released 2013). Information about the Pipeline can be
            found here: https://www.ncbi.nlm.nih.gov/genome/annotation_prok/
            
            ##Genome-Assembly-Data-START##
            Assembly Date          :: 2016
            Assembly Method        :: SOAPdenovo v. 2
            Genome Representation  :: Full
            Expected Final Version :: Yes
            Genome Coverage        :: 1000.0x
            Sequencing Technology  :: Illumina HiSeq
            ##Genome-Assembly-Data-END##
            
            ##Genome-Annotation-Data-START##
            Annotation Provider               :: NCBI
            Annotation Date                   :: 03/14/2016 17:54:59
            Annotation Pipeline               :: NCBI Prokaryotic Genome
                                                 Annotation Pipeline
            Annotation Method                 :: Best-placed reference protein
                                                 set; GeneMarkS+
            Annotation Software revision      :: 3.1
            Features Annotated                :: Gene; CDS; rRNA; tRNA; ncRNA;
                                                 repeat_region
            Genes (total)                     :: 1,330
            CDS (total)                       :: 1,284
            Genes (coding)                    :: 1,245
            CDS (coding)                      :: 1,245
            Genes (RNA)                       :: 46
            rRNAs                             :: 1, 1 (16S, 23S)
            complete rRNAs                    :: 1, 1 (16S, 23S)
            tRNAs                             :: 40
            ncRNAs                            :: 4
            Pseudo Genes (total)              :: 39
            Pseudo Genes (ambiguous residues) :: 0 of 39
            Pseudo Genes (frameshifted)       :: 2 of 39
            Pseudo Genes (incomplete)         :: 36 of 39
            Pseudo Genes (internal stop)      :: 2 of 39
            Pseudo Genes (multiple problems)  :: 1 of 39
            ##Genome-Annotation-Data-END##
FEATURES             Location/Qualifiers
     source          1..325
                     /organism="Candidatus Rickettsiella isopodorum"
                     /mol_type="genomic DNA"
                     /strain="RCFS May 2013"
                     /isolation_source="Rice Creek Field Station"
                     /host="Trachelipus rathkei"
                     /db_xref="taxon:1225476"
                     /country="USA: Oswego, NY"
                     /collection_date="May-2013"
BASE COUNT      123 a     40 c     49 g    113 t
ORIGIN      
        1 aattattttt acaacctaaa tttaaataaa acattaagcc cgcgaaagcg ggctttttta
       61 ttaataactc aacctaaata aatttatctt gttgagatag ttataaagta ctgctaagat
      121 aactacgatt tggtcttatt ttatctataa ttaggttatc atagataaaa aataaatcta
      181 gaaaaaattt tttaatcaat ttaaatgatt tttgttctta gatttggcaa gaaaaaagcg
      241 atatggagtt aactaattct acaaggagat ggatgagtat gaaactcaaa gcgattgttg
      301 cttcactcgt aacactaggg cttag
//
LOCUS       339                      350 bp    DNA     linear   BCT 10-MAR-2016
DEFINITION  Candidatus Rickettsiella isopodorum strain RCFS May 2013, whole
            genome shotgun sequence.
ACCESSION   
VERSION
DBLINK      BioProject: PRJNA314882
            BioSample: SAMN04544940
KEYWORDS    WGS.
SOURCE      Candidatus Rickettsiella isopodorum
  ORGANISM  Candidatus Rickettsiella isopodorum
            Bacteria; Proteobacteria; Gammaproteobacteria; Legionellales;
            Coxiellaceae; Rickettsiella.
REFERENCE   1  (bases 1 to 350)
  AUTHORS   Chandler,C. and Wang,Y.
  TITLE     Comparative genomics of Rickettsiella
  JOURNAL   Unpublished
REFERENCE   2  (bases 1 to 350)
  AUTHORS   Chandler,C. and Wang,Y.
  TITLE     Direct Submission
  JOURNAL   Submitted (10-MAR-2016) Biological Sciences, SUNY Oswego, 30
            Centennial Dr., Oswego, NY 13126, USA
COMMENT     Annotation was added by the NCBI Prokaryotic Genome Annotation
            Pipeline (released 2013). Information about the Pipeline can be
            found here: https://www.ncbi.nlm.nih.gov/genome/annotation_prok/
            
            ##Genome-Assembly-Data-START##
            Assembly Date          :: 2016
            Assembly Method        :: SOAPdenovo v. 2
            Genome Representation  :: Full
            Expected Final Version :: Yes
            Genome Coverage        :: 1000.0x
            Sequencing Technology  :: Illumina HiSeq
            ##Genome-Assembly-Data-END##
            
            ##Genome-Annotation-Data-START##
            Annotation Provider               :: NCBI
            Annotation Date                   :: 03/14/2016 17:54:59
            Annotation Pipeline               :: NCBI Prokaryotic Genome
                                                 Annotation Pipeline
            Annotation Method                 :: Best-placed reference protein
                                                 set; GeneMarkS+
            Annotation Software revision      :: 3.1
            Features Annotated                :: Gene; CDS; rRNA; tRNA; ncRNA;
                                                 repeat_region
            Genes (total)                     :: 1,330
            CDS (total)                       :: 1,284
            Genes (coding)                    :: 1,245
            CDS (coding)                      :: 1,245
            Genes (RNA)                       :: 46
            rRNAs                             :: 1, 1 (16S, 23S)
            complete rRNAs                    :: 1, 1 (16S, 23S)
            tRNAs                             :: 40
            ncRNAs                            :: 4
            Pseudo Genes (total)              :: 39
            Pseudo Genes (ambiguous residues) :: 0 of 39
            Pseudo Genes (frameshifted)       :: 2 of 39
            Pseudo Genes (incomplete)         :: 36 of 39
            Pseudo Genes (internal stop)      :: 2 of 39
            Pseudo Genes (multiple problems)  :: 1 of 39
            ##Genome-Annotation-Data-END##
FEATURES             Location/Qualifiers
     source          1..350
                     /organism="Candidatus Rickettsiella isopodorum"
                     /mol_type="genomic DNA"
                     /strain="RCFS May 2013"
                     /isolation_source="Rice Creek Field Station"
                     /host="Trachelipus rathkei"
                     /db_xref="taxon:1225476"
                     /country="USA: Oswego, NY"
                     /collection_date="May-2013"
     gene            1..312
                     /locus_tag="A1D18_00020"
                     /pseudo
     CDS             1..312
                     /locus_tag="A1D18_00020"
                     /inference="COORDINATES: ab initio prediction:GeneMarkS+"
                     /note="incomplete; too short partial abutting assembly
                     gap; missing start; Derived by automated computational
                     analysis using gene prediction method: GeneMarkS+."
                     /pseudo
                     /codon_start=1
                     /transl_table=11
                     /product="hypothetical protein"
BASE COUNT      151 a     53 c     84 g     62 t
ORIGIN      
        1 atactaaaaa cctatgctcc tcaatgtgaa gcggagattc aaaaaatatt agacgaaata
       61 gaacgtgatc gtaaagcctt tagagcagag cttgcacaag taggaaaaga gattgcacag
      121 atgagaaaag agcgagaaga agcggcagca aaacgagcac aagagcgaaa ggagatgaaa
      181 gaagaaattg agcaattaag acaactaatg ttggcacaaa acagaactac aaatcaaata
      241 cccaaagaag caacgtcatc acaagagcag gaaagatcag gaaacaacgc atattttttt
      301 ggtagacggt aatatggttg aaggaggatg ttattcaaag agaggatgct
//
LOCUS       341                      361 bp    DNA     linear   BCT 10-MAR-2016
DEFINITION  Candidatus Rickettsiella isopodorum strain RCFS May 2013, whole
            genome shotgun sequence.
ACCESSION   
VERSION
DBLINK      BioProject: PRJNA314882
            BioSample: SAMN04544940
KEYWORDS    WGS.
SOURCE      Candidatus Rickettsiella isopodorum
  ORGANISM  Candidatus Rickettsiella isopodorum
            Bacteria; Proteobacteria; Gammaproteobacteria; Legionellales;
            Coxiellaceae; Rickettsiella.
REFERENCE   1  (bases 1 to 361)
  AUTHORS   Chandler,C. and Wang,Y.
  TITLE     Comparative genomics of Rickettsiella
  JOURNAL   Unpublished
REFERENCE   2  (bases 1 to 361)
  AUTHORS   Chandler,C. and Wang,Y.
  TITLE     Direct Submission
  JOURNAL   Submitted (10-MAR-2016) Biological Sciences, SUNY Oswego, 30
            Centennial Dr., Oswego, NY 13126, USA
COMMENT     Annotation was added by the NCBI Prokaryotic Genome Annotation
            Pipeline (released 2013). Information about the Pipeline can be
            found here: https://www.ncbi.nlm.nih.gov/genome/annotation_prok/
            
            ##Genome-Assembly-Data-START##
            Assembly Date          :: 2016
            Assembly Method        :: SOAPdenovo v. 2
            Genome Representation  :: Full
            Expected Final Version :: Yes
            Genome Coverage        :: 1000.0x
            Sequencing Technology  :: Illumina HiSeq
            ##Genome-Assembly-Data-END##
            
            ##Genome-Annotation-Data-START##
            Annotation Provider               :: NCBI
            Annotation Date                   :: 03/14/2016 17:54:59
            Annotation Pipeline               :: NCBI Prokaryotic Genome
                                                 Annotation Pipeline
            Annotation Method                 :: Best-placed reference protein
                                                 set; GeneMarkS+
            Annotation Software revision      :: 3.1
            Features Annotated                :: Gene; CDS; rRNA; tRNA; ncRNA;
                                                 repeat_region
            Genes (total)                     :: 1,330
            CDS (total)                       :: 1,284
            Genes (coding)                    :: 1,245
            CDS (coding)                      :: 1,245
            Genes (RNA)                       :: 46
            rRNAs                             :: 1, 1 (16S, 23S)
            complete rRNAs                    :: 1, 1 (16S, 23S)
            tRNAs                             :: 40
            ncRNAs                            :: 4
            Pseudo Genes (total)              :: 39
            Pseudo Genes (ambiguous residues) :: 0 of 39
            Pseudo Genes (frameshifted)       :: 2 of 39
            Pseudo Genes (incomplete)         :: 36 of 39
            Pseudo Genes (internal stop)      :: 2 of 39
            Pseudo Genes (multiple problems)  :: 1 of 39
            ##Genome-Annotation-Data-END##
FEATURES             Location/Qualifiers
     source          1..361
                     /organism="Candidatus Rickettsiella isopodorum"
                     /mol_type="genomic DNA"
                     /strain="RCFS May 2013"
                     /isolation_source="Rice Creek Field Station"
                     /host="Trachelipus rathkei"
                     /db_xref="taxon:1225476"
                     /country="USA: Oswego, NY"
                     /collection_date="May-2013"
BASE COUNT      116 a     61 c     82 g    102 t
ORIGIN      
        1 atgtattgag ctaacccata ctaattgacc gtgtggcttg atttgagaat ccaactggtt
       61 attcttagga atccattttg gagctgaata aagcatatcc acacatactt tttacagatt
      121 tttttgtttt gataaaggtt ttcactcaac gtaaaaatga gcgagaatta aaataggatt
      181 cgcgctgttg ataaggagcg atgaatttta tttgtgatcg aggcgagtta actttcagta
      241 gcggagtgta ctggaaagta catgagcaac ggaaaagtta acccaacgaa gagatcgaat
      301 aaaagacaag cgacttggcg caaaatgaat gcctggcgac cttagcgagt aggtcccacc
      361 t
//
LOCUS       343                      362 bp    DNA     linear   BCT 10-MAR-2016
DEFINITION  Candidatus Rickettsiella isopodorum strain RCFS May 2013, whole
            genome shotgun sequence.
ACCESSION   
VERSION
DBLINK      BioProject: PRJNA314882
            BioSample: SAMN04544940
KEYWORDS    WGS.
SOURCE      Candidatus Rickettsiella isopodorum
  ORGANISM  Candidatus Rickettsiella isopodorum
            Bacteria; Proteobacteria; Gammaproteobacteria; Legionellales;
            Coxiellaceae; Rickettsiella.
REFERENCE   1  (bases 1 to 362)
  AUTHORS   Chandler,C. and Wang,Y.
  TITLE     Comparative genomics of Rickettsiella
  JOURNAL   Unpublished
REFERENCE   2  (bases 1 to 362)
  AUTHORS   Chandler,C. and Wang,Y.
  TITLE     Direct Submission
  JOURNAL   Submitted (10-MAR-2016) Biological Sciences, SUNY Oswego, 30
            Centennial Dr., Oswego, NY 13126, USA
COMMENT     Annotation was added by the NCBI Prokaryotic Genome Annotation
            Pipeline (released 2013). Information about the Pipeline can be
            found here: https://www.ncbi.nlm.nih.gov/genome/annotation_prok/
            
            ##Genome-Assembly-Data-START##
            Assembly Date          :: 2016
            Assembly Method        :: SOAPdenovo v. 2
            Genome Representation  :: Full
            Expected Final Version :: Yes
            Genome Coverage        :: 1000.0x
            Sequencing Technology  :: Illumina HiSeq
            ##Genome-Assembly-Data-END##
            
            ##Genome-Annotation-Data-START##
            Annotation Provider               :: NCBI
            Annotation Date                   :: 03/14/2016 17:54:59
            Annotation Pipeline               :: NCBI Prokaryotic Genome
                                                 Annotation Pipeline
            Annotation Method                 :: Best-placed reference protein
                                                 set; GeneMarkS+
            Annotation Software revision      :: 3.1
            Features Annotated                :: Gene; CDS; rRNA; tRNA; ncRNA;
                                                 repeat_region
            Genes (total)                     :: 1,330
            CDS (total)                       :: 1,284
            Genes (coding)                    :: 1,245
            CDS (coding)                      :: 1,245
            Genes (RNA)                       :: 46
            rRNAs                             :: 1, 1 (16S, 23S)
            complete rRNAs                    :: 1, 1 (16S, 23S)
            tRNAs                             :: 40
            ncRNAs                            :: 4
            Pseudo Genes (total)              :: 39
            Pseudo Genes (ambiguous residues) :: 0 of 39
            Pseudo Genes (frameshifted)       :: 2 of 39
            Pseudo Genes (incomplete)         :: 36 of 39
            Pseudo Genes (internal stop)      :: 2 of 39
            Pseudo Genes (multiple problems)  :: 1 of 39
            ##Genome-Annotation-Data-END##
FEATURES             Location/Qualifiers
     source          1..362
                     /organism="Candidatus Rickettsiella isopodorum"
                     /mol_type="genomic DNA"
                     /strain="RCFS May 2013"
                     /isolation_source="Rice Creek Field Station"
                     /host="Trachelipus rathkei"
                     /db_xref="taxon:1225476"
                     /country="USA: Oswego, NY"
                     /collection_date="May-2013"
BASE COUNT      115 a     60 c     82 g    105 t
ORIGIN      
        1 atgtattgag ctaacccata ctaattgacc gtgtggcttg atttgagaat ccaactggtt
       61 atttttagga atccattttg gagctgaata aagcatatcc acacatactt tttacagatt
      121 ttttagtttt gataaagctt ttcgctaagc attaatttag cgaattaaaa gtaatgaatt
      181 ggcgccgttg ataaaggagc ggtgaatttt atttgacatc aaggcgggtt aactttgagt
      241 agcggagtgt acatacgagt acatgagcaa cggaaaagtt aatccaacga agagatcgga
      301 taaaagacaa gcgacttggc gcaaaatgaa tgcctggcga ccttagcgag taggtcccac
      361 ct
//
LOCUS       345                      374 bp    DNA     linear   BCT 10-MAR-2016
DEFINITION  Candidatus Rickettsiella isopodorum strain RCFS May 2013, whole
            genome shotgun sequence.
ACCESSION   
VERSION
DBLINK      BioProject: PRJNA314882
            BioSample: SAMN04544940
KEYWORDS    WGS.
SOURCE      Candidatus Rickettsiella isopodorum
  ORGANISM  Candidatus Rickettsiella isopodorum
            Bacteria; Proteobacteria; Gammaproteobacteria; Legionellales;
            Coxiellaceae; Rickettsiella.
REFERENCE   1  (bases 1 to 374)
  AUTHORS   Chandler,C. and Wang,Y.
  TITLE     Comparative genomics of Rickettsiella
  JOURNAL   Unpublished
REFERENCE   2  (bases 1 to 374)
  AUTHORS   Chandler,C. and Wang,Y.
  TITLE     Direct Submission
  JOURNAL   Submitted (10-MAR-2016) Biological Sciences, SUNY Oswego, 30
            Centennial Dr., Oswego, NY 13126, USA
COMMENT     Annotation was added by the NCBI Prokaryotic Genome Annotation
            Pipeline (released 2013). Information about the Pipeline can be
            found here: https://www.ncbi.nlm.nih.gov/genome/annotation_prok/
            
            ##Genome-Assembly-Data-START##
            Assembly Date          :: 2016
            Assembly Method        :: SOAPdenovo v. 2
            Genome Representation  :: Full
            Expected Final Version :: Yes
            Genome Coverage        :: 1000.0x
            Sequencing Technology  :: Illumina HiSeq
            ##Genome-Assembly-Data-END##
            
            ##Genome-Annotation-Data-START##
            Annotation Provider               :: NCBI
            Annotation Date                   :: 03/14/2016 17:54:59
            Annotation Pipeline               :: NCBI Prokaryotic Genome
                                                 Annotation Pipeline
            Annotation Method                 :: Best-placed reference protein
                                                 set; GeneMarkS+
            Annotation Software revision      :: 3.1
            Features Annotated                :: Gene; CDS; rRNA; tRNA; ncRNA;
                                                 repeat_region
            Genes (total)                     :: 1,330
            CDS (total)                       :: 1,284
            Genes (coding)                    :: 1,245
            CDS (coding)                      :: 1,245
            Genes (RNA)                       :: 46
            rRNAs                             :: 1, 1 (16S, 23S)
            complete rRNAs                    :: 1, 1 (16S, 23S)
            tRNAs                             :: 40
            ncRNAs                            :: 4
            Pseudo Genes (total)              :: 39
            Pseudo Genes (ambiguous residues) :: 0 of 39
            Pseudo Genes (frameshifted)       :: 2 of 39
            Pseudo Genes (incomplete)         :: 36 of 39
            Pseudo Genes (internal stop)      :: 2 of 39
            Pseudo Genes (multiple problems)  :: 1 of 39
            ##Genome-Annotation-Data-END##
FEATURES             Location/Qualifiers
     source          1..374
                     /organism="Candidatus Rickettsiella isopodorum"
                     /mol_type="genomic DNA"
                     /strain="RCFS May 2013"
                     /isolation_source="Rice Creek Field Station"
                     /host="Trachelipus rathkei"
                     /db_xref="taxon:1225476"
                     /country="USA: Oswego, NY"
                     /collection_date="May-2013"
     gene            complement(1..341)
                     /locus_tag="A1D18_00025"
                     /pseudo
     CDS             complement(1..341)
                     /locus_tag="A1D18_00025"
                     /inference="COORDINATES: ab initio prediction:GeneMarkS+"
                     /note="incomplete; too short partial abutting assembly
                     gap; missing stop; Derived by automated computational
                     analysis using gene prediction method: GeneMarkS+."
                     /pseudo
                     /codon_start=1
                     /transl_table=11
                     /product="hypothetical protein"
BASE COUNT      121 a     69 c     67 g    117 t
ORIGIN      
        1 aagaatcgat gctgaatggt ttctttaaaa taataatgaa tccaagactc acctatctcg
       61 ccagaaggaa ttcgatagct tatcgagtct attgttgggt ttgataaaaa tgtgatgagt
      121 gtattatttc ttaacacaaa ctctaaattc ttatacgaac gatcagtgat aaaaaaatta
      181 tcgggatgcg tttgattttt ccccccgtag ccatcaataa aacgaacatc ctgatcaaga
      241 tataaaatat cagattcatt ttttcgtccg taaatgtgat cgatcaaatc gattcggact
      301 ctaatctcat caggcgcaca aaagggtgga atcgattgca tggcggcttt gttttttccg
      361 cataagaatc catc
//
LOCUS       347                      387 bp    DNA     linear   BCT 10-MAR-2016
DEFINITION  Candidatus Rickettsiella isopodorum strain RCFS May 2013, whole
            genome shotgun sequence.
ACCESSION   
VERSION
DBLINK      BioProject: PRJNA314882
            BioSample: SAMN04544940
KEYWORDS    WGS.
SOURCE      Candidatus Rickettsiella isopodorum
  ORGANISM  Candidatus Rickettsiella isopodorum
            Bacteria; Proteobacteria; Gammaproteobacteria; Legionellales;
            Coxiellaceae; Rickettsiella.
REFERENCE   1  (bases 1 to 387)
  AUTHORS   Chandler,C. and Wang,Y.
  TITLE     Comparative genomics of Rickettsiella
  JOURNAL   Unpublished
REFERENCE   2  (bases 1 to 387)
  AUTHORS   Chandler,C. and Wang,Y.
  TITLE     Direct Submission
  JOURNAL   Submitted (10-MAR-2016) Biological Sciences, SUNY Oswego, 30
            Centennial Dr., Oswego, NY 13126, USA
COMMENT     Annotation was added by the NCBI Prokaryotic Genome Annotation
            Pipeline (released 2013). Information about the Pipeline can be
            found here: https://www.ncbi.nlm.nih.gov/genome/annotation_prok/
            
            ##Genome-Assembly-Data-START##
            Assembly Date          :: 2016
            Assembly Method        :: SOAPdenovo v. 2
            Genome Representation  :: Full
            Expected Final Version :: Yes
            Genome Coverage        :: 1000.0x
            Sequencing Technology  :: Illumina HiSeq
            ##Genome-Assembly-Data-END##
            
            ##Genome-Annotation-Data-START##
            Annotation Provider               :: NCBI
            Annotation Date                   :: 03/14/2016 17:54:59
            Annotation Pipeline               :: NCBI Prokaryotic Genome
                                                 Annotation Pipeline
            Annotation Method                 :: Best-placed reference protein
                                                 set; GeneMarkS+
            Annotation Software revision      :: 3.1
            Features Annotated                :: Gene; CDS; rRNA; tRNA; ncRNA;
                                                 repeat_region
            Genes (total)                     :: 1,330
            CDS (total)                       :: 1,284
            Genes (coding)                    :: 1,245
            CDS (coding)                      :: 1,245
            Genes (RNA)                       :: 46
            rRNAs                             :: 1, 1 (16S, 23S)
            complete rRNAs                    :: 1, 1 (16S, 23S)
            tRNAs                             :: 40
            ncRNAs                            :: 4
            Pseudo Genes (total)              :: 39
            Pseudo Genes (ambiguous residues) :: 0 of 39
            Pseudo Genes (frameshifted)       :: 2 of 39
            Pseudo Genes (incomplete)         :: 36 of 39
            Pseudo Genes (internal stop)      :: 2 of 39
            Pseudo Genes (multiple problems)  :: 1 of 39
            ##Genome-Annotation-Data-END##
FEATURES             Location/Qualifiers
     source          1..387
                     /organism="Candidatus Rickettsiella isopodorum"
                     /mol_type="genomic DNA"
                     /strain="RCFS May 2013"
                     /isolation_source="Rice Creek Field Station"
                     /host="Trachelipus rathkei"
                     /db_xref="taxon:1225476"
                     /country="USA: Oswego, NY"
                     /collection_date="May-2013"
     gene            1..387
                     /locus_tag="A1D18_00030"
                     /pseudo
     CDS             1..387
                     /locus_tag="A1D18_00030"
                     /inference="COORDINATES: ab initio prediction:GeneMarkS+"
                     /note="incomplete; too short partial abutting assembly
                     gap; missing start and stop; Derived by automated
                     computational analysis using gene prediction method:
                     GeneMarkS+."
                     /pseudo
                     /codon_start=1
                     /transl_table=11
                     /product="hypothetical protein"
BASE COUNT      141 a     68 c     69 g    109 t
ORIGIN      
        1 aaatcgtatc ggaatactaa aaaactgaat cagaaaaaaa ataaaaataa aagaaaagat
       61 gtgggacgcc gtaaaagaca aactaaaata aaaaatagta cggttaaaaa ttggaataaa
      121 gtggtttctg gagatttttt tcaaacccta ccaaaattac agcccccccc attggctaat
      181 tctagtgcgt tgttaccttc ctttcgtgat catttttctc attccggttc tgatttttta
      241 gctagcgcgg ctaatgatac ggagatccac agccagtccc tatttttaag ttggatttat
      301 catacgcttt ggggtaaaaa ggcaaaacct ttaaatttca gagaaactat cgaaatggag
      361 cacgaaaatc agatatatag ggctatc
//
LOCUS       349                      581 bp    DNA     linear   BCT 10-MAR-2016
DEFINITION  Candidatus Rickettsiella isopodorum strain RCFS May 2013, whole
            genome shotgun sequence.
ACCESSION   
VERSION
DBLINK      BioProject: PRJNA314882
            BioSample: SAMN04544940
KEYWORDS    WGS.
SOURCE      Candidatus Rickettsiella isopodorum
  ORGANISM  Candidatus Rickettsiella isopodorum
            Bacteria; Proteobacteria; Gammaproteobacteria; Legionellales;
            Coxiellaceae; Rickettsiella.
REFERENCE   1  (bases 1 to 581)
  AUTHORS   Chandler,C. and Wang,Y.
  TITLE     Comparative genomics of Rickettsiella
  JOURNAL   Unpublished
REFERENCE   2  (bases 1 to 581)
  AUTHORS   Chandler,C. and Wang,Y.
  TITLE     Direct Submission
  JOURNAL   Submitted (10-MAR-2016) Biological Sciences, SUNY Oswego, 30
            Centennial Dr., Oswego, NY 13126, USA
COMMENT     Annotation was added by the NCBI Prokaryotic Genome Annotation
            Pipeline (released 2013). Information about the Pipeline can be
            found here: https://www.ncbi.nlm.nih.gov/genome/annotation_prok/
            
            ##Genome-Assembly-Data-START##
            Assembly Date          :: 2016
            Assembly Method        :: SOAPdenovo v. 2
            Genome Representation  :: Full
            Expected Final Version :: Yes
            Genome Coverage        :: 1000.0x
            Sequencing Technology  :: Illumina HiSeq
            ##Genome-Assembly-Data-END##
            
            ##Genome-Annotation-Data-START##
            Annotation Provider               :: NCBI
            Annotation Date                   :: 03/14/2016 17:54:59
            Annotation Pipeline               :: NCBI Prokaryotic Genome
                                                 Annotation Pipeline
            Annotation Method                 :: Best-placed reference protein
                                                 set; GeneMarkS+
            Annotation Software revision      :: 3.1
            Features Annotated                :: Gene; CDS; rRNA; tRNA; ncRNA;
                                                 repeat_region
            Genes (total)                     :: 1,330
            CDS (total)                       :: 1,284
            Genes (coding)                    :: 1,245
            CDS (coding)                      :: 1,245
            Genes (RNA)                       :: 46
            rRNAs                             :: 1, 1 (16S, 23S)
            complete rRNAs                    :: 1, 1 (16S, 23S)
            tRNAs                             :: 40
            ncRNAs                            :: 4
            Pseudo Genes (total)              :: 39
            Pseudo Genes (ambiguous residues) :: 0 of 39
            Pseudo Genes (frameshifted)       :: 2 of 39
            Pseudo Genes (incomplete)         :: 36 of 39
            Pseudo Genes (internal stop)      :: 2 of 39
            Pseudo Genes (multiple problems)  :: 1 of 39
            ##Genome-Annotation-Data-END##
FEATURES             Location/Qualifiers
     source          1..581
                     /organism="Candidatus Rickettsiella isopodorum"
                     /mol_type="genomic DNA"
                     /strain="RCFS May 2013"
                     /isolation_source="Rice Creek Field Station"
                     /host="Trachelipus rathkei"
                     /db_xref="taxon:1225476"
                     /country="USA: Oswego, NY"
                     /collection_date="May-2013"
     gene            1..581
                     /locus_tag="A1D18_00035"
                     /pseudo
     CDS             1..581
                     /locus_tag="A1D18_00035"
                     /inference="COORDINATES: ab initio prediction:GeneMarkS+"
                     /note="incomplete; too short partial abutting assembly
                     gap; missing start and stop; Derived by automated
                     computational analysis using gene prediction method:
                     GeneMarkS+."
                     /pseudo
                     /codon_start=1
                     /transl_table=11
                     /product="hypothetical protein"
BASE COUNT      215 a     90 c    137 g    139 t
ORIGIN      
        1 agcgaacaag agcgaaccct attggcagag ctagtaaact ggcttgatga aaatacgaag
       61 cactgtgaaa agacattgga aaaacatgca ggtgatttaa aatggctaca aaatcagttt
      121 ccatccgtat taagtcagta tgagaaaaaa aaagaacaag agtttttaaa gcgtttggaa
      181 aaaaaattaa aaaagataac aacaaaagag gatcaaattc gcctgcggtg tcgaattaaa
      241 aaagaatatc aaggattagt taaagtgatg cgtgattatc tgttatatcc attaccctcc
      301 gaacaagcca atgttaggaa tgaaggggca gcaacagtta ttacggcaga tgaggccaca
      361 gaacaaagtg ttattgtatc ggatagacat gaactggtta atgtaggccc tgcccctgtt
      421 actgtcacaa gaaatatgtc gcgtctgtgt cttacaggaa aagcgcatct tggtgatatg
      481 ggcaaagtag gtaattgggt ttttttccaa cgacaaagga tagcgagctt gctagaggaa
      541 ggaaggcctg aagcgtgtat cgagataaaa acattattag a
//
LOCUS       351                      667 bp    DNA     linear   BCT 10-MAR-2016
DEFINITION  Candidatus Rickettsiella isopodorum strain RCFS May 2013, whole
            genome shotgun sequence.
ACCESSION   
VERSION
DBLINK      BioProject: PRJNA314882
            BioSample: SAMN04544940
KEYWORDS    WGS.
SOURCE      Candidatus Rickettsiella isopodorum
  ORGANISM  Candidatus Rickettsiella isopodorum
            Bacteria; Proteobacteria; Gammaproteobacteria; Legionellales;
            Coxiellaceae; Rickettsiella.
REFERENCE   1  (bases 1 to 667)
  AUTHORS   Chandler,C. and Wang,Y.
  TITLE     Comparative genomics of Rickettsiella
  JOURNAL   Unpublished
REFERENCE   2  (bases 1 to 667)
  AUTHORS   Chandler,C. and Wang,Y.
  TITLE     Direct Submission
  JOURNAL   Submitted (10-MAR-2016) Biological Sciences, SUNY Oswego, 30
            Centennial Dr., Oswego, NY 13126, USA
COMMENT     Annotation was added by the NCBI Prokaryotic Genome Annotation
            Pipeline (released 2013). Information about the Pipeline can be
            found here: https://www.ncbi.nlm.nih.gov/genome/annotation_prok/
            
            ##Genome-Assembly-Data-START##
            Assembly Date          :: 2016
            Assembly Method        :: SOAPdenovo v. 2
            Genome Representation  :: Full
            Expected Final Version :: Yes
            Genome Coverage        :: 1000.0x
            Sequencing Technology  :: Illumina HiSeq
            ##Genome-Assembly-Data-END##
            
            ##Genome-Annotation-Data-START##
            Annotation Provider               :: NCBI
            Annotation Date                   :: 03/14/2016 17:54:59
            Annotation Pipeline               :: NCBI Prokaryotic Genome
                                                 Annotation Pipeline
            Annotation Method                 :: Best-placed reference protein
                                                 set; GeneMarkS+
            Annotation Software revision      :: 3.1
            Features Annotated                :: Gene; CDS; rRNA; tRNA; ncRNA;
                                                 repeat_region
            Genes (total)                     :: 1,330
            CDS (total)                       :: 1,284
            Genes (coding)                    :: 1,245
            CDS (coding)                      :: 1,245
            Genes (RNA)                       :: 46
            rRNAs                             :: 1, 1 (16S, 23S)
            complete rRNAs                    :: 1, 1 (16S, 23S)
            tRNAs                             :: 40
            ncRNAs                            :: 4
            Pseudo Genes (total)              :: 39
            Pseudo Genes (ambiguous residues) :: 0 of 39
            Pseudo Genes (frameshifted)       :: 2 of 39
            Pseudo Genes (incomplete)         :: 36 of 39
            Pseudo Genes (internal stop)      :: 2 of 39
            Pseudo Genes (multiple problems)  :: 1 of 39
            ##Genome-Annotation-Data-END##
FEATURES             Location/Qualifiers
     source          1..667
                     /organism="Candidatus Rickettsiella isopodorum"
                     /mol_type="genomic DNA"
                     /strain="RCFS May 2013"
                     /isolation_source="Rice Creek Field Station"
                     /host="Trachelipus rathkei"
                     /db_xref="taxon:1225476"
                     /country="USA: Oswego, NY"
                     /collection_date="May-2013"
     gene            1..667
                     /locus_tag="A1D18_00040"
                     /pseudo
     CDS             1..667
                     /locus_tag="A1D18_00040"
                     /inference="COORDINATES: ab initio prediction:GeneMarkS+"
                     /note="incomplete; too short partial abutting assembly
                     gap; missing start and stop; Derived by automated
                     computational analysis using gene prediction method:
                     GeneMarkS+."
                     /pseudo
                     /codon_start=1
                     /transl_table=11
                     /product="hypothetical protein"
BASE COUNT      207 a    125 c    168 g    167 t
ORIGIN      
        1 gctgcacaag aattgtgtgt tggcatggga ataaaagatc atttttcttt agcagaaagt
       61 ataaccgctg gaattactgc aggttttggt tcaggttttg gaggacccgt gataggagaa
      121 aaaactatca tgacgatggt acgcatgggt atggttaatg tgtcagaaca attaactgaa
      181 atggcgatag gtattcgcca acaatttgac atagccggtg tagtattagc tatgggatca
      241 gcgggattaa gtagtcaaat aaaaatagcg gatcctttag aacggcgttt ggtagcggat
      301 gtggaagttg cagcgatgag tagtatagtt cgcggacgat tcgatgttga aaacttagcg
      361 acgcaactga ttacggatgc cgctgcagta gggatgcaac agcaaaccaa accgatatct
      421 gatgactatc atcaaagtca gaaggcaagc ggtggtgtag gacagatcac acaaaccaca
      481 atagatcaac aatgggatgc ccacttaatt aacgatgcag aattcactgc gactacgtcg
      541 ttaccgtcgg ttacttttga tgtcaataat tcttacgtag ccgaacaact tggccaacga
      601 gtgggcgaag aagtgagtca tttttatcat cccacaccac caccaagaaa tcccaatgga
      661 ttctggc
//
LOCUS       353                      672 bp    DNA     linear   BCT 10-MAR-2016
DEFINITION  Candidatus Rickettsiella isopodorum strain RCFS May 2013, whole
            genome shotgun sequence.
ACCESSION   
VERSION
DBLINK      BioProject: PRJNA314882
            BioSample: SAMN04544940
KEYWORDS    WGS.
SOURCE      Candidatus Rickettsiella isopodorum
  ORGANISM  Candidatus Rickettsiella isopodorum
            Bacteria; Proteobacteria; Gammaproteobacteria; Legionellales;
            Coxiellaceae; Rickettsiella.
REFERENCE   1  (bases 1 to 672)
  AUTHORS   Chandler,C. and Wang,Y.
  TITLE     Comparative genomics of Rickettsiella
  JOURNAL   Unpublished
REFERENCE   2  (bases 1 to 672)
  AUTHORS   Chandler,C. and Wang,Y.
  TITLE     Direct Submission
  JOURNAL   Submitted (10-MAR-2016) Biological Sciences, SUNY Oswego, 30
            Centennial Dr., Oswego, NY 13126, USA
COMMENT     Annotation was added by the NCBI Prokaryotic Genome Annotation
            Pipeline (released 2013). Information about the Pipeline can be
            found here: https://www.ncbi.nlm.nih.gov/genome/annotation_prok/
            
            ##Genome-Assembly-Data-START##
            Assembly Date          :: 2016
            Assembly Method        :: SOAPdenovo v. 2
            Genome Representation  :: Full
            Expected Final Version :: Yes
            Genome Coverage        :: 1000.0x
            Sequencing Technology  :: Illumina HiSeq
            ##Genome-Assembly-Data-END##
            
            ##Genome-Annotation-Data-START##
            Annotation Provider               :: NCBI
            Annotation Date                   :: 03/14/2016 17:54:59
            Annotation Pipeline               :: NCBI Prokaryotic Genome
                                                 Annotation Pipeline
            Annotation Method                 :: Best-placed reference protein
                                                 set; GeneMarkS+
            Annotation Software revision      :: 3.1
            Features Annotated                :: Gene; CDS; rRNA; tRNA; ncRNA;
                                                 repeat_region
            Genes (total)                     :: 1,330
            CDS (total)                       :: 1,284
            Genes (coding)                    :: 1,245
            CDS (coding)                      :: 1,245
            Genes (RNA)                       :: 46
            rRNAs                             :: 1, 1 (16S, 23S)
            complete rRNAs                    :: 1, 1 (16S, 23S)
            tRNAs                             :: 40
            ncRNAs                            :: 4
            Pseudo Genes (total)              :: 39
            Pseudo Genes (ambiguous residues) :: 0 of 39
            Pseudo Genes (frameshifted)       :: 2 of 39
            Pseudo Genes (incomplete)         :: 36 of 39
            Pseudo Genes (internal stop)      :: 2 of 39
            Pseudo Genes (multiple problems)  :: 1 of 39
            ##Genome-Annotation-Data-END##
FEATURES             Location/Qualifiers
     source          1..672
                     /organism="Candidatus Rickettsiella isopodorum"
                     /mol_type="genomic DNA"
                     /strain="RCFS May 2013"
                     /isolation_source="Rice Creek Field Station"
                     /host="Trachelipus rathkei"
                     /db_xref="taxon:1225476"
                     /country="USA: Oswego, NY"
                     /collection_date="May-2013"
     gene            complement(1..672)
                     /locus_tag="A1D18_00045"
                     /pseudo
     CDS             complement(1..672)
                     /locus_tag="A1D18_00045"
                     /inference="COORDINATES: ab initio prediction:GeneMarkS+"
                     /note="incomplete; too short partial abutting assembly
                     gap; missing start and stop; Derived by automated
                     computational analysis using gene prediction method:
                     GeneMarkS+."
                     /pseudo
                     /codon_start=1
                     /transl_table=11
                     /product="hypothetical protein"
BASE COUNT      209 a    128 c    119 g    216 t
ORIGIN      
        1 aggcgcacaa aagggtggaa tcgattgcat ggcggctttg ttttttccgc ataagaatcc
       61 atccgtatca agtagcaaat aatcactatt ttcaggataa aaattatcga gaaccagtat
      121 atcggatccc ttgccgcctt gtagtcggcc tgttgtagca ttgccttgta aatcaaatac
      181 attcccatta tcaccacctt tgtaccattt tttaccgttt ttcacgataa ataatgtggg
      241 ggaatgagaa aaagcaatga cttcgtcctc tccttctcct aaatcaacta aagtcccatt
      301 accggttctg tttagtgcat agcttatgcc taaggtctta tggcataagt aatacttcat
      361 ttttatatta agcacctcat aaggaggtgg ggcggcggat aaacaaaata aatcgccctc
      421 agcaggttta tcaggattat tatcgtcagg tgtaaaattt attttttctt ttaaaaaagc
      481 tttacgaatt ttgcatgtat cttctacaaa agtaaaagca ggaaaaatag accactgaat
      541 agcggtgtta tcttttaaaa atttaatcgc acgttctact aattgcccat tattggcttt
      601 aagctgtata tattctaaag gagccagatg aagtgtgcta agtaaaaact caaaaaattt
      661 ttctcctcta ga
//
LOCUS       355                      675 bp    DNA     linear   BCT 10-MAR-2016
DEFINITION  Candidatus Rickettsiella isopodorum strain RCFS May 2013, whole
            genome shotgun sequence.
ACCESSION   
VERSION
DBLINK      BioProject: PRJNA314882
            BioSample: SAMN04544940
KEYWORDS    WGS.
SOURCE      Candidatus Rickettsiella isopodorum
  ORGANISM  Candidatus Rickettsiella isopodorum
            Bacteria; Proteobacteria; Gammaproteobacteria; Legionellales;
            Coxiellaceae; Rickettsiella.
REFERENCE   1  (bases 1 to 675)
  AUTHORS   Chandler,C. and Wang,Y.
  TITLE     Comparative genomics of Rickettsiella
  JOURNAL   Unpublished
REFERENCE   2  (bases 1 to 675)
  AUTHORS   Chandler,C. and Wang,Y.
  TITLE     Direct Submission
  JOURNAL   Submitted (10-MAR-2016) Biological Sciences, SUNY Oswego, 30
            Centennial Dr., Oswego, NY 13126, USA
COMMENT     Annotation was added by the NCBI Prokaryotic Genome Annotation
            Pipeline (released 2013). Information about the Pipeline can be
            found here: https://www.ncbi.nlm.nih.gov/genome/annotation_prok/
            
            ##Genome-Assembly-Data-START##
            Assembly Date          :: 2016
            Assembly Method        :: SOAPdenovo v. 2
            Genome Representation  :: Full
            Expected Final Version :: Yes
            Genome Coverage        :: 1000.0x
            Sequencing Technology  :: Illumina HiSeq
            ##Genome-Assembly-Data-END##
            
            ##Genome-Annotation-Data-START##
            Annotation Provider               :: NCBI
            Annotation Date                   :: 03/14/2016 17:54:59
            Annotation Pipeline               :: NCBI Prokaryotic Genome
                                                 Annotation Pipeline
            Annotation Method                 :: Best-placed reference protein
                                                 set; GeneMarkS+
            Annotation Software revision      :: 3.1
            Features Annotated                :: Gene; CDS; rRNA; tRNA; ncRNA;
                                                 repeat_region
            Genes (total)                     :: 1,330
            CDS (total)                       :: 1,284
            Genes (coding)                    :: 1,245
            CDS (coding)                      :: 1,245
            Genes (RNA)                       :: 46
            rRNAs                             :: 1, 1 (16S, 23S)
            complete rRNAs                    :: 1, 1 (16S, 23S)
            tRNAs                             :: 40
            ncRNAs                            :: 4
            Pseudo Genes (total)              :: 39
            Pseudo Genes (ambiguous residues) :: 0 of 39
            Pseudo Genes (frameshifted)       :: 2 of 39
            Pseudo Genes (incomplete)         :: 36 of 39
            Pseudo Genes (internal stop)      :: 2 of 39
            Pseudo Genes (multiple problems)  :: 1 of 39
            ##Genome-Annotation-Data-END##
FEATURES             Location/Qualifiers
     source          1..675
                     /organism="Candidatus Rickettsiella isopodorum"
                     /mol_type="genomic DNA"
                     /strain="RCFS May 2013"
                     /isolation_source="Rice Creek Field Station"
                     /host="Trachelipus rathkei"
                     /db_xref="taxon:1225476"
                     /country="USA: Oswego, NY"
                     /collection_date="May-2013"
     gene            complement(1..675)
                     /locus_tag="A1D18_00050"
                     /pseudo
     CDS             complement(1..675)
                     /locus_tag="A1D18_00050"
                     /inference="COORDINATES: ab initio prediction:GeneMarkS+"
                     /note="incomplete; too short partial abutting assembly
                     gap; missing start and stop; Derived by automated
                     computational analysis using gene prediction method:
                     GeneMarkS+."
                     /pseudo
                     /codon_start=1
                     /transl_table=11
                     /product="hypothetical protein"
BASE COUNT      207 a    126 c    117 g    225 t
ORIGIN      
        1 aggcgcacaa aagggtggaa tcgattgcat ggcggctttg ttttttccgc ataagaatcc
       61 atcggcatca agcaatacat aatcactgac tttaggatta aatttattca ggagcaagat
      121 attagtcttc ttaccacctt caagccgacc tgtaattgaa tttccttgca aatcaaatac
      181 attcccatta tcccccccta tgtactgttt tttaccgttt ttcacgataa ataatgtggg
      241 tgaattagag aaggcaatgg cttggtcctc tccttctcct aaatcgaata atgtcacatt
      301 tcctgttctg tttaaagcat aggtcactcc taaggtctta tgacaggaat aatatttctt
      361 tttggtattt tcattaggat tgtaaggagg tggggcggct gataaacaaa ataaatcacc
      421 ctctttaggt tggtcagggt ttgtatcgtc aagcttaaaa tttaatttta tacttaaata
      481 aactttccgt attttacagc aatcttctac ataggtaaaa gcaggaaaaa tataccactg
      541 aatagcggtg ttatctttta aaaaattaat cgcacgttct actaattgcc cattattggc
      601 tttaagctgt acatattcta aaggagccag atgaagtgtg ctaagtaaaa actcaaaaaa
      661 tttttctcct ctaga
//
LOCUS       357                     1010 bp    DNA     linear   BCT 10-MAR-2016
DEFINITION  Candidatus Rickettsiella isopodorum strain RCFS May 2013, whole
            genome shotgun sequence.
ACCESSION   
VERSION
DBLINK      BioProject: PRJNA314882
            BioSample: SAMN04544940
KEYWORDS    WGS.
SOURCE      Candidatus Rickettsiella isopodorum
  ORGANISM  Candidatus Rickettsiella isopodorum
            Bacteria; Proteobacteria; Gammaproteobacteria; Legionellales;
            Coxiellaceae; Rickettsiella.
REFERENCE   1  (bases 1 to 1010)
  AUTHORS   Chandler,C. and Wang,Y.
  TITLE     Comparative genomics of Rickettsiella
  JOURNAL   Unpublished
REFERENCE   2  (bases 1 to 1010)
  AUTHORS   Chandler,C. and Wang,Y.
  TITLE     Direct Submission
  JOURNAL   Submitted (10-MAR-2016) Biological Sciences, SUNY Oswego, 30
            Centennial Dr., Oswego, NY 13126, USA
COMMENT     Annotation was added by the NCBI Prokaryotic Genome Annotation
            Pipeline (released 2013). Information about the Pipeline can be
            found here: https://www.ncbi.nlm.nih.gov/genome/annotation_prok/
            
            ##Genome-Assembly-Data-START##
            Assembly Date          :: 2016
            Assembly Method        :: SOAPdenovo v. 2
            Genome Representation  :: Full
            Expected Final Version :: Yes
            Genome Coverage        :: 1000.0x
            Sequencing Technology  :: Illumina HiSeq
            ##Genome-Assembly-Data-END##
            
            ##Genome-Annotation-Data-START##
            Annotation Provider               :: NCBI
            Annotation Date                   :: 03/14/2016 17:54:59
            Annotation Pipeline               :: NCBI Prokaryotic Genome
                                                 Annotation Pipeline
            Annotation Method                 :: Best-placed reference protein
                                                 set; GeneMarkS+
            Annotation Software revision      :: 3.1
            Features Annotated                :: Gene; CDS; rRNA; tRNA; ncRNA;
                                                 repeat_region
            Genes (total)                     :: 1,330
            CDS (total)                       :: 1,284
            Genes (coding)                    :: 1,245
            CDS (coding)                      :: 1,245
            Genes (RNA)                       :: 46
            rRNAs                             :: 1, 1 (16S, 23S)
            complete rRNAs                    :: 1, 1 (16S, 23S)
            tRNAs                             :: 40
            ncRNAs                            :: 4
            Pseudo Genes (total)              :: 39
            Pseudo Genes (ambiguous residues) :: 0 of 39
            Pseudo Genes (frameshifted)       :: 2 of 39
            Pseudo Genes (incomplete)         :: 36 of 39
            Pseudo Genes (internal stop)      :: 2 of 39
            Pseudo Genes (multiple problems)  :: 1 of 39
            ##Genome-Annotation-Data-END##
FEATURES             Location/Qualifiers
     source          1..1010
                     /organism="Candidatus Rickettsiella isopodorum"
                     /mol_type="genomic DNA"
                     /strain="RCFS May 2013"
                     /isolation_source="Rice Creek Field Station"
                     /host="Trachelipus rathkei"
                     /db_xref="taxon:1225476"
                     /country="USA: Oswego, NY"
                     /collection_date="May-2013"
     gene            complement(1..1010)
                     /locus_tag="A1D18_00055"
                     /pseudo
     CDS             complement(1..1010)
                     /locus_tag="A1D18_00055"
                     /inference="COORDINATES: ab initio prediction:GeneMarkS+"
                     /note="incomplete; too short partial abutting assembly
                     gap; missing start and stop; Derived by automated
                     computational analysis using gene prediction method:
                     GeneMarkS+."
                     /pseudo
                     /codon_start=2
                     /transl_table=11
                     /product="hypothetical protein"
BASE COUNT      325 a    161 c    162 g    362 t
ORIGIN      
        1 catcacgaaa gaatgcataa tttccaatgt ttttcaatag ttgaatttca gtatcctctt
       61 ctaaatcttg attagtcagg aggataatct tcttatcatc agtaaatatt aaaggggctg
      121 cagtcaaagt ccaaacgcca tcctctaggg gggctatatt tctagagaca gaatccaaaa
      181 cgatatcaag tttttgatac caattactat tatcaagcag tgcatttttt aattggatag
      241 ttatccaagg ccagaaacaa gtggagtcat aagaactttg ataaaccgga gaatacacgg
      301 aattacttaa tgttaaaatt aagtcattcg cagagggaaa tacatgtgaa gaaataacag
      361 ccttcggata gatttgttta tatttcttta tcatttcccg taaatctaac gtatctatcc
      421 gctcgattaa gtcatttgaa tcgctttctg aagtatcgta taagattact ttaggtagtg
      481 gaaacttagc attcttcccc ggtaaaataa tataaacatt ttcaccacca ttaccgacta
      541 aatgactttc atgtaagccg ttgatataaa aaatttcatg ttttttttct cgccctatcg
      601 atagggtgag gttgtttatt aattgaatag agaaagtttt ttctaaacga ttcgctattg
      661 ctctaaataa actaattttt tcatccagtg ttttattatt agaggttatt tcttgtccat
      721 ataaatgctc attatgtatt aattttattt caattccttg aaagaaataa gctatatttt
      781 ttgaaagact cgttgcattc tttgtttgat tactgtttga ggtaatccgg tttgaaatag
      841 taatagcaaa tagttttcta tctgtatttt cagaagttag cacagaaata tgtagcgtat
      901 tattttttac cgtcattgtc tctaggtgct ctaaaggata ttcaaaaaag aatcgatgct
      961 gaatggtttc tttaaaataa taatgaatcc aagactcacc tatctcgcca
//
LOCUS       359                     1013 bp    DNA     linear   BCT 10-MAR-2016
DEFINITION  Candidatus Rickettsiella isopodorum strain RCFS May 2013, whole
            genome shotgun sequence.
ACCESSION   
VERSION
DBLINK      BioProject: PRJNA314882
            BioSample: SAMN04544940
KEYWORDS    WGS.
SOURCE      Candidatus Rickettsiella isopodorum
  ORGANISM  Candidatus Rickettsiella isopodorum
            Bacteria; Proteobacteria; Gammaproteobacteria; Legionellales;
            Coxiellaceae; Rickettsiella.
REFERENCE   1  (bases 1 to 1013)
  AUTHORS   Chandler,C. and Wang,Y.
  TITLE     Comparative genomics of Rickettsiella
  JOURNAL   Unpublished
REFERENCE   2  (bases 1 to 1013)
  AUTHORS   Chandler,C. and Wang,Y.
  TITLE     Direct Submission
  JOURNAL   Submitted (10-MAR-2016) Biological Sciences, SUNY Oswego, 30
            Centennial Dr., Oswego, NY 13126, USA
COMMENT     Annotation was added by the NCBI Prokaryotic Genome Annotation
            Pipeline (released 2013). Information about the Pipeline can be
            found here: https://www.ncbi.nlm.nih.gov/genome/annotation_prok/
            
            ##Genome-Assembly-Data-START##
            Assembly Date          :: 2016
            Assembly Method        :: SOAPdenovo v. 2
            Genome Representation  :: Full
            Expected Final Version :: Yes
            Genome Coverage        :: 1000.0x
            Sequencing Technology  :: Illumina HiSeq
            ##Genome-Assembly-Data-END##
            
            ##Genome-Annotation-Data-START##
            Annotation Provider               :: NCBI
            Annotation Date                   :: 03/14/2016 17:54:59
            Annotation Pipeline               :: NCBI Prokaryotic Genome
                                                 Annotation Pipeline
            Annotation Method                 :: Best-placed reference protein
                                                 set; GeneMarkS+
            Annotation Software revision      :: 3.1
            Features Annotated                :: Gene; CDS; rRNA; tRNA; ncRNA;
                                                 repeat_region
            Genes (total)                     :: 1,330
            CDS (total)                       :: 1,284
            Genes (coding)                    :: 1,245
            CDS (coding)                      :: 1,245
            Genes (RNA)                       :: 46
            rRNAs                             :: 1, 1 (16S, 23S)
            complete rRNAs                    :: 1, 1 (16S, 23S)
            tRNAs                             :: 40
            ncRNAs                            :: 4
            Pseudo Genes (total)              :: 39
            Pseudo Genes (ambiguous residues) :: 0 of 39
            Pseudo Genes (frameshifted)       :: 2 of 39
            Pseudo Genes (incomplete)         :: 36 of 39
            Pseudo Genes (internal stop)      :: 2 of 39
            Pseudo Genes (multiple problems)  :: 1 of 39
            ##Genome-Annotation-Data-END##
FEATURES             Location/Qualifiers
     source          1..1013
                     /organism="Candidatus Rickettsiella isopodorum"
                     /mol_type="genomic DNA"
                     /strain="RCFS May 2013"
                     /isolation_source="Rice Creek Field Station"
                     /host="Trachelipus rathkei"
                     /db_xref="taxon:1225476"
                     /country="USA: Oswego, NY"
                     /collection_date="May-2013"
     gene            complement(1..1013)
                     /locus_tag="A1D18_00060"
                     /pseudo
     CDS             complement(1..1013)
                     /locus_tag="A1D18_00060"
                     /inference="COORDINATES: ab initio prediction:GeneMarkS+"
                     /note="incomplete; too short partial abutting assembly
                     gap; missing start and stop; Derived by automated
                     computational analysis using gene prediction method:
                     GeneMarkS+."
                     /pseudo
                     /codon_start=2
                     /transl_table=11
                     /product="hypothetical protein"
BASE COUNT      345 a    160 c    146 g    362 t
ORIGIN      
        1 catcacgaaa gaatgcataa tttccaatgt ttttcaatag ttgaatttca gtatcctctt
       61 ctatatcttg agtagtaatg acgataatct ttttatcggc agtaaaaagt aaaggtgctg
      121 taattaaact ccaaacttca tcgtctagcg aaactatatt tttgggcaga atatcaaaaa
      181 agatatccag tctttgatac caatgactat tatcaaacag tgcatttttt aataagatcg
      241 tcagccaagg ttcaaaacaa tttgagtcat aagaatcagg ataaatcgga gcataaatcg
      301 cattacttaa ggttaagatt aaatcatttc cagagggaaa tacatctgaa gagataacag
      361 cacttggata gatttgttta tatttcttta tcatttcccg taaatctaac gtatctatcc
      421 gctcgagcaa ctcatttgaa tcttcattta aggtttcata gagaactata ttagaaactg
      481 gaaagaatat ttttttatca ggcaaaatag tataaacatt ttcacctcca ttccccacca
      541 aatgattttc ataggcacca ttgatataaa aaatctcatg ttttttttct cgacctatgg
      601 atatgcttat gttgttgagt aattgaatag agaaggtttt ttctaaacga ttggctaatg
      661 ctttaaataa actaattttt tcatccattg tttgattgtt agcggttatt tcttttccat
      721 ataagtgctc attacttatt aattttattt caaaatcttt aaacaaataa tagaagtttt
      781 tggaatgctg tgctgtatta tgagtttggt tgacctctaa ggtcattaaa gcctctgaaa
      841 tactaagaga aaatgttttt ttatctttat cttcacccac taaaatagaa atatgtactg
      901 tattatcttg aatccatatt aaatcaactt catgtaggaa atattcaaag aagaatcgat
      961 gctgaatggt ttctttaaaa taataatgaa tccaagactc acctatctcg cca
//
LOCUS       361                     1503 bp    DNA     linear   BCT 10-MAR-2016
DEFINITION  Candidatus Rickettsiella isopodorum strain RCFS May 2013, whole
            genome shotgun sequence.
ACCESSION   
VERSION
DBLINK      BioProject: PRJNA314882
            BioSample: SAMN04544940
KEYWORDS    WGS.
SOURCE      Candidatus Rickettsiella isopodorum
  ORGANISM  Candidatus Rickettsiella isopodorum
            Bacteria; Proteobacteria; Gammaproteobacteria; Legionellales;
            Coxiellaceae; Rickettsiella.
REFERENCE   1  (bases 1 to 1503)
  AUTHORS   Chandler,C. and Wang,Y.
  TITLE     Comparative genomics of Rickettsiella
  JOURNAL   Unpublished
REFERENCE   2  (bases 1 to 1503)
  AUTHORS   Chandler,C. and Wang,Y.
  TITLE     Direct Submission
  JOURNAL   Submitted (10-MAR-2016) Biological Sciences, SUNY Oswego, 30
            Centennial Dr., Oswego, NY 13126, USA
COMMENT     Annotation was added by the NCBI Prokaryotic Genome Annotation
            Pipeline (released 2013). Information about the Pipeline can be
            found here: https://www.ncbi.nlm.nih.gov/genome/annotation_prok/
            
            ##Genome-Assembly-Data-START##
            Assembly Date          :: 2016
            Assembly Method        :: SOAPdenovo v. 2
            Genome Representation  :: Full
            Expected Final Version :: Yes
            Genome Coverage        :: 1000.0x
            Sequencing Technology  :: Illumina HiSeq
            ##Genome-Assembly-Data-END##
            
            ##Genome-Annotation-Data-START##
            Annotation Provider               :: NCBI
            Annotation Date                   :: 03/14/2016 17:54:59
            Annotation Pipeline               :: NCBI Prokaryotic Genome
                                                 Annotation Pipeline
            Annotation Method                 :: Best-placed reference protein
                                                 set; GeneMarkS+
            Annotation Software revision      :: 3.1
            Features Annotated                :: Gene; CDS; rRNA; tRNA; ncRNA;
                                                 repeat_region
            Genes (total)                     :: 1,330
            CDS (total)                       :: 1,284
            Genes (coding)                    :: 1,245
            CDS (coding)                      :: 1,245
            Genes (RNA)                       :: 46
            rRNAs                             :: 1, 1 (16S, 23S)
            complete rRNAs                    :: 1, 1 (16S, 23S)
            tRNAs                             :: 40
            ncRNAs                            :: 4
            Pseudo Genes (total)              :: 39
            Pseudo Genes (ambiguous residues) :: 0 of 39
            Pseudo Genes (frameshifted)       :: 2 of 39
            Pseudo Genes (incomplete)         :: 36 of 39
            Pseudo Genes (internal stop)      :: 2 of 39
            Pseudo Genes (multiple problems)  :: 1 of 39
            ##Genome-Annotation-Data-END##
FEATURES             Location/Qualifiers
     source          1..1503
                     /organism="Candidatus Rickettsiella isopodorum"
                     /mol_type="genomic DNA"
                     /strain="RCFS May 2013"
                     /isolation_source="Rice Creek Field Station"
                     /host="Trachelipus rathkei"
                     /db_xref="taxon:1225476"
                     /country="USA: Oswego, NY"
                     /collection_date="May-2013"
     gene            17..1441
                     /locus_tag="A1D18_00065"
     CDS             17..1441
                     /locus_tag="A1D18_00065"
                     /inference="COORDINATES: ab initio prediction:GeneMarkS+"
                     /note="Derived by automated computational analysis using
                     gene prediction method: GeneMarkS+."
                     /codon_start=1
                     /transl_table=11
                     /product="hypothetical protein"
                     /protein_id="PRJNA314882:A1D18_00065"
                     /translation="MKLKAIVASLVTLGLSGPVLAMQPYMMDTSYQMDVMRYQINKLD
                     MILDRNQPGGFDQPCGWTCRINISGWMNTDAYLASKPPIFWQFNPAFNPAAVVNPAAV
                     PPNVLTIPTTGRASDLVLNNANLFVDARVNNWVTANMSVVYSSLSAVPGSRGAYSIAN
                     SFFVYHPLNRTEIDTAYATIGNFQASPIYLRVGKEYIPFGAYDPYGFVTQENPTQLFT
                     EITAAAAQLGFIAPNGIYGSLYTFAGNPKRLDGGSTRRIQNGGADLGWGYRWCNSKFN
                     INAGYIANIADSNFLSSYYLNTLVEGTTVPGLPNRKVAAWNLNADVTFGPFDANGHYI
                     QTSRSLANPIFLSGNSSTGFRVLTNPPARLGKPNVWGLEAGLTFPVMAHQSRVAIGYQ
                     KTTHLANFLPQRRIYADYMVNFAKWFDMGIAIFQDRDYNIGEGSIISTSVIPNSPPVG
                     TRVHAGATGNKSTTGQLRASIKFA"
BASE COUNT      435 a    301 c    335 g    432 t
ORIGIN      
        1 aaggagatgg atgagtatga aactcaaagc gattgttgct tcactcgtaa cactagggct
       61 tagcggtcct gtattggcga tgcagccata tatgatggat acatcctatc aaatggatgt
      121 gatgcgttat caaatcaata aactcgatat gattcttgac cgaaatcaac ccggcggatt
      181 tgatcaaccc tgtggttgga cttgtcggat caatatcagt ggttggatga ataccgatgc
      241 ttatttggcg agtaaaccac cgattttctg gcagtttaat ccagcattta atccagcagc
      301 ggtagtgaat ccagctgctg taccacccaa tgtactgact attccaacga cgggtagagc
      361 gagtgattta gtgcttaaca atgccaatct ttttgtcgat gcacgagtta ataattgggt
      421 aacagcaaat atgtcggttg tgtatagctc cttatcagct gttccaggtt cgagaggggc
      481 ctacagcatt gctaattcat tctttgtgta tcacccattg aaccgaacag agatagacac
      541 agcatatgcg actatcggta atttccaagc atcaccgatt taccttaggg tgggtaaaga
      601 atatatccca tttggcgcat atgaccccta tggatttgta acacaagaga atccaactca
      661 attgttcact gagattactg cagctgcagc tcaattagga tttattgcac cgaacggtat
      721 atacggttcg ttatatacgt ttgcaggtaa tcctaaaaga cttgatggag gatctacacg
      781 ccgcatccaa aatgggggtg ccgatttagg gtggggatac agatggtgta atagcaaatt
      841 caatataaac gcaggttaca ttgcgaatat agcggattca aacttcttgt cttcttatta
      901 tctcaataca ttggttgaag ggacaacagt accagggttg ccgaatagga aagtagctgc
      961 atggaactta aatgccgatg ttacgtttgg gccctttgat gcgaatggtc attatattca
     1021 gacctcacgg agtttagcga accctatctt tttaagtggt aattctagta caggcttccg
     1081 agtattaact aatccaccgg cgcgattggg taaacctaat gtttggggct tggaagctgg
     1141 attgacgttt ccagtgatgg cgcatcaatc acgtgtggcg attggttatc aaaaaaccac
     1201 gcatttggca aacttcctgc cacagcgccg tatttatgca gactatatgg ttaacttcgc
     1261 caaatggttt gatatgggta tagcgatatt ccaagataga gattacaaca ttggtgaagg
     1321 ctctattatt tcaaccagtg taatccctaa ttcaccacct gtgggtacta gagttcacgc
     1381 aggagcaaca ggtaataaat caacaaccgg ccaattacgt gccagcatca aatttgctta
     1441 aattattttt acaacctaaa tttaaataaa acattaagcc cgcgaaagcg ggctttttta
     1501 tta
//
LOCUS       363                     2045 bp    DNA     linear   BCT 10-MAR-2016
DEFINITION  Candidatus Rickettsiella isopodorum strain RCFS May 2013, whole
            genome shotgun sequence.
ACCESSION   
VERSION
DBLINK      BioProject: PRJNA314882
            BioSample: SAMN04544940
KEYWORDS    WGS.
SOURCE      Candidatus Rickettsiella isopodorum
  ORGANISM  Candidatus Rickettsiella isopodorum
            Bacteria; Proteobacteria; Gammaproteobacteria; Legionellales;
            Coxiellaceae; Rickettsiella.
REFERENCE   1  (bases 1 to 2045)
  AUTHORS   Chandler,C. and Wang,Y.
  TITLE     Comparative genomics of Rickettsiella
  JOURNAL   Unpublished
REFERENCE   2  (bases 1 to 2045)
  AUTHORS   Chandler,C. and Wang,Y.
  TITLE     Direct Submission
  JOURNAL   Submitted (10-MAR-2016) Biological Sciences, SUNY Oswego, 30
            Centennial Dr., Oswego, NY 13126, USA
COMMENT     Annotation was added by the NCBI Prokaryotic Genome Annotation
            Pipeline (released 2013). Information about the Pipeline can be
            found here: https://www.ncbi.nlm.nih.gov/genome/annotation_prok/
            
            ##Genome-Assembly-Data-START##
            Assembly Date          :: 2016
            Assembly Method        :: SOAPdenovo v. 2
            Genome Representation  :: Full
            Expected Final Version :: Yes
            Genome Coverage        :: 1000.0x
            Sequencing Technology  :: Illumina HiSeq
            ##Genome-Assembly-Data-END##
            
            ##Genome-Annotation-Data-START##
            Annotation Provider               :: NCBI
            Annotation Date                   :: 03/14/2016 17:54:59
            Annotation Pipeline               :: NCBI Prokaryotic Genome
                                                 Annotation Pipeline
            Annotation Method                 :: Best-placed reference protein
                                                 set; GeneMarkS+
            Annotation Software revision      :: 3.1
            Features Annotated                :: Gene; CDS; rRNA; tRNA; ncRNA;
                                                 repeat_region
            Genes (total)                     :: 1,330
            CDS (total)                       :: 1,284
            Genes (coding)                    :: 1,245
            CDS (coding)                      :: 1,245
            Genes (RNA)                       :: 46
            rRNAs                             :: 1, 1 (16S, 23S)
            complete rRNAs                    :: 1, 1 (16S, 23S)
            tRNAs                             :: 40
            ncRNAs                            :: 4
            Pseudo Genes (total)              :: 39
            Pseudo Genes (ambiguous residues) :: 0 of 39
            Pseudo Genes (frameshifted)       :: 2 of 39
            Pseudo Genes (incomplete)         :: 36 of 39
            Pseudo Genes (internal stop)      :: 2 of 39
            Pseudo Genes (multiple problems)  :: 1 of 39
            ##Genome-Annotation-Data-END##
FEATURES             Location/Qualifiers
     source          1..2045
                     /organism="Candidatus Rickettsiella isopodorum"
                     /mol_type="genomic DNA"
                     /strain="RCFS May 2013"
                     /isolation_source="Rice Creek Field Station"
                     /host="Trachelipus rathkei"
                     /db_xref="taxon:1225476"
                     /country="USA: Oswego, NY"
                     /collection_date="May-2013"
     gene            complement(142..462)
                     /locus_tag="A1D18_00070"
     CDS             complement(142..462)
                     /locus_tag="A1D18_00070"
                     /inference="COORDINATES: ab initio prediction:GeneMarkS+"
                     /note="Derived by automated computational analysis using
                     gene prediction method: GeneMarkS+."
                     /codon_start=1
                     /transl_table=11
                     /product="hypothetical protein"
                     /protein_id="PRJNA314882:A1D18_00070"
                     /translation="MKLGEKQIEKIYKHVDLGNKQIVMLDVMGDKSVSISEKLANIYC
                     IDQEKNIIWQVSEIKTKPPYDNDGFVYLSKNDQGKIIADRFSGFTYEINPDTGEATRT
                     GFHK"
     gene            complement(692..1078)
                     /locus_tag="A1D18_00075"
     CDS             complement(692..1078)
                     /locus_tag="A1D18_00075"
                     /inference="COORDINATES: ab initio prediction:GeneMarkS+"
                     /note="Derived by automated computational analysis using
                     gene prediction method: GeneMarkS+."
                     /codon_start=1
                     /transl_table=11
                     /product="hypothetical protein"
                     /protein_id="PRJNA314882:A1D18_00075"
                     /translation="MKSPESNLPTTIEQLILGAKNKEISLKVVIQVMMDNNFFIACSE
                     KALTDKEIILPLCTEFHGEKTACVFTKKEWAEVYMTADICVVKLKALEWLKKHPANYG
                     LIVNPSQDACIKFSASGIQNILKEFI"
     gene            complement(1082..1300)
                     /locus_tag="A1D18_00080"
     CDS             complement(1082..1300)
                     /locus_tag="A1D18_00080"
                     /inference="COORDINATES: ab initio prediction:GeneMarkS+"
                     /note="Derived by automated computational analysis using
                     gene prediction method: GeneMarkS+."
                     /codon_start=1
                     /transl_table=11
                     /product="hypothetical protein"
                     /protein_id="PRJNA314882:A1D18_00080"
                     /translation="MILSNGCEICANFWLKYPKKQPYRLAENAGEQMFLYKCDHCKTY
                     WGADLRTARVLTLEEAKSLFPKYFSRES"
     gene            complement(1297..2045)
                     /locus_tag="A1D18_00085"
                     /pseudo
     CDS             complement(1297..2045)
                     /locus_tag="A1D18_00085"
                     /inference="COORDINATES: ab initio prediction:GeneMarkS+"
                     /note="incomplete; too short partial abutting assembly
                     gap; missing start; Derived by automated computational
                     analysis using gene prediction method: GeneMarkS+."
                     /pseudo
                     /codon_start=3
                     /transl_table=11
                     /product="hypothetical protein"
BASE COUNT      618 a    424 c    317 g    686 t
ORIGIN      
        1 tatactttct gctaaagaaa aatgatcttt tattcccatg ccaacacaca attcttgtgc
       61 agcagcatcc gccaatctac aatggcttag attttccagc aatgaactca ccgtacaaaa
      121 tagaaaaaaa tatctaaata tctatttatg aaagcctgta cgcgttgctt cacctgtgtc
      181 aggattaatt tcatatgtaa aacctgaaaa acggtctgca ataatttttc cttgatcatt
      241 tttgcttaaa tatacaaacc catcattatc gtatggtggt ttggttttta tttctgaaac
      301 ttgccaaata atatttttct cttgatcaat acagtaaata tttgcaagtt tttctgaaat
      361 agaaacgctt ttatctccca ttacatcaag cattacaatc tgcttattac ctaaatctac
      421 atgcttatat attttttcaa tttgtttttc gcctaatttc ataacatttc ctctcatcga
      481 tttcatgggt ttagtccaaa cattggttga tttattaaac gtgtattaat aaaactagag
      541 tttggaatat cactaataag ttgatactgg aatcctgatt tatctatcaa cccaaaagaa
      601 ggttgtggcc caatgcgacc aaccaaaagt tctgtattaa ctggtatatt cactttagcg
      661 atacaaagta aactttatcg acgtaattca gctaaataaa ttctttcaaa atattttgta
      721 tcccagaagc tgaaaattta atgcatgcat cttggctagg attaacaatt aagccatagt
      781 tagcaggatg tttctttaac cattccaaag cctttaattt tactacacaa atatcagcag
      841 tcatgtatac ctctgcccat tcttttttcg taaaaacaca cgctgttttt tcgccatgaa
      901 actcggtgca tagtggtaaa ataatttctt tatccgtcaa agccttttca ctacaagcga
      961 taaaaaaatt attatccatc attacttgga ttactacttt caggcttatt tctttgttct
     1021 ttgcaccaag aattaactgc tcgattgtag taggcaaatt actttcaggt gatttcattt
     1081 attaactctc acgactaaaa tattttggga aaagtgactt tgcttcttct aaagttagta
     1141 cgcgtgccgt tcgcagatca gcaccccaat atgttttaca gtgatcacat ttatacagaa
     1201 acatttgctc gccggcgttt tccgctaatc tataaggttg cttcttagga tatttaagcc
     1261 aaaagttcgc acatatttca catccattgc ttaaaatcat ttgaacctcc agtaaggtac
     1321 ccattcacct tgttcaccga gtctaaatat cattgttcca ggcggcattt taattcctcc
     1381 aggtgttaca aactctcttg tttgatttac taaaaatgta tcagtttctg gcacacggat
     1441 ggccgtatta ccgccaagcc taaaattaat attacctaac gcatcttctg ctgttggcaa
     1501 cctgattgac agtccttttg tggggaaaga tgctccaaat atttctttgc tttgaagcca
     1561 agcatctttt aaggaaggtg caaaacctgt ttctattgca gcagaagcag gcgatgttat
     1621 tctgataaca tcttcttcgg gcataagaaa aatctgtttg gaagcaagac cgaaagttgt
     1681 gctgccctca aaagtgtctg gcgcaaaaaa gtggagataa tcttttgaga agaacgttac
     1741 accacgacca aaagctgaaa cactctctgt tccattatga ccaaaaaatc ctaatcgttc
     1801 caatttctga gttacgttac caacaattac ccgccctccg ataaatctat tcccaattac
     1861 ttctcctaaa agatatccag cttttttcca aggatcttgc ggagtttcat agtttccggt
     1921 aaaaacggaa gaaagagcgt ctatggttcc ttcacgcatc ttcagtacat catcaactcc
     1981 tcgccagaat ccattgggat ttcttggtgg tggtgtggga tgataaaaat gactcacttc
     2041 ttcgc
//
LOCUS       365                     2269 bp    DNA     linear   BCT 10-MAR-2016
DEFINITION  Candidatus Rickettsiella isopodorum strain RCFS May 2013, whole
            genome shotgun sequence.
ACCESSION   
VERSION
DBLINK      BioProject: PRJNA314882
            BioSample: SAMN04544940
KEYWORDS    WGS.
SOURCE      Candidatus Rickettsiella isopodorum
  ORGANISM  Candidatus Rickettsiella isopodorum
            Bacteria; Proteobacteria; Gammaproteobacteria; Legionellales;
            Coxiellaceae; Rickettsiella.
REFERENCE   1  (bases 1 to 2269)
  AUTHORS   Chandler,C. and Wang,Y.
  TITLE     Comparative genomics of Rickettsiella
  JOURNAL   Unpublished
REFERENCE   2  (bases 1 to 2269)
  AUTHORS   Chandler,C. and Wang,Y.
  TITLE     Direct Submission
  JOURNAL   Submitted (10-MAR-2016) Biological Sciences, SUNY Oswego, 30
            Centennial Dr., Oswego, NY 13126, USA
COMMENT     Annotation was added by the NCBI Prokaryotic Genome Annotation
            Pipeline (released 2013). Information about the Pipeline can be
            found here: https://www.ncbi.nlm.nih.gov/genome/annotation_prok/
            
            ##Genome-Assembly-Data-START##
            Assembly Date          :: 2016
            Assembly Method        :: SOAPdenovo v. 2
            Genome Representation  :: Full
            Expected Final Version :: Yes
            Genome Coverage        :: 1000.0x
            Sequencing Technology  :: Illumina HiSeq
            ##Genome-Assembly-Data-END##
            
            ##Genome-Annotation-Data-START##
            Annotation Provider               :: NCBI
            Annotation Date                   :: 03/14/2016 17:54:59
            Annotation Pipeline               :: NCBI Prokaryotic Genome
                                                 Annotation Pipeline
            Annotation Method                 :: Best-placed reference protein
                                                 set; GeneMarkS+
            Annotation Software revision      :: 3.1
            Features Annotated                :: Gene; CDS; rRNA; tRNA; ncRNA;
                                                 repeat_region
            Genes (total)                     :: 1,330
            CDS (total)                       :: 1,284
            Genes (coding)                    :: 1,245
            CDS (coding)                      :: 1,245
            Genes (RNA)                       :: 46
            rRNAs                             :: 1, 1 (16S, 23S)
            complete rRNAs                    :: 1, 1 (16S, 23S)
            tRNAs                             :: 40
            ncRNAs                            :: 4
            Pseudo Genes (total)              :: 39
            Pseudo Genes (ambiguous residues) :: 0 of 39
            Pseudo Genes (frameshifted)       :: 2 of 39
            Pseudo Genes (incomplete)         :: 36 of 39
            Pseudo Genes (internal stop)      :: 2 of 39
            Pseudo Genes (multiple problems)  :: 1 of 39
            ##Genome-Annotation-Data-END##
FEATURES             Location/Qualifiers
     source          1..2269
                     /organism="Candidatus Rickettsiella isopodorum"
                     /mol_type="genomic DNA"
                     /strain="RCFS May 2013"
                     /isolation_source="Rice Creek Field Station"
                     /host="Trachelipus rathkei"
                     /db_xref="taxon:1225476"
                     /country="USA: Oswego, NY"
                     /collection_date="May-2013"
     gene            complement(39..2111)
                     /locus_tag="A1D18_00090"
     CDS             complement(39..2111)
                     /locus_tag="A1D18_00090"
                     /inference="COORDINATES: ab initio prediction:GeneMarkS+"
                     /note="Derived by automated computational analysis using
                     gene prediction method: GeneMarkS+."
                     /codon_start=1
                     /transl_table=11
                     /product="hypothetical protein"
                     /protein_id="PRJNA314882:A1D18_00090"
                     /translation="MPTFSEALDRFKQDGFFGLDTELYTEQIEKLKLCAKFLKIDKPE
                     ILPYQFHLSNVQFIRGYLPRPERIMAGAITEHAQRNWNSRVPDVALFQMARLTNEPNT
                     NLRFNDPNSDSSERLLECVLWDLLSQSDTWSSIKIDWVFFLRYGAPHYLCANFHTSLL
                     NSLAEPTGTSLEELSLKPFSLSNSLTALVNFLSRNVHLKILHLEISDASAKDWLELSQ
                     ALSVHPNLECVNFGNTQFNEGTYSVLSKLLDENYRIKEINIAAPIDNWVLIDAYNQLN
                     QRLSKPCQVRFKEERLSQARLLEVAFQTLVEREKVQLEHPDRMVDDGEEKKQALLMRR
                     INFLLSNQGTLAITDTEKVTWLKDSYVLPEVYPNHKEYMKEFSSLVQLHLGELVLGGT
                     NTVGYLLLERGLEIRDTQIIQRLLESKADLFESPPEGIEKPFLVRLFEMEGPWQEVVI
                     HHLKKDLNVLVPAVRMLSPYEKLKSICDSLTLHLNAYFKILEKRKKQPKLLHLLNGVM
                     SNFQDRQEECAQSFHNLALYIKVATDDAAGKKVTYDSLFEAQEILEQLLEDSSKANRG
                     FLGRSKLHDDLLLLGKELNKQLKFHQRELYYREKNKSVNYFTDGCEKDNENLEKMKAD
                     LAKEREAREKERQRHAQEQKEMKETIEELKRLMQAQNRTQNQTSKEATSSQEQERPGD
                     SAYFFGRR"
BASE COUNT      653 a    452 c    368 g    796 t
ORIGIN      
        1 agcatcctct ctttgaataa catcctcctt caaccatatt accgtctacc aaaaaaatat
       61 gcgctgtctc ctggtctttc ctgctcttgt gacgacgttg cttctttgga tgtttggttt
      121 tgggttctgt tttgtgcctg cattaatcgt tttaactcct caattgtttc tttcatctcc
      181 ttttgttctt gagcatgcct ctggcgctct ttttcacgcg cctcgcgctc ttttgcaaga
      241 tctgctttca ttttttcaag attctcattg tctttttcac aaccgtctgt aaaataattg
      301 acacttttat ttttctcacg gtaataaagc tctctttgat gaaactttaa ttgtttatta
      361 agttcctttc ctaaaagtaa taagtcatca tgcaatttgg atcgacctaa aaaaccacga
      421 tttgctttgc ttgaatcctc caatagttgc tctaaaattt cttgcgcttc aaacaaggag
      481 tcataagtca ctttttttcc cgcagcgtcg tccgtagcca ctttgatata caacgctaaa
      541 ttatggaaac tttgtgcaca ttcctcctgc ctgtcctgaa aattagacat gactccattt
      601 aataagtgca acagttttgg ctgttttttt ctcttttcta aaattttaaa ataagcgttt
      661 aaatgtagcg ttaaactatc acaaatagac tttaattttt cataaggact taacattctt
      721 acggctggga ctaagacatt taagtctttt tttagatggt gaatcactac ttcttgccaa
      781 ggaccctcca tttcaaacaa gcgtactaag aaaggtttct ctataccttc tggaggagat
      841 tcgaacaaat ccgctttgga ttccagcaaa cgctgaatta tttgcgtatc tcttatttct
      901 aagcctctct ccaataaaag ataacccact gtgttagtac cgcctagaac taactcgccc
      961 aaatgaagtt gaaccaaaga agaaaattct ttcatgtatt ctttatgatt tggataaact
     1021 tcaggtaata cgtaagagtc ttttaaccac gttacttttt cagtgtcggt aatggcaagt
     1081 gttccctgat tacttaataa aaaattaatc cgcctcatta atagcgcttg ttttttttcc
     1141 tctccgtcat ctaccatacg atctgggtgt tcgagctgaa ctttttctct ctcaactaag
     1201 gtctggaacg cgacctctag tagccgagct tgtgataatc gttcctcctt aaatcggact
     1261 tgacaaggtt tcgataagcg ttgattaagt tgattataag cgtctattaa tacccaatta
     1321 tcaataggcg cggctatatt aatctctttg attcggtaat tttcatccag taattttgat
     1381 aaaaccgaat aagtgccttc attaaattgc gtattgccaa aatttacgca ttctaaattc
     1441 ggatgtactg ataaagcctg gctaagctcc aaccagtcct tagcactggc atcacttatt
     1501 tcaagatgta aaatttttaa gtgtacgttt cgagataaaa aattaactaa tgccgttaaa
     1561 ctgttggata aagaaaatgg ctttaaactg agttcttcta acgatgttcc agtaggttcg
     1621 gctaaactat ttaataaaga agtatgaaaa ttggcgcata aataatgtgg agccccataa
     1681 cgaagaaaga atacccaatc gattttaatc gagctccagg tatctgattg acttaataaa
     1741 tcccacaaaa cacattcaag cagtctttct gatgaatcgc tgttgggatc attaaacctt
     1801 aagttcgtat tgggttcatt cgtcaatctg gccatttgaa agagagccac atcaggaact
     1861 cgagaattcc aattgcgttg cgcatgttct gttatagcac cggccataat ccgttcaggt
     1921 ctcggcaaat agcctcggat aaactgaaca ttacttaaat gaaattgata aggaagtatt
     1981 tcaggtttgt ctattttaag aaatttcgcg caaagtttaa gtttctcgat ctgctcagta
     2041 tataattctg tatctaatcc gaaaaaacca tcttgtttaa atctatcgag tgcttcacta
     2101 aaggttggca ttattaattc cttttattgt tgattatcct tatttactat tttcctaaag
     2161 tataatttat tttttaaata ttgaatagat ccgtaattaa aaattaatta ttttatttaa
     2221 ataggcgttt cgcgtctaat tgtcaagggc ctaaactagg gaaacaaga
//
LOCUS       367                     3719 bp    DNA     linear   BCT 10-MAR-2016
DEFINITION  Candidatus Rickettsiella isopodorum strain RCFS May 2013, whole
            genome shotgun sequence.
ACCESSION   
VERSION
DBLINK      BioProject: PRJNA314882
            BioSample: SAMN04544940
KEYWORDS    WGS.
SOURCE      Candidatus Rickettsiella isopodorum
  ORGANISM  Candidatus Rickettsiella isopodorum
            Bacteria; Proteobacteria; Gammaproteobacteria; Legionellales;
            Coxiellaceae; Rickettsiella.
REFERENCE   1  (bases 1 to 3719)
  AUTHORS   Chandler,C. and Wang,Y.
  TITLE     Comparative genomics of Rickettsiella
  JOURNAL   Unpublished
REFERENCE   2  (bases 1 to 3719)
  AUTHORS   Chandler,C. and Wang,Y.
  TITLE     Direct Submission
  JOURNAL   Submitted (10-MAR-2016) Biological Sciences, SUNY Oswego, 30
            Centennial Dr., Oswego, NY 13126, USA
COMMENT     Annotation was added by the NCBI Prokaryotic Genome Annotation
            Pipeline (released 2013). Information about the Pipeline can be
            found here: https://www.ncbi.nlm.nih.gov/genome/annotation_prok/
            
            ##Genome-Assembly-Data-START##
            Assembly Date          :: 2016
            Assembly Method        :: SOAPdenovo v. 2
            Genome Representation  :: Full
            Expected Final Version :: Yes
            Genome Coverage        :: 1000.0x
            Sequencing Technology  :: Illumina HiSeq
            ##Genome-Assembly-Data-END##
            
            ##Genome-Annotation-Data-START##
            Annotation Provider               :: NCBI
            Annotation Date                   :: 03/14/2016 17:54:59
            Annotation Pipeline               :: NCBI Prokaryotic Genome
                                                 Annotation Pipeline
            Annotation Method                 :: Best-placed reference protein
                                                 set; GeneMarkS+
            Annotation Software revision      :: 3.1
            Features Annotated                :: Gene; CDS; rRNA; tRNA; ncRNA;
                                                 repeat_region
            Genes (total)                     :: 1,330
            CDS (total)                       :: 1,284
            Genes (coding)                    :: 1,245
            CDS (coding)                      :: 1,245
            Genes (RNA)                       :: 46
            rRNAs                             :: 1, 1 (16S, 23S)
            complete rRNAs                    :: 1, 1 (16S, 23S)
            tRNAs                             :: 40
            ncRNAs                            :: 4
            Pseudo Genes (total)              :: 39
            Pseudo Genes (ambiguous residues) :: 0 of 39
            Pseudo Genes (frameshifted)       :: 2 of 39
            Pseudo Genes (incomplete)         :: 36 of 39
            Pseudo Genes (internal stop)      :: 2 of 39
            Pseudo Genes (multiple problems)  :: 1 of 39
            ##Genome-Annotation-Data-END##
FEATURES             Location/Qualifiers
     source          1..3719
                     /organism="Candidatus Rickettsiella isopodorum"
                     /mol_type="genomic DNA"
                     /strain="RCFS May 2013"
                     /isolation_source="Rice Creek Field Station"
                     /host="Trachelipus rathkei"
                     /db_xref="taxon:1225476"
                     /country="USA: Oswego, NY"
                     /collection_date="May-2013"
     gene            1..609
                     /locus_tag="A1D18_00095"
                     /pseudo
     CDS             1..609
                     /locus_tag="A1D18_00095"
                     /inference="COORDINATES: ab initio prediction:GeneMarkS+"
                     /note="incomplete; too short partial abutting assembly
                     gap; missing start; Derived by automated computational
                     analysis using gene prediction method: GeneMarkS+."
                     /pseudo
                     /codon_start=1
                     /transl_table=11
                     /product="hypothetical protein"
     gene            1235..1645
                     /locus_tag="A1D18_00100"
     CDS             1235..1645
                     /locus_tag="A1D18_00100"
                     /inference="COORDINATES: ab initio prediction:GeneMarkS+"
                     /note="Derived by automated computational analysis using
                     gene prediction method: GeneMarkS+."
                     /codon_start=1
                     /transl_table=11
                     /product="hypothetical protein"
                     /protein_id="PRJNA314882:A1D18_00100"
                     /translation="MTNFIFNIYRENTNNSSDSYKLPDQIFPQEDITNFSEVYNFGIP
                     PNSSKDVLNQNRGIIPGAHKQYRVTNIGRKDIIAQIRWGTAVQWMGVMGKQIIPPGET
                     KIVRNEGRAYYCTCLQLINETPSRSIVGASYAGW"
     gene            1632..2930
                     /locus_tag="A1D18_00105"
     CDS             1632..2930
                     /locus_tag="A1D18_00105"
                     /inference="COORDINATES: ab initio prediction:GeneMarkS+"
                     /note="Derived by automated computational analysis using
                     gene prediction method: GeneMarkS+."
                     /codon_start=1
                     /transl_table=11
                     /product="hypothetical protein"
                     /protein_id="PRJNA314882:A1D18_00105"
                     /translation="MQVGNTDVTMNKPFEISNYDPSYIQFIDNYSLEEVDFNAALKSV
                     LIFGISKIPGVGEGLALLLDIFWPQKKENLWEQIKDKVENLIDQNALQIIELILSGDI
                     KQFEERIKTVNSEILGKKLKDASNHYMNIAEDLVGFEKKFIFADLKRLDKKAINLYVL
                     PLYSTTVLMKVSYYITGIQKAELIGLNESQTTRLKKYLNRLIHDSKGVNYYIKTLNED
                     RIDATYDDAPPDEIFDAMMYTRSFTAINGLEYIPIWNKMVELHSLDMECYVDVISYSK
                     LFGRQTPDLAKQATAVEMTQPLTPDLLNNGQRNKIKSITGYIRRIGGSPRVGGGKIIF
                     ENGTNYQFGTITNELVYKELNGALINNLVVYGNKAIDEATFYFSDGSQLSFGERGYPP
                     TYHEFKLSGHHIVSFYITSDAPSLAGQAANIAVAYQLTNK"
BASE COUNT     1372 a    606 c    599 g   1142 t
ORIGIN      
        1 aaatcgtatc ggaatactaa aaaactgaat cagaaaaaaa ataaaaataa aagaaaagat
       61 gtgtttccgt ctgtgcggga aaaagataaa cccaatatag caaagcatcc gttacttaat
      121 caaaaaaata atgctaatta tttccaacca attactcaaa actactttgc ttctaaaaca
      181 ctaaaaacat tacctaaatt tcaaacagaa aagcagcttc ggctaacttc taaatcagaa
      241 tcaacaaaca caaaagataa tttctttaaa aattcacatt ttgataaaaa taagagtttt
      301 cataaagcga ataaattttt accgcaagaa aatttaagat tagagaaaac gcgatcgata
      361 tatcctaaat taccctatga acaaaatcaa tcgggctcaa aaccgaattc gcattctttc
      421 tctatacagc cacacacgcc taatactcac aatacactga tctttttaga ttttgttgtt
      481 agaaaatctt taaggaatcc cattgtgcca gtttcttcag ataaaaaatt aaacaaaaac
      541 ataaaaagag ctataataca aaaagataaa cttaataatc gaacatattt taattcatca
      601 atttcctaaa tagtccatag cctaagaagt ttgcttcgta aatatctaac aactaaattg
      661 attaaaatga tcgtattctg catcgagaat ctcagtttta ttttcacgaa gagcagtaac
      721 cgctaaagcc catttcattt cttcattcag atcggaataa agagagcttt ttgatgaacc
      781 acggcttgtt cacttaagga atgaaaatca tcccaaagag gtttattttt attttacata
      841 taaggcttag cattaccaga ataagacgtg ttgccaagtg ctttatgtgg tactaattgt
      901 ctagtagaat taagcatgtg ctaactcctg tttttctaat ttttctaaag cttttgaata
      961 gatctcaaaa ccattgaaag cttcaatatc ttcagcagct tgacgtaaat gtttaattcc
     1021 ttgtggcaaa tgtatagatc ttcaagatct ttaacgggta tatgtccatt atcaagaagg
     1081 aggtttaatt agctaaaaga atactgccac attctaatat cattacgaac cctcaatata
     1141 atgtaatttt caaaaaaatt tgatagttta taataaaggc tcagataaaa aatttttaaa
     1201 ttaattaatt aatttttaca acaaaggatt ttttatgaca aattttatat ttaacatata
     1261 tagagaaaat accaataatt cttcggacag ttataagcta cctgatcaaa tatttccgca
     1321 agaggatata acgaattttt ctgaagttta caattttgga ataccaccta atagtagtaa
     1381 ggatgtgcta aaccaaaata ggggaatcat ccctggagca cataaacaat accgggtgac
     1441 taacataggt aggaaggata tcattgctca aattaggtgg ggtacagcag ttcaatggat
     1501 gggggtcatg ggaaaacaaa taatacctcc tggagaaacg aaaattgtta gaaatgaagg
     1561 tcgtgcatat tactgtactt gtttacagct tattaatgaa actccttcta gatctatagt
     1621 gggagcaagt tatgcaggtt ggtaatacag atgtcacaat gaataaacca tttgaaatta
     1681 gtaattatga tcctagctat atccaattta tagataatta ctcattggaa gaagtagatt
     1741 ttaatgcagc gcttaaatcg gtattaatat ttggaatatc aaaaatacca ggagtaggtg
     1801 aaggattagc actgttactt gatatattct ggccacaaaa aaaggaaaat ttatgggaac
     1861 aaattaaaga taaagtagaa aaccttattg atcaaaatgc tttgcaaata atagaactaa
     1921 tcttatctgg agatataaaa caatttgaag aaagaataaa aacagtaaat agcgaaattt
     1981 taggaaaaaa attaaaagat gctagtaatc attatatgaa tatagcagaa gacttagtag
     2041 ggtttgaaaa aaaatttatt tttgcagatc taaaaagatt agacaaaaag gcaattaatc
     2101 tctatgtact gccattatat tccacgacgg tattaatgaa agtatcctat tatatcactg
     2161 gaattcaaaa ggccgaatta attggattaa acgaatcaca aacaacaaga cttaaaaaat
     2221 atttaaatag gttaatccac gatagtaaag gagttaatta ttacattaaa accttaaacg
     2281 aagatcgtat cgatgcaact tacgatgatg ccccaccgga tgagatattc gacgccatga
     2341 tgtacacacg tagctttact gctataaatg gtctagaata catccctatt tggaataaaa
     2401 tggttgagtt gcattcttta gatatggaat gctatgtaga tgtaatttcc tattcaaaat
     2461 tatttggtcg acagacccct gatttagcta aacaagctac tgcagtagaa atgacacagc
     2521 ctctgacacc tgatcttcta aataatggcc aacgcaataa aataaaatct atcactggat
     2581 acattcgaag gataggaggg agtcctcgag taggcggtgg gaaaatcatc tttgaaaatg
     2641 gtacaaacta ccaatttggg actatcacaa atgaattggt ttacaaagaa ttgaatggtg
     2701 ccttaattaa taatttggta gtttatggta ataaagcgat agatgaagca accttttatt
     2761 tttcagatgg aagtcaactt tcttttggcg aacggggata cccccccaca tatcatgaat
     2821 ttaaattatc aggccatcat atcgtttctt tttatataac tagcgatgcg cctagtcttg
     2881 ctggccaagc agctaacatc gctgtagctt atcaacttac taataaataa caaaattttc
     2941 aagtaaccca tagattaatt taaatttgtg ggttactttt atttattttt tatgtagctc
     3001 attcgaaaat tatgaggaag atgttatgaa cgcagcacaa caattaaagc aacaaggcct
     3061 acagcaaggc cggcataaag acaaattatc gcttgctaaa aaacagctta atcaaggaat
     3121 cgatttggat cttatcaaaa gtgccggtgg cttttctgag caagaattac ttgagttcga
     3181 agaatcttaa agatctatat ctgatttggt tttaattcaa cttgaaaatg tctaatttcc
     3241 cctaaattaa cagcttaatt ctatggcgct tttttctaaa gcaccatcta aatagaaact
     3301 attcacatta attcaaagaa ggtttcgtgt accaaaattg taccaaactg aaatttaata
     3361 cacttaaact actgtagttt tcactagctt attaagtttg caaagtatcg caagtgtttg
     3421 attattaatt gttttttaaa aaatacatca gcttcgggag ttaggggtcg gaggttcgaa
     3481 tcctctcatc ccgaccaccc cccattggct aattctagcg cgttgttacc ttcctttcgt
     3541 gatcattttc ctcattccgg ttctgatttt ttagctagcg cggctaatga tacggagctc
     3601 cagagccagt ccctattttt aagttggatt tatcatacgc tttgggttaa aaaagcaaac
     3661 ctttaaattt cagagaaact atcgaaatgg agcacgaaaa tcagatatat agggctatc
//
LOCUS       369                     6147 bp    DNA     linear   BCT 10-MAR-2016
DEFINITION  Candidatus Rickettsiella isopodorum strain RCFS May 2013, whole
            genome shotgun sequence.
ACCESSION   
VERSION
DBLINK      BioProject: PRJNA314882
            BioSample: SAMN04544940
KEYWORDS    WGS.
SOURCE      Candidatus Rickettsiella isopodorum
  ORGANISM  Candidatus Rickettsiella isopodorum
            Bacteria; Proteobacteria; Gammaproteobacteria; Legionellales;
            Coxiellaceae; Rickettsiella.
REFERENCE   1  (bases 1 to 6147)
  AUTHORS   Chandler,C. and Wang,Y.
  TITLE     Comparative genomics of Rickettsiella
  JOURNAL   Unpublished
REFERENCE   2  (bases 1 to 6147)
  AUTHORS   Chandler,C. and Wang,Y.
  TITLE     Direct Submission
  JOURNAL   Submitted (10-MAR-2016) Biological Sciences, SUNY Oswego, 30
            Centennial Dr., Oswego, NY 13126, USA
COMMENT     Annotation was added by the NCBI Prokaryotic Genome Annotation
            Pipeline (released 2013). Information about the Pipeline can be
            found here: https://www.ncbi.nlm.nih.gov/genome/annotation_prok/
            
            ##Genome-Assembly-Data-START##
            Assembly Date          :: 2016
            Assembly Method        :: SOAPdenovo v. 2
            Genome Representation  :: Full
            Expected Final Version :: Yes
            Genome Coverage        :: 1000.0x
            Sequencing Technology  :: Illumina HiSeq
            ##Genome-Assembly-Data-END##
            
            ##Genome-Annotation-Data-START##
            Annotation Provider               :: NCBI
            Annotation Date                   :: 03/14/2016 17:54:59
            Annotation Pipeline               :: NCBI Prokaryotic Genome
                                                 Annotation Pipeline
            Annotation Method                 :: Best-placed reference protein
                                                 set; GeneMarkS+
            Annotation Software revision      :: 3.1
            Features Annotated                :: Gene; CDS; rRNA; tRNA; ncRNA;
                                                 repeat_region
            Genes (total)                     :: 1,330
            CDS (total)                       :: 1,284
            Genes (coding)                    :: 1,245
            CDS (coding)                      :: 1,245
            Genes (RNA)                       :: 46
            rRNAs                             :: 1, 1 (16S, 23S)
            complete rRNAs                    :: 1, 1 (16S, 23S)
            tRNAs                             :: 40
            ncRNAs                            :: 4
            Pseudo Genes (total)              :: 39
            Pseudo Genes (ambiguous residues) :: 0 of 39
            Pseudo Genes (frameshifted)       :: 2 of 39
            Pseudo Genes (incomplete)         :: 36 of 39
            Pseudo Genes (internal stop)      :: 2 of 39
            Pseudo Genes (multiple problems)  :: 1 of 39
            ##Genome-Annotation-Data-END##
FEATURES             Location/Qualifiers
     source          1..6147
                     /organism="Candidatus Rickettsiella isopodorum"
                     /mol_type="genomic DNA"
                     /strain="RCFS May 2013"
                     /isolation_source="Rice Creek Field Station"
                     /host="Trachelipus rathkei"
                     /db_xref="taxon:1225476"
                     /country="USA: Oswego, NY"
                     /collection_date="May-2013"
     gene            283..1843
                     /locus_tag="A1D18_00110"
     rRNA            283..1843
                     /locus_tag="A1D18_00110"
                     /product="16S ribosomal RNA"
     gene            2089..2165
                     /locus_tag="A1D18_00115"
     tRNA            2089..2165
                     /locus_tag="A1D18_00115"
                     /product="tRNA-Ile"
                     /inference="COORDINATES: profile:tRNAscan-SE:1.23"
                     /anticodon=(pos:2123..2125,aa:Ile,seq:gat)
     gene            2340..2415
                     /locus_tag="A1D18_00120"
     tRNA            2340..2415
                     /locus_tag="A1D18_00120"
                     /product="tRNA-Ala"
                     /inference="COORDINATES: profile:tRNAscan-SE:1.23"
                     /anticodon=(pos:2373..2375,aa:Ala,seq:tgc)
     gene            2915..6130
                     /locus_tag="A1D18_00125"
     rRNA            2915..6130
                     /locus_tag="A1D18_00125"
                     /product="23S ribosomal RNA"
BASE COUNT     1829 a   1190 c   1806 g   1322 t
ORIGIN      
        1 gcttgacaga aaagatgtat gaggtagaat tcgcgagctc ttgagttttt ggcttaaggg
       61 tgcagagaga agagttgagt tgaagtagtg taagagctac gaagcgacta agaaaatctt
      121 aaaagttcat taacaaagta gatgcagtaa gcaaagtgtg tgggcgcttg gcaagagccg
      181 atatgagggc tattagaagc gattttgata gttataagta tcagcaaacc gagcgctgag
      241 attgtgagag atcataattt gagtgagacg ggattaaaca aaaaagtgaa gagtttgatc
      301 ctggctcaga ttgaacgctg gcggcatgcc taacacatgc aagtcgaacg gcagcacagt
      361 aaagatttcg gtctttatgg gtggcgagtg gcggacgggt gagtaacgcg taggaatctg
      421 tcttggagcg tgggataacc cgaggaaact cgggctaata ccgcatgata tcgagagatc
      481 aaaagcaggg gaccgaaagg ccttgcgctc tggggtgagc ctacgtcgga ttagctagtt
      541 ggtggggtaa aagcctacca aggcgacgat ccgtagctgg tctgagagga tgaccagcca
      601 cactgggact gagacacggc ccagactcct acgggaggca gcagtgggga atcttggaca
      661 atgggggcaa ccctgatcca gcgatgccgc gtgtgtgaag aaggccttcg ggttgtaaag
      721 cactttaggt ggggaagaaa ggcagttgtt gaatacgcga ctgttatgac ggtacccgca
      781 gaataagcac cggctaactc tgtgccagca gccgcggtaa tacagagggt gcaagcgtta
      841 atcagaatga ctgggcgtaa agggcgtgta ggtggttaat taggtttgat gtgaaatccc
      901 cgggcttaac ctgggaattg cgtcgaaaac ggattgactc gagtgagata gagggttgtg
      961 gaatttccgg tgtagcggtg aaatgcgtag atatcggaaa gaacatcagt ggcgaaggcg
     1021 acaacctgga tcttaactga cactgaggcg cgaaggcgtg gggagcaaac aggattagat
     1081 accctggtag tccacgcagt aaacgatgag aactggctgt gatgtgtagg gagcaatctc
     1141 tgcatgacgt agcgaagcta acgcgttaag ttctccgcct ggggagtacg gccgcaaggt
     1201 taaaactcaa aggaattgac gggggcccgc acaagcggtg gagcatgtgg tttaattcga
     1261 tgcaacccga agaaccttac ctacccttga catccttggg agaaggcaga gatgcctttg
     1321 tgccgaaagg aaccaagaga caggtgctgc atggctgtcg tcagctcgtg tcgtgagatg
     1381 ttgggttaag tcccgtaacg agcgcaaccc ttatccttta ttgccaacag gttatgctgg
     1441 gaacttaagg gagactgccg gtgataaacc ggaggaaggt ggggacgacg tcaagtcatc
     1501 atggccttta tgggtagggc tacacacgtg ctacaatggg tcgtacagag ggaagccaac
     1561 ccgcgagggg gagccaatcc tttaaaacgt ctcgtagtcc ggattggagt ctgcaactcg
     1621 actccatgaa gttggaatcg ctagtaatcg cgaatcagca agtcgcggtg aatacgttct
     1681 cgggccttgt acacaccgcc cgtcacacca tgggagtggg ttctaccaga aggcggtaga
     1741 ttaacctcgc aagaggggat cgccgaccac ggtaagattc atgactgggg tgaagtcgta
     1801 acaaggtagc cgtaggggaa cctgcggctg gatcacctcc ttatgaaaat aagataataa
     1861 accctaaacg cctaagcgct cacacacatt gcttactctt actagatgaa tcttcggatt
     1921 ctcaaataaa cagaatagac ataaaaccga attagcgggc cgagtatttt gatttggttc
     1981 aaggcggacg cgctttgaga agcggagtgt actggaaagt acatgagcat tcgaaaagca
     2041 agtccaacga agaaataaaa caaaagacga aggccttaaa aagattgagg gtctgtagct
     2101 cagttggtta gagcacacgc ttgataagcg tggggtcggt ggttcaagtc cacccagacc
     2161 caccagctta agactaaatt agaaaagtct tttgggtgca gaactagaga agcgaagaat
     2221 tttattcgag ttcaaggcga aagattgccg aggaacggag tgcactgcgg agtgcatgag
     2281 taccgcagac aagcttttaa cgcagaaatc gagtaaaaga caagcttcct aaagtatgag
     2341 gggccatagc tcagctggga gagcatcggc tttgcaagcc gagggtcgtc ggttcgatcc
     2401 cgactggctc caccaataca ggcccgaaaa gaattgaaag aatataagga agagaaggaa
     2461 aaaaataaga agccaggaag gtaaaaggag atcatagtcg tctttggcgg ctatagagaa
     2521 gttcattaac aaaacagaaa tctgtaagaa ggcgcgaaga tataaaaaaa gtaaaatttt
     2581 tttatgatct tccaagaatg aaataatgaa attgttgtaa aacaatttca gggtatgttg
     2641 cattcagcga aagaaccaga aagagaggaa tccaacgagt caaagcttgc aagctttaca
     2701 cttaagttgg cgagaagttt ttatgttgct cttaaaaaag tgaaataaaa gctgatctag
     2761 aaaatcaagt attttagttt agttcgaggc gggcgcgctt agagaagcgg agtgtactgg
     2821 aaagtacatg agcattcgaa aagtaagtcc aacgaagaaa taaattaaaa gacgaagatt
     2881 gttcaccgat aagagtaacg agttgggttc tcaaatcaag taaataagcg cagaaggtgg
     2941 atgccttggc agtcgaaggc gaagaaagac gtggaagcct gcgaaaagct tcggggagtt
     3001 ggcaaacaag ctttgatccg gagatatctg aatggggaaa cccgatctat tttagatagg
     3061 tcattgttaa ctgaattcat aggttgacaa agcgaaccga gggaactgaa acatctaagt
     3121 acctcgagga aaagaaatca aatgagattc tgcaagtagc ggcgagcgaa cgtggaagag
     3181 ccttcacgag ctagttaata ggttagccaa aaggtctgga aaggcctgcc atagagggtg
     3241 aaagccccgt cggcgaaaat ctgttaatga gactaagcgt gaaaccaagt agggcgggac
     3301 acgagaaatc ctgtttgaag atggggggac catcctccaa ggctaaatac tctcgactga
     3361 ccgatagtga accagtaccg tgagggaaag gcgaaaagaa ccccggtgag gggagtgaaa
     3421 tagaacctga aaccgtctgc gtacaagcag taggagctcc gcacttaaat tactttgtag
     3481 accagtgaat agaaatatga aactgaaaaa taaagaagac tattagaagt agtactcgca
     3541 gcaatgggat ttttgacaag gcgccgtgaa aatgagtaac cggagtgtat taaccataca
     3601 tgaggattgc gaattgagcg gtaacgcaga aaaaaattca agtgcgaaga gtatatttta
     3661 gatagtacac agagtaatta aagtgcggag tgactgcgta ccttttgtat aatgggtcag
     3721 cgagtgactt ttagtggcaa gcttaaccga atagggtagg cgaagggaaa ccgagtctga
     3781 atagggcgtt gagtcgctag gagtcgaccc gaaaccgagc gagctagcca tgtccagggt
     3841 gaagcttggg taacactaag tggaggcccg aacccacatc tgttgcaaaa gatggggatg
     3901 aggtgtggct aggagtgaaa ggctaaacaa gctcggagat agctggttct cctcgaaagc
     3961 tattgaggta gcgcctcgtg ttaacgacta gggggtagag cactgtttcg gtaagggggt
     4021 catcccgact tactgagccg atgcaaactt cgaataccta gttcgtgatg cacgggagac
     4081 acacggcggg tgctaacgtc cgtcgtgaaa agggaaacaa cccagatcac ctgctaaagt
     4141 cccaaaagtt aggttaagtg tgaaacgtag tggaaaggtt taaacagcca ggaggttggc
     4201 ttagaagcag ccatccttta aagaaagcgt aatagctcac tggtcgaatc ggtctgcgcg
     4261 gaagaatgaa cggggctcaa acctaatact gaagcagtga atgtcattgg tttttgaccg
     4321 atgatgtggt agaggagcgt tcggtaagcc gttgaaggtg acctgtaagg gttgctggag
     4381 gtatccgaag tgcgaatgct gacatgagta acgataatgc gggtgaaaac cccgcacgcc
     4441 gaaagtccca ggattcctgc gcaacggtaa tcgacgcagg gtgagtcggc ccctaaggcg
     4501 aggcggaaac gcgtagtcga tgggaaacag gttaaaattc ctgtactttt atagactgtg
     4561 atgggaggac gaagaaggct aggttagccg gagactggta gttccggttt aagcgagtag
     4621 agagaagctc taggaaaatc cggagtttcg ttaatctcga gacgtgatga cgagttgtta
     4681 acctcggtta atgacgaagt aattgatgcc ctgcttccag gaaaactctc taaacttcag
     4741 gtctatagga accgtaccgc aaaccgacac aggtggacag gtagagaata ctaaggcgat
     4801 gagataactt gggtgaagga actaggcaaa ttggcaccgt aacttcggga gaaggtgcac
     4861 cttttttggt gattgggttt accccaaaag ctgagggagg ttgaaataat caggtggttg
     4921 cgactgttta ccaaaaacac agcactctgc gaactcgaaa gaggaagtat agggtgtgac
     4981 gcctgcccgg tgccggaagg ttaattgaag tggttaactt gcgctgagat ggcttttgat
     5041 aatgaattag agagaagaat aattcgaaaa gaaaggtcaa aagtcatgtc agcgcaggtg
     5101 aagctgcgga tcgaagcccc ggtaaacggc ggccgtaact ataacggtcc taaggtagcg
     5161 aaattccttg tcgggtaagt tccgacctgc acgaatggcg taacgacagc cacactgtct
     5221 ccacccaagg ctcagtgaaa ttgaaatcgc tgtgaagatg cagcgtaccc gcggcaagac
     5281 ggaaagaccc cgtgcacctt tactacagct ttacactgga ctttgaattt aactgtgtag
     5341 aataggtggg aggcgttgaa gcgagttcgt tagaattcgt ggagccgagc agtgaaatac
     5401 caccctgtta aagttgaagt tctaacctag gaccctgaac gggtttgggg acagtgtatg
     5461 gtgggtagtt tgactggggc ggtctcctcc taaagagtaa cggaggagca cgaaggtacc
     5521 ctcagcgcgg tcggacatcg cgcattgcgt gtaatggcac aagggtgctt gactgcgaga
     5581 caaacacgtc gagcaggtgc gaaagcaggt catagtgatc cggtggttcc gaatggaagg
     5641 gccatcgctt aacgaataaa aggtacgccg gggataacag gctgataccg cccaagagtt
     5701 catatcgacg gcggtgtttg gcacctcgat gtcggctcat cacatcctgg ggctgaagca
     5761 ggtcccaagg gtatggctgt tcgccattta aagtggtacg cgagctgggt tcagaacgtc
     5821 gtgagacagt tcggtcccta tctgccgtgg gcgctggaga tttgagagga gctacgccta
     5881 gtacgagagg accggcgtgg aggtaccgct ggtggtccgg ttgtttcgcc agaagcatag
     5941 ccgggtagct acgtaccgac aggataaccg ctgaaagcat ctaagcggga agcctccctc
     6001 aagataagat ctcccgagga tttattcctc ctaaaggtcc gttgaagacg acgacgtaga
     6061 taggtggggt gtgtaagtgc agcaatgtat tgagctaacc catactaatt gaccgtgtgg
     6121 cttgatttga gaatccaact ggttatt
//
LOCUS       371                     7667 bp    DNA     linear   BCT 10-MAR-2016
DEFINITION  Candidatus Rickettsiella isopodorum strain RCFS May 2013, whole
            genome shotgun sequence.
ACCESSION   
VERSION
DBLINK      BioProject: PRJNA314882
            BioSample: SAMN04544940
KEYWORDS    WGS.
SOURCE      Candidatus Rickettsiella isopodorum
  ORGANISM  Candidatus Rickettsiella isopodorum
            Bacteria; Proteobacteria; Gammaproteobacteria; Legionellales;
            Coxiellaceae; Rickettsiella.
REFERENCE   1  (bases 1 to 7667)
  AUTHORS   Chandler,C. and Wang,Y.
  TITLE     Comparative genomics of Rickettsiella
  JOURNAL   Unpublished
REFERENCE   2  (bases 1 to 7667)
  AUTHORS   Chandler,C. and Wang,Y.
  TITLE     Direct Submission
  JOURNAL   Submitted (10-MAR-2016) Biological Sciences, SUNY Oswego, 30
            Centennial Dr., Oswego, NY 13126, USA
COMMENT     Annotation was added by the NCBI Prokaryotic Genome Annotation
            Pipeline (released 2013). Information about the Pipeline can be
            found here: https://www.ncbi.nlm.nih.gov/genome/annotation_prok/
            
            ##Genome-Assembly-Data-START##
            Assembly Date          :: 2016
            Assembly Method        :: SOAPdenovo v. 2
            Genome Representation  :: Full
            Expected Final Version :: Yes
            Genome Coverage        :: 1000.0x
            Sequencing Technology  :: Illumina HiSeq
            ##Genome-Assembly-Data-END##
            
            ##Genome-Annotation-Data-START##
            Annotation Provider               :: NCBI
            Annotation Date                   :: 03/14/2016 17:54:59
            Annotation Pipeline               :: NCBI Prokaryotic Genome
                                                 Annotation Pipeline
            Annotation Method                 :: Best-placed reference protein
                                                 set; GeneMarkS+
            Annotation Software revision      :: 3.1
            Features Annotated                :: Gene; CDS; rRNA; tRNA; ncRNA;
                                                 repeat_region
            Genes (total)                     :: 1,330
            CDS (total)                       :: 1,284
            Genes (coding)                    :: 1,245
            CDS (coding)                      :: 1,245
            Genes (RNA)                       :: 46
            rRNAs                             :: 1, 1 (16S, 23S)
            complete rRNAs                    :: 1, 1 (16S, 23S)
            tRNAs                             :: 40
            ncRNAs                            :: 4
            Pseudo Genes (total)              :: 39
            Pseudo Genes (ambiguous residues) :: 0 of 39
            Pseudo Genes (frameshifted)       :: 2 of 39
            Pseudo Genes (incomplete)         :: 36 of 39
            Pseudo Genes (internal stop)      :: 2 of 39
            Pseudo Genes (multiple problems)  :: 1 of 39
            ##Genome-Annotation-Data-END##
FEATURES             Location/Qualifiers
     source          1..7667
                     /organism="Candidatus Rickettsiella isopodorum"
                     /mol_type="genomic DNA"
                     /strain="RCFS May 2013"
                     /isolation_source="Rice Creek Field Station"
                     /host="Trachelipus rathkei"
                     /db_xref="taxon:1225476"
                     /country="USA: Oswego, NY"
                     /collection_date="May-2013"
     gene            complement(<1..435)
                     /locus_tag="A1D18_00130"
     CDS             complement(<1..435)
                     /locus_tag="A1D18_00130"
                     /inference="EXISTENCE: similar to AA
                     sequence:SwissProt:Q21LW0.1"
                     /note="Derived by automated computational analysis using
                     gene prediction method: Protein Homology."
                     /codon_start=1
                     /transl_table=11
                     /product="hypothetical protein"
                     /protein_id="PRJNA314882:A1D18_00130"
                     /translation="MRHYEIVLLIHPDQSDQVSAMVQRYTAIVKNSGGQVHRLEDWGR
                     RQLCFPINKLPKAHYILMNIECGKEAMAELSDNFRFNDAVLRQLIIKVDRAITEMSPL
                     AKAKEIQGQENRREYSRDSRDSRDSRDSRDSRDSRDSRDSRDS"
     gene            626..1594
                     /locus_tag="A1D18_00135"
     CDS             626..1594
                     /locus_tag="A1D18_00135"
                     /inference="EXISTENCE: similar to AA
                     sequence:RefSeq:WP_006034720.1"
                     /note="Derived by automated computational analysis using
                     gene prediction method: Protein Homology."
                     /codon_start=1
                     /transl_table=11
                     /product="octaprenyl-diphosphate synthase"
                     /protein_id="PRJNA314882:A1D18_00135"
                     /translation="MDLAPILALVKQDLDQVDTLIDNCLYSDIPLIPELAKHLINSGG
                     KRLRPLIALLSAKAFGYQGEGHRQLAASLELIHTATLLHDDVIDGSELRRGKKTANSL
                     WGNSASVLVGDFLYSRAFQLISQINNSRVLTSLADATNTLSQAEILQLLSCHNADVDE
                     AYCLKIIQGKTGVLFSIAAEQPAILTARPEAEISAMAHYGVHLGIAFQLIDDALDYSG
                     SSLQLGKSLGDDLAEGKPTLPLIYALQHANATQAQLIREALTQGSQKHLTAILDIMQS
                     TSALNYTRRLAQHHIQQSLIHLDSIPDSDYRQALAQLAKFAIERTY"
     gene            1754..3235
                     /locus_tag="A1D18_00140"
     CDS             1754..3235
                     /locus_tag="A1D18_00140"
                     /inference="COORDINATES: ab initio prediction:GeneMarkS+"
                     /note="Derived by automated computational analysis using
                     gene prediction method: GeneMarkS+."
                     /codon_start=1
                     /transl_table=11
                     /product="hypothetical protein"
                     /protein_id="PRJNA314882:A1D18_00140"
                     /translation="MAKILKSTNKNLKNFEYLRKLNDNNSSHGIYLLKKVKNNKLKSL
                     WVAKFLNQKKEAQLEALSQDLFRLILPQQPKTRWGQIPGNEALISQSIEYYVLSKAIL
                     NFKDKFFFSPKNNESILNHSITGLAATQVLALWLNEIDFKAGNVGIDPEKKIVIKIDG
                     GLSFISLNPNFSYLHQGNFNITTEDLEALPNLVNYEACNWLQQIRWDLNKKHSIKTVP
                     TELDKKINQSPQFKNELYQTILRIISLPDALIHFFTQCYIAQHSDAQLFSDFIIQRKH
                     QLEAAANNILAFDSYRQSNQARKDIMTYLNYLRNFKTMGKSVLLTDFTNKSNLNVEII
                     IIENFKKNRINNFPRILNTYRTRLNHTIDLFSEKFEDWLLPLDREKITSNIEFLNKIV
                     TEYSTSPSFLMKNTFYTTLEKVKNILKKENAPESSLISDFILSINTLLNDRDHLKQKK
                     SLPILEKNKTIQPSISISFFNKKHQKISTDHQSNSPCASTRII"
     gene            3491..3567
                     /locus_tag="A1D18_00145"
     tRNA            3491..3567
                     /locus_tag="A1D18_00145"
                     /product="tRNA-Pro"
                     /inference="COORDINATES: profile:tRNAscan-SE:1.23"
                     /anticodon=(pos:3525..3527,aa:Pro,seq:cgg)
     gene            4075..7667
                     /locus_tag="A1D18_00150"
                     /pseudo
     CDS             4075..7667
                     /locus_tag="A1D18_00150"
                     /inference="COORDINATES: ab initio prediction:GeneMarkS+"
                     /note="incomplete; too short partial abutting assembly
                     gap; missing stop; Derived by automated computational
                     analysis using gene prediction method: GeneMarkS+."
                     /pseudo
                     /codon_start=1
                     /transl_table=11
                     /product="hypothetical protein"
BASE COUNT     2731 a   1341 c   1207 g   2388 t
ORIGIN      
        1 ggaatctctg gaatctctgg aatctctgga atctctggaa tctctggaat ctctggaatc
       61 tctagaatct ctagaatctc tggaatactc tcgtctattt tcctggcctt gtatttcttt
      121 tgcttttgct aaaggagaca tttcagtaat agctcgatcg acttttataa tcagctgacg
      181 taacaccgca tcattaaagc gaaaattatc gctgagttca gccatagcct ctttcccgca
      241 ttctatattc attagaatat aatgcgcctt aggaagctta ttaataggaa aacaaagctg
      301 tctacgaccc caatcttcaa gacggtgaac ctgtccgccg ctatttttaa caatggccgt
      361 ataacgttga accatagcag aaacctgatc actttgatca ggatgaatta aaagcactat
      421 ttcataatga cgcatagtat ctctctcggt taaaagcctc ccaactcacg tggtgaggca
      481 agtatatact taaaggacta ccctaaaagc gggcctatta tacggtcgga ccctttaaga
      541 tgcaataaat ccctactgct tgacaggcct ttccttgcca cctagcattc agctttaaat
      601 ttaatcatta cctctaatct atcctatgga tttagcgcct atattagcct tggttaagca
      661 agaccttgac caggtcgata ccctaatcga taactgcctt tactctgata ttcctttgat
      721 accagaattg gcgaagcatc ttattaatag tggtggtaag cgcttacgcc cattaattgc
      781 cctactcagt gcgaaggcct ttggctacca gggagagggg cataggcagc ttgcggcaag
      841 tttagaactc atccatacag cgaccttatt acatgatgat gtcattgatg gttcagagct
      901 acgccgtggc aaaaaaaccg ccaatagttt atgggggaat tccgccagcg ttctagtcgg
      961 ggacttccta tactcgcgcg cctttcaatt gatcagtcaa atcaataatt cgcgtgtgct
     1021 tacatcgctc gcagatgcca cgaacacatt atcccaagca gaaattttac aattacttag
     1081 ttgccacaat gctgatgtag atgaagccta ttgcttaaag attatccaag gtaaaacggg
     1141 cgtacttttt tctatcgccg cagaacaacc cgctattcta actgcacgac ccgaagctga
     1201 aatttcagcc atggcccatt atggcgtaca tctaggtatt gcctttcaat tgattgatga
     1261 cgcactcgat tattccggaa gcagtctaca actcggcaaa agcttaggcg atgatttagc
     1321 cgaaggtaaa ccgacactcc ccttaatcta tgcgttgcaa cacgcgaatg ctacgcaagc
     1381 acagctcata agggaagcgc tcacacaagg cagtcaaaaa catttgaccg ctattttaga
     1441 tatcatgcaa tctacatctg ctctcaatta cacacggcgc ctcgcccaac accatattca
     1501 acaatccttg atccatttag atagcattcc tgattcagat tatcgtcaag ccctggccca
     1561 actggctaag tttgccattg aacgcactta ttaagtttat aaaataagcc gtctttttat
     1621 agcctattta aattcataat agtttaggtg tctaattagc actttttatt cgaaaacaat
     1681 taaatcgatt aaggttattt taataaaatc tacttataat taaggggcga aaaatctttc
     1741 ttaaaaaaac tctatggcaa aaatattaaa aagtactaac aagaatttaa agaattttga
     1801 atatttacgt aaattaaacg ataataatag ttcacatgga atttatcttt taaagaaagt
     1861 aaaaaataat aaactaaaaa gcctatgggt tgctaaattt ttaaatcaaa aaaaagaagc
     1921 tcaactagaa gcgctttccc aagacttgtt ccgcttgata cttcctcaac aaccaaaaac
     1981 acgctggggg caaatacctg gaaatgaagc gcttataagc caatccattg aatattatgt
     2041 gctctccaaa gcaatactta actttaaaga taaatttttt ttctctccaa aaaataatga
     2101 atccatactc aatcatagca ttaccggatt ggcggctaca caagttttag cattatggtt
     2161 aaatgaaatc gattttaaag cgggcaatgt cggtatcgat cccgagaaaa aaatagttat
     2221 aaaaattgat gggggtttaa gttttatttc attaaaccct aatttcagct atttacacca
     2281 aggaaatttt aatattacta cagaggatct tgaagcactg cctaatttag taaactatga
     2341 agcttgtaat tggttacaac aaattcgatg ggacttgaat aaaaaacata gtataaaaac
     2401 agtaccgaca gaattagaca aaaagatcaa ccaaagccct cagtttaaaa atgaattata
     2461 tcaaactatc ttacgcatta tttcattacc tgatgcgctt attcattttt ttacccaatg
     2521 ttatatagcc cagcacagcg atgcacaatt attttcagac tttatcatcc aaagaaaaca
     2581 tcaactagaa gctgccgcga ataatattct cgcttttgat agttatcgtc aaagcaatca
     2641 agcaagaaaa gatataatga cttatttaaa ctatctaaga aactttaaaa ccatgggtaa
     2701 atctgtttta ctcactgatt ttacaaataa aagtaacctt aatgtcgaaa taatcatcat
     2761 tgaaaatttt aaaaaaaata gaataaataa ttttcctaga atacttaata cgtatcgcac
     2821 tcgcttaaac catacgattg atttattctc tgagaaattt gaagactggc tactgccttt
     2881 agatcgagaa aaaattactt caaatatcga atttttaaat aaaattgtaa cggaatattc
     2941 gacttcaccc tcatttttaa tgaaaaatac attttatacg acattagaaa aagttaaaaa
     3001 tatccttaaa aaagaaaacg caccagaaag ttcgcttatt tcagatttca tcttatccat
     3061 taacaccttg ctgaatgaca gagaccatct aaaacaaaaa aaatctctac cgattttgga
     3121 aaaaaacaaa acgattcaac catccatttc gataagtttt tttaataaaa aacatcaaaa
     3181 aatatcaacc gaccatcaat ctaactcacc ttgcgccagt actcgtatta tttagttatt
     3241 tattttttcg atctaaacta ttttttacta aaaaataagg tgtattaata tgctattaga
     3301 actttatcat gctgctaaag caggaaaact gcgcgctatg tacatttgaa tagcgactct
     3361 cttaaaaaag cagcggaaaa aaatggtgac aaattgtcta cacttgaatc gcgtcgctta
     3421 acttagagct agctgaatga aaccaaagct gatagaattc ctcgaaattt ttgacctatt
     3481 tcgtcaattg cggggtgtag ctcagcttgg tagagcacta acttcgggag ttaggggccg
     3541 gaggttcgaa tcctctcatc ccgaccagcc tatcccacaa aaaagactta aaaattaacc
     3601 tatttcgttc attctattcc attcaattat tttccaacct ggcttacata agcaccatgt
     3661 accaaatttg taccagttac taaatgatca gcagctttct tgagattgct ctttcacttc
     3721 tgaataaaac atatgaatat tcattttttt agttaaggca gtaatctctg tttttacaga
     3781 ttcgtgaaat tcatagtgac gttattctaa atgtcttatt aatgaagtac ccggttattt
     3841 attcttcttg cttgaactaa attaattttt agaatttttt aataaaatat cgacaaacct
     3901 gctaaatttt agtaaattat taattgatgc ttattttttt aatactttta gtattaaaaa
     3961 aataaattgc tgaaaaatat taatttaaca attcattaga taatttaatt aattatttta
     4021 atcttatctc ataaaaaaat ttaaataaga aacctaagat aaaaggactt aactatgcta
     4081 caaatagaaa atagaactca aaaattttat cgttattcta agttaattca attacaagag
     4141 atagaacatt ccattaaaca aagaatttct tcacgcatta aacgagcgcc atctgttaat
     4201 acacttgtcg aagccactgc aaaaaacgat tttagttatt ggttaagtca agaagatatt
     4261 gctgatattg ctcggataga atataaccaa ttccgcacta gaaccgaaaa caatgctgaa
     4321 tttgaaatat taggttcaat gacgcaatta tcttctaccg taaaatcatt tcaagaaaaa
     4381 attaaaacga ataaatggag caaagctttg cttacgttaa ttatgaatct tgaaaattta
     4441 cattgggtta ctatgcttat atcgtataaa aataataatt atgttgccta ttacgtagat
     4501 tcaaaaaata atcctattcc tcaaaattat tttgaattgc tttataatcc atatctaata
     4561 catccaataa taaatctaaa ctcaggctat atgcaacaaa aagatggctt caattgtggt
     4621 ttatgggcac tcgaaaatgc ggtggttcta aatgcaatgt ttgatcacaa ggaaccactt
     4681 gattggttaa gtaaagcatt gagacgggtg cacgataaaa attattttga agggaaaaga
     4741 atattattat ccgaaaaact catcaatgat cctctatgga aagaacgcca tttaaatttt
     4801 gtgcatcctg atgaaatatc taaaaaaacg caattattag atgattcatt tactctagat
     4861 aagcttgaac atgactctaa acgattaaaa gcctcgccca acaaagaaaa agaaaaggtt
     4921 gcggctttat tagagatctt tgtgaccacg tttttaagct ttttcttaaa aactataggg
     4981 gtttatcatc tacttgctaa ggaaaaacga ttaacagcgg aagcacttaa agttgaaata
     5041 aaaacggggg ctacaagcgc tttattcggt gtatatattg ccgatagcct tgtaggtcta
     5101 attcctgctt tggttgcttc attgagagca ataagtggta agtattatat atcaaaagat
     5161 aaggcgcaaa agataaccca ttttttttct aatgtagaat cagaaaattt agattctatg
     5221 ctagctgaag tagctgttaa tattttttac agctttgaaa gtcaatttat gcaggtaacg
     5281 gacaaagcag gtgaaaaagt ggcaatagag aaactcgcag aggacgcagt cgagcgaata
     5341 ttcaatgcta taaacaagct ttatgatgtt aactgcgttt tttctaagca attgctagaa
     5401 gaaagtgtgt taaaaggggc atcggaaaaa tttttcgatc ctaatcttaa agagatcgca
     5461 ctgacaactt caggttatgt gattctaaac aaagaaggaa aaaaaattaa caccagtaaa
     5521 ttatatgaac atacaggttt agtagaactt agtgcaaatg accaacctaa taaattttat
     5581 gcaactaaaa agtattcaca tcataaatat ggctatcgcc gtctatttga ttgggaaaaa
     5641 gaagtcagcg gcgaattgaa gaaagacctg aaagaacaat atatcaatga tcaatttctt
     5701 caggaaaatg atatttctca atttcattta agaaaatatt cttatgtttt gtctcaagaa
     5761 actaaccaag cagaagcatc gcgcctttta gataaaatta aaaatcatca atttccacaa
     5821 ccagttatta aggatcagaa taataaaaag cctatttatt ttaatttaag aaaaccggta
     5881 aaaaacttta gtggaaggat tgagattctt aaaaatttgc atcgtacgct gatatcggaa
     5941 agaacgatag ccatagtgcc taattggtca actttctcga tttcttcgga taaagatata
     6001 gcagacacgc atggtagcga ttcatcatca gcttcgagtg gctccctatt atccattagt
     6061 gggttaggag gaataggcaa gacacaatta gctttacgct atgctgaact ctatgcgcat
     6121 cattatgatc ataatgtgtt atggatcgat gcagaaacta ttgaaaatat agcctattct
     6181 tttaaaaaac tctctaaaaa gctagaaatt tctatcagtg aatatggaca agaaaaaaca
     6241 cttgaagaaa ttgtagaaaa tgcttatgag tatttttcag atagaaaaag tttatttatt
     6301 tttgataatg ttgagaatta ccgtgcaatc gaaatttatt tacctaaatc gagacctgac
     6361 aacaaaccca cggtgcttat aacctcacgt tatggcaatt gggataatgt cgcaactacg
     6421 atgaagctta atgtatttac cgaagatgaa acccaagaac ttattaagaa atcattaggc
     6481 ttagatgaga atactccact tgaaaaaata ctggaattaa atcaattact tcaaggcttg
     6541 ccgttagcac tacaacaagc gcttgcttac attaaattga gaagatctac tgatagtctt
     6601 ttttcatttc aggattatat tgaactgtat aaagaaaaaa agaaagaatt attaaatttt
     6661 gattttacaa aatattctaa cgatccttat ttagaaacag tttttacgac atggcttatt
     6721 acgttatgta aaatcaaatc taattcgata ggtgaagatg caatagaaat tttaaatatt
     6781 atggcttatt taaatccaga tagtatttcc atcaacaaat ttgagtattt aaataaaatt
     6841 tattttccaa aatcatacga tctcgttagt attacctttt tattaaacag ttattctatg
     6901 attaattcgc atggaaaaga aggtgtatat accattcatc gattagttca acaggtcata
     6961 cggattaatc tcgaagaaca tcaggaaaag tttaaagcga tagtcgaaaa aacacaacta
     7021 ctattttggc attggcaatt tgcttttaaa aaaaatcaag aagttttctt ccactatcta
     7081 cattttttaa tctatatggc agaacataag gagcttattg gtagcttgtt gtttggtcat
     7141 ccagaaaaaa tactatttga taatttaatt cttaaaaatg agaaacagcg tcattatttt
     7201 attgatttag cctacttgaa atttccaaag gaaaaatttc ttaagtttgc aggagacgca
     7261 attgcctact atatcaaatg tggtttattt ttctctttat cggaaatact caattatctc
     7321 gaaaaaaaat ggtctataaa aagtttttca aaggaaaata ttaattatat tagcgaatat
     7381 attaataatt taaagaattc taagctaaaa ttaaatcgat tttcgactaa tcctgaaaaa
     7441 caagcaagac aaagaagcgc gcttttactc tatgctgaat ttaatcacaa aatatttggg
     7501 aatttttttt tcaaatatgc tggctgctca tttcaaagtt taaagagaag tatttgttta
     7561 tcctctgaag ctgaaaaaaa gatcaaagag cacaggaatc aagcgattaa atctcatttt
     7621 aaaaaagtag aacacatctc tcgttatatc agttcagcgt tgatgac
//
LOCUS       373                     9754 bp    DNA     linear   BCT 10-MAR-2016
DEFINITION  Candidatus Rickettsiella isopodorum strain RCFS May 2013, whole
            genome shotgun sequence.
ACCESSION   
VERSION
DBLINK      BioProject: PRJNA314882
            BioSample: SAMN04544940
KEYWORDS    WGS.
SOURCE      Candidatus Rickettsiella isopodorum
  ORGANISM  Candidatus Rickettsiella isopodorum
            Bacteria; Proteobacteria; Gammaproteobacteria; Legionellales;
            Coxiellaceae; Rickettsiella.
REFERENCE   1  (bases 1 to 9754)
  AUTHORS   Chandler,C. and Wang,Y.
  TITLE     Comparative genomics of Rickettsiella
  JOURNAL   Unpublished
REFERENCE   2  (bases 1 to 9754)
  AUTHORS   Chandler,C. and Wang,Y.
  TITLE     Direct Submission
  JOURNAL   Submitted (10-MAR-2016) Biological Sciences, SUNY Oswego, 30
            Centennial Dr., Oswego, NY 13126, USA
COMMENT     Annotation was added by the NCBI Prokaryotic Genome Annotation
            Pipeline (released 2013). Information about the Pipeline can be
            found here: https://www.ncbi.nlm.nih.gov/genome/annotation_prok/
            
            ##Genome-Assembly-Data-START##
            Assembly Date          :: 2016
            Assembly Method        :: SOAPdenovo v. 2
            Genome Representation  :: Full
            Expected Final Version :: Yes
            Genome Coverage        :: 1000.0x
            Sequencing Technology  :: Illumina HiSeq
            ##Genome-Assembly-Data-END##
            
            ##Genome-Annotation-Data-START##
            Annotation Provider               :: NCBI
            Annotation Date                   :: 03/14/2016 17:54:59
            Annotation Pipeline               :: NCBI Prokaryotic Genome
                                                 Annotation Pipeline
            Annotation Method                 :: Best-placed reference protein
                                                 set; GeneMarkS+
            Annotation Software revision      :: 3.1
            Features Annotated                :: Gene; CDS; rRNA; tRNA; ncRNA;
                                                 repeat_region
            Genes (total)                     :: 1,330
            CDS (total)                       :: 1,284
            Genes (coding)                    :: 1,245
            CDS (coding)                      :: 1,245
            Genes (RNA)                       :: 46
            rRNAs                             :: 1, 1 (16S, 23S)
            complete rRNAs                    :: 1, 1 (16S, 23S)
            tRNAs                             :: 40
            ncRNAs                            :: 4
            Pseudo Genes (total)              :: 39
            Pseudo Genes (ambiguous residues) :: 0 of 39
            Pseudo Genes (frameshifted)       :: 2 of 39
            Pseudo Genes (incomplete)         :: 36 of 39
            Pseudo Genes (internal stop)      :: 2 of 39
            Pseudo Genes (multiple problems)  :: 1 of 39
            ##Genome-Annotation-Data-END##
FEATURES             Location/Qualifiers
     source          1..9754
                     /organism="Candidatus Rickettsiella isopodorum"
                     /mol_type="genomic DNA"
                     /strain="RCFS May 2013"
                     /isolation_source="Rice Creek Field Station"
                     /host="Trachelipus rathkei"
                     /db_xref="taxon:1225476"
                     /country="USA: Oswego, NY"
                     /collection_date="May-2013"
     gene            complement(820..999)
                     /locus_tag="A1D18_00155"
     CDS             complement(820..999)
                     /locus_tag="A1D18_00155"
                     /inference="COORDINATES: ab initio prediction:GeneMarkS+"
                     /note="Derived by automated computational analysis using
                     gene prediction method: GeneMarkS+."
                     /codon_start=1
                     /transl_table=11
                     /product="hypothetical protein"
                     /protein_id="PRJNA314882:A1D18_00155"
                     /translation="MLKRSRFLSLLINCFPLVREFRLYKKMRHKKLKMRRKLVKNDPK
                     HLRRYVIQSGTIRRL"
     gene            complement(1056..1637)
                     /locus_tag="A1D18_00160"
     CDS             complement(1056..1637)
                     /locus_tag="A1D18_00160"
                     /inference="COORDINATES: ab initio prediction:GeneMarkS+"
                     /note="Derived by automated computational analysis using
                     gene prediction method: GeneMarkS+."
                     /codon_start=1
                     /transl_table=11
                     /product="hypothetical protein"
                     /protein_id="PRJNA314882:A1D18_00160"
                     /translation="MITQDQEKFTQGLMVLAEVYNRKLSSLLLHTYWNCLKKYSFLVF
                     ESTLWDFLKNPDYAKRNFPSPADWIRAIEGDTESKSLAAWIEVITTIRQVGHYESVIF
                     ADPLIHGVIRDMGGWIFLCQQPERELIFLQKEFERRYRNNYALKKLAIVPQYLTGQIE
                     HQNKLNGFTEYIPRPRDIKQILNSNHLNTKEEK"
     gene            complement(1634..2602)
                     /locus_tag="A1D18_00165"
     CDS             complement(1634..2602)
                     /locus_tag="A1D18_00165"
                     /inference="COORDINATES: ab initio prediction:GeneMarkS+"
                     /note="Derived by automated computational analysis using
                     gene prediction method: GeneMarkS+."
                     /codon_start=1
                     /transl_table=11
                     /product="hypothetical protein"
                     /protein_id="PRJNA314882:A1D18_00165"
                     /translation="MRYRMLDVRIWCDKKFRSLTPIKPSGQALFLYLLSNPHTTSIPG
                     LYRAGAGAMAEELAWSLIGFQRALKEVMTQGLVKADLKARVIFIPNAIKYNKPQSPNV
                     VRSWAVHWDEIPECALKNEAYYKLESFIRGLGKAFALAFTETLHQYEVKDSKQSRAKP
                     CSNQEQEQEQEQEQEETEGSQSQPQERLPININHSHASSSEFLLTIPLDGNVVYQVTH
                     QEFKKWQSIYSEIDVLKELHKLVIWNVANPDKRKQRANILRHIHAWLAKEQQQKLQFS
                     SARHSFPITFEHNVQIAKKWLTTALDHDQPSNKQNNFQLLKGKKIL"
     gene            complement(2636..3562)
                     /locus_tag="A1D18_00170"
     CDS             complement(2636..3562)
                     /locus_tag="A1D18_00170"
                     /inference="COORDINATES: ab initio prediction:GeneMarkS+"
                     /note="Derived by automated computational analysis using
                     gene prediction method: GeneMarkS+."
                     /codon_start=1
                     /transl_table=11
                     /product="hypothetical protein"
                     /protein_id="PRJNA314882:A1D18_00170"
                     /translation="MQEAMLDKAIYSLGSVKHMAKKLGIHREHIYAWIKGVSKIPLEY
                     ALQIEYLTGGEINWKDLVPFHIVQRLKHLTLQLPKFDLPPCELVYVAIERIKSEKYTL
                     SISDEDKSIPLHKHRPICVDEENTLIFGEKIFYLYKYYTKKTIPAWRVSLSDLADGHY
                     MSELFVKNFLISERVDIGMALEKFLGNRQGYRTDLAKLKNQVDLRKKRNISKKNDKKT
                     RLVNKDAQVMQKKMTPLRQLIANRLGFGSHFTYQNAKKVKLYASTELISQVDQRKISI
                     SKAAKLSPVLSNQNKRLKRKLPQVKRKLMVYQ"
     gene            3685..4029
                     /locus_tag="A1D18_00175"
     CDS             3685..4029
                     /locus_tag="A1D18_00175"
                     /inference="COORDINATES: ab initio prediction:GeneMarkS+"
                     /note="Derived by automated computational analysis using
                     gene prediction method: GeneMarkS+."
                     /codon_start=1
                     /transl_table=11
                     /product="hypothetical protein"
                     /protein_id="PRJNA314882:A1D18_00175"
                     /translation="MQPRLIRLRDAAKYLGMDRNRFNNEVRPFLVTLKIGQQGVAFDR
                     LDLDQWANEFKKHQGKPAQRTMHWQHHGMLTLLREKKHSTLTKKIVNEEFQQLVDELL
                     EKKTNPSNHKTN"
     gene            4112..5188
                     /locus_tag="A1D18_00180"
     CDS             4112..5188
                     /locus_tag="A1D18_00180"
                     /inference="EXISTENCE: similar to AA
                     sequence:RefSeq:WP_011947206.1"
                     /note="Derived by automated computational analysis using
                     gene prediction method: Protein Homology."
                     /codon_start=1
                     /transl_table=11
                     /product="integrase"
                     /protein_id="PRJNA314882:A1D18_00180"
                     /translation="MGKKRSPGLVKRGSIWHINKKIYGRRISESTRSSSLAEAERYLM
                     HRLEEIRQVSIYGIRPTRCFRQAALKFLNENQHKASLRTDARLLKQLDPFIGDLALTA
                     IHHGNLESYIKARKSAGVKNRTINYGLQVVRRILNLAAQEWLDENGLSWIASAPKIRL
                     LPEQNKRLPYPLAKEEEKRLFDHLPTHLKQMALFAVNTGCRDQEICRLQWSWQVIVPE
                     LKTYVFIIPASLVKNRQNRLVILNQQAKQVIEEQRGNHPIFVFTYRNKPLSRMLNSAW
                     LHARTKAQLPQVRVHDLKHTFGRRLRAANVSYEDRQDLLGHKSQRVTTHYSSAELANL
                     ISAVNSIEARASSTSILTLLKNPV"
     gene            5362..6615
                     /locus_tag="A1D18_00185"
     CDS             5362..6615
                     /locus_tag="A1D18_00185"
                     /inference="COORDINATES: ab initio prediction:GeneMarkS+"
                     /note="Derived by automated computational analysis using
                     gene prediction method: GeneMarkS+."
                     /codon_start=1
                     /transl_table=11
                     /product="hypothetical protein"
                     /protein_id="PRJNA314882:A1D18_00185"
                     /translation="MNTLNRVRIYSTLEIYDPIMTRSYSASEDDLIASALIKENMGSV
                     HTNSSLVQTYIATCLTQKNIKLDKIKSIEKTQQETREHARHWLNHLVPKINATYTDVS
                     GFCNLSSSYWEDLIKFAAEIQEANDTNAQNFKLGISDLKETIQDKESKTQQLIDKLSL
                     FRTDLESDNHNFQSIVADADQIYAGSEGEIAITRKNIDAITTAIDKNIGLIAGGAVAI
                     VGGIVMIGIGAIGSVVTGGAAVKLIVAGVITTVTGVAMVAAASIDLENKQRDYGQALQ
                     KMKQLEDEMAALENTKNHFTALTTHNTHAHTAVENMRQAWVTIKNNFQELESSVTIIN
                     PERRFMLVNKLKTAQKNFDDLKQQAVNAQKNGSLEVKVDSELANSLRLAKIFYSFPAL
                     SISTKRLASPQPWILPLTELADLTC"
     gene            6649..7923
                     /locus_tag="A1D18_00190"
     CDS             6649..7923
                     /locus_tag="A1D18_00190"
                     /inference="COORDINATES: ab initio prediction:GeneMarkS+"
                     /note="Derived by automated computational analysis using
                     gene prediction method: GeneMarkS+."
                     /codon_start=1
                     /transl_table=11
                     /product="hypothetical protein"
                     /protein_id="PRJNA314882:A1D18_00190"
                     /translation="MNHFIFEDNQQSAQPITQTIKSLAPADFPIALNQVMTGQSLGQA
                     KAITLLLQKNIKLEKLLDIKILQTQMRDIARSYLDEYIPKILALFTEITGFYNFFDSY
                     YLDINEFFNTLNEADESEKTGLAADVIEAIEDLIKLMVEKKDNSNTLATELQKYLNDQ
                     LKLTDTLKNTQKIAEQLYIGEQTEIVPLQTLLKTLAKEINENNAQIASGALHSTKNIL
                     KISTSLITEYIPDKKPQPKPDLSKPQIKPTKEIKAAPTPIITGNIQVFSDNKPVPSLY
                     QAKLQHTLIQYRECIEKLKKYSIETAVYIALIQQWDSFTKTISLLEDSIKYLAVAWQG
                     LTDNFSLLKQKFVTQLDTNDIEYIKQQWSLTHNDLSALHEKAINFQNSVHLEVVSTID
                     AYDRNLLGIPRVKNGRFMQTIIAENSKDNSEA"
     gene            7959..8726
                     /locus_tag="A1D18_00195"
     CDS             7959..8726
                     /locus_tag="A1D18_00195"
                     /inference="COORDINATES: ab initio prediction:GeneMarkS+"
                     /note="Derived by automated computational analysis using
                     gene prediction method: GeneMarkS+."
                     /codon_start=1
                     /transl_table=11
                     /product="hypothetical protein"
                     /protein_id="PRJNA314882:A1D18_00195"
                     /translation="MFNLARSNDINPAYFSYSAINLSTDVMTPLIHIIRDYDPSFRKN
                     YQMLSDTLPGVLTGDTLAIQQFTEILNSINDKVTYIKSQSITTRNQLSNIRDDLAQSI
                     RDTKTTLEKLTAEKEGLNGQKEVIERQIKAKKAEIDGYMTVFWIFSWIIALILESIKP
                     FDAALNEIKDKLVAKEREIENLDNNEKKIQQLLDQSIELFNSNQQLCTQCDAMQGNIN
                     NIQDSLKRIDLESHFLKPKLMTLEKDWSGLMNITHTN"
     gene            9057..9242
                     /locus_tag="A1D18_00200"
     CDS             9057..9242
                     /locus_tag="A1D18_00200"
                     /inference="COORDINATES: ab initio prediction:GeneMarkS+"
                     /note="Derived by automated computational analysis using
                     gene prediction method: GeneMarkS+."
                     /codon_start=1
                     /transl_table=11
                     /product="hypothetical protein"
                     /protein_id="PRJNA314882:A1D18_00200"
                     /translation="MPPIAIIGILTPVLATLNTVLALLAVVPGAGAAVAPIQAAISSV
                     TSALGILGSLPIPTNFR"
     gene            9383..9562
                     /locus_tag="A1D18_00205"
     CDS             9383..9562
                     /locus_tag="A1D18_00205"
                     /inference="COORDINATES: ab initio prediction:GeneMarkS+"
                     /note="Derived by automated computational analysis using
                     gene prediction method: GeneMarkS+."
                     /codon_start=1
                     /transl_table=11
                     /product="hypothetical protein"
                     /protein_id="PRJNA314882:A1D18_00205"
                     /translation="MAIIITGMLSNTLSILTIALSLVQAITGTEEAALAINNAINSII
                     EAIGILNSLPPIIIP"
BASE COUNT     3303 a   1834 c   1584 g   3033 t
ORIGIN      
        1 cctgactgtt aatcatactc tcgactgcct ctgctttaat taaagttcta taaaaacaat
       61 cagttactta ctaaaaccgt tgatcaaaaa agtcttgacg cgaactttgc gcgtcaaaat
      121 ttctactcta ataaatcaat tcgcaaagct tctattaaat taaactcact cccaatttag
      181 tcccgtatca cgtagctttt ccaatcactt ttcaagggat gcccaaggat caaatctttg
      241 agtgccaaaa tagcttgttg aatacgtaat tgattagcgg cggtcgcggg gagcaacttt
      301 gccaccacgc gaccatgttt agtcataacg atttgctcac ctttttcaac tttatcgagt
      361 aacgctgaaa aatgcgcctt ggcttcaagc gcctatcgtt ttcatatcga cctcgctaaa
      421 ttaaacgagt taatcataac gcatccgatt aacccgtaat cacctcggtt aataagtcat
      481 tagtaataga tttaatgacg ctcttttttg cgcattggga tacccaaaat acgctaacac
      541 ttcaatcgag gtgtaacgct tattacattt tggacaatgt cttctgcgta agatttttct
      601 cccctcccct gttttacgtg aattaataac acgagttttg gcatattcac aaaacggatt
      661 taaacacttc atcgttttat ttcctataac gttacataaa gaaaaaaatt taatccttta
      721 atattgagta atttttaaaa ttttttaagt ctctaagcta agtttaaacc tttttttagt
      781 gggcaaaact acaaaataag ctttcgctgc tctagtctgt tacaaacgac gtatcgtccc
      841 tgactgtatg acataacgcc ttaaatgctt aggatcattt tttactaatt tacgcctcat
      901 ttttaatttt ttatgccgca tttttttata caatcgaaac tctcttacca atggaaaaca
      961 attaatcagt aatgataaaa atcgtgaacg ttttaacatt atttattcct taaaatgaat
     1021 tataaattta gttgtacgaa aatctattat taggtttatt tttcctcctt agtgtttaaa
     1081 tgattagaat ttaagatttg ctttatatcc ctaggtctag gaatatattc agtaaaacca
     1141 tttaatttat tttgatgttc aatttgtcca gttaaatact gcggtactat tgccaatttt
     1201 tttaacgcat aattatttcg ataacgacgt tcaaattctt tttgtaaaaa aatcaactct
     1261 cgttctggtt gttgacataa aaaaatccat ccacccatat ctctaatcac accgtgaatc
     1321 aatggatcgg cgaatatcac actctcgtaa tgacccactt gacgaatggt agtaataact
     1381 tctatccaag ccgctaaact tttgctttct gtatcacctt ctattgctct tatccaatcg
     1441 gcaggacttg gaaaatttct tttggcatag tctggatttt ttaaaaaatc ccataaagtt
     1501 gattcaaaca cgaggaaaga atattttttt aaacaattcc aataggtatg taacaataac
     1561 gaagaaagtt tgcgattata cacttcagct aggaccatta atccttgagt aaatttctcc
     1621 tggtcctgcg tgatcataaa attttttttc cttttaataa ttgaaaatta ttttgtttat
     1681 tagagggttg atcatggtct aaagcggtag tcaaccattt tttagcgatt tgtacattat
     1741 gttcaaaagt aatcggaaat gaatgacgtg cagaagaaaa ctgcaatttt tgttgttgtt
     1801 ctttagccag ccaagcatga atatgtctca aaatattagc acgttgttta cgtttatcag
     1861 gattagcaac attccaaata accagcttgt gcaattcttt tagaacatca atttcactat
     1921 aaatactctg ccatttttta aactcttggt gtgttacctg ataaacaaca ttcccatcga
     1981 gaggtatcgt taataaaaat tctgagcttg aggcatggga atgattgata tttataggca
     2041 aacgttcttg gggttgggat tgtgagcctt cagtctcttc ctgttcctgt tcctgttcct
     2101 gttcctgttc ctgattagag caaggcttag cccttgattg cttagaatct tttacttcat
     2161 attggtgtaa ggtttctgta aaagctaatg caaaggcttt gcctaagcct ctaataaacg
     2221 actctaattt ataataggct tcatttttca atgcacattc tggaatttca tcccaatgta
     2281 ccgcccaact tctcactaca ttaggtgact gtggtttatt gtatttaatc gcattaggaa
     2341 taaaaataac acgcgctttc agatccgctt tcaccaagcc ttgagtcatc acttctttca
     2401 acgcacgttg aaatcctatt aatgaccacg ctaattcttc tgccatagca cccgcacctg
     2461 cgcgataaag accaggaatt gaggttgtgt gcggattact taacagataa agaaaaagtg
     2521 cctggccgct aggtttgatc ggggttaacg atcgaaattt tttatcacac caaattctga
     2581 catctaacat tcgataacgc ataatttccc ttattcaatg aaatagactg agaacttatt
     2641 ggtaaaccat cagcttgcgc tttacttgcg gtaattttct ttttaatcgt ttgttttgat
     2701 tagataacac cgggcttaat ttagccgcct tagaaatact tatctttcgt tgatcgactt
     2761 gagatattaa ttcagtgctc gcataaagct ttactttttt ggcattttga taagtaaaat
     2821 gactaccaaa gcctaatcga ttggcgatta attgacgtaa gggtgtcatt tttttctgca
     2881 taacttgtgc atctttattc acaagtcgag tctttttatc attttttttg ctgatatttc
     2941 ttttttttct taaatcaact tggtttttta atttagccag atcagtccga tagccttgtc
     3001 gattacctaa aaatttttct aatgccatgc ctatgtcaac acgttcactg atcagaaaat
     3061 ttttaacgaa taattcactc atgtaatgac catcggctaa atcagataaa gaaactcgcc
     3121 aagctggtat cgtttttttt gtatagtatt tatataaata aaaaattttt tcaccaaaga
     3181 tcaacgtatt ctcttcatca acacaaatag ggcgatgctt atgaagtgga atcgatttat
     3241 cttcatcaga aattgatagt gtatattttt cagattttat gcgttctata gccacataaa
     3301 ccaattcaca aggaggtaaa tcaaacttag gtaattgtaa ggttaaatgt tttaaacgct
     3361 gcacaatatg aaaaggtact aaatctttcc aattaatttc acccccggtt aaatattcaa
     3421 tttgtaaagc atattctaaa ggtatcttgc tcaccccttt gatccaggcg tagatatgtt
     3481 cacgatgaat acctaacttt tttgccatat gtttaactga acctaaacta taaattgctt
     3541 tatctaacat tgcttcctgc atgaactcac atccttttat tttcgttcta caaaaagtct
     3601 aaccaataaa aattaaattt ttttacttca taattggtat cttagtgcga tcaagtaaat
     3661 acttagtgag aattaggaac agctatgcaa cctcgtttaa ttcgcttacg tgatgccgca
     3721 aaatacttag gtatggatag aaatcgattt aataatgaag taagaccttt tttagtcaca
     3781 ctaaaaattg gccaacaagg agttgctttt gatcgcttgg atcttgatca atgggctaat
     3841 gaatttaaga aacatcaagg caaacctgca caacgaacaa tgcactggca acatcatgga
     3901 atgctaacct tactaagaga aaagaaacat tcgactctca caaaaaaaat agtgaatgaa
     3961 gaatttcaac agttggttga tgaacttttg gaaaaaaaaa ctaatcctag caaccataaa
     4021 acgaattaaa aattgcaaat gttatcaaca ctcaaatact gctatcactt ggattatcac
     4081 gcattgagta tgattgttac ggaatgaagt aatgggaaaa aaacgtagcc ctggactagt
     4141 taaaagaggt tcaatatggc atatcaataa aaaaatttat ggtcgacgaa tttcagaaag
     4201 cacacgctca tcatcattag cagaagcaga gcgatattta atgcatcgac tcgaagaaat
     4261 tcgccaagtc agtatttacg gaataagacc gactcgttgt tttcggcaag ctgcgcttaa
     4321 atttctaaac gaaaatcaac ataaagcaag tttacgtacc gatgcacgct tattaaaaca
     4381 gttggatccg tttatcggtg atttggcact gacagcgatc catcatggca atctagaatc
     4441 ctacataaag gcacgtaaat cagctggagt aaaaaatcga accattaatt atggattgca
     4501 agtggtgcgt cgcattttaa atctcgctgc tcaagaatgg ttagacgaaa atggtctaag
     4561 ttggatagcc agtgcgccaa aaattcgctt gctacctgag caaaataaac gtttacccta
     4621 ccctttagca aaagaagaag aaaaacgctt gtttgatcat ttaccgactc atttaaaaca
     4681 gatggctcta tttgcagtga ataccggttg tcgagatcaa gaaatttgtc gcttacaatg
     4741 gagttggcaa gtgatcgtac ctgaactaaa aacctatgtt tttattattc ctgccagctt
     4801 agttaaaaat cgtcagaatc gattggttat tttaaaccaa caagccaagc aagtgatcga
     4861 agaacaacgt ggtaatcatc cgatatttgt tttcacttat cgcaataaac ctttatcacg
     4921 aatgttaaat tcggcatggc tacatgcacg aactaaagcc cagcttccac aggtacgcgt
     4981 gcatgatcta aaacatacgt ttggtcgtcg cttacgtgca gcaaatgtca gttatgaaga
     5041 tcgacaagac ttactcggtc ataaaagtca acgggtgact acgcattatt ccagtgcgga
     5101 gttagccaat ttaatttcag ccgttaattc tattgaggca cgagcaagta gcaccagtat
     5161 tttaacttta ttgaaaaatc cagtgtgacg aagggtacga ttaaaaatga ttcccactaa
     5221 aaatttataa tcgatgaaat actttatgtt gatttaaatt ttcttaaaaa atttattcct
     5281 ttatgattgt taatcaattc gcttttatcg ttagtaaagg caacgattgc ttatgcttca
     5341 gtctaccaag gaaactatcc tatgaatacc ttaaatagag tgcgcattta ttcaactcta
     5401 gagatttatg atccgataat gactcgatcc tattctgcat ccgaggatga tctcattgcc
     5461 tcagcactga taaaagaaaa catgggtagc gttcatacga attcttcgtt ggtgcaaacc
     5521 tacatcgcga cttgtcttac tcaaaaaaat attaagctcg ataaaattaa atcgattgaa
     5581 aaaacacagc aagaaactcg tgaacatgca aggcattggt taaatcatct ggttccgaag
     5641 attaatgcta cctataccga tgtatcagga ttttgcaatc tatcgagttc ttattgggaa
     5701 gatttaatta aatttgccgc tgagattcaa gaagccaatg atacaaacgc acaaaatttt
     5761 aaattaggca tctctgatct taaagaaact attcaagata aagaaagtaa aacccaacaa
     5821 cttattgata aactctcatt gtttagaacc gatttagagt ctgataatca taattttcag
     5881 agtattgttg ccgatgccga tcaaatttat gccggtagtg aaggagaaat tgcgataact
     5941 cgaaaaaata ttgacgcaat aacgaccgcc atcgataaaa atataggcct tattgccggt
     6001 ggagcagttg caatagtagg tggaatcgta atgataggga taggcgctat tgggtcagtc
     6061 gtgacgggtg gagcagcagt gaaattaatc gtagccggtg ttattaccac cgtaaccgga
     6121 gtcgctatgg tagctgctgc ctccattgat ctagaaaaca aacaacgcga ctatgggcaa
     6181 gcattacaaa aaatgaaaca acttgaagat gaaatggcgg cattggaaaa caccaaaaat
     6241 cattttactg cattaaccac tcataatacc catgcgcata ccgcggtaga gaatatgcgc
     6301 caagcatggg ttactattaa gaataatttt caagaattag aaagctcagt cactattatt
     6361 aatcccgaaa gacgctttat gctagtgaat aaactaaaaa cggcacagaa aaattttgat
     6421 gatttaaaac aacaagcagt aaacgcgcaa aaaaatggta gtttagaagt taaggttgat
     6481 tctgaattag cgaattcact gagactggca aaaatattct attctttccc tgcgctcagt
     6541 atatcaacca aacgacttgc tagtcctcaa ccttggatat taccgttaac cgagcttgcc
     6601 gacttaactt gttaaaacat cactacttct atttataagg attataaaat gaaccatttt
     6661 atcttcgagg ataatcaaca atctgctcag cctattacgc aaacgatcaa atctttagcg
     6721 cctgccgatt ttcctatcgc gttgaatcag gtgatgacag gacaaagttt gggtcaagcc
     6781 aaagcgatta ctttgttact acaaaaaaat atcaaactag aaaaattatt agatataaaa
     6841 atcctacaga cacaaatgcg tgatattgct cgatcgtatc tcgatgagta tattcctaaa
     6901 atcttggctc tttttactga aataactggc ttttataatt tttttgatag ttattacctc
     6961 gatatcaatg agttttttaa tacacttaat gaagcagatg aaagtgaaaa aacaggttta
     7021 gcggcagatg taattgaagc aattgaagat ttaatcaagc tcatggtaga aaaaaaagat
     7081 aactctaata cactcgccac cgaactgcaa aaatatctca atgatcaact aaagctaaca
     7141 gatacgctaa aaaatactca gaaaatagcc gaacagcttt atattggcga acaaactgaa
     7201 atagtaccgc tacaaacgtt acttaaaaca ctagcgaaag aaattaacga gaataatgct
     7261 cagattgcca gtggcgcttt gcattcaacc aaaaatattt taaaaatatc aacctcattg
     7321 attactgaat atatacctga taaaaaaccg caacctaaac ccgatctgtc aaaaccgcaa
     7381 attaaaccca ctaaagaaat taaagcggcg cctactccta tcatcaccgg taatatccaa
     7441 gtattttcag ataacaaacc cgtgccttcc ctttatcaag caaaattaca acatacactg
     7501 attcaataca gagagtgcat tgaaaaacta aaaaaataca gtatcgaaac ggctgtttat
     7561 atcgcattga ttcaacaatg ggatagcttc actaaaacta taagcctgct tgaagatagc
     7621 ataaaatatc ttgctgtggc ttggcaggga ttaaccgata atttttcttt attaaaacaa
     7681 aaatttgtaa cccaactaga tactaacgat attgaatata ttaagcagca atggtcatta
     7741 acgcacaacg atttatctgc tctgcatgaa aaagcgatca attttcaaaa ttcggttcat
     7801 ttagaggtag tcagtacgat agatgcttat gaccgaaacc tattgggtat accccgagta
     7861 aaaaatggac gttttatgca aacgattatt gctgaaaatt caaaagataa ctcagaagcg
     7921 taatttgttc atcgacacaa aaaaaggaac tgctcatcat gtttaattta gcccgatcca
     7981 acgacattaa ccccgcctat ttttcctatt ccgccataaa tttatccaca gatgtaatga
     8041 cgccactcat tcatatcatt cgtgattatg atccaagttt tagaaaaaac tatcaaatgc
     8101 tatcagatac attacctggc gtgttaacag gagatacttt agctatccag caatttactg
     8161 aaatattaaa ctcgattaac gataaagtaa cgtatatcaa aagccaatcc attaccaccc
     8221 gaaatcaact cagcaatatc cgcgatgatc tagcgcaatc tattcgcgat acaaaaacta
     8281 cgcttgaaaa attgactgca gaaaaagaag ggctaaatgg ccaaaaagaa gtgatcgagc
     8341 gacaaattaa agccaaaaaa gctgaaattg atgggtatat gacggtattc tggatcttca
     8401 gttggattat tgcactaatt ttagaaagta taaaaccttt cgatgcggca ttgaatgaaa
     8461 ttaaagataa attagtagca aaggaacgag aaatagaaaa tctggataac aatgaaaaaa
     8521 aaatacaaca attattggat caatctatag agttattcaa ttcaaatcag caactatgca
     8581 cgcaatgcga tgcaatgcaa ggtaatatta acaatatcca agactcttta aaaagaatcg
     8641 atctcgaatc gcatttcttg aaacctaaat taatgactct ggaaaaagat tggtcaggat
     8701 taatgaacat tactcatacg aattaataga ttacttagct aagcaaatga cacctatcca
     8761 cttcacttga atatttgtct gtgagcgttc cacttgtaat ccctatgcct gcatacctgc
     8821 agatcgcttc atatcttctc actaactgct ataaatatca gttttttatt ttccagatca
     8881 gtgataattt atatctataa acaacaatag ttaataaaaa aatctattgt aatagagatc
     8941 attcgacgat ttctccattt atgctcactt aataacaaaa aataataaag ttattacctt
     9001 ggagcactaa tgcttcattg aaaaaaatta tcacctatta ttaaaggaaa aaaattatgc
     9061 ccccaattgc aattatcgga atattaacac ctgttttggc tactttaaat acggtattag
     9121 cattattagc tgtagtccca ggtgctggag ccgctgtagc gcccatacaa gctgcaattt
     9181 cttcagttac tagtgcatta ggtatattag gttcattacc tatacctact aatttcagat
     9241 aattaattag tgatgaagga agccattacg cttccttcat tatatttaat tttaaaaaat
     9301 agattaaccc tcaacaacaa tatttaagaa aaaagcaagg cttaaaaatt tacaaacata
     9361 gattcacggc aggataaaaa gtatggccat tattataacc ggcatgttat caaacacatt
     9421 aagtatactt accattgctt tatcgctagt tcaagctatc acaggcactg aagaagctgc
     9481 tttagctata aacaatgcta ttaattcaat tatagaagca atcggtattt taaactcact
     9541 accccctatc atcattccct aaaaaagagt tgtttagtag gccacgcacg tagtgttacc
     9601 tgcgtggcac attagcttgc aaatatactt tttgcttgtt tacgttaggc gctgtactac
     9661 gcggtaatgc taatttagat tttttaaatc taaaaaaata gtctaaattc aaacgattag
     9721 ctaagtcagt ccctgactgt taatcatact ctcg
//
LOCUS       375                    12628 bp    DNA     linear   BCT 10-MAR-2016
DEFINITION  Candidatus Rickettsiella isopodorum strain RCFS May 2013, whole
            genome shotgun sequence.
ACCESSION   
VERSION
DBLINK      BioProject: PRJNA314882
            BioSample: SAMN04544940
KEYWORDS    WGS.
SOURCE      Candidatus Rickettsiella isopodorum
  ORGANISM  Candidatus Rickettsiella isopodorum
            Bacteria; Proteobacteria; Gammaproteobacteria; Legionellales;
            Coxiellaceae; Rickettsiella.
REFERENCE   1  (bases 1 to 12628)
  AUTHORS   Chandler,C. and Wang,Y.
  TITLE     Comparative genomics of Rickettsiella
  JOURNAL   Unpublished
REFERENCE   2  (bases 1 to 12628)
  AUTHORS   Chandler,C. and Wang,Y.
  TITLE     Direct Submission
  JOURNAL   Submitted (10-MAR-2016) Biological Sciences, SUNY Oswego, 30
            Centennial Dr., Oswego, NY 13126, USA
COMMENT     Annotation was added by the NCBI Prokaryotic Genome Annotation
            Pipeline (released 2013). Information about the Pipeline can be
            found here: https://www.ncbi.nlm.nih.gov/genome/annotation_prok/
            
            ##Genome-Assembly-Data-START##
            Assembly Date          :: 2016
            Assembly Method        :: SOAPdenovo v. 2
            Genome Representation  :: Full
            Expected Final Version :: Yes
            Genome Coverage        :: 1000.0x
            Sequencing Technology  :: Illumina HiSeq
            ##Genome-Assembly-Data-END##
            
            ##Genome-Annotation-Data-START##
            Annotation Provider               :: NCBI
            Annotation Date                   :: 03/14/2016 17:54:59
            Annotation Pipeline               :: NCBI Prokaryotic Genome
                                                 Annotation Pipeline
            Annotation Method                 :: Best-placed reference protein
                                                 set; GeneMarkS+
            Annotation Software revision      :: 3.1
            Features Annotated                :: Gene; CDS; rRNA; tRNA; ncRNA;
                                                 repeat_region
            Genes (total)                     :: 1,330
            CDS (total)                       :: 1,284
            Genes (coding)                    :: 1,245
            CDS (coding)                      :: 1,245
            Genes (RNA)                       :: 46
            rRNAs                             :: 1, 1 (16S, 23S)
            complete rRNAs                    :: 1, 1 (16S, 23S)
            tRNAs                             :: 40
            ncRNAs                            :: 4
            Pseudo Genes (total)              :: 39
            Pseudo Genes (ambiguous residues) :: 0 of 39
            Pseudo Genes (frameshifted)       :: 2 of 39
            Pseudo Genes (incomplete)         :: 36 of 39
            Pseudo Genes (internal stop)      :: 2 of 39
            Pseudo Genes (multiple problems)  :: 1 of 39
            ##Genome-Annotation-Data-END##
FEATURES             Location/Qualifiers
     source          1..12628
                     /organism="Candidatus Rickettsiella isopodorum"
                     /mol_type="genomic DNA"
                     /strain="RCFS May 2013"
                     /isolation_source="Rice Creek Field Station"
                     /host="Trachelipus rathkei"
                     /db_xref="taxon:1225476"
                     /country="USA: Oswego, NY"
                     /collection_date="May-2013"
     gene            1..742
                     /locus_tag="A1D18_00210"
                     /pseudo
     CDS             1..742
                     /locus_tag="A1D18_00210"
                     /inference="COORDINATES: ab initio prediction:GeneMarkS+"
                     /note="incomplete; too short partial abutting assembly
                     gap; missing start; Derived by automated computational
                     analysis using gene prediction method: GeneMarkS+."
                     /pseudo
                     /codon_start=2
                     /transl_table=11
                     /product="hypothetical protein"
     gene            complement(907..2322)
                     /locus_tag="A1D18_00215"
     CDS             complement(907..2322)
                     /locus_tag="A1D18_00215"
                     /inference="EXISTENCE: similar to AA
                     sequence:RefSeq:WP_015096812.1"
                     /note="Derived by automated computational analysis using
                     gene prediction method: Protein Homology."
                     /codon_start=1
                     /transl_table=11
                     /product="hypothetical protein"
                     /protein_id="PRJNA314882:A1D18_00215"
                     /translation="MKGLVWFREDLRLHDNTALYHAAQQCPEGIIGIYIIDVSFWQKH
                     HMAVCRVQFILTGLLVLSQSLQLRGIPLLIKQVKKTADIAQALYQYAKKYKLDTLFFN
                     KQYEIDEKKRDQAVCNYLGRYGIKCNAYDDQAILPPGIVQTKQGKTFSVFTPFKRAYL
                     QLLLNNQNIIPHYSLPKLQPTLGIRSSKVPLKLIGFSSTIIWPSGEKEAQRRLKQFIA
                     NGLFNYHKTRDFPALGGTSLLSPYLSAGMISPRQCLLDALMANQGEYNSGNKGAITWI
                     NELIWRDFYKHLLATVPRLSMHQPYRLETEKLKWRYNAKQLVAWQQGNTGYPMVDAGM
                     RQLKQIGWMHNRLRMIVAMFLTKNLFFDWRIGEDFFIRHLIDGDLAANNGGWQWSAST
                     GTDAAPYFRIFNPLRQSERFDPQGDFIRQYCPELRSFDARSIHDPYQRAPALALHSGY
                     PKPIIDFKTSRIATIKAFKML"
     gene            2476..3447
                     /locus_tag="A1D18_00220"
     CDS             2476..3447
                     /locus_tag="A1D18_00220"
                     /inference="COORDINATES: ab initio prediction:GeneMarkS+"
                     /note="Derived by automated computational analysis using
                     gene prediction method: GeneMarkS+."
                     /codon_start=1
                     /transl_table=11
                     /product="hypothetical protein"
                     /protein_id="PRJNA314882:A1D18_00220"
                     /translation="MSNSDIKLNFFTKYFHIFDNQSLFICDIKSKEDRKFHFQIRFIQ
                     KNFQKINLSQLESDLKNSIVKLSVNSSLHFNHENKIKFLNALKKFGIDIKLVEIIQNN
                     SRFKIDNQSNLIKDYNKNLITLFCIGSSKNINFGYEIPENLSENSAPLCCAQIFTGRQ
                     LSKKIYLFPISARSLDNAFSVLKNNSAIDLINLEIPYIEYLPSKSALNSNYDKEIQTR
                     INLQTIISEILTHLDKPKCFRKNGSEKASLFRSLAKDIASDKPINTISNQLNQHDTWK
                     LLAQHRDPWGLFSFFKGKTHSLIAWQALRDEISHFSSSFNNQFSYLA"
     gene            3534..4196
                     /locus_tag="A1D18_00225"
     CDS             3534..4196
                     /locus_tag="A1D18_00225"
                     /inference="COORDINATES: ab initio prediction:GeneMarkS+"
                     /note="Derived by automated computational analysis using
                     gene prediction method: GeneMarkS+."
                     /codon_start=1
                     /transl_table=11
                     /product="hypothetical protein"
                     /protein_id="PRJNA314882:A1D18_00225"
                     /translation="MNNYKLLILDFDGTLCATHEAILFCIKRTYETLHKTIPNHNFID
                     ETIRAGLGMEKTLEVLSPDLTQQQIHHLLNTYETIYLAEGEDKSAPFPKAAETLAQLH
                     AAGFILTVVSNKAVAAVDTALVRFELKQYIAMVIGDTKTLRKKPDPMAYTDFIKPKFN
                     HINPTQILMVGDTPADLLFAKNIGADSCWAEYGYGDEKACLALHPTYTIKRLTDILAI
                     LF"
     gene            complement(4223..4867)
                     /locus_tag="A1D18_00230"
     CDS             complement(4223..4867)
                     /locus_tag="A1D18_00230"
                     /inference="COORDINATES: ab initio prediction:GeneMarkS+"
                     /note="Derived by automated computational analysis using
                     gene prediction method: GeneMarkS+."
                     /codon_start=1
                     /transl_table=11
                     /product="hypothetical protein"
                     /protein_id="PRJNA314882:A1D18_00230"
                     /translation="MYSGITQGLFVVKSLTKRPGLFHYSVVLNEELVKNLKTGASISI
                     DGVCQTVVAKNGIEVSFDAMQETLVKTTLNELFVGRKVSVERSLVYGDEIGGHELSGH
                     VLETGKVIDKKISGENLCLSIQCSVACFAFVKPKGYIAVDGSSLTVGLTNKKQPSFEV
                     YLIPETLRKTNFSDKNVGDNVNIEPDMKTMVLVETVQSYFSNIDDRLTVIEKKL"
     gene            complement(4875..6143)
                     /locus_tag="A1D18_00235"
     CDS             complement(4875..6143)
                     /locus_tag="A1D18_00235"
                     /inference="EXISTENCE: similar to AA
                     sequence:RefSeq:WP_006036016.1"
                     /note="Derived by automated computational analysis using
                     gene prediction method: Protein Homology."
                     /codon_start=1
                     /transl_table=11
                     /product="3-deoxy-D-manno-octulosonic acid transferase"
                     /protein_id="PRJNA314882:A1D18_00235"
                     /translation="MRFLYTIIFYLFLPFILLRLWIKNRKNPNGLQFWHERLGLGLRH
                     PLPSGGIWVHAVSVGESLTAIPLIKRIQQRYPSLPIIVTNETATGAERIRVALGNSIT
                     PLYFPYDLPLILRKFFKALQPKLLILLETELWPNLLAACQLYQVPVALVNARLSERSA
                     LSYRRILPITQAMLKSINVISAQFQADAERFIDLGFSPERIHITGSLKFDVTLPRNLL
                     EQAQQWQKIWGENRLVWIAASTHPGEEELILQVFKQVRHYFPDLLLVSIPRHVDRASQ
                     LEQLYRSQNYNINKRSDHKRDLNDIDVLIGDTMGELLIFYAAADLAFVGGSLVEKGGQ
                     NPLEPAAVGLPILTGPYTFNFATITEQLKQRNAAIQVNNATELAEQVISLLSDPVRRQ
                     NMGREAKKFVEENKGSVLKQMQLIESLLII"
     gene            6425..7249
                     /locus_tag="A1D18_00240"
     CDS             6425..7249
                     /locus_tag="A1D18_00240"
                     /inference="EXISTENCE: similar to AA
                     sequence:RefSeq:WP_006035047.1"
                     /note="Derived by automated computational analysis using
                     gene prediction method: Protein Homology."
                     /codon_start=1
                     /transl_table=11
                     /product="molecular chaperone DjlA"
                     /protein_id="PRJNA314882:A1D18_00240"
                     /translation="MNIWGKLVGGFFGFLFAGPFGLILGVIIGHLFDRGLRQNQGWTF
                     SSVNPNVAQQVFFNSTFLVMGHIAKLDGRISEAEIQAARAIMNRLGLTETMRQKAIDL
                     FNQGKQASFNLEETLKKLVQACHRNKVLLKLFVEIQMQTALAEGHLTADKQRVLQKIC
                     QYLGFAPLNFSFFEHLFNFEQAFRQQSSGQRQQGYYQSSHSSHQLNLRDAYAILGISE
                     QASPAEIKKAYRKQMSQHHPDKLLAKGLPEEMIKIATEKTQNIKAAYDRICAAKGI"
     gene            7249..7914
                     /locus_tag="A1D18_00245"
     CDS             7249..7914
                     /locus_tag="A1D18_00245"
                     /inference="EXISTENCE: similar to AA
                     sequence:RefSeq:WP_004580004.1"
                     /note="Derived by automated computational analysis using
                     gene prediction method: Protein Homology."
                     /codon_start=1
                     /transl_table=11
                     /product="ribulose-phosphate 3-epimerase"
                     /protein_id="PRJNA314882:A1D18_00245"
                     /translation="MRNLIISASILSADMGCLAKESSAVLQAGADSLHIDVMDNHFVP
                     NLTFGPLVCEALHKHLPKTFLDVHLMVNPVDNLINAFAKAGADQIIFHPEASSDVLKN
                     LKQIRHLGCKAGLAINPLTSLNCLNNLWDHLDFILMMSVNPGFAEQHFIPEVLNKISA
                     TKQLLSTHKPSIRLGVDGGIKKNNISEIAKMGADTFILGSGIFHTENYAFTLTELRSQ
                     LTL"
     gene            7926..8315
                     /locus_tag="A1D18_00250"
     CDS             7926..8315
                     /locus_tag="A1D18_00250"
                     /inference="COORDINATES: ab initio prediction:GeneMarkS+"
                     /note="Derived by automated computational analysis using
                     gene prediction method: GeneMarkS+."
                     /codon_start=1
                     /transl_table=11
                     /product="hypothetical protein"
                     /protein_id="PRJNA314882:A1D18_00250"
                     /translation="MRLFLMGCLFFLLNACASTANYQKKIDTWQGKNIQALISKWGEP
                     DTGIQLPNGHRIYQYTRKTMYSIPDPKRSPLRTDNGNLFSNYDEPWNTHQTVIRSCQT
                     SFETTADGHIIHISFKGNNCVSNNFLP"
     gene            8428..10998
                     /locus_tag="A1D18_00255"
     CDS             8428..10998
                     /locus_tag="A1D18_00255"
                     /inference="EXISTENCE: similar to AA
                     sequence:RefSeq:WP_006035638.1"
                     /note="Derived by automated computational analysis using
                     gene prediction method: Protein Homology."
                     /codon_start=1
                     /transl_table=11
                     /product="LPS biosynthesis protein"
                     /protein_id="PRJNA314882:A1D18_00255"
                     /translation="MIHRKKRSSIPQKKDFVIIQWLIYFTFLCFVSPGLTTELTMGQQ
                     LGWVPSQLGICKGHYLDPLQAYSQTSLSKLNQAFTHIDAAQSHFSFEGTSTLSGNVVI
                     TQPGRILYADQVYFYRDPKTGKITNMDLLGGIKLEEPNLLIKAKKAHLNLNNQSGYLT
                     DIIYRILLRNSTILMGTNKGMPINAWGSASAVEQTYPGLMILHNSTYSTCSPIHPTWK
                     LSAKKIILNRDDGRGKAYNTWLDFRGTPILYSPYLAFPIDDRRESGFLFPNFGTSSQS
                     GISIGFPYYWNMASNYDFLFTPTILSKRGVQLGGQFRYLSHDSQGTIIANYLPYDRAA
                     ARLADQIPLLYPNTNPLIYPSTTRKSFTWQEQRLWAPRWTSIVNFNWVGDDYYLEDFN
                     QPPTIAINQLAQQAQLNYTGDIWNFTTSINRYQTLHPLNQAPVNNPYNSLPEIDLNST
                     TQNFHGFKVQINNQLSYFQRLNNPGELVKPPQALRLNIFPSISYPIRSKEAYLIPRVQ
                     LSLTHYNIINQVNGYQHEIQRTTPLFSVDSGLYFDRKTHWGEHSFLQTLEPRLFYLNV
                     PYRDQNSIPIFDSALIPFSYDSLFMTNRFSGFDRIGDANQISFALTTRLLDQFTGEEK
                     LRASIGEIYYFKDRRVFLCNPLERQLSIPGTLCANPFTIPGATSPTEKFSPIAGQLNY
                     NINPQWSTTANIAWDPTSHDIINAAANIQYHPHPNQLFNINYGRIRFGDLFVTTPPTP
                     PNSHQNDFNRLGFSFATPLKHQWSTVGGWNYNFSHNYSQSFFYGLQYDSCCWAFRIVA
                     GRTFFALNQNSSPIFNNVVYFQFQLKGLSTVGISDITNFLTNNIPGYTDNFQSGATHF
                     "
     gene            11011..12309
                     /locus_tag="A1D18_00260"
     CDS             11011..12309
                     /locus_tag="A1D18_00260"
                     /inference="COORDINATES: ab initio prediction:GeneMarkS+"
                     /note="Derived by automated computational analysis using
                     gene prediction method: GeneMarkS+."
                     /codon_start=1
                     /transl_table=11
                     /product="hypothetical protein"
                     /protein_id="PRJNA314882:A1D18_00260"
                     /translation="MDFLKKIFPFIILLTSLVSANPLYAVETLDRIVAVVNNNVITQQ
                     QLSEQIEITRQQWLSENKPIPDAATFRKQVLNKMIDNELQLQLAANSGLKINEAALDK
                     TIMGIAQRNGFTLEQLREKLQQENIPYAKYRQQIRQQLIINRLQQDEVAAKITVTDQE
                     TKDMLAHMPKSTPQKTAYHVEDLLIPFPNNPSTADISRIKAIALSLLQEAKNGSSFQK
                     LIGQANKFNPPLTGGDLGWRPLNDLPDIFQIPVQKLKPGEVTEPIQAGNGFHLIRLLE
                     IRGDNSTTAHYVTSTHTRHILIKTSPLLNNTQAERRLNEIRADILRGGDFATLAKKYS
                     QDPGSAYKGGDLGWTLPGLFDPAFEAQIKKLAINQISLPFQTQFGWHIVQVLGRAQKL
                     QTKQNVSREQAAQLVYQRKFQQALKNWLRQIRNQSYVKIM"
     gene            complement(12369..12628)
                     /locus_tag="A1D18_00265"
                     /pseudo
     CDS             complement(12369..12628)
                     /locus_tag="A1D18_00265"
                     /inference="COORDINATES: ab initio prediction:GeneMarkS+"
                     /note="incomplete; too short partial abutting assembly
                     gap; missing start; Derived by automated computational
                     analysis using gene prediction method: GeneMarkS+."
                     /pseudo
                     /codon_start=3
                     /transl_table=11
                     /product="hypothetical protein"
BASE COUNT     4103 a   2504 c   2104 g   3917 t
ORIGIN      
        1 aaattctaaa caaatcaatc aaacattttt tcatgatagg aaacatgctt ctcaagctag
       61 tagcattgag gaggaaaacc gcatcttagc aatggccgac gattatttaa aaaaatataa
      121 cgattcagaa atgaaagctt atcgtggtaa gaaaaacatc aatcaaacaa aagataaaaa
      181 gaaaaaaaca aattcgcctc tctctgttca gaaggaaaaa gctaaattcc ttattgaaaa
      241 gaatgactct gttcaaaata aaaataagtt gaattttcac aagcgaacta tgccgaacta
      301 ttcggctcaa aataatctga aggcattaac caaacccatt aaaaatcagt ttcgagcacc
      361 caacttttct aaaccagaag tcgctaagct aaagaaaact ttttttaacg tttcaaattc
      421 gaataaaaag ataaatttct tagtaacgcc tcagttaact catcaagaaa actttaaacc
      481 gactacaaaa gcaatatcac tatctcccta ccaacaaagt gaatcgagag cgaaaaaacc
      541 gaatcagcac gttctttctt cgcctataga accaccgaat cttcatagca cacttatgct
      601 ttttgatctg attgctcgga aatctttaaa aaacccggtt gtaccctctt cttctaatga
      661 aaaattaaat aaaactatta gaaaagttga aaaacaacaa aaaataatta actctaaaac
      721 ttttggattt caaaaattat aatcaacaaa aaatctatgg gggtcgttac ataatggcaa
      781 accacctacc tatcatcagg acgaataaca cccgatggat aattatttct tttctttttg
      841 atagcataca ttttgccttt aaatgagaaa attttagtca agaattttta aattttccaa
      901 tagacattaa agcattttaa aagccttaat cgtggcaatc cgagaagttt taaaatcaat
      961 gataggcttt gggtaaccgc tgtgtaaagc aagcgccggt gctcgctgat acgggtcgtg
     1021 aattgatcgt gcatcaaatg aacgtagctc agggcaatat tgacgaataa aatccccttg
     1081 gggatcaaaa cgttcgcttt gtcgaagtgg attaaaaatt cgaaaataag gtgccgcatc
     1141 tgtccccgta gatgcgctcc attgccaacc cccgttattg gctgctaaat ctccatcgat
     1201 caaatgacga ataaaaaaat cttcgccaat gcgccaatca aaaaacaaat ttttagttaa
     1261 aaacatcgca actatcatac gtaagcgatt atgcatccaa ccaatttgct ttaattggcg
     1321 catgccggca tcaaccatag gataaccggt attgccttgt tgccaagcga ctaattgttt
     1381 tgcattatag cgccatttta atttttcagt ctctaatcgg tagggttgat gcattgataa
     1441 acgtggtact gtagctaata aatgcttata aaaatcacgc cagattaatt cgtttatcca
     1501 cgtaatagcc cctttatttc cagagttata ttcaccttga ttagccatta atgcatcgag
     1561 taaacattgg cgtggtgaga tcattcctgc cgacagataa ggtgataata aacttgtccc
     1621 ccccaatgct ggaaaatcgc gggttttgtg ataattaaat aagccattag ctataaattg
     1681 ttttaagcgc cgttgcgctt ctttttcacc agaaggccaa ataatagtag aggaaaaacc
     1741 aattaacttt agtggaactt tactcgatcg aatgcctagt gtaggttgta gtttggggag
     1801 cgagtaatgt ggaattatat tttgattatt caatagcaat tgtaagtagg cacgtttaaa
     1861 cggcgtaaag acactaaaag ttttaccttg cttagtttgg actatgcctg gtggtaatat
     1921 ggcctgatca tcgtaagcgt tacatttaat cccatatcga cctaaataat tacaaacggc
     1981 ttgatcgcgt tttttttcgt ctatttcata ttgtttatta aaaaacaaag tatcaagctt
     2041 atattttttt gcgtattgat ataatgcttg agcaatatcc gcggtttttt ttacttgttt
     2101 aattaataaa ggaatgcctc tcaactgtaa actctgactt aatactaaca acccagtaag
     2161 tataaattgg acacgacaca cagccatatg atgcttttgc caaaagctga catcgatgat
     2221 ataaatccct ataatacctt ctggacattg ttgagcagca tgatagagtg ccgtattgtc
     2281 atgtaatctt agatcttcac gaaaccatac taagcctttc atagaccgtc cttttcacgg
     2341 aaattaaaat agagttcatc tattctagat tatattcgat cctagttaac tatcgctaag
     2401 ttaaaataga tttattttat aaaattatgt tatattatta gcaataataa acaatgataa
     2461 tttttatgaa aaaatatgtc taactcggat ataaagctaa atttttttac taagtatttc
     2521 catatttttg acaatcaatc gctctttatt tgtgatatca agagtaaaga agacagaaaa
     2581 tttcattttc aaattcgttt tattcaaaag aattttcaaa agataaattt aagtcaacta
     2641 gaatcagatt taaaaaactc tattgttaag ctaagcgtta acagttcatt acattttaat
     2701 catgaaaata aaattaagtt tttaaacgcc ttaaaaaaat tcggtattga tataaagtta
     2761 gttgaaatta ttcaaaataa ttctcgcttc aaaattgata atcaatctaa tttaattaaa
     2821 gactataata aaaatttaat cactttattt tgtatcggtt catcgaaaaa tataaatttt
     2881 ggctatgaaa tacctgaaaa tttgtcggaa aatagcgcgc cattatgttg tgcacaaatt
     2941 ttcactggaa gacaattatc caaaaaaata tatctttttc ccataagtgc acgatccttg
     3001 gataacgcgt tttctgtact aaaaaataat tcagctattg atctaataaa tctagaaatt
     3061 ccttatatag aatacctccc ttctaaatct gcgctaaact caaactatga taaagaaatt
     3121 caaactcgaa tcaatcttca aactattatt tcagaaatac taacccatct tgacaaaccg
     3181 aaatgttttc gaaaaaatgg ttcagaaaaa gctagcctat ttagaagcct cgccaaggac
     3241 attgctagcg acaaaccaat caatactatt tctaatcaat taaatcaaca tgatacttgg
     3301 aaacttcttg cccaacatag ggatccctgg ggcctttttt cattctttaa agggaaaact
     3361 cattcattaa ttgcatggca agcattgagg gatgaaatct ctcatttttc tagctcattc
     3421 aataatcagt tttcctatct agcttaattt tctttaccgc taaacccata ataagctaca
     3481 cttttattga gtattcgttg attttcggtc tttttcacct aagctgctca attatgaata
     3541 attataaatt acttatcctt gattttgatg gcacactttg cgccacgcat gaagccatat
     3601 tattttgcat taagcgaacg tatgagacgt tacataagac cataccaaat cataacttca
     3661 tcgacgaaac aattcgagca ggcctaggca tggaaaaaac cttagaagtt cttagtcccg
     3721 atctcacaca gcaacaaatt catcacttat taaatacata cgaaacgatc tatttagctg
     3781 aaggtgagga taaaagtgcg ccattcccta aagctgcaga aacattagcg caacttcatg
     3841 cagcgggttt cattcttacc gtggtcagca acaaagccgt tgctgcggtg gacaccgctc
     3901 tagtacgttt tgaattaaag caatatattg ccatggtcat cggcgatact aaaacactga
     3961 gaaaaaaacc ggatcctatg gcctatactg atttcatcaa accaaaattt aaccacataa
     4021 atccaacaca aatcttaatg gtcggcgata caccggctga tttactattt gcaaaaaata
     4081 ttggtgctga ctcttgttgg gcagaatatg gttatgggga tgaaaaagct tgtctagcgc
     4141 ttcatccgac ttatacaatt aagcgattaa cagacatttt ggctatttta ttttaaattc
     4201 cacgcttgtt tgttgagatc tgctatagct ttttttctat gactgttaat cggtcatcaa
     4261 tattagaaaa ataactctgt acagtttcaa ctaataccat cgttttcata tcaggttcga
     4321 tattaacatt atcacccaca tttttatcgg aaaaattggt tttgcgtaat gtttcgggaa
     4381 ttaaatacac ttcaaaacta ggttgttttt tattcgtcaa tcctacagtt aaactagaac
     4441 catccaccgc gatataacct ttcggtttaa caaaagcgaa acaagcgaca gaacattgaa
     4501 tagacaaaca caaattctct ccactaattt ttttatcgat aacttttcct gtctccaata
     4561 catggccact cagttcatgt cctcctattt catcaccata gactagactc ctctccacac
     4621 tgacttttct tccaacaaaa agttcattta aagtagtttt gactaaggtt tcttgcattg
     4681 catcaaaact gacttcaatt ccattcttcg caacgacggt ttgacaaacg ccatctatag
     4741 aaatactcgc acccgttttt aaatttttta ctagttcttc atttaatacg acactataat
     4801 ggaataatcc tggtcgttta gtgagtgact ttacaacaaa taaaccttgt gtaattccag
     4861 agtacataga aaaattaaat tattaataaa ctttcaatta attgcatttg ttttaacacc
     4921 gatcctttat tttcttccac aaacttttta gcttcccgac ccatgttctg gcgtcgtact
     4981 ggatcagaca acaaagaaat aacctgctct gctagctctg tcgcgttatt tacctgaatt
     5041 gctgcatttc gctgtttcag ctgttccgta atggttgcaa aattaaaagt ataagggccg
     5101 gttaatatag ggaggccaac ggcagccggc tcaagagggt tttgaccgcc tttttcaacg
     5161 agacttccac ccacaaaagc cagatccgct gccgcataaa aaataagtaa ttcacccatc
     5221 gtatcaccga tcaaaacatc gatatcgttc agatcgcgct tatgatcgct acgcttgtta
     5281 atgttatagt tttgactgcg atatagctgt tctaattgag aagctcgatc cacgtgtcgg
     5341 ggtatcgaaa ctaataataa gtctgggaaa taatgacgca cctgcttaaa cacctgaaga
     5401 atcaattctt cttcaccagg atgagtgctc gccgcaatcc aaacaagccg attttctccc
     5461 caaattttct gccattgctg ggcctgttcc agtaaatttc ttggcaacgt cacatcaaat
     5521 ttaagactac cggtaatgtg tattcgctca ggcgagaaac caaggtcaat aaaacgctcc
     5581 gcgtcagctt gaaactgagc tgaaataaca ttaatgctct ttaacatggc ttgtgttatc
     5641 ggcaaaatac gccgatagga taaagcggag cgttcagata aacgggcatt gacaagggct
     5701 accggcactt gatacaactg acacgcggct agaaggttgg gccaaagctc cgtttctaac
     5761 aaaatcagta attttggttg tagtgcctta aagaatttcc tcaagattaa gggtaaatca
     5821 taaggaaaat aaagcggggt tatactgttt cccaatgcaa cacggatacg ttcggcacct
     5881 gttgctgtct cattggtcac aataataggt agcgatggat aacgttgctg tatccgcttg
     5941 atcaatggta tggccgtcaa ggattcgccg actgaaacgg catgcaccca aatcccaccg
     6001 gatggcaaag gatgtcgtag gcctaagcct agacgctcat gccaaaattg caatccatta
     6061 ggatttttac gattttttat ccataaacgc aataaaataa acggcaaaaa taaataaaaa
     6121 attattgtat ataagaatcg catgacttaa taaaattata attagtattt aatggtgagc
     6181 ttatcgctta ttcaacttta agacaagata atatcctgtt agtcttatac ctcttggtag
     6241 aagcatccta ttgttatttt cctttattct tacctatttt ctcgaaatat ggaatctcag
     6301 aggagatgag gaatcacaaa aatgatgcct tcttgaagta tctacctatg agaaatatct
     6361 gggtcatgga caaaatttaa gtaaaaagac tatatagtcg aatttttatg agttaggttt
     6421 aatcatgaat atatggggca aacttgttgg aggttttttt ggttttcttt ttgcaggacc
     6481 atttgggctt atattaggtg tcattattgg gcatctcttt gaccgtggcc ttaggcaaaa
     6541 ccagggctgg actttttctt ctgtcaatcc aaacgtcgca caacaagttt tttttaatag
     6601 tacgttcttg gtaatgggac atatcgcaaa attagatggg cggatttctg aagcagaaat
     6661 tcaagcggct agagccatca tgaatcgctt aggtcttacc gaaaccatgc gtcaaaaggc
     6721 tatcgacctt tttaatcaag gtaaacaagc ctcattcaat ttagaagaaa ccttaaaaaa
     6781 gctagtccaa gcctgccatc gcaataaggt attacttaag ctttttgtag aaatacaaat
     6841 gcaaacggcc ctggctgaag gccatctcac agcagataag caaagagtat tgcagaaaat
     6901 ctgtcaatat ctagggtttg cgccactcaa ctttagcttt tttgagcatc tatttaattt
     6961 tgagcaagct ttccgccaac aatcttctgg tcagagacaa caaggatact atcaatcatc
     7021 gcactcatct catcagctga atctaagaga tgcctatgct atcttaggta tctctgaaca
     7081 agcatcgccc gctgaaataa aaaaagccta ccgaaagcaa atgagccaac atcatcctga
     7141 taaattattg gccaagggtt tacctgaaga aatgataaaa atagcgactg agaaaactca
     7201 aaatatcaag gctgcctacg atcgtatctg tgcggctaag ggaatataat gcgtaattta
     7261 attatttccg cctctatttt atctgcggat atgggttgct tagcgaagga atcctctgcg
     7321 gtattgcaag cgggtgccga tagtttgcat attgatgtca tggataatca tttcgtccct
     7381 aatttgacat ttggaccctt agtctgcgag gctttacaca aacatctacc taagactttt
     7441 cttgatgtac atttaatggt aaatccagtc gataatttaa ttaatgcctt tgctaaagcg
     7501 ggtgctgatc aaatcatctt tcaccctgaa gccagtagcg atgtgcttaa aaatttaaaa
     7561 caaattcgtc atttgggttg taaagcagga ttagcaatta atcctctaac gtcattaaat
     7621 tgtttaaata acctctggga tcacttagat tttatattaa tgatgtctgt taatcccggt
     7681 tttgctgagc aacattttat tcctgaggtt ttaaacaaaa tttccgccac taaacagtta
     7741 ctttccacac acaaacctag tattcgttta ggtgtggatg gcgggattaa aaaaaataat
     7801 attagcgaaa tcgctaaaat gggtgcagat acttttattt taggatcggg tatttttcat
     7861 accgaaaatt acgccttcac attaaccgaa ctacgatcac aattaactct ataaggaaaa
     7921 ataatatgcg tcttttttta atgggttgtc tattcttttt attaaatgct tgtgctagca
     7981 cagcaaacta ccaaaaaaaa attgatacat ggcaaggaaa aaatattcaa gcgctcattt
     8041 ctaaatgggg ggaacctgac acaggaatac aacttcccaa tggtcataga atctatcagt
     8101 atacccgaaa aacgatgtat tctatccccg atcctaaacg ttctcctttg cgcaccgata
     8161 atggaaatct tttctctaat tatgatgagc cttggaatac acaccaaact gtcattcgtt
     8221 cttgtcaaac ctcatttgaa acaactgctg acgggcatat tatccatata agctttaaag
     8281 ggaataattg tgtatccaat aattttctcc cttaagttag cctatcaatt tgtatgaata
     8341 gtttagattt taattttcga aaaatagatc gtttgctttc ataaagacga gatattagct
     8401 aaaccgcgca agagagctaa aaaaataatg atccatagaa aaaaaaggag ctcaattcct
     8461 caaaaaaaag atttcgttat cattcaatgg ctaatttatt ttactttttt gtgttttgtc
     8521 tcaccgggct tgacgacaga attgacgatg ggacaacaac ttggttgggt acctagtcaa
     8581 ctgggtattt gcaaaggaca ctatttagat cccttacaag cttattctca aacttcttta
     8641 agtaaactca atcaagcttt tactcatatt gatgccgcac aatctcattt ttcatttgaa
     8701 gggacttcta ctttaagtgg taatgtcgtt attactcaac ctggccgaat attgtatgcc
     8761 gatcaagttt atttctatcg tgatccgaaa acagggaaaa ttactaatat ggatctactc
     8821 ggtggaatta aactcgaaga gcctaatctt ttaattaaag caaaaaaagc ccatttaaat
     8881 ttaaacaatc aaagcggtta tcttacggat attatttatc gtattttatt aagaaatagc
     8941 acgatattaa tgggcactaa caaaggtatg ccgattaatg cttggggatc agccagtgcg
     9001 gtggaacaga cttaccctgg attaatgatt ttacataata gtacctactc gacttgttca
     9061 cccattcatc caacctggaa actctccgct aaaaaaataa tattgaaccg tgatgatggt
     9121 cgcggtaaag cctacaatac ctggttggat tttcggggaa cacctatttt atacagtcct
     9181 tatcttgctt ttcctattga tgatagacgt gaatcaggct tcttattccc aaactttgga
     9241 acttcttcac aatcggggat aagtattgga tttccttatt attggaatat ggctagcaat
     9301 tatgactttt tatttacacc cactatttta agcaagcgtg gcgtacaatt aggtggtcaa
     9361 tttcgttatt taagtcatga tagtcaagga acgatcattg ctaattatct tccctatgat
     9421 cgagcagcgg cgcggcttgc tgatcagatt cctctgcttt accccaacac caacccacta
     9481 atttatccaa gcactactag aaaatctttt acatggcaag aacagcgtct atgggctcct
     9541 cgttggacga gcatagtaaa ctttaattgg gttggcgatg attattattt ggaggatttt
     9601 aaccagcccc ctactatcgc tattaatcaa ctggcacaac aagcacaatt aaattacacc
     9661 ggtgatattt ggaattttac gacgagcatc aatcgctatc aaacactgca tcctttgaat
     9721 caagcacccg tgaataaccc ttataatagt ttacctgaga ttgatttaaa tagtaccaca
     9781 caaaattttc atggatttaa ggttcaaata aacaatcaat tgagttattt tcaacgttta
     9841 aataaccctg gtgagttagt taaaccgccg caagcactcc gacttaatat tttcccttcc
     9901 atcagttatc caatacgtag taaagaagct tacctcattc cacgagttca attgagtctg
     9961 acgcattata atataataaa tcaagtcaat ggttatcagc acgaaatcca gcgcacgacg
    10021 cctctgttta gtgtggatag tggtttgtat tttgatcgga aaacccattg gggagaacat
    10081 tcctttttac aaactttaga gcctcgacta ttttatttaa atgttcctta tcgtgatcaa
    10141 aatagtattc ctatttttga tagtgcactt attcctttta gctatgatag tctttttatg
    10201 actaaccgtt ttagtggttt tgatcgtatc ggcgatgcca atcaaattag ttttgcgctc
    10261 accactcgat tattggatca attcactggc gaagaaaaat taagagctag tatcggtgaa
    10321 atctattatt ttaaagatag gcgcgtcttt ttatgtaacc cattagaaag gcaattaagt
    10381 atacccggaa ccttgtgcgc caacccattt acaataccag gcgccacttc gccgactgaa
    10441 aaattctctc ccattgccgg ccagctaaat tacaatatca atccacaatg gagcactacc
    10501 gcgaatattg cctgggatcc aacaagtcac gacattatta atgcggctgc aaacatacag
    10561 tatcatccac atcctaatca gctgtttaat atcaactatg ggcgtattcg ttttggcgat
    10621 ctatttgtca caacacctcc cacacccccc aatagtcacc aaaatgattt taatcggctg
    10681 ggcttttctt ttgcaacacc acttaagcat caatggagca cagtgggcgg ttggaattat
    10741 aattttagtc ataattactc acaaagcttt ttctatggat tgcaatatga tagctgttgt
    10801 tgggcctttc gaattgtggc cgggcgcact ttttttgcct taaatcaaaa tagtagccca
    10861 atatttaata atgttgttta tttccaattt caactcaaag gcttgagtac cgtaggcatc
    10921 agtgatataa ccaacttttt aactaataat atccctggct atactgataa ttttcagtct
    10981 ggtgcaaccc atttttagta acgagcgatt atggactttc ttaaaaaaat ctttccattt
    11041 attattttac tcactagctt agtatctgct aaccccttat atgccgttga aaccttggat
    11101 cgtattgttg ctgtggttaa caataatgtc attacgcagc aacagttaag tgaacaaatt
    11161 gaaataacgc gacagcaatg gctctctgaa aataaaccta tcccagatgc agcaactttt
    11221 cgcaaacaag tacttaataa gatgatagac aatgaattac agcttcaatt agcggctaat
    11281 tcaggattaa aaattaacga agctgcatta gataaaacca ttatgggtat tgcgcaacgc
    11341 aatggtttta cactcgagca attacgtgaa aagttgcaac aagaaaatat accttatgca
    11401 aaatatcgac aacaaattcg tcaacaactg attataaatc gcctacaaca agatgaagtc
    11461 gctgcaaaaa ttaccgtaac agatcaagaa acgaaggata tgttagcgca tatgcctaaa
    11521 tcaactccgc aaaaaacagc ttaccatgtt gaagatttac ttatcccatt tccaaataat
    11581 ccatctaccg ctgatatttc tcgcataaaa gccattgctt tatccttatt acaagaagca
    11641 aaaaacggat cttcttttca aaaattgata ggccaagcaa acaaatttaa ccctccatta
    11701 acgggtgggg atttaggttg gcgtcccctt aatgatttac ccgatatttt tcaaatccct
    11761 gtacaaaaac ttaagccagg ggaagtaaca gaacccatcc aagctggcaa tggttttcat
    11821 ctcattcgtc ttttagaaat acggggcgat aattcaacca cagctcatta tgtgacatcc
    11881 acacatactc gacatatttt aattaaaacc tctcctttgc ttaataatac gcaagcagaa
    11941 agacgcctta acgaaattcg cgcagacatt ctgcgtggtg gtgattttgc tacactcgct
    12001 aaaaagtact ctcaggatcc cggctctgcc tataaaggag gcgatctcgg ttggacttta
    12061 ccaggcctat ttgatcccgc ttttgaagca caaatcaaaa aattggccat caatcaaatt
    12121 agcttacctt tccaaactca gtttggctgg cacatcgtac aagttttagg tcgagcacaa
    12181 aaattacaaa cgaaacagaa tgtttcacgt gaacaagcag cgcagctagt ttatcaacgt
    12241 aaattccagc aagcattaaa aaactggcta cgtcaaatac gtaaccaatc ttacgtaaaa
    12301 attatgtagg cttgttaact gtccagttta ccttcactaa ttttgcagga aaacagctcc
    12361 ttttattttt atataccaaa acgaagaaag gatgaagctt gattctttaa tttttcatct
    12421 tttttcgcag catttttttc atgctttgca gacttaaatt ctgcttgagc taatgattct
    12481 ttaggctcac aaaataatct agactgtcct aatctgtgtg tctcaggctt actatactgc
    12541 ggctcttctt catattcatt ttcttcttgt gtcccagaag gattattatc cctttcctca
    12601 taaggaacat actctggatt ttcaaaat
//
LOCUS       377                    19699 bp    DNA     linear   BCT 10-MAR-2016
DEFINITION  Candidatus Rickettsiella isopodorum strain RCFS May 2013, whole
            genome shotgun sequence.
ACCESSION   
VERSION
DBLINK      BioProject: PRJNA314882
            BioSample: SAMN04544940
KEYWORDS    WGS.
SOURCE      Candidatus Rickettsiella isopodorum
  ORGANISM  Candidatus Rickettsiella isopodorum
            Bacteria; Proteobacteria; Gammaproteobacteria; Legionellales;
            Coxiellaceae; Rickettsiella.
REFERENCE   1  (bases 1 to 19699)
  AUTHORS   Chandler,C. and Wang,Y.
  TITLE     Comparative genomics of Rickettsiella
  JOURNAL   Unpublished
REFERENCE   2  (bases 1 to 19699)
  AUTHORS   Chandler,C. and Wang,Y.
  TITLE     Direct Submission
  JOURNAL   Submitted (10-MAR-2016) Biological Sciences, SUNY Oswego, 30
            Centennial Dr., Oswego, NY 13126, USA
COMMENT     Annotation was added by the NCBI Prokaryotic Genome Annotation
            Pipeline (released 2013). Information about the Pipeline can be
            found here: https://www.ncbi.nlm.nih.gov/genome/annotation_prok/
            
            ##Genome-Assembly-Data-START##
            Assembly Date          :: 2016
            Assembly Method        :: SOAPdenovo v. 2
            Genome Representation  :: Full
            Expected Final Version :: Yes
            Genome Coverage        :: 1000.0x
            Sequencing Technology  :: Illumina HiSeq
            ##Genome-Assembly-Data-END##
            
            ##Genome-Annotation-Data-START##
            Annotation Provider               :: NCBI
            Annotation Date                   :: 03/14/2016 17:54:59
            Annotation Pipeline               :: NCBI Prokaryotic Genome
                                                 Annotation Pipeline
            Annotation Method                 :: Best-placed reference protein
                                                 set; GeneMarkS+
            Annotation Software revision      :: 3.1
            Features Annotated                :: Gene; CDS; rRNA; tRNA; ncRNA;
                                                 repeat_region
            Genes (total)                     :: 1,330
            CDS (total)                       :: 1,284
            Genes (coding)                    :: 1,245
            CDS (coding)                      :: 1,245
            Genes (RNA)                       :: 46
            rRNAs                             :: 1, 1 (16S, 23S)
            complete rRNAs                    :: 1, 1 (16S, 23S)
            tRNAs                             :: 40
            ncRNAs                            :: 4
            Pseudo Genes (total)              :: 39
            Pseudo Genes (ambiguous residues) :: 0 of 39
            Pseudo Genes (frameshifted)       :: 2 of 39
            Pseudo Genes (incomplete)         :: 36 of 39
            Pseudo Genes (internal stop)      :: 2 of 39
            Pseudo Genes (multiple problems)  :: 1 of 39
            ##Genome-Annotation-Data-END##
FEATURES             Location/Qualifiers
     source          1..19699
                     /organism="Candidatus Rickettsiella isopodorum"
                     /mol_type="genomic DNA"
                     /strain="RCFS May 2013"
                     /isolation_source="Rice Creek Field Station"
                     /host="Trachelipus rathkei"
                     /db_xref="taxon:1225476"
                     /country="USA: Oswego, NY"
                     /collection_date="May-2013"
     gene            367..442
                     /locus_tag="A1D18_00270"
     tRNA            367..442
                     /locus_tag="A1D18_00270"
                     /product="tRNA-Asn"
                     /inference="COORDINATES: profile:tRNAscan-SE:1.23"
                     /anticodon=(pos:400..402,aa:Asn,seq:gtt)
     gene            580..885
                     /gene="rplU"
                     /locus_tag="A1D18_00275"
     CDS             580..885
                     /gene="rplU"
                     /locus_tag="A1D18_00275"
                     /inference="EXISTENCE: similar to AA
                     sequence:RefSeq:WP_006035932.1"
                     /note="Derived by automated computational analysis using
                     gene prediction method: Protein Homology."
                     /codon_start=1
                     /transl_table=11
                     /product="50S ribosomal protein L21"
                     /protein_id="PRJNA314882:A1D18_00275"
                     /translation="MYAVISTGGKQYKVAEGEIIKLEKLSAEVGEIVEFPVLLLANKA
                     NVRVGSPYLAESKVKASIIEHGRGDKVTIIKFRRRKHHRKQMGHRQHYTAVKITQIL"
     gene            896..1177
                     /locus_tag="A1D18_00280"
     CDS             896..1177
                     /locus_tag="A1D18_00280"
                     /inference="EXISTENCE: similar to AA
                     sequence:RefSeq:WP_006035450.1"
                     /note="Derived by automated computational analysis using
                     gene prediction method: Protein Homology."
                     /codon_start=1
                     /transl_table=11
                     /product="50S ribosomal protein L27"
                     /protein_id="PRJNA314882:A1D18_00280"
                     /translation="MAHKKAGGSTRNGRDSHSKRLGVKHFGGESVKAGNIIIRQRGTH
                     YHAGNNVGIGKDHTLYALVQGVVKFARKGAKLRCYVNVVPALAESTERI"
     gene            1222..2235
                     /locus_tag="A1D18_00285"
     CDS             1222..2235
                     /locus_tag="A1D18_00285"
                     /inference="EXISTENCE: similar to AA
                     sequence:RefSeq:WP_010598160.1"
                     /note="Derived by automated computational analysis using
                     gene prediction method: Protein Homology."
                     /codon_start=1
                     /transl_table=11
                     /product="GTPase ObgE"
                     /protein_id="PRJNA314882:A1D18_00285"
                     /translation="MKFLDEVEILVEAGKGGAGCVSFRREKFIPLGGPDGGDGGDGGS
                     VYLKTNINLNTLIDFHYNRLYKAARGENGRGSDCAGKKGVDLILEVPIGTEIFDADTQ
                     ELIGDLTTQDQMQCVARGGWHGLGNARFKSSTNRSPRQFTPGHPGETRRLKLSLKLLA
                     DVGLVGLPNAGKSSLIRAVSAATPKVADYPFTTLQPHLGVVRLEAGRSFVMADVPGLI
                     TGAAEGLGLGINFLKHLDRTRLLLHVLDIQPIDGSDPLENMALIESELIKYSPELAAK
                     PRWLVLNKIDLLATEQLKEYVQCLKTQIPAHVPVFEISALQRVGTQALCYSLGDFLEN
                     VEH"
     gene            complement(2274..2585)
                     /locus_tag="A1D18_00290"
     CDS             complement(2274..2585)
                     /locus_tag="A1D18_00290"
                     /inference="EXISTENCE: similar to AA
                     sequence:SwissProt:Q2SCF7.1"
                     /note="Derived by automated computational analysis using
                     gene prediction method: Protein Homology."
                     /codon_start=1
                     /transl_table=11
                     /product="hypothetical protein"
                     /protein_id="PRJNA314882:A1D18_00290"
                     /translation="MLKPELINQLILKFPQLQASTVKKGVEHLIHLLEQTLYQGRRIE
                     IRGFGSFSPHYNAARSAFNPKTGEHFLAPEKYRIHFKMGKTLKYCINKPAQQAETISV
                     E"
     gene            2621..3226
                     /locus_tag="A1D18_00295"
     CDS             2621..3226
                     /locus_tag="A1D18_00295"
                     /inference="EXISTENCE: similar to AA
                     sequence:RefSeq:WP_010598159.1"
                     /note="Derived by automated computational analysis using
                     gene prediction method: Protein Homology."
                     /codon_start=1
                     /transl_table=11
                     /product="CDP-diacylglycerol--glycerol-3-phosphate
                     3-phosphatidyltransferase"
                     /protein_id="PRJNA314882:A1D18_00295"
                     /translation="MMQIQLRYLPNLITCIRFILIGPILWALLTKCYPLAFYLFVIAG
                     LSDGLDGLLARFFNWTTPLGALLDPLADKLLLMGSFVVLAYLQQIPLWLTIMVIGRDI
                     WIMGGALLYRYRVGPLDYKPVWISKLNTFFQLVLVSLLIIKLAFFDIPNEFIPRIIEA
                     VFVTTLLSFIQYTWMWFWQAAYYLKLESKKLSAKNQKQGWS"
     gene            3274..3969
                     /locus_tag="A1D18_00300"
     CDS             3274..3969
                     /locus_tag="A1D18_00300"
                     /inference="EXISTENCE: similar to AA
                     sequence:RefSeq:WP_006035561.1"
                     /note="Derived by automated computational analysis using
                     gene prediction method: Protein Homology."
                     /codon_start=1
                     /transl_table=11
                     /product="DnaA regulatory inactivator Hda"
                     /protein_id="PRJNA314882:A1D18_00300"
                     /translation="MSTQLILPIQPPDAHCLENFYTGQNAILLNCLRQFSLKIGEPYI
                     YIWGNPGAGCTHLLQACCHAAQQEGFSVAYLPLNTIKKNNSSEMLRGLESVDMVCIDE
                     LDSIVDDSIWQESLFHFYNRLQEQSRYLLIAAKHSPNQLNFSLLDLISRLSSGVLFQV
                     RELNDAERLIALQQRAYLRGLELSEEVGQFLLLRLPRDSQALFSALTQLDKASLSLKR
                     KLTIPLVKTILKL"
     gene            complement(4036..4629)
                     /locus_tag="A1D18_00305"
     CDS             complement(4036..4629)
                     /locus_tag="A1D18_00305"
                     /inference="EXISTENCE: similar to AA
                     sequence:RefSeq:WP_005772113.1"
                     /note="Derived by automated computational analysis using
                     gene prediction method: Protein Homology."
                     /codon_start=1
                     /transl_table=11
                     /product="NAD(P)H-quinone oxidoreductase"
                     /protein_id="PRJNA314882:A1D18_00305"
                     /translation="MPYLLVLYYSRYGAVAKMAQQVARGVESTEGVEVRIRTVPNIST
                     VCEAVEEEIPSAGPPYATLEDVRGAIGIALGSPTRFGNMAAPLKHFIDSLSGLWFSGE
                     LVDKPAGLFSSTSSLHGGQETTLLSMMLPLIHLGMIIVGVPYTESDLSTTQTGGTPYG
                     PTHMAGKDSKNPISDEEKRLCQALGKRLARVALKLSA"
     gene            4864..5646
                     /locus_tag="A1D18_00310"
     CDS             4864..5646
                     /locus_tag="A1D18_00310"
                     /inference="EXISTENCE: similar to AA
                     sequence:RefSeq:WP_003637063.1"
                     /note="Derived by automated computational analysis using
                     gene prediction method: Protein Homology."
                     /codon_start=1
                     /transl_table=11
                     /product="30S ribosomal protein S2"
                     /protein_id="PRJNA314882:A1D18_00310"
                     /translation="MSATLRQLFEAGVHFGHRTCFREPKMAPYIYGVRNGISIIDLEK
                     TREYITEALNYIAKIAARPGSKILFVGTKRAAQDLVKEQALHCGMPYVNHRWLGGLLT
                     NYRTIRQSIKRLKELETQSQDGSFNQLTKKEALNLQRQLDKLERGLGGIKDMSGLPDA
                     LFVIDRGYEHIAICEAQKLKIPVISIVDTNHSPEGIDYIIPGNDDAARAITLYTQMVA
                     DTILEARASAKKPTDLTPLSEVEKVEVQESVVKSTKSTDGKE"
     gene            5651..6550
                     /locus_tag="A1D18_00315"
     CDS             5651..6550
                     /locus_tag="A1D18_00315"
                     /inference="EXISTENCE: similar to AA
                     sequence:RefSeq:WP_006034733.1"
                     /note="Derived by automated computational analysis using
                     gene prediction method: Protein Homology."
                     /codon_start=1
                     /transl_table=11
                     /product="elongation factor Ts"
                     /protein_id="PRJNA314882:A1D18_00315"
                     /translation="MTPTIITAAMVQALRARTGAGMMDCKRALESAEGDLDVAAESMR
                     KSGQIQAEKKSGRIAAEGLIVIKSKSATGPAVILEVNCETDFVARDENFKQFAEKTAQ
                     GALDHQIANITSLLDYQFADSGESVEKTREALVAKLGENIQLRRFQIVTAQADIILGS
                     YVHRGRIGTIVQLKGGDEQLAKDLALHIIANNPAVISADEIAEQILAKEREIIMAQSQ
                     GSGKPQAVIEKMVEGRLNKFRDEMSLLGQAFVKDPNVRVGQLLESTGAKVISFVRFAV
                     GEGIEKPIEDFAEAVMAQVKNSS"
     gene            6703..7428
                     /locus_tag="A1D18_00320"
     CDS             6703..7428
                     /locus_tag="A1D18_00320"
                     /inference="EXISTENCE: similar to AA
                     sequence:RefSeq:WP_006035540.1"
                     /note="Derived by automated computational analysis using
                     gene prediction method: Protein Homology."
                     /codon_start=1
                     /transl_table=11
                     /product="UMP kinase"
                     /protein_id="PRJNA314882:A1D18_00320"
                     /translation="MAYSLKYRRVLLKLSGEALHGETSQMLDPVELNRIVSDIVAAVD
                     LGVQIGIVVGGGNIFRGEVLARTGIDRITGDQMGMLGTVINALALRDSIEKHKKVAKI
                     MSAISIGGFAPLFERYKAIRYLEKGYIVIFAGGTGNPLVSTDSAASLRGIEIGAELLL
                     KATHVEGVYSADPKKDSKAVLYSQVSYEKALEQELGIMDLSAFTQCRDHDLPILVFNI
                     KSKNTLVDILQGKSKGTLVSKRN"
     gene            7432..7992
                     /locus_tag="A1D18_00325"
     CDS             7432..7992
                     /locus_tag="A1D18_00325"
                     /inference="EXISTENCE: similar to AA
                     sequence:SwissProt:Q1R030.1"
                     /note="Derived by automated computational analysis using
                     gene prediction method: Protein Homology."
                     /codon_start=1
                     /transl_table=11
                     /product="ribosome recycling factor"
                     /protein_id="PRJNA314882:A1D18_00325"
                     /translation="MIGPIKLTTEQGMKKALDALKVNLAKLRTGRAHPSLLDQLRVPQ
                     YGGKEVPLNHMASITVTDARTLLVTPWEKSSIPTIEKAIIQSNLGLNPLTAGNVIRVP
                     LAMLTEERRRDMSKLVKQEAEDARVSIRNYRQDANHQLKELVKKKLITEDEERRAKDM
                     IQKMTDHNISEVEKIAKTKEEELMQI"
     gene            8005..8754
                     /locus_tag="A1D18_00330"
     CDS             8005..8754
                     /locus_tag="A1D18_00330"
                     /inference="EXISTENCE: similar to AA
                     sequence:RefSeq:WP_020481854.1"
                     /note="Derived by automated computational analysis using
                     gene prediction method: Protein Homology."
                     /codon_start=1
                     /transl_table=11
                     /product="di-trans,poly-cis-decaprenylcistransferase"
                     /protein_id="PRJNA314882:A1D18_00330"
                     /translation="MSTLDNQALKLPRHIAIIMDGNGRWAKRRYLPRMLGHQEGVKAV
                     RKVIKFCGEMGIEVLTLFAFSSENWQRPEQEVNYLMTLFLNTLKNEIDKLTKNNVQLR
                     MVGNLDRFNPPLRAWIDKSQALTAKNTGLQLVIAVNYSGQWDIVQAAQKIMRQVKSGE
                     LATETLTREIFANYLSLADLPEADLLIRTSGEYRISNFLLWELAYTELYFTDTLWPDF
                     DKHELNKALHFYAQRERRFGCTSEQIAEINA"
     gene            8747..9550
                     /locus_tag="A1D18_00335"
     CDS             8747..9550
                     /locus_tag="A1D18_00335"
                     /inference="EXISTENCE: similar to AA
                     sequence:RefSeq:WP_006035892.1"
                     /note="Derived by automated computational analysis using
                     gene prediction method: Protein Homology."
                     /codon_start=1
                     /transl_table=11
                     /product="phosphatidate cytidylyltransferase"
                     /protein_id="PRJNA314882:A1D18_00335"
                     /translation="MLKLRILTALILIPLVIVGIFYASTFYFKLITAAIMLLAAWEWS
                     RLSAYKDLIKRFLYVGVQAAILFLILPYVAYDWLLKLGLVFWLLLSVYLIWARSKPVL
                     PRISPTITASLGWLIISLCWVSLQKLQLTPVYLMFMLLIIWLADTAAYVSGRLWGQHL
                     LAPTLSPKKTWEGFFFGLLFTFFSAMLMLYFFQGIKPSFWQMWILVLLTSLAAVTGDL
                     FESQLKRLRGLKDSGQLLPGHGGILDRIDSLLAAAPVFTGSLLLLGLII"
     gene            9547..10746
                     /locus_tag="A1D18_00340"
     CDS             9547..10746
                     /locus_tag="A1D18_00340"
                     /inference="EXISTENCE: similar to AA
                     sequence:RefSeq:WP_006035391.1"
                     /note="catalyzes the formation of 2-C-methyl-D-erythritol
                     4-phosphate from 1-deoxy-D-xylulose-5-phosphate; Derived
                     by automated computational analysis using gene prediction
                     method: Protein Homology."
                     /codon_start=1
                     /transl_table=11
                     /product="1-deoxy-D-xylulose-5-phosphate reductoisomerase"
                     /protein_id="PRJNA314882:A1D18_00340"
                     /translation="MKSLSILGATGSIGVHTLDVISEHPTRFNVIALTAHYNIDLLFQ
                     QCLKFIPTYAVVSSKNLAENLQQRLRAESLKTEVLFGRDALAFVATLDEVDTVMAAIV
                     GAAGLLPTLAAIKAKKQILLANKEALIMAGPLFIEEAQCAQISLIPVDSEHNAIFQCL
                     QGQVTPGDSGKSLSKIILTASGGALRHKSLDQLQAATPVQACQHPNWSMGRKISVDSA
                     TLMNKGFEVIEAYFLFGLTLDQIEVVLHPQSIIHSLVEYLDGSLLAQLGSPDMRIPIS
                     YALGFPERINNSVASLDLLKIGRLDFLSIDAERYPCLDLAYLALRIGGTATTILNAAN
                     EIAVQAFLDGKIYFTDIAKLNRAVLEKIHSRPVSNLSVILEDDNLAREIAKEMILKHY
                     STSRENA"
     gene            10892..13243
                     /locus_tag="A1D18_00345"
     CDS             10892..13243
                     /locus_tag="A1D18_00345"
                     /inference="COORDINATES: ab initio prediction:GeneMarkS+"
                     /note="Derived by automated computational analysis using
                     gene prediction method: GeneMarkS+."
                     /codon_start=1
                     /transl_table=11
                     /product="hypothetical protein"
                     /protein_id="PRJNA314882:A1D18_00345"
                     /translation="MLRLLLRVFLIGSLSILVFPALPVQAFPINRIEIEGLQGISRDT
                     VLSYLPVRTGQSFQSYQSSAVINALYATGFFSNVTLEEQGNSLIIKVVERPTISEVDI
                     TGNKEIPKDKLKQIVKKIGLVRGRLFDKATLDRFIAQLRSQYDNIGKYSARVTPLVTP
                     QSNNRVSVRILISEGLTVEIADIDIVGNHVFSERTLRSALPLGTHHFWSFFTNSDQYS
                     QARLSATLDALQSYYMDRGYLKFKIDSTQVTLTPDRKQVYLIIHVTEGPIYKLSGYQL
                     TGNVIISQTKLQKLLASLQSGKIFSREKIVAAEQGIKKALGDFGYIFATVNTVPQVDE
                     KNKTVFLTFYVDPGNRVYVRHINISGNLKTQDLVFRRLLRQQEASVISESDMKASLRQ
                     LNLSGFLEGEPQLIPIPIAGYTDQVDLDINLNEAHAAQALFSLGYGTNGPVVGASLNQ
                     NNVFGTGNQLGLNFNNTRAATVYSISYNNPYYTLDGIQRGYDLFYQRSTPSDLNTTTY
                     NTNTYGGDLHYSIPFDERGDNLLIQGGLQRLQLNLPPTNQQSLEVQKFVTEHGVQFNQ
                     FLFTLGWLRNSLDRMVFPNSGIYQTANAQLALPVGGQPLYYYKANYSAVGYLPFKHNF
                     ILQSRLSLGYGNGFASTRGLPFFSNYYAGGIGTDGQVRGYEISSLGPRDTNGYPLGGN
                     VMTVGSLALIIPNPISDKLRTSVFIDAGNTYSTLGVTHSNPPPSNARGGTASGPLRYS
                     TGVDVDWRVPVFNVTLSFSIAKAINPRPGDQTQVFQFNIGTGF"
     gene            13269..13778
                     /locus_tag="A1D18_00350"
     CDS             13269..13778
                     /locus_tag="A1D18_00350"
                     /inference="COORDINATES: ab initio prediction:GeneMarkS+"
                     /note="Derived by automated computational analysis using
                     gene prediction method: GeneMarkS+."
                     /codon_start=1
                     /transl_table=11
                     /product="hypothetical protein"
                     /protein_id="PRJNA314882:A1D18_00350"
                     /translation="MNKVYLVSIVALMTSLLAISAQAAEVKLAVVDMQAVLQKAPQIA
                     KINEALTRQFKGRQDSIVKAQNELQKEASNLQKNAAVMKADERNILENKLMTDQNKVK
                     SMIASFQSDLSKKQSESLHSFSQQLDGVVSKVAVQSGYDLVIQKGSTLYAKNDLDITQ
                     QVLDALKRA"
     gene            13817..14857
                     /locus_tag="A1D18_00355"
     CDS             13817..14857
                     /locus_tag="A1D18_00355"
                     /inference="EXISTENCE: similar to AA
                     sequence:SwissProt:Q3KHA2.1"
                     /note="Derived by automated computational analysis using
                     gene prediction method: Protein Homology."
                     /codon_start=1
                     /transl_table=11
                     /product="UDP-3-O-(3-hydroxymyristoyl)glucosamine
                     N-acyltransferase"
                     /protein_id="PRJNA314882:A1D18_00355"
                     /translation="MQRQHSLQEIAHLIDANLKGDPACSVSGIMSLQRALPGQISFLD
                     NRRYLKYLAATQASAVILREECLKHAPSNALVVADPYLAFAKVAKLFERTSQVVREIH
                     ATAIIGENSRIHPSVSIAPYVVIGANTCLDEGVVVGTACVIGENVVIGAHTRLASHVS
                     VCADTRIGERVIIHNGTVIGSDGFGLAKENNKWVKIPQLGKVQIGHDVEIGANVSIDR
                     GALDDTLIGNGVKLDNQIQIGHNVQIGENTAIAGCTGIAGSTHIGKNCMIGGGVCING
                     HIEIVDNVYITGMSSVVQSIYNSGVYSSTHSAQPHREWQKNSARFRQLDQLAKRLRKT
                     EALVDKKSIVSD"
     gene            15101..15544
                     /locus_tag="A1D18_00360"
     CDS             15101..15544
                     /locus_tag="A1D18_00360"
                     /inference="EXISTENCE: similar to AA
                     sequence:RefSeq:WP_006035344.1"
                     /note="Derived by automated computational analysis using
                     gene prediction method: Protein Homology."
                     /codon_start=1
                     /transl_table=11
                     /product="beta-hydroxyacyl-ACP dehydratase"
                     /protein_id="PRJNA314882:A1D18_00360"
                     /translation="MSDVMDIQEILTYLPQRYPILMIDKVISIIPGKSIVAIKNVTVN
                     EPYFLGHFPGNPIMPGVLILETMAQATGILALHANRANKEGFLYLFAGIDDARFKRPV
                     VPGDQLLIEAEVIKVKGNVWKCKVTAKVDSELACEATLMGAGRKC"
     gene            15547..16320
                     /locus_tag="A1D18_00365"
     CDS             15547..16320
                     /locus_tag="A1D18_00365"
                     /inference="EXISTENCE: similar to AA
                     sequence:RefSeq:WP_011234084.1"
                     /note="Derived by automated computational analysis using
                     gene prediction method: Protein Homology."
                     /codon_start=1
                     /transl_table=11
                     /product="acyl-[acyl-carrier-protein]--UDP-N-
                     acetylglucosamine O-acyltransferase"
                     /protein_id="PRJNA314882:A1D18_00365"
                     /translation="MIHALAIIDPAAKLSLDVTVGPWSIIGPEVEIGSGTIIGSHVVL
                     KGPTRLGAHNKIYSFSSIGDDPQDKKYRGEKTYLEIGDHNVIREYCTINRGTAQDKSL
                     TKIGHHNLFMVGSHIAHDCVIGDHAIFVNNVALAGHVTIGNYAILGAYSAVHQFCHIG
                     DHSFIAASSMVRQNVLPYILVEGGHEARACGLNKEGLRRNGFTDEAISSLRCAYKLIF
                     RKNLTVEQALEELKPLELNSPQVRLMAAALKNSERGIIR"
     gene            16304..17479
                     /locus_tag="A1D18_00370"
     CDS             16304..17479
                     /locus_tag="A1D18_00370"
                     /inference="EXISTENCE: similar to AA
                     sequence:RefSeq:WP_006035033.1"
                     /note="Derived by automated computational analysis using
                     gene prediction method: Protein Homology."
                     /codon_start=1
                     /transl_table=11
                     /product="lipid-A-disaccharide synthase"
                     /protein_id="PRJNA314882:A1D18_00370"
                     /translation="MASFVKLPIRIGIVVGETSGDLLAADLCKELKRRQIPFSVSGIA
                     GPALQQEGAYSLYPMERLSVMGIGEIFRQLPQLLRCRREMTEYFINQPPDVFIGVDAP
                     EFNLDLEKNLKKQGIRTIHYVSPSVWAWRRGRLKKIAKAVNLMLCLFPFEKYFYQQHR
                     IPVQFVGHPSADEIPLTIDSLVARKNLGLSESSLIVAILPGSRRNEINYLGTLFLQTA
                     MRCYQQNSKLVFVLAAVNEEREQQFIKLAKQITPTLPFRIIRAQSRQVMAAANVVLLA
                     SGTATLEAMLLKKPMVVAYRMSRLSYWMAKLLIKVDYIALPNLLAKKLLVPEFIQKKA
                     NVDNLSQAVFYYLNNPDIVSKLEKEFLVLHQQLRCHASKQAVDAILKILNTHVRASN"
     gene            17627..18226
                     /gene="rnhB"
                     /locus_tag="A1D18_00375"
     CDS             17627..18226
                     /gene="rnhB"
                     /locus_tag="A1D18_00375"
                     /inference="EXISTENCE: similar to AA
                     sequence:RefSeq:WP_013220114.1"
                     /note="RNH2; RNase HII; binds manganese; endonuclease
                     which specifically degrades the RNA of RNA-DNA hybrids;
                     Derived by automated computational analysis using gene
                     prediction method: Protein Homology."
                     /codon_start=1
                     /transl_table=11
                     /product="ribonuclease HII"
                     /protein_id="PRJNA314882:A1D18_00375"
                     /translation="MSDNTEKNSSAKSIAGVDEAGRGPLAGPVFAAAVILNSKKSIAG
                     LADSKQLTAQKREYLAKKIQEEAKAWAVGRAEVEEIDRLNIFQASLLAMQRAVCALAL
                     IPSLVLVDGKYCPKLNYPTKAIIKGDEKIAVISAASILAKVHRDASMVLLDAEYPGYG
                     LAQHKGYTTQQHLQALKKLGPSPIHRRSFAPVRQYELMV"
     gene            complement(18215..19378)
                     /locus_tag="A1D18_00380"
     CDS             complement(18215..19378)
                     /locus_tag="A1D18_00380"
                     /inference="COORDINATES: ab initio prediction:GeneMarkS+"
                     /note="Derived by automated computational analysis using
                     gene prediction method: GeneMarkS+."
                     /codon_start=1
                     /transl_table=11
                     /product="hypothetical protein"
                     /protein_id="PRJNA314882:A1D18_00380"
                     /translation="MPNSLISTYSIQETYQILEKTFSINHSCGFYQSEFISPETTTDE
                     LLTHINTKLQQENTLVQQLTPEVIQGLINPNYQNKTSEFVTKINLESKSSLTPNQIKK
                     QLSEFIDFSKLTYFTFIPKLSSWKLTLHTRILEQFTSVTKLKFNIFLDNLGHFLESTL
                     DENSDLVKITETLINNYFPNVANASYPFLANAFLKLNGTHCGELKKALLNNDIPMLQE
                     KLNTYHKNMAKKRLIEINNRTVSDRDDYLSCEDDEEDKFFDAEEFINYPNSCHNDQSS
                     TYENKDPVNENLSNNPIKKSLMEKIVNWFRALIQQIRNTWFSNNKLNNSVTETNHLTI
                     PENTVSFLATTSKNNNPLRTKVSSSPYPLYQSTKKNREEHHHLAQNKKYSLNH"
BASE COUNT     5949 a   3367 c   4261 g   6122 t
ORIGIN      
        1 ctgattgttt ttatagaact ttaattaaag cagaggcagt cgagagtatg attaacagtc
       61 aggcactcga cggttgatag ctgtttgctt taaatgatgg aatttgcata aataaattca
      121 tttcagctct tgacccatgc tacctctgct attactatac gccctgcaca tgaagatgcg
      181 aaaccgcagg tttatgtgcc gtcctctcgc ggtgaagatt ttgtaagagg tgaaattatt
      241 ctcttattaa aatggctgag catcagcatt gctagtgtta gccatgtgat agggttaccc
      301 tatcacaaaa aagttaggga attcgtatct tcaaacgagc ggtacaaggg gccttacggc
      361 ttaaattccc cgatagctca gctggtagag caaatgactg ttaatcattg ggtcacaggt
      421 tcgagtcctg ttcggggagc cagtatcatt aaagattttg taactagact cagcgtgagt
      481 gttggccagt gcctccaaaa gtatggtgag gtggcaatac agtcaaattc aagtgtgaga
      541 gtatagacat acatgtcaga tagtcatttg gagagtataa tgtacgcagt tatttcaact
      601 ggtgggaaac aatataaagt cgctgaaggc gaaattatta agctagaaaa gctatcggca
      661 gaggtcggcg aaatcgttga atttccggtg ttgcttcttg ctaataaagc caacgttaga
      721 gtgggctcac cttatttagc tgaatcaaaa gttaaagcgt ctatcataga gcatggtcgt
      781 ggtgataagg tcaccattat taagtttcga cggcgtaagc atcatagaaa gcaaatgggt
      841 caccgacaac attatacagc agtaaaaatt acccagattt tatagaggta tcaccatggc
      901 acacaagaaa gcaggcggta gtacacgcaa tggtcgcgat tcacactcaa aacgcttagg
      961 ggtaaaacac ttcggtggcg aatcggttaa agcaggaaac attattatcc gtcaacgagg
     1021 aacacattac catgcaggta ataatgtagg aattggcaag gaccacacct tatatgcctt
     1081 agtgcaaggc gtagttaagt ttgctcgtaa aggggctaaa ttaagatgtt atgtgaatgt
     1141 ggttcctgca ttagcagaat caactgaacg tatttgaaac aaaaatagct tttatggtta
     1201 ccccgctcag cggggttttt tatgaaattt ttagatgaag ttgagatact ggtagaagca
     1261 ggaaagggcg gagcaggctg cgttagtttt cgtcgcgaaa aatttatccc cttgggcggt
     1321 cctgatggtg gcgacggggg tgatggcggt agtgtctatt tgaaaacgaa tatcaatctc
     1381 aatacactga ttgatttcca ttataatcgg ctctacaaag ccgctcgtgg tgagaatggt
     1441 agaggtagcg actgtgcggg aaaaaaaggg gttgatctca ttttagaagt gccgatcggg
     1501 actgaaatct ttgatgcgga tacacaagaa ttgatcggcg acttaaccac tcaagatcaa
     1561 atgcaatgcg ttgcccgtgg cggttggcat ggtttaggta atgcgcgatt taaaagcagt
     1621 accaatcgta gtccacgtca atttacacca ggtcatcccg gcgaaactcg tcgcttaaag
     1681 ctttctttaa aattattggc cgacgtaggt ttagtgggtt tgcctaatgc cggtaaatcc
     1741 agtctgatac gagcggtatc ggctgcgaca cccaaagtgg cggattaccc atttactact
     1801 ttgcagccac atttaggtgt ggtgcgctta gaagcaggcc ggagttttgt gatggcggat
     1861 gttcccggat tgattaccgg agctgcggaa ggtttaggct taggaataaa ttttcttaaa
     1921 catctcgatc gtactcgtct attactccat gtattggata tccagcccat cgatggtagt
     1981 gatccactag aaaatatggc tttgattgaa agcgaactaa taaaatacag tcctgaattg
     2041 gctgcaaaac ctagatggct agtattaaat aaaatcgatt tactcgctac tgaacaatta
     2101 aaggagtatg tacaatgtct aaaaacccaa attcctgcgc atgtcccggt atttgaaatt
     2161 tcagctttac agcgtgtcgg gacgcaagca ttatgttatt ctcttgggga ttttttggag
     2221 aatgttgaac actagttgta taaagtttag cacgtaaaaa attttttatt gattcattca
     2281 acggaaatgg tttctgcttg ctgagcaggt ttattaatac aatatttaag cgtttttccc
     2341 attttaaaat ggatacgata tttctcaggg gctaaaaaat gttccccagt ttttgggtta
     2401 aaagcagaac gtgccgcatt ataatgaggt gagaaacttc caaagccgcg tatttctatg
     2461 cgacggccct ggtataatgt ttgttctaac aaatgaatta aatgctccac acctttctta
     2521 acagtagacg cttgaagttg agggaacttt agtatgagtt ggttaatgag ttctggtttc
     2581 agcatggatc acctatgata cgtttgatta agccaaaaaa atgatgcaaa tacaactacg
     2641 ctatctacct aatttaatta cctgtattcg ctttatcctt ataggtccta ttttatgggc
     2701 cttgctgaca aagtgctatc ccctggcttt ttatttgttt gtaatagcag gtttgagtga
     2761 tggtttagac ggtttgttag cgcgtttttt taattggacg acccctttag gtgctttatt
     2821 ggacccttta gccgataaat tattactgat ggggagcttt gttgtgctcg cctatttaca
     2881 acaaattccc ttatggttaa cgattatggt gataggtcgc gatatttgga ttatgggtgg
     2941 cgctttgctt tatcgttatc gggtcggacc attagattac aaaccagttt ggattagtaa
     3001 attaaatact ttttttcaat tagtcttagt gagcttgctt attattaaat tagctttttt
     3061 tgatataccg aatgaattta ttcctcgtat tatagaagcg gtttttgtga cgacattatt
     3121 aagctttatc caatatactt ggatgtggtt ttggcaagcg gcgtattatt taaagctaga
     3181 aagtaaaaaa ttaagcgcta aaaatcaaaa gcaaggttgg tcttaaatat tgaaatgaaa
     3241 tcgagtctaa cacctcggtt tggaaaaggt ctgatgtcga cacaattaat tttgcccata
     3301 caacctccgg atgcgcattg tttggaaaat ttttataccg gtcaaaatgc tattttatta
     3361 aactgtttac gacaattttc tttaaaaata ggtgaacctt atatctatat ttggggtaac
     3421 ccaggtgcgg gatgtacaca tttattacag gcgtgttgtc acgcagcgca acaagaagga
     3481 ttttctgtcg cttatttgcc tttaaatacg ataaaaaaaa ataatagtag tgagatgtta
     3541 cgcggcttag aatccgttga tatggtttgt atcgatgaat tagacagtat tgttgatgat
     3601 agtatttggc aagagtcatt atttcatttc tataatcgtt tacaagaaca gtcacgttat
     3661 ttgctgattg cggcaaagca tagccctaat caattaaatt tttctttact ggatttaatt
     3721 tcgcgtttgt ccagtggcgt tttgtttcaa gtacgcgaat taaatgacgc agaacgactc
     3781 attgctctac aacaacgtgc gtatttaaga ggtttagaac tttcagaaga agtaggtcaa
     3841 tttttattgc tacgtttgcc acgcgattcg caagcgcttt tttctgcatt gacacaactt
     3901 gataaagcga gtttaagttt aaaacgcaaa ttaactattc ctttagtcaa aacgatttta
     3961 aaattatagt tttatttttt tggattaact gcctgcggca atagagctca cttcttaacc
     4021 cgattgaata aatagctatg ctgacaattt tagtgcgact cgagctaaac gtttacctaa
     4081 agcttggcaa agtcgtttct cttcgtcact aatcggattt ttactgtctt taccggccat
     4141 atgtgtgggt ccataaggtg ttcctccggt ttgggtggtg cttaaatcgg attccgtata
     4201 gggaacaccg acgataatca tgccaagatg gatcaatggt agcatcatac tcagtagtgt
     4261 ggtttcttgc ccgccatgta aactagaagt cgaagaaaac aaaccagccg gtttatcgac
     4321 taattcacct gaaaaccata agccacttaa actatcaata aaatgtttta aaggggcggc
     4381 catattacca aaacgcgtcg ggctgcctaa ggcgatgccg atggcacctc ggacgtcttc
     4441 taatgtggca taaggcgggc cagccgatgg gatttcctct tccacagctt cacaaacagt
     4501 cgaaatatta ggaacggtgc gaattcttac ttctacacct tcagtagatt ctacacctct
     4561 tgcgacttgt tgggccattt ttgccacggc accgtagcga ctgtaataaa gtactaataa
     4621 atagggcatg tgattcactc ctgcgctagg tcccaatata ggattggctt gatgttgatg
     4681 caacaagtca ttctatggta taaaacatcg cgctgaaaag cgattatttc acacacctat
     4741 tatctaaatt atttgagggt ggctatcgtc aaagatagtc ttcaaatatt agaccttgaa
     4801 aaaagctagt tttgttttga ggcgatacta ggtggaggtt taacccaata ggagattaat
     4861 acagtgtcag caacattaag acagttattt gaagcaggtg tccattttgg tcaccgtact
     4921 tgttttcgcg agcctaaaat ggctccctat atctacggtg tgcgtaatgg aattagcatc
     4981 atcgatctag agaaaacccg agaatatatt actgaagcgc ttaactatat cgctaagata
     5041 gcggcacggc cgggtagtaa gatcttattt gtcggaacta aacgggccgc acaggattta
     5101 gtgaaagaac aagcattaca ctgtggcatg ccttatgtta accatcgctg gctaggcggc
     5161 ctgttaacca attatcggac catccgtcag tcgattaaac gacttaaaga attagaaaca
     5221 caaagccaag atggcagctt taaccaattg actaaaaaag aagcgctgaa tttacaacgg
     5281 caattggata aattggaacg tggtttaggt ggtattaaag atatgagtgg tttgccggat
     5341 gctttatttg tgattgatag aggctatgag catattgcta tctgtgaagc acaaaaacta
     5401 aaaataccag ttattagtat tgtcgatacg aatcattcac ccgaaggtat tgattatatc
     5461 attccaggta atgacgatgc agctcgtgca attacgctgt atacgcaaat ggtcgcggat
     5521 actattttag aggcgcgtgc ttctgcaaaa aaaccaaccg atttaacacc actttctgaa
     5581 gtggaaaaag tcgaggttca agaatctgta gtgaaatcga ctaaatctac agatggaaag
     5641 gagtaagtac atgacaccaa caataataac agcggccatg gttcaagctt tacgcgctcg
     5701 aactggggca ggcatgatgg attgtaaaag ggctttagaa tctgcggagg gtgatctgga
     5761 tgtagcggct gagtcgatgc gtaaatcggg tcaaattcaa gcagagaaaa aatcagggcg
     5821 tatcgcagct gagggtttaa ttgtgattaa atcaaagtca gcgacaggtc ctgctgtcat
     5881 cttagaagtc aattgcgaga cagattttgt agcgcgcgat gaaaatttca aacaatttgc
     5941 tgagaagact gcgcaaggcg ctttagatca tcagattgca aacatcacat ccttgttaga
     6001 ctatcaattt gctgatagcg gcgaaagcgt agaaaaaacc cgcgaagcct tagttgctaa
     6061 attaggtgaa aacattcaat taagacgttt tcagattgtt actgcacagg ccgatatcat
     6121 tctgggatct tatgtgcata gggggcgtat cggaactatt gtgcagctaa aagggggtga
     6181 tgaacaactg gctaaagatt tagccttaca tattattgca aataatcccg cagtcatttc
     6241 tgctgatgag attgctgaac aaattctggc gaaagagcgg gaaatcatta tggcgcaatc
     6301 tcagggtagt ggtaaaccac aagcagtcat cgaaaagatg gtagaagggc gattaaataa
     6361 attccgtgat gaaatgagtt tgctaggtca agcgtttgta aaagatccta atgtacgcgt
     6421 aggacaactc ttagaaagca ccggagcaaa agttatcagt tttgtgcgat ttgcagtggg
     6481 tgaaggaata gaaaaaccaa tcgaagattt tgctgaagca gtaatggcgc aagttaaaaa
     6541 ttcttcttaa ttttaaaaga gtagtttaag gtgatagctt aatgagttat tgcctttttt
     6601 attatctgta gactggaagg aagtttgtca aatgagttgc cgggctagaa acagtgcgcg
     6661 gcataggtta ttatcttatc tactttgacc tattatttta tcatggcata ttcattaaaa
     6721 tatcgacgtg ttttgctaaa gctcagtgga gaagcactcc atggagaaac ttcgcaaatg
     6781 ctggatccag tagagcttaa ccgtattgta tctgacattg ttgctgcggt ggatttaggt
     6841 gtgcaaatag gtatcgtggt aggaggtggt aatatttttc gtggcgaagt attagcgcgt
     6901 acgggtattg atagaattac cggcgatcaa atgggtatgt taggcaccgt aattaatgca
     6961 ctggcgttac gtgattcaat tgaaaagcac aaaaaagtag ctaaaatcat gtcagcaatc
     7021 tctatcggtg gttttgctcc actttttgag cgctataaag cgatacgtta tctagaaaaa
     7081 ggttatattg taatttttgc cggtggtact ggaaatccgc tggtgagtac agattctgca
     7141 gccagtttac gtggcataga gatcggtgct gaattattac ttaaggcaac acacgttgag
     7201 ggtgtttata gtgctgatcc caaaaaagat tccaaagctg tgttgtattc ccaggtcagc
     7261 tatgaaaaag ccttagaaca agaattaggt atcatggatt taagcgcatt tacgcaatgt
     7321 cgcgatcatg atttacccat acttgtcttt aatattaaat ctaaaaacac attagttgat
     7381 attctgcaag gcaaaagtaa aggtacatta gtgagtaaga ggaattaaat tatgatagga
     7441 ccgataaaat taacaactga gcagggtatg aaaaaagctt tggatgcttt aaaagttaac
     7501 ttagctaagt tacgtactgg cagggctcat cctagtttat tagatcaact acgcgttcct
     7561 caatatgggg gtaaagaagt gcctttgaat catatggcca gtattaccgt tactgatgcg
     7621 cgcactttat tggttacacc ttgggaaaaa tcctctattc ccaccataga aaaagcgatt
     7681 attcaatcta atttaggttt aaatccttta actgcaggca atgttattcg cgtaccttta
     7741 gcgatgctaa ccgaagagcg tcgacgcgat atgagtaagt tagtcaaaca agaagctgag
     7801 gatgcacgcg tatcgattcg taactatcgt caagatgcca atcatcaact gaaagaactg
     7861 gtaaagaaaa aattgattac tgaagatgaa gaacgtcgtg ctaaagacat gattcaaaaa
     7921 atgacggatc acaatatttc tgaagtagaa aagatagcta agacaaaaga agaagagtta
     7981 atgcaaattt aaccgctaca ttttatgtca actctagaca atcaggcact aaaacttcca
     8041 aggcatattg ctatcattat ggatggaaat ggccgttggg cgaagcgtcg ctatttacct
     8101 cggatgttag gtcaccaaga aggtgtgaaa gcagttcgta aagtgattaa gttctgtggt
     8161 gaaatgggga ttgaagtgct taccttgttt gcttttagca gtgaaaactg gcagcgtcct
     8221 gagcaagaag ttaattattt aatgacgcta ttcctgaata cgttgaaaaa tgaaattgac
     8281 aaattaacca agaataatgt gcaattaaga atggtgggta atttagatcg ttttaatccg
     8341 ccactacgcg catggatcga caagtctcag gctttaacgg ctaaaaatac aggcctgcaa
     8401 ttggttattg ctgtgaatta tagtgggcaa tgggatattg ttcaggccgc tcaaaaaatc
     8461 atgaggcaag ttaagtcagg tgaattagca acagaaactt taacccgaga aatatttgct
     8521 aattatttaa gtttagctga tttacctgag gccgatctgt taattcgcac cagcggtgaa
     8581 tatcggatta gtaatttttt actctgggaa ttggcttata ccgaattata ttttactgat
     8641 accttatggc ccgattttga taaacacgaa ttgaataagg ctttgcattt ttatgcgcaa
     8701 cgagaacgac gatttggatg cactagtgaa caaatcgcag aaataaatgc ttaaacttag
     8761 aattttaact gcacttatat tgattccttt agttatcgtt ggaatttttt acgcatcgac
     8821 attttatttt aaattgatta ctgcggctat tatgctactc gctgcttggg aatggtcacg
     8881 tttgagtgct tacaaggatt tgattaagcg ttttttatat gtaggagtac aagcagcaat
     8941 cttatttcta attttacctt atgtagctta cgactggctt ttgaagctag gtttagtttt
     9001 ttggctatta ttaagcgttt atttaatttg ggcacgtagt aaaccagtat tgccaaggat
     9061 aagtcctaca ataacagcta gcttaggttg gttaattatt agtttatgtt gggtttcctt
     9121 acaaaaactg caactgacac cggtttattt aatgtttatg ttattgatta tttggttagc
     9181 tgatactgcc gcatatgtca gtggtcgatt atggggacag catctattgg caccgacctt
     9241 gagccctaaa aaaacctggg aaggtttttt tttcggatta ttgtttactt ttttttcagc
     9301 aatgctaatg ctctattttt ttcaagggat taagccttct ttttggcaaa tgtggatact
     9361 ggtattattg acgagtttag cggcggtaac aggagattta tttgaaagtc aactaaaacg
     9421 acttcgagga ctaaaagata gtggccaatt attacctggt catggtggaa ttttggatcg
     9481 aatcgatagt ttattagctg cagctcccgt atttacggga tctttattac tgctaggttt
     9541 aataatatga aatctttaag tattttaggt gcaacgggct ctataggggt tcacacctta
     9601 gatgtgatta gtgaacatcc cacacgtttt aatgtaattg ctttaacggc acactacaac
     9661 attgatttgt tatttcaaca gtgcctaaaa tttattccta cttatgctgt cgttagtagt
     9721 aaaaatttag ctgaaaatct tcagcaacgc ctacgagccg agtctttgaa aaccgaagtg
     9781 ttatttggta gggatgcatt agcttttgtt gccactctcg acgaagtgga tacggtgatg
     9841 gcggctattg tcggcgccgc aggtttatta cctactttag cggccattaa agctaagaag
     9901 caaatactat tagcaaataa agaagcccta attatggcag ggcctttatt tatagaagag
     9961 gcgcaatgtg cccaaatttc cttaataccg gtagatagtg aacataatgc tatttttcaa
    10021 tgtttgcagg gtcaagtgac gccaggcgat agcggtaaga gtctttcgaa aattattttg
    10081 accgcatcag gcggtgcttt acgtcataag tccttagatc aattgcaagc ggctacaccg
    10141 gtacaggctt gtcaacatcc aaattggagt atggggcgaa aaattagcgt tgactcggcg
    10201 acactcatga ataaaggttt tgaagtcata gaagcctatt ttttgtttgg attgacactc
    10261 gatcaaattg aagtggtttt gcatccacaa agtattatcc attcattagt agaatattta
    10321 gatgggtctc tcttagcgca actagggagt cctgatatgc gtattcctat ttcttatgca
    10381 ttgggcttcc cagaacgcat taataattca gtcgcttcat tggacttatt aaaaattggg
    10441 cgtttggatt ttttatcgat tgatgcggaa cgttatcctt gtttagattt agcttacctt
    10501 gcattacgta ttggtgggac agcaacaact attttaaatg cagcgaatga aattgctgta
    10561 caagcgtttt tagatggaaa aatctatttt accgatattg ctaagcttaa tcgggctgta
    10621 ttggaaaaaa ttcattcgcg acctgtttct aatctcagtg ttatattgga ggatgataat
    10681 ttagcccgtg agattgctaa agagatgatt ttaaagcatt atagcacgag cagagaaaat
    10741 gcataaaaat cagtcatccg ttaggatgtg tcacaaaaga caccggttag ttcttttgca
    10801 aacttttttt atataatcac agcaattgta tttttggtaa gtgccgcgaa aagtatagag
    10861 tgttttataa attggctaaa aaataacgac tatgttgcga cttttattga gagttttttt
    10921 aataggatca ttatcgatcc ttgtttttcc cgctttgccc gtgcaagcat ttcccattaa
    10981 taggattgag attgagggtc tacaggggat cagtcgtgat acggttctga gttatttacc
    11041 agttagaaca ggacaatctt ttcaatctta tcaatcctct gcggtcatta acgcattgta
    11101 tgcgacagga ttttttagca atgtcacgtt agaagaacaa ggcaattcct tgatcataaa
    11161 agtggttgaa aggccgacta ttagtgaagt tgatattacg ggtaataaag aaattcctaa
    11221 ggataaatta aaacaaattg taaaaaaaat tggtttagtt cgtggacgtt tgttcgataa
    11281 agccacttta gatcgtttta ttgctcagct acggtcgcag tacgacaata taggtaaata
    11341 ttcagcacgg gtaaccccac tcgttacacc acaatctaat aatagagtat cggtacgaat
    11401 tcttatttct gaagggctta ccgtagagat tgccgatatt gatatcgtcg gtaatcatgt
    11461 ttttagtgaa agaacattgc gttccgcctt accattgggc acgcatcatt tttggtcatt
    11521 ttttactaat agtgatcaat atagtcaagc tcgattatcg gctacgttag acgcactaca
    11581 atcttattat atggatcgag gttatcttaa atttaaaata gattctacgc aggttacttt
    11641 aactcccgat agaaaacagg tttatcttat catccatgtc accgaaggtc ctatttacaa
    11701 actcagtggt tatcaactca caggcaatgt catcatttca caaactaaat tgcaaaaact
    11761 tttagcctcg ttgcaaagtg gtaagatatt ttcacgtgaa aaaattgtag cggcggaaca
    11821 aggcatcaaa aaagctttag gtgactttgg ttatatattt gcaaccgtaa atacggttcc
    11881 gcaagttgat gagaaaaata aaaccgtctt tttaactttc tatgttgatc cgggtaatcg
    11941 cgtgtatgta cggcacatca atatatccgg taatctaaaa actcaagatt tagtatttcg
    12001 gcgtttgttg cgccaacaag aagcgagtgt gatttcagaa tccgatatga aggcatcttt
    12061 gagacagctc aatcttagcg gttttcttga aggggagcca caattaatac ccattcctat
    12121 tgccggatat actgatcaag ttgatttgga tatcaatcta aatgaagcgc atgcggcaca
    12181 agctttattt agcttaggtt atggcactaa cggacctgta gtcggtgcat cgctgaacca
    12241 aaataatgtt ttcggaacgg gtaatcaatt aggcttaaat ttcaataata ctcgtgccgc
    12301 aacagtttat agtattagtt ataacaaccc ttattatacc ttggatggga tacaacgcgg
    12361 atacgatctg ttctatcagc gatcgacacc cagtgatttg aatactacga cttacaatac
    12421 caatacctat ggtggtgatc ttcactatag tattcctttt gatgagcgtg gggataactt
    12481 actgattcaa ggtggattac aaagattaca acttaatttg ccacctacta atcaacaatc
    12541 gctggaagta caaaaatttg tcacagaaca tggcgtacaa tttaatcaat ttttatttac
    12601 gttgggttgg ttgcgcaata gcttagatcg catggtattc cctaacagtg ggatctatca
    12661 gactgccaat gcccagctcg ctttaccggt gggtggtcag cctttatact attataaggc
    12721 gaattactca gcggtcggtt atttaccttt taagcataat tttattctgc aaagtcgtct
    12781 aagcttaggc tatggaaatg gttttgcttc tactcgggga ttgccttttt tctccaatta
    12841 ctatgcgggg ggtattggca ccgatgggca ggttagaggt tatgaaatca gttctttagg
    12901 gcctagagat acgaatggtt atcctcttgg aggtaatgtg atgacggtag gtagcttagc
    12961 tttaattata ccgaacccaa tatcggataa attaaggact agtgttttta tcgatgcagg
    13021 taatacttat tctactttag gtgtcactca ttcgaatccc cctccttcta atgcaagagg
    13081 aggtacggcc tcgggaccgt tgcgatattc caccggagta gatgtagatt ggcgagttcc
    13141 ggtttttaat gtaacattaa gctttagtat agcgaaggct ataaatcctc gcccagggga
    13201 tcaaacccaa gtattccaat ttaatattgg aacaggtttt taattttagc ttatttaagg
    13261 agctgataat gaacaaagtt tacttagtat ctatcgtggc gttaatgacg agtctgttgg
    13321 ctatatcggc tcaagcagct gaagtaaaat tagcagtcgt tgatatgcaa gcggtattac
    13381 aaaaagctcc acaaattgcc aaaattaacg aagcactaac ccgccaattt aaaggtcggc
    13441 aagatagtat cgttaaagcg cagaacgagc tacagaaaga agcaagcaat ttgcaaaaaa
    13501 atgcagcagt catgaaagct gacgaacgta atattttaga aaataagctt atgaccgatc
    13561 agaataaagt caaatcgatg atcgcctctt ttcaaagtga tttatctaaa aaacaaagcg
    13621 aatcattaca cagttttagt cagcaattag acggcgtggt tagtaaagta gcggtgcaat
    13681 ccggttatga tttagtcata caaaaaggta gtaccttata tgctaaaaat gatcttgata
    13741 ttacgcaaca agttttagat gctttaaaaa gagcttaaaa gcgctaaaaa gttttttata
    13801 aagcgtagag ttggatatgc agcgtcaaca ttcattacaa gaaattgccc atttaattga
    13861 tgctaatctg aaaggcgatc cagcttgttc ggtcagcggt attatgtcat tgcaaagggc
    13921 actaccggga caaatttcgt tcttagataa tagacgttat ctaaaatatc tagcggccac
    13981 acaagcctca gcggttattc tacgtgaaga atgtttaaaa catgcgccaa gtaatgcttt
    14041 agtggttgcc gatccttatc ttgcttttgc taaagtagct aaattatttg aacgaacctc
    14101 gcaagtcgtt cgcgaaattc atgcaactgc tatcattggc gaaaattctc gtattcatcc
    14161 tagcgtgagc atcgctcctt acgttgtgat aggagccaac acgtgtttag atgaaggtgt
    14221 tgtggtagga actgcgtgtg tgattggcga aaatgtggtc atcggtgccc atacacgttt
    14281 agcctcgcat gtcagtgtgt gtgcggatac gcgaataggc gaacgggtga ttattcataa
    14341 tggtacagtc ataggcagtg atggttttgg tttagccaaa gaaaataata aatgggttaa
    14401 gattcctcaa ttaggaaaag tacaaatagg tcatgatgtc gaaatcggcg ctaatgtcag
    14461 tatcgatcgg ggtgcgttgg atgacaccct cattggtaat ggtgtgaaat tagataacca
    14521 aatacagata ggtcataacg ttcaaattgg tgaaaatacg gctattgcag gatgtactgg
    14581 gatagctgga agtacgcata ttggaaaaaa ttgtatgatt ggcggagggg tttgtatcaa
    14641 cgggcatata gaaattgtag ataatgttta tattacaggc atgtcgagtg tggtgcagtc
    14701 tatttataat tctggagtgt attcttctac gcattcggct caaccacacc gagaatggca
    14761 aaaaaatagc gccaggtttc gccaactgga tcaattggct aaaagattgc gaaaaaccga
    14821 agcattagtg gataagaaat cgatcgttag tgattaaaaa aatagcaata aaaaagaaaa
    14881 gcatacagcg tgggttttta gcaaatcgca acataacaaa aattcaagtg cggagtatat
    14941 gctattgaga agaccaagta ttttttttta gctcaatatg gatacttatt gaggaacgga
    15001 gtgcagtggg aagtacctga atacccgaaa taattatcca acgaagaata aaacaaaaga
    15061 tgaaggtcct gtaatagaaa aaatagtagg taagaaattt atgagtgatg ttatggatat
    15121 ccaagaaata ctaacttatt tgccccagcg ttatcctatt ttaatgatcg acaaagtcat
    15181 ttcaataatt cctggtaaat cgatagtggc tataaaaaat gtaactgtta acgaacctta
    15241 ttttttaggc catttccccg gtaatcctat tatgcccggc gtacttattt tagaaacgat
    15301 ggcgcaagcg acaggtattc ttgctttgca tgcgaataga gcaaataaag aaggtttttt
    15361 atatcttttt gcgggtattg atgacgcccg ttttaaacga cctgtcgtgc cgggagacca
    15421 gttattaata gaagctgaag ttatcaaggt aaaagggaat gtttggaaat gcaaagtcac
    15481 agcaaaagta gacagtgagc tggcttgtga agcaacgctc atgggtgctg ggagaaaatg
    15541 ctaactatga tacatgcgct cgctattatt gatcctgctg caaagctaag tcttgatgtg
    15601 actgttggac cttggagtat tattggacct gaggtagaga taggttctgg tactatcatt
    15661 ggttcccatg ttgtattgaa gggccctaca cgtttaggcg cacataacaa aatttattct
    15721 ttttcttcga tcggcgatga tcctcaagat aaaaaatatc gaggagaaaa aacctatcta
    15781 gaaataggcg atcataatgt tattcgcgaa tattgcacga taaatcgtgg cactgcccaa
    15841 gataaaagtt taactaaaat tggacaccac aatcttttta tggtgggttc tcatattgca
    15901 catgattgtg tcattggtga tcatgctatt tttgtcaata acgtggcttt agcaggtcat
    15961 gttaccatcg gaaactatgc tattttaggt gcctatagtg cggtgcatca attttgtcat
    16021 attggtgatc atagttttat tgctgcttca agcatggtgc gacaaaatgt tttgccttat
    16081 attttggtag aaggtgggca tgaggcccgt gcttgtggtc ttaataaaga aggtttaaga
    16141 agaaatggtt tcaccgatga agcgattagt agcttacgtt gtgcttataa actcattttt
    16201 cgtaaaaatt taaccgtgga acaagcctta gaggaattaa aacccctaga gctcaattct
    16261 cctcaggtaa gattaatggc agcagcactt aaaaattctg aacgtggcat cattcgttaa
    16321 acttcctatt cgtattggta tcgtagtcgg cgagacgtca ggtgacttgt tggctgccga
    16381 tctttgcaaa gaattaaaac gtagacaaat tccatttagt gtttcaggaa ttgcaggtcc
    16441 tgctctgcag caagagggcg catactcctt atatcctatg gaacgcttat ctgttatggg
    16501 tataggtgag atctttagac agttgccgca gctgctgcgt tgccgtcgag aaatgactga
    16561 atattttata aaccaacctc ctgacgtatt tattggtgtt gatgcccccg aattcaatct
    16621 agatttagaa aaaaatttga aaaaacaggg gatacgtacc atacattatg ttagtcccag
    16681 tgtttgggcg tggcgtcgcg ggcgattaaa aaaaattgcc aaagcagtta atttaatgct
    16741 atgccttttt ccttttgaaa aatattttta tcagcaacat cgaattcctg tgcaatttgt
    16801 tggccatcct agtgcagatg aaatcccatt aactatcgat agtttagttg cccgtaaaaa
    16861 tttgggctta tccgaatctt cactcatcgt tgcgatactg cctggcagtc gtcgtaatga
    16921 aattaattat ttgggcacat tatttcttca gacagccatg cgttgttatc agcaaaattc
    16981 taagcttgtt ttcgttttgg ctgccgttaa tgaagaaagg gagcaacaat ttattaaatt
    17041 ggctaagcaa ataacaccga ctcttccttt ccgcattata cgcgctcaat ctcgtcaagt
    17101 aatggctgca gcgaatgtgg tattgttagc ctctggcaca gcaaccttag aagcgatgct
    17161 attaaaaaaa ccgatggttg ttgcttatag aatgagtaga ttatcctatt ggatggcaaa
    17221 gcttttaatt aaagtggatt atattgcttt acctaattta ttagctaaga aattattggt
    17281 tccggaattt attcaaaaaa aagctaacgt tgataattta tcacaagcag ttttttatta
    17341 tttgaacaat ccagatattg tgagtaaact agaaaaagaa tttttagtgc tccatcaaca
    17401 gttacgttgt cacgcaagta aacaagcagt ggatgcaata ttaaaaattt taaatacgca
    17461 cgtacgcgcg tctaattaaa atagtttttc tagatgtgat ttaatttttt taataagctt
    17521 ctgtcatcat ggaaaagcaa ttgatatact ctcagaaatt ggatttttgg caaggcgtcg
    17581 taaaaatgag caaccggagt gtattaatat acatgaggat tgcaaattga gcgacaacac
    17641 agaaaaaaat tcaagtgcga agagtatagc aggtgttgac gaagcaggac gtggcccttt
    17701 agccggtcca gtgtttgcgg ccgcggttat tttgaatagc aaaaaatcca ttgcgggttt
    17761 agcagactcg aaacaattaa ccgcacaaaa acgtgagtat cttgcgaaaa aaattcaaga
    17821 agaagcaaaa gcctgggcgg ttggtcgtgc tgaagtggaa gaaattgatc gcttaaatat
    17881 ttttcaagcc agtttgttgg ctatgcaacg cgctgtgtgt gcattagcat taataccgag
    17941 cttagtctta gtcgatggga aatattgtcc taagctaaat tatccaacca aagccattat
    18001 taaaggcgat gaaaaaattg ccgtcattag tgcagcctct attttagcga aggttcatcg
    18061 tgatgccagt atggtattgt tagatgccga atatccaggt tatggtttag cacaacataa
    18121 aggttatacc acccagcaac atttacaggc tttaaaaaaa ttaggtccca gccctatcca
    18181 tcggcgctca tttgcacctg ttcgacaata tgagctaatg gtttaagcta tatttcttgt
    18241 tttgagccag atgatgatgc tcctccctat tttttttagt gctttggtac aaaggataag
    18301 ggctagaact aacctttgtt cttagggggt tgttattttt agaggttgtt gctaaaaaag
    18361 aaacagtatt ttcagggata gtaagatggt tagtctctgt gacggagtta tttaatttgt
    18421 tgttactaaa ccaggtattg cgtatctgct gtatcagtgc cctaaaccag ttaacaattt
    18481 tttccattag acttttcttt atgggattat tgcttagatt ttcattgacg gggtctttat
    18541 tttcataagt ggatgattga tcgttatgac agctattggg ataatttata aattcttcag
    18601 cgtcaaaaaa tttatcttct tcgtcatctt cacaggatag ataatcatcc ctatctgata
    18661 cagtcctatt gtttatttca attaatcttt ttttggccat atttttatga tacgtattta
    18721 gtttctcctg tagcatagga atatcgttat tgagcaacgc tttttttaac tccccgcagt
    18781 gggtgccatt aagttttaaa aatgcgttgg ctaaaaaggg atagctggca ttagcgacat
    18841 taggaaagta attgtttatc agtgtttcag ttattttgac taaatccgaa ttttcatcta
    18901 atgtcgattc caaaaaatga cctaaattat ctaaaaaaat attaaacttt agtttagtga
    18961 ctgacgtaaa ttgctctaaa atgcgcgtat gaagtgtcag tttccaggag gacagtttag
    19021 gtataaaagt aaaataagtc agtttactaa aatctataaa ttcactcagt tgctttttaa
    19081 tctgattagg tgttaaggat gatttactct caagattaat ttttgtaaca aactcgcttg
    19141 ttttgttttg atagtttgga ttaattaacc cttgaataac ttcgggagta agttgttgta
    19201 ctaaggtatt ctcttgctgt agtttggtgt tgatatgcgt taataattca tccgtagtgg
    19261 tttctggtga aatgaattcg gattggtaaa aaccgcatga gtggttaatg ctaaatgttt
    19321 tttcgagtat ctgataagtt tcttggatgg aataggttga aatcagactg tttggcattt
    19381 aacaaatcca ttacttaatt atttatagta aaaaattata cgttatattt atgtttatca
    19441 ccatcatgta tcatctatat agtttctaag gttacgtagg aataaacaga aaaattagtg
    19501 ttatatggtt aatttcttta ccaattaatg gtatactaga cctagtctac tttgataaaa
    19561 aagataaatt aacttaaaca attaatttat ttcagagtgc ttaatttttc tagaaaaata
    19621 tttaaaaatt tttagtgctt gacagaaaag atgtatgagg tagaattcgc gagctcttga
    19681 gtttttggct taagggtgc
//
LOCUS       379                    25587 bp    DNA     linear   BCT 10-MAR-2016
DEFINITION  Candidatus Rickettsiella isopodorum strain RCFS May 2013, whole
            genome shotgun sequence.
ACCESSION   
VERSION
DBLINK      BioProject: PRJNA314882
            BioSample: SAMN04544940
KEYWORDS    WGS.
SOURCE      Candidatus Rickettsiella isopodorum
  ORGANISM  Candidatus Rickettsiella isopodorum
            Bacteria; Proteobacteria; Gammaproteobacteria; Legionellales;
            Coxiellaceae; Rickettsiella.
REFERENCE   1  (bases 1 to 25587)
  AUTHORS   Chandler,C. and Wang,Y.
  TITLE     Comparative genomics of Rickettsiella
  JOURNAL   Unpublished
REFERENCE   2  (bases 1 to 25587)
  AUTHORS   Chandler,C. and Wang,Y.
  TITLE     Direct Submission
  JOURNAL   Submitted (10-MAR-2016) Biological Sciences, SUNY Oswego, 30
            Centennial Dr., Oswego, NY 13126, USA
COMMENT     Annotation was added by the NCBI Prokaryotic Genome Annotation
            Pipeline (released 2013). Information about the Pipeline can be
            found here: https://www.ncbi.nlm.nih.gov/genome/annotation_prok/
            
            ##Genome-Assembly-Data-START##
            Assembly Date          :: 2016
            Assembly Method        :: SOAPdenovo v. 2
            Genome Representation  :: Full
            Expected Final Version :: Yes
            Genome Coverage        :: 1000.0x
            Sequencing Technology  :: Illumina HiSeq
            ##Genome-Assembly-Data-END##
            
            ##Genome-Annotation-Data-START##
            Annotation Provider               :: NCBI
            Annotation Date                   :: 03/14/2016 17:54:59
            Annotation Pipeline               :: NCBI Prokaryotic Genome
                                                 Annotation Pipeline
            Annotation Method                 :: Best-placed reference protein
                                                 set; GeneMarkS+
            Annotation Software revision      :: 3.1
            Features Annotated                :: Gene; CDS; rRNA; tRNA; ncRNA;
                                                 repeat_region
            Genes (total)                     :: 1,330
            CDS (total)                       :: 1,284
            Genes (coding)                    :: 1,245
            CDS (coding)                      :: 1,245
            Genes (RNA)                       :: 46
            rRNAs                             :: 1, 1 (16S, 23S)
            complete rRNAs                    :: 1, 1 (16S, 23S)
            tRNAs                             :: 40
            ncRNAs                            :: 4
            Pseudo Genes (total)              :: 39
            Pseudo Genes (ambiguous residues) :: 0 of 39
            Pseudo Genes (frameshifted)       :: 2 of 39
            Pseudo Genes (incomplete)         :: 36 of 39
            Pseudo Genes (internal stop)      :: 2 of 39
            Pseudo Genes (multiple problems)  :: 1 of 39
            ##Genome-Annotation-Data-END##
FEATURES             Location/Qualifiers
     source          1..25587
                     /organism="Candidatus Rickettsiella isopodorum"
                     /mol_type="genomic DNA"
                     /strain="RCFS May 2013"
                     /isolation_source="Rice Creek Field Station"
                     /host="Trachelipus rathkei"
                     /db_xref="taxon:1225476"
                     /country="USA: Oswego, NY"
                     /collection_date="May-2013"
     gene            complement(520..1311)
                     /locus_tag="A1D18_00385"
     CDS             complement(520..1311)
                     /locus_tag="A1D18_00385"
                     /inference="COORDINATES: ab initio prediction:GeneMarkS+"
                     /note="Derived by automated computational analysis using
                     gene prediction method: GeneMarkS+."
                     /codon_start=1
                     /transl_table=11
                     /product="hypothetical protein"
                     /protein_id="PRJNA314882:A1D18_00385"
                     /translation="MSQELISDQGKLVRAELDMQIMTAKAYPRNPDDFIQFATQLATQ
                     DEETAQSCFYCLSRKSKDGRVTEIKGASIRLAEIAAASWGNLHAASRIVENDGKAITA
                     EGVAWDLERNVRISSQVKRSITTNSGATYGQEMQVLTGNAASAIALRNAIFKVIPKAL
                     IDRVYEKAVHYAVGDQKTLNNRRSVVFERFRKLGVGHTKIFRFFNKNSIEEFTLADLE
                     NLIGIGTSIKEGWLEIDKAFVLDEETTPLNVEERVKNLLNNETKN"
     gene            complement(1326..2156)
                     /locus_tag="A1D18_00390"
     CDS             complement(1326..2156)
                     /locus_tag="A1D18_00390"
                     /inference="COORDINATES: ab initio prediction:GeneMarkS+"
                     /note="Derived by automated computational analysis using
                     gene prediction method: GeneMarkS+."
                     /codon_start=1
                     /transl_table=11
                     /product="hypothetical protein"
                     /protein_id="PRJNA314882:A1D18_00390"
                     /translation="MLKIIASEKIINPGIYNLSPEAYHQGPGISRSGLMAFKRSPYHY
                     WYKHLNPDYISEPATPAQILGNALHTYILEPDEFEKRYFVVPKFNKVTKEGKERWQKI
                     KSELGKKETLSIHQYQTLQHMAASLKKNKLALQLIEKAEIEQSLYWTDPDTGILCKCR
                     PDILRNNLVCDLKTAQDGCPRSFQYAAFDYGYYIQAAMIQEALKHLKQKIIKDFLFLV
                     IEKSPPFVISVYQLDQTSLEQGRYEFKTLLRRYQQCLETNDWPSYEIQEISLPRFAYT
                     "
     gene            complement(2134..2613)
                     /locus_tag="A1D18_00395"
     CDS             complement(2134..2613)
                     /locus_tag="A1D18_00395"
                     /inference="COORDINATES: ab initio prediction:GeneMarkS+"
                     /note="Derived by automated computational analysis using
                     gene prediction method: GeneMarkS+."
                     /codon_start=1
                     /transl_table=11
                     /product="hypothetical protein"
                     /protein_id="PRJNA314882:A1D18_00395"
                     /translation="MANLPNLVPHKALGNMTYSGNAKPYMNNKNKPLWDDFHSLIEQA
                     VVHQKASLYTDLNKEMKWALGIAALRENKERVIDAEFGNLNGLVADILETKGSPQSLY
                     KLYEHLVAVLIETHPMHDAHVAYCINHALEKEEDKQACYAAEEAQNKGGFYAEDHSF"
     gene            complement(2606..2941)
                     /locus_tag="A1D18_00400"
     CDS             complement(2606..2941)
                     /locus_tag="A1D18_00400"
                     /inference="COORDINATES: ab initio prediction:GeneMarkS+"
                     /note="Derived by automated computational analysis using
                     gene prediction method: GeneMarkS+."
                     /codon_start=1
                     /transl_table=11
                     /product="hypothetical protein"
                     /protein_id="PRJNA314882:A1D18_00400"
                     /translation="MSKLISQYPDIKKYVSDYLSRINYLVKDLYKLKDKLTEVLFSIE
                     TQACHCSSLLDKGDTPLATLKDALKELPSRYDNKFCFLEEFSFYLPNHIKLLNESYKA
                     YSDAEVLHG"
     gene            complement(2934..3257)
                     /locus_tag="A1D18_00405"
     CDS             complement(2934..3257)
                     /locus_tag="A1D18_00405"
                     /inference="COORDINATES: ab initio prediction:GeneMarkS+"
                     /note="Derived by automated computational analysis using
                     gene prediction method: GeneMarkS+."
                     /codon_start=1
                     /transl_table=11
                     /product="hypothetical protein"
                     /protein_id="PRJNA314882:A1D18_00405"
                     /translation="MANVILDQFVHLKQPASDYLSQVYQISFKLNDLIEALKDLVSLI
                     QEYTKSSHNLLDKGQISVKDFEDLNLCQITGIKHLRQAAKDIEAFNGFEIYSKALEKR
                     EVAHV"
     gene            complement(3376..3558)
                     /locus_tag="A1D18_00410"
     CDS             complement(3376..3558)
                     /locus_tag="A1D18_00410"
                     /inference="COORDINATES: ab initio prediction:GeneMarkS+"
                     /note="Derived by automated computational analysis using
                     gene prediction method: GeneMarkS+."
                     /codon_start=1
                     /transl_table=11
                     /product="hypothetical protein"
                     /protein_id="PRJNA314882:A1D18_00410"
                     /translation="MPKLVKKSEKATLVIEMPKEMWEQLRWLSFNTKVSMSEICRKGI
                     EKTLKENLKKFPTPPA"
     gene            3646..3861
                     /locus_tag="A1D18_00415"
     CDS             3646..3861
                     /locus_tag="A1D18_00415"
                     /inference="COORDINATES: ab initio prediction:GeneMarkS+"
                     /note="Derived by automated computational analysis using
                     gene prediction method: GeneMarkS+."
                     /codon_start=1
                     /transl_table=11
                     /product="hypothetical protein"
                     /protein_id="PRJNA314882:A1D18_00415"
                     /translation="MLLEKIEKSINLKALKEDFRKIGVNFITAGVVGVFINHYVGIDF
                     WTMSLTSASLTTIGAISLYLGLRKNKQ"
     gene            4085..5107
                     /locus_tag="A1D18_00420"
     CDS             4085..5107
                     /locus_tag="A1D18_00420"
                     /inference="COORDINATES: ab initio prediction:GeneMarkS+"
                     /note="Derived by automated computational analysis using
                     gene prediction method: GeneMarkS+."
                     /codon_start=1
                     /transl_table=11
                     /product="hypothetical protein"
                     /protein_id="PRJNA314882:A1D18_00420"
                     /translation="MIIFFFLNQNKYNKENKKCLKKKQRANHDSAWKDILDAYFKEFM
                     EFFYPEIAEKIDWITPYESLDNELQSITTDAMVGKTFVDKLIKVKSLEGKQEVVLIHI
                     EVQGKKEDEFSKRLFQYYCKLFTKYDQSILTLAILTDNNQGWHPTDYQRNVFGYSVLT
                     FNFKTHKLLEYHDKKQDLEISSNPFAIVVLVHLIFLETKKDPKARFLMKLRLTRLLYD
                     RGRGRDYVINLLKVIDWALVIPKDLELEYKEKLHELEEEKNMSYVTSFEKSAIEKGLQ
                     QGLQQGLQQGLQQGREEGREEGEYLKATIIAKKLIAQGRSIQYIQDLTNLSENEIINL
                     IELEKA"
     gene            5204..5410
                     /locus_tag="A1D18_00425"
     CDS             5204..5410
                     /locus_tag="A1D18_00425"
                     /inference="COORDINATES: ab initio prediction:GeneMarkS+"
                     /note="Derived by automated computational analysis using
                     gene prediction method: GeneMarkS+."
                     /codon_start=1
                     /transl_table=11
                     /product="hypothetical protein"
                     /protein_id="PRJNA314882:A1D18_00425"
                     /translation="MTLTTEQQQFEENFKRGIEEGGRNCALKIAKRMLAMRNDPEFIT
                     FVLHSFIKKITGLSRQDLLELEES"
     gene            5935..6921
                     /locus_tag="A1D18_00430"
     CDS             5935..6921
                     /locus_tag="A1D18_00430"
                     /inference="COORDINATES: ab initio prediction:GeneMarkS+"
                     /note="Derived by automated computational analysis using
                     gene prediction method: GeneMarkS+."
                     /codon_start=1
                     /transl_table=11
                     /product="hypothetical protein"
                     /protein_id="PRJNA314882:A1D18_00430"
                     /translation="MFSLFKLVNRFSFANIKSDRRFFSEISKNIVLTKSNFSMRSLKI
                     FEFKEILSNWAVKEGWNPGKHEYLPFYLTSLNGHKGLFLNERIIASLSTVRYSKDLAY
                     LGIYIVDPNFREQGLGQILVKATLEELTDCSLIGINAVQQQVSNYQRKYGFTSFHINS
                     RWTGEFKMQPNFALRCSEMDIKIVGRERLDINELIDYDASIFSVPRVKFLRKWIEMPE
                     SYLLAAIKNEKICGYGVISKCRQGYKIAPLFANDKEIAQKLYASFAYFLQEKQAIVQL
                     DVPENNQTAVKLATQLGFYKTFETTRMYKSKEPLIEKPSNSNVYAITTLEIG"
     gene            6961..8784
                     /locus_tag="A1D18_00435"
     CDS             6961..8784
                     /locus_tag="A1D18_00435"
                     /inference="COORDINATES: ab initio prediction:GeneMarkS+"
                     /note="Derived by automated computational analysis using
                     gene prediction method: GeneMarkS+."
                     /codon_start=1
                     /transl_table=11
                     /product="hypothetical protein"
                     /protein_id="PRJNA314882:A1D18_00435"
                     /translation="MFVSLMSLIKKNCLLNPKNPALSFKGQVYSYHELTQRANQLAYY
                     LKSKGVKKNTVVAIISKNYLERIISIIALWKLGVAYLPIEPSYPLTRINFILDDSNVS
                     FAILDKKNEESIFFNAKHIVSILLEEDSNKIASFPTNDFPDYSELTDIAYIAYTSGST
                     GNPKGAIVTQSNIASIYHAWEEVYKLSYTDRHLQIANFGFDVCTGDIIRALGSGSQLV
                     ICPPEIVLQPEKLYELLISNAINVAEFTPTVLRKLITYLDQKGLNLHFMRLLICGSDS
                     WSLKEYKYFKSFLSSKARLINSYGTTETTIDSAYFELNNQAEAFDDRLSVPIGRPFPN
                     SMIKILNEKFEYCPPGVQGEIYIGGHGVSRGYLNRPDLTKEKFIELTLKDNEKTIFYK
                     TGDLGYFFPDGNIYFSGRIDDQIKVMGYRVGLFEIENIINSYPSIQKIVVTTHPILKS
                     EEKFLIAFIIYNSHFRVNDFMFFLKENLPSYCIPNFYLPVSSFPISQHGKLDRKKLCS
                     ELIDKKNDITYFQDECKKKSSITKNVEEKLIKILQSIFNVYNLKAIEHYFFNLNNNYL
                     LQVRFLKEIELHCNLKLDQNDLIAIHTADDLKKFVEKIANK"
     gene            8886..10544
                     /locus_tag="A1D18_00440"
     CDS             8886..10544
                     /locus_tag="A1D18_00440"
                     /inference="COORDINATES: ab initio prediction:GeneMarkS+"
                     /note="Derived by automated computational analysis using
                     gene prediction method: GeneMarkS+."
                     /codon_start=1
                     /transl_table=11
                     /product="hypothetical protein"
                     /protein_id="PRJNA314882:A1D18_00440"
                     /translation="MPEKNYLEYLKKVTLQITGDTFSETASVQDYIDNLINYFTNIIY
                     SMPNNVYWLDKNCVLRGGNDNLAKQLNLKSGAELVGLTYEQMAQAANLPTQAFEPFRT
                     TEVEVMKTGVPSIDKEEPPIEADGKIFYYLSNKTPLRNRKGEIIGVVGISTDITKLKE
                     TESALQIALGKAEVASKAKIEFIMNMSHDLRTPLAGIISLSSLQAEDASSARDQQYGE
                     WIQSAGEQLLELLNSVIEVTAAEHQIESVKKENINLQQFAEELQALMQPAVVAKGLEF
                     QINLGSLLPIVVTDRIKLKRIILNILSNAVKFTKQGKISLEINALMTKKDKAKIEILI
                     ADTGIGIAKDKIDKIFDRFYRAHPSYKAEYAGYGIGLFLVKKATKLLGGKIKVSSEEG
                     KGSCFSLEFVFPIFHGTIDKKSHSEIEHPRQPLGLEIKGAVLVAEDNALVLYAVKNIL
                     TKLGYEVIAVTEGKAALHALQTQSFIWALLDIGLPDLDGTEVAQRYRQWEQVNKKNHL
                     PIFALTAHAEKNIKDKCNEVDFDEVLKKPFTEKDMQTIKKFLNK"
     gene            10732..14100
                     /locus_tag="A1D18_00445"
     CDS             10732..14100
                     /locus_tag="A1D18_00445"
                     /inference="COORDINATES: ab initio prediction:GeneMarkS+"
                     /note="Derived by automated computational analysis using
                     gene prediction method: GeneMarkS+."
                     /codon_start=1
                     /transl_table=11
                     /product="hypothetical protein"
                     /protein_id="PRJNA314882:A1D18_00445"
                     /translation="MITRSFLQSHEDQEPFIFSEDLDEQNDGFQELSQEDEPLESRSD
                     LISIQKKSFLSYLVRGWHSAHLITRLAWWGIKHKSEVISDSLEDKTSTRLFWLAGEGI
                     PLESWSRARWAYRIKNFIDSADFILSEMGAILLASLLLHDLMSYSLFPEERCSTSLPD
                     ILDGTAKNQISWTYHFGSDVIHEAAYWTWLGAILIPSMLGLSSVFLRNKQLRILETQD
                     VIRSIEVALINLDKESLTFRDACLSLLPMSRLSRTLNQVKFILLWDGRKDNDQSLLIS
                     LHLKAALVNNLIELTESNYFLIRYRAMQLLAQVAASFHSENLNRFIEDPVHKAGLAQL
                     RETILAKLRKEPINEASTRQTLAELEAACAQPISFEEMEGGALLEDRQRRGMARYFRW
                     TLGDDTRATTQLFWIPSLLISAVTFYSVSRYLELIVKKLIDIAYYFHDKSVCENKGSY
                     FKFLIQSERYECVACDWPFVNYQNSLTAQTCLEGLLQRKMAPREVGYYLSQLPSVPGI
                     NRVDLSQQDWSNWPVSEWEKFLLALEPMLSVPLELFNASGIVTEDNNENPTPTVQHIL
                     ALTQLLTQINVTQFDISHQRLTQESFSLLLESFAYQSLNALYLMDANMTDISVSYLSE
                     LIASGFNLSDLHLAKNQIGDSGITQISQVLPNSSLRVLNVAHNLFSDLGLQKLGLGIQ
                     QSFLQSLDLSSQLLSVNGLRLFSDALKGNSSLSRLRLSHTGLADEHLSALQNCLENLE
                     FLDVSDNSLNSKAIQFILSVSQQNLKMLIVNNNDLDEEASLLIAQELPMTSLEHLDLS
                     KNYLREGFKNIIRVLPNSRLLSLVCEDCDLDDKAIAELTQVFSNDTLLLQSLNLNKNK
                     ITNQTLLNWLEVLPNTSLRQLHFNNNQISNSYESAPLLAQGLTKTNLTVLDLSSNRLD
                     RNFFNELAPLLNQSSLQQLSLSDNKLETGSLKHFSEALVQLHCHRQDLNAPHLSRQEK
                     RVFYPMKRNTDLNQLGIVNTDTDSSTLRGFCRVAASLPDVHFLESNHMTQLDWRTCQL
                     LPANSKLVTPLEQAQGSLSNQTQSIRSKALVLGSPFLMSLLCAGGILCALVLFYGAYR
                     ASRSTYRFFRPAPSIARSESEENSVHPNLRRSSF"
     gene            14149..25587
                     /locus_tag="A1D18_00450"
                     /pseudo
     CDS             14149..25587
                     /locus_tag="A1D18_00450"
                     /inference="COORDINATES: ab initio prediction:GeneMarkS+"
                     /note="incomplete; too short partial abutting assembly
                     gap; missing stop; Derived by automated computational
                     analysis using gene prediction method: GeneMarkS+."
                     /pseudo
                     /codon_start=1
                     /transl_table=11
                     /product="hypothetical protein"
BASE COUNT     8385 a   4518 c   5009 g   7675 t
ORIGIN      
        1 tttttctgaa atgagggaga taaataatta acacgtgaat tgagttgttt tgcagtaaga
       61 gtttttaccc cttcttggag taagcagtat tctgctaggg tattgaaaaa ttgcctttct
      121 tgaaaggtac atttgcgccc taggctttct cgcgctaagc tgctatcagc catttcaact
      181 ctccgaagtt gtgatggtta gcattacctc ggtatttgtc gtacctaggt aacgtgaggg
      241 cgtacttttt agtacgcctt tttttattcg tattagccct attctaaaga gatagaaaat
      301 ataaagatat gatgctaaaa actgtgattt tcctttaaaa aaggaatgtt tactaaaaaa
      361 taagttatta ctattttttt gtatcctgaa tttgcatagg acagtaaaag gctttaagct
      421 tgatttaacc attgtcgggt cactccgatt gtggccaggc accggtagag tggtgataca
      481 ctctaccggt gtccccttaa cggggttggc ggttaggatt tagttttttg tttcattatt
      541 aagtaagttc ttgacgcgct cctcgacatt aaggggcgtt gtctcctcat ctaagacaaa
      601 ggctttatca atttccaacc aaccttcttt gatcgatgta ccaataccga ttaaattttc
      661 taaatcggct aaggtaaatt cttcgataga atttttatta aaaaaacgaa agattttggt
      721 atgacccaca cctaactttc taaatcgttc gaaaacaaca cttcgacggt tatttaaggt
      781 tttttgatcg cctacggcat agtgcacggc tttctcataa actctatcga tcagtgcttt
      841 aggtatgact ttaaagatgg catttcttaa tgcaatggca ctggctgcgt tacccgtaag
      901 cacttgcatc tcttgaccat aagtagcacc gctgttagtt gtaatacttc gtttaacctg
      961 actgctaata cgaacattac gttccagatc ccaagcaaca ccttcagcag taattgcttt
     1021 cccatcgttt tcaacaatgc gactggcagc atgaagatta ccccaactag cggcagctat
     1081 ttcagctaaa cgaatagagg cgcctttaat ttcggtgacc ctaccatctt tgctttttct
     1141 gcttagacaa taaaagcaag attgtgcagt ttcttcatct tgtgttgcta attgcgttgc
     1201 aaactgaata aaatcatcag ggtttctagg ataagcctta gcagtcataa tctgcatatc
     1261 caattcagcg cgaactaact taccttgatc gctaattaat tcttgactca taattattct
     1321 ccaatttaag tatatgcaaa acgaggcagt gaaatttctt gtatttcata agatggccaa
     1381 tcattggttt ctaaacattg ttgatagcgc cttaatagag ttttgaattc atagcgccct
     1441 tgttccaaag aagtttgatc taattgatag acggagatga caaaaggcgg agatttttca
     1501 ataaccaaga agaggaagtc ttttattatt ttttgcttta aatgttttag agcttcttgg
     1561 atcattgcgg cttgaatgta atagccataa tcaaatgcag catattgaaa cgatcgtgga
     1621 cacccatcct gagctgtttt tagatcacaa acaagattat tacgcaaaat atccggtcga
     1681 catttacata aaatacccgt atccggatca gtccaatata aagactgttc tatctctgct
     1741 ttttcaatta attgtagcgc tagcttattc ttcttaagac tggctgccat gtgttgtaga
     1801 gtttgatatt gatggatgga taaggtttct ttcttaccta attcagattt gatcttttgc
     1861 caacgttctt ttccttcttt ggtgacttta ttaaacttag gaacgacaaa gtatcgtttt
     1921 tcaaactcat ccggttctaa tatgtaagta tgtaaggcat tacctaaaat ctgagccggt
     1981 gttgccggct cagatatata atctggattt aaatgcttat accaataatg ataaggggat
     2041 cgcttaaacg ccatcaaacc gctacgactt attccagggc cttgatggta agcttcaggt
     2101 gataggttat agattcctgg attaatgatt ttttcagaag ctatgatctt cagcataaaa
     2161 gcctccttta ttctgtgcct cttcggcggc ataacaagct tgtttgtctt cttctttttc
     2221 tagcgcatga ttaatgcaat acgccacatg ggcatcatgc atggggtggg tttcaattaa
     2281 aacagcgaca agatgttcat aaagtttata taaactctgt ggggaacctt tagtttctag
     2341 aatatctgca actaacccat ttaaattgcc aaactcagca tcaataactc gctctttatt
     2401 ttctcgaagt gcagcaatgc ctaaagccca tttcatttct ttattgagat cggtataaag
     2461 agaagctttt tgatgaacaa cggcttgttc aatcaaggaa tgaaaatcat cccaaagcgg
     2521 tttattttta ttattcatat aaggcttagc attaccagaa taagtcatgt tgccaagtgc
     2581 tttatgtggt actaaattgg gtagattagc catgtagcac ctccgcatca gagtatgctt
     2641 tgtaactctc atttaagagt tttatatggt taggtaaata aaagctgaac tcttctaaga
     2701 agcaaaattt attatcgtat ctggatggta attctttaag tgcgtcttta agtgtagcta
     2761 aaggagtgtc gcctttatct aacaagctac tgcagtgaca agcttgcgtt tcgatactaa
     2821 acaaaacttc agtgagttta tctttcaatt tgtataagtc tttaactaaa taattgattc
     2881 gggatagata atcactgaca tactttttta tatcgggata ttgactgatt agtttagaca
     2941 tgtgccacct cccgtttttc taaagctttt gaatagatct caaagccatt aaaagcttca
     3001 atatctttag cggcttgtcg aaggtgttta attccggtta tttggcaaag atttaaatct
     3061 tcaaagtctt taacggatat ctgtccttta tcaagtagat tatgtgagga cttcgtatac
     3121 tcttgaataa gagatacaag atcttttaat gcttctatta aatcattgag tttgaaagaa
     3181 atttgataaa cctgtgatag ataatcactt gcgggttgtt ttagatggac gaattgatct
     3241 agtatcacgt tagccatgat ttactcctgt ttagtagatt gtggttagct ggtagtcaga
     3301 attacgagtt ctgattatca gcgctataat tttttaccta tagtcctagt attataggat
     3361 tctagtgcta tactgtcaag caggaggagt aggaaatttt tttaaatttt cttttaatgt
     3421 tttttcaatt ccttttctgc atatttctga catgctaact tttgtattga atgatagcca
     3481 tctaagttgt tcccacattt cttttggcat ttctattacc aatgttgctt tttcactttt
     3541 tttaactaat ttaggcacta atttaatccc ctagacttat agaactctag tagtatatag
     3601 tatgtatgtt attaataaaa ataatacaga ttataaggaa ttggaatgtt attagagaaa
     3661 atagagaaat ctattaatct aaaagcccta aaagaagatt ttagaaaaat cggggttaat
     3721 tttatcacgg caggcgttgt cggagtattt ataaaccatt atgtgggcat agatttttgg
     3781 actatgtctt taacctctgc gtcattaaca acaataggtg caatatcttt atatttagga
     3841 ctgaggaaaa ataaacaatg aaaatatttt tatcattctt accaattatt atagctgctt
     3901 gtgtaatagg atttggcgct atattaatta ttgacgatga aattagacat tcaaaatctc
     3961 ctaaaaagaa aaatatataa ttggccacta agtttttttg aaaagactta tttatctaat
     4021 ggactaataa agagataata tcatattcaa aatatcgatt aattattacc gttttagaca
     4081 tgtcatgata atcttcttct ttctaaatca gaataagtac aataaggaaa ataaaaaatg
     4141 tctgaaaaaa aaacaacgag caaatcacga ctcagcttgg aaagatattt tagatgctta
     4201 ttttaaagag tttatggagt ttttctatcc agaaatcgca gagaaaattg attggataac
     4261 gccttatgaa tctttagata atgaactaca gtctattacg accgatgcaa tggttggtaa
     4321 aacttttgtt gataaattaa taaaagttaa gtcactagaa ggaaaacaag aggttgtatt
     4381 aatccatatt gaggtccaag gaaagaaaga agacgaattt tctaaacgat tatttcagta
     4441 ttattgcaaa ctttttacaa agtacgatca atcaatttta accttagcta ttctgaccga
     4501 taataatcaa ggttggcatc caacagacta tcagcgcaat gtatttggct attcagtgtt
     4561 aacctttaat tttaaaactc acaaattact tgagtatcat gacaagaaac aggatttaga
     4621 gatttctagt aatccttttg caatagtcgt tttagtccac ctcatcttct tagagacaaa
     4681 aaaagatcct aaagctcgat ttcttatgaa gctacgatta actcgactgt tgtatgatag
     4741 gggacgtggg cgagattatg taataaattt gctcaaggtg atagactggg cgctagttat
     4801 acctaaggat ttagagttag aatataaaga gaaactccat gaattagaag aggagaaaaa
     4861 tatgagttat gtgacaagtt ttgaaaaatc agccatagaa aaagggcttc aacaagggct
     4921 acagcaaggg ctacagcaag ggctacagca aggccgtgaa gaaggtcgtg aagaaggtga
     4981 ataccttaaa gctactatta tagctaaaaa gcttatagct caaggtagat caattcaata
     5041 cattcaagat cttaccaatt tatctgaaaa tgaaataatc aacttaattg aattagaaaa
     5101 agcctgacct ctaaaagagc tagaatgaga gtttatgagc tacataacta gtatggaaaa
     5161 gttaagccat agaggaaggc ggccttcaac gaggaaggca attatgaccc taacaacaga
     5221 acaacaacaa tttgaagaaa attttaagcg cggcattgaa gaaggcgggc gcaattgcgc
     5281 tttaaagatt gccaaaagaa tgcttgctat gagaaatgat ccagagttta ttacttttgt
     5341 tttacatagt tttattaaga aaattactgg cctttctaga caagacttac ttgagctcga
     5401 agaatcttaa agatctatat ctgatttggt tttaattcaa cttgaaaatg tctaattttc
     5461 cataaatcaa cagcttaatt ctatggcgct ttttttctaa atcaccatct aaatagaaaa
     5521 tattcatatt aattcaaaga atgtttcgtg taccagaatt gtaccagact gaaatttaat
     5581 acacttaaac tactgtagtt ttcagtaggt tattaagttt gcaaagtatc gcaagtgttt
     5641 gattattaat gattatttaa gccgtagttc agtcttttaa tctattggtc gatggttcga
     5701 ttccatcacg gcccaccagt caaatcaaac acttagctaa cttgccttcc ttaaagtatg
     5761 cttctctacg aaaagcctcg cgcacttatt atgcggatgt gttacttaaa tttcacctcg
     5821 aaaaaacaaa ccaccgtgta gttattaagc ttaaaaatta aatttataaa attctacaat
     5881 aatttaatga tagtattgcc gatcccaata agcttaaggt aataattcag tattatgttt
     5941 tcattattta aactagttaa tcgtttttca tttgctaata taaaatctga tcgaagattt
     6001 ttttctgaaa tatctaaaaa tatagtttta acaaaatcaa atttttctat gcgatcgtta
     6061 aaaatttttg aatttaaaga aatattaagt aactgggcag ttaaagaagg atggaaccct
     6121 ggaaaacatg agtatttgcc tttttatttg accagcctca atgggcataa aggattattt
     6181 ctcaatgaga gaataattgc ttctttatct actgttcgct attccaaaga tttagcctat
     6241 ttaggaatct atatcgttga tccaaatttt agagagcagg gtttaggcca aattttggtt
     6301 aaagccacct tagaagaatt gacagactgt tcgctaatcg gcattaatgc cgtccaacaa
     6361 caagtcagta actatcaaag aaaatatggt tttacctctt ttcatattaa ttcaagatgg
     6421 acgggtgaat ttaaaatgca acctaatttt gctttaagat gttctgaaat ggatattaaa
     6481 atagtaggaa gagaacgctt agatattaat gagttaatcg attatgatgc gagtatattt
     6541 tcagttcctc gggtgaaatt cttgcgaaaa tggatagaaa tgccagaatc ctatttattg
     6601 gccgcaataa aaaatgaaaa aatttgtgga tatggcgtca taagtaaatg taggcagggt
     6661 tacaaaattg cacccctatt tgcaaatgat aaagaaatag cgcagaaatt atatgcttct
     6721 tttgcttatt ttctccaaga gaaacaagct atcgtgcaac tcgatgtgcc agaaaacaat
     6781 caaacggctg tgaagttagc gacgcaattg ggtttctata aaacgtttga aacgacacga
     6841 atgtataaaa gcaaagaacc cttaattgag aagccaagca atagcaatgt ttatgcgata
     6901 actactttag aaataggcta aacttttaag aaaaaaataa aaataaaaaa ttgaaatagt
     6961 atgtttgtct cattaatgtc tcttattaaa aaaaattgtt tattgaatcc aaaaaaccca
     7021 gctttaagtt ttaaagggca agtttattct tatcatgagt taactcaacg cgctaaccag
     7081 cttgcttatt acttaaaaag taaaggcgtg aaaaaaaata cagtggtggc cattatttct
     7141 aagaattact tagagagaat tatcagtatt attgcgcttt ggaaattagg tgttgcctat
     7201 ttacccattg aaccaagtta tccattaaca aggattaatt ttatactgga tgattcaaat
     7261 gtgagctttg ctattttaga taaaaaaaat gaagagagta ttttttttaa tgctaagcat
     7321 atagtttcta ttcttctaga agaggatagc aataaaatag cttcatttcc aacgaatgat
     7381 tttccagact atagtgaact gaccgacatt gcctatattg cttatacatc gggatcgaca
     7441 ggtaatccga agggcgctat agtcacgcag agtaatattg caagtatcta tcatgcttgg
     7501 gaagaggttt ataagttaag ttacaccgat cgacacttgc aaatagctaa ttttggtttt
     7561 gatgtttgta caggcgatat aataagagca ttgggatcgg ggtcacaatt agttatatgt
     7621 ccccctgaaa ttgtattaca acctgaaaaa ctttatgagt tattaattag caatgcgatt
     7681 aacgtggctg aatttacacc aacggtcttg aggaaactaa ttacctacct tgatcaaaaa
     7741 ggcttaaatt tacatttcat gcgtcttctt atttgtggct ctgatagctg gtcattgaaa
     7801 gaatataaat actttaaatc ttttttaagt tcaaaggcac gtttaattaa ttcatatggc
     7861 actacagaaa ctacgataga tagtgcttat tttgaattaa acaatcaagc agaagcattt
     7921 gatgacaggt tgtcagtacc aattggacga cctttcccaa actcgatgat taaaattctt
     7981 aatgaaaaat ttgaatattg tcctcctggt gtacaaggag aaatttatat tggagggcat
     8041 ggcgtttctc ggggatattt gaacagacct gatttaacta aggaaaagtt cattgaactg
     8101 actttgaaag acaatgagaa aactattttt tataaaactg gcgatttagg atattttttt
     8161 ccggatggga atatatattt ttcaggaaga atagatgatc aaatcaaagt catgggttat
     8221 agagtaggac tttttgaaat agaaaacata atcaatagtt atccatccat tcaaaaaatt
     8281 gtagtgacta cacaccctat tttaaaatca gaagagaaat ttttaatcgc ttttattatt
     8341 tataatagtc attttagagt aaatgatttt atgttttttt taaaggaaaa ccttccttct
     8401 tattgcattc caaattttta cttacctgtt tcttcctttc ctatttctca gcatggaaaa
     8461 ttagatagga aaaaattgtg ctcagaatta attgataaaa agaatgacat tacgtatttt
     8521 caggatgaat gtaagaaaaa atcaagcatt acaaaaaatg tagaagaaaa attaataaaa
     8581 attttgcaaa gtatatttaa tgtttataat ttaaaagcga tagaacatta tttcttcaac
     8641 ttaaataata attatttatt gcaggttcga tttttaaaag aaatagaact tcactgtaac
     8701 ttgaaattgg atcagaatga cctcatagcc attcatacgg cggacgatct gaaaaaattc
     8761 gtagaaaaaa ttgctaataa gtaactctat ttatagttgt tttcaaaaga ttgctagata
     8821 cacaggattt ggtcggtaga aataggtacc aataatcaat atttcgtcat aggggataag
     8881 gtagcatgcc agaaaaaaat tatcttgaat atttaaagaa agtgacttta caaattactg
     8941 gggatacatt ctcggaaaca gcttcagttc aagattatat agataattta ataaactatt
     9001 ttactaatat tatttactct atgcctaata atgtgtactg gttagataaa aattgtgtat
     9061 tgcgtggagg caatgataat ttagctaaac aactcaattt aaaatcggga gcagagctag
     9121 tcggtttaac ttatgaacaa atggcgcaag cagctaattt accaacacaa gcatttgaac
     9181 cctttcgaac aaccgaagta gaagtgatga aaaccggcgt tccaagcatt gataaagagg
     9241 aacctcccat cgaagcagat ggaaaaattt tttactatct gtcgaataaa acgcctctac
     9301 gaaatagaaa gggtgaaatc ataggcgttg ttgggatttc aacagatatt actaaactta
     9361 aagaaaccga atcggctctc cagattgccc taggtaaagc ggaagtagcc agtaaagcga
     9421 aaattgaatt tattatgaat atgagtcatg atctacgcac acctttagca ggaattataa
     9481 gtctttccag tttacaagcg gaggatgcaa gcagtgctcg agatcaacaa tatggtgaat
     9541 ggatccaaag tgcaggtgag caacttttag aattactcaa ctcagtgata gaggtcactg
     9601 ccgctgagca tcaaattgaa agtgtaaaaa aagaaaatat taatttacag caatttgcag
     9661 aggaactaca ggcgctgatg caacctgccg tagtagcgaa ggggttagag tttcaaataa
     9721 atctgggttc tcttttaccc atagtggtca ctgatcgaat taagttgaaa agaattatcc
     9781 ttaatattct atccaatgcc gtaaaattta ctaaacaagg taagattagt ttagaaataa
     9841 atgcgttaat gacaaaaaag gataaagcaa aaatagaaat actgattgcc gatacaggca
     9901 ttggcatcgc taaagataaa atcgataaaa tatttgaccg attttatcgc gctcatcctt
     9961 cttataaagc tgaatatgcg ggttatggta taggtttatt cttagtaaaa aaagcgacga
    10021 aattattagg tggaaaaata aaggtttcta gtgaagaagg aaaagggagt tgtttttctt
    10081 tagaatttgt ttttcctata tttcatggaa cgatagataa aaagagtcat tctgagatag
    10141 agcaccctag acaaccactt ggactagaaa tcaaaggagc ggtgctagtg gctgaggata
    10201 atgctttagt actctatgcc gtaaaaaata tactgactaa attaggttat gaagtgatcg
    10261 cagtaacaga aggaaaagcc gcattacatg cattgcagac ccaatctttt atttgggcgt
    10321 tactcgatat tggtttgcct gatctggatg gaacagaagt cgcgcagcgt tatcgtcaat
    10381 gggaacaagt caacaaaaaa aatcatcttc ccatttttgc tttaactgcg catgcagaaa
    10441 aaaatattaa ggataaatgt aacgaggttg attttgatga ggtgcttaaa aaacctttta
    10501 ccgaaaaaga tatgcaaacc atcaaaaaat ttttaaataa ataaaaaatt ttattataaa
    10561 ttaaaaagat cttaaaaaaa tgaaaatatc tctaatctat cactaataga tagtatttaa
    10621 ttttattctt gatgagagaa taatttatct tgctaatgtt aaatttattt tttattataa
    10681 attaaacaac attaacaaat agctacattc aaaaaaataa aaaggagaaa aatgataaca
    10741 aggtcgtttt tgcaatccca tgaagatcaa gaaccgttta ttttttctga ggatcttgat
    10801 gaacaaaatg atgggtttca agaattatca caagaagatg aaccccttga gtcaagaagt
    10861 gatttaataa gcattcaaaa aaaatctttt ctatcttatt tagtgcgagg ttggcactct
    10921 gctcatctta tcactcgctt agcttggtgg gggataaaac ataagtctga agtcattagt
    10981 gattcattag aagacaaaac gtcaactcga ttattttggt tggcgggtga aggcattcct
    11041 ctcgaatctt ggtccagggc tcgctgggct tatcgtataa aaaattttat tgattcagca
    11101 gattttatac tatcggagat gggagcgata ttgctggctt ccttattact tcatgatttg
    11161 atgagttata gtttatttcc agaagaacgt tgtagcactt cattgccaga tattttagat
    11221 ggaacagcca agaatcaaat aagttggact tatcattttg gcagtgatgt gattcatgaa
    11281 gcagcctact ggacttggtt aggagcgatc ttgattccat ctatgttggg tttaagttcc
    11341 gttttcttac gtaacaaaca actgcgcatt cttgaaaccc aagatgtcat tcgtagcata
    11401 gaagttgctt taattaacct cgataaagaa tcacttactt ttagagatgc ctgtctatca
    11461 ttgcttccaa tgagccgctt gagtagaaca ttgaatcagg ttaaattcat attgttgtgg
    11521 gatggtagaa aggataatga tcaaagttta ttaatctcat tgcatctaaa agccgcttta
    11581 gttaataatt tgattgagct tacggaatct aattattttc ttatacgtta tcgagcgatg
    11641 cagctactcg cccaagtagc ggccagtttc cactcagaaa acttgaatcg gtttattgaa
    11701 gatcccgttc ataaagcagg tttagcacag ttaagagaaa ctattttagc taaacttaga
    11761 aaagaaccga taaacgaagc gagtactcgc caaaccttgg ccgaacttga agcagcttgc
    11821 gctcaaccga tatcattcga agaaatggag ggtggtgctc ttttagaaga tcgtcaacga
    11881 cgaggtatgg cacgttattt tcgttggacc ttaggcgacg atacacgcgc aacaacccaa
    11941 ttattttgga tcccctcttt attaatttcg gctgttacat tttattctgt cagtcgttat
    12001 cttgaattaa ttgtaaaaaa actgattgat atcgcttatt attttcatga taaatcagtt
    12061 tgtgaaaata aggggagtta tttcaaattc cttattcaaa gtgaacgtta tgaatgtgtg
    12121 gcttgtgatt ggccatttgt aaactatcaa aatagtttga cggctcaaac gtgtttagaa
    12181 ggcttattac agcgaaagat ggcccctaga gaagtgggat attatctgag tcagctacca
    12241 tcggtgcctg gaattaatcg tgtcgatctt tcacaacagg attggtcaaa ttggcccgtt
    12301 tctgagtggg agaaatttct gcttgcctta gagcctatgc tgagcgttcc actggaatta
    12361 tttaatgcct cagggatcgt gacggaggat aataatgaga atccaacccc cactgtgcaa
    12421 cacatactcg cattaacgca gttattgacg cagatcaatg tgacacagtt tgatataagt
    12481 catcaacgct taacccagga atcgttttcg ctcttgctgg agtcattcgc ttatcagtca
    12541 ttgaatgcac tttacctgat ggatgccaat atgacagata tcagtgtgag ttatttaagt
    12601 gaattaattg ctagtggatt taacttaagc gatttgcact tagcaaagaa tcagatagga
    12661 gatagtggta taacacagat cagccaagta ttgcctaata gttcactgcg agtattgaat
    12721 gttgcgcata atttattttc tgatttaggt ttacaaaaac tgggtctagg aattcagcaa
    12781 agttttcttc aaagcttaga tttatcttct caattacttt ccgttaatgg actgagattg
    12841 tttagtgatg ccttaaaagg aaattcctct ttaagtagac tgcgcttaag tcataccggt
    12901 ttagcagacg agcatcttag tgccttgcaa aattgcttag aaaatttaga atttttagat
    12961 gtttcagata attcactgaa tagcaaagcg atacaattta tcttaagtgt aagccaacag
    13021 aatttaaaga tgctcatagt taataacaat gatcttgatg aagaagcgag cctgcttatt
    13081 gctcaggaat taccaatgac ttctttagag catttggatc tttcaaagaa ttatttaaga
    13141 gaagggttta aaaatatcat cagagtacta ccaaattccc gtttgttaag tttggtttgc
    13201 gaggattgcg acttggatga taaagctatt gctgaattaa ctcaggtttt ttctaatgat
    13261 accttgttat tacagtcatt aaatttaaac aaaaataaaa ttacgaatca aacattactc
    13321 aattggttag aggtactgcc gaacacttct ttgcgtcaat tgcattttaa taataatcag
    13381 attagtaatt cgtatgagag tgcgcctctt ttagcacaag gcttaactaa aaccaatctg
    13441 acggttcttg atttaagtag taatcgatta gatagaaatt tctttaatga attagccccc
    13501 ttattaaatc aatcttcttt gcagcagctt agtttgagtg ataataaact tgaaacaggc
    13561 tcattaaaac atttttctga agcactcgtt caactccatt gccatcgtca agatctcaat
    13621 gcacctcact tatcgcgtca agaaaaacgt gtattttatc ctatgaaacg gaataccgac
    13681 ttaaatcagc tcggtattgt taataccgat acggatagtt caacactaag aggtttttgt
    13741 cgtgtggcgg catcgttacc ggatgttcat tttcttgaat cgaatcatat gacgcaattg
    13801 gattggcgaa cctgtcagct attaccagct aacagtaaac tcgtgactcc tttagaacaa
    13861 gcgcaaggat cgttatccaa tcaaactcaa tcgatacggt ctaaggcttt ggtgttggga
    13921 agtccttttt taatgagctt attgtgtgcg ggcggcatct tatgtgccct tgttttattt
    13981 tatggcgctt atcgtgcaag tcgatcaacc tatcgattct ttcgtccagc gcccagcata
    14041 gctaggtcag agtctgagga aaacagtgtt catcctaatc taagacgttc ttctttttag
    14101 atgagcgttt taatttaaaa aattaaaaat aaataaagga gtattcctat gaatctagct
    14161 tatcctttta gtcttatttc cggcaatggt ctgggtgttt cttattcatc attgactcag
    14221 attggacctg caattcctag ccgtgatttc ggtgttttaa aaatgcagag ctttattaat
    14281 gtcagcaccg gaaatcttat tatttttgat cataagttaa ttgtccaaga acaaaatttc
    14341 ccattagagt tttattatgt ttataacagt catgcagaaa cgatggcaga tatttggcgt
    14401 tttgcacata aacgtttcaa acttcttcct aaacctgatc aaacttcgtc cgcgatatta
    14461 attgaaaaag atggccatga aacggactat caatttgata gtaaaacaaa tcgatggctt
    14521 gctccttatt ggtcagatag tcgcccttat cttcattatg ataaaccaga aaaccaatgg
    14581 gtatggtttg atccgaaaac tcagatcacg gagatttaca atgaccaggg ttatttacag
    14641 gaacgcttgg atggcagaaa tgagcgaaca agatatcgtt atgatgattt gcaaacaccg
    14701 tggaaactga caaagatact cgcgcctgaa tcgaactatg aatttcatca acactgggtc
    14761 aataatgaac ggattgaatc tatttatgaa gttaatgcag ggagcccaac gttactcaga
    14821 acgtcagtgt ttgatcggaa tgatcgttta attcggaccc tacttccagc agaaagaacc
    14881 gaatatgcca agcttcctca aattaatttt gtctatcgag cacccagtaa ggatcctgcc
    14941 gagcttagtg atgaagatgt ttataattta gcttatcttg attacattaa acaaacggat
    15001 gccgatacta gcaatctgtc tttaatgtat gacgtgcctc caaatcttgc gccaagaaga
    15061 atttcaagtg tgtatctggc gcatcctcct ttacatacca gcggttattt ggttcgtttt
    15121 tattatcatc aaagctatgc gattgtcgaa agttatgcca aggtggctac caaattatat
    15181 tttaataaac acggatccat cactcaaatt gatcgagaaa gaggttatcc caatacgacg
    15241 tatagtccca tcgatagctg cttttatacc tataacgttc aaggtcagtt ggcgagcatt
    15301 acctctgcag gtcaaggtaa acatagtttt caatacgaag cgcaggatgg cttattaatt
    15361 aaacagcaaa aagccaatgg tcagataacg gaatatgttt atgatgaagt gagtaagcga
    15421 cataatttga ttgcgaaaat tcattttgcg acgggtaacg cgcaggtaac acgtaaagtt
    15481 tatgatcatg agtttagttt atatcgaggt ttatatttac gctttgaaat aagtcccgaa
    15541 ggtcgcgtca ctgaatatcg ttatgaagat tttggtcatc ttaaatacac gattatttat
    15601 ttagaaggac gttttccggt tgataagtat gcgaaaaacg cggttcctaa tttagctgaa
    15661 atgacacgtt gggttgcaca gcaagattta cagaagataa gtttaacgga atgtcgctac
    15721 tatgacggct gtcaacgccg acaaacctat tactatggaa cgattaacga aaaaggtgag
    15781 ggcgttcatg atgaacacat gagccaggtg actacgcatt atactctttt tggcgcgttg
    15841 tgttttaagc gggaatatcg taaaaaagca gacaatccat tgtatacctt tttagaatac
    15901 gatagtgcac gtcgtctttt atcgcataaa aattccgcga acgaagtaac caattatcgc
    15961 tacgataata gtcataccga aattacacgc ccgaataatc gaaaggaaat gacggaatgg
    16021 gatgcctgcg aaaggcttag taaagaaaaa caaacgatac catttaatga tcagcttatc
    16081 actcgtgaaa ctacttacag tagaaatatt gtgggtagtt gtacggaaaa atgtacgaca
    16141 gcggatggac aattgagtta tcgattttat gataaacaaa atcgtttagg ttttagcgtg
    16201 catccaaatg gacgtctgac ggaatatcgt tatgatgcac aaaatcgtaa caaaataacg
    16261 attgcttatg ccaaagccat cgatataaaa aaacttgaat cactgggatg gcatggagca
    16321 gaaccggatg tcatggattt attaaaatta atgaaagaaa tggccatcgc cgatcctaag
    16381 caggatcgtt tcagctatga attttatgac tactccaatc gattaagtga gcaggtcgat
    16441 gcagaaaatt ttttttgcca aacgctttat aacgaccatg atgccgtgat tgcagagata
    16501 cgctatgcat caccgcttaa accagaacag ttagcagcgc tattgcaagg caaaagtctt
    16561 gattgtcagg ccgatccaaa atacgatcgt attcaacgaa aattttacga tgccgatcaa
    16621 ttactgattg gcacacaaga tgcggcaggc tatgtcatcg aatataaaca caatggagcg
    16681 gcttggatta ctgaaataat tcgctatgca caaccgcaaa tcattagtag taatacgcag
    16741 cgctttgaca aaattcggcc ggttgcaagt tctaaggatg cgcatgaata tttcttttat
    16801 aatccacgtg gctgggtagt tttaagcgtc gatgcagaag cgtatgtgac aactaaagac
    16861 tatttgttaa atggtttagt gagttgtgaa aagcgttacg ccaatccggt tgatgccact
    16921 tggtataagg acacgcagcg tattccttct ttgccagtgg catcggtgga tgatcagact
    16981 atcgattacg aatacgatga attaaatcgt gaaatttcaa gtcatcgatc cgacggaaaa
    17041 gtgaccttca cgcgttacga tactatggga gaaattatcg ccaaaggaga acaagatgca
    17101 acaaccatgg agattactgg cgatacctat cgtgccaatg aatttcggtt tgatgcttgg
    17161 ggtcaaacgt tagcggaagc ttctaaagtc aatagtgagt cactggcgcg tatcgaggcc
    17221 gatagcacgt taaaacctga agaaaaacag aaacaaaaag aaaagatatg gcaagaaaca
    17281 acgcgacgac atgcctatga tgcgagcggt ttaaaattat cgacggcaat tcgttcgagt
    17341 caggatgcca gcgatcaact cacttacttt tattataatg ctgaacgaca gagggtgctg
    17401 acaatacaaa ttattgcgga taaacaagtt caaatccgcg aatacgcacg agatgttttt
    17461 aacaatattg ttcagatacg tgattacagt caagcacaat taaccttagc ggatagattg
    17521 aatcaaccac ttaccggtgg ttttatgtcc gataccttgc gtaaagcctt agatgccata
    17581 caaaatacac aggatgtagt gactcaaaaa atctacaaca aacgtgacga agtagtaaag
    17641 cttattgatg gcgaagccta tgaaacacaa catctcccga atgctttttc tgaagtcagc
    17701 caaagtaaat tacctgtcca aacgaaacag cccagtttag ttattcaaca tcaatacgac
    17761 gggcgcggct tagaaattag tacacagcgt caggcagata cgttaaatac caaagtaaaa
    17821 cgtgattata gtaatcctta tggcaaattg acacatatcc gagatgagct taaaggtgat
    17881 tatcaacggg attatgatcg taaaggacgg ttgatcggga tgcaaaatcc attacaacaa
    17941 cagcgtagtg acatcgcgta tgatgcttgg gatcaaccca ctaaaatgac caatccctta
    18001 ggccaaacaa cacagcacct ttatcatctt aataaacgca gagagattat tattgatcct
    18061 ttaggtaatc aacgaattcg catacgcaat attttttcag aaacgatcaa agaaatcgat
    18121 gccaaacaac aaacacaaac atggcaacac acggccgatg gacagattag tcatttctgc
    18181 gatgcattgg gtagaggtta tgaaattatt tataatctat tgggtgatat cactgaaaag
    18241 cagatcttaa acggcattaa aacgcagtat aggtatgatg cacggagaca tttaattgca
    18301 aaaatagaag atagggaagg tcttaaacga caaacacgtt atgaatataa tcttctagga
    18361 caacgtatca aaacgataga tgctcaagga accattcaac tcaatcaata tgatcgacgc
    18421 ggactggttg tcgaacagcg tttcgatacg aaaaaaacag gtttaaatct aacgacaaca
    18481 cgccagtata acggacaaaa acaattgttg agtgaaacgc agggtgacat aaaggataag
    18541 gatcaatata tacgccatct tgattacgat ggcttaaatc gacattgtac aacgatcatc
    18601 gatccggtca ctgaaacgcg taaagaggca ttaaacatcc aaacgcaaca acataaaaat
    18661 ggccaagata gcgttttggc tgagattgat gcgaatggtc atgtgacgcg atttattatg
    18721 gactcagcag gacgacgttg cttcaagatc aatgcgctgc gtggtgtgac agaatggaac
    18781 tataatcccg cggatcaaat tattttggag cggcactacc aacgtgtcat ttcagaaaat
    18841 gaagtagcgc agattaacga tgaaacgacg cctgaacaat tgcgcgcttt attgcaaacc
    18901 agtgttgaag atacactgat ttatccgttc tatgatgcca atgctaatac acgtttttct
    18961 gtaagcggta atgatcaaca aggttatgtc aaagaaaaac gttatgatgc aaaacaacag
    19021 gaaattcaaa caatacaata tgcgacggcc atcagcatta aaagtataga aaaattgagc
    19081 atcgcgcaac tcgcgaaaca agttgctaaa attgctgata cttcacgcga tcgcatccat
    19141 tattttttac gtgatgaagt tggtcaatta cgattttcca tcgatccaga acattatgta
    19201 tctgaacaac gttttgatga acaaggacgt gtgattggcc aaattagtta tgcgaatccg
    19261 gttgaggatc cgacgcaatt aatcaaatta ccgatcgcag aagtattatc ccatcttaac
    19321 aaacaggata gtcaggatcg ttatcagttt ttcttttttg acagcttagg tcaaccactt
    19381 tatacggtga aatcggaagg acaagtggtg agttatcaac atgatgcgaa gggtaatttg
    19441 atcgaagaag ttcaatttaa tcaacgtctc aaggttcctc aaacctatgc attgttgcta
    19501 caacaactgc aagcattagc accggatctc acacaagatc gcattacaca aaaagtttat
    19561 gatgcagcca atcgtttggt tcaacacacg gatgccttag gctatgtcga aacctatcag
    19621 tatgatgcat taggaaaccg aacaacttat accgatcgac aacaatcgat gtggaaaacc
    19681 atttttgatc gagcgaaacg accggctatt gaaataacac caccggtaac gattactgaa
    19741 atatctcaag atgcaacggg tttattagta tcaaaccata aaacgattgc tattgaaaaa
    19801 cataaaacct atgacaaggt tggtaatgtt acacgtatca ttactgccgc taatacttca
    19861 gaacctcgca cttttgaagc tgaatacgat ggcttgaatc aatggcaaaa gacctcttta
    19921 cccgacatag cggtggatga ttcgaaggca ttaaaatccg ataactggcg ctttcgccct
    19981 gaaaccaaac aaacactgac gacaacccgt attaccaatg caaaaggact taaagtagct
    20041 gaacaagatg ctgcaggtca ttggcaattt tgggtgtacg atcaacaaaa acgcttggtt
    20101 taccatgtca attcactcgg cgtgacgatt aaaaaagaac gcgatgcttt tggtaaaacg
    20161 catcgaaaaa taatcaatgc aacaccttgt acactggatc tcagtgtgta tacaaaaaca
    20221 gggattcccc aatcggtatt ggatgcctat tatcgaacac gacatagcga tgccgatcgc
    20281 attattgatt accaacggga tcgatgcgga cgggttattt cacaacggaa aggtcctgtc
    20341 tattgttata cagcgaatct aaaatctgtc tcgcacaccg gaacattgag tcaagaaata
    20401 gcagaaatta aaaagtcgta taacgcttgg ggtgaattgg ttgcccaatc tgaaaagatg
    20461 gatgccatcc gtagtaaaga aaatttttat tggtttgatc gaaatggtca gcctcttgca
    20521 gaagtagata ccgttggttt agataatcaa gccgcacagt atcgttgtaa acgttttgag
    20581 aacgatagtt ttggccaaag gttaaagcgt gtggcttatg ctaaaattct ggatatcccc
    20641 atcaacgtgc atctgtcttt tgctgaactc aaaactgcac tcgataaaat ggctacacca
    20701 gaggatcgaa gcgagcaatt ttattatgat aaagcgaatc gtttagtaaa aaaagttcgt
    20761 ctgcaagcca ttcgtcaaac attggtatta acccatggat tacccgcgtt tagtgatgca
    20821 ccacctcaag atctcagcat cggctatcaa tataatgcaa atgggcaaca gattgctaaa
    20881 accttagaag atagcagtac cgaatggcgc tattatgatc aacgtggttg tcgagttgcg
    20941 caaaccgaag tggcacgcga caacgcaggc cactcaaaca tccttattcc attaagttat
    21001 tttagtcata atgcgcacgg tcaaatagtg ttgacgagac attttaaaca gggagcccaa
    21061 ccgattacac cgggtgagat tcccgaaccg atggccagcg atcccgagga tcaacaagaa
    21121 ctacgactgt atgatgcacg cggaaaattg cagtggaaac aaacgaatca gcaaatacct
    21181 caaggcttta gttataccgc gcacggtaaa ccggcgcgtc aatggtggac tttaagccac
    21241 tggcaacaaa cagaagcaaa tcagtatgaa acaaaagttc atctggatga aaaatttttt
    21301 caatatgatg cgcataatag accgatccag gttgaacttc gtcgtgatgc acaaacggta
    21361 gaaacgactg tgactcaata tgatgcgttt gatcaagtca ttagagaagg tgagacagcc
    21421 gaaagttttt ctatttatcg acgttttgat acattaggtc ggctttggtg tagcaatacc
    21481 gaaaaaggta ttccggtcgt gaatgtacat gacttaacag gtcaatgtag tttacgtatg
    21541 caatcaccga gcaaagattt aggggttatt tcttatcagg aaataccgag tctacttaac
    21601 tgggatatta atgatcttga gcgaacagaa aatcagcgcg atttagcggg acgcattatc
    21661 actcgcagct tgccggccaa ttatcaagag gacaccacac aacctcagat tattccgtta
    21721 agtattttgg ccagtaacct ttatcctaag ctaggtccga tccaaagttt gagttggccg
    21781 attccccaag aaaagaatgt ccaagctgaa ttttcgttat ggcctaaaga ggttccagaa
    21841 aaaaaacaaa ccttgcctat cctgatacaa gaagggcgtt gcggtgtgga tgtatccacg
    21901 ttagcgacag atgtgtatga ctatcaagtg gattacacgt ttagtgatcc tgaaaaaacg
    21961 aatgaaaaaa tcttgatgta taagagttca ggtagcgtgc agtttgatac gcgtaactca
    22021 accaacagtg cgcacttagt ggccattacc gaaacgaaac aaaccagttt ggtacgttta
    22081 accggtaaca cacgtgatat ttcagcggtt gagttatgga atgagtttgg aaaacgcgaa
    22141 acattagaat tacaaatcga tccagtatca cataattact atgttgatct aagtcatcat
    22201 tcttccggtg tttatcaatt aaaatcactg acgcatgata aaaaatcaca tggcttaagt
    22261 ttacctttta caatttatac gcataaaacg gcacacaaac ctttatctcg cgaactgacg
    22321 agtgcattga aatttcgtta cttagaaaat catgtcgaag tcaattggca ggtgccgact
    22381 tttttacaat cccaagtcgt gaagttgcaa tgtcactatc ttgatagaca gtctaagcca
    22441 caattacaaa cattagaaat tgttcccgat caaaaacgca cgacgtattc cgataaaaaa
    22501 ggcactaaaa ttcagagtaa tgtggatttt tctgtgccta ttcaggctat cgaaaaactt
    22561 tcactggcag tgaaatggcc acaactgagg aaatccagtg cttcaacgcg tttgcaacac
    22621 cattggctca tgctgacggc agaaaattcc gatagtagtg atgaagaaga atgggaaatg
    22681 atcccacatc acgaagcaac gcggttagaa acagaaccgg aagactggat acccctttac
    22741 agtaatgaaa cacccagcgc acccgcgttt gaccctgaac tgattactga ccttaatttt
    22801 gccgataaaa atctgctcgt agtaagccct ctacctgatg taacgcccga caaacaaaca
    22861 cctattttag aatacttaga tgtcagtctt gatagaatgc gctgctggac acaatttgca
    22921 atgatcaatg tgattacatc gggattggtg gtggatgtaa caggtttttc agcaggagtc
    22981 tatccctttc gatgtcagag tagcattgga aatttagtgc taagcttagg tggcgaagtc
    23041 tttcccacac aaagtatgga tgaaccggat cgacaacatt tggtgcaacc ggcacgtcgt
    23101 taccgttatg acgtatggaa taataaatta actgaaattg atacgttagg tcacgtcaca
    23161 tactttcgtt ataatgatgc tgatcaattg attcaaaaac aagaaccttt agtggatgtg
    23221 gttgacgaac aaggcaacac caaagcactt tctcctatta ccgattttgc atacaatacg
    23281 cgtggtttgc aaattgcaaa acgcgatgcg aatggcaata cgcgcggata tatttttgat
    23341 gcggcaggtc atcgtatcac tgaagtatta tccgatggca cgttaagaaa gacacaaatc
    23401 tatgacgcat tcaatcatgt cattgaatcg cacgatgcct gcagtgaaat cacaaaatat
    23461 ttttatgatc aacaaaacaa tctgcttgct tttcaaaaac cttccggtag tcgacgtagt
    23521 tatacgtata acgaactaaa gcaacgcaat agcgatgctg atcccgctaa taatacacga
    23581 cgttataatt tcgatgtctt aggtaatctc attgaacgtt atgagccatt gggtcaatgc
    23641 acccgtatga tttatgggcg caatcatcag ttgatcaaat tagaaaatcc agataatagt
    23701 ttcttaacgt ggcaacgtga tgcctttggt aaagcactgc aacacaccga tctgagtggc
    23761 gctgtttatc gttataccta tgattacaaa ggacaattag ttgatgtccg atcagaggat
    23821 ggaaagcatg gagattattt tgaattacag ccgattatat ataacggaaa tgtttttggt
    23881 tatgctcagg tcataaaacc gctcagtgga caacatctac attatcaata tgtttcagga
    23941 caagtaactg aattaaatga tttggctacc ggtaaaaaaa cctcttatcg ttatgattca
    24001 gaaggtcgac gcattgctgc cagtgtcatc agtgataaag gtgaaatttt ccgtgaaacc
    24061 agtagtcaaa tcgatgcctt aggccgagaa attttaacac gagataatca agctattttc
    24121 actaccgctt atgatgctgt gagtaatcgg cgttttataa aaggtgttgt tgatgtgggt
    24181 gggagtcatc ttgcgcaaga agtttggtgg aaatacgata cagaagatcg cgtgatcatc
    24241 tcagaaggtg tacttcaaaa tggagagatc acaatcatac cagatagagg gatggagctt
    24301 gtttatcaaa atgatcgtcg agtgacagaa attaatataa gttccgtgca caatgaaaaa
    24361 atgactgcgg atcttctcta tgacatcgac ggacgtttgg tgggttcgaa agtcaacggc
    24421 aactacacaa acaaaagtac cgagagacaa tacgatagtg ccggcagaca aacactttat
    24481 agaacgactt ccccctttga ttggcttacc aatcgcgtca ctgagaatga acgaatttat
    24541 aatgaaaatg gctggataaa caccaatatt cagcgtcaag gtaggacaac agattttaat
    24601 caaagcatta cgcgcacaga ttatcaacaa ttaacggcga tgggtttacc ccaacagcaa
    24661 acgattaact ataacgacgc agcacacaat gttgatcatc tcaattgtaa ttatgtgggt
    24721 tgggatcaat ggcgcattgc aagtattcaa ggttatcgaa cgaataagga tgggacgagc
    24781 gattattcct cagttaaaaa ttacttaggt cctaatggcg agccgaatgc gatatccggt
    24841 gcagaagatc ccgatgggcg agataaatat tttatcgcga cacctgacgg tttgattcta
    24901 cgtcgcatgc acttagtgga acggaataga tattatagag atgtttttgt ttgtagtctt
    24961 gaaacttatt atttttaccg cgttaatggt caatacttag ctagctttaa aaataaaggc
    25021 tatgatttct ttgatttagc actgaattgg gtgagtccac aaggcgacgc aggtaaagaa
    25081 attggtctaa gtttaactca ggatttttcg agtttaccgc aaacctacac ctgtgccgcg
    25141 ggagatagtt atgaatcgat tgccagcaat ctgtatggag atgccagttt agccagttat
    25201 attgatgcgg cgaatggcgg cggaacactt attgctggcc aaaccatcgt cataccgcaa
    25261 ctcgtttcgg tacataacaa agctggaatg gcccgtccgt attatcaatt tctgcaaatc
    25321 atccaaggtt cactcactcc gcacctagat acaccacaac ccccacaaga cgatgagggg
    25381 ttttttgccc tattgatctg tgccattgca gtggtcgttg tgtgtgtgta tccgcccgca
    25441 attgctgtta tcacagaaat tgccggtagt ttgggagtat ctgtacccat aatgactggt
    25501 gtggccgccg gattggcgga tgccgctgca caagaattgt gtgttggcat gggaataaaa
    25561 gatcattttt ctttagcaga aagtata
//
LOCUS       381                    30380 bp    DNA     linear   BCT 10-MAR-2016
DEFINITION  Candidatus Rickettsiella isopodorum strain RCFS May 2013, whole
            genome shotgun sequence.
ACCESSION   
VERSION
DBLINK      BioProject: PRJNA314882
            BioSample: SAMN04544940
KEYWORDS    WGS.
SOURCE      Candidatus Rickettsiella isopodorum
  ORGANISM  Candidatus Rickettsiella isopodorum
            Bacteria; Proteobacteria; Gammaproteobacteria; Legionellales;
            Coxiellaceae; Rickettsiella.
REFERENCE   1  (bases 1 to 30380)
  AUTHORS   Chandler,C. and Wang,Y.
  TITLE     Comparative genomics of Rickettsiella
  JOURNAL   Unpublished
REFERENCE   2  (bases 1 to 30380)
  AUTHORS   Chandler,C. and Wang,Y.
  TITLE     Direct Submission
  JOURNAL   Submitted (10-MAR-2016) Biological Sciences, SUNY Oswego, 30
            Centennial Dr., Oswego, NY 13126, USA
COMMENT     Annotation was added by the NCBI Prokaryotic Genome Annotation
            Pipeline (released 2013). Information about the Pipeline can be
            found here: https://www.ncbi.nlm.nih.gov/genome/annotation_prok/
            
            ##Genome-Assembly-Data-START##
            Assembly Date          :: 2016
            Assembly Method        :: SOAPdenovo v. 2
            Genome Representation  :: Full
            Expected Final Version :: Yes
            Genome Coverage        :: 1000.0x
            Sequencing Technology  :: Illumina HiSeq
            ##Genome-Assembly-Data-END##
            
            ##Genome-Annotation-Data-START##
            Annotation Provider               :: NCBI
            Annotation Date                   :: 03/14/2016 17:54:59
            Annotation Pipeline               :: NCBI Prokaryotic Genome
                                                 Annotation Pipeline
            Annotation Method                 :: Best-placed reference protein
                                                 set; GeneMarkS+
            Annotation Software revision      :: 3.1
            Features Annotated                :: Gene; CDS; rRNA; tRNA; ncRNA;
                                                 repeat_region
            Genes (total)                     :: 1,330
            CDS (total)                       :: 1,284
            Genes (coding)                    :: 1,245
            CDS (coding)                      :: 1,245
            Genes (RNA)                       :: 46
            rRNAs                             :: 1, 1 (16S, 23S)
            complete rRNAs                    :: 1, 1 (16S, 23S)
            tRNAs                             :: 40
            ncRNAs                            :: 4
            Pseudo Genes (total)              :: 39
            Pseudo Genes (ambiguous residues) :: 0 of 39
            Pseudo Genes (frameshifted)       :: 2 of 39
            Pseudo Genes (incomplete)         :: 36 of 39
            Pseudo Genes (internal stop)      :: 2 of 39
            Pseudo Genes (multiple problems)  :: 1 of 39
            ##Genome-Annotation-Data-END##
FEATURES             Location/Qualifiers
     source          1..30380
                     /organism="Candidatus Rickettsiella isopodorum"
                     /mol_type="genomic DNA"
                     /strain="RCFS May 2013"
                     /isolation_source="Rice Creek Field Station"
                     /host="Trachelipus rathkei"
                     /db_xref="taxon:1225476"
                     /country="USA: Oswego, NY"
                     /collection_date="May-2013"
     gene            complement(1..3605)
                     /locus_tag="A1D18_00455"
                     /pseudo
     CDS             complement(1..3605)
                     /locus_tag="A1D18_00455"
                     /inference="COORDINATES: ab initio prediction:GeneMarkS+"
                     /note="incomplete; too short partial abutting assembly
                     gap; missing stop; Derived by automated computational
                     analysis using gene prediction method: GeneMarkS+."
                     /pseudo
                     /codon_start=1
                     /transl_table=11
                     /product="hypothetical protein"
     gene            complement(3795..4976)
                     /locus_tag="A1D18_00460"
     CDS             complement(3795..4976)
                     /locus_tag="A1D18_00460"
                     /inference="COORDINATES: ab initio prediction:GeneMarkS+"
                     /note="Derived by automated computational analysis using
                     gene prediction method: GeneMarkS+."
                     /codon_start=1
                     /transl_table=11
                     /product="hypothetical protein"
                     /protein_id="PRJNA314882:A1D18_00460"
                     /translation="MFPSTKTPTLYLEEMHGLIEEKKTRRKNLNIFVLSSDGYKKNSK
                     SELSIFFKLLTKSINNPKTPTRFQLAIENERHWFCVDCYIKNSKVYLLVLDAAVLNRS
                     IEIIKEASLNLQPVIFAYSGLQIQYDFEHCSFFTLDHLFRLSNRDQHWVDLTSFSSLS
                     PGTIIYFDHQLCPSSLAFIFKNIQSLENFSLLPDSLKKTVINKNQTLEQFINKNKRSV
                     NFLGIENKIINGGILLKEKKYMKRGINFFNLNNDSSLVSNRQGFDIIGGKLGKLINRV
                     INHKGKFCFKFLSKNKLILKNNMREILDSIIYYELKKFFIFLIETEYLDKEYITISDV
                     CSLMNKNPAMFKAILQYVKNSLSYADILEISEEINLYGNDQCKEYFSSVSFKESYRQN
                     S"
     gene            5360..5782
                     /locus_tag="A1D18_00465"
     CDS             5360..5782
                     /locus_tag="A1D18_00465"
                     /inference="EXISTENCE: similar to AA
                     sequence:RefSeq:WP_011213975.1"
                     /note="Derived by automated computational analysis using
                     gene prediction method: Protein Homology."
                     /codon_start=1
                     /transl_table=11
                     /product="hypothetical protein"
                     /protein_id="PRJNA314882:A1D18_00465"
                     /translation="MSRAYRCIISHSYLIPYLSSAVHAGFPSPADDFLEGHLDLNEYL
                     IHHPTATYYVRVKGESMINAGIRDGDLLIVDRSLEPRDNKVVIAIVDGQLTVKRLKKL
                     KNQQFVLIAENPDFPAIAVNEENNVSIWGIVTNVIHPL"
     gene            5785..7050
                     /locus_tag="A1D18_00470"
     CDS             5785..7050
                     /locus_tag="A1D18_00470"
                     /inference="COORDINATES: ab initio prediction:GeneMarkS+"
                     /note="Derived by automated computational analysis using
                     gene prediction method: GeneMarkS+."
                     /codon_start=1
                     /transl_table=11
                     /product="hypothetical protein"
                     /protein_id="PRJNA314882:A1D18_00470"
                     /translation="MAYFALADCNNFYVSCERVFNPALEKQPIIILSNNDGCIISRSN
                     EAKALGIPMGAPAFKYRDWVRRGQIRCFSSNYALYGDMSQRVMDSLRRLCPDMEVYSI
                     DEAFLKLDHYSYYDLKAYLIEIRQKVKQWTGIPISIGLASSKTLAKVANFYAKRISKT
                     GVYDLRCAVHRDSLLKTLPIEEIWGIGRKLTEKLQHYSIKTAFDLQQANPKIMRRRFS
                     VVIERIILELNGISCLDLETVAAKKQIMCSRSFGRPVTDWQDLSSALSRYAARAAYKL
                     RKQNSKAQAIYVFVTTNRHKTSDRQYTKGLTSSLVTATNDTRELITAAQRVLKQLYKT
                     GFNYKKAGILLIDIISDSQHLNDLFVQPTSLRSVALMKILDETNKSFGSHTLFFAAEG
                     CVQASWSMRSGNRSPRYTTHWQEIIKVIA"
     gene            7277..7465
                     /locus_tag="A1D18_00475"
     CDS             7277..7465
                     /locus_tag="A1D18_00475"
                     /inference="COORDINATES: ab initio prediction:GeneMarkS+"
                     /note="Derived by automated computational analysis using
                     gene prediction method: GeneMarkS+."
                     /codon_start=1
                     /transl_table=11
                     /product="hypothetical protein"
                     /protein_id="PRJNA314882:A1D18_00475"
                     /translation="MSASQSKTRTAIPVPLNAEAAAIIARQIGKHIEFVFTYEGNPVK
                     QCNTSAWRKALKRAKIEA"
     gene            7478..7663
                     /locus_tag="A1D18_00480"
     CDS             7478..7663
                     /locus_tag="A1D18_00480"
                     /inference="EXISTENCE: similar to AA
                     sequence:RefSeq:WP_005769529.1"
                     /note="Derived by automated computational analysis using
                     gene prediction method: Protein Homology."
                     /codon_start=1
                     /transl_table=11
                     /product="hypothetical protein"
                     /protein_id="PRJNA314882:A1D18_00480"
                     /translation="MGILACSKWNILTELQILGGWSSFDIVLRYAHLNSDQLMKAAER
                     VSGTKLVHSVQTAAKGG"
     gene            7710..7786
                     /locus_tag="A1D18_00485"
     tRNA            7710..7786
                     /locus_tag="A1D18_00485"
                     /product="tRNA-Arg"
                     /inference="COORDINATES: profile:tRNAscan-SE:1.23"
                     /anticodon=(pos:7744..7746,aa:Arg,seq:tcg)
     gene            complement(7840..8022)
                     /locus_tag="A1D18_00490"
     CDS             complement(7840..8022)
                     /locus_tag="A1D18_00490"
                     /inference="COORDINATES: ab initio prediction:GeneMarkS+"
                     /note="Derived by automated computational analysis using
                     gene prediction method: GeneMarkS+."
                     /codon_start=1
                     /transl_table=11
                     /product="hypothetical protein"
                     /protein_id="PRJNA314882:A1D18_00490"
                     /translation="MRYAWASWHIQNGTSLYELQKLGGWSSYETVQRYAHLNSQQLQV
                     APERVVSGTKLVHGNT"
     gene            8320..9084
                     /locus_tag="A1D18_00495"
     CDS             8320..9084
                     /locus_tag="A1D18_00495"
                     /inference="COORDINATES: ab initio prediction:GeneMarkS+"
                     /note="Derived by automated computational analysis using
                     gene prediction method: GeneMarkS+."
                     /codon_start=1
                     /transl_table=11
                     /product="hypothetical protein"
                     /protein_id="PRJNA314882:A1D18_00495"
                     /translation="MSLFPLSSKASIVSSEEMHGLIEEKKSRRKDLNIFFLSSDGYKE
                     KNYTSELSIFFKLLAKNINNTQIPTRFQLAIENQGHWFSVDCYIKNNQVYLLVLDAAV
                     LYRSTEIIKTVSLNLKPIIFSYSGTQIQHDFDHCSFFTLDHLFRLSNRDQHWDDLIGF
                     NLFSPETTIYFHHESCPNSLAFIFKNIQSLTRFSQLSNSLKKTVINKNQTTLEQFIKK
                     NTRSESFLGIGNTVINIGIILKYKEYTRNTRYCHLL"
     gene            9770..10138
                     /locus_tag="A1D18_00500"
     CDS             9770..10138
                     /locus_tag="A1D18_00500"
                     /inference="COORDINATES: ab initio prediction:GeneMarkS+"
                     /note="Derived by automated computational analysis using
                     gene prediction method: GeneMarkS+."
                     /codon_start=1
                     /transl_table=11
                     /product="hypothetical protein"
                     /protein_id="PRJNA314882:A1D18_00500"
                     /translation="MPLNDKKNLGIGMMFLFSVIGFILSLFNFFLPSSPISYTGGAEL
                     VTLTTLIMTLLSVLIYYFRRDSHRWIRIGVNTLIILLLLGTLLASYFLESWSLLASVL
                     LVGVGWFIQVFTRVKNEQTY"
     gene            10122..12044
                     /locus_tag="A1D18_00505"
     CDS             10122..12044
                     /locus_tag="A1D18_00505"
                     /inference="EXISTENCE: similar to AA
                     sequence:RefSeq:WP_006035138.1"
                     /note="Derived by automated computational analysis using
                     gene prediction method: Protein Homology."
                     /codon_start=1
                     /transl_table=11
                     /product="glucose dehydrogenase"
                     /protein_id="PRJNA314882:A1D18_00505"
                     /translation="MSKLIKCIALFFTCFFTINVSAENTTWQTFNGDLKAQKYSPLTQ
                     ITPRNVHDLSVAWTLHTGDFSTGKGKLPPTVWSATPLFVNNTIYVSTPFYRVFALNPA
                     TGKTKWIFDPHAVLKALSQPALKTRGVAYWQAETMIPGKACQKRIYIGTMDAKLYAID
                     ANTGKPCTDFGVQGKLDINQWNNHPDLWPLGILQPPTVYKNLLILGWAGKDWTYSIDP
                     VGNVFGLDARTGKLLWTFQSIPPDIAAKTGTSNVWASMSIDPDQGIVYLPISSPSPNF
                     WGGNRLTPIPFGTSVTALNINNGNVIWSKQLVHHDLWDLDTNSAPSLVDIKKEGKTIP
                     ALVQTSKQGYLFILNRYTGEPIYPIVEKAVPASDAKGEIAASTQPTVPYPIPVVADKW
                     PGVFKLSDWLSFGYCSRKLATLKYQGRFTPPSEQGSLIFPATAGGVEWGGGAVDPNKQ
                     IFVVNSSMAVQIYKLIPREDYNDFLKRHHTANVGEAYGMFTMAGSPYGFKLDTFLNPL
                     GMPCWKPPYGEISAYALNTGQRLWKKPFGEVQQWGFYMPKSWGSITIGAPVITGSGLI
                     FIGASMDSRVRALDLNTGDVLWSADVAAPAVSIPAIYEYQGKEYVVFVVGGNSILTPK
                     VSDQVIAFALPSQSKS"
     gene            12044..12421
                     /locus_tag="A1D18_00510"
     CDS             12044..12421
                     /locus_tag="A1D18_00510"
                     /inference="COORDINATES: ab initio prediction:GeneMarkS+"
                     /note="Derived by automated computational analysis using
                     gene prediction method: GeneMarkS+."
                     /codon_start=1
                     /transl_table=11
                     /product="hypothetical protein"
                     /protein_id="PRJNA314882:A1D18_00510"
                     /translation="MNIKTIAKIIIVLGAILGLVGSLSYFFAEKFIYDYNQSIPQSEE
                     MVIGAFIFLISLASLLLALLAFKHSYANSKFLFIIVIILGVSLFTLLSFTAVISSLVS
                     PFTAALLILAGGIIGDIGVAIDQ"
     gene            complement(12449..13588)
                     /locus_tag="A1D18_00515"
     CDS             complement(12449..13588)
                     /locus_tag="A1D18_00515"
                     /inference="EXISTENCE: similar to AA
                     sequence:RefSeq:WP_006035997.1"
                     /note="Derived by automated computational analysis using
                     gene prediction method: Protein Homology."
                     /codon_start=1
                     /transl_table=11
                     /product="pyrroloquinoline quinone biosynthesis protein
                     PqqE"
                     /protein_id="PRJNA314882:A1D18_00515"
                     /translation="MLGNQQEAKETLLPPHWLLAELTYACPLQCPYCSNPLEFIKSKE
                     ELDTESWIQILRDARELGAVQLGLSGGEPLLRKDLTIIVSEAHALNYYTNLITSTVGL
                     NESRLIGLKNAGLDSIQISLQASTEELNNRIARTKSFEHKLLMAKKAKEQNFNLTLNI
                     VIHRLNIDSVREILDLALDLKADYIELANTQYYGFAFVNRDLLLPTLEQIKKAEAIAH
                     DYQKRYSDKAKIYYVIPDYYSNRPKPCMNGWGKIFLTITPDGYALPCHSARILPNLVF
                     PKVHENSLHWIWYESPLFNRFRGDKWMKEPCRSCTLRFKDFGGCRCQAHLLLNDARAA
                     DPVCDLSPHHEVVQKAIQRAMDNITLCKEIPLIYRNSHTSKSFLK"
     gene            complement(13589..13876)
                     /locus_tag="A1D18_00520"
     CDS             complement(13589..13876)
                     /locus_tag="A1D18_00520"
                     /inference="EXISTENCE: similar to AA
                     sequence:RefSeq:WP_002708785.1"
                     /note="Derived by automated computational analysis using
                     gene prediction method: Protein Homology."
                     /codon_start=1
                     /transl_table=11
                     /product="coenzyme PQQ synthesis protein D"
                     /protein_id="PRJNA314882:A1D18_00520"
                     /translation="MENQLSLDANIALAGGFRLQWEKSQACYVLLYPEGMVTLNTSAA
                     EILKLCDGGRSISAIIAVLQSKYTQGAIIDLTEDTYHFLTEALQKGWLAVV"
     gene            complement(13885..14625)
                     /locus_tag="A1D18_00525"
     CDS             complement(13885..14625)
                     /locus_tag="A1D18_00525"
                     /inference="EXISTENCE: similar to AA
                     sequence:RefSeq:WP_006035857.1"
                     /note="Required in the synthesis of PPQ, but its exact
                     function is unknown; Derived by automated computational
                     analysis using gene prediction method: Protein Homology."
                     /codon_start=1
                     /transl_table=11
                     /product="pyrroloquinoline quinone biosynthesis protein C"
                     /protein_id="PRJNA314882:A1D18_00525"
                     /translation="MHTESCIALSSQREFEKKILSLKKYYHIYHPFNKLMNDGQLTRK
                     QIQQWIINRFYYQVNIPVKDAAILSNCPIREIRREWVKRIIEHDGDVINPGGIEAWLA
                     LGEACGLTSDLLWSMKYVLPGVRFAVDAYVHFARTSTWQASVCSSLTELFAPEIHRQR
                     LTNWPTHYPWIDLKALAYFRGRLDQINHHVTKGLQLTLENFQTQEQQTQALAILTLKL
                     EILWAISDNLYLAYVLDQPPITFSKDDT"
     gene            complement(14638..15546)
                     /locus_tag="A1D18_00530"
     CDS             complement(14638..15546)
                     /locus_tag="A1D18_00530"
                     /inference="EXISTENCE: similar to AA
                     sequence:RefSeq:WP_017398114.1"
                     /note="possibly involved in transport of pyrroloquinoline
                     quinone transport; Derived by automated computational
                     analysis using gene prediction method: Protein Homology."
                     /codon_start=1
                     /transl_table=11
                     /product="pyrroloquinoline quinone biosynthesis protein B"
                     /protein_id="PRJNA314882:A1D18_00530"
                     /translation="MLLKVLGSAAGGGFPQWNCNCSNCQGLRVKTIAAVSRTQSSIAV
                     SEDNKKWILINASPDIRKQLEDFHEAQQSNLLRDTGIQAIILTDSQIDHVTGLLSLRE
                     AEKLVIYCTELVQEELTHHFPLFKILKNYCVIDFNRINVSHAFTIQGFKNLVLTPIDL
                     PGKSPPYSPYRHNLKQGANTALIILDQLTQKTFFYAPAIAQFDERLFQSMNNADCVLI
                     DGTFWHEDEMSRCGINNKLATEMGHCALASEEGLLSKLNALQKPRKIVIHVNNTNPIL
                     NTTSPEHAQLNNANIEIAYDGMNILL"
     gene            complement(16650..17417)
                     /locus_tag="A1D18_00535"
     CDS             complement(16650..17417)
                     /locus_tag="A1D18_00535"
                     /inference="COORDINATES: ab initio prediction:GeneMarkS+"
                     /note="Derived by automated computational analysis using
                     gene prediction method: GeneMarkS+."
                     /codon_start=1
                     /transl_table=11
                     /product="hypothetical protein"
                     /protein_id="PRJNA314882:A1D18_00535"
                     /translation="MSLVFELYSAAKQDDLQRVKPLIEKGANVNATFFEAPLFYRLSI
                     EGHEELIKLLIEEGGANVNAANADGATPLHWVCKNGYIEAAKLLIKKGANVNATISNH
                     RWTPLHWACEKGLIKVAKLLIENGANLNATDIDGLTPLNLAYLHNHIELAKWLISRLL
                     LKNLKEEEPDFIKHQDLSAYWKEQILKIKYLPQEEIIGGKTLTETILNKISSGKSDTL
                     VSHSFHQLFKSLNSEAIKSQVSKIDQWDTTMSSPKLS"
     gene            complement(18200..18829)
                     /locus_tag="A1D18_00540"
     CDS             complement(18200..18829)
                     /locus_tag="A1D18_00540"
                     /inference="COORDINATES: ab initio prediction:GeneMarkS+"
                     /note="Derived by automated computational analysis using
                     gene prediction method: GeneMarkS+."
                     /codon_start=1
                     /transl_table=11
                     /product="hypothetical protein"
                     /protein_id="PRJNA314882:A1D18_00540"
                     /translation="MDQLPFLLKLFKRIGVETKKENWEKDFRLVIQAAQAGTQKNPIT
                     HSSLSDFEAIIKVLYTEVESAKKQWFRGYQFNVKLLESLEQLLQSTREYQSALFNEWE
                     QQEGGILIENTQLKEELKNSKETIEQMEAQHAQDKAKFESTRAQDRAEFEQSNAKMEE
                     RIEKIMNDLLQLQQQPSHWIILCLPTILGSLILVEGDADEEKGYVHHME"
     gene            complement(18993..19310)
                     /locus_tag="A1D18_00545"
     CDS             complement(18993..19310)
                     /locus_tag="A1D18_00545"
                     /inference="COORDINATES: ab initio prediction:GeneMarkS+"
                     /note="Derived by automated computational analysis using
                     gene prediction method: GeneMarkS+."
                     /codon_start=1
                     /transl_table=11
                     /product="hypothetical protein"
                     /protein_id="PRJNA314882:A1D18_00545"
                     /translation="MDSKEIKTTALSGSLTEEEFPASLRNHFEFNSDDKEIRILNYME
                     KGEFPLRGGCEYAAEAIENILLNLFEINQWKVIKLENIHILENQESKPLNFQFISDFF
                     GLE"
     gene            complement(19564..19749)
                     /locus_tag="A1D18_00550"
     CDS             complement(19564..19749)
                     /locus_tag="A1D18_00550"
                     /inference="COORDINATES: ab initio prediction:GeneMarkS+"
                     /note="Derived by automated computational analysis using
                     gene prediction method: GeneMarkS+."
                     /codon_start=1
                     /transl_table=11
                     /product="hypothetical protein"
                     /protein_id="PRJNA314882:A1D18_00550"
                     /translation="MSLTKKNIEAIKKIIDEKNNQKIPVNYNMFFFHVPLKAKTLSPL
                     AKDALKNNLEKYITPII"
     gene            complement(19950..20261)
                     /locus_tag="A1D18_00555"
     CDS             complement(19950..20261)
                     /locus_tag="A1D18_00555"
                     /inference="COORDINATES: ab initio prediction:GeneMarkS+"
                     /note="Derived by automated computational analysis using
                     gene prediction method: GeneMarkS+."
                     /codon_start=1
                     /transl_table=11
                     /product="hypothetical protein"
                     /protein_id="PRJNA314882:A1D18_00555"
                     /translation="MEYSKKGELLQGFKELKELFAQPFFSESITDTIHSLKNNLVYKI
                     FELENDAEFFKAFIKKIENYLMFNEFLEASSTISYSYSEREVLSNRSLNSSYFLSLIM
                     N"
     gene            complement(20728..21552)
                     /locus_tag="A1D18_00560"
     CDS             complement(20728..21552)
                     /locus_tag="A1D18_00560"
                     /inference="COORDINATES: ab initio prediction:GeneMarkS+"
                     /note="Derived by automated computational analysis using
                     gene prediction method: GeneMarkS+."
                     /codon_start=1
                     /transl_table=11
                     /product="hypothetical protein"
                     /protein_id="PRJNA314882:A1D18_00560"
                     /translation="MEIKIKLRFFLKKINLATYPNTVILMKEHEALMSLLDSSISEKS
                     CMEVIKKLKRNQVYIFFKLDKDPEFLKVIIKKILDPSILKAILNVSDINYSEGEKIIL
                     EKHLCIINLLSNLADDLKKFIKLSIQKMEEKENFFVEYFKELDRLKIVLLTEEIKTDD
                     LKWFFNTNLFTLITFESKRFSIKLTEIYHLMIQDINLSKKKYFNDHCEILLDKKTKEG
                     KFFNYDSFFSILYDKRKSFVNNLPKSNGFIFHKMSKSDKLCKQLIKLALENRLKHL"
     gene            complement(21778..22485)
                     /locus_tag="A1D18_00565"
     CDS             complement(21778..22485)
                     /locus_tag="A1D18_00565"
                     /inference="COORDINATES: ab initio prediction:GeneMarkS+"
                     /note="Derived by automated computational analysis using
                     gene prediction method: GeneMarkS+."
                     /codon_start=1
                     /transl_table=11
                     /product="hypothetical protein"
                     /protein_id="PRJNA314882:A1D18_00565"
                     /translation="MGIMNIIKAVKKNDLVKLKEELDFLKSCIREDYDLNQAVSSKNG
                     QSLLHIATRYGSDRVFLYLLEQGVNINIPDEQGNTPAHYAALYSQPRILEFLKKNGAD
                     FLQKNKCGRTLEQYIQVRPVKEESKRIKKELENIILETNQCRILSNNAQPCLRKETAE
                     NDRRQSEEEIVDTSDLALLAEVAMKQKEVYLNKTQMLPSSFFHNLPREVECQTEPLNL
                     IKHDRALNLSVTSCFRN"
     gene            complement(22746..26165)
                     /locus_tag="A1D18_00570"
     CDS             complement(22746..26165)
                     /locus_tag="A1D18_00570"
                     /inference="COORDINATES: ab initio prediction:GeneMarkS+"
                     /note="Derived by automated computational analysis using
                     gene prediction method: GeneMarkS+."
                     /codon_start=1
                     /transl_table=11
                     /product="hypothetical protein"
                     /protein_id="PRJNA314882:A1D18_00570"
                     /translation="MLQKNKYPIQQSKINLVRFRSRQCNSQLINRNLVINNIFRAVRH
                     GCLGTVKFFVEAGARINSKNLDGSTPLHLAAQYGYLNIVKYLLKSGSHLEVKDRIIGN
                     TPLHLATLYGHLDIVKYLFESGSDLNIINKRGDTLLSYAAQYRHLAIVKYLIENGANL
                     EEEYSNGITPLHYAAQENNLAIAEYLIKKGMDVNKITNAGNTALYYAIRNGHLDMVRY
                     LVDKGANVESMDKQHNSPLYYATLFGYTEIVNYLLSKKVNPENKTNINMPPLYIATLR
                     GDLELVKNFVESGANLEIRDSANNTPLHSAISNGYPELVKYLIEKNVNLEAKNNEGNT
                     PLHIAVLMDDLELVNYLLEANANWRAVNNKNKTPLQIIILNNNIALMEYLVEKIAVNS
                     EIKNNIYQQVFYYAAMSGEIKIVKFLAEKGLNLEIRDEVGITPLHVASSNGHLEIVKY
                     LIEEKKANLEPRNEWNKTPLHEASKSGSLKIVKYFTKKNAKLEIKDKQGSTPLHEASK
                     NNHLQIVKFLVENGVNLEVQDEQGRTPLHYAAKNGHLEIVQYLIEKKANLEIKDESNR
                     TALHEASKSCYLEIVKHLIEKGADIEAKDHSGNTPLHLAVSRNNLKIVEYLIECGAIL
                     NARDNNGSTPLHIAALYDYVKLTKYLIEQGADIKAKNNQNETILQEAENSGSFLTIRY
                     LIKEKNLTISSIFDAIKKSQLSLVRFHVEEENIDLEIKDLYGRTPLLFSIWFGYTEIV
                     KYLVKKGADLKSTDNQGNTPLHLVGIVGYINLMQILLDHSANVEAKNNEGNTPLHVAV
                     LNYHLEVIRYLVGHSTVNLNTPGNSGNTALHFAMTIRDSNLSLEIVKYLLEQKADIEI
                     KNNEGNTPLHVAVLNHRLEVIHYLVEQSTVNLNTPGNRGNTALHFAMTIRDAKFSLEI
                     VKYLLEKKAILKVKNRDGHTPINLAIINRHYEIIQYLRKKNYKRNKSLEVVQIDPNPL
                     AKDLESKTKISRQHHVEVKLENELPSKHRTVNINSAEGFNLLGFFKPISCPHNNLNDQ
                     KFKVDYLHMNNTLYLVDMLVRKKTGKKHNFFQDNYLSDLEVQAYALNIITEFEKDLKE
                     SEINADFNEVALLAKLVGKIKSGQLCEISKILLSTIQEANFPILKQVNQKK"
     gene            26649..30380
                     /locus_tag="A1D18_00575"
                     /pseudo
     CDS             26649..30380
                     /locus_tag="A1D18_00575"
                     /inference="COORDINATES: ab initio prediction:GeneMarkS+"
                     /note="incomplete; too short partial abutting assembly
                     gap; missing stop; Derived by automated computational
                     analysis using gene prediction method: GeneMarkS+."
                     /pseudo
                     /codon_start=1
                     /transl_table=11
                     /product="hypothetical protein"
BASE COUNT     9738 a   5228 c   4839 g  10575 t
ORIGIN      
        1 gtcatcaacg ctgaactgat ataacgagag atgtgttcta cttttttaaa atgagattta
       61 atcccttgac ttctaagctc ttcgatcttt ttttcagctt cagaaagtaa acaaatactt
      121 ctctttaaac tatgtgatgg gcagctatca tatagttcag agagagtgcc aaatattttt
      181 gattgaaaac gaaaaaaaag acttactgat tgctgttgat tttgtttttt tgcagcattg
      241 gttgaatatc ggatgaattt taaagtagga ttttttaaat ttaaaaaata ttccgaaata
      301 tatttaacat tttctttgga aaaaattcct agacgccatt tgttttcaat gtagtttaat
      361 atttctgata aataaaaaaa acagcctagt ttgatataat aagcaattgc atcgcccaaa
      421 aatctaagaa atttttcctt tggaaatttg agataagcca gatcaataaa atattgacaa
      481 tattttgcat cctgaagaat caaactatca aaaaattttt tttctggatg gccgtatact
      541 aattgagtta ctaactctgt gtgttctgac atatagataa gaaaatgaag ataatgaaaa
      601 acattctctg ggtcttttct aaaagcatag tcccaatgcc aaagaaatag ctgagtattt
      661 tcgactgttt tttcaaacat cgaagaatcc tgttcgatat taagccgtat gacttgttga
      721 actaagcggt gaatagagta tttatcttca ttatcttttg gattaatcat ggagtaacta
      781 cttagcaaat tcataatttc atttaaatcc attagtttaa agctgcgatt aagctgaatt
      841 acttgaaaaa attttgcagc agagatacta tccggagata aataggccat gatatttaaa
      901 atatttaacg caccttgacc tatttcataa gatttaattt tatccaatgt aataatccaa
      961 gtagtaaaaa cggtcttcaa ataaggatca ttagcgtaat ctgaaaaatt aaactttaag
     1021 agttcttgtt gttttctttt ataaagctct atgtagtgaa aaatagaaaa actagcgtcc
     1081 gtgtttcttt ttagtttaat ataagcaagt gcttgttgta atgctaaagg taagccttga
     1141 agtagttggt ttaattccat tatcctttcg tattgattat cttccaagtc taaagatttc
     1201 ttaatcaatt cttcggtttc ttgccctgta aatacagaca aggataaagt agtcgcaatg
     1261 ttattccaat tactataacg cgaagtaatg agtaccgttg gtttatttcc aggtgtagat
     1321 ttaggtagat acgattctat cgtatggtaa tcctcgacat tatcaaaaat aaaaagactt
     1381 tttttatctg agaagtaatc ataaatctct ccaatgtatt ttaagtgctg ttcttgatca
     1441 tactgatctt gggttgtaat ctgtagcttg atagcgagtt gctgaaatga gtaaattaaa
     1501 ttttctttag tttctgcatc aatccataaa acattatgat cataatgatc cgcataaagc
     1561 tgagcatagc gtaaagctag ttgtgtttta cctattcctc ccaaaccact aattgacagt
     1621 tgagaaccac tggaaacttg tgatgaatcg ctgcccgatg ggcttaatgg agatgagata
     1681 cctgaaaccg ataaagtaaa ccaagtgggc acaatagcgg ttgttctttc tgacattaag
     1741 atattgtgta atctctctag aatctcaact cttccactaa aattttttac tggctccctt
     1801 aaattgaagt aaattggttt tttactctca ggctgtctaa ctataaattg agaagcataa
     1861 tgattcttaa ttttattaag aatacgttgc gcttcagcaa atgcaggatt cgtcttggaa
     1921 tgtaaaacat aatcataatt ttttgaaata aatggaagca ggtcttccga ctgagaaaaa
     1981 tatttttcta tatacttttc ttttaaactc tccctcaatt ctccattggt ttctttttcc
     2041 caatcaaata gacggcgata gccatatcga ttacgtggag attttttggg agcataaaat
     2101 ttcataggtt gaccattgat attgaattca actaaacctg ttttctcata taaactgacg
     2161 gtacgaatat catgtttgtg cttatcttgt acatcatatc ctgccactct cactctagct
     2221 tgcttaatat ttttaagctt aggatcaaag aatttttctg atgaaccttt tactactcct
     2281 ttttctatta tctccttaga aataatcaca gtctcctcat ccgaagtctt ttctatataa
     2341 ctaaatactc gttcaacggc atcctcagct aatttttcca tagccacttt gtcgcctgct
     2401 ttatcggtta cctgcataaa ttgactttca aagctgtaaa aaatatttat ggctgcttca
     2461 gctaaaataa gatccaaata atctggttta agcactgaaa aagcgcgagt aattttttga
     2521 gccttatttt tactatatgc aaaatactta ttactaatca ttcttagtga agccactact
     2581 gaaggaatag aacctacaag gctttcagca acgcttatac ctattaaagc gcctgttatg
     2641 ccggttttca attcagtttt taatgcttcc tctgttaata gtttatcttt agcaagcaaa
     2701 tgatagatcc ctagtgtttt tataaaagca ctcatgaagg tttcaagaaa gatttctaaa
     2761 taaatggttg gattttcttt ttcagtaagg agcgttttaa atcgtttaga atcaggttca
     2821 atcttatcta tagcaggtct aacatcatgc gatgggagtt ccaatttttt ttgtaggtcg
     2881 ggcaaaaaag aagggtgtcg ctctagccaa attggatcct tacagagttt ttcagaaaaa
     2941 aatactcgca ttatatcgaa atattcttta ttacgcggcc ggttcaattc attaacaatc
     3001 gaatgcaacg attcattttg gtcaatcatt ttactgagat cggctgcatt ttcgagcgcc
     3061 catataccgc aattataatg gtcttgttgt tgagttaatc caggacttaa acttaagggt
     3121 tggatttgaa aagtctcaat aagcatttgc gaatatcgag agggtatagg gttatttttt
     3181 gaatccacat aataagcgat gtaattggcg tatttataag aaataactaa agttacccaa
     3241 tgtaaatttt ctaaattaat aattaaagtc agccgtgctg tatttaattg atacgtttgt
     3301 atttttaatt gaaatgactc tgaggtccta tataattgag ttagggaacc taatatttca
     3361 aattgagcat tgccctcgcc tactccgagg aattggttat attctattcg agcaatttca
     3421 gcaatatctt cttgacttaa ccaataagta taatcacctt ttacggtagc tccaacaagc
     3481 gtttcatcat ccggagcgcg tttattacga gaagaaactc tttgtttaat ggggcgttct
     3541 atttcgttta cagtatttac attaagagag tggtaaaatt gttgcgtttc attttttatt
     3601 agcatagtta attcctttta ttttagttat ctcatttcaa tttttttatg agctaatatt
     3661 tgataatttt tttaaattat tctagtaaat tgttagatca atgttcccag aatgctactt
     3721 ttcagctatt taatttattt ttttaatact taaatcatta aaaaaataag tatgaattaa
     3781 taatttacta aaatttagct gttttgtcga tacgattctt taaatgatac agatgaaaaa
     3841 tattctttac attgatcatt tccatataaa tttatttctt cacttatttc taaaatatcc
     3901 gcataactta gtgaattttt gacatactgc aaaatagctt taaacatggc tggattttta
     3961 ttcatcaaac tacaaacatc agaaattgta atatactcct tgtctaaata ttcagtttca
     4021 attaaaaaaa taaaaaattt tttcaactca taatagatta tactatctaa gatttcgcgc
     4081 atattatttt tcaaaataag cttattttta cttaaaaatt taaaacaaaa ttttccctta
     4141 tgattaataa ctctatttat taactttcct agttttcctc caataatatc aaatccctgt
     4201 ctatttgaaa caaggctact atcattattt aaattaaaaa aattaatgcc tcgtttcata
     4261 tatttttttt ctttcaataa aatacctcca tttattattt tattttcaat gcctaaaaaa
     4321 tttactgagc gcttattttt attaataaat tgctctaatg tttgattttt atttattaca
     4381 gtttttttta aagagtctgg taacaaacta aagttttcta aagattgaat gtttttaaaa
     4441 ataaaagcta aagaactcgg acaaagttga tgatcaaaat agataatagt tcctggagaa
     4501 agagaactaa agcttgttag atctacccaa tgttgatctc tattagataa gcgaaaaaga
     4561 tgatctaaag taaaaaaaga gcaatgttca aaatcatatt gtatttgtag tccactataa
     4621 gcaaaaatta caggttgtaa gtttaaagag gcttctttta ttatttctat acttctattg
     4681 agtactgcag catcaagaac gagtagataa accttactat ttttaatata acaatcgaca
     4741 caaaaccaat gcctttcatt ttctatagca agctgaaaac gagtcggagt tttaggatta
     4801 ttaatacttt tagttaaaag cttaaagaaa atactgagct cacttttact gtttttttta
     4861 taaccatcgc tactaagaac aaaaatattt aaattctttc tacgcgtttt tttttcttca
     4921 attaagccat gcatttcttc taaatataaa gtaggcgttt tagtcgacgg gaacacaggt
     4981 attttcctcc ttataaatta cctttctgaa atttattatt tagtatttaa aaaattaatc
     5041 tattgttttg ttattctact tgttttttta ttgtatactc aatttctttt tctaaacgtt
     5101 cagtttgagc tttttccagc tggacaagat tttgattatt gtgcatcggc catgagtttc
     5161 atgtggttag tatcgatgga caattctggt acacgaaacc ttattctaaa aaataaataa
     5221 tctataacgg cttatattta taaatttgat atatggcatt ttctgtgaga gaatatttga
     5281 atagcgatga atttcttagg cactggattg acttaaacac atcgctgcta ctctctatcg
     5341 cttttataat aaaaatatta tgtcccgtgc ttatcgatgc attatctctc attcttatct
     5401 tattccttac ctctcatcag cagtgcatgc tgggtttcct tctccggcag atgatttttt
     5461 agaaggacac ctcgatctca atgaatactt gattcatcat cctacagcta cttactacgt
     5521 acgggttaaa ggcgaatcga tgattaatgc gggtattcgc gatggtgacc tcttaattgt
     5581 cgatcggagt ttggagcctc gtgataacaa ggtggtaatt gccatcgttg atggtcaatt
     5641 aactgtaaaa cgacttaaaa aattaaagaa tcaacaattt gttttgatag cagagaaccc
     5701 agattttccc gcaattgccg tgaatgagga aaataatgtc agtatttggg gaatagtcac
     5761 caatgtcatt catccgttgt aagcatggct tattttgcat tggcggattg taataatttt
     5821 tatgtttctt gcgaacgcgt gtttaatccc gctttagaga aacaacctat tatcatccta
     5881 tcgaataatg acggttgtat tatttctcgt tcgaatgaag ccaaagcatt aggtattccc
     5941 atgggtgcac cggcttttaa gtatcgcgat tgggtacgtc gcggccaaat tcgatgtttc
     6001 tcttcaaatt atgctcttta tggtgatatg tcgcaacgtg tcatggattc cttgcggcgc
     6061 ttgtgcccag atatggaagt gtattccatt gatgaagcct ttttaaaact tgatcattat
     6121 tcatactatg atttgaaagc ttatttaatc gaaattcgcc aaaaagtaaa acagtggaca
     6181 ggtatcccta tttcaatagg tttagcatct agcaaaaccc tcgctaaagt agcaaatttt
     6241 tatgctaagc ggataagcaa aaccggcgtt tatgatttac gttgtgcagt acaccgtgat
     6301 tcgttattaa agacgttacc tatcgaagag atttggggaa ttgggcgtaa attgactgaa
     6361 aaacttcagc attactcgat taaaaccgct tttgatttac aacaggccaa tcccaaaata
     6421 atgcgccgac gttttagtgt agtgattgaa cgtattattc ttgagttaaa tggtatttcg
     6481 tgtcttgatt tagaaactgt agcggctaaa aagcagatta tgtgttcccg gtcttttggt
     6541 cggcctgtaa ccgattggca ggatttaagt agtgccttga gtcgctatgc ggcgcgcgca
     6601 gcttataagc taaggaaaca aaactccaaa gctcaagcta tttatgtgtt tgttacaacc
     6661 aataggcata aaactagcga tcgacaatat acgaagggtt taacgagttc gctagtaaca
     6721 gcaacgaatg atacacgtga gctaataacc gcggcgcaac gtgttttaaa acaattgtat
     6781 aaaactggat ttaattataa aaaggccggg attctattaa tagacattat atcggattct
     6841 caacacttaa atgatctttt tgtccaacca acttcactcc gttcagttgc attaatgaaa
     6901 atattagatg agacaaataa gagtttcggc tcacatacac tcttttttgc agccgaagga
     6961 tgtgtacaag cttcttggtc gatgcgatct ggaaaccgtt caccacgcta caccacacat
     7021 tggcaagaaa ttattaaagt aatagcttaa ccgttgatat tgttatcggc agccatatta
     7081 tgccggtacg ggcggatcta aatcaagcga gaacgctggt taaccaaaga tgaagcagaa
     7141 cggttactta aagagttacc ctcacattta tccgatatgg cagatttctc tttagctacc
     7201 ggtttacgca aagccaatgt cataggatta aggattaaga tggaagaatg ttgatttagt
     7261 taggcgacat gcctttgtga gtgcatcaca atcaaaaact agaacagcaa ttccagtacc
     7321 tcttaatgca gaagctgcgg caattattgc aagacaaata ggtaaacata ttgaatttgt
     7381 ttttacctat gaaggaaacc ctgttaagca atgcaataca tctgcatggc gtaaagcgtt
     7441 aaagcgagca aagatcgaag catgacttac gtcatacatg ggcatcttgg catgttcaaa
     7501 atggaacatc cttacagaat tgcaaatatt aggcggatgg tcatcttttg acattgtatt
     7561 acgctatgcg catttaaata gtgatcaact tatgaaggct gccgagcgag tatctggtac
     7621 aaaattggta cattctgttc aaacggcagc aaaaggaggc tagctgaata aaggataaac
     7681 tgttagaatg ccgggctctt tcgaatcatg cgcccgtagc tcagctggat agagtaccag
     7741 gcttcgaacc tgggtgtcgg gggttcgagt ccctccgggc gcaccagaaa atattatttt
     7801 ttcaataact tatctgatta tttaaagcct tatttttatt taagtattgc catgtaccaa
     7861 ttttgtaccc gacaccacac gttcaggggc aacttgaagt tgttgactat ttaaatgcgc
     7921 ataacgttgt actgtttcgt acgaggacca accaccaagt ttctgcaatt catagagtga
     7981 agttccattt tgtatatgcc aagatgccca ggcataacgc aaatcatgtc agtgaaaatc
     8041 ttttatctct gctcatttta aagcttttcg ccacgcagcg ttacattgct taactggttt
     8101 tccttgataa gtaaaaagaa attccatatg ttccctatct gttttcgaat gatttcgatg
     8161 acctctatgc taagtggaac agatatcgct cgtttgtggg caaaaaaaac tagtagaata
     8221 taaagaatag atcaaaaata gggttgaata ctgtttttta gttagctttt taatattgaa
     8281 ttaataaatt ttagacggct agtttatgag gagaaaaaaa tgtcgctatt cccattatct
     8341 tctaaagctt ctattgtatc ttcagaagaa atgcacggct tgatcgaaga gaaaaaatca
     8401 cgtagaaagg atttaaatat tttttttctt tctagcgatg gctacaaaga aaaaaactat
     8461 acgagtgaac tcagtatttt ctttaagtta ttagccaaaa atattaacaa cactcaaatt
     8521 cctactcgtt tccaactagc aatagaaaac caaggtcatt ggtttagtgt agattgttat
     8581 attaaaaata atcaggttta tctgcttgtt cttgatgccg cagtacttta tagaagcaca
     8641 gaaataataa aaacagtgtc tttaaactta aagcctataa ttttttctta tagtggaact
     8701 caaatacaac atgattttga tcattgctct ttttttactt tagatcatct ttttcgctta
     8761 tctaataggg atcagcattg ggatgatcta atcggtttta accttttttc accagaaact
     8821 actatctatt ttcatcacga atcatgccct aattctttag cttttatttt taaaaacata
     8881 caatctttaa caagatttag ccagttatcc aattcattaa aaaaaacggt tattaacaaa
     8941 aatcagacaa cgctagaaca atttattaag aaaaatactc gttcagaaag ttttttaggt
     9001 attggaaata ccgtaataaa tataggtatt atattgaaat ataaagaata tacgagaaat
     9061 actagatatt gtcatttact atgagttaaa aagattttta attcttttaa ttaaaactgg
     9121 attactatgc aaagaatata ttaaaatttc tgatatttgt aatttgataa ataaaaatct
     9181 aatcatgttt aaaattattt ttgagtacgc aaagagttca ctcacttacc gtgatatttt
     9241 aaaaataagt cacaaaataa acttacaggg aaatgagcaa tttaaagaat atttctcatc
     9301 agtatttttt gaagagccct attcccattc ttctacatgc ttattcatct aggacctggt
     9361 gcaagtaaag actcgatcat cggccacggt gaatcgcgca tgagccctgt ttaaacacat
     9421 aatttgtgat ccactcgatg ctgaaatggt gcaagtaata tagggttgcc cattggtata
     9481 ttgtagaaaa gatagttaaa atttaatact tttaaaccaa tagcgggttt ggctagaatt
     9541 ttattttgct gtgggacaat cctgaaagca tgttacaggc cgtagtaaac aaacggattc
     9601 aatggttaaa atattattta gcagcttatt aaaataaaaa atatataccg ctttgagaaa
     9661 aaagactttg tattttccat acaatttgaa aaaaataata aatcgactac cctacagata
     9721 ataattaaac tctattacgt ttttaaaaac ccataggtag gataggcaaa tgccgcttaa
     9781 tgacaaaaaa aatttaggaa tagggatgat gttcctgttt tctgttattg gattcattct
     9841 gtcgctattt aatttttttc ttccgtcaag cccgattagt tataccggcg gggctgagtt
     9901 agtaacctta actacattga taatgacctt attaagcgtg ctaatttact atttccgacg
     9961 cgatagtcat cgatggatac ggattggcgt aaatacgctt attattttgt tactgctagg
    10021 tacattattg gcctcctact tcttagaaag ctggtcgcta ttagcttccg tgcttttggt
    10081 tggcgtgggt tggtttattc aagtttttac acgagtaaag aatgagcaaa cttattaaat
    10141 gcatcgcact tttttttacg tgttttttca ctataaacgt ttccgcagaa aacactacct
    10201 ggcaaacgtt caatggcgac ttaaaagcac agaaatattc accattaacc caaatcacac
    10261 cacgtaatgt ccatgatttg tccgtcgcat ggactctaca taccggtgat ttttctaccg
    10321 gcaagggcaa attacctcct acggtatggt cagctacacc gctttttgta aataatacaa
    10381 tttatgtcag cacacccttt tatcgtgttt ttgctctcaa tcctgcaacg ggtaaaacta
    10441 aatggatttt tgatccgcat gcggtcttaa aagcactgtc gcaaccggca ttaaaaactc
    10501 ggggggtggc ttattggcaa gcagaaacta tgatcccagg aaaagcatgc cagaagcgta
    10561 tttatattgg caccatggat gcaaaactat acgccattga tgctaacaca ggaaagcctt
    10621 gtactgattt tggtgtgcaa ggtaagttag atattaatca atggaataac catccagacc
    10681 tttggccgtt agggatttta cagccaccca cggtatataa aaatttatta attttaggtt
    10741 gggcaggtaa agattggaca tattctattg atccagtagg taatgttttt ggtttagatg
    10801 cgcgaacggg caagttgctg tggaccttcc agagtatacc gcccgatatc gcagcaaaaa
    10861 ctggtacatc taatgtctgg gccagtatgt cgattgatcc ggaccaaggg attgtctatc
    10921 taccgatcag ttcacccagt cccaattttt ggggagggaa tcgtttaaca cctattcctt
    10981 ttggaacctc cgtcacagcc ttaaatatta ataacggcaa cgtcatctgg agtaaacagt
    11041 tagttcacca cgatctttgg gaccttgata ctaactcggc gccttcactc gtagacatta
    11101 agaaagaagg taaaacaatt ccagcattag tccaaacatc taaacaaggg tacttattta
    11161 ttttaaatcg ttatactgga gaacctattt atccgatcgt tgaaaaggca gtgcctgctt
    11221 cggatgcaaa aggtgagatt gccgctagca cgcaacccac agttccttat cccattccag
    11281 tggttgctga taaatggcct ggtgttttta aactctctga ttggctgagt tttggctact
    11341 gctcacgaaa attagccacg ctaaaatacc aaggtcggtt cacaccacct agtgaacaag
    11401 gaagtctcat ttttcccgca accgcaggtg gagtggaatg gggtgggggt gctgtcgacc
    11461 cgaataaaca aattttcgtg gttaacagtt caatggctgt acaaatttat aaattaatac
    11521 ctcgagaaga ttacaatgat tttcttaaac gtcatcacac cgctaatgta ggagaagcgt
    11581 atggaatgtt taccatggcc ggatcgcctt atggatttaa attagatacg tttttaaatc
    11641 ctttgggtat gccttgttgg aaacctcctt atggtgaaat ttctgcctat gctttgaata
    11701 cgggacagcg gttgtggaaa aaaccgtttg gcgaagtgca acaatgggga ttttatatgc
    11761 caaaatcgtg gggtagtatt accattggtg cgcccgtcat cacagggagt ggtttaattt
    11821 tcatcggggc ctctatggat tcacgagtac gtgcattgga tcttaataca ggcgatgtac
    11881 tttggagtgc agatgtagct gcaccagcag tttctattcc agctatttat gaatatcaag
    11941 gcaaggagta tgttgtgttt gtagtaggtg gcaacagtat tttgacgcct aaagtcagtg
    12001 accaagtcat tgccttcgct ttacctagtc aaagtaaatc ctgatgaata tcaaaacgat
    12061 agcaaaaatt attatcgtgc taggtgctat tttaggatta gtggggtcac taagttattt
    12121 ctttgctgag aagtttatct atgactataa tcaaagcatt ccacaatcag aggaaatggt
    12181 cataggggct tttatctttc ttatttccct tgcaagttta ttgttagctc tcttggcttt
    12241 taagcactca tatgctaatt ctaaattttt attcattatc gtgattattt taggcgtaag
    12301 tttatttacc ttattatctt ttactgccgt gatctcttcg cttgtctctc cctttacagc
    12361 agcgcttctc attcttgcag gtggcattat cggtgatatt ggtgttgcaa ttgatcaatg
    12421 atacttcaat atctcctaaa cgctcacatt actttaaaaa tgattttgaa gtgtgagaat
    12481 ttcgatagat caacggaatt tctttgcata aagtgatgtt atccattgca cgttgaatcg
    12541 ctttttgcac cacttcatga tgcggtgaca aatcacatac cggatccgcc gcacgggcat
    12601 cgttaagcag taaatgcgct tgacaacggc aaccaccaaa atctttaaat cgcaatgtac
    12661 aagatcggca aggttctttc atccatttat cgcctcgaaa ccgattaaac aacggggatt
    12721 cataccatat ccaatgtagg ctattttcat gtactttcgg aaaaaccaaa ttcggtaata
    12781 ttctcgctga atgacaaggt aaagcataac catcgggtgt aatagttaag aaaattttac
    12841 cccaaccatt catacatggt ttgggtcgat tactataata atctggaata acataataaa
    12901 tcttggcttt atcgctataa cgtttctgat agtcatgtgc aatggcttcg gcttttttta
    12961 tctgttccaa tgtgggtaac aagaggtcgc gattcacgaa agcaaaaccg taatattgcg
    13021 tattcgctaa ttcaatataa tcggccttta aatccaaggc taaatctaat atctctcgaa
    13081 ctgaatcaat atttaatcga tgaataacga tgtttaaggt aagattaaaa ttctgctctt
    13141 tggccttttt tgccattaat aacttatgct caaatgactt cgttcttgca atgcggttat
    13201 ttaattcttc tgtactggcc tgaagactaa tttgtatact atctaaacct gcatttttta
    13261 atcctattaa acgactttca ttgagtccta ccgtcgatgt aataagatta gtataataat
    13321 ttaatgcgtg ggcttcgctg acgataattg ttagatcttt tcgtaacagc ggttcaccac
    13381 ccgataaacc taattgaaca gcgcccaatt ctcgtgcgtc ccgcagtatt tgtatccaac
    13441 tttccgtatc taattcttct ttacttttaa taaattcgag tggattcgag caataaggac
    13501 attgtaaagg acaggcatag gtgagttccg ccaataacca atgcggtggc aatagagttt
    13561 cctttgcttc ttgctgattt cctaacattt aaacaactgc taaccaccct ttttgcagtg
    13621 cctctgttaa aaagtgataa gtatcttctg ttagatcgat tatcgcacct tgtgtatatt
    13681 tactttgtaa cacggcaatt atggctgaaa tagagcgacc accgtcacat aattttagga
    13741 tttcagccgc acttgtattt agcgttacca tcccttctgg ataaagcagc acatagcacg
    13801 cttggctttt ttcccattgc aagcgaaatc ccccagcaag agcaatattt gcatctaaac
    13861 ttagttgatt ttccataatg cgtattatgt atcatccttt gaaaatgtga tgggaggctg
    13921 atcaagtaca taggctaagt aaaggttgtc tgaaattgcc caaagaattt ctaatttaag
    13981 cgttaaaata gccaatgctt gtgtttgttg ttcttgtgtt tgaaaatttt ctagcgttaa
    14041 ttgtaaacct ttcgtgacgt gatgatttat ttgatctaat cgaccacgaa aataagccaa
    14101 tgcttttaaa tcaatccatg gataatgtgt tggccaattc gttaaacgtt ggcggtgaat
    14161 ttctggcgca aaaagctccg tcaacgatga acaaacgcta gcttgccatg tactggtacg
    14221 cgcgaaatga acataagcat cgactgcaaa gcgtacgcca ggcaagacat atttcataga
    14281 ccacagtaag tcactggtca ggccacacgc ctctcccaat gccaaccagg cttcaatacc
    14341 acctggatta atgacatcgc catcgtgttc aatgattcgt tttacccatt ctctgcgtat
    14401 ctcgcgtata gggcaattag ataaaatagc cgcatctttt actgggatat ttacttggta
    14461 atagaagcga ttaataatcc actgttgaat ttgtttccgg gtcaattggc catcattcat
    14521 taacttattg aacggatgat agatatgata atatttttta aggcttaaaa tttttttttc
    14581 aaactccctc tgagacgata acgctatgca ggattcagtg tgcataaagc agagttccta
    14641 aagtaagata ttcattccat cataggctat ttcaatgttc gcattgttta attgggcatg
    14701 ttcaggagag gttgtattaa gtatcggatt cgtattattc acatgaatga ctatttttct
    14761 tggtttttgc aatgcattca atttagaaag taacccttcc tcactggcta aggcacaatg
    14821 acccatctca gttgctaatt tgttatttat tccgcaacgt gacatttcat cttcatgcca
    14881 aaatgtgcca tcaattagga cacaatctgc attattcatg ctttgaaata gtctttcatc
    14941 aaactgcgca atagccggcg cataaaaaaa agttttctgt gttagctgat ctaaaataat
    15001 caaagccgta ttcgcacctt gtttaagatt gtgtctataa ggcgaatacg gtggggactt
    15061 tcccggcaaa tcgataggtg tcaatactaa gtttttaaat ccttgaatcg taaaagcgtg
    15121 agaaacatta atacgattaa aatcaataac gcaataattt tttaaaattt taaacagtgg
    15181 aaaatggtgt gtcagttcct cttgaaccag ttctgtacaa tagatgacta atttttcggc
    15241 ttcccgtaat gaaagtaatc cagtcacatg atcaatttgg ctatctgtca agatgatggc
    15301 ctgaattcct gtatcacgta acaggttact ttgttgcgct tcgtgaaaat cttccagttg
    15361 tttgcgtata tcaggcgacg cattgatgag aatccatttt ttattgtcct cgctgacagc
    15421 aatcgaagac tgtgtacgtg aaacagcggc tatcgttttt actcgtagtc cttggcaatt
    15481 actgcaatta caattccatt gcgggaatcc tccgcccgct gctgatccta gaaccttgag
    15541 tagcattttt tatccattcc ggatatcatt atgagtgata tatgtacatg tttatctcaa
    15601 agccaaaacg catctcagta taaacaggtt taatccattt catctctcat tggttccttt
    15661 tgtacttaag gaactcacat tatagtaggt gcagcagtat catgcaaaaa gcctagaaat
    15721 tcagagggca tacatggact tgataactgc catactgatt atttttttat gcatttactt
    15781 taatttttaa tgagtcatcc attattaact tcaggaatta atagataaac ttatatttac
    15841 tcttcatcag cgtgaaaatc taattcctag gaatatcctt ctattatagt aagtacatcg
    15901 agcataaatt taaacttatt aaacattcaa tatttctcaa actttccgat ccatttaaaa
    15961 aaaattacaa tttttcttta acattttcca tttgaaaaag tattactgac tgctctatag
    16021 agcagctttt tccttctacc tgctcttatc attaatttct aggttaaatg gaactaaatt
    16081 tatattttag ttataaaaat caaaataatt agctttttaa aaaaaatgta tgtaccaaaa
    16141 ttgtatctgg ataaaatgga agaaacagaa gttcctgtag ttttcagtag gttattaagt
    16201 ttgcaaggta tcgcaagtgt tgattattaa ttgtttttta cttatacatt caggcttcga
    16261 acttgggggt cgggagttcg agtccttccg gtcgcaccag tacaatctta ttttttcaat
    16321 aacttatctt actattcaaa ggcttatttt tcatctatgt attaccatgc accaattttg
    16381 tgccgacaca cgttcagcaa cctcttgaag ctgttgacta tttagatgta taaagttgca
    16441 ctgtttcata gagaccaacc accaaatttc tgcaattcat agagtgaagt tccatgctgt
    16501 atgtgccaag aagcccatgc agggcgagtc atgccagtga aaaatcttcg atccttgaac
    16561 gttttaacgc atgtttctta ttactcaagt acgaaatgga aaaatatcaa tttctaaagc
    16621 tgctgaaatg aagtttaaaa gctaatatat taactcaatt taggagaaga catagtagta
    16681 tcccattgat caattttaga aacctgactc tttattgctt ctgaattcaa tgatttaaag
    16741 agctgatgaa aagaatggga aactaaagta tcactttttc ctgaagaaat tttatttaaa
    16801 atagtttctg tcaaggtttt accacctata atttcttctt gaggcaaata tttaattttt
    16861 agaatctgtt ccttccagta ggctgacaaa tcttgatgct ttataaagtc aggttcttct
    16921 tcttttagat tttttaataa taaacgagaa ataagccatt ttgctaactc aatatggtta
    16981 tgcagatagg ctaaatttaa tggagtaagc ccatcaatat cagtcgcgtt aaggttggct
    17041 ccattttcta taagcaattt tgctacctta ataaggcctt tttcacatgc ccaatgaaga
    17101 ggtgtccatc tatgattaga aattgtcgca ttaacattgg cccctttttt gatcagtaac
    17161 tttgctgcct caatataacc atttttacat acccaatgga gcggtgttgc tccatcagca
    17221 ttagctgcat taacattagc gccaccttct tctataagaa gttttattag ctcctcatgg
    17281 ccttctatag atagccgata gaataaaggt gcttcaaaaa aagtcgcatt aacattggcc
    17341 cctttttcta ttaaaggttt aacacgttgt aaatcatcct gcttagcagc tgaatagagt
    17401 tcaaatacta acgacatgct atcatcccag taaattatta tttagtttat tagataatat
    17461 ataattatta ttaagctttg ttaattattc atgtcctgcg aatacttttt tcagtacgct
    17521 atataaaggt ttttatcgat cttttttgtt tgctgagtcc tgtcctcata attttttttc
    17581 aaatcaccaa aatcactgca taaatctatt tttctaaaaa atttaacagt ctacaataga
    17641 ataaaaaata accaacgtaa aagcgtttta tgatacttcc gcattctgaa gtttacaaat
    17701 ttgatctatc gtctaatagc tcaaagaatg tattaaagca aaagtagtag cattactcca
    17761 gaaaaacatc aaaactatcg tgtgattaac acgcgcagca aggatattat cgcacaaatt
    17821 aggtagatac agcagttaaa tggatggggg tcatggtaaa acaaataata cctgctgaag
    17881 aaacaaaaat agttagaaat aaaggtcgct tatactagtg tacttactta cgggttagta
    17941 atgaaacttc ctatagttgg agtaagttat gcttaatcca ctctctggta acaaaaaata
    18001 acggtttttt cagtatccca tcaatttaaa attaaattga tggaatactt ttatttcgca
    18061 cacccttatt cctcgtggga acatgactca atgaaaatat ggatgggcta atcagacagt
    18121 atttaaaaaa aggctctgac ttaagtcaca ttttaaatag gtcaccttac tcatctcttt
    18181 gtgtcacatt aagcctgaac tattccatat gatgtacata tcccttctct tcatcagcgt
    18241 ctccttcaac gagaattaaa gaacccagga ttgttggaag gcatagaatg atccaatgtg
    18301 agggttgttg ttgtaattga agcaagtcat tcattatttt ttctattcgt tcttccatct
    18361 ttgcgttgct ttgttcaaac tcggccctat cttgtgctcg tgtcgattcg aatttagctt
    18421 tatcttgggc atgttgtgct tccatttgtt ctatcgtttc tttagagttt tttaattctt
    18481 cttttaattg cgtattctct attaaaattc caccttcctg ttgctcccat tcattaaata
    18541 aagcactttg atattctcga gttgattgga gcaactgttc aagcgattcg agtaacttaa
    18601 cattaaattg atagcctcta aaccattgct ttttagcact ttctacttcc gtgtataata
    18661 ctttgataat tgcttcaaaa tcactcagac tactatgtgt aataggattt ttttgagtgc
    18721 ctgcctgggc tgcttggata actaatcgaa aatccttttc ccaattttct ttttttgttt
    18781 ctactccaat tcgtttaaat agttttaata aaaagggcaa ttgatccact tctaataagg
    18841 tagttataaa ttcatctaag tgaagtttga tcttttttaa tccagcatca atttcgccat
    18901 atcttgtgga taaccgagat ataaagggaa aaaaagcgct taaatccttt tttacatgat
    18961 taagaattaa ttctttataa atttgttctt ctttattcga gtccgaaaaa atctgatata
    19021 aattgaaaat ttaatggttt actctcttgg ttttctaaaa tatggatatt ttctaattta
    19081 attactttcc attgatttat ctcaaaaaga tttaataaga tgttttcaat cgcttcggcc
    19141 gcatattcac accctcctct taagggaaat tctcccttct ccatataatt taaaatacga
    19201 atttctttat cgtcagaatt gaattcaaag tgatttctaa gtgatgcagg gaactcttct
    19261 tcagtcagcg atcctgataa agcagtcgtt ttaatctctt ttgaatccac taattcctcc
    19321 ctataaaaag gaatcaattc aacatcatgt aaataaattt cataggaagc gctatccgaa
    19381 ggatagatat gatcgcttag ctttcgcagc tgttttatcg ataatttgga atgaaaaaac
    19441 ttaaatcagc ctgtttttaa gaaaaaatca aatgcatctt caaatacatc gatacccatt
    19501 atattaactc cttttattaa atttgttttt tcaattaagt ataaattatt gagaaataat
    19561 ttcctagatt ataggagtta tgtatttttc aaggttattc ttaagtgcgt ctttcgctaa
    19621 tggcgataaa gtctttgctt ttaaaggcac atggaaaaaa aacatattat aatttacagg
    19681 tattttttga ttattttttt catctataat ttttttaata gcctcaatat tttttttggt
    19741 aagcgacaaa gaatcatttt ttaataagaa ttgaaatacc ttatttaagg attcttgaaa
    19801 agaaatagaa cttccaaggg taatattgca aaaaggtgat tgtataaacc attttatagc
    19861 ttcatattta attttgtttg aaaagagtat ttcatgtacg cgatttaggt aaggtgcata
    19921 aagttcataa aaaagctttg cttcttttct taattcatta tcaaactcaa aaaatagctg
    19981 gaatttaggg atctgttgct caaaacttct cgttcagaat aagaatagct tattgtagaa
    20041 ctcgcttcta aaaattcatt gaacattaaa taattttcta ttttttttat gaacgcttta
    20101 aaaaattctg catcattttc aagttcaaat attttataaa ctaaattatt tttaagggaa
    20161 tggatagtat cagttataga ttctgaaaag aaaggctgcg caaataattc ctttaactct
    20221 ttaaagcctt gaagtaattc acctttttta gagtattcca tagagcatat tatattatac
    20281 gtaattgaaa atttatcttt tatattcata aatagttttt aatttgcttc aaaaattaac
    20341 tttatcctat agatttactc ttaacgattt attaaaccta gcctactcga taaagtatct
    20401 tactcttttt gagagcgcaa tttataatga cattatctac ttatcgctag ctttctttag
    20461 atccaaattg agtagatgga tcttagcaat cccctttcct tgtagcaatc tgacagatga
    20521 aatttatttt ttatcaggtt tttatattta aagctatttt taattatgca aagagctcat
    20581 tcacttacag tgatatttca aaaataaggc aaaaataaag taatatgaaa atgatcaatt
    20641 taaagaacat ttcttatcaa tatcggagct tattgctatt ttctacgtgc gtgttcatct
    20701 aggcgtgtaa aagataatta ttattcatta gagatgtttt aatctatttt caagtgccaa
    20761 tttgatcagt tgtttacata atttatcaga ttttgacatt ttatgaaaaa taaagccatt
    20821 tgatttaggt aaattattta caaaactctt tctcttatca tataaaatag aaaaaaagct
    20881 gtcataatta aaaaatttac cttcttttgt ttttttatcg agtaatattt cacaatgatc
    20941 attaaaatat ttttttttag aaaggtttat atcttgaatc attaaatgat atatctctgt
    21001 taattttata gaaaatcttt ttgattcaaa agtaattagc gtaaaaagat tagtattaaa
    21061 aaaccattta agatcgtctg tttttatctc ttctgttaga agaactattt ttaacctatc
    21121 taattcttta aagtattcta caaaaaaatt ctctttttcc tccatttttt gaatagataa
    21181 tttaataaat ttttttaaat catctgccag attagacaat aaattaatta tacataaatg
    21241 cttttctaga ataatttttt ctccttcaga gtaatttata tctgagacgt ttaagattgc
    21301 tttgagaatg ctaggatcta aaattttctt aataataact tttaaaaact caggatcttt
    21361 atctagcttg aaaaatatat agacttgatt tctcttgagc tttttaatga cttccataca
    21421 agatttctca gatatagaag aatcgagtaa actcataagt gcctcatgtt ccttcattaa
    21481 aatgactgta tttggataag tagcgagatt aatttttttt aaaaaaaagc gaagttttat
    21541 tttaatttcc atactaaaac tcaactggtt acttttacct ttttagttaa attatatctg
    21601 gttgattctt taatttctat taaataaaaa ctaatagatg atgtatcttt atatttttta
    21661 taaaaaaaat tatgataaaa atatctattt acaaaatttt gtttggatct aattctgaaa
    21721 atagaacgcg tatataaatc tcatcagaaa attgctgaga taaaatttaa taaataatta
    21781 atttctaaaa cacgatgtca cacttaaatt taaagctcta tcatgcttaa ttaaattaag
    21841 tggttcagtt tgacattcca cctctcgagg taaattatga aaaaaagatg atgggagcat
    21901 ttgagtttta ttaaggtata cctctttttg tttcatagca acctctgcta gcagagcaag
    21961 atcggaagta tctactattt cttcttctga ttgtctacgg tcgttttctg cagtttcttt
    22021 tcttaagcat ggttgcgcat tgttagataa aattctgcat tgattggttt ctaatataat
    22081 attttcaagt tcttttttaa tccttttgct ctcttcttta accggtctaa cttgaatata
    22141 ttgttccaaa gttctcccac atttattttt ttgtaaaaaa tctgctccat ttttcttcaa
    22201 aaattctaag attctaggct ggctatacaa agcagcataa tgagcaggcg tgttcccttg
    22261 ctcatcgggt atatttatat taacgccttg ttctaataaa tataaaaata ccctatcact
    22321 gccatatctt gtcgcaatat gtaataggct ttgtccattt ttactggaaa ccgcttgatt
    22381 aagatcataa tcttcacgga tacaactttt taaaaaatct aattcttctt ttagttttac
    22441 taaatcattt ttcttaacag ctttaattat attcatgatt cccataattt taacccttat
    22501 ataaatctat ataaaaaaca taataaagca taaatataaa aaattaagga aatattaata
    22561 cctgaataaa gcaccttgat tctttagaaa aactagaatg acatcctcta cttagaatat
    22621 tttcgtataa ctccttttag actcttaagt aaatcagtcc tatcagtgtt tttttgtcaa
    22681 ttttagccgc ctgcacatta ccgactatat caaaatcaat gtgattttca gcatccattg
    22741 tttttttatt ttttttggtt aacttgtttc aatatcggaa aattggcttc ctgtatcgtt
    22801 gataataaaa tttttgagat ttcacagagc tgtccacttt ttattttacc taccaatttc
    22861 gctagcaaag caacttcatt aaagtcagca ttaatttctg actcttttaa atctttctca
    22921 aattcagtta tgatatttaa tgcgtaggct tgtacttcta aatcagagag ataattatct
    22981 tgaaaaaagt tgtgtttttt acctgttttt tttcttacca gcatatcaac taaatacaac
    23041 gtattattca tatgtaaata atcaacctta aacttttgat cattcaaatt attatgcgga
    23101 caagaaattg gcttgaaaaa tccaagtaaa ttaaacccct ctgcagagtt gatatttact
    23161 gtacgatgtt ttgaaggcaa ctcattttct aatttaacct ctacatgatg ctgtcgagat
    23221 atttttgttt ttgactctaa atcttttgct aaagggttag gatctatctg aacaacttct
    23281 agcgatttgt tacgtttata attttttttt cttagatatt gtattatctc ataatggcga
    23341 tttatgattg ccaggtttat tggagtatgc ccatctctat tttttacttt taaaatagcc
    23401 tttttttcca acaaatattt cactatttct aacgaaaact tggcatcgcg aatggtcata
    23461 gcgaagtgca gtgctgtatt tcccctatta cctggtgtat ttagattcac cgtgctctgt
    23521 tcaactagat aatgaatcac ttctaaacga tggtttaaaa cagccacatg taacggagta
    23581 ttcccttcat tattttttat ttctatatcc gccttttgtt ccaacaaata tttcactatt
    23641 tctaatgata aattggaatc acgaatggtc atagcgaagt gcagtgctgt atttccgcta
    23701 ttacctggtg tatttagatt taccgtacta tgcccaacca agtaacgaat aacttctaaa
    23761 tgatagttta aaaccgcaac atgcaacggg gtattccctt cgttattttt tgcctcaaca
    23821 ttggcactat gatcgagtaa aatttgcatc aaattgatat aacctactat acctaccaga
    23881 tgtaagggtg tattaccttg attatctgta ctttttaaat cagcaccttt tttcactaaa
    23941 tatttcacta tctctgtata accaaaccaa atagaaaaaa gtaatggtgt acgcccgtat
    24001 aaatctttaa tctctagatc gatattttct tcttctacat ggaatctaac taaactcaac
    24061 tgactttttt ttatcgcatc aaatatactg cttatagtta gatttttttc cttaattaaa
    24121 tacctaatag tcaaaaaact accgctgttt tcagcttcct gtaaaatggt ttcattctga
    24181 ttatttttag cttttatatc ggctccttgc tcgattaaat actttgtcag ctttacgtaa
    24241 tcatataagg cggcaatatg taatggcgta ctcccgttat tatcccttgc atttaagata
    24301 gcaccgcact ctattagata ttcgactatc tttaaattat tccttgaaac tgctaaatgt
    24361 aaaggcgtat tacctgaatg atcttttgcc tcaatatcag cacctttctc gataagatgc
    24421 ttgactattt ctaaatagca gctttttgaa gcttcgtgaa gagcagtcct attcgactcg
    24481 tcctttattt ctaaattagc tttcttttct ataagatatt gaactatctc taaatgacca
    24541 ttttttgcag cataatgcaa aggagtacgc ccttgttcat cttgtacttc taaattaact
    24601 ccattttcta caagaaactt cactatctgt aagtgattat ttttggaagc ctcatgaaga
    24661 ggagtgctac cttgtttatc ttttatttcc aactttgcat ttttctttgt aaaatattta
    24721 actattttta aagatccgct tttggaagcc tcatggagag gagttttatt ccactcattc
    24781 cttggctcta aattagcttt tttttcttct atgagatatt taacaatttc taaatggcca
    24841 ttactagatg ctacatgcaa gggagtaata cccacctcat ctcttatttc taaatttagc
    24901 cctttttctg cgagaaattt tactattttt atttctccac tcattgctgc ataatagaat
    24961 acctgctggt atatattatt ttttatttcc gaattaaccg ctattttttc tactaaatat
    25021 tccattaaag ctatattatt attcaagata attatctgta gtggtgtctt atttttatta
    25081 ttaacggctc tccaattagc atttgcttcg agtaaataat taactaattc taaatcatcc
    25141 attaaaacgg caatatgtaa aggggtatta ccctcattat tttttgcttc taagtttaca
    25201 tttttttcaa tcaaatactt cactaattca ggatagccat tgctaatagc agaatgtaat
    25261 ggcgtattat tagcactatc tctaatctct aaattagcac cgctttcaac aaaattctta
    25321 acaagttcta aatctcctct taaggtcgca atatataaag gaggcatatt tatattcgtt
    25381 ttattttctg gatttacttt tttactcagt aaataattaa caatctctgt ataaccaaat
    25441 aatgtagcat aatagagtgg gctattatgt tgtttatcca ttgattctac attagctcct
    25501 ttatcaacta aataccgaac catatctaaa tgaccatttc gaatagcata atacaatgcc
    25561 gtgttccctg cattagttat tttgttaaca tccatgcctt ttttgattaa atattctgct
    25621 atcgctaaat tattttcttg agcagcatag tgcaaaggcg taataccatt actatattct
    25681 tcttctaagt ttgctccatt ttctatcaga tattttacta tcgctaaatg cctatattga
    25741 gccgcataac tcaacagtgt atcacctcgt ttattaatga tatttaaatc cgatccactc
    25801 tcaaataaat atttaacgat atctaaatga ccgtatagag tggccaggtg taatggtgta
    25861 ttgcctataa ttctgtcctt tacttctaaa tgtgaaccac tttttagtaa atattttact
    25921 atattgagat aaccgtattg cgcggcaaga tgtaatggtg tacttccatc taaattttta
    25981 ctatttattc tagcacctgc ttccacaaaa aactttaccg tacctaaaca accgtgtctt
    26041 accgctctaa atatattatt gatcactaga tttctattta ttaattgcga attacattgt
    26101 cggctacgaa aacgaactag gttaatttta ctctgttgaa tgggatattt attcttttgt
    26161 aacattttcc aaactccttg ttaatttttt tacattccta atttttctaa aatctatgtg
    26221 cagaataaat attatctcta atattttatt aaataacaaa taaatttttt tattcaaatt
    26281 aatttaagaa attattttat atctttaatt attgctcaaa tactctatct tgccaactaa
    26341 atataatgct attttatata taattaaaaa tagaaaattt tttaatcttt ttcttacgtt
    26401 attaaaccta tttaagggta ataacactta ttcaaataaa aaataaaagc tgatacagta
    26461 taactaacag aagaataaaa aaaatgatat taaatactta atacttaatc aaaactaata
    26521 agatgaacag ctgaacctct atcgaatacg agtaaatcgg tatccgtcat atgcgattta
    26581 aattaagaaa tcaatgaact aaaaaaaacg cataaaaatg tacgcataaa ataaaaggaa
    26641 aaataataat ggagaaaaaa aatgaaaatc caaaaactta tgttcaaaat gtattagact
    26701 cttcaagtga caagatactt tatcgagtta ttagagaatc tttactctct tatgaagaaa
    26761 ataattcaaa ctacgctatt ttaagcacgc gtgttaaacg aatcaataat gacgaaacgc
    26821 ttgtggaagc aacagtaaaa aaccagtata gctattggtt aagtcaagag gatatcgctg
    26881 agatcgctcg cttagagtat aacaattatc atagagagag cgatgctaca tttgaagtat
    26941 taggttctat gccacagcta tatattacct tagagctatt tcagcttaaa atacgagcca
    27001 gtaaattagc ttccgctcga cttactttaa ttattaactt agcgaattta cattgggtga
    27061 cgttagttat tgcttataaa aataatcaat atgtgggcta ttataccgat tcaaaagata
    27121 atcctatccc gcctgagtac tatcaactac ttttaaatgc cttccaaata tcctcgttaa
    27181 gtttaagccc tggttttatt caacaaaaag atgactccaa ttgcggttta tgggcgctcg
    27241 aaaatgcggc tgacctgaat cagatgattg atcagaatca atccatactc tggataatta
    27301 ataaattgaa acgatcacgc agtaaagaat attttaatac gagaagggaa tattttgctg
    27361 aaaaactccg tgctgatcca gcttggaatg aacgacatcc actgctctcg caaggcctta
    27421 tcgtccaaga agcgttacca actaaaactg aacctgatcc taaacgattt aaagcgatga
    27481 ttaaagatga aaaagaaaaa gtaacgattt tattagagac gtttgtcgaa acctttatga
    27541 gtgcttttat aaaaaaactt ggtgcctatc atttattagc caaaggagaa agcttaacag
    27601 aggaaagtct gaaaactgaa ttaaaaacag ggttaaccgg tgcgttatta gggataggta
    27661 tttctcaaag ccttatgggt tcaattcctt cattggtgac ttcgttgaga atgattagtg
    27721 gtaaatttta cccctctaaa gataaagccc aaaaaattac caagattttt tctgaaatta
    27781 agtcagagca tttagactct attttatctg aagcagccgt ggatatattt cacagctttg
    27841 aaagtcaatt tatgcaagta accgataaag cgggcgataa agtggctatg gagaaactag
    27901 cagaggatgc cgtaggacgg ctgttcaacg ctataaagaa atattccaac ctagataaga
    27961 ttatttccaa ggaattaata gaaaaaagtg tgttacaagg gccatcagaa aagttttttg
    28021 atcctaatgt taaacgagcc agattacgga tttcaggata catcgtacaa gataataatg
    28081 gaaaagctat taataccgcc aacttatata aaaaaacaag cttagttgct ctcgataaaa
    28141 agggccaacc tcataaattt tatactctca aaaatttaca tgatcgccca tatggctatc
    28201 ggcgtctttt tgaatgggaa aaaaagggca acggagaatt gaaagaaaac ttgaaaacct
    28261 cgtatacaga gcagcaattt cttcaaacta aagacatttt tcaatttcgt tcaagacgat
    28321 attattatct tttacatgcc gagacaaatc aagtggaagc acgacgtatt ctagataaaa
    28381 ttaagaatcg atatcttcct caaattttga atagagaacc ttttagtaaa aagcctattt
    28441 tttttgattt aagaaaacca atagaaaatt ttagcggaag aatagaggtg cttaaaacat
    28501 tgcatcgtac cctaatgtca gagagaacaa ccgccatcgt acccaattgg gctactttat
    28561 ctatttcgtc agctgaaaat agattgagta catcaaatag cgactcgaca tcagcctcaa
    28621 gtggctccca attatcaatt aatggtttag gaggaatagg caaaacacaa ttagcattac
    28681 gctatgctga gctttatgcg agtgactatg attacaatat tttatggatt aatgcagaaa
    28741 ccaaggaaaa tatagcgtat tctctcaaca aactagcgac aagactgcac attgcaacca
    28801 aagattgtta tagccaaaga aagagtctag aagaaatagt agaagaaatc tatgaatatt
    28861 tttcggacag aaaaagtctc tttatttttg acaatgttga aaattatcgc gccatagaag
    28921 cctatttacc taaatctatg ctaggcaata aaccgacttt gttaatcact tctcgttatc
    28981 gtaattggga aaatgttgct cctactttgt cacttaatat ttttactgaa caagaaaccg
    29041 aagaactcat caagaaatca ttgaatttag gagaggatat tccgcatgaa agaataaagg
    29101 aattgcatca attgcttcaa ggcttacctt tggcattaca acaagcactc gcttatatca
    29161 aactgagaag aaacaccgaa actagttttt cttttcatca ttacatcgaa ctctataaag
    29221 aaaaaactaa agaattatta aattttaatt ttgtaaacta ttctaacgat ccctacctag
    29281 aaacagtttt tacaacctgg ctcattacat tatgtaaaat taaaaccgat ccgattggtg
    29341 atgatgcgat agaaatttta aatattatgg cctatttaga tcctgataat attgcaagta
    29401 aaaaatttta ccatttgaat actatcaatc gtcgttcaaa tttatatgat ttagatacta
    29461 ttatgcattt attgagtagt tattccatga ttaataccag agaaaaggaa agtaaatata
    29521 cgattcaccg attagttcaa caggtcatac ggattaatct cgaacaaaat aaagcaaagt
    29581 ttgaagaagt agtcgaaaaa actcaagaat tactttggta ttggcatttt gctttcaaaa
    29641 aagatgaaga aagtgttttt cactatcttc attttcttct ctatatgtct gagcataaag
    29701 actcaatacc ctgcttatta tacggtcacc cagagaaagc attttttgat aacttggcac
    29761 ttcagaattt aaaatattgc cattatttta ttgatttggc ttatttcaaa ttcccaaaag
    29821 aaaaatttct ccgatttttg ggagacgcga tagcttattt tattaaattt ggcttaacct
    29881 ttcacttgtc tgaaacactt aattatatcg aaaaaaaaat gggggtagga atcctaccta
    29941 aggaaaatat taagtatatt acagaacatt ttaataattt aattgacccc gctcttaaag
    30001 caaagcgctt ttcgactatt ccgaaaaaaa aagcaaatca aaaagaagct gtaagacttt
    30061 tttacgaatt cagattaaaa atattcggta atcagtttat cgactacgat agctgcccgt
    30121 cacatagccg aaagcgaaat atttgttcat tatccgaaac agaacaagag cggattaaag
    30181 aactcaggaa acaaccaatt aaagctcatt ttaaaaaaat agaacaagtc tctcgctata
    30241 taagctcagc acttatgacc aaagatacct tatcggcttt gcttcaaggt cagtttgatg
    30301 aagtggctat taatttcgga ttaataacta gtagtatctt ctttggaagt ctatccaata
    30361 gtctgttcac tcaaggaaaa
//
LOCUS       383                    48412 bp    DNA     linear   BCT 10-MAR-2016
DEFINITION  Candidatus Rickettsiella isopodorum strain RCFS May 2013, whole
            genome shotgun sequence.
ACCESSION   
VERSION
DBLINK      BioProject: PRJNA314882
            BioSample: SAMN04544940
KEYWORDS    WGS.
SOURCE      Candidatus Rickettsiella isopodorum
  ORGANISM  Candidatus Rickettsiella isopodorum
            Bacteria; Proteobacteria; Gammaproteobacteria; Legionellales;
            Coxiellaceae; Rickettsiella.
REFERENCE   1  (bases 1 to 48412)
  AUTHORS   Chandler,C. and Wang,Y.
  TITLE     Comparative genomics of Rickettsiella
  JOURNAL   Unpublished
REFERENCE   2  (bases 1 to 48412)
  AUTHORS   Chandler,C. and Wang,Y.
  TITLE     Direct Submission
  JOURNAL   Submitted (10-MAR-2016) Biological Sciences, SUNY Oswego, 30
            Centennial Dr., Oswego, NY 13126, USA
COMMENT     Annotation was added by the NCBI Prokaryotic Genome Annotation
            Pipeline (released 2013). Information about the Pipeline can be
            found here: https://www.ncbi.nlm.nih.gov/genome/annotation_prok/
            
            ##Genome-Assembly-Data-START##
            Assembly Date          :: 2016
            Assembly Method        :: SOAPdenovo v. 2
            Genome Representation  :: Full
            Expected Final Version :: Yes
            Genome Coverage        :: 1000.0x
            Sequencing Technology  :: Illumina HiSeq
            ##Genome-Assembly-Data-END##
            
            ##Genome-Annotation-Data-START##
            Annotation Provider               :: NCBI
            Annotation Date                   :: 03/14/2016 17:54:59
            Annotation Pipeline               :: NCBI Prokaryotic Genome
                                                 Annotation Pipeline
            Annotation Method                 :: Best-placed reference protein
                                                 set; GeneMarkS+
            Annotation Software revision      :: 3.1
            Features Annotated                :: Gene; CDS; rRNA; tRNA; ncRNA;
                                                 repeat_region
            Genes (total)                     :: 1,330
            CDS (total)                       :: 1,284
            Genes (coding)                    :: 1,245
            CDS (coding)                      :: 1,245
            Genes (RNA)                       :: 46
            rRNAs                             :: 1, 1 (16S, 23S)
            complete rRNAs                    :: 1, 1 (16S, 23S)
            tRNAs                             :: 40
            ncRNAs                            :: 4
            Pseudo Genes (total)              :: 39
            Pseudo Genes (ambiguous residues) :: 0 of 39
            Pseudo Genes (frameshifted)       :: 2 of 39
            Pseudo Genes (incomplete)         :: 36 of 39
            Pseudo Genes (internal stop)      :: 2 of 39
            Pseudo Genes (multiple problems)  :: 1 of 39
            ##Genome-Annotation-Data-END##
FEATURES             Location/Qualifiers
     source          1..48412
                     /organism="Candidatus Rickettsiella isopodorum"
                     /mol_type="genomic DNA"
                     /strain="RCFS May 2013"
                     /isolation_source="Rice Creek Field Station"
                     /host="Trachelipus rathkei"
                     /db_xref="taxon:1225476"
                     /country="USA: Oswego, NY"
                     /collection_date="May-2013"
     gene            1..369
                     /locus_tag="A1D18_00580"
                     /pseudo
     CDS             1..369
                     /locus_tag="A1D18_00580"
                     /inference="COORDINATES: ab initio prediction:GeneMarkS+"
                     /note="incomplete; too short partial abutting assembly
                     gap; missing start; Derived by automated computational
                     analysis using gene prediction method: GeneMarkS+."
                     /pseudo
                     /codon_start=1
                     /transl_table=11
                     /product="hypothetical protein"
     gene            complement(580..655)
                     /locus_tag="A1D18_00585"
     tRNA            complement(580..655)
                     /locus_tag="A1D18_00585"
                     /product="tRNA-Phe"
                     /inference="COORDINATES: profile:tRNAscan-SE:1.23"
                     /anticodon=(pos:complement(620..622),aa:Phe,seq:gaa)
     gene            935..1195
                     /locus_tag="A1D18_00590"
     CDS             935..1195
                     /locus_tag="A1D18_00590"
                     /inference="EXISTENCE: similar to AA
                     sequence:RefSeq:WP_006035456.1"
                     /note="Derived by automated computational analysis using
                     gene prediction method: Protein Homology."
                     /codon_start=1
                     /transl_table=11
                     /product="phosphoesterase"
                     /protein_id="PRJNA314882:A1D18_00590"
                     /translation="MARVPTAAHWRDSARIPRFFLIDARSAFPLLLFLLHIRVWSFLL
                     AIVAMAFFGLLEHYGFSVTVFLRWLRTVLAGPRKMAIPWWKE"
     gene            1203..1541
                     /locus_tag="A1D18_00595"
     CDS             1203..1541
                     /locus_tag="A1D18_00595"
                     /inference="EXISTENCE: similar to AA
                     sequence:RefSeq:WP_012569736.1"
                     /note="Derived by automated computational analysis using
                     gene prediction method: Protein Homology."
                     /codon_start=1
                     /transl_table=11
                     /product="type IV secretion protein IcmS"
                     /protein_id="PRJNA314882:A1D18_00595"
                     /translation="MELKRALHSIAMALKVNFTLKGRPITYDEVFSEVGLLPAIARRA
                     DQLCSLCLGYGIGVSFDEIEQSLLGVKASFDEVTPNILRYLCITDVLCELMQNGGSTA
                     QTPLDELMYD"
     gene            1764..4901
                     /locus_tag="A1D18_00600"
     CDS             1764..4901
                     /locus_tag="A1D18_00600"
                     /inference="EXISTENCE: similar to AA
                     sequence:RefSeq:WP_006034648.1"
                     /note="Derived by automated computational analysis using
                     gene prediction method: Protein Homology."
                     /codon_start=1
                     /transl_table=11
                     /product="bifunctional proline dehydrogenase/L-glutamate
                     gamma-semialdehyde dehydrogenase"
                     /protein_id="PRJNA314882:A1D18_00600"
                     /translation="MSIPLISVKKNPLRLAIAQAYYADETTCVKQLLQEAALPRQVIE
                     KISQYAAQLIDQIRKQRLSKGGLDAFLYEYDLSSEEGIALMCLAEALLRIPDSNTIDA
                     LLKDKITHADWASHLGQSASFFVNASTWGLVLTGKLLQSDQSGGLGNVLRRFVSRSSA
                     PIIRKTVKQAMQVLGRQFVMGQGIDEALKRAKAYEAKGYCFSYDMLGEAARTEKDAER
                     YFRAYYTAITAIGKAASSKSLNDAPGISVKLSALHPRYEFAKKEVVVPFLIKQLKILA
                     LAAKANNLTLTVDAEEADRLDISLDIIAAVFCDSDLAHWEGFGLAVQAYQKRAPFVID
                     WLVDLAKKQNKRWMVRLIKGAYWDTEIKNAQLKGLQGYPVFTRKAATDVCFVACAKKL
                     LEHAAQIYPQFATHNAYTLATILELAGKNRDFEMQCLHGMGYTLYDHIVGPKHLNVPC
                     RVYAPVGGYEDLLAYLVRRLLENGANTSFVNRIVDPAIPIEEMLEDPVQKLSQLKVIP
                     HPKIPLPRDIYGPGRKNSRGIDFSDSETWEPLASQIDIASKKSYIAGPLIKGILVDGE
                     KTRAINNPANPQEIVGHVSLASVEQLEQAISNAHQINFTWANTPIEIRAACLERAADL
                     FEQRLSEFMALAIKEAGKTLNDALAEVREAVDFCRYYAMRARLDLIPQLLPGPTGEEN
                     WLSFQGRGVIACISPWNFPLAIFIGQVTAALVTGNTVIAKPASQTPLIANAAVQLLHE
                     AGIPGDVLQLVPASGAVIGPKITFDPRIKGIVFTGSTETAREINQGLASREGGILPFI
                     AETGGQNAMIVDTSALKEQVVVDVLNSAFGSAGQRCSALRVLFIQEEMAESLIEMLCG
                     AMAELKLGDPSELFTDVGPVIDSMAKKTLQEHFDRMSQEAKLLYQCKLPSGLDQTNFF
                     APSLFELTSLDLLKREVFGPILHVIRYTVKDREQVIQAINHTGYGLTLGIQSRIQQTV
                     ESISRQVHVGNQYVNRSMIGAVVGVQPFGGEGLSGTGPKAGGPHYLPRLCLERSLSIN
                     TTAAGGNASLLCLEE"
     gene            4898..6073
                     /locus_tag="A1D18_00605"
     CDS             4898..6073
                     /locus_tag="A1D18_00605"
                     /inference="EXISTENCE: similar to AA
                     sequence:RefSeq:WP_003637008.1"
                     /note="Derived by automated computational analysis using
                     gene prediction method: Protein Homology."
                     /codon_start=1
                     /transl_table=11
                     /product="sodium:proton antiporter"
                     /protein_id="PRJNA314882:A1D18_00605"
                     /translation="MMDQSFVFSIFVIFTGAAVLATIALYTRQSLLVAYILLGLILGP
                     SCLKLVPNLALARDIGDVGIIFLLFLVGLDLTPQEFYRSLRKTAIVTLVFSALFTTIG
                     FAVGYLFSFTLLESLLIGASLIFSSTIIGLKLLPTLALHHKPIGETMISVLLLQDLLA
                     IGMLLFVHGAHLTGSKLADLGLTLITFPSLLAFAFVVQRYFISKLFIRFDRVQEYLFL
                     VALGWCLGLAELSRALGLSAEIGAFLAGVSIAEGPIAVFIADNLKPLRDFCLIMFFFA
                     IGASFDLHYLPMVIIPAFLLAGLVLLIKPWLFQVLLQMSGEKKYIAREVGVRLGQASE
                     FSLLIAYLAAETTPALIGDKASYLIQAVTILTFVGSSYWVVLRYPTPLALNEKMRVD"
     gene            6194..6937
                     /locus_tag="A1D18_00610"
     CDS             6194..6937
                     /locus_tag="A1D18_00610"
                     /inference="EXISTENCE: similar to AA
                     sequence:RefSeq:WP_006034734.1"
                     /note="Derived by automated computational analysis using
                     gene prediction method: Protein Homology."
                     /codon_start=1
                     /transl_table=11
                     /product="hypothetical protein"
                     /protein_id="PRJNA314882:A1D18_00610"
                     /translation="MTFITLLLCLALERFLHRGNFLARFNWFEEYVSKINDMTKNKTW
                     AQQYFIPLILVVLPIVIPVAVIYFLSAAFIQGLLAFLIGAVVLFYCLGPINIFDTKQI
                     HQPIFWQANEALFAVIFWMALLGPIAALVYRLVERSAHIHASYPALGKSAQQVRALLD
                     WLPVRLFSILFALAGNFVQTSQFCFDYLLRDVSFNRELIEKSGRIALGLDETAEFTNE
                     NYGSALKLIDRDLILFLIIVFAVTLGVLL"
     gene            7007..9673
                     /gene="aceE"
                     /locus_tag="A1D18_00615"
     CDS             7007..9673
                     /gene="aceE"
                     /locus_tag="A1D18_00615"
                     /inference="EXISTENCE: similar to AA
                     sequence:RefSeq:WP_006035188.1"
                     /note="E1 component; part of pyruvate dehydrogenase; forms
                     a complex with DlaT and LpdC; Derived by automated
                     computational analysis using gene prediction method:
                     Protein Homology."
                     /codon_start=1
                     /transl_table=11
                     /product="pyruvate dehydrogenase (acetyl-transferring),
                     homodimeric type"
                     /protein_id="PRJNA314882:A1D18_00615"
                     /translation="MTQQTPYLDKDPLETKEWIDALLSVLKFEGADRAQFLIQQLVNK
                     ARQRGLELTIGLNTPYVNTIPVELEPSFPGDEKLEKRIAALIRWNAVMMVLQAGKVSS
                     ELGGHIATYASAATLYEVGFNHFFHAVNSEHGGDLLYIQGHSSPGIYARAFLEGRLTK
                     EQLALFRQEIGGKGLSSYPHPWLMPEFWQFPTVSMGLGPMQAIYQARFLKYLQNRGLL
                     DNKDRKVWMFCGDGEMDEPESLGALCIAAREKLDNLIFVINCNLQRLDGPVRGNGKIV
                     QELEGVFRGSGWNVNKVLWGSAWDPLFKKDKQGLLPQLMMETLDGEYQNFRAKDGTYI
                     REHFFAKYPELKAMVADMSDEQLWLLKRGGHDIKKVYAAYKAAVEHKGQPTVILAKTI
                     KGYGMGTAGEGQNITHQQKKMTQEQLRTFRDRFKLSMSDTDIENLSFYCPDEKSPEIK
                     YLKAQRKKLGGYLPARRMRSDESLIAPPLNNFDNVLQGSKGREISTTMVFVEILRHLL
                     KDKTLGPRIVPIVPDESRTFGMEGLFRQIGIYSPVGQLYDPVDAGQLMYYREDKKGQL
                     LEEGINEGGAFCSWMAAATSYSTNNLSMIPFYIYYSMFGYQRVGDFVWAAGDMQARGF
                     ILGATAGRTTLAGEGLQHQDGHNLLFFSVVPNCVAYDPCFGYELAVIIQDGLRRMMQE
                     QENSFYYLTLMNENYAHPALNEAHKEGILKGMYLLSETKPSKRHVQLLGSGTILNEVI
                     AAAELLKTDFDVTADIWSVTSFSECRKQALSIERHNLLHPNEPEQQSYVAQCLQDRIG
                     PVIAATDYIRLNADQIRGFVKAPYVVLGTDGYGRSDTREQLRQFFEVNRYYIVIASLH
                     ALMAEGSVSTTQIEQAFKKYAIDSEKPNPFTI"
     gene            9769..11088
                     /locus_tag="A1D18_00620"
     CDS             9769..11088
                     /locus_tag="A1D18_00620"
                     /inference="EXISTENCE: similar to AA
                     sequence:RefSeq:WP_006035956.1"
                     /note="Derived by automated computational analysis using
                     gene prediction method: Protein Homology."
                     /codon_start=1
                     /transl_table=11
                     /product="branched-chain alpha-keto acid dehydrogenase
                     subunit E2"
                     /protein_id="PRJNA314882:A1D18_00620"
                     /translation="MSSLKEIHVPDLGNVAAAAIIEIPAKVGQDIAVEDALITLESDK
                     ASMDIPSPLAGKLKELKVKVGDKVTKGDLIAILETADASSSTEKASATSAAPAEVEKK
                     SSPDTSTKMAGSELSNKNINISSRSAELKDEIQEEEKDDEEDIHAGPGVRRLAREFGL
                     DLNKISGTGQKGRIIKEDLQKFVKAHLSQSSNGQMGLPSAPEIDFNQFGKTEKQALTR
                     IKKLTAQYLHRNWLLVPHVTQFNDADITELEVFRKAQAGFAAKQNIKLTPLVFIMKAV
                     VTSLKSFPSFNASLSADGEDLILKKYYHIGIAVDTPEGLVVPVIRDVDKKSLLELAQE
                     LGTVSQKARAKQLTAADLQGSSFTISSLGGIGGTAFTPIVNVPDVAILGVSKAQFKPL
                     YQDGEFVPRLMLPLSLSYDHRVIDGAEGARFIMHLTECLSDIRRWLL"
     gene            11235..12647
                     /locus_tag="A1D18_00625"
     CDS             11235..12647
                     /locus_tag="A1D18_00625"
                     /inference="EXISTENCE: similar to AA
                     sequence:RefSeq:WP_019232227.1"
                     /note="E3 component of pyruvate and 2-oxoglutarate
                     dehydrogenase complex; catalyzes the oxidation of
                     dihydrolipoamide to lipoamide; Derived by automated
                     computational analysis using gene prediction method:
                     Protein Homology."
                     /codon_start=1
                     /transl_table=11
                     /product="dihydrolipoyl dehydrogenase"
                     /protein_id="PRJNA314882:A1D18_00625"
                     /translation="MAELEIKKTEVLVLGSGPGGYSAAFRAADLGKKVILVERESTLG
                     GVCLNVGCIPSKALLHAAKVIEDARAMAELGVSFGKPKIDIKQLRSWKDSVVKKLTGG
                     LSLLAKQRKVECIVGEGKFTGKNELTVGKQKIVFEQAIIAVGSQPIRLPFLPDDPRII
                     DSTGALELKEVQRNLLVLGGGIIGMEMATVYHALGSDITVVEAGDMIINGADKDMVMP
                     LYKRLQKQYKFLLKTKVTKVEAKKDGLWVTFEGEGASKPQRFDQILSAVGRKPNGKLM
                     GAEVLGINVTEQGFIPVDKQLRTNIPHIFAIGDVIGNPMLAHKAVAEGRVAAEVIAGK
                     KHFFEPRCIPSVAYTDPEITWVGLTEILAKEKNIPYEKAVFPWLASGRSLGQGRDEGL
                     TKLLFDPKTHRILGAGIVGPNAGELIAEIALAIEMGCEAEDIALTIHPHPTLSETVML
                     ASEIFEGTITDLYMPKKKTS"
     gene            12789..13679
                     /locus_tag="A1D18_00630"
     CDS             12789..13679
                     /locus_tag="A1D18_00630"
                     /inference="COORDINATES: ab initio prediction:GeneMarkS+"
                     /note="Derived by automated computational analysis using
                     gene prediction method: GeneMarkS+."
                     /codon_start=1
                     /transl_table=11
                     /product="hypothetical protein"
                     /protein_id="PRJNA314882:A1D18_00630"
                     /translation="MKTYRIKKIYADSLIGLHGLYMTPSECWYCVNVNVFDHQTTNSF
                     LACPDLLTHLPKSCDSGLVHTVLKQAQFDKNAPEQFKRLKEYLKLAQQKDKNDEIKFD
                     LGDSIRQFFFGFLVIAVGGVGIALMLLLMGLSPANSGWIALLFIIPVLVCTTHGFIKL
                     SISYLKLGMGIFLSCFRKKNVRRLTELENELHFFCSQVLPPPSYTDVMASSSSTVSLS
                     APEWDVEPPTYEEAIRLAHMVTAPASVPMSLSASALLGSHSTHFFHQAHFVSSNSLIN
                     DNPSSLTSQYGFSKTIAAQH"
     gene            complement(13676..15787)
                     /locus_tag="A1D18_00635"
     CDS             complement(13676..15787)
                     /locus_tag="A1D18_00635"
                     /inference="EXISTENCE: similar to AA
                     sequence:RefSeq:WP_014708171.1"
                     /note="Derived by automated computational analysis using
                     gene prediction method: Protein Homology."
                     /codon_start=1
                     /transl_table=11
                     /product="hypothetical protein"
                     /protein_id="PRJNA314882:A1D18_00635"
                     /translation="MAEISCTQLLGVGQKITGYLNKCGILNLQDLLLHLPLRYENRTQ
                     LTPIEALRSGTHALIAGVIQADSHRIKSRKGYSCKLSDETGCITLRFFHFKPKQSQQF
                     KKGLRLLCFGEIRTKKNKFFELEMIHPDYEFLRSHNQLILPNYLTGIYPSTPGMSQRL
                     WHKLITQVLHLLFTKAETKLIHKQQHYFPEYLPENLLKRIQFPTLLEALYYIHRPPAD
                     APLDELATGKHITQQRLALEELLAHSLSVQQMKKKRAAEIAPHLKADPALIKRFLTAL
                     PFQLTQAQKRVIKEINHDMQGVIPMQRLLQGDVGSGKTVVAAFATLIAIANHYQVALM
                     APTELLSEQHYQHFHRWLTPLGFHVVCLNAGLKGKVKKQILDEIKIGKAHIAIGTHAL
                     FQDGVHFENLGFIIVDEQHRFGVQQRLALWKKGQQENLQAHQLFMTATPIPRTLAMTS
                     FTDLDISFLDELPPGRLPVQTIVLSDHRRSDVIERVRATCTQQKQVYWVCPLIEESDL
                     QHYQAAETTFKALKADLTDLRLGLIHGRLPSAEKERIMRDFKKGEIDLLVATSVIEVG
                     VDVSSANLIVIENAERLGLAQLHQLRGRVGRSDSKSFCILLYQTLSPLAKERLGIMRS
                     SNDGFMIAQRDLELRGPGEIWGLRQTGWQQLRIADLKRDHDLIPHVLNLSTTLNSDYP
                     HLIKPIIQRWAENNDGSYSKV"
     gene            16076..16516
                     /locus_tag="A1D18_00640"
     CDS             16076..16516
                     /locus_tag="A1D18_00640"
                     /inference="EXISTENCE: similar to AA
                     sequence:RefSeq:WP_010847918.1"
                     /note="composes the biotin carboxyl carrier protein
                     subunit of the acetyl-CoA carboxylase complex, the enzyme
                     that catalyzes the carboxylation of acetyl-CoA to
                     malonyl-CoA, which in turn controls the rate of fatty acid
                     metabolism; Derived by automated computational analysis
                     using gene prediction method: Protein Homology."
                     /codon_start=1
                     /transl_table=11
                     /product="acetyl-CoA carboxylase biotin carboxyl carrier
                     protein subunit"
                     /protein_id="PRJNA314882:A1D18_00640"
                     /translation="MDSEKINQLIKLLNEHGLTEIEFSEGDQSIRIKRQSSSPARTTR
                     LQPSSAGEIMPPQTASSAFSDVEISGHKVRSPMVGTVYLAPSPDAPPFVSLGQTVKLG
                     EVLCIVEAMKMMNQIEADKAGIIKARLVENGTPVEYNQALFVIE"
     gene            16592..17932
                     /locus_tag="A1D18_00645"
     CDS             16592..17932
                     /locus_tag="A1D18_00645"
                     /inference="EXISTENCE: similar to AA
                     sequence:RefSeq:WP_013220906.1"
                     /note="an AccC homodimer forms the biotin carboxylase
                     subunit of the acetyl CoA carboxylase, an enzyme that
                     catalyzes the formation of malonyl-CoA, which in turn
                     controls the rate of fatty acid metabolism; Derived by
                     automated computational analysis using gene prediction
                     method: Protein Homology."
                     /codon_start=1
                     /transl_table=11
                     /product="acetyl-CoA carboxylase biotin carboxylase
                     subunit"
                     /protein_id="PRJNA314882:A1D18_00645"
                     /translation="MLNKVVIANRGEIALRILRACKELGIQTVALHSTADDNLKHVKL
                     ADETVCIGPPPAAKSYLNIPAIISAAEITDAMGIHPGYGFLSENADFAERVQQSGFVF
                     IGPEPETIRMMGDKVSAIAAMRKAKIPCVPGSEGELDNDDKKNLKIAQKIGYPVLIKA
                     AGGGGGRGIRVVHSEAALLNAIAMTRSEAHANFKNASVYLEKFLTNPRHIEIQVLGDG
                     QGHAIHLGERDCSMQRRHQKVIEEAPAVGITEKQRQHMGELCVKACRDMNYRGAGTFE
                     FLYENGDFYFIEMNTRIQVEHPITEMITGVDLVVEQLRIASDEKLNYKQKQIRIRGHA
                     IECRINAEDPKTFMPSPGTITLYHPPGGPGIRVDTPIYTGYRVPPYYDSLIGKLIAYG
                     ETREIALARLRNALDEIVIEGIHTNIAMHQALVRDANFIKGGTNIHYLEQRLAL"
     gene            17957..18844
                     /locus_tag="A1D18_00650"
     CDS             17957..18844
                     /locus_tag="A1D18_00650"
                     /inference="EXISTENCE: similar to AA
                     sequence:RefSeq:WP_002686053.1"
                     /note="Derived by automated computational analysis using
                     gene prediction method: Protein Homology."
                     /codon_start=1
                     /transl_table=11
                     /product="hypothetical protein"
                     /protein_id="PRJNA314882:A1D18_00650"
                     /translation="MACLQLHLNTQREHTERLSEFLENASALSITWQALDEQSVYEPP
                     LDSTPLWQQVKISAVFPEHTSLSALMDALHQEFNEKIILASHSEILADQAWERLWLND
                     FKPMRFGKKIWICPSAYEPPVKTAVNIRLDPGLAFGTGTHPSTALCLEWLDSQRLQNK
                     TVIDYGCGSGILAIAAVKCGAKQVIAVDHDPQALAATTMNAEKNEISAEKLKIFLPID
                     FQSQEPVDIFLANILAQPLIDLATYFRSLVKSGAYCILAGILNEQIEPVQQAYRVAGF
                     KIMTIHHQQEWVSLVGSAV"
     gene            18851..20074
                     /locus_tag="A1D18_00655"
     CDS             18851..20074
                     /locus_tag="A1D18_00655"
                     /inference="EXISTENCE: similar to AA
                     sequence:RefSeq:WP_014291731.1"
                     /note="Derived by automated computational analysis using
                     gene prediction method: Protein Homology."
                     /codon_start=1
                     /transl_table=11
                     /product="hypothetical protein"
                     /protein_id="PRJNA314882:A1D18_00655"
                     /translation="MKLLACGINHETADLTIREQLSFSKDYLASSLRAMLQDTFTEEV
                     VILSTCHRTEFYCINGDPQNTMNWLYRHKKLPQDSLKSHWYVYQQEDALRHLLRLASG
                     LDSKILGEPQILGQIKQAYSLAHSLGSVGAHFNRLFQYVFSVSKQVRFATDITAHPVS
                     LAFSVVTCAKQIFAHLADTRVLLVGAGETISLVAKHLFSQGVCHFWIANRTPQQAEKL
                     STAIDGQAICLNAIPYFLAKADIIIAATASDAPLVKKVMLEEALKERKRRPLFIADLG
                     MPRDIEPSVHELEDVYLYTLDDLHKLIQKNQQGRKAAAVKAESLIEEKVQHYLEQLKI
                     KAAATPIICSYRQKAEQFRDAEVKKALALLEKGHAQEEVIKHLAYRLTNKLIHAPSVA
                     LSKAAKLNQKDLFTM"
     gene            complement(20173..20856)
                     /locus_tag="A1D18_00660"
     CDS             complement(20173..20856)
                     /locus_tag="A1D18_00660"
                     /inference="COORDINATES: ab initio prediction:GeneMarkS+"
                     /note="Derived by automated computational analysis using
                     gene prediction method: GeneMarkS+."
                     /codon_start=1
                     /transl_table=11
                     /product="hypothetical protein"
                     /protein_id="PRJNA314882:A1D18_00660"
                     /translation="MPVLFDFDEKTINTTLLCPASREYLANPQIDQKLSSLIENLDSL
                     EKTYQAQTEDAFKKAKIKTNKMILWLGGAFITTVLLFAAATLLVQFFPPAAALILPIF
                     TAIGSWLPLLVLTTFLPSAGLGIASLFALRSCNKIKTTLEISKDLSKQLEHARNHIME
                     TIPHHSSMKSSIENELEKLVSSSGEDASQSLKTVTVPRRHSVFNNTSSQNIEDSQNTI
                     PTKQVSKSF"
     gene            complement(21014..22231)
                     /locus_tag="A1D18_00665"
     CDS             complement(21014..22231)
                     /locus_tag="A1D18_00665"
                     /inference="COORDINATES: ab initio prediction:GeneMarkS+"
                     /note="Derived by automated computational analysis using
                     gene prediction method: GeneMarkS+."
                     /codon_start=1
                     /transl_table=11
                     /product="hypothetical protein"
                     /protein_id="PRJNA314882:A1D18_00665"
                     /translation="MSHYLKIEFKKKILLIPFFPLLLVCYEIINYLANDMYLPALPSM
                     INDLGISAELGRQTLTAWFFGASAFHLLSGPISDRFGRKSVLLIGGVLFTTATWICAF
                     TENISTLLIARFMQGAVVSTLSAAGYACIHEAYQRKQAIQILTVMSSVVILAPAVGPL
                     LGGIFLQSLNWRWIFVFLALSASIIWLGLCFIMPGTHTNTRRLMFRWSPVLINYQQIL
                     KNKAFMFNLFIISFNVSAKMAWIVGGPFLIISQFKLNSLYFGLIQILIFGSQILGTRI
                     VQRIIHHIEINHLINYGLVISLFSSLLAVGLSFIFPNKLIGLVISLMIFCFGTALSSP
                     LQRLCIEASPEPMEARIAIYATLMSLFCTLASFLFSFTYTGSLLWFASLLFILASLAS
                     LVRWFSLKYFFSV"
     gene            complement(22575..23222)
                     /locus_tag="A1D18_00670"
     CDS             complement(22575..23222)
                     /locus_tag="A1D18_00670"
                     /inference="EXISTENCE: similar to AA
                     sequence:RefSeq:WP_006035029.1"
                     /note="Derived by automated computational analysis using
                     gene prediction method: Protein Homology."
                     /codon_start=1
                     /transl_table=11
                     /product="ABC transporter"
                     /protein_id="PRJNA314882:A1D18_00670"
                     /translation="MFNFLRCLGFSKNNSVHKAAVCLLSFLLLSACSIFEPVKIPPMH
                     YFTLAMPDPDWDCSIQQGCSTILVNQPRANAAYNSPRMIYIPACYQIQYFSQNRWANM
                     PTQMLQALLINSLQHTGYFQAIINTPSTTYYDWILNTQLLSFQQEFITLPSRFRIAIR
                     AQLIDARSRHVIATQDFIVMQIAPHDDPYGGALAANLATQKILNEINCFCLRNLT"
     gene            complement(23224..24024)
                     /locus_tag="A1D18_00675"
     CDS             complement(23224..24024)
                     /locus_tag="A1D18_00675"
                     /inference="EXISTENCE: similar to AA
                     sequence:RefSeq:WP_010598752.1"
                     /note="Derived by automated computational analysis using
                     gene prediction method: Protein Homology."
                     /codon_start=1
                     /transl_table=11
                     /product="ABC transporter substrate-binding protein"
                     /protein_id="PRJNA314882:A1D18_00675"
                     /translation="MESKVNYTLVGAFVLILTIALIIFITWLSAGLSTKRYKNFMVIM
                     NESVAGLGVNSPVKYNGVNVGTVKKIFLSHKNPEQVRLVLQIEEHTPITEGTTATLNS
                     QGLTGITYLALQGSDSNVNRIPLLPGEKYPIIKSTPSLFLRLDTTLRNLNNNMKQITQ
                     DINDVLGGENPILFRKILNNLSITSHHLAAQSKRLDTILINTARSTRSFPSLMNTLTQ
                     QTLPSTNQVLNNLSIMTDNLLELSDNLRQNPSILIRGQKPPPLGPGEQ"
     gene            complement(24014..24802)
                     /locus_tag="A1D18_00680"
     CDS             complement(24014..24802)
                     /locus_tag="A1D18_00680"
                     /inference="EXISTENCE: similar to AA
                     sequence:RefSeq:WP_006035170.1"
                     /note="Derived by automated computational analysis using
                     gene prediction method: Protein Homology."
                     /codon_start=1
                     /transl_table=11
                     /product="ABC transporter ATP-binding protein"
                     /protein_id="PRJNA314882:A1D18_00680"
                     /translation="MQSSDPVIKVENVKLYLAGQWIHCGINLQVQRGEIIAIVGGSGS
                     GKSTLLREILALLTPTSGNITVFGKNLSKLSSTELLKLQCRWGVLFQQSALFTSLNVI
                     ENIAFPLQEHTQLDKTTIKELALIKLLAVGLPIESVTKYPSELSGGMLKRAALARALV
                     MDPELLLLDEPTSGLDPQGAEEFDALVLNLRSILGLTIVMVTHDLDTLWQITDKVAFL
                     SAGRVLEFAPMAQLTQSKQAAISAYFQGPRGRTTQHLYEGNHGI"
     gene            complement(24861..25991)
                     /locus_tag="A1D18_00685"
     CDS             complement(24861..25991)
                     /locus_tag="A1D18_00685"
                     /inference="EXISTENCE: similar to AA
                     sequence:RefSeq:WP_010598754.1"
                     /note="Derived by automated computational analysis using
                     gene prediction method: Protein Homology."
                     /codon_start=1
                     /transl_table=11
                     /product="ABC transporter permease"
                     /protein_id="PRJNA314882:A1D18_00685"
                     /translation="MSKSVNASIAISAQQKNQIDCFGSWTLNGIHKKSLDQSFKKLNH
                     NTASPLILNTKSITRMDSSGAWQLYQWKKQLAKKREVQLIGLNPKHNALFGMIEQTAK
                     QIKPLPSVKTYTGLALLGKKTVESWQEFKSFLRFIGKNFFSAWHTIWHPRQLRGHAIL
                     GIIENTGLDALAIIALLSFMIGIVLTYQMGFQLKNFGATMFIIDLLGLAILREFAPLL
                     TAIMIAGRSGSSFTAQLGMMKIKEEIDALNTMGVLPSQLLILPRIWGLLIALPLLTIW
                     ADIFGLLGGMAMTHNMLNISYTDFLQRFPKVVSLSSLIIGIGKAPIFALIIASTACFQ
                     GLRVSGSADSVGKQTTRSVVQGIFFIIVADALFSILFSKLNI"
     gene            complement(26201..26524)
                     /locus_tag="A1D18_00690"
     CDS             complement(26201..26524)
                     /locus_tag="A1D18_00690"
                     /inference="COORDINATES: ab initio prediction:GeneMarkS+"
                     /note="Derived by automated computational analysis using
                     gene prediction method: GeneMarkS+."
                     /codon_start=1
                     /transl_table=11
                     /product="hypothetical protein"
                     /protein_id="PRJNA314882:A1D18_00690"
                     /translation="MKKLLLMASAICMGLLSSINVANAHPGQSACAFNAHLVKKAGFC
                     SGSYYDCACIRQLLTRLNVSPHACTNIASCQYRYVCSEYHNLATNKLIPNRGPTIYWH
                     TSKPF"
     gene            26690..27772
                     /gene="prfA"
                     /locus_tag="A1D18_00695"
     CDS             26690..27772
                     /gene="prfA"
                     /locus_tag="A1D18_00695"
                     /inference="EXISTENCE: similar to AA
                     sequence:SwissProt:Q2SL95.1"
                     /note="recognizes the termination signals UAG and UAA
                     during protein translation a specificity which is
                     dependent on amino acid residues residing in loops of the
                     L-shaped tRNA-like molecule of RF1; this protein is
                     similar to release factor 2; Derived by automated
                     computational analysis using gene prediction method:
                     Protein Homology."
                     /codon_start=1
                     /transl_table=11
                     /product="peptide chain release factor 1"
                     /protein_id="PRJNA314882:A1D18_00695"
                     /translation="MKTSLFNRLTLIVERYEELTALLGDMDVIKDQNHFRDLSKEYVQ
                     LGSVVQCFQQYRTNLDILNQAEQCLHDKDTVVRELAAEEIKIAQQKQQELEKELEHLL
                     LPQDPNDQRNVFLEIRAAAGGDEAAIFSGDLFRMYSRYAENQGWTMEIIHMNPSEQGG
                     YKEIIARIAGTAVYAHLKFESGAHRVQRVPKTEAQGRVHTSTCTVAILPEIESVDDVT
                     INPVDLKIDTFRASGAGGQHVQKTDSAIRITHLPSGLVVECQDERSQHKNRARAMSLL
                     QAKLLTAQKAKQQREEAETRRDLVGTGDRSERIRTYNFPQGRLTDHRINLTLYQLSDI
                     MEGHLEPVIQSLTREYQADELAALGD"
     gene            27812..28141
                     /locus_tag="A1D18_00700"
     CDS             27812..28141
                     /locus_tag="A1D18_00700"
                     /inference="EXISTENCE: similar to AA
                     sequence:RefSeq:WP_006034831.1"
                     /note="Derived by automated computational analysis using
                     gene prediction method: Protein Homology."
                     /codon_start=1
                     /transl_table=11
                     /product="hypothetical protein"
                     /protein_id="PRJNA314882:A1D18_00700"
                     /translation="MFRSMAIALFILLLLIIGGHIALTLFTGAVMISFSVWGFLVASV
                     FFFSLSILLLFILTWAGALIIGAIAVIWTIVAIILFPILLPILLPLLIILFFVSYIRR
                     KQNPKEF"
     gene            28270..29112
                     /locus_tag="A1D18_00705"
     CDS             28270..29112
                     /locus_tag="A1D18_00705"
                     /inference="EXISTENCE: similar to AA
                     sequence:RefSeq:WP_006035083.1"
                     /note="Derived by automated computational analysis using
                     gene prediction method: Protein Homology."
                     /codon_start=1
                     /transl_table=11
                     /product="protein-(glutamine-N5) methyltransferase,
                     release factor-specific"
                     /protein_id="PRJNA314882:A1D18_00705"
                     /translation="MLLVSYWRWAIKELNRTSPSAYLDTELLFAHVLGLTRAQLHSQL
                     PDRLLTLSQQKRIKQLIARRQSGEPIAYLLGRQEFWSLSFEVTPEVLIPRPETELLVQ
                     KILDDFSTEQRNIVDLGTGSAAIAVALALARPTWQFIATDYSPGALQIAERNIRRYHI
                     QTIELRQGDWCQALLVGEKFDIILSNPPYLTLDDPHFQTECALAYEPKNALISGEKGL
                     KDLEIIILQAREHLHQGGILFLEHGYQQAAFVEEFFLKYGYQEIKNYKDLAGHQRVSS
                     GKWN"
     gene            29837..30268
                     /locus_tag="A1D18_00710"
     CDS             29837..30268
                     /locus_tag="A1D18_00710"
                     /inference="EXISTENCE: similar to AA
                     sequence:RefSeq:WP_007145366.1"
                     /note="Derived by automated computational analysis using
                     gene prediction method: Protein Homology."
                     /codon_start=1
                     /transl_table=11
                     /product="RNA polymerase-binding protein DksA"
                     /protein_id="PRJNA314882:A1D18_00710"
                     /translation="MTSINSEIDLNIAPYKERPGEDYMSSSQQAYFRRLLLQRKRVLL
                     EDMGRTVHHLQDEGTSLPDISDRATQEEEFNLELRARDRERKLIKKIEDALQQLDEGH
                     YGFCNSCGVEIGIRRLEARPTASLCIDCKTLDEIREKQTGG"
     gene            30467..31957
                     /locus_tag="A1D18_00715"
     CDS             30467..31957
                     /locus_tag="A1D18_00715"
                     /inference="EXISTENCE: similar to AA
                     sequence:RefSeq:WP_007655961.1"
                     /note="Derived by automated computational analysis using
                     gene prediction method: Protein Homology."
                     /codon_start=1
                     /transl_table=11
                     /product="nicotinate phosphoribosyltransferase"
                     /protein_id="PRJNA314882:A1D18_00715"
                     /translation="MQNALVSLYKSSLILLTDFYQLTMAYGYWKAGIHERETVFYHNF
                     RQAPFNGRYTICAGLGTLIDYLLNFQFTKDDIDYLAGLTDTQGKVLFPTDFLNYLQRL
                     RFACDIDAIEEGTVVFPQEPLVRVKGPLLQCQLLESILLNIINFQSLIATSAARLLQA
                     SRGEPIFEFGLRRAQGFDGALMASRAAYIGGCSATSNVLAGKLLGIPVRGTHAHSWVL
                     CFENELAAFRAYAQTFPDRCIFLVDTYNTIKGVKNAIKIAEELKPEGFKLAGIRLDSG
                     DLAYLSQQARKLLDAAGYHDALIVGSNDLNPLVITSLKEQGASINVWGVGTHLITAYE
                     QPALEGVYKLSAIKSAQGVWENKVKLSEQTIKISTPGILSVRRYYADKVDGSAMADAI
                     YEERLGISEDNITIIDPIDPTKRRSISAAAPHRDLLTPIFRRGKLVYKVPSLKSSQEK
                     THQELQQFHESIRRLLNPHTYPVGLEEKLYHLKLQLILKAKTSIDS"
     gene            32149..32766
                     /locus_tag="A1D18_00720"
     CDS             32149..32766
                     /locus_tag="A1D18_00720"
                     /inference="EXISTENCE: similar to AA
                     sequence:RefSeq:WP_006034765.1"
                     /note="Derived by automated computational analysis using
                     gene prediction method: Protein Homology."
                     /codon_start=1
                     /transl_table=11
                     /product="nicotinamidase"
                     /protein_id="PRJNA314882:A1D18_00720"
                     /translation="MKKALILVDLQNDFMPGGSLAVDNADEVIPVANRVQQYFKYIIA
                     TQDWHPKDHTCFATNHKGRFPGEFIQQAGLSQILWPVHCVQNTKGAEFVKNLKLDHII
                     KVVRKGSDPKIDSYSGFFDNGHQKETGLAEFLKELQITEVYIMGVATDYCVKYTVLDA
                     CKLGFKTYLIEDGCRAVNVNPEDGRLAISEMKTVGVKIIQSDEVE"
     gene            complement(32817..33800)
                     /locus_tag="A1D18_00725"
     CDS             complement(32817..33800)
                     /locus_tag="A1D18_00725"
                     /inference="EXISTENCE: similar to AA
                     sequence:RefSeq:WP_006035552.1"
                     /note="poxA; regulates pyruvate oxidase poxB; Derived by
                     automated computational analysis using gene prediction
                     method: Protein Homology."
                     /codon_start=1
                     /transl_table=11
                     /product="poxB regulator PoxA"
                     /protein_id="PRJNA314882:A1D18_00725"
                     /translation="MTKFKKNVWQPTATLSMLRCRAKLLEAIREFFVEREVLEVETPV
                     LSHATVTDPHLHSFQTQYCLDHPDHQQTLYLQTSPEFAMKRLLAVGSGPIYQISKAFR
                     NQGESGRYHNPEFSLLEWYRPGYNHHQLMDEVETLLKRLLVCESAQRFSYAEIFQRYL
                     KINPHLLSLKNSKQLAAHLGLTTENLNLNTVEDYLNFLMSHVIEPQLPKQLIFIYDFP
                     VGLAALAKIRHETTPVAERFEVYLKGIELANGFHELNDANEQKLRFQNDLCTRAKNHS
                     PQIPLDQYLLAALTHGLPDCSGVALGIDRLLMLMEKVDEISEVLSFPIQRS"
     gene            complement(33787..34923)
                     /locus_tag="A1D18_00730"
     CDS             complement(33787..34923)
                     /locus_tag="A1D18_00730"
                     /inference="EXISTENCE: similar to AA
                     sequence:RefSeq:WP_006035565.1"
                     /note="Derived by automated computational analysis using
                     gene prediction method: Protein Homology."
                     /codon_start=1
                     /transl_table=11
                     /product="ATPase"
                     /protein_id="PRJNA314882:A1D18_00730"
                     /translation="MTAHLLPDEPVRFTAACLTRLLIHCQKVGASDITLQTGEPVFAE
                     SYGRLLRITQRKLSNTEVSETLNLIYGPNGSAQILSGVDIDTHYEFRPNRNERYRFRV
                     NATGCLVEGHDAIQISFRTIPSTPPKMSDLNLETPLIDALAPAQGIVYVTGATGSGKT
                     TLLAAIIRDLAEKEDSHRKILTYEAPIEFVYDSIAMPSSIISQSEIPRHLPSFAAGVR
                     NALRRKPRLILVGESRDPETIGASIEAALTGHPVYTTLHSNGVAETLRRLVNSFPAEE
                     AKTRMIDIIETIRVVIWQQLVPSTDGQRIALREFLVFDEKLRDILLDSKLENISAHTR
                     LVLKKYGQPMSVDAKRKFNAGLISERVYKRLILRTEIAEHHDEI"
     gene            complement(34898..35746)
                     /locus_tag="A1D18_00735"
     CDS             complement(34898..35746)
                     /locus_tag="A1D18_00735"
                     /inference="EXISTENCE: similar to AA
[truncated: 3,093,841 more chars]
