# Supplementary material for: Candidate pathogenicity islands in the genome of ‘Candidatus Rickettsiella isopodorum’, an intracellular bacterium infecting terrestrial isopod crustaceans
Source: PeerJ. 2016 Dec 21;4:e2806. doi: 10.7717/peerj.2806 (PMC5181103; doi:10.7717/peerj.2806)
Supplement: Supplemental Information 2 [file peerj-04-2806-s002.zip › Supplement/r_isopodorum_annotation/rickettsiella_isopodorum_filtered.bgpipe.output.gb.gff]

##gff-version 3
# sequence-region unknown 1 223
# conversion-by bp_genbank2gff3.pl
# organism Candidatus Rickettsiella isopodorum
# date 10-MAR-2016
# Note Candidatus Rickettsiella isopodorum strain RCFS May 2013, whole genome shotgun sequence.
331	GenBank	region	1	223	.	+	1	ID=unknown;Dbxref=taxon:1225476;Name=unknown;Note=Candidatus Rickettsiella isopodorum strain RCFS May 2013%2C whole genome shotgun sequence.,Annotation was added by the NCBI Prokaryotic Genome Annotation Pipeline (released 2013). Information about the Pipeline can be found here: https://www.ncbi.nlm.nih.gov/genome/annotation_prok/ ##Genome-Assembly-Data-START## Assembly Date :: 2016 Assembly Method :: SOAPdenovo v. 2 Genome Representation :: Full Expected Final Version :: Yes Genome Coverage :: 1000.0x Sequencing Technology :: Illumina HiSeq ##Genome-Assembly-Data-END## ##Genome-Annotation-Data-START## Annotation Provider :: NCBI Annotation Date :: 03/14/2016 17:54:59 Annotation Pipeline :: NCBI Prokaryotic Genome Annotation Pipeline Annotation Method :: Best-placed reference protein set,GeneMarkS+ Annotation Software revision :: 3.1 Features Annotated :: Gene,CDS,rRNA,tRNA,ncRNA,repeat_region Genes (total) :: 1,330 CDS (total) :: 1,284 Genes (coding) :: 1,245 CDS (coding) :: 1,245 Genes (RNA) :: 46 rRNAs :: 1,1 (16S,23S) complete rRNAs :: 1,1 (16S,23S) tRNAs :: 40 ncRNAs :: 4 Pseudo Genes (total) :: 39 Pseudo Genes (ambiguous residues) :: 0 of 39 Pseudo Genes (frameshifted) :: 2 of 39 Pseudo Genes (incomplete) :: 36 of 39 Pseudo Genes (internal stop) :: 2 of 39 Pseudo Genes (multiple problems) :: 1 of 39 ##Genome-Annotation-Data-END## ;collection_date=May-2013;comment1=Annotation was added by the NCBI Prokaryotic Genome Annotation Pipeline (released 2013). Information about the Pipeline can be found here: https://www.ncbi.nlm.nih.gov/genome/annotation_prok/ ##Genome-Assembly-Data-START## Assembly Date :: 2016 Assembly Method :: SOAPdenovo v. 2 Genome Representation :: Full Expected Final Version :: Yes Genome Coverage :: 1000.0x Sequencing Technology :: Illumina HiSeq ##Genome-Assembly-Data-END## ##Genome-Annotation-Data-START## Annotation Provider :: NCBI Annotation Date :: 03/14/2016 17:54:59 Annotation Pipeline :: NCBI Prokaryotic Genome Annotation Pipeline Annotation Method :: Best-placed reference protein set%3B GeneMarkS+ Annotation Software revision :: 3.1 Features Annotated :: Gene%3B CDS%3B rRNA%3B tRNA%3B ncRNA%3B repeat_region Genes (total) :: 1%2C330 CDS (total) :: 1%2C284 Genes (coding) :: 1%2C245 CDS (coding) :: 1%2C245 Genes (RNA) :: 46 rRNAs :: 1%2C 1 (16S%2C 23S) complete rRNAs :: 1%2C 1 (16S%2C 23S) tRNAs :: 40 ncRNAs :: 4 Pseudo Genes (total) :: 39 Pseudo Genes (ambiguous residues) :: 0 of 39 Pseudo Genes (frameshifted) :: 2 of 39 Pseudo Genes (incomplete) :: 36 of 39 Pseudo Genes (internal stop) :: 2 of 39 Pseudo Genes (multiple problems) :: 1 of 39 ##Genome-Annotation-Data-END## ;country=USA: Oswego%2C NY;date=10-MAR-2016;host=Trachelipus rathkei;isolation_source=Rice Creek Field Station;mol_type=genomic DNA;organism=Candidatus Rickettsiella isopodorum;strain=RCFS May 2013
331	GenBank	pseudogenic_exon	1	223	.	+	1	ID=A1D18_00005;Name=A1D18_00005;Note=incomplete%3B too short partial abutting assembly gap%3B missing start and stop%3B Derived by automated computational analysis using gene prediction method: GeneMarkS+.;codon_start=2;inference=COORDINATES: ab initio prediction:GeneMarkS+;product=hypothetical protein;pseudo=_no_value;transl_table=11
331	GenBank	pseudogene	1	223	.	+	1	ID=A1D18_00005.pseudogene;Alias=A1D18_00005;Name=A1D18_00005;pseudo=_no_value
331	GenBank	region	1	223	.	+	1	ID=unknown;Dbxref=taxon:1225476;Name=unknown;Note=Candidatus Rickettsiella isopodorum strain RCFS May 2013%2C whole genome shotgun sequence.,Annotation was added by the NCBI Prokaryotic Genome Annotation Pipeline (released 2013). Information about the Pipeline can be found here: https://www.ncbi.nlm.nih.gov/genome/annotation_prok/ ##Genome-Assembly-Data-START## Assembly Date :: 2016 Assembly Method :: SOAPdenovo v. 2 Genome Representation :: Full Expected Final Version :: Yes Genome Coverage :: 1000.0x Sequencing Technology :: Illumina HiSeq ##Genome-Assembly-Data-END## ##Genome-Annotation-Data-START## Annotation Provider :: NCBI Annotation Date :: 03/14/2016 17:54:59 Annotation Pipeline :: NCBI Prokaryotic Genome Annotation Pipeline Annotation Method :: Best-placed reference protein set,GeneMarkS+ Annotation Software revision :: 3.1 Features Annotated :: Gene,CDS,rRNA,tRNA,ncRNA,repeat_region Genes (total) :: 1,330 CDS (total) :: 1,284 Genes (coding) :: 1,245 CDS (coding) :: 1,245 Genes (RNA) :: 46 rRNAs :: 1,1 (16S,23S) complete rRNAs :: 1,1 (16S,23S) tRNAs :: 40 ncRNAs :: 4 Pseudo Genes (total) :: 39 Pseudo Genes (ambiguous residues) :: 0 of 39 Pseudo Genes (frameshifted) :: 2 of 39 Pseudo Genes (incomplete) :: 36 of 39 Pseudo Genes (internal stop) :: 2 of 39 Pseudo Genes (multiple problems) :: 1 of 39 ##Genome-Annotation-Data-END## ;collection_date=May-2013;comment1=Annotation was added by the NCBI Prokaryotic Genome Annotation Pipeline (released 2013). Information about the Pipeline can be found here: https://www.ncbi.nlm.nih.gov/genome/annotation_prok/ ##Genome-Assembly-Data-START## Assembly Date :: 2016 Assembly Method :: SOAPdenovo v. 2 Genome Representation :: Full Expected Final Version :: Yes Genome Coverage :: 1000.0x Sequencing Technology :: Illumina HiSeq ##Genome-Assembly-Data-END## ##Genome-Annotation-Data-START## Annotation Provider :: NCBI Annotation Date :: 03/14/2016 17:54:59 Annotation Pipeline :: NCBI Prokaryotic Genome Annotation Pipeline Annotation Method :: Best-placed reference protein set%3B GeneMarkS+ Annotation Software revision :: 3.1 Features Annotated :: Gene%3B CDS%3B rRNA%3B tRNA%3B ncRNA%3B repeat_region Genes (total) :: 1%2C330 CDS (total) :: 1%2C284 Genes (coding) :: 1%2C245 CDS (coding) :: 1%2C245 Genes (RNA) :: 46 rRNAs :: 1%2C 1 (16S%2C 23S) complete rRNAs :: 1%2C 1 (16S%2C 23S) tRNAs :: 40 ncRNAs :: 4 Pseudo Genes (total) :: 39 Pseudo Genes (ambiguous residues) :: 0 of 39 Pseudo Genes (frameshifted) :: 2 of 39 Pseudo Genes (incomplete) :: 36 of 39 Pseudo Genes (internal stop) :: 2 of 39 Pseudo Genes (multiple problems) :: 1 of 39 ##Genome-Annotation-Data-END## ;country=USA: Oswego%2C NY;date=10-MAR-2016;host=Trachelipus rathkei;isolation_source=Rice Creek Field Station;mol_type=genomic DNA;organism=Candidatus Rickettsiella isopodorum;strain=RCFS May 2013
331	GenBank	pseudogenic_exon	1	223	.	+	1	ID=A1D18_00005;Name=A1D18_00005;Note=incomplete%3B too short partial abutting assembly gap%3B missing start and stop%3B Derived by automated computational analysis using gene prediction method: GeneMarkS+.;codon_start=2;inference=COORDINATES: ab initio prediction:GeneMarkS+;product=hypothetical protein;pseudo=_no_value;transl_table=11
331	GenBank	pseudogene	1	223	.	+	1	ID=A1D18_00005.pseudogene;Alias=A1D18_00005;Name=A1D18_00005;pseudo=_no_value
333	GenBank	region	1	223	.	+	1	ID=unknown.region;Alias=unknown;Dbxref=taxon:1225476;Name=unknown;Note=Candidatus Rickettsiella isopodorum strain RCFS May 2013%2C whole genome shotgun sequence.,Annotation was added by the NCBI Prokaryotic Genome Annotation Pipeline (released 2013). Information about the Pipeline can be found here: https://www.ncbi.nlm.nih.gov/genome/annotation_prok/ ##Genome-Assembly-Data-START## Assembly Date :: 2016 Assembly Method :: SOAPdenovo v. 2 Genome Representation :: Full Expected Final Version :: Yes Genome Coverage :: 1000.0x Sequencing Technology :: Illumina HiSeq ##Genome-Assembly-Data-END## ##Genome-Annotation-Data-START## Annotation Provider :: NCBI Annotation Date :: 03/14/2016 17:54:59 Annotation Pipeline :: NCBI Prokaryotic Genome Annotation Pipeline Annotation Method :: Best-placed reference protein set,GeneMarkS+ Annotation Software revision :: 3.1 Features Annotated :: Gene,CDS,rRNA,tRNA,ncRNA,repeat_region Genes (total) :: 1,330 CDS (total) :: 1,284 Genes (coding) :: 1,245 CDS (coding) :: 1,245 Genes (RNA) :: 46 rRNAs :: 1,1 (16S,23S) complete rRNAs :: 1,1 (16S,23S) tRNAs :: 40 ncRNAs :: 4 Pseudo Genes (total) :: 39 Pseudo Genes (ambiguous residues) :: 0 of 39 Pseudo Genes (frameshifted) :: 2 of 39 Pseudo Genes (incomplete) :: 36 of 39 Pseudo Genes (internal stop) :: 2 of 39 Pseudo Genes (multiple problems) :: 1 of 39 ##Genome-Annotation-Data-END## ;collection_date=May-2013;comment1=Annotation was added by the NCBI Prokaryotic Genome Annotation Pipeline (released 2013). Information about the Pipeline can be found here: https://www.ncbi.nlm.nih.gov/genome/annotation_prok/ ##Genome-Assembly-Data-START## Assembly Date :: 2016 Assembly Method :: SOAPdenovo v. 2 Genome Representation :: Full Expected Final Version :: Yes Genome Coverage :: 1000.0x Sequencing Technology :: Illumina HiSeq ##Genome-Assembly-Data-END## ##Genome-Annotation-Data-START## Annotation Provider :: NCBI Annotation Date :: 03/14/2016 17:54:59 Annotation Pipeline :: NCBI Prokaryotic Genome Annotation Pipeline Annotation Method :: Best-placed reference protein set%3B GeneMarkS+ Annotation Software revision :: 3.1 Features Annotated :: Gene%3B CDS%3B rRNA%3B tRNA%3B ncRNA%3B repeat_region Genes (total) :: 1%2C330 CDS (total) :: 1%2C284 Genes (coding) :: 1%2C245 CDS (coding) :: 1%2C245 Genes (RNA) :: 46 rRNAs :: 1%2C 1 (16S%2C 23S) complete rRNAs :: 1%2C 1 (16S%2C 23S) tRNAs :: 40 ncRNAs :: 4 Pseudo Genes (total) :: 39 Pseudo Genes (ambiguous residues) :: 0 of 39 Pseudo Genes (frameshifted) :: 2 of 39 Pseudo Genes (incomplete) :: 36 of 39 Pseudo Genes (internal stop) :: 2 of 39 Pseudo Genes (multiple problems) :: 1 of 39 ##Genome-Annotation-Data-END## ;country=USA: Oswego%2C NY;date=10-MAR-2016;host=Trachelipus rathkei;isolation_source=Rice Creek Field Station;mol_type=genomic DNA;organism=Candidatus Rickettsiella isopodorum;strain=RCFS May 2013
333	GenBank	pseudogenic_exon	1	223	.	+	1	ID=A1D18_00010;Name=A1D18_00010;Note=incomplete%3B too short partial abutting assembly gap%3B missing start and stop%3B Derived by automated computational analysis using gene prediction method: GeneMarkS+.;codon_start=2;inference=COORDINATES: ab initio prediction:GeneMarkS+;product=hypothetical protein;pseudo=_no_value;transl_table=11
333	GenBank	pseudogene	1	223	.	+	1	ID=A1D18_00010.pseudogene;Alias=A1D18_00010;Name=A1D18_00010;pseudo=_no_value
331	GenBank	region	1	223	.	+	1	ID=unknown;Dbxref=taxon:1225476;Name=unknown;Note=Candidatus Rickettsiella isopodorum strain RCFS May 2013%2C whole genome shotgun sequence.,Annotation was added by the NCBI Prokaryotic Genome Annotation Pipeline (released 2013). Information about the Pipeline can be found here: https://www.ncbi.nlm.nih.gov/genome/annotation_prok/ ##Genome-Assembly-Data-START## Assembly Date :: 2016 Assembly Method :: SOAPdenovo v. 2 Genome Representation :: Full Expected Final Version :: Yes Genome Coverage :: 1000.0x Sequencing Technology :: Illumina HiSeq ##Genome-Assembly-Data-END## ##Genome-Annotation-Data-START## Annotation Provider :: NCBI Annotation Date :: 03/14/2016 17:54:59 Annotation Pipeline :: NCBI Prokaryotic Genome Annotation Pipeline Annotation Method :: Best-placed reference protein set,GeneMarkS+ Annotation Software revision :: 3.1 Features Annotated :: Gene,CDS,rRNA,tRNA,ncRNA,repeat_region Genes (total) :: 1,330 CDS (total) :: 1,284 Genes (coding) :: 1,245 CDS (coding) :: 1,245 Genes (RNA) :: 46 rRNAs :: 1,1 (16S,23S) complete rRNAs :: 1,1 (16S,23S) tRNAs :: 40 ncRNAs :: 4 Pseudo Genes (total) :: 39 Pseudo Genes (ambiguous residues) :: 0 of 39 Pseudo Genes (frameshifted) :: 2 of 39 Pseudo Genes (incomplete) :: 36 of 39 Pseudo Genes (internal stop) :: 2 of 39 Pseudo Genes (multiple problems) :: 1 of 39 ##Genome-Annotation-Data-END## ;collection_date=May-2013;comment1=Annotation was added by the NCBI Prokaryotic Genome Annotation Pipeline (released 2013). Information about the Pipeline can be found here: https://www.ncbi.nlm.nih.gov/genome/annotation_prok/ ##Genome-Assembly-Data-START## Assembly Date :: 2016 Assembly Method :: SOAPdenovo v. 2 Genome Representation :: Full Expected Final Version :: Yes Genome Coverage :: 1000.0x Sequencing Technology :: Illumina HiSeq ##Genome-Assembly-Data-END## ##Genome-Annotation-Data-START## Annotation Provider :: NCBI Annotation Date :: 03/14/2016 17:54:59 Annotation Pipeline :: NCBI Prokaryotic Genome Annotation Pipeline Annotation Method :: Best-placed reference protein set%3B GeneMarkS+ Annotation Software revision :: 3.1 Features Annotated :: Gene%3B CDS%3B rRNA%3B tRNA%3B ncRNA%3B repeat_region Genes (total) :: 1%2C330 CDS (total) :: 1%2C284 Genes (coding) :: 1%2C245 CDS (coding) :: 1%2C245 Genes (RNA) :: 46 rRNAs :: 1%2C 1 (16S%2C 23S) complete rRNAs :: 1%2C 1 (16S%2C 23S) tRNAs :: 40 ncRNAs :: 4 Pseudo Genes (total) :: 39 Pseudo Genes (ambiguous residues) :: 0 of 39 Pseudo Genes (frameshifted) :: 2 of 39 Pseudo Genes (incomplete) :: 36 of 39 Pseudo Genes (internal stop) :: 2 of 39 Pseudo Genes (multiple problems) :: 1 of 39 ##Genome-Annotation-Data-END## ;country=USA: Oswego%2C NY;date=10-MAR-2016;host=Trachelipus rathkei;isolation_source=Rice Creek Field Station;mol_type=genomic DNA;organism=Candidatus Rickettsiella isopodorum;strain=RCFS May 2013
331	GenBank	pseudogenic_exon	1	223	.	+	1	ID=A1D18_00005;Name=A1D18_00005;Note=incomplete%3B too short partial abutting assembly gap%3B missing start and stop%3B Derived by automated computational analysis using gene prediction method: GeneMarkS+.;codon_start=2;inference=COORDINATES: ab initio prediction:GeneMarkS+;product=hypothetical protein;pseudo=_no_value;transl_table=11
331	GenBank	pseudogene	1	223	.	+	1	ID=A1D18_00005.pseudogene;Alias=A1D18_00005;Name=A1D18_00005;pseudo=_no_value
333	GenBank	region	1	223	.	+	1	ID=unknown.region;Alias=unknown;Dbxref=taxon:1225476;Name=unknown;Note=Candidatus Rickettsiella isopodorum strain RCFS May 2013%2C whole genome shotgun sequence.,Annotation was added by the NCBI Prokaryotic Genome Annotation Pipeline (released 2013). Information about the Pipeline can be found here: https://www.ncbi.nlm.nih.gov/genome/annotation_prok/ ##Genome-Assembly-Data-START## Assembly Date :: 2016 Assembly Method :: SOAPdenovo v. 2 Genome Representation :: Full Expected Final Version :: Yes Genome Coverage :: 1000.0x Sequencing Technology :: Illumina HiSeq ##Genome-Assembly-Data-END## ##Genome-Annotation-Data-START## Annotation Provider :: NCBI Annotation Date :: 03/14/2016 17:54:59 Annotation Pipeline :: NCBI Prokaryotic Genome Annotation Pipeline Annotation Method :: Best-placed reference protein set,GeneMarkS+ Annotation Software revision :: 3.1 Features Annotated :: Gene,CDS,rRNA,tRNA,ncRNA,repeat_region Genes (total) :: 1,330 CDS (total) :: 1,284 Genes (coding) :: 1,245 CDS (coding) :: 1,245 Genes (RNA) :: 46 rRNAs :: 1,1 (16S,23S) complete rRNAs :: 1,1 (16S,23S) tRNAs :: 40 ncRNAs :: 4 Pseudo Genes (total) :: 39 Pseudo Genes (ambiguous residues) :: 0 of 39 Pseudo Genes (frameshifted) :: 2 of 39 Pseudo Genes (incomplete) :: 36 of 39 Pseudo Genes (internal stop) :: 2 of 39 Pseudo Genes (multiple problems) :: 1 of 39 ##Genome-Annotation-Data-END## ;collection_date=May-2013;comment1=Annotation was added by the NCBI Prokaryotic Genome Annotation Pipeline (released 2013). Information about the Pipeline can be found here: https://www.ncbi.nlm.nih.gov/genome/annotation_prok/ ##Genome-Assembly-Data-START## Assembly Date :: 2016 Assembly Method :: SOAPdenovo v. 2 Genome Representation :: Full Expected Final Version :: Yes Genome Coverage :: 1000.0x Sequencing Technology :: Illumina HiSeq ##Genome-Assembly-Data-END## ##Genome-Annotation-Data-START## Annotation Provider :: NCBI Annotation Date :: 03/14/2016 17:54:59 Annotation Pipeline :: NCBI Prokaryotic Genome Annotation Pipeline Annotation Method :: Best-placed reference protein set%3B GeneMarkS+ Annotation Software revision :: 3.1 Features Annotated :: Gene%3B CDS%3B rRNA%3B tRNA%3B ncRNA%3B repeat_region Genes (total) :: 1%2C330 CDS (total) :: 1%2C284 Genes (coding) :: 1%2C245 CDS (coding) :: 1%2C245 Genes (RNA) :: 46 rRNAs :: 1%2C 1 (16S%2C 23S) complete rRNAs :: 1%2C 1 (16S%2C 23S) tRNAs :: 40 ncRNAs :: 4 Pseudo Genes (total) :: 39 Pseudo Genes (ambiguous residues) :: 0 of 39 Pseudo Genes (frameshifted) :: 2 of 39 Pseudo Genes (incomplete) :: 36 of 39 Pseudo Genes (internal stop) :: 2 of 39 Pseudo Genes (multiple problems) :: 1 of 39 ##Genome-Annotation-Data-END## ;country=USA: Oswego%2C NY;date=10-MAR-2016;host=Trachelipus rathkei;isolation_source=Rice Creek Field Station;mol_type=genomic DNA;organism=Candidatus Rickettsiella isopodorum;strain=RCFS May 2013
333	GenBank	pseudogenic_exon	1	223	.	+	1	ID=A1D18_00010;Name=A1D18_00010;Note=incomplete%3B too short partial abutting assembly gap%3B missing start and stop%3B Derived by automated computational analysis using gene prediction method: GeneMarkS+.;codon_start=2;inference=COORDINATES: ab initio prediction:GeneMarkS+;product=hypothetical protein;pseudo=_no_value;transl_table=11
333	GenBank	pseudogene	1	223	.	+	1	ID=A1D18_00010.pseudogene;Alias=A1D18_00010;Name=A1D18_00010;pseudo=_no_value
335	GenBank	region	1	254	.	+	1	ID=unknown.region.1;Alias=unknown;Dbxref=taxon:1225476;Name=unknown;Note=Candidatus Rickettsiella isopodorum strain RCFS May 2013%2C whole genome shotgun sequence.,Annotation was added by the NCBI Prokaryotic Genome Annotation Pipeline (released 2013). Information about the Pipeline can be found here: https://www.ncbi.nlm.nih.gov/genome/annotation_prok/ ##Genome-Assembly-Data-START## Assembly Date :: 2016 Assembly Method :: SOAPdenovo v. 2 Genome Representation :: Full Expected Final Version :: Yes Genome Coverage :: 1000.0x Sequencing Technology :: Illumina HiSeq ##Genome-Assembly-Data-END## ##Genome-Annotation-Data-START## Annotation Provider :: NCBI Annotation Date :: 03/14/2016 17:54:59 Annotation Pipeline :: NCBI Prokaryotic Genome Annotation Pipeline Annotation Method :: Best-placed reference protein set,GeneMarkS+ Annotation Software revision :: 3.1 Features Annotated :: Gene,CDS,rRNA,tRNA,ncRNA,repeat_region Genes (total) :: 1,330 CDS (total) :: 1,284 Genes (coding) :: 1,245 CDS (coding) :: 1,245 Genes (RNA) :: 46 rRNAs :: 1,1 (16S,23S) complete rRNAs :: 1,1 (16S,23S) tRNAs :: 40 ncRNAs :: 4 Pseudo Genes (total) :: 39 Pseudo Genes (ambiguous residues) :: 0 of 39 Pseudo Genes (frameshifted) :: 2 of 39 Pseudo Genes (incomplete) :: 36 of 39 Pseudo Genes (internal stop) :: 2 of 39 Pseudo Genes (multiple problems) :: 1 of 39 ##Genome-Annotation-Data-END## ;collection_date=May-2013;comment1=Annotation was added by the NCBI Prokaryotic Genome Annotation Pipeline (released 2013). Information about the Pipeline can be found here: https://www.ncbi.nlm.nih.gov/genome/annotation_prok/ ##Genome-Assembly-Data-START## Assembly Date :: 2016 Assembly Method :: SOAPdenovo v. 2 Genome Representation :: Full Expected Final Version :: Yes Genome Coverage :: 1000.0x Sequencing Technology :: Illumina HiSeq ##Genome-Assembly-Data-END## ##Genome-Annotation-Data-START## Annotation Provider :: NCBI Annotation Date :: 03/14/2016 17:54:59 Annotation Pipeline :: NCBI Prokaryotic Genome Annotation Pipeline Annotation Method :: Best-placed reference protein set%3B GeneMarkS+ Annotation Software revision :: 3.1 Features Annotated :: Gene%3B CDS%3B rRNA%3B tRNA%3B ncRNA%3B repeat_region Genes (total) :: 1%2C330 CDS (total) :: 1%2C284 Genes (coding) :: 1%2C245 CDS (coding) :: 1%2C245 Genes (RNA) :: 46 rRNAs :: 1%2C 1 (16S%2C 23S) complete rRNAs :: 1%2C 1 (16S%2C 23S) tRNAs :: 40 ncRNAs :: 4 Pseudo Genes (total) :: 39 Pseudo Genes (ambiguous residues) :: 0 of 39 Pseudo Genes (frameshifted) :: 2 of 39 Pseudo Genes (incomplete) :: 36 of 39 Pseudo Genes (internal stop) :: 2 of 39 Pseudo Genes (multiple problems) :: 1 of 39 ##Genome-Annotation-Data-END## ;country=USA: Oswego%2C NY;date=10-MAR-2016;host=Trachelipus rathkei;isolation_source=Rice Creek Field Station;mol_type=genomic DNA;organism=Candidatus Rickettsiella isopodorum;strain=RCFS May 2013
335	GenBank	pseudogenic_exon	1	254	.	+	1	ID=A1D18_00015;Name=A1D18_00015;Note=incomplete%3B too short partial abutting assembly gap%3B missing start and stop%3B Derived by automated computational analysis using gene prediction method: GeneMarkS+.;codon_start=3;inference=COORDINATES: ab initio prediction:GeneMarkS+;product=hypothetical protein;pseudo=_no_value;transl_table=11
335	GenBank	pseudogene	1	254	.	+	1	ID=A1D18_00015.pseudogene;Alias=A1D18_00015;Name=A1D18_00015;pseudo=_no_value
331	GenBank	region	1	223	.	+	1	ID=unknown;Dbxref=taxon:1225476;Name=unknown;Note=Candidatus Rickettsiella isopodorum strain RCFS May 2013%2C whole genome shotgun sequence.,Annotation was added by the NCBI Prokaryotic Genome Annotation Pipeline (released 2013). Information about the Pipeline can be found here: https://www.ncbi.nlm.nih.gov/genome/annotation_prok/ ##Genome-Assembly-Data-START## Assembly Date :: 2016 Assembly Method :: SOAPdenovo v. 2 Genome Representation :: Full Expected Final Version :: Yes Genome Coverage :: 1000.0x Sequencing Technology :: Illumina HiSeq ##Genome-Assembly-Data-END## ##Genome-Annotation-Data-START## Annotation Provider :: NCBI Annotation Date :: 03/14/2016 17:54:59 Annotation Pipeline :: NCBI Prokaryotic Genome Annotation Pipeline Annotation Method :: Best-placed reference protein set,GeneMarkS+ Annotation Software revision :: 3.1 Features Annotated :: Gene,CDS,rRNA,tRNA,ncRNA,repeat_region Genes (total) :: 1,330 CDS (total) :: 1,284 Genes (coding) :: 1,245 CDS (coding) :: 1,245 Genes (RNA) :: 46 rRNAs :: 1,1 (16S,23S) complete rRNAs :: 1,1 (16S,23S) tRNAs :: 40 ncRNAs :: 4 Pseudo Genes (total) :: 39 Pseudo Genes (ambiguous residues) :: 0 of 39 Pseudo Genes (frameshifted) :: 2 of 39 Pseudo Genes (incomplete) :: 36 of 39 Pseudo Genes (internal stop) :: 2 of 39 Pseudo Genes (multiple problems) :: 1 of 39 ##Genome-Annotation-Data-END## ;collection_date=May-2013;comment1=Annotation was added by the NCBI Prokaryotic Genome Annotation Pipeline (released 2013). Information about the Pipeline can be found here: https://www.ncbi.nlm.nih.gov/genome/annotation_prok/ ##Genome-Assembly-Data-START## Assembly Date :: 2016 Assembly Method :: SOAPdenovo v. 2 Genome Representation :: Full Expected Final Version :: Yes Genome Coverage :: 1000.0x Sequencing Technology :: Illumina HiSeq ##Genome-Assembly-Data-END## ##Genome-Annotation-Data-START## Annotation Provider :: NCBI Annotation Date :: 03/14/2016 17:54:59 Annotation Pipeline :: NCBI Prokaryotic Genome Annotation Pipeline Annotation Method :: Best-placed reference protein set%3B GeneMarkS+ Annotation Software revision :: 3.1 Features Annotated :: Gene%3B CDS%3B rRNA%3B tRNA%3B ncRNA%3B repeat_region Genes (total) :: 1%2C330 CDS (total) :: 1%2C284 Genes (coding) :: 1%2C245 CDS (coding) :: 1%2C245 Genes (RNA) :: 46 rRNAs :: 1%2C 1 (16S%2C 23S) complete rRNAs :: 1%2C 1 (16S%2C 23S) tRNAs :: 40 ncRNAs :: 4 Pseudo Genes (total) :: 39 Pseudo Genes (ambiguous residues) :: 0 of 39 Pseudo Genes (frameshifted) :: 2 of 39 Pseudo Genes (incomplete) :: 36 of 39 Pseudo Genes (internal stop) :: 2 of 39 Pseudo Genes (multiple problems) :: 1 of 39 ##Genome-Annotation-Data-END## ;country=USA: Oswego%2C NY;date=10-MAR-2016;host=Trachelipus rathkei;isolation_source=Rice Creek Field Station;mol_type=genomic DNA;organism=Candidatus Rickettsiella isopodorum;strain=RCFS May 2013
331	GenBank	pseudogenic_exon	1	223	.	+	1	ID=A1D18_00005;Name=A1D18_00005;Note=incomplete%3B too short partial abutting assembly gap%3B missing start and stop%3B Derived by automated computational analysis using gene prediction method: GeneMarkS+.;codon_start=2;inference=COORDINATES: ab initio prediction:GeneMarkS+;product=hypothetical protein;pseudo=_no_value;transl_table=11
331	GenBank	pseudogene	1	223	.	+	1	ID=A1D18_00005.pseudogene;Alias=A1D18_00005;Name=A1D18_00005;pseudo=_no_value
333	GenBank	region	1	223	.	+	1	ID=unknown.region;Alias=unknown;Dbxref=taxon:1225476;Name=unknown;Note=Candidatus Rickettsiella isopodorum strain RCFS May 2013%2C whole genome shotgun sequence.,Annotation was added by the NCBI Prokaryotic Genome Annotation Pipeline (released 2013). Information about the Pipeline can be found here: https://www.ncbi.nlm.nih.gov/genome/annotation_prok/ ##Genome-Assembly-Data-START## Assembly Date :: 2016 Assembly Method :: SOAPdenovo v. 2 Genome Representation :: Full Expected Final Version :: Yes Genome Coverage :: 1000.0x Sequencing Technology :: Illumina HiSeq ##Genome-Assembly-Data-END## ##Genome-Annotation-Data-START## Annotation Provider :: NCBI Annotation Date :: 03/14/2016 17:54:59 Annotation Pipeline :: NCBI Prokaryotic Genome Annotation Pipeline Annotation Method :: Best-placed reference protein set,GeneMarkS+ Annotation Software revision :: 3.1 Features Annotated :: Gene,CDS,rRNA,tRNA,ncRNA,repeat_region Genes (total) :: 1,330 CDS (total) :: 1,284 Genes (coding) :: 1,245 CDS (coding) :: 1,245 Genes (RNA) :: 46 rRNAs :: 1,1 (16S,23S) complete rRNAs :: 1,1 (16S,23S) tRNAs :: 40 ncRNAs :: 4 Pseudo Genes (total) :: 39 Pseudo Genes (ambiguous residues) :: 0 of 39 Pseudo Genes (frameshifted) :: 2 of 39 Pseudo Genes (incomplete) :: 36 of 39 Pseudo Genes (internal stop) :: 2 of 39 Pseudo Genes (multiple problems) :: 1 of 39 ##Genome-Annotation-Data-END## ;collection_date=May-2013;comment1=Annotation was added by the NCBI Prokaryotic Genome Annotation Pipeline (released 2013). Information about the Pipeline can be found here: https://www.ncbi.nlm.nih.gov/genome/annotation_prok/ ##Genome-Assembly-Data-START## Assembly Date :: 2016 Assembly Method :: SOAPdenovo v. 2 Genome Representation :: Full Expected Final Version :: Yes Genome Coverage :: 1000.0x Sequencing Technology :: Illumina HiSeq ##Genome-Assembly-Data-END## ##Genome-Annotation-Data-START## Annotation Provider :: NCBI Annotation Date :: 03/14/2016 17:54:59 Annotation Pipeline :: NCBI Prokaryotic Genome Annotation Pipeline Annotation Method :: Best-placed reference protein set%3B GeneMarkS+ Annotation Software revision :: 3.1 Features Annotated :: Gene%3B CDS%3B rRNA%3B tRNA%3B ncRNA%3B repeat_region Genes (total) :: 1%2C330 CDS (total) :: 1%2C284 Genes (coding) :: 1%2C245 CDS (coding) :: 1%2C245 Genes (RNA) :: 46 rRNAs :: 1%2C 1 (16S%2C 23S) complete rRNAs :: 1%2C 1 (16S%2C 23S) tRNAs :: 40 ncRNAs :: 4 Pseudo Genes (total) :: 39 Pseudo Genes (ambiguous residues) :: 0 of 39 Pseudo Genes (frameshifted) :: 2 of 39 Pseudo Genes (incomplete) :: 36 of 39 Pseudo Genes (internal stop) :: 2 of 39 Pseudo Genes (multiple problems) :: 1 of 39 ##Genome-Annotation-Data-END## ;country=USA: Oswego%2C NY;date=10-MAR-2016;host=Trachelipus rathkei;isolation_source=Rice Creek Field Station;mol_type=genomic DNA;organism=Candidatus Rickettsiella isopodorum;strain=RCFS May 2013
333	GenBank	pseudogenic_exon	1	223	.	+	1	ID=A1D18_00010;Name=A1D18_00010;Note=incomplete%3B too short partial abutting assembly gap%3B missing start and stop%3B Derived by automated computational analysis using gene prediction method: GeneMarkS+.;codon_start=2;inference=COORDINATES: ab initio prediction:GeneMarkS+;product=hypothetical protein;pseudo=_no_value;transl_table=11
333	GenBank	pseudogene	1	223	.	+	1	ID=A1D18_00010.pseudogene;Alias=A1D18_00010;Name=A1D18_00010;pseudo=_no_value
335	GenBank	region	1	254	.	+	1	ID=unknown.region.1;Alias=unknown;Dbxref=taxon:1225476;Name=unknown;Note=Candidatus Rickettsiella isopodorum strain RCFS May 2013%2C whole genome shotgun sequence.,Annotation was added by the NCBI Prokaryotic Genome Annotation Pipeline (released 2013). Information about the Pipeline can be found here: https://www.ncbi.nlm.nih.gov/genome/annotation_prok/ ##Genome-Assembly-Data-START## Assembly Date :: 2016 Assembly Method :: SOAPdenovo v. 2 Genome Representation :: Full Expected Final Version :: Yes Genome Coverage :: 1000.0x Sequencing Technology :: Illumina HiSeq ##Genome-Assembly-Data-END## ##Genome-Annotation-Data-START## Annotation Provider :: NCBI Annotation Date :: 03/14/2016 17:54:59 Annotation Pipeline :: NCBI Prokaryotic Genome Annotation Pipeline Annotation Method :: Best-placed reference protein set,GeneMarkS+ Annotation Software revision :: 3.1 Features Annotated :: Gene,CDS,rRNA,tRNA,ncRNA,repeat_region Genes (total) :: 1,330 CDS (total) :: 1,284 Genes (coding) :: 1,245 CDS (coding) :: 1,245 Genes (RNA) :: 46 rRNAs :: 1,1 (16S,23S) complete rRNAs :: 1,1 (16S,23S) tRNAs :: 40 ncRNAs :: 4 Pseudo Genes (total) :: 39 Pseudo Genes (ambiguous residues) :: 0 of 39 Pseudo Genes (frameshifted) :: 2 of 39 Pseudo Genes (incomplete) :: 36 of 39 Pseudo Genes (internal stop) :: 2 of 39 Pseudo Genes (multiple problems) :: 1 of 39 ##Genome-Annotation-Data-END## ;collection_date=May-2013;comment1=Annotation was added by the NCBI Prokaryotic Genome Annotation Pipeline (released 2013). Information about the Pipeline can be found here: https://www.ncbi.nlm.nih.gov/genome/annotation_prok/ ##Genome-Assembly-Data-START## Assembly Date :: 2016 Assembly Method :: SOAPdenovo v. 2 Genome Representation :: Full Expected Final Version :: Yes Genome Coverage :: 1000.0x Sequencing Technology :: Illumina HiSeq ##Genome-Assembly-Data-END## ##Genome-Annotation-Data-START## Annotation Provider :: NCBI Annotation Date :: 03/14/2016 17:54:59 Annotation Pipeline :: NCBI Prokaryotic Genome Annotation Pipeline Annotation Method :: Best-placed reference protein set%3B GeneMarkS+ Annotation Software revision :: 3.1 Features Annotated :: Gene%3B CDS%3B rRNA%3B tRNA%3B ncRNA%3B repeat_region Genes (total) :: 1%2C330 CDS (total) :: 1%2C284 Genes (coding) :: 1%2C245 CDS (coding) :: 1%2C245 Genes (RNA) :: 46 rRNAs :: 1%2C 1 (16S%2C 23S) complete rRNAs :: 1%2C 1 (16S%2C 23S) tRNAs :: 40 ncRNAs :: 4 Pseudo Genes (total) :: 39 Pseudo Genes (ambiguous residues) :: 0 of 39 Pseudo Genes (frameshifted) :: 2 of 39 Pseudo Genes (incomplete) :: 36 of 39 Pseudo Genes (internal stop) :: 2 of 39 Pseudo Genes (multiple problems) :: 1 of 39 ##Genome-Annotation-Data-END## ;country=USA: Oswego%2C NY;date=10-MAR-2016;host=Trachelipus rathkei;isolation_source=Rice Creek Field Station;mol_type=genomic DNA;organism=Candidatus Rickettsiella isopodorum;strain=RCFS May 2013
335	GenBank	pseudogenic_exon	1	254	.	+	1	ID=A1D18_00015;Name=A1D18_00015;Note=incomplete%3B too short partial abutting assembly gap%3B missing start and stop%3B Derived by automated computational analysis using gene prediction method: GeneMarkS+.;codon_start=3;inference=COORDINATES: ab initio prediction:GeneMarkS+;product=hypothetical protein;pseudo=_no_value;transl_table=11
335	GenBank	pseudogene	1	254	.	+	1	ID=A1D18_00015.pseudogene;Alias=A1D18_00015;Name=A1D18_00015;pseudo=_no_value
337	GenBank	region	1	325	.	+	1	ID=unknown.region.2;Alias=unknown;Dbxref=taxon:1225476;Name=unknown;Note=Candidatus Rickettsiella isopodorum strain RCFS May 2013%2C whole genome shotgun sequence.,Annotation was added by the NCBI Prokaryotic Genome Annotation Pipeline (released 2013). Information about the Pipeline can be found here: https://www.ncbi.nlm.nih.gov/genome/annotation_prok/ ##Genome-Assembly-Data-START## Assembly Date :: 2016 Assembly Method :: SOAPdenovo v. 2 Genome Representation :: Full Expected Final Version :: Yes Genome Coverage :: 1000.0x Sequencing Technology :: Illumina HiSeq ##Genome-Assembly-Data-END## ##Genome-Annotation-Data-START## Annotation Provider :: NCBI Annotation Date :: 03/14/2016 17:54:59 Annotation Pipeline :: NCBI Prokaryotic Genome Annotation Pipeline Annotation Method :: Best-placed reference protein set,GeneMarkS+ Annotation Software revision :: 3.1 Features Annotated :: Gene,CDS,rRNA,tRNA,ncRNA,repeat_region Genes (total) :: 1,330 CDS (total) :: 1,284 Genes (coding) :: 1,245 CDS (coding) :: 1,245 Genes (RNA) :: 46 rRNAs :: 1,1 (16S,23S) complete rRNAs :: 1,1 (16S,23S) tRNAs :: 40 ncRNAs :: 4 Pseudo Genes (total) :: 39 Pseudo Genes (ambiguous residues) :: 0 of 39 Pseudo Genes (frameshifted) :: 2 of 39 Pseudo Genes (incomplete) :: 36 of 39 Pseudo Genes (internal stop) :: 2 of 39 Pseudo Genes (multiple problems) :: 1 of 39 ##Genome-Annotation-Data-END## ;collection_date=May-2013;comment1=Annotation was added by the NCBI Prokaryotic Genome Annotation Pipeline (released 2013). Information about the Pipeline can be found here: https://www.ncbi.nlm.nih.gov/genome/annotation_prok/ ##Genome-Assembly-Data-START## Assembly Date :: 2016 Assembly Method :: SOAPdenovo v. 2 Genome Representation :: Full Expected Final Version :: Yes Genome Coverage :: 1000.0x Sequencing Technology :: Illumina HiSeq ##Genome-Assembly-Data-END## ##Genome-Annotation-Data-START## Annotation Provider :: NCBI Annotation Date :: 03/14/2016 17:54:59 Annotation Pipeline :: NCBI Prokaryotic Genome Annotation Pipeline Annotation Method :: Best-placed reference protein set%3B GeneMarkS+ Annotation Software revision :: 3.1 Features Annotated :: Gene%3B CDS%3B rRNA%3B tRNA%3B ncRNA%3B repeat_region Genes (total) :: 1%2C330 CDS (total) :: 1%2C284 Genes (coding) :: 1%2C245 CDS (coding) :: 1%2C245 Genes (RNA) :: 46 rRNAs :: 1%2C 1 (16S%2C 23S) complete rRNAs :: 1%2C 1 (16S%2C 23S) tRNAs :: 40 ncRNAs :: 4 Pseudo Genes (total) :: 39 Pseudo Genes (ambiguous residues) :: 0 of 39 Pseudo Genes (frameshifted) :: 2 of 39 Pseudo Genes (incomplete) :: 36 of 39 Pseudo Genes (internal stop) :: 2 of 39 Pseudo Genes (multiple problems) :: 1 of 39 ##Genome-Annotation-Data-END## ;country=USA: Oswego%2C NY;date=10-MAR-2016;host=Trachelipus rathkei;isolation_source=Rice Creek Field Station;mol_type=genomic DNA;organism=Candidatus Rickettsiella isopodorum;strain=RCFS May 2013
331	GenBank	region	1	223	.	+	1	ID=unknown;Dbxref=taxon:1225476;Name=unknown;Note=Candidatus Rickettsiella isopodorum strain RCFS May 2013%2C whole genome shotgun sequence.,Annotation was added by the NCBI Prokaryotic Genome Annotation Pipeline (released 2013). Information about the Pipeline can be found here: https://www.ncbi.nlm.nih.gov/genome/annotation_prok/ ##Genome-Assembly-Data-START## Assembly Date :: 2016 Assembly Method :: SOAPdenovo v. 2 Genome Representation :: Full Expected Final Version :: Yes Genome Coverage :: 1000.0x Sequencing Technology :: Illumina HiSeq ##Genome-Assembly-Data-END## ##Genome-Annotation-Data-START## Annotation Provider :: NCBI Annotation Date :: 03/14/2016 17:54:59 Annotation Pipeline :: NCBI Prokaryotic Genome Annotation Pipeline Annotation Method :: Best-placed reference protein set,GeneMarkS+ Annotation Software revision :: 3.1 Features Annotated :: Gene,CDS,rRNA,tRNA,ncRNA,repeat_region Genes (total) :: 1,330 CDS (total) :: 1,284 Genes (coding) :: 1,245 CDS (coding) :: 1,245 Genes (RNA) :: 46 rRNAs :: 1,1 (16S,23S) complete rRNAs :: 1,1 (16S,23S) tRNAs :: 40 ncRNAs :: 4 Pseudo Genes (total) :: 39 Pseudo Genes (ambiguous residues) :: 0 of 39 Pseudo Genes (frameshifted) :: 2 of 39 Pseudo Genes (incomplete) :: 36 of 39 Pseudo Genes (internal stop) :: 2 of 39 Pseudo Genes (multiple problems) :: 1 of 39 ##Genome-Annotation-Data-END## ;collection_date=May-2013;comment1=Annotation was added by the NCBI Prokaryotic Genome Annotation Pipeline (released 2013). Information about the Pipeline can be found here: https://www.ncbi.nlm.nih.gov/genome/annotation_prok/ ##Genome-Assembly-Data-START## Assembly Date :: 2016 Assembly Method :: SOAPdenovo v. 2 Genome Representation :: Full Expected Final Version :: Yes Genome Coverage :: 1000.0x Sequencing Technology :: Illumina HiSeq ##Genome-Assembly-Data-END## ##Genome-Annotation-Data-START## Annotation Provider :: NCBI Annotation Date :: 03/14/2016 17:54:59 Annotation Pipeline :: NCBI Prokaryotic Genome Annotation Pipeline Annotation Method :: Best-placed reference protein set%3B GeneMarkS+ Annotation Software revision :: 3.1 Features Annotated :: Gene%3B CDS%3B rRNA%3B tRNA%3B ncRNA%3B repeat_region Genes (total) :: 1%2C330 CDS (total) :: 1%2C284 Genes (coding) :: 1%2C245 CDS (coding) :: 1%2C245 Genes (RNA) :: 46 rRNAs :: 1%2C 1 (16S%2C 23S) complete rRNAs :: 1%2C 1 (16S%2C 23S) tRNAs :: 40 ncRNAs :: 4 Pseudo Genes (total) :: 39 Pseudo Genes (ambiguous residues) :: 0 of 39 Pseudo Genes (frameshifted) :: 2 of 39 Pseudo Genes (incomplete) :: 36 of 39 Pseudo Genes (internal stop) :: 2 of 39 Pseudo Genes (multiple problems) :: 1 of 39 ##Genome-Annotation-Data-END## ;country=USA: Oswego%2C NY;date=10-MAR-2016;host=Trachelipus rathkei;isolation_source=Rice Creek Field Station;mol_type=genomic DNA;organism=Candidatus Rickettsiella isopodorum;strain=RCFS May 2013
331	GenBank	pseudogenic_exon	1	223	.	+	1	ID=A1D18_00005;Name=A1D18_00005;Note=incomplete%3B too short partial abutting assembly gap%3B missing start and stop%3B Derived by automated computational analysis using gene prediction method: GeneMarkS+.;codon_start=2;inference=COORDINATES: ab initio prediction:GeneMarkS+;product=hypothetical protein;pseudo=_no_value;transl_table=11
331	GenBank	pseudogene	1	223	.	+	1	ID=A1D18_00005.pseudogene;Alias=A1D18_00005;Name=A1D18_00005;pseudo=_no_value
333	GenBank	region	1	223	.	+	1	ID=unknown.region;Alias=unknown;Dbxref=taxon:1225476;Name=unknown;Note=Candidatus Rickettsiella isopodorum strain RCFS May 2013%2C whole genome shotgun sequence.,Annotation was added by the NCBI Prokaryotic Genome Annotation Pipeline (released 2013). Information about the Pipeline can be found here: https://www.ncbi.nlm.nih.gov/genome/annotation_prok/ ##Genome-Assembly-Data-START## Assembly Date :: 2016 Assembly Method :: SOAPdenovo v. 2 Genome Representation :: Full Expected Final Version :: Yes Genome Coverage :: 1000.0x Sequencing Technology :: Illumina HiSeq ##Genome-Assembly-Data-END## ##Genome-Annotation-Data-START## Annotation Provider :: NCBI Annotation Date :: 03/14/2016 17:54:59 Annotation Pipeline :: NCBI Prokaryotic Genome Annotation Pipeline Annotation Method :: Best-placed reference protein set,GeneMarkS+ Annotation Software revision :: 3.1 Features Annotated :: Gene,CDS,rRNA,tRNA,ncRNA,repeat_region Genes (total) :: 1,330 CDS (total) :: 1,284 Genes (coding) :: 1,245 CDS (coding) :: 1,245 Genes (RNA) :: 46 rRNAs :: 1,1 (16S,23S) complete rRNAs :: 1,1 (16S,23S) tRNAs :: 40 ncRNAs :: 4 Pseudo Genes (total) :: 39 Pseudo Genes (ambiguous residues) :: 0 of 39 Pseudo Genes (frameshifted) :: 2 of 39 Pseudo Genes (incomplete) :: 36 of 39 Pseudo Genes (internal stop) :: 2 of 39 Pseudo Genes (multiple problems) :: 1 of 39 ##Genome-Annotation-Data-END## ;collection_date=May-2013;comment1=Annotation was added by the NCBI Prokaryotic Genome Annotation Pipeline (released 2013). Information about the Pipeline can be found here: https://www.ncbi.nlm.nih.gov/genome/annotation_prok/ ##Genome-Assembly-Data-START## Assembly Date :: 2016 Assembly Method :: SOAPdenovo v. 2 Genome Representation :: Full Expected Final Version :: Yes Genome Coverage :: 1000.0x Sequencing Technology :: Illumina HiSeq ##Genome-Assembly-Data-END## ##Genome-Annotation-Data-START## Annotation Provider :: NCBI Annotation Date :: 03/14/2016 17:54:59 Annotation Pipeline :: NCBI Prokaryotic Genome Annotation Pipeline Annotation Method :: Best-placed reference protein set%3B GeneMarkS+ Annotation Software revision :: 3.1 Features Annotated :: Gene%3B CDS%3B rRNA%3B tRNA%3B ncRNA%3B repeat_region Genes (total) :: 1%2C330 CDS (total) :: 1%2C284 Genes (coding) :: 1%2C245 CDS (coding) :: 1%2C245 Genes (RNA) :: 46 rRNAs :: 1%2C 1 (16S%2C 23S) complete rRNAs :: 1%2C 1 (16S%2C 23S) tRNAs :: 40 ncRNAs :: 4 Pseudo Genes (total) :: 39 Pseudo Genes (ambiguous residues) :: 0 of 39 Pseudo Genes (frameshifted) :: 2 of 39 Pseudo Genes (incomplete) :: 36 of 39 Pseudo Genes (internal stop) :: 2 of 39 Pseudo Genes (multiple problems) :: 1 of 39 ##Genome-Annotation-Data-END## ;country=USA: Oswego%2C NY;date=10-MAR-2016;host=Trachelipus rathkei;isolation_source=Rice Creek Field Station;mol_type=genomic DNA;organism=Candidatus Rickettsiella isopodorum;strain=RCFS May 2013
333	GenBank	pseudogenic_exon	1	223	.	+	1	ID=A1D18_00010;Name=A1D18_00010;Note=incomplete%3B too short partial abutting assembly gap%3B missing start and stop%3B Derived by automated computational analysis using gene prediction method: GeneMarkS+.;codon_start=2;inference=COORDINATES: ab initio prediction:GeneMarkS+;product=hypothetical protein;pseudo=_no_value;transl_table=11
333	GenBank	pseudogene	1	223	.	+	1	ID=A1D18_00010.pseudogene;Alias=A1D18_00010;Name=A1D18_00010;pseudo=_no_value
335	GenBank	region	1	254	.	+	1	ID=unknown.region.1;Alias=unknown;Dbxref=taxon:1225476;Name=unknown;Note=Candidatus Rickettsiella isopodorum strain RCFS May 2013%2C whole genome shotgun sequence.,Annotation was added by the NCBI Prokaryotic Genome Annotation Pipeline (released 2013). Information about the Pipeline can be found here: https://www.ncbi.nlm.nih.gov/genome/annotation_prok/ ##Genome-Assembly-Data-START## Assembly Date :: 2016 Assembly Method :: SOAPdenovo v. 2 Genome Representation :: Full Expected Final Version :: Yes Genome Coverage :: 1000.0x Sequencing Technology :: Illumina HiSeq ##Genome-Assembly-Data-END## ##Genome-Annotation-Data-START## Annotation Provider :: NCBI Annotation Date :: 03/14/2016 17:54:59 Annotation Pipeline :: NCBI Prokaryotic Genome Annotation Pipeline Annotation Method :: Best-placed reference protein set,GeneMarkS+ Annotation Software revision :: 3.1 Features Annotated :: Gene,CDS,rRNA,tRNA,ncRNA,repeat_region Genes (total) :: 1,330 CDS (total) :: 1,284 Genes (coding) :: 1,245 CDS (coding) :: 1,245 Genes (RNA) :: 46 rRNAs :: 1,1 (16S,23S) complete rRNAs :: 1,1 (16S,23S) tRNAs :: 40 ncRNAs :: 4 Pseudo Genes (total) :: 39 Pseudo Genes (ambiguous residues) :: 0 of 39 Pseudo Genes (frameshifted) :: 2 of 39 Pseudo Genes (incomplete) :: 36 of 39 Pseudo Genes (internal stop) :: 2 of 39 Pseudo Genes (multiple problems) :: 1 of 39 ##Genome-Annotation-Data-END## ;collection_date=May-2013;comment1=Annotation was added by the NCBI Prokaryotic Genome Annotation Pipeline (released 2013). Information about the Pipeline can be found here: https://www.ncbi.nlm.nih.gov/genome/annotation_prok/ ##Genome-Assembly-Data-START## Assembly Date :: 2016 Assembly Method :: SOAPdenovo v. 2 Genome Representation :: Full Expected Final Version :: Yes Genome Coverage :: 1000.0x Sequencing Technology :: Illumina HiSeq ##Genome-Assembly-Data-END## ##Genome-Annotation-Data-START## Annotation Provider :: NCBI Annotation Date :: 03/14/2016 17:54:59 Annotation Pipeline :: NCBI Prokaryotic Genome Annotation Pipeline Annotation Method :: Best-placed reference protein set%3B GeneMarkS+ Annotation Software revision :: 3.1 Features Annotated :: Gene%3B CDS%3B rRNA%3B tRNA%3B ncRNA%3B repeat_region Genes (total) :: 1%2C330 CDS (total) :: 1%2C284 Genes (coding) :: 1%2C245 CDS (coding) :: 1%2C245 Genes (RNA) :: 46 rRNAs :: 1%2C 1 (16S%2C 23S) complete rRNAs :: 1%2C 1 (16S%2C 23S) tRNAs :: 40 ncRNAs :: 4 Pseudo Genes (total) :: 39 Pseudo Genes (ambiguous residues) :: 0 of 39 Pseudo Genes (frameshifted) :: 2 of 39 Pseudo Genes (incomplete) :: 36 of 39 Pseudo Genes (internal stop) :: 2 of 39 Pseudo Genes (multiple problems) :: 1 of 39 ##Genome-Annotation-Data-END## ;country=USA: Oswego%2C NY;date=10-MAR-2016;host=Trachelipus rathkei;isolation_source=Rice Creek Field Station;mol_type=genomic DNA;organism=Candidatus Rickettsiella isopodorum;strain=RCFS May 2013
335	GenBank	pseudogenic_exon	1	254	.	+	1	ID=A1D18_00015;Name=A1D18_00015;Note=incomplete%3B too short partial abutting assembly gap%3B missing start and stop%3B Derived by automated computational analysis using gene prediction method: GeneMarkS+.;codon_start=3;inference=COORDINATES: ab initio prediction:GeneMarkS+;product=hypothetical protein;pseudo=_no_value;transl_table=11
335	GenBank	pseudogene	1	254	.	+	1	ID=A1D18_00015.pseudogene;Alias=A1D18_00015;Name=A1D18_00015;pseudo=_no_value
337	GenBank	region	1	325	.	+	1	ID=unknown.region.2;Alias=unknown;Dbxref=taxon:1225476;Name=unknown;Note=Candidatus Rickettsiella isopodorum strain RCFS May 2013%2C whole genome shotgun sequence.,Annotation was added by the NCBI Prokaryotic Genome Annotation Pipeline (released 2013). Information about the Pipeline can be found here: https://www.ncbi.nlm.nih.gov/genome/annotation_prok/ ##Genome-Assembly-Data-START## Assembly Date :: 2016 Assembly Method :: SOAPdenovo v. 2 Genome Representation :: Full Expected Final Version :: Yes Genome Coverage :: 1000.0x Sequencing Technology :: Illumina HiSeq ##Genome-Assembly-Data-END## ##Genome-Annotation-Data-START## Annotation Provider :: NCBI Annotation Date :: 03/14/2016 17:54:59 Annotation Pipeline :: NCBI Prokaryotic Genome Annotation Pipeline Annotation Method :: Best-placed reference protein set,GeneMarkS+ Annotation Software revision :: 3.1 Features Annotated :: Gene,CDS,rRNA,tRNA,ncRNA,repeat_region Genes (total) :: 1,330 CDS (total) :: 1,284 Genes (coding) :: 1,245 CDS (coding) :: 1,245 Genes (RNA) :: 46 rRNAs :: 1,1 (16S,23S) complete rRNAs :: 1,1 (16S,23S) tRNAs :: 40 ncRNAs :: 4 Pseudo Genes (total) :: 39 Pseudo Genes (ambiguous residues) :: 0 of 39 Pseudo Genes (frameshifted) :: 2 of 39 Pseudo Genes (incomplete) :: 36 of 39 Pseudo Genes (internal stop) :: 2 of 39 Pseudo Genes (multiple problems) :: 1 of 39 ##Genome-Annotation-Data-END## ;collection_date=May-2013;comment1=Annotation was added by the NCBI Prokaryotic Genome Annotation Pipeline (released 2013). Information about the Pipeline can be found here: https://www.ncbi.nlm.nih.gov/genome/annotation_prok/ ##Genome-Assembly-Data-START## Assembly Date :: 2016 Assembly Method :: SOAPdenovo v. 2 Genome Representation :: Full Expected Final Version :: Yes Genome Coverage :: 1000.0x Sequencing Technology :: Illumina HiSeq ##Genome-Assembly-Data-END## ##Genome-Annotation-Data-START## Annotation Provider :: NCBI Annotation Date :: 03/14/2016 17:54:59 Annotation Pipeline :: NCBI Prokaryotic Genome Annotation Pipeline Annotation Method :: Best-placed reference protein set%3B GeneMarkS+ Annotation Software revision :: 3.1 Features Annotated :: Gene%3B CDS%3B rRNA%3B tRNA%3B ncRNA%3B repeat_region Genes (total) :: 1%2C330 CDS (total) :: 1%2C284 Genes (coding) :: 1%2C245 CDS (coding) :: 1%2C245 Genes (RNA) :: 46 rRNAs :: 1%2C 1 (16S%2C 23S) complete rRNAs :: 1%2C 1 (16S%2C 23S) tRNAs :: 40 ncRNAs :: 4 Pseudo Genes (total) :: 39 Pseudo Genes (ambiguous residues) :: 0 of 39 Pseudo Genes (frameshifted) :: 2 of 39 Pseudo Genes (incomplete) :: 36 of 39 Pseudo Genes (internal stop) :: 2 of 39 Pseudo Genes (multiple problems) :: 1 of 39 ##Genome-Annotation-Data-END## ;country=USA: Oswego%2C NY;date=10-MAR-2016;host=Trachelipus rathkei;isolation_source=Rice Creek Field Station;mol_type=genomic DNA;organism=Candidatus Rickettsiella isopodorum;strain=RCFS May 2013
339	GenBank	region	1	350	.	+	1	ID=unknown.region.3;Alias=unknown;Dbxref=taxon:1225476;Name=unknown;Note=Candidatus Rickettsiella isopodorum strain RCFS May 2013%2C whole genome shotgun sequence.,Annotation was added by the NCBI Prokaryotic Genome Annotation Pipeline (released 2013). Information about the Pipeline can be found here: https://www.ncbi.nlm.nih.gov/genome/annotation_prok/ ##Genome-Assembly-Data-START## Assembly Date :: 2016 Assembly Method :: SOAPdenovo v. 2 Genome Representation :: Full Expected Final Version :: Yes Genome Coverage :: 1000.0x Sequencing Technology :: Illumina HiSeq ##Genome-Assembly-Data-END## ##Genome-Annotation-Data-START## Annotation Provider :: NCBI Annotation Date :: 03/14/2016 17:54:59 Annotation Pipeline :: NCBI Prokaryotic Genome Annotation Pipeline Annotation Method :: Best-placed reference protein set,GeneMarkS+ Annotation Software revision :: 3.1 Features Annotated :: Gene,CDS,rRNA,tRNA,ncRNA,repeat_region Genes (total) :: 1,330 CDS (total) :: 1,284 Genes (coding) :: 1,245 CDS (coding) :: 1,245 Genes (RNA) :: 46 rRNAs :: 1,1 (16S,23S) complete rRNAs :: 1,1 (16S,23S) tRNAs :: 40 ncRNAs :: 4 Pseudo Genes (total) :: 39 Pseudo Genes (ambiguous residues) :: 0 of 39 Pseudo Genes (frameshifted) :: 2 of 39 Pseudo Genes (incomplete) :: 36 of 39 Pseudo Genes (internal stop) :: 2 of 39 Pseudo Genes (multiple problems) :: 1 of 39 ##Genome-Annotation-Data-END## ;collection_date=May-2013;comment1=Annotation was added by the NCBI Prokaryotic Genome Annotation Pipeline (released 2013). Information about the Pipeline can be found here: https://www.ncbi.nlm.nih.gov/genome/annotation_prok/ ##Genome-Assembly-Data-START## Assembly Date :: 2016 Assembly Method :: SOAPdenovo v. 2 Genome Representation :: Full Expected Final Version :: Yes Genome Coverage :: 1000.0x Sequencing Technology :: Illumina HiSeq ##Genome-Assembly-Data-END## ##Genome-Annotation-Data-START## Annotation Provider :: NCBI Annotation Date :: 03/14/2016 17:54:59 Annotation Pipeline :: NCBI Prokaryotic Genome Annotation Pipeline Annotation Method :: Best-placed reference protein set%3B GeneMarkS+ Annotation Software revision :: 3.1 Features Annotated :: Gene%3B CDS%3B rRNA%3B tRNA%3B ncRNA%3B repeat_region Genes (total) :: 1%2C330 CDS (total) :: 1%2C284 Genes (coding) :: 1%2C245 CDS (coding) :: 1%2C245 Genes (RNA) :: 46 rRNAs :: 1%2C 1 (16S%2C 23S) complete rRNAs :: 1%2C 1 (16S%2C 23S) tRNAs :: 40 ncRNAs :: 4 Pseudo Genes (total) :: 39 Pseudo Genes (ambiguous residues) :: 0 of 39 Pseudo Genes (frameshifted) :: 2 of 39 Pseudo Genes (incomplete) :: 36 of 39 Pseudo Genes (internal stop) :: 2 of 39 Pseudo Genes (multiple problems) :: 1 of 39 ##Genome-Annotation-Data-END## ;country=USA: Oswego%2C NY;date=10-MAR-2016;host=Trachelipus rathkei;isolation_source=Rice Creek Field Station;mol_type=genomic DNA;organism=Candidatus Rickettsiella isopodorum;strain=RCFS May 2013
339	GenBank	pseudogenic_exon	1	312	.	+	1	ID=A1D18_00020;Name=A1D18_00020;Note=incomplete%3B too short partial abutting assembly gap%3B missing start%3B Derived by automated computational analysis using gene prediction method: GeneMarkS+.;codon_start=1;inference=COORDINATES: ab initio prediction:GeneMarkS+;product=hypothetical protein;pseudo=_no_value;transl_table=11
339	GenBank	pseudogene	1	312	.	+	1	ID=A1D18_00020.pseudogene;Alias=A1D18_00020;Name=A1D18_00020;pseudo=_no_value
331	GenBank	region	1	223	.	+	1	ID=unknown;Dbxref=taxon:1225476;Name=unknown;Note=Candidatus Rickettsiella isopodorum strain RCFS May 2013%2C whole genome shotgun sequence.,Annotation was added by the NCBI Prokaryotic Genome Annotation Pipeline (released 2013). Information about the Pipeline can be found here: https://www.ncbi.nlm.nih.gov/genome/annotation_prok/ ##Genome-Assembly-Data-START## Assembly Date :: 2016 Assembly Method :: SOAPdenovo v. 2 Genome Representation :: Full Expected Final Version :: Yes Genome Coverage :: 1000.0x Sequencing Technology :: Illumina HiSeq ##Genome-Assembly-Data-END## ##Genome-Annotation-Data-START## Annotation Provider :: NCBI Annotation Date :: 03/14/2016 17:54:59 Annotation Pipeline :: NCBI Prokaryotic Genome Annotation Pipeline Annotation Method :: Best-placed reference protein set,GeneMarkS+ Annotation Software revision :: 3.1 Features Annotated :: Gene,CDS,rRNA,tRNA,ncRNA,repeat_region Genes (total) :: 1,330 CDS (total) :: 1,284 Genes (coding) :: 1,245 CDS (coding) :: 1,245 Genes (RNA) :: 46 rRNAs :: 1,1 (16S,23S) complete rRNAs :: 1,1 (16S,23S) tRNAs :: 40 ncRNAs :: 4 Pseudo Genes (total) :: 39 Pseudo Genes (ambiguous residues) :: 0 of 39 Pseudo Genes (frameshifted) :: 2 of 39 Pseudo Genes (incomplete) :: 36 of 39 Pseudo Genes (internal stop) :: 2 of 39 Pseudo Genes (multiple problems) :: 1 of 39 ##Genome-Annotation-Data-END## ;collection_date=May-2013;comment1=Annotation was added by the NCBI Prokaryotic Genome Annotation Pipeline (released 2013). Information about the Pipeline can be found here: https://www.ncbi.nlm.nih.gov/genome/annotation_prok/ ##Genome-Assembly-Data-START## Assembly Date :: 2016 Assembly Method :: SOAPdenovo v. 2 Genome Representation :: Full Expected Final Version :: Yes Genome Coverage :: 1000.0x Sequencing Technology :: Illumina HiSeq ##Genome-Assembly-Data-END## ##Genome-Annotation-Data-START## Annotation Provider :: NCBI Annotation Date :: 03/14/2016 17:54:59 Annotation Pipeline :: NCBI Prokaryotic Genome Annotation Pipeline Annotation Method :: Best-placed reference protein set%3B GeneMarkS+ Annotation Software revision :: 3.1 Features Annotated :: Gene%3B CDS%3B rRNA%3B tRNA%3B ncRNA%3B repeat_region Genes (total) :: 1%2C330 CDS (total) :: 1%2C284 Genes (coding) :: 1%2C245 CDS (coding) :: 1%2C245 Genes (RNA) :: 46 rRNAs :: 1%2C 1 (16S%2C 23S) complete rRNAs :: 1%2C 1 (16S%2C 23S) tRNAs :: 40 ncRNAs :: 4 Pseudo Genes (total) :: 39 Pseudo Genes (ambiguous residues) :: 0 of 39 Pseudo Genes (frameshifted) :: 2 of 39 Pseudo Genes (incomplete) :: 36 of 39 Pseudo Genes (internal stop) :: 2 of 39 Pseudo Genes (multiple problems) :: 1 of 39 ##Genome-Annotation-Data-END## ;country=USA: Oswego%2C NY;date=10-MAR-2016;host=Trachelipus rathkei;isolation_source=Rice Creek Field Station;mol_type=genomic DNA;organism=Candidatus Rickettsiella isopodorum;strain=RCFS May 2013
331	GenBank	pseudogenic_exon	1	223	.	+	1	ID=A1D18_00005;Name=A1D18_00005;Note=incomplete%3B too short partial abutting assembly gap%3B missing start and stop%3B Derived by automated computational analysis using gene prediction method: GeneMarkS+.;codon_start=2;inference=COORDINATES: ab initio prediction:GeneMarkS+;product=hypothetical protein;pseudo=_no_value;transl_table=11
331	GenBank	pseudogene	1	223	.	+	1	ID=A1D18_00005.pseudogene;Alias=A1D18_00005;Name=A1D18_00005;pseudo=_no_value
333	GenBank	region	1	223	.	+	1	ID=unknown.region;Alias=unknown;Dbxref=taxon:1225476;Name=unknown;Note=Candidatus Rickettsiella isopodorum strain RCFS May 2013%2C whole genome shotgun sequence.,Annotation was added by the NCBI Prokaryotic Genome Annotation Pipeline (released 2013). Information about the Pipeline can be found here: https://www.ncbi.nlm.nih.gov/genome/annotation_prok/ ##Genome-Assembly-Data-START## Assembly Date :: 2016 Assembly Method :: SOAPdenovo v. 2 Genome Representation :: Full Expected Final Version :: Yes Genome Coverage :: 1000.0x Sequencing Technology :: Illumina HiSeq ##Genome-Assembly-Data-END## ##Genome-Annotation-Data-START## Annotation Provider :: NCBI Annotation Date :: 03/14/2016 17:54:59 Annotation Pipeline :: NCBI Prokaryotic Genome Annotation Pipeline Annotation Method :: Best-placed reference protein set,GeneMarkS+ Annotation Software revision :: 3.1 Features Annotated :: Gene,CDS,rRNA,tRNA,ncRNA,repeat_region Genes (total) :: 1,330 CDS (total) :: 1,284 Genes (coding) :: 1,245 CDS (coding) :: 1,245 Genes (RNA) :: 46 rRNAs :: 1,1 (16S,23S) complete rRNAs :: 1,1 (16S,23S) tRNAs :: 40 ncRNAs :: 4 Pseudo Genes (total) :: 39 Pseudo Genes (ambiguous residues) :: 0 of 39 Pseudo Genes (frameshifted) :: 2 of 39 Pseudo Genes (incomplete) :: 36 of 39 Pseudo Genes (internal stop) :: 2 of 39 Pseudo Genes (multiple problems) :: 1 of 39 ##Genome-Annotation-Data-END## ;collection_date=May-2013;comment1=Annotation was added by the NCBI Prokaryotic Genome Annotation Pipeline (released 2013). Information about the Pipeline can be found here: https://www.ncbi.nlm.nih.gov/genome/annotation_prok/ ##Genome-Assembly-Data-START## Assembly Date :: 2016 Assembly Method :: SOAPdenovo v. 2 Genome Representation :: Full Expected Final Version :: Yes Genome Coverage :: 1000.0x Sequencing Technology :: Illumina HiSeq ##Genome-Assembly-Data-END## ##Genome-Annotation-Data-START## Annotation Provider :: NCBI Annotation Date :: 03/14/2016 17:54:59 Annotation Pipeline :: NCBI Prokaryotic Genome Annotation Pipeline Annotation Method :: Best-placed reference protein set%3B GeneMarkS+ Annotation Software revision :: 3.1 Features Annotated :: Gene%3B CDS%3B rRNA%3B tRNA%3B ncRNA%3B repeat_region Genes (total) :: 1%2C330 CDS (total) :: 1%2C284 Genes (coding) :: 1%2C245 CDS (coding) :: 1%2C245 Genes (RNA) :: 46 rRNAs :: 1%2C 1 (16S%2C 23S) complete rRNAs :: 1%2C 1 (16S%2C 23S) tRNAs :: 40 ncRNAs :: 4 Pseudo Genes (total) :: 39 Pseudo Genes (ambiguous residues) :: 0 of 39 Pseudo Genes (frameshifted) :: 2 of 39 Pseudo Genes (incomplete) :: 36 of 39 Pseudo Genes (internal stop) :: 2 of 39 Pseudo Genes (multiple problems) :: 1 of 39 ##Genome-Annotation-Data-END## ;country=USA: Oswego%2C NY;date=10-MAR-2016;host=Trachelipus rathkei;isolation_source=Rice Creek Field Station;mol_type=genomic DNA;organism=Candidatus Rickettsiella isopodorum;strain=RCFS May 2013
333	GenBank	pseudogenic_exon	1	223	.	+	1	ID=A1D18_00010;Name=A1D18_00010;Note=incomplete%3B too short partial abutting assembly gap%3B missing start and stop%3B Derived by automated computational analysis using gene prediction method: GeneMarkS+.;codon_start=2;inference=COORDINATES: ab initio prediction:GeneMarkS+;product=hypothetical protein;pseudo=_no_value;transl_table=11
333	GenBank	pseudogene	1	223	.	+	1	ID=A1D18_00010.pseudogene;Alias=A1D18_00010;Name=A1D18_00010;pseudo=_no_value
335	GenBank	region	1	254	.	+	1	ID=unknown.region.1;Alias=unknown;Dbxref=taxon:1225476;Name=unknown;Note=Candidatus Rickettsiella isopodorum strain RCFS May 2013%2C whole genome shotgun sequence.,Annotation was added by the NCBI Prokaryotic Genome Annotation Pipeline (released 2013). Information about the Pipeline can be found here: https://www.ncbi.nlm.nih.gov/genome/annotation_prok/ ##Genome-Assembly-Data-START## Assembly Date :: 2016 Assembly Method :: SOAPdenovo v. 2 Genome Representation :: Full Expected Final Version :: Yes Genome Coverage :: 1000.0x Sequencing Technology :: Illumina HiSeq ##Genome-Assembly-Data-END## ##Genome-Annotation-Data-START## Annotation Provider :: NCBI Annotation Date :: 03/14/2016 17:54:59 Annotation Pipeline :: NCBI Prokaryotic Genome Annotation Pipeline Annotation Method :: Best-placed reference protein set,GeneMarkS+ Annotation Software revision :: 3.1 Features Annotated :: Gene,CDS,rRNA,tRNA,ncRNA,repeat_region Genes (total) :: 1,330 CDS (total) :: 1,284 Genes (coding) :: 1,245 CDS (coding) :: 1,245 Genes (RNA) :: 46 rRNAs :: 1,1 (16S,23S) complete rRNAs :: 1,1 (16S,23S) tRNAs :: 40 ncRNAs :: 4 Pseudo Genes (total) :: 39 Pseudo Genes (ambiguous residues) :: 0 of 39 Pseudo Genes (frameshifted) :: 2 of 39 Pseudo Genes (incomplete) :: 36 of 39 Pseudo Genes (internal stop) :: 2 of 39 Pseudo Genes (multiple problems) :: 1 of 39 ##Genome-Annotation-Data-END## ;collection_date=May-2013;comment1=Annotation was added by the NCBI Prokaryotic Genome Annotation Pipeline (released 2013). Information about the Pipeline can be found here: https://www.ncbi.nlm.nih.gov/genome/annotation_prok/ ##Genome-Assembly-Data-START## Assembly Date :: 2016 Assembly Method :: SOAPdenovo v. 2 Genome Representation :: Full Expected Final Version :: Yes Genome Coverage :: 1000.0x Sequencing Technology :: Illumina HiSeq ##Genome-Assembly-Data-END## ##Genome-Annotation-Data-START## Annotation Provider :: NCBI Annotation Date :: 03/14/2016 17:54:59 Annotation Pipeline :: NCBI Prokaryotic Genome Annotation Pipeline Annotation Method :: Best-placed reference protein set%3B GeneMarkS+ Annotation Software revision :: 3.1 Features Annotated :: Gene%3B CDS%3B rRNA%3B tRNA%3B ncRNA%3B repeat_region Genes (total) :: 1%2C330 CDS (total) :: 1%2C284 Genes (coding) :: 1%2C245 CDS (coding) :: 1%2C245 Genes (RNA) :: 46 rRNAs :: 1%2C 1 (16S%2C 23S) complete rRNAs :: 1%2C 1 (16S%2C 23S) tRNAs :: 40 ncRNAs :: 4 Pseudo Genes (total) :: 39 Pseudo Genes (ambiguous residues) :: 0 of 39 Pseudo Genes (frameshifted) :: 2 of 39 Pseudo Genes (incomplete) :: 36 of 39 Pseudo Genes (internal stop) :: 2 of 39 Pseudo Genes (multiple problems) :: 1 of 39 ##Genome-Annotation-Data-END## ;country=USA: Oswego%2C NY;date=10-MAR-2016;host=Trachelipus rathkei;isolation_source=Rice Creek Field Station;mol_type=genomic DNA;organism=Candidatus Rickettsiella isopodorum;strain=RCFS May 2013
335	GenBank	pseudogenic_exon	1	254	.	+	1	ID=A1D18_00015;Name=A1D18_00015;Note=incomplete%3B too short partial abutting assembly gap%3B missing start and stop%3B Derived by automated computational analysis using gene prediction method: GeneMarkS+.;codon_start=3;inference=COORDINATES: ab initio prediction:GeneMarkS+;product=hypothetical protein;pseudo=_no_value;transl_table=11
335	GenBank	pseudogene	1	254	.	+	1	ID=A1D18_00015.pseudogene;Alias=A1D18_00015;Name=A1D18_00015;pseudo=_no_value
337	GenBank	region	1	325	.	+	1	ID=unknown.region.2;Alias=unknown;Dbxref=taxon:1225476;Name=unknown;Note=Candidatus Rickettsiella isopodorum strain RCFS May 2013%2C whole genome shotgun sequence.,Annotation was added by the NCBI Prokaryotic Genome Annotation Pipeline (released 2013). Information about the Pipeline can be found here: https://www.ncbi.nlm.nih.gov/genome/annotation_prok/ ##Genome-Assembly-Data-START## Assembly Date :: 2016 Assembly Method :: SOAPdenovo v. 2 Genome Representation :: Full Expected Final Version :: Yes Genome Coverage :: 1000.0x Sequencing Technology :: Illumina HiSeq ##Genome-Assembly-Data-END## ##Genome-Annotation-Data-START## Annotation Provider :: NCBI Annotation Date :: 03/14/2016 17:54:59 Annotation Pipeline :: NCBI Prokaryotic Genome Annotation Pipeline Annotation Method :: Best-placed reference protein set,GeneMarkS+ Annotation Software revision :: 3.1 Features Annotated :: Gene,CDS,rRNA,tRNA,ncRNA,repeat_region Genes (total) :: 1,330 CDS (total) :: 1,284 Genes (coding) :: 1,245 CDS (coding) :: 1,245 Genes (RNA) :: 46 rRNAs :: 1,1 (16S,23S) complete rRNAs :: 1,1 (16S,23S) tRNAs :: 40 ncRNAs :: 4 Pseudo Genes (total) :: 39 Pseudo Genes (ambiguous residues) :: 0 of 39 Pseudo Genes (frameshifted) :: 2 of 39 Pseudo Genes (incomplete) :: 36 of 39 Pseudo Genes (internal stop) :: 2 of 39 Pseudo Genes (multiple problems) :: 1 of 39 ##Genome-Annotation-Data-END## ;collection_date=May-2013;comment1=Annotation was added by the NCBI Prokaryotic Genome Annotation Pipeline (released 2013). Information about the Pipeline can be found here: https://www.ncbi.nlm.nih.gov/genome/annotation_prok/ ##Genome-Assembly-Data-START## Assembly Date :: 2016 Assembly Method :: SOAPdenovo v. 2 Genome Representation :: Full Expected Final Version :: Yes Genome Coverage :: 1000.0x Sequencing Technology :: Illumina HiSeq ##Genome-Assembly-Data-END## ##Genome-Annotation-Data-START## Annotation Provider :: NCBI Annotation Date :: 03/14/2016 17:54:59 Annotation Pipeline :: NCBI Prokaryotic Genome Annotation Pipeline Annotation Method :: Best-placed reference protein set%3B GeneMarkS+ Annotation Software revision :: 3.1 Features Annotated :: Gene%3B CDS%3B rRNA%3B tRNA%3B ncRNA%3B repeat_region Genes (total) :: 1%2C330 CDS (total) :: 1%2C284 Genes (coding) :: 1%2C245 CDS (coding) :: 1%2C245 Genes (RNA) :: 46 rRNAs :: 1%2C 1 (16S%2C 23S) complete rRNAs :: 1%2C 1 (16S%2C 23S) tRNAs :: 40 ncRNAs :: 4 Pseudo Genes (total) :: 39 Pseudo Genes (ambiguous residues) :: 0 of 39 Pseudo Genes (frameshifted) :: 2 of 39 Pseudo Genes (incomplete) :: 36 of 39 Pseudo Genes (internal stop) :: 2 of 39 Pseudo Genes (multiple problems) :: 1 of 39 ##Genome-Annotation-Data-END## ;country=USA: Oswego%2C NY;date=10-MAR-2016;host=Trachelipus rathkei;isolation_source=Rice Creek Field Station;mol_type=genomic DNA;organism=Candidatus Rickettsiella isopodorum;strain=RCFS May 2013
339	GenBank	region	1	350	.	+	1	ID=unknown.region.3;Alias=unknown;Dbxref=taxon:1225476;Name=unknown;Note=Candidatus Rickettsiella isopodorum strain RCFS May 2013%2C whole genome shotgun sequence.,Annotation was added by the NCBI Prokaryotic Genome Annotation Pipeline (released 2013). Information about the Pipeline can be found here: https://www.ncbi.nlm.nih.gov/genome/annotation_prok/ ##Genome-Assembly-Data-START## Assembly Date :: 2016 Assembly Method :: SOAPdenovo v. 2 Genome Representation :: Full Expected Final Version :: Yes Genome Coverage :: 1000.0x Sequencing Technology :: Illumina HiSeq ##Genome-Assembly-Data-END## ##Genome-Annotation-Data-START## Annotation Provider :: NCBI Annotation Date :: 03/14/2016 17:54:59 Annotation Pipeline :: NCBI Prokaryotic Genome Annotation Pipeline Annotation Method :: Best-placed reference protein set,GeneMarkS+ Annotation Software revision :: 3.1 Features Annotated :: Gene,CDS,rRNA,tRNA,ncRNA,repeat_region Genes (total) :: 1,330 CDS (total) :: 1,284 Genes (coding) :: 1,245 CDS (coding) :: 1,245 Genes (RNA) :: 46 rRNAs :: 1,1 (16S,23S) complete rRNAs :: 1,1 (16S,23S) tRNAs :: 40 ncRNAs :: 4 Pseudo Genes (total) :: 39 Pseudo Genes (ambiguous residues) :: 0 of 39 Pseudo Genes (frameshifted) :: 2 of 39 Pseudo Genes (incomplete) :: 36 of 39 Pseudo Genes (internal stop) :: 2 of 39 Pseudo Genes (multiple problems) :: 1 of 39 ##Genome-Annotation-Data-END## ;collection_date=May-2013;comment1=Annotation was added by the NCBI Prokaryotic Genome Annotation Pipeline (released 2013). Information about the Pipeline can be found here: https://www.ncbi.nlm.nih.gov/genome/annotation_prok/ ##Genome-Assembly-Data-START## Assembly Date :: 2016 Assembly Method :: SOAPdenovo v. 2 Genome Representation :: Full Expected Final Version :: Yes Genome Coverage :: 1000.0x Sequencing Technology :: Illumina HiSeq ##Genome-Assembly-Data-END## ##Genome-Annotation-Data-START## Annotation Provider :: NCBI Annotation Date :: 03/14/2016 17:54:59 Annotation Pipeline :: NCBI Prokaryotic Genome Annotation Pipeline Annotation Method :: Best-placed reference protein set%3B GeneMarkS+ Annotation Software revision :: 3.1 Features Annotated :: Gene%3B CDS%3B rRNA%3B tRNA%3B ncRNA%3B repeat_region Genes (total) :: 1%2C330 CDS (total) :: 1%2C284 Genes (coding) :: 1%2C245 CDS (coding) :: 1%2C245 Genes (RNA) :: 46 rRNAs :: 1%2C 1 (16S%2C 23S) complete rRNAs :: 1%2C 1 (16S%2C 23S) tRNAs :: 40 ncRNAs :: 4 Pseudo Genes (total) :: 39 Pseudo Genes (ambiguous residues) :: 0 of 39 Pseudo Genes (frameshifted) :: 2 of 39 Pseudo Genes (incomplete) :: 36 of 39 Pseudo Genes (internal stop) :: 2 of 39 Pseudo Genes (multiple problems) :: 1 of 39 ##Genome-Annotation-Data-END## ;country=USA: Oswego%2C NY;date=10-MAR-2016;host=Trachelipus rathkei;isolation_source=Rice Creek Field Station;mol_type=genomic DNA;organism=Candidatus Rickettsiella isopodorum;strain=RCFS May 2013
339	GenBank	pseudogenic_exon	1	312	.	+	1	ID=A1D18_00020;Name=A1D18_00020;Note=incomplete%3B too short partial abutting assembly gap%3B missing start%3B Derived by automated computational analysis using gene prediction method: GeneMarkS+.;codon_start=1;inference=COORDINATES: ab initio prediction:GeneMarkS+;product=hypothetical protein;pseudo=_no_value;transl_table=11
339	GenBank	pseudogene	1	312	.	+	1	ID=A1D18_00020.pseudogene;Alias=A1D18_00020;Name=A1D18_00020;pseudo=_no_value
341	GenBank	region	1	361	.	+	1	ID=unknown.region.4;Alias=unknown;Dbxref=taxon:1225476;Name=unknown;Note=Candidatus Rickettsiella isopodorum strain RCFS May 2013%2C whole genome shotgun sequence.,Annotation was added by the NCBI Prokaryotic Genome Annotation Pipeline (released 2013). Information about the Pipeline can be found here: https://www.ncbi.nlm.nih.gov/genome/annotation_prok/ ##Genome-Assembly-Data-START## Assembly Date :: 2016 Assembly Method :: SOAPdenovo v. 2 Genome Representation :: Full Expected Final Version :: Yes Genome Coverage :: 1000.0x Sequencing Technology :: Illumina HiSeq ##Genome-Assembly-Data-END## ##Genome-Annotation-Data-START## Annotation Provider :: NCBI Annotation Date :: 03/14/2016 17:54:59 Annotation Pipeline :: NCBI Prokaryotic Genome Annotation Pipeline Annotation Method :: Best-placed reference protein set,GeneMarkS+ Annotation Software revision :: 3.1 Features Annotated :: Gene,CDS,rRNA,tRNA,ncRNA,repeat_region Genes (total) :: 1,330 CDS (total) :: 1,284 Genes (coding) :: 1,245 CDS (coding) :: 1,245 Genes (RNA) :: 46 rRNAs :: 1,1 (16S,23S) complete rRNAs :: 1,1 (16S,23S) tRNAs :: 40 ncRNAs :: 4 Pseudo Genes (total) :: 39 Pseudo Genes (ambiguous residues) :: 0 of 39 Pseudo Genes (frameshifted) :: 2 of 39 Pseudo Genes (incomplete) :: 36 of 39 Pseudo Genes (internal stop) :: 2 of 39 Pseudo Genes (multiple problems) :: 1 of 39 ##Genome-Annotation-Data-END## ;collection_date=May-2013;comment1=Annotation was added by the NCBI Prokaryotic Genome Annotation Pipeline (released 2013). Information about the Pipeline can be found here: https://www.ncbi.nlm.nih.gov/genome/annotation_prok/ ##Genome-Assembly-Data-START## Assembly Date :: 2016 Assembly Method :: SOAPdenovo v. 2 Genome Representation :: Full Expected Final Version :: Yes Genome Coverage :: 1000.0x Sequencing Technology :: Illumina HiSeq ##Genome-Assembly-Data-END## ##Genome-Annotation-Data-START## Annotation Provider :: NCBI Annotation Date :: 03/14/2016 17:54:59 Annotation Pipeline :: NCBI Prokaryotic Genome Annotation Pipeline Annotation Method :: Best-placed reference protein set%3B GeneMarkS+ Annotation Software revision :: 3.1 Features Annotated :: Gene%3B CDS%3B rRNA%3B tRNA%3B ncRNA%3B repeat_region Genes (total) :: 1%2C330 CDS (total) :: 1%2C284 Genes (coding) :: 1%2C245 CDS (coding) :: 1%2C245 Genes (RNA) :: 46 rRNAs :: 1%2C 1 (16S%2C 23S) complete rRNAs :: 1%2C 1 (16S%2C 23S) tRNAs :: 40 ncRNAs :: 4 Pseudo Genes (total) :: 39 Pseudo Genes (ambiguous residues) :: 0 of 39 Pseudo Genes (frameshifted) :: 2 of 39 Pseudo Genes (incomplete) :: 36 of 39 Pseudo Genes (internal stop) :: 2 of 39 Pseudo Genes (multiple problems) :: 1 of 39 ##Genome-Annotation-Data-END## ;country=USA: Oswego%2C NY;date=10-MAR-2016;host=Trachelipus rathkei;isolation_source=Rice Creek Field Station;mol_type=genomic DNA;organism=Candidatus Rickettsiella isopodorum;strain=RCFS May 2013
331	GenBank	region	1	223	.	+	1	ID=unknown;Dbxref=taxon:1225476;Name=unknown;Note=Candidatus Rickettsiella isopodorum strain RCFS May 2013%2C whole genome shotgun sequence.,Annotation was added by the NCBI Prokaryotic Genome Annotation Pipeline (released 2013). Information about the Pipeline can be found here: https://www.ncbi.nlm.nih.gov/genome/annotation_prok/ ##Genome-Assembly-Data-START## Assembly Date :: 2016 Assembly Method :: SOAPdenovo v. 2 Genome Representation :: Full Expected Final Version :: Yes Genome Coverage :: 1000.0x Sequencing Technology :: Illumina HiSeq ##Genome-Assembly-Data-END## ##Genome-Annotation-Data-START## Annotation Provider :: NCBI Annotation Date :: 03/14/2016 17:54:59 Annotation Pipeline :: NCBI Prokaryotic Genome Annotation Pipeline Annotation Method :: Best-placed reference protein set,GeneMarkS+ Annotation Software revision :: 3.1 Features Annotated :: Gene,CDS,rRNA,tRNA,ncRNA,repeat_region Genes (total) :: 1,330 CDS (total) :: 1,284 Genes (coding) :: 1,245 CDS (coding) :: 1,245 Genes (RNA) :: 46 rRNAs :: 1,1 (16S,23S) complete rRNAs :: 1,1 (16S,23S) tRNAs :: 40 ncRNAs :: 4 Pseudo Genes (total) :: 39 Pseudo Genes (ambiguous residues) :: 0 of 39 Pseudo Genes (frameshifted) :: 2 of 39 Pseudo Genes (incomplete) :: 36 of 39 Pseudo Genes (internal stop) :: 2 of 39 Pseudo Genes (multiple problems) :: 1 of 39 ##Genome-Annotation-Data-END## ;collection_date=May-2013;comment1=Annotation was added by the NCBI Prokaryotic Genome Annotation Pipeline (released 2013). Information about the Pipeline can be found here: https://www.ncbi.nlm.nih.gov/genome/annotation_prok/ ##Genome-Assembly-Data-START## Assembly Date :: 2016 Assembly Method :: SOAPdenovo v. 2 Genome Representation :: Full Expected Final Version :: Yes Genome Coverage :: 1000.0x Sequencing Technology :: Illumina HiSeq ##Genome-Assembly-Data-END## ##Genome-Annotation-Data-START## Annotation Provider :: NCBI Annotation Date :: 03/14/2016 17:54:59 Annotation Pipeline :: NCBI Prokaryotic Genome Annotation Pipeline Annotation Method :: Best-placed reference protein set%3B GeneMarkS+ Annotation Software revision :: 3.1 Features Annotated :: Gene%3B CDS%3B rRNA%3B tRNA%3B ncRNA%3B repeat_region Genes (total) :: 1%2C330 CDS (total) :: 1%2C284 Genes (coding) :: 1%2C245 CDS (coding) :: 1%2C245 Genes (RNA) :: 46 rRNAs :: 1%2C 1 (16S%2C 23S) complete rRNAs :: 1%2C 1 (16S%2C 23S) tRNAs :: 40 ncRNAs :: 4 Pseudo Genes (total) :: 39 Pseudo Genes (ambiguous residues) :: 0 of 39 Pseudo Genes (frameshifted) :: 2 of 39 Pseudo Genes (incomplete) :: 36 of 39 Pseudo Genes (internal stop) :: 2 of 39 Pseudo Genes (multiple problems) :: 1 of 39 ##Genome-Annotation-Data-END## ;country=USA: Oswego%2C NY;date=10-MAR-2016;host=Trachelipus rathkei;isolation_source=Rice Creek Field Station;mol_type=genomic DNA;organism=Candidatus Rickettsiella isopodorum;strain=RCFS May 2013
331	GenBank	pseudogenic_exon	1	223	.	+	1	ID=A1D18_00005;Name=A1D18_00005;Note=incomplete%3B too short partial abutting assembly gap%3B missing start and stop%3B Derived by automated computational analysis using gene prediction method: GeneMarkS+.;codon_start=2;inference=COORDINATES: ab initio prediction:GeneMarkS+;product=hypothetical protein;pseudo=_no_value;transl_table=11
331	GenBank	pseudogene	1	223	.	+	1	ID=A1D18_00005.pseudogene;Alias=A1D18_00005;Name=A1D18_00005;pseudo=_no_value
333	GenBank	region	1	223	.	+	1	ID=unknown.region;Alias=unknown;Dbxref=taxon:1225476;Name=unknown;Note=Candidatus Rickettsiella isopodorum strain RCFS May 2013%2C whole genome shotgun sequence.,Annotation was added by the NCBI Prokaryotic Genome Annotation Pipeline (released 2013). Information about the Pipeline can be found here: https://www.ncbi.nlm.nih.gov/genome/annotation_prok/ ##Genome-Assembly-Data-START## Assembly Date :: 2016 Assembly Method :: SOAPdenovo v. 2 Genome Representation :: Full Expected Final Version :: Yes Genome Coverage :: 1000.0x Sequencing Technology :: Illumina HiSeq ##Genome-Assembly-Data-END## ##Genome-Annotation-Data-START## Annotation Provider :: NCBI Annotation Date :: 03/14/2016 17:54:59 Annotation Pipeline :: NCBI Prokaryotic Genome Annotation Pipeline Annotation Method :: Best-placed reference protein set,GeneMarkS+ Annotation Software revision :: 3.1 Features Annotated :: Gene,CDS,rRNA,tRNA,ncRNA,repeat_region Genes (total) :: 1,330 CDS (total) :: 1,284 Genes (coding) :: 1,245 CDS (coding) :: 1,245 Genes (RNA) :: 46 rRNAs :: 1,1 (16S,23S) complete rRNAs :: 1,1 (16S,23S) tRNAs :: 40 ncRNAs :: 4 Pseudo Genes (total) :: 39 Pseudo Genes (ambiguous residues) :: 0 of 39 Pseudo Genes (frameshifted) :: 2 of 39 Pseudo Genes (incomplete) :: 36 of 39 Pseudo Genes (internal stop) :: 2 of 39 Pseudo Genes (multiple problems) :: 1 of 39 ##Genome-Annotation-Data-END## ;collection_date=May-2013;comment1=Annotation was added by the NCBI Prokaryotic Genome Annotation Pipeline (released 2013). Information about the Pipeline can be found here: https://www.ncbi.nlm.nih.gov/genome/annotation_prok/ ##Genome-Assembly-Data-START## Assembly Date :: 2016 Assembly Method :: SOAPdenovo v. 2 Genome Representation :: Full Expected Final Version :: Yes Genome Coverage :: 1000.0x Sequencing Technology :: Illumina HiSeq ##Genome-Assembly-Data-END## ##Genome-Annotation-Data-START## Annotation Provider :: NCBI Annotation Date :: 03/14/2016 17:54:59 Annotation Pipeline :: NCBI Prokaryotic Genome Annotation Pipeline Annotation Method :: Best-placed reference protein set%3B GeneMarkS+ Annotation Software revision :: 3.1 Features Annotated :: Gene%3B CDS%3B rRNA%3B tRNA%3B ncRNA%3B repeat_region Genes (total) :: 1%2C330 CDS (total) :: 1%2C284 Genes (coding) :: 1%2C245 CDS (coding) :: 1%2C245 Genes (RNA) :: 46 rRNAs :: 1%2C 1 (16S%2C 23S) complete rRNAs :: 1%2C 1 (16S%2C 23S) tRNAs :: 40 ncRNAs :: 4 Pseudo Genes (total) :: 39 Pseudo Genes (ambiguous residues) :: 0 of 39 Pseudo Genes (frameshifted) :: 2 of 39 Pseudo Genes (incomplete) :: 36 of 39 Pseudo Genes (internal stop) :: 2 of 39 Pseudo Genes (multiple problems) :: 1 of 39 ##Genome-Annotation-Data-END## ;country=USA: Oswego%2C NY;date=10-MAR-2016;host=Trachelipus rathkei;isolation_source=Rice Creek Field Station;mol_type=genomic DNA;organism=Candidatus Rickettsiella isopodorum;strain=RCFS May 2013
333	GenBank	pseudogenic_exon	1	223	.	+	1	ID=A1D18_00010;Name=A1D18_00010;Note=incomplete%3B too short partial abutting assembly gap%3B missing start and stop%3B Derived by automated computational analysis using gene prediction method: GeneMarkS+.;codon_start=2;inference=COORDINATES: ab initio prediction:GeneMarkS+;product=hypothetical protein;pseudo=_no_value;transl_table=11
333	GenBank	pseudogene	1	223	.	+	1	ID=A1D18_00010.pseudogene;Alias=A1D18_00010;Name=A1D18_00010;pseudo=_no_value
335	GenBank	region	1	254	.	+	1	ID=unknown.region.1;Alias=unknown;Dbxref=taxon:1225476;Name=unknown;Note=Candidatus Rickettsiella isopodorum strain RCFS May 2013%2C whole genome shotgun sequence.,Annotation was added by the NCBI Prokaryotic Genome Annotation Pipeline (released 2013). Information about the Pipeline can be found here: https://www.ncbi.nlm.nih.gov/genome/annotation_prok/ ##Genome-Assembly-Data-START## Assembly Date :: 2016 Assembly Method :: SOAPdenovo v. 2 Genome Representation :: Full Expected Final Version :: Yes Genome Coverage :: 1000.0x Sequencing Technology :: Illumina HiSeq ##Genome-Assembly-Data-END## ##Genome-Annotation-Data-START## Annotation Provider :: NCBI Annotation Date :: 03/14/2016 17:54:59 Annotation Pipeline :: NCBI Prokaryotic Genome Annotation Pipeline Annotation Method :: Best-placed reference protein set,GeneMarkS+ Annotation Software revision :: 3.1 Features Annotated :: Gene,CDS,rRNA,tRNA,ncRNA,repeat_region Genes (total) :: 1,330 CDS (total) :: 1,284 Genes (coding) :: 1,245 CDS (coding) :: 1,245 Genes (RNA) :: 46 rRNAs :: 1,1 (16S,23S) complete rRNAs :: 1,1 (16S,23S) tRNAs :: 40 ncRNAs :: 4 Pseudo Genes (total) :: 39 Pseudo Genes (ambiguous residues) :: 0 of 39 Pseudo Genes (frameshifted) :: 2 of 39 Pseudo Genes (incomplete) :: 36 of 39 Pseudo Genes (internal stop) :: 2 of 39 Pseudo Genes (multiple problems) :: 1 of 39 ##Genome-Annotation-Data-END## ;collection_date=May-2013;comment1=Annotation was added by the NCBI Prokaryotic Genome Annotation Pipeline (released 2013). Information about the Pipeline can be found here: https://www.ncbi.nlm.nih.gov/genome/annotation_prok/ ##Genome-Assembly-Data-START## Assembly Date :: 2016 Assembly Method :: SOAPdenovo v. 2 Genome Representation :: Full Expected Final Version :: Yes Genome Coverage :: 1000.0x Sequencing Technology :: Illumina HiSeq ##Genome-Assembly-Data-END## ##Genome-Annotation-Data-START## Annotation Provider :: NCBI Annotation Date :: 03/14/2016 17:54:59 Annotation Pipeline :: NCBI Prokaryotic Genome Annotation Pipeline Annotation Method :: Best-placed reference protein set%3B GeneMarkS+ Annotation Software revision :: 3.1 Features Annotated :: Gene%3B CDS%3B rRNA%3B tRNA%3B ncRNA%3B repeat_region Genes (total) :: 1%2C330 CDS (total) :: 1%2C284 Genes (coding) :: 1%2C245 CDS (coding) :: 1%2C245 Genes (RNA) :: 46 rRNAs :: 1%2C 1 (16S%2C 23S) complete rRNAs :: 1%2C 1 (16S%2C 23S) tRNAs :: 40 ncRNAs :: 4 Pseudo Genes (total) :: 39 Pseudo Genes (ambiguous residues) :: 0 of 39 Pseudo Genes (frameshifted) :: 2 of 39 Pseudo Genes (incomplete) :: 36 of 39 Pseudo Genes (internal stop) :: 2 of 39 Pseudo Genes (multiple problems) :: 1 of 39 ##Genome-Annotation-Data-END## ;country=USA: Oswego%2C NY;date=10-MAR-2016;host=Trachelipus rathkei;isolation_source=Rice Creek Field Station;mol_type=genomic DNA;organism=Candidatus Rickettsiella isopodorum;strain=RCFS May 2013
335	GenBank	pseudogenic_exon	1	254	.	+	1	ID=A1D18_00015;Name=A1D18_00015;Note=incomplete%3B too short partial abutting assembly gap%3B missing start and stop%3B Derived by automated computational analysis using gene prediction method: GeneMarkS+.;codon_start=3;inference=COORDINATES: ab initio prediction:GeneMarkS+;product=hypothetical protein;pseudo=_no_value;transl_table=11
335	GenBank	pseudogene	1	254	.	+	1	ID=A1D18_00015.pseudogene;Alias=A1D18_00015;Name=A1D18_00015;pseudo=_no_value
337	GenBank	region	1	325	.	+	1	ID=unknown.region.2;Alias=unknown;Dbxref=taxon:1225476;Name=unknown;Note=Candidatus Rickettsiella isopodorum strain RCFS May 2013%2C whole genome shotgun sequence.,Annotation was added by the NCBI Prokaryotic Genome Annotation Pipeline (released 2013). Information about the Pipeline can be found here: https://www.ncbi.nlm.nih.gov/genome/annotation_prok/ ##Genome-Assembly-Data-START## Assembly Date :: 2016 Assembly Method :: SOAPdenovo v. 2 Genome Representation :: Full Expected Final Version :: Yes Genome Coverage :: 1000.0x Sequencing Technology :: Illumina HiSeq ##Genome-Assembly-Data-END## ##Genome-Annotation-Data-START## Annotation Provider :: NCBI Annotation Date :: 03/14/2016 17:54:59 Annotation Pipeline :: NCBI Prokaryotic Genome Annotation Pipeline Annotation Method :: Best-placed reference protein set,GeneMarkS+ Annotation Software revision :: 3.1 Features Annotated :: Gene,CDS,rRNA,tRNA,ncRNA,repeat_region Genes (total) :: 1,330 CDS (total) :: 1,284 Genes (coding) :: 1,245 CDS (coding) :: 1,245 Genes (RNA) :: 46 rRNAs :: 1,1 (16S,23S) complete rRNAs :: 1,1 (16S,23S) tRNAs :: 40 ncRNAs :: 4 Pseudo Genes (total) :: 39 Pseudo Genes (ambiguous residues) :: 0 of 39 Pseudo Genes (frameshifted) :: 2 of 39 Pseudo Genes (incomplete) :: 36 of 39 Pseudo Genes (internal stop) :: 2 of 39 Pseudo Genes (multiple problems) :: 1 of 39 ##Genome-Annotation-Data-END## ;collection_date=May-2013;comment1=Annotation was added by the NCBI Prokaryotic Genome Annotation Pipeline (released 2013). Information about the Pipeline can be found here: https://www.ncbi.nlm.nih.gov/genome/annotation_prok/ ##Genome-Assembly-Data-START## Assembly Date :: 2016 Assembly Method :: SOAPdenovo v. 2 Genome Representation :: Full Expected Final Version :: Yes Genome Coverage :: 1000.0x Sequencing Technology :: Illumina HiSeq ##Genome-Assembly-Data-END## ##Genome-Annotation-Data-START## Annotation Provider :: NCBI Annotation Date :: 03/14/2016 17:54:59 Annotation Pipeline :: NCBI Prokaryotic Genome Annotation Pipeline Annotation Method :: Best-placed reference protein set%3B GeneMarkS+ Annotation Software revision :: 3.1 Features Annotated :: Gene%3B CDS%3B rRNA%3B tRNA%3B ncRNA%3B repeat_region Genes (total) :: 1%2C330 CDS (total) :: 1%2C284 Genes (coding) :: 1%2C245 CDS (coding) :: 1%2C245 Genes (RNA) :: 46 rRNAs :: 1%2C 1 (16S%2C 23S) complete rRNAs :: 1%2C 1 (16S%2C 23S) tRNAs :: 40 ncRNAs :: 4 Pseudo Genes (total) :: 39 Pseudo Genes (ambiguous residues) :: 0 of 39 Pseudo Genes (frameshifted) :: 2 of 39 Pseudo Genes (incomplete) :: 36 of 39 Pseudo Genes (internal stop) :: 2 of 39 Pseudo Genes (multiple problems) :: 1 of 39 ##Genome-Annotation-Data-END## ;country=USA: Oswego%2C NY;date=10-MAR-2016;host=Trachelipus rathkei;isolation_source=Rice Creek Field Station;mol_type=genomic DNA;organism=Candidatus Rickettsiella isopodorum;strain=RCFS May 2013
339	GenBank	region	1	350	.	+	1	ID=unknown.region.3;Alias=unknown;Dbxref=taxon:1225476;Name=unknown;Note=Candidatus Rickettsiella isopodorum strain RCFS May 2013%2C whole genome shotgun sequence.,Annotation was added by the NCBI Prokaryotic Genome Annotation Pipeline (released 2013). Information about the Pipeline can be found here: https://www.ncbi.nlm.nih.gov/genome/annotation_prok/ ##Genome-Assembly-Data-START## Assembly Date :: 2016 Assembly Method :: SOAPdenovo v. 2 Genome Representation :: Full Expected Final Version :: Yes Genome Coverage :: 1000.0x Sequencing Technology :: Illumina HiSeq ##Genome-Assembly-Data-END## ##Genome-Annotation-Data-START## Annotation Provider :: NCBI Annotation Date :: 03/14/2016 17:54:59 Annotation Pipeline :: NCBI Prokaryotic Genome Annotation Pipeline Annotation Method :: Best-placed reference protein set,GeneMarkS+ Annotation Software revision :: 3.1 Features Annotated :: Gene,CDS,rRNA,tRNA,ncRNA,repeat_region Genes (total) :: 1,330 CDS (total) :: 1,284 Genes (coding) :: 1,245 CDS (coding) :: 1,245 Genes (RNA) :: 46 rRNAs :: 1,1 (16S,23S) complete rRNAs :: 1,1 (16S,23S) tRNAs :: 40 ncRNAs :: 4 Pseudo Genes (total) :: 39 Pseudo Genes (ambiguous residues) :: 0 of 39 Pseudo Genes (frameshifted) :: 2 of 39 Pseudo Genes (incomplete) :: 36 of 39 Pseudo Genes (internal stop) :: 2 of 39 Pseudo Genes (multiple problems) :: 1 of 39 ##Genome-Annotation-Data-END## ;collection_date=May-2013;comment1=Annotation was added by the NCBI Prokaryotic Genome Annotation Pipeline (released 2013). Information about the Pipeline can be found here: https://www.ncbi.nlm.nih.gov/genome/annotation_prok/ ##Genome-Assembly-Data-START## Assembly Date :: 2016 Assembly Method :: SOAPdenovo v. 2 Genome Representation :: Full Expected Final Version :: Yes Genome Coverage :: 1000.0x Sequencing Technology :: Illumina HiSeq ##Genome-Assembly-Data-END## ##Genome-Annotation-Data-START## Annotation Provider :: NCBI Annotation Date :: 03/14/2016 17:54:59 Annotation Pipeline :: NCBI Prokaryotic Genome Annotation Pipeline Annotation Method :: Best-placed reference protein set%3B GeneMarkS+ Annotation Software revision :: 3.1 Features Annotated :: Gene%3B CDS%3B rRNA%3B tRNA%3B ncRNA%3B repeat_region Genes (total) :: 1%2C330 CDS (total) :: 1%2C284 Genes (coding) :: 1%2C245 CDS (coding) :: 1%2C245 Genes (RNA) :: 46 rRNAs :: 1%2C 1 (16S%2C 23S) complete rRNAs :: 1%2C 1 (16S%2C 23S) tRNAs :: 40 ncRNAs :: 4 Pseudo Genes (total) :: 39 Pseudo Genes (ambiguous residues) :: 0 of 39 Pseudo Genes (frameshifted) :: 2 of 39 Pseudo Genes (incomplete) :: 36 of 39 Pseudo Genes (internal stop) :: 2 of 39 Pseudo Genes (multiple problems) :: 1 of 39 ##Genome-Annotation-Data-END## ;country=USA: Oswego%2C NY;date=10-MAR-2016;host=Trachelipus rathkei;isolation_source=Rice Creek Field Station;mol_type=genomic DNA;organism=Candidatus Rickettsiella isopodorum;strain=RCFS May 2013
339	GenBank	pseudogenic_exon	1	312	.	+	1	ID=A1D18_00020;Name=A1D18_00020;Note=incomplete%3B too short partial abutting assembly gap%3B missing start%3B Derived by automated computational analysis using gene prediction method: GeneMarkS+.;codon_start=1;inference=COORDINATES: ab initio prediction:GeneMarkS+;product=hypothetical protein;pseudo=_no_value;transl_table=11
339	GenBank	pseudogene	1	312	.	+	1	ID=A1D18_00020.pseudogene;Alias=A1D18_00020;Name=A1D18_00020;pseudo=_no_value
341	GenBank	region	1	361	.	+	1	ID=unknown.region.4;Alias=unknown;Dbxref=taxon:1225476;Name=unknown;Note=Candidatus Rickettsiella isopodorum strain RCFS May 2013%2C whole genome shotgun sequence.,Annotation was added by the NCBI Prokaryotic Genome Annotation Pipeline (released 2013). Information about the Pipeline can be found here: https://www.ncbi.nlm.nih.gov/genome/annotation_prok/ ##Genome-Assembly-Data-START## Assembly Date :: 2016 Assembly Method :: SOAPdenovo v. 2 Genome Representation :: Full Expected Final Version :: Yes Genome Coverage :: 1000.0x Sequencing Technology :: Illumina HiSeq ##Genome-Assembly-Data-END## ##Genome-Annotation-Data-START## Annotation Provider :: NCBI Annotation Date :: 03/14/2016 17:54:59 Annotation Pipeline :: NCBI Prokaryotic Genome Annotation Pipeline Annotation Method :: Best-placed reference protein set,GeneMarkS+ Annotation Software revision :: 3.1 Features Annotated :: Gene,CDS,rRNA,tRNA,ncRNA,repeat_region Genes (total) :: 1,330 CDS (total) :: 1,284 Genes (coding) :: 1,245 CDS (coding) :: 1,245 Genes (RNA) :: 46 rRNAs :: 1,1 (16S,23S) complete rRNAs :: 1,1 (16S,23S) tRNAs :: 40 ncRNAs :: 4 Pseudo Genes (total) :: 39 Pseudo Genes (ambiguous residues) :: 0 of 39 Pseudo Genes (frameshifted) :: 2 of 39 Pseudo Genes (incomplete) :: 36 of 39 Pseudo Genes (internal stop) :: 2 of 39 Pseudo Genes (multiple problems) :: 1 of 39 ##Genome-Annotation-Data-END## ;collection_date=May-2013;comment1=Annotation was added by the NCBI Prokaryotic Genome Annotation Pipeline (released 2013). Information about the Pipeline can be found here: https://www.ncbi.nlm.nih.gov/genome/annotation_prok/ ##Genome-Assembly-Data-START## Assembly Date :: 2016 Assembly Method :: SOAPdenovo v. 2 Genome Representation :: Full Expected Final Version :: Yes Genome Coverage :: 1000.0x Sequencing Technology :: Illumina HiSeq ##Genome-Assembly-Data-END## ##Genome-Annotation-Data-START## Annotation Provider :: NCBI Annotation Date :: 03/14/2016 17:54:59 Annotation Pipeline :: NCBI Prokaryotic Genome Annotation Pipeline Annotation Method :: Best-placed reference protein set%3B GeneMarkS+ Annotation Software revision :: 3.1 Features Annotated :: Gene%3B CDS%3B rRNA%3B tRNA%3B ncRNA%3B repeat_region Genes (total) :: 1%2C330 CDS (total) :: 1%2C284 Genes (coding) :: 1%2C245 CDS (coding) :: 1%2C245 Genes (RNA) :: 46 rRNAs :: 1%2C 1 (16S%2C 23S) complete rRNAs :: 1%2C 1 (16S%2C 23S) tRNAs :: 40 ncRNAs :: 4 Pseudo Genes (total) :: 39 Pseudo Genes (ambiguous residues) :: 0 of 39 Pseudo Genes (frameshifted) :: 2 of 39 Pseudo Genes (incomplete) :: 36 of 39 Pseudo Genes (internal stop) :: 2 of 39 Pseudo Genes (multiple problems) :: 1 of 39 ##Genome-Annotation-Data-END## ;country=USA: Oswego%2C NY;date=10-MAR-2016;host=Trachelipus rathkei;isolation_source=Rice Creek Field Station;mol_type=genomic DNA;organism=Candidatus Rickettsiella isopodorum;strain=RCFS May 2013
343	GenBank	region	1	362	.	+	1	ID=unknown.region.5;Alias=unknown;Dbxref=taxon:1225476;Name=unknown;Note=Candidatus Rickettsiella isopodorum strain RCFS May 2013%2C whole genome shotgun sequence.,Annotation was added by the NCBI Prokaryotic Genome Annotation Pipeline (released 2013). Information about the Pipeline can be found here: https://www.ncbi.nlm.nih.gov/genome/annotation_prok/ ##Genome-Assembly-Data-START## Assembly Date :: 2016 Assembly Method :: SOAPdenovo v. 2 Genome Representation :: Full Expected Final Version :: Yes Genome Coverage :: 1000.0x Sequencing Technology :: Illumina HiSeq ##Genome-Assembly-Data-END## ##Genome-Annotation-Data-START## Annotation Provider :: NCBI Annotation Date :: 03/14/2016 17:54:59 Annotation Pipeline :: NCBI Prokaryotic Genome Annotation Pipeline Annotation Method :: Best-placed reference protein set,GeneMarkS+ Annotation Software revision :: 3.1 Features Annotated :: Gene,CDS,rRNA,tRNA,ncRNA,repeat_region Genes (total) :: 1,330 CDS (total) :: 1,284 Genes (coding) :: 1,245 CDS (coding) :: 1,245 Genes (RNA) :: 46 rRNAs :: 1,1 (16S,23S) complete rRNAs :: 1,1 (16S,23S) tRNAs :: 40 ncRNAs :: 4 Pseudo Genes (total) :: 39 Pseudo Genes (ambiguous residues) :: 0 of 39 Pseudo Genes (frameshifted) :: 2 of 39 Pseudo Genes (incomplete) :: 36 of 39 Pseudo Genes (internal stop) :: 2 of 39 Pseudo Genes (multiple problems) :: 1 of 39 ##Genome-Annotation-Data-END## ;collection_date=May-2013;comment1=Annotation was added by the NCBI Prokaryotic Genome Annotation Pipeline (released 2013). Information about the Pipeline can be found here: https://www.ncbi.nlm.nih.gov/genome/annotation_prok/ ##Genome-Assembly-Data-START## Assembly Date :: 2016 Assembly Method :: SOAPdenovo v. 2 Genome Representation :: Full Expected Final Version :: Yes Genome Coverage :: 1000.0x Sequencing Technology :: Illumina HiSeq ##Genome-Assembly-Data-END## ##Genome-Annotation-Data-START## Annotation Provider :: NCBI Annotation Date :: 03/14/2016 17:54:59 Annotation Pipeline :: NCBI Prokaryotic Genome Annotation Pipeline Annotation Method :: Best-placed reference protein set%3B GeneMarkS+ Annotation Software revision :: 3.1 Features Annotated :: Gene%3B CDS%3B rRNA%3B tRNA%3B ncRNA%3B repeat_region Genes (total) :: 1%2C330 CDS (total) :: 1%2C284 Genes (coding) :: 1%2C245 CDS (coding) :: 1%2C245 Genes (RNA) :: 46 rRNAs :: 1%2C 1 (16S%2C 23S) complete rRNAs :: 1%2C 1 (16S%2C 23S) tRNAs :: 40 ncRNAs :: 4 Pseudo Genes (total) :: 39 Pseudo Genes (ambiguous residues) :: 0 of 39 Pseudo Genes (frameshifted) :: 2 of 39 Pseudo Genes (incomplete) :: 36 of 39 Pseudo Genes (internal stop) :: 2 of 39 Pseudo Genes (multiple problems) :: 1 of 39 ##Genome-Annotation-Data-END## ;country=USA: Oswego%2C NY;date=10-MAR-2016;host=Trachelipus rathkei;isolation_source=Rice Creek Field Station;mol_type=genomic DNA;organism=Candidatus Rickettsiella isopodorum;strain=RCFS May 2013
331	GenBank	region	1	223	.	+	1	ID=unknown;Dbxref=taxon:1225476;Name=unknown;Note=Candidatus Rickettsiella isopodorum strain RCFS May 2013%2C whole genome shotgun sequence.,Annotation was added by the NCBI Prokaryotic Genome Annotation Pipeline (released 2013). Information about the Pipeline can be found here: https://www.ncbi.nlm.nih.gov/genome/annotation_prok/ ##Genome-Assembly-Data-START## Assembly Date :: 2016 Assembly Method :: SOAPdenovo v. 2 Genome Representation :: Full Expected Final Version :: Yes Genome Coverage :: 1000.0x Sequencing Technology :: Illumina HiSeq ##Genome-Assembly-Data-END## ##Genome-Annotation-Data-START## Annotation Provider :: NCBI Annotation Date :: 03/14/2016 17:54:59 Annotation Pipeline :: NCBI Prokaryotic Genome Annotation Pipeline Annotation Method :: Best-placed reference protein set,GeneMarkS+ Annotation Software revision :: 3.1 Features Annotated :: Gene,CDS,rRNA,tRNA,ncRNA,repeat_region Genes (total) :: 1,330 CDS (total) :: 1,284 Genes (coding) :: 1,245 CDS (coding) :: 1,245 Genes (RNA) :: 46 rRNAs :: 1,1 (16S,23S) complete rRNAs :: 1,1 (16S,23S) tRNAs :: 40 ncRNAs :: 4 Pseudo Genes (total) :: 39 Pseudo Genes (ambiguous residues) :: 0 of 39 Pseudo Genes (frameshifted) :: 2 of 39 Pseudo Genes (incomplete) :: 36 of 39 Pseudo Genes (internal stop) :: 2 of 39 Pseudo Genes (multiple problems) :: 1 of 39 ##Genome-Annotation-Data-END## ;collection_date=May-2013;comment1=Annotation was added by the NCBI Prokaryotic Genome Annotation Pipeline (released 2013). Information about the Pipeline can be found here: https://www.ncbi.nlm.nih.gov/genome/annotation_prok/ ##Genome-Assembly-Data-START## Assembly Date :: 2016 Assembly Method :: SOAPdenovo v. 2 Genome Representation :: Full Expected Final Version :: Yes Genome Coverage :: 1000.0x Sequencing Technology :: Illumina HiSeq ##Genome-Assembly-Data-END## ##Genome-Annotation-Data-START## Annotation Provider :: NCBI Annotation Date :: 03/14/2016 17:54:59 Annotation Pipeline :: NCBI Prokaryotic Genome Annotation Pipeline Annotation Method :: Best-placed reference protein set%3B GeneMarkS+ Annotation Software revision :: 3.1 Features Annotated :: Gene%3B CDS%3B rRNA%3B tRNA%3B ncRNA%3B repeat_region Genes (total) :: 1%2C330 CDS (total) :: 1%2C284 Genes (coding) :: 1%2C245 CDS (coding) :: 1%2C245 Genes (RNA) :: 46 rRNAs :: 1%2C 1 (16S%2C 23S) complete rRNAs :: 1%2C 1 (16S%2C 23S) tRNAs :: 40 ncRNAs :: 4 Pseudo Genes (total) :: 39 Pseudo Genes (ambiguous residues) :: 0 of 39 Pseudo Genes (frameshifted) :: 2 of 39 Pseudo Genes (incomplete) :: 36 of 39 Pseudo Genes (internal stop) :: 2 of 39 Pseudo Genes (multiple problems) :: 1 of 39 ##Genome-Annotation-Data-END## ;country=USA: Oswego%2C NY;date=10-MAR-2016;host=Trachelipus rathkei;isolation_source=Rice Creek Field Station;mol_type=genomic DNA;organism=Candidatus Rickettsiella isopodorum;strain=RCFS May 2013
331	GenBank	pseudogenic_exon	1	223	.	+	1	ID=A1D18_00005;Name=A1D18_00005;Note=incomplete%3B too short partial abutting assembly gap%3B missing start and stop%3B Derived by automated computational analysis using gene prediction method: GeneMarkS+.;codon_start=2;inference=COORDINATES: ab initio prediction:GeneMarkS+;product=hypothetical protein;pseudo=_no_value;transl_table=11
331	GenBank	pseudogene	1	223	.	+	1	ID=A1D18_00005.pseudogene;Alias=A1D18_00005;Name=A1D18_00005;pseudo=_no_value
333	GenBank	region	1	223	.	+	1	ID=unknown.region;Alias=unknown;Dbxref=taxon:1225476;Name=unknown;Note=Candidatus Rickettsiella isopodorum strain RCFS May 2013%2C whole genome shotgun sequence.,Annotation was added by the NCBI Prokaryotic Genome Annotation Pipeline (released 2013). Information about the Pipeline can be found here: https://www.ncbi.nlm.nih.gov/genome/annotation_prok/ ##Genome-Assembly-Data-START## Assembly Date :: 2016 Assembly Method :: SOAPdenovo v. 2 Genome Representation :: Full Expected Final Version :: Yes Genome Coverage :: 1000.0x Sequencing Technology :: Illumina HiSeq ##Genome-Assembly-Data-END## ##Genome-Annotation-Data-START## Annotation Provider :: NCBI Annotation Date :: 03/14/2016 17:54:59 Annotation Pipeline :: NCBI Prokaryotic Genome Annotation Pipeline Annotation Method :: Best-placed reference protein set,GeneMarkS+ Annotation Software revision :: 3.1 Features Annotated :: Gene,CDS,rRNA,tRNA,ncRNA,repeat_region Genes (total) :: 1,330 CDS (total) :: 1,284 Genes (coding) :: 1,245 CDS (coding) :: 1,245 Genes (RNA) :: 46 rRNAs :: 1,1 (16S,23S) complete rRNAs :: 1,1 (16S,23S) tRNAs :: 40 ncRNAs :: 4 Pseudo Genes (total) :: 39 Pseudo Genes (ambiguous residues) :: 0 of 39 Pseudo Genes (frameshifted) :: 2 of 39 Pseudo Genes (incomplete) :: 36 of 39 Pseudo Genes (internal stop) :: 2 of 39 Pseudo Genes (multiple problems) :: 1 of 39 ##Genome-Annotation-Data-END## ;collection_date=May-2013;comment1=Annotation was added by the NCBI Prokaryotic Genome Annotation Pipeline (released 2013). Information about the Pipeline can be found here: https://www.ncbi.nlm.nih.gov/genome/annotation_prok/ ##Genome-Assembly-Data-START## Assembly Date :: 2016 Assembly Method :: SOAPdenovo v. 2 Genome Representation :: Full Expected Final Version :: Yes Genome Coverage :: 1000.0x Sequencing Technology :: Illumina HiSeq ##Genome-Assembly-Data-END## ##Genome-Annotation-Data-START## Annotation Provider :: NCBI Annotation Date :: 03/14/2016 17:54:59 Annotation Pipeline :: NCBI Prokaryotic Genome Annotation Pipeline Annotation Method :: Best-placed reference protein set%3B GeneMarkS+ Annotation Software revision :: 3.1 Features Annotated :: Gene%3B CDS%3B rRNA%3B tRNA%3B ncRNA%3B repeat_region Genes (total) :: 1%2C330 CDS (total) :: 1%2C284 Genes (coding) :: 1%2C245 CDS (coding) :: 1%2C245 Genes (RNA) :: 46 rRNAs :: 1%2C 1 (16S%2C 23S) complete rRNAs :: 1%2C 1 (16S%2C 23S) tRNAs :: 40 ncRNAs :: 4 Pseudo Genes (total) :: 39 Pseudo Genes (ambiguous residues) :: 0 of 39 Pseudo Genes (frameshifted) :: 2 of 39 Pseudo Genes (incomplete) :: 36 of 39 Pseudo Genes (internal stop) :: 2 of 39 Pseudo Genes (multiple problems) :: 1 of 39 ##Genome-Annotation-Data-END## ;country=USA: Oswego%2C NY;date=10-MAR-2016;host=Trachelipus rathkei;isolation_source=Rice Creek Field Station;mol_type=genomic DNA;organism=Candidatus Rickettsiella isopodorum;strain=RCFS May 2013
333	GenBank	pseudogenic_exon	1	223	.	+	1	ID=A1D18_00010;Name=A1D18_00010;Note=incomplete%3B too short partial abutting assembly gap%3B missing start and stop%3B Derived by automated computational analysis using gene prediction method: GeneMarkS+.;codon_start=2;inference=COORDINATES: ab initio prediction:GeneMarkS+;product=hypothetical protein;pseudo=_no_value;transl_table=11
333	GenBank	pseudogene	1	223	.	+	1	ID=A1D18_00010.pseudogene;Alias=A1D18_00010;Name=A1D18_00010;pseudo=_no_value
335	GenBank	region	1	254	.	+	1	ID=unknown.region.1;Alias=unknown;Dbxref=taxon:1225476;Name=unknown;Note=Candidatus Rickettsiella isopodorum strain RCFS May 2013%2C whole genome shotgun sequence.,Annotation was added by the NCBI Prokaryotic Genome Annotation Pipeline (released 2013). Information about the Pipeline can be found here: https://www.ncbi.nlm.nih.gov/genome/annotation_prok/ ##Genome-Assembly-Data-START## Assembly Date :: 2016 Assembly Method :: SOAPdenovo v. 2 Genome Representation :: Full Expected Final Version :: Yes Genome Coverage :: 1000.0x Sequencing Technology :: Illumina HiSeq ##Genome-Assembly-Data-END## ##Genome-Annotation-Data-START## Annotation Provider :: NCBI Annotation Date :: 03/14/2016 17:54:59 Annotation Pipeline :: NCBI Prokaryotic Genome Annotation Pipeline Annotation Method :: Best-placed reference protein set,GeneMarkS+ Annotation Software revision :: 3.1 Features Annotated :: Gene,CDS,rRNA,tRNA,ncRNA,repeat_region Genes (total) :: 1,330 CDS (total) :: 1,284 Genes (coding) :: 1,245 CDS (coding) :: 1,245 Genes (RNA) :: 46 rRNAs :: 1,1 (16S,23S) complete rRNAs :: 1,1 (16S,23S) tRNAs :: 40 ncRNAs :: 4 Pseudo Genes (total) :: 39 Pseudo Genes (ambiguous residues) :: 0 of 39 Pseudo Genes (frameshifted) :: 2 of 39 Pseudo Genes (incomplete) :: 36 of 39 Pseudo Genes (internal stop) :: 2 of 39 Pseudo Genes (multiple problems) :: 1 of 39 ##Genome-Annotation-Data-END## ;collection_date=May-2013;comment1=Annotation was added by the NCBI Prokaryotic Genome Annotation Pipeline (released 2013). Information about the Pipeline can be found here: https://www.ncbi.nlm.nih.gov/genome/annotation_prok/ ##Genome-Assembly-Data-START## Assembly Date :: 2016 Assembly Method :: SOAPdenovo v. 2 Genome Representation :: Full Expected Final Version :: Yes Genome Coverage :: 1000.0x Sequencing Technology :: Illumina HiSeq ##Genome-Assembly-Data-END## ##Genome-Annotation-Data-START## Annotation Provider :: NCBI Annotation Date :: 03/14/2016 17:54:59 Annotation Pipeline :: NCBI Prokaryotic Genome Annotation Pipeline Annotation Method :: Best-placed reference protein set%3B GeneMarkS+ Annotation Software revision :: 3.1 Features Annotated :: Gene%3B CDS%3B rRNA%3B tRNA%3B ncRNA%3B repeat_region Genes (total) :: 1%2C330 CDS (total) :: 1%2C284 Genes (coding) :: 1%2C245 CDS (coding) :: 1%2C245 Genes (RNA) :: 46 rRNAs :: 1%2C 1 (16S%2C 23S) complete rRNAs :: 1%2C 1 (16S%2C 23S) tRNAs :: 40 ncRNAs :: 4 Pseudo Genes (total) :: 39 Pseudo Genes (ambiguous residues) :: 0 of 39 Pseudo Genes (frameshifted) :: 2 of 39 Pseudo Genes (incomplete) :: 36 of 39 Pseudo Genes (internal stop) :: 2 of 39 Pseudo Genes (multiple problems) :: 1 of 39 ##Genome-Annotation-Data-END## ;country=USA: Oswego%2C NY;date=10-MAR-2016;host=Trachelipus rathkei;isolation_source=Rice Creek Field Station;mol_type=genomic DNA;organism=Candidatus Rickettsiella isopodorum;strain=RCFS May 2013
335	GenBank	pseudogenic_exon	1	254	.	+	1	ID=A1D18_00015;Name=A1D18_00015;Note=incomplete%3B too short partial abutting assembly gap%3B missing start and stop%3B Derived by automated computational analysis using gene prediction method: GeneMarkS+.;codon_start=3;inference=COORDINATES: ab initio prediction:GeneMarkS+;product=hypothetical protein;pseudo=_no_value;transl_table=11
335	GenBank	pseudogene	1	254	.	+	1	ID=A1D18_00015.pseudogene;Alias=A1D18_00015;Name=A1D18_00015;pseudo=_no_value
337	GenBank	region	1	325	.	+	1	ID=unknown.region.2;Alias=unknown;Dbxref=taxon:1225476;Name=unknown;Note=Candidatus Rickettsiella isopodorum strain RCFS May 2013%2C whole genome shotgun sequence.,Annotation was added by the NCBI Prokaryotic Genome Annotation Pipeline (released 2013). Information about the Pipeline can be found here: https://www.ncbi.nlm.nih.gov/genome/annotation_prok/ ##Genome-Assembly-Data-START## Assembly Date :: 2016 Assembly Method :: SOAPdenovo v. 2 Genome Representation :: Full Expected Final Version :: Yes Genome Coverage :: 1000.0x Sequencing Technology :: Illumina HiSeq ##Genome-Assembly-Data-END## ##Genome-Annotation-Data-START## Annotation Provider :: NCBI Annotation Date :: 03/14/2016 17:54:59 Annotation Pipeline :: NCBI Prokaryotic Genome Annotation Pipeline Annotation Method :: Best-placed reference protein set,GeneMarkS+ Annotation Software revision :: 3.1 Features Annotated :: Gene,CDS,rRNA,tRNA,ncRNA,repeat_region Genes (total) :: 1,330 CDS (total) :: 1,284 Genes (coding) :: 1,245 CDS (coding) :: 1,245 Genes (RNA) :: 46 rRNAs :: 1,1 (16S,23S) complete rRNAs :: 1,1 (16S,23S) tRNAs :: 40 ncRNAs :: 4 Pseudo Genes (total) :: 39 Pseudo Genes (ambiguous residues) :: 0 of 39 Pseudo Genes (frameshifted) :: 2 of 39 Pseudo Genes (incomplete) :: 36 of 39 Pseudo Genes (internal stop) :: 2 of 39 Pseudo Genes (multiple problems) :: 1 of 39 ##Genome-Annotation-Data-END## ;collection_date=May-2013;comment1=Annotation was added by the NCBI Prokaryotic Genome Annotation Pipeline (released 2013). Information about the Pipeline can be found here: https://www.ncbi.nlm.nih.gov/genome/annotation_prok/ ##Genome-Assembly-Data-START## Assembly Date :: 2016 Assembly Method :: SOAPdenovo v. 2 Genome Representation :: Full Expected Final Version :: Yes Genome Coverage :: 1000.0x Sequencing Technology :: Illumina HiSeq ##Genome-Assembly-Data-END## ##Genome-Annotation-Data-START## Annotation Provider :: NCBI Annotation Date :: 03/14/2016 17:54:59 Annotation Pipeline :: NCBI Prokaryotic Genome Annotation Pipeline Annotation Method :: Best-placed reference protein set%3B GeneMarkS+ Annotation Software revision :: 3.1 Features Annotated :: Gene%3B CDS%3B rRNA%3B tRNA%3B ncRNA%3B repeat_region Genes (total) :: 1%2C330 CDS (total) :: 1%2C284 Genes (coding) :: 1%2C245 CDS (coding) :: 1%2C245 Genes (RNA) :: 46 rRNAs :: 1%2C 1 (16S%2C 23S) complete rRNAs :: 1%2C 1 (16S%2C 23S) tRNAs :: 40 ncRNAs :: 4 Pseudo Genes (total) :: 39 Pseudo Genes (ambiguous residues) :: 0 of 39 Pseudo Genes (frameshifted) :: 2 of 39 Pseudo Genes (incomplete) :: 36 of 39 Pseudo Genes (internal stop) :: 2 of 39 Pseudo Genes (multiple problems) :: 1 of 39 ##Genome-Annotation-Data-END## ;country=USA: Oswego%2C NY;date=10-MAR-2016;host=Trachelipus rathkei;isolation_source=Rice Creek Field Station;mol_type=genomic DNA;organism=Candidatus Rickettsiella isopodorum;strain=RCFS May 2013
339	GenBank	region	1	350	.	+	1	ID=unknown.region.3;Alias=unknown;Dbxref=taxon:1225476;Name=unknown;Note=Candidatus Rickettsiella isopodorum strain RCFS May 2013%2C whole genome shotgun sequence.,Annotation was added by the NCBI Prokaryotic Genome Annotation Pipeline (released 2013). Information about the Pipeline can be found here: https://www.ncbi.nlm.nih.gov/genome/annotation_prok/ ##Genome-Assembly-Data-START## Assembly Date :: 2016 Assembly Method :: SOAPdenovo v. 2 Genome Representation :: Full Expected Final Version :: Yes Genome Coverage :: 1000.0x Sequencing Technology :: Illumina HiSeq ##Genome-Assembly-Data-END## ##Genome-Annotation-Data-START## Annotation Provider :: NCBI Annotation Date :: 03/14/2016 17:54:59 Annotation Pipeline :: NCBI Prokaryotic Genome Annotation Pipeline Annotation Method :: Best-placed reference protein set,GeneMarkS+ Annotation Software revision :: 3.1 Features Annotated :: Gene,CDS,rRNA,tRNA,ncRNA,repeat_region Genes (total) :: 1,330 CDS (total) :: 1,284 Genes (coding) :: 1,245 CDS (coding) :: 1,245 Genes (RNA) :: 46 rRNAs :: 1,1 (16S,23S) complete rRNAs :: 1,1 (16S,23S) tRNAs :: 40 ncRNAs :: 4 Pseudo Genes (total) :: 39 Pseudo Genes (ambiguous residues) :: 0 of 39 Pseudo Genes (frameshifted) :: 2 of 39 Pseudo Genes (incomplete) :: 36 of 39 Pseudo Genes (internal stop) :: 2 of 39 Pseudo Genes (multiple problems) :: 1 of 39 ##Genome-Annotation-Data-END## ;collection_date=May-2013;comment1=Annotation was added by the NCBI Prokaryotic Genome Annotation Pipeline (released 2013). Information about the Pipeline can be found here: https://www.ncbi.nlm.nih.gov/genome/annotation_prok/ ##Genome-Assembly-Data-START## Assembly Date :: 2016 Assembly Method :: SOAPdenovo v. 2 Genome Representation :: Full Expected Final Version :: Yes Genome Coverage :: 1000.0x Sequencing Technology :: Illumina HiSeq ##Genome-Assembly-Data-END## ##Genome-Annotation-Data-START## Annotation Provider :: NCBI Annotation Date :: 03/14/2016 17:54:59 Annotation Pipeline :: NCBI Prokaryotic Genome Annotation Pipeline Annotation Method :: Best-placed reference protein set%3B GeneMarkS+ Annotation Software revision :: 3.1 Features Annotated :: Gene%3B CDS%3B rRNA%3B tRNA%3B ncRNA%3B repeat_region Genes (total) :: 1%2C330 CDS (total) :: 1%2C284 Genes (coding) :: 1%2C245 CDS (coding) :: 1%2C245 Genes (RNA) :: 46 rRNAs :: 1%2C 1 (16S%2C 23S) complete rRNAs :: 1%2C 1 (16S%2C 23S) tRNAs :: 40 ncRNAs :: 4 Pseudo Genes (total) :: 39 Pseudo Genes (ambiguous residues) :: 0 of 39 Pseudo Genes (frameshifted) :: 2 of 39 Pseudo Genes (incomplete) :: 36 of 39 Pseudo Genes (internal stop) :: 2 of 39 Pseudo Genes (multiple problems) :: 1 of 39 ##Genome-Annotation-Data-END## ;country=USA: Oswego%2C NY;date=10-MAR-2016;host=Trachelipus rathkei;isolation_source=Rice Creek Field Station;mol_type=genomic DNA;organism=Candidatus Rickettsiella isopodorum;strain=RCFS May 2013
339	GenBank	pseudogenic_exon	1	312	.	+	1	ID=A1D18_00020;Name=A1D18_00020;Note=incomplete%3B too short partial abutting assembly gap%3B missing start%3B Derived by automated computational analysis using gene prediction method: GeneMarkS+.;codon_start=1;inference=COORDINATES: ab initio prediction:GeneMarkS+;product=hypothetical protein;pseudo=_no_value;transl_table=11
339	GenBank	pseudogene	1	312	.	+	1	ID=A1D18_00020.pseudogene;Alias=A1D18_00020;Name=A1D18_00020;pseudo=_no_value
341	GenBank	region	1	361	.	+	1	ID=unknown.region.4;Alias=unknown;Dbxref=taxon:1225476;Name=unknown;Note=Candidatus Rickettsiella isopodorum strain RCFS May 2013%2C whole genome shotgun sequence.,Annotation was added by the NCBI Prokaryotic Genome Annotation Pipeline (released 2013). Information about the Pipeline can be found here: https://www.ncbi.nlm.nih.gov/genome/annotation_prok/ ##Genome-Assembly-Data-START## Assembly Date :: 2016 Assembly Method :: SOAPdenovo v. 2 Genome Representation :: Full Expected Final Version :: Yes Genome Coverage :: 1000.0x Sequencing Technology :: Illumina HiSeq ##Genome-Assembly-Data-END## ##Genome-Annotation-Data-START## Annotation Provider :: NCBI Annotation Date :: 03/14/2016 17:54:59 Annotation Pipeline :: NCBI Prokaryotic Genome Annotation Pipeline Annotation Method :: Best-placed reference protein set,GeneMarkS+ Annotation Software revision :: 3.1 Features Annotated :: Gene,CDS,rRNA,tRNA,ncRNA,repeat_region Genes (total) :: 1,330 CDS (total) :: 1,284 Genes (coding) :: 1,245 CDS (coding) :: 1,245 Genes (RNA) :: 46 rRNAs :: 1,1 (16S,23S) complete rRNAs :: 1,1 (16S,23S) tRNAs :: 40 ncRNAs :: 4 Pseudo Genes (total) :: 39 Pseudo Genes (ambiguous residues) :: 0 of 39 Pseudo Genes (frameshifted) :: 2 of 39 Pseudo Genes (incomplete) :: 36 of 39 Pseudo Genes (internal stop) :: 2 of 39 Pseudo Genes (multiple problems) :: 1 of 39 ##Genome-Annotation-Data-END## ;collection_date=May-2013;comment1=Annotation was added by the NCBI Prokaryotic Genome Annotation Pipeline (released 2013). Information about the Pipeline can be found here: https://www.ncbi.nlm.nih.gov/genome/annotation_prok/ ##Genome-Assembly-Data-START## Assembly Date :: 2016 Assembly Method :: SOAPdenovo v. 2 Genome Representation :: Full Expected Final Version :: Yes Genome Coverage :: 1000.0x Sequencing Technology :: Illumina HiSeq ##Genome-Assembly-Data-END## ##Genome-Annotation-Data-START## Annotation Provider :: NCBI Annotation Date :: 03/14/2016 17:54:59 Annotation Pipeline :: NCBI Prokaryotic Genome Annotation Pipeline Annotation Method :: Best-placed reference protein set%3B GeneMarkS+ Annotation Software revision :: 3.1 Features Annotated :: Gene%3B CDS%3B rRNA%3B tRNA%3B ncRNA%3B repeat_region Genes (total) :: 1%2C330 CDS (total) :: 1%2C284 Genes (coding) :: 1%2C245 CDS (coding) :: 1%2C245 Genes (RNA) :: 46 rRNAs :: 1%2C 1 (16S%2C 23S) complete rRNAs :: 1%2C 1 (16S%2C 23S) tRNAs :: 40 ncRNAs :: 4 Pseudo Genes (total) :: 39 Pseudo Genes (ambiguous residues) :: 0 of 39 Pseudo Genes (frameshifted) :: 2 of 39 Pseudo Genes (incomplete) :: 36 of 39 Pseudo Genes (internal stop) :: 2 of 39 Pseudo Genes (multiple problems) :: 1 of 39 ##Genome-Annotation-Data-END## ;country=USA: Oswego%2C NY;date=10-MAR-2016;host=Trachelipus rathkei;isolation_source=Rice Creek Field Station;mol_type=genomic DNA;organism=Candidatus Rickettsiella isopodorum;strain=RCFS May 2013
343	GenBank	region	1	362	.	+	1	ID=unknown.region.5;Alias=unknown;Dbxref=taxon:1225476;Name=unknown;Note=Candidatus Rickettsiella isopodorum strain RCFS May 2013%2C whole genome shotgun sequence.,Annotation was added by the NCBI Prokaryotic Genome Annotation Pipeline (released 2013). Information about the Pipeline can be found here: https://www.ncbi.nlm.nih.gov/genome/annotation_prok/ ##Genome-Assembly-Data-START## Assembly Date :: 2016 Assembly Method :: SOAPdenovo v. 2 Genome Representation :: Full Expected Final Version :: Yes Genome Coverage :: 1000.0x Sequencing Technology :: Illumina HiSeq ##Genome-Assembly-Data-END## ##Genome-Annotation-Data-START## Annotation Provider :: NCBI Annotation Date :: 03/14/2016 17:54:59 Annotation Pipeline :: NCBI Prokaryotic Genome Annotation Pipeline Annotation Method :: Best-placed reference protein set,GeneMarkS+ Annotation Software revision :: 3.1 Features Annotated :: Gene,CDS,rRNA,tRNA,ncRNA,repeat_region Genes (total) :: 1,330 CDS (total) :: 1,284 Genes (coding) :: 1,245 CDS (coding) :: 1,245 Genes (RNA) :: 46 rRNAs :: 1,1 (16S,23S) complete rRNAs :: 1,1 (16S,23S) tRNAs :: 40 ncRNAs :: 4 Pseudo Genes (total) :: 39 Pseudo Genes (ambiguous residues) :: 0 of 39 Pseudo Genes (frameshifted) :: 2 of 39 Pseudo Genes (incomplete) :: 36 of 39 Pseudo Genes (internal stop) :: 2 of 39 Pseudo Genes (multiple problems) :: 1 of 39 ##Genome-Annotation-Data-END## ;collection_date=May-2013;comment1=Annotation was added by the NCBI Prokaryotic Genome Annotation Pipeline (released 2013). Information about the Pipeline can be found here: https://www.ncbi.nlm.nih.gov/genome/annotation_prok/ ##Genome-Assembly-Data-START## Assembly Date :: 2016 Assembly Method :: SOAPdenovo v. 2 Genome Representation :: Full Expected Final Version :: Yes Genome Coverage :: 1000.0x Sequencing Technology :: Illumina HiSeq ##Genome-Assembly-Data-END## ##Genome-Annotation-Data-START## Annotation Provider :: NCBI Annotation Date :: 03/14/2016 17:54:59 Annotation Pipeline :: NCBI Prokaryotic Genome Annotation Pipeline Annotation Method :: Best-placed reference protein set%3B GeneMarkS+ Annotation Software revision :: 3.1 Features Annotated :: Gene%3B CDS%3B rRNA%3B tRNA%3B ncRNA%3B repeat_region Genes (total) :: 1%2C330 CDS (total) :: 1%2C284 Genes (coding) :: 1%2C245 CDS (coding) :: 1%2C245 Genes (RNA) :: 46 rRNAs :: 1%2C 1 (16S%2C 23S) complete rRNAs :: 1%2C 1 (16S%2C 23S) tRNAs :: 40 ncRNAs :: 4 Pseudo Genes (total) :: 39 Pseudo Genes (ambiguous residues) :: 0 of 39 Pseudo Genes (frameshifted) :: 2 of 39 Pseudo Genes (incomplete) :: 36 of 39 Pseudo Genes (internal stop) :: 2 of 39 Pseudo Genes (multiple problems) :: 1 of 39 ##Genome-Annotation-Data-END## ;country=USA: Oswego%2C NY;date=10-MAR-2016;host=Trachelipus rathkei;isolation_source=Rice Creek Field Station;mol_type=genomic DNA;organism=Candidatus Rickettsiella isopodorum;strain=RCFS May 2013
345	GenBank	region	1	374	.	+	1	ID=unknown.region.6;Alias=unknown;Dbxref=taxon:1225476;Name=unknown;Note=Candidatus Rickettsiella isopodorum strain RCFS May 2013%2C whole genome shotgun sequence.,Annotation was added by the NCBI Prokaryotic Genome Annotation Pipeline (released 2013). Information about the Pipeline can be found here: https://www.ncbi.nlm.nih.gov/genome/annotation_prok/ ##Genome-Assembly-Data-START## Assembly Date :: 2016 Assembly Method :: SOAPdenovo v. 2 Genome Representation :: Full Expected Final Version :: Yes Genome Coverage :: 1000.0x Sequencing Technology :: Illumina HiSeq ##Genome-Assembly-Data-END## ##Genome-Annotation-Data-START## Annotation Provider :: NCBI Annotation Date :: 03/14/2016 17:54:59 Annotation Pipeline :: NCBI Prokaryotic Genome Annotation Pipeline Annotation Method :: Best-placed reference protein set,GeneMarkS+ Annotation Software revision :: 3.1 Features Annotated :: Gene,CDS,rRNA,tRNA,ncRNA,repeat_region Genes (total) :: 1,330 CDS (total) :: 1,284 Genes (coding) :: 1,245 CDS (coding) :: 1,245 Genes (RNA) :: 46 rRNAs :: 1,1 (16S,23S) complete rRNAs :: 1,1 (16S,23S) tRNAs :: 40 ncRNAs :: 4 Pseudo Genes (total) :: 39 Pseudo Genes (ambiguous residues) :: 0 of 39 Pseudo Genes (frameshifted) :: 2 of 39 Pseudo Genes (incomplete) :: 36 of 39 Pseudo Genes (internal stop) :: 2 of 39 Pseudo Genes (multiple problems) :: 1 of 39 ##Genome-Annotation-Data-END## ;collection_date=May-2013;comment1=Annotation was added by the NCBI Prokaryotic Genome Annotation Pipeline (released 2013). Information about the Pipeline can be found here: https://www.ncbi.nlm.nih.gov/genome/annotation_prok/ ##Genome-Assembly-Data-START## Assembly Date :: 2016 Assembly Method :: SOAPdenovo v. 2 Genome Representation :: Full Expected Final Version :: Yes Genome Coverage :: 1000.0x Sequencing Technology :: Illumina HiSeq ##Genome-Assembly-Data-END## ##Genome-Annotation-Data-START## Annotation Provider :: NCBI Annotation Date :: 03/14/2016 17:54:59 Annotation Pipeline :: NCBI Prokaryotic Genome Annotation Pipeline Annotation Method :: Best-placed reference protein set%3B GeneMarkS+ Annotation Software revision :: 3.1 Features Annotated :: Gene%3B CDS%3B rRNA%3B tRNA%3B ncRNA%3B repeat_region Genes (total) :: 1%2C330 CDS (total) :: 1%2C284 Genes (coding) :: 1%2C245 CDS (coding) :: 1%2C245 Genes (RNA) :: 46 rRNAs :: 1%2C 1 (16S%2C 23S) complete rRNAs :: 1%2C 1 (16S%2C 23S) tRNAs :: 40 ncRNAs :: 4 Pseudo Genes (total) :: 39 Pseudo Genes (ambiguous residues) :: 0 of 39 Pseudo Genes (frameshifted) :: 2 of 39 Pseudo Genes (incomplete) :: 36 of 39 Pseudo Genes (internal stop) :: 2 of 39 Pseudo Genes (multiple problems) :: 1 of 39 ##Genome-Annotation-Data-END## ;country=USA: Oswego%2C NY;date=10-MAR-2016;host=Trachelipus rathkei;isolation_source=Rice Creek Field Station;mol_type=genomic DNA;organism=Candidatus Rickettsiella isopodorum;strain=RCFS May 2013
345	GenBank	pseudogenic_exon	1	341	.	-	1	ID=A1D18_00025;Name=A1D18_00025;Note=incomplete%3B too short partial abutting assembly gap%3B missing stop%3B Derived by automated computational analysis using gene prediction method: GeneMarkS+.;codon_start=1;inference=COORDINATES: ab initio prediction:GeneMarkS+;product=hypothetical protein;pseudo=_no_value;transl_table=11
345	GenBank	pseudogene	1	341	.	-	1	ID=A1D18_00025.pseudogene;Alias=A1D18_00025;Name=A1D18_00025;pseudo=_no_value
331	GenBank	region	1	223	.	+	1	ID=unknown;Dbxref=taxon:1225476;Name=unknown;Note=Candidatus Rickettsiella isopodorum strain RCFS May 2013%2C whole genome shotgun sequence.,Annotation was added by the NCBI Prokaryotic Genome Annotation Pipeline (released 2013). Information about the Pipeline can be found here: https://www.ncbi.nlm.nih.gov/genome/annotation_prok/ ##Genome-Assembly-Data-START## Assembly Date :: 2016 Assembly Method :: SOAPdenovo v. 2 Genome Representation :: Full Expected Final Version :: Yes Genome Coverage :: 1000.0x Sequencing Technology :: Illumina HiSeq ##Genome-Assembly-Data-END## ##Genome-Annotation-Data-START## Annotation Provider :: NCBI Annotation Date :: 03/14/2016 17:54:59 Annotation Pipeline :: NCBI Prokaryotic Genome Annotation Pipeline Annotation Method :: Best-placed reference protein set,GeneMarkS+ Annotation Software revision :: 3.1 Features Annotated :: Gene,CDS,rRNA,tRNA,ncRNA,repeat_region Genes (total) :: 1,330 CDS (total) :: 1,284 Genes (coding) :: 1,245 CDS (coding) :: 1,245 Genes (RNA) :: 46 rRNAs :: 1,1 (16S,23S) complete rRNAs :: 1,1 (16S,23S) tRNAs :: 40 ncRNAs :: 4 Pseudo Genes (total) :: 39 Pseudo Genes (ambiguous residues) :: 0 of 39 Pseudo Genes (frameshifted) :: 2 of 39 Pseudo Genes (incomplete) :: 36 of 39 Pseudo Genes (internal stop) :: 2 of 39 Pseudo Genes (multiple problems) :: 1 of 39 ##Genome-Annotation-Data-END## ;collection_date=May-2013;comment1=Annotation was added by the NCBI Prokaryotic Genome Annotation Pipeline (released 2013). Information about the Pipeline can be found here: https://www.ncbi.nlm.nih.gov/genome/annotation_prok/ ##Genome-Assembly-Data-START## Assembly Date :: 2016 Assembly Method :: SOAPdenovo v. 2 Genome Representation :: Full Expected Final Version :: Yes Genome Coverage :: 1000.0x Sequencing Technology :: Illumina HiSeq ##Genome-Assembly-Data-END## ##Genome-Annotation-Data-START## Annotation Provider :: NCBI Annotation Date :: 03/14/2016 17:54:59 Annotation Pipeline :: NCBI Prokaryotic Genome Annotation Pipeline Annotation Method :: Best-placed reference protein set%3B GeneMarkS+ Annotation Software revision :: 3.1 Features Annotated :: Gene%3B CDS%3B rRNA%3B tRNA%3B ncRNA%3B repeat_region Genes (total) :: 1%2C330 CDS (total) :: 1%2C284 Genes (coding) :: 1%2C245 CDS (coding) :: 1%2C245 Genes (RNA) :: 46 rRNAs :: 1%2C 1 (16S%2C 23S) complete rRNAs :: 1%2C 1 (16S%2C 23S) tRNAs :: 40 ncRNAs :: 4 Pseudo Genes (total) :: 39 Pseudo Genes (ambiguous residues) :: 0 of 39 Pseudo Genes (frameshifted) :: 2 of 39 Pseudo Genes (incomplete) :: 36 of 39 Pseudo Genes (internal stop) :: 2 of 39 Pseudo Genes (multiple problems) :: 1 of 39 ##Genome-Annotation-Data-END## ;country=USA: Oswego%2C NY;date=10-MAR-2016;host=Trachelipus rathkei;isolation_source=Rice Creek Field Station;mol_type=genomic DNA;organism=Candidatus Rickettsiella isopodorum;strain=RCFS May 2013
331	GenBank	pseudogenic_exon	1	223	.	+	1	ID=A1D18_00005;Name=A1D18_00005;Note=incomplete%3B too short partial abutting assembly gap%3B missing start and stop%3B Derived by automated computational analysis using gene prediction method: GeneMarkS+.;codon_start=2;inference=COORDINATES: ab initio prediction:GeneMarkS+;product=hypothetical protein;pseudo=_no_value;transl_table=11
331	GenBank	pseudogene	1	223	.	+	1	ID=A1D18_00005.pseudogene;Alias=A1D18_00005;Name=A1D18_00005;pseudo=_no_value
333	GenBank	region	1	223	.	+	1	ID=unknown.region;Alias=unknown;Dbxref=taxon:1225476;Name=unknown;Note=Candidatus Rickettsiella isopodorum strain RCFS May 2013%2C whole genome shotgun sequence.,Annotation was added by the NCBI Prokaryotic Genome Annotation Pipeline (released 2013). Information about the Pipeline can be found here: https://www.ncbi.nlm.nih.gov/genome/annotation_prok/ ##Genome-Assembly-Data-START## Assembly Date :: 2016 Assembly Method :: SOAPdenovo v. 2 Genome Representation :: Full Expected Final Version :: Yes Genome Coverage :: 1000.0x Sequencing Technology :: Illumina HiSeq ##Genome-Assembly-Data-END## ##Genome-Annotation-Data-START## Annotation Provider :: NCBI Annotation Date :: 03/14/2016 17:54:59 Annotation Pipeline :: NCBI Prokaryotic Genome Annotation Pipeline Annotation Method :: Best-placed reference protein set,GeneMarkS+ Annotation Software revision :: 3.1 Features Annotated :: Gene,CDS,rRNA,tRNA,ncRNA,repeat_region Genes (total) :: 1,330 CDS (total) :: 1,284 Genes (coding) :: 1,245 CDS (coding) :: 1,245 Genes (RNA) :: 46 rRNAs :: 1,1 (16S,23S) complete rRNAs :: 1,1 (16S,23S) tRNAs :: 40 ncRNAs :: 4 Pseudo Genes (total) :: 39 Pseudo Genes (ambiguous residues) :: 0 of 39 Pseudo Genes (frameshifted) :: 2 of 39 Pseudo Genes (incomplete) :: 36 of 39 Pseudo Genes (internal stop) :: 2 of 39 Pseudo Genes (multiple problems) :: 1 of 39 ##Genome-Annotation-Data-END## ;collection_date=May-2013;comment1=Annotation was added by the NCBI Prokaryotic Genome Annotation Pipeline (released 2013). Information about the Pipeline can be found here: https://www.ncbi.nlm.nih.gov/genome/annotation_prok/ ##Genome-Assembly-Data-START## Assembly Date :: 2016 Assembly Method :: SOAPdenovo v. 2 Genome Representation :: Full Expected Final Version :: Yes Genome Coverage :: 1000.0x Sequencing Technology :: Illumina HiSeq ##Genome-Assembly-Data-END## ##Genome-Annotation-Data-START## Annotation Provider :: NCBI Annotation Date :: 03/14/2016 17:54:59 Annotation Pipeline :: NCBI Prokaryotic Genome Annotation Pipeline Annotation Method :: Best-placed reference protein set%3B GeneMarkS+ Annotation Software revision :: 3.1 Features Annotated :: Gene%3B CDS%3B rRNA%3B tRNA%3B ncRNA%3B repeat_region Genes (total) :: 1%2C330 CDS (total) :: 1%2C284 Genes (coding) :: 1%2C245 CDS (coding) :: 1%2C245 Genes (RNA) :: 46 rRNAs :: 1%2C 1 (16S%2C 23S) complete rRNAs :: 1%2C 1 (16S%2C 23S) tRNAs :: 40 ncRNAs :: 4 Pseudo Genes (total) :: 39 Pseudo Genes (ambiguous residues) :: 0 of 39 Pseudo Genes (frameshifted) :: 2 of 39 Pseudo Genes (incomplete) :: 36 of 39 Pseudo Genes (internal stop) :: 2 of 39 Pseudo Genes (multiple problems) :: 1 of 39 ##Genome-Annotation-Data-END## ;country=USA: Oswego%2C NY;date=10-MAR-2016;host=Trachelipus rathkei;isolation_source=Rice Creek Field Station;mol_type=genomic DNA;organism=Candidatus Rickettsiella isopodorum;strain=RCFS May 2013
333	GenBank	pseudogenic_exon	1	223	.	+	1	ID=A1D18_00010;Name=A1D18_00010;Note=incomplete%3B too short partial abutting assembly gap%3B missing start and stop%3B Derived by automated computational analysis using gene prediction method: GeneMarkS+.;codon_start=2;inference=COORDINATES: ab initio prediction:GeneMarkS+;product=hypothetical protein;pseudo=_no_value;transl_table=11
333	GenBank	pseudogene	1	223	.	+	1	ID=A1D18_00010.pseudogene;Alias=A1D18_00010;Name=A1D18_00010;pseudo=_no_value
335	GenBank	region	1	254	.	+	1	ID=unknown.region.1;Alias=unknown;Dbxref=taxon:1225476;Name=unknown;Note=Candidatus Rickettsiella isopodorum strain RCFS May 2013%2C whole genome shotgun sequence.,Annotation was added by the NCBI Prokaryotic Genome Annotation Pipeline (released 2013). Information about the Pipeline can be found here: https://www.ncbi.nlm.nih.gov/genome/annotation_prok/ ##Genome-Assembly-Data-START## Assembly Date :: 2016 Assembly Method :: SOAPdenovo v. 2 Genome Representation :: Full Expected Final Version :: Yes Genome Coverage :: 1000.0x Sequencing Technology :: Illumina HiSeq ##Genome-Assembly-Data-END## ##Genome-Annotation-Data-START## Annotation Provider :: NCBI Annotation Date :: 03/14/2016 17:54:59 Annotation Pipeline :: NCBI Prokaryotic Genome Annotation Pipeline Annotation Method :: Best-placed reference protein set,GeneMarkS+ Annotation Software revision :: 3.1 Features Annotated :: Gene,CDS,rRNA,tRNA,ncRNA,repeat_region Genes (total) :: 1,330 CDS (total) :: 1,284 Genes (coding) :: 1,245 CDS (coding) :: 1,245 Genes (RNA) :: 46 rRNAs :: 1,1 (16S,23S) complete rRNAs :: 1,1 (16S,23S) tRNAs :: 40 ncRNAs :: 4 Pseudo Genes (total) :: 39 Pseudo Genes (ambiguous residues) :: 0 of 39 Pseudo Genes (frameshifted) :: 2 of 39 Pseudo Genes (incomplete) :: 36 of 39 Pseudo Genes (internal stop) :: 2 of 39 Pseudo Genes (multiple problems) :: 1 of 39 ##Genome-Annotation-Data-END## ;collection_date=May-2013;comment1=Annotation was added by the NCBI Prokaryotic Genome Annotation Pipeline (released 2013). Information about the Pipeline can be found here: https://www.ncbi.nlm.nih.gov/genome/annotation_prok/ ##Genome-Assembly-Data-START## Assembly Date :: 2016 Assembly Method :: SOAPdenovo v. 2 Genome Representation :: Full Expected Final Version :: Yes Genome Coverage :: 1000.0x Sequencing Technology :: Illumina HiSeq ##Genome-Assembly-Data-END## ##Genome-Annotation-Data-START## Annotation Provider :: NCBI Annotation Date :: 03/14/2016 17:54:59 Annotation Pipeline :: NCBI Prokaryotic Genome Annotation Pipeline Annotation Method :: Best-placed reference protein set%3B GeneMarkS+ Annotation Software revision :: 3.1 Features Annotated :: Gene%3B CDS%3B rRNA%3B tRNA%3B ncRNA%3B repeat_region Genes (total) :: 1%2C330 CDS (total) :: 1%2C284 Genes (coding) :: 1%2C245 CDS (coding) :: 1%2C245 Genes (RNA) :: 46 rRNAs :: 1%2C 1 (16S%2C 23S) complete rRNAs :: 1%2C 1 (16S%2C 23S) tRNAs :: 40 ncRNAs :: 4 Pseudo Genes (total) :: 39 Pseudo Genes (ambiguous residues) :: 0 of 39 Pseudo Genes (frameshifted) :: 2 of 39 Pseudo Genes (incomplete) :: 36 of 39 Pseudo Genes (internal stop) :: 2 of 39 Pseudo Genes (multiple problems) :: 1 of 39 ##Genome-Annotation-Data-END## ;country=USA: Oswego%2C NY;date=10-MAR-2016;host=Trachelipus rathkei;isolation_source=Rice Creek Field Station;mol_type=genomic DNA;organism=Candidatus Rickettsiella isopodorum;strain=RCFS May 2013
335	GenBank	pseudogenic_exon	1	254	.	+	1	ID=A1D18_00015;Name=A1D18_00015;Note=incomplete%3B too short partial abutting assembly gap%3B missing start and stop%3B Derived by automated computational analysis using gene prediction method: GeneMarkS+.;codon_start=3;inference=COORDINATES: ab initio prediction:GeneMarkS+;product=hypothetical protein;pseudo=_no_value;transl_table=11
335	GenBank	pseudogene	1	254	.	+	1	ID=A1D18_00015.pseudogene;Alias=A1D18_00015;Name=A1D18_00015;pseudo=_no_value
337	GenBank	region	1	325	.	+	1	ID=unknown.region.2;Alias=unknown;Dbxref=taxon:1225476;Name=unknown;Note=Candidatus Rickettsiella isopodorum strain RCFS May 2013%2C whole genome shotgun sequence.,Annotation was added by the NCBI Prokaryotic Genome Annotation Pipeline (released 2013). Information about the Pipeline can be found here: https://www.ncbi.nlm.nih.gov/genome/annotation_prok/ ##Genome-Assembly-Data-START## Assembly Date :: 2016 Assembly Method :: SOAPdenovo v. 2 Genome Representation :: Full Expected Final Version :: Yes Genome Coverage :: 1000.0x Sequencing Technology :: Illumina HiSeq ##Genome-Assembly-Data-END## ##Genome-Annotation-Data-START## Annotation Provider :: NCBI Annotation Date :: 03/14/2016 17:54:59 Annotation Pipeline :: NCBI Prokaryotic Genome Annotation Pipeline Annotation Method :: Best-placed reference protein set,GeneMarkS+ Annotation Software revision :: 3.1 Features Annotated :: Gene,CDS,rRNA,tRNA,ncRNA,repeat_region Genes (total) :: 1,330 CDS (total) :: 1,284 Genes (coding) :: 1,245 CDS (coding) :: 1,245 Genes (RNA) :: 46 rRNAs :: 1,1 (16S,23S) complete rRNAs :: 1,1 (16S,23S) tRNAs :: 40 ncRNAs :: 4 Pseudo Genes (total) :: 39 Pseudo Genes (ambiguous residues) :: 0 of 39 Pseudo Genes (frameshifted) :: 2 of 39 Pseudo Genes (incomplete) :: 36 of 39 Pseudo Genes (internal stop) :: 2 of 39 Pseudo Genes (multiple problems) :: 1 of 39 ##Genome-Annotation-Data-END## ;collection_date=May-2013;comment1=Annotation was added by the NCBI Prokaryotic Genome Annotation Pipeline (released 2013). Information about the Pipeline can be found here: https://www.ncbi.nlm.nih.gov/genome/annotation_prok/ ##Genome-Assembly-Data-START## Assembly Date :: 2016 Assembly Method :: SOAPdenovo v. 2 Genome Representation :: Full Expected Final Version :: Yes Genome Coverage :: 1000.0x Sequencing Technology :: Illumina HiSeq ##Genome-Assembly-Data-END## ##Genome-Annotation-Data-START## Annotation Provider :: NCBI Annotation Date :: 03/14/2016 17:54:59 Annotation Pipeline :: NCBI Prokaryotic Genome Annotation Pipeline Annotation Method :: Best-placed reference protein set%3B GeneMarkS+ Annotation Software revision :: 3.1 Features Annotated :: Gene%3B CDS%3B rRNA%3B tRNA%3B ncRNA%3B repeat_region Genes (total) :: 1%2C330 CDS (total) :: 1%2C284 Genes (coding) :: 1%2C245 CDS (coding) :: 1%2C245 Genes (RNA) :: 46 rRNAs :: 1%2C 1 (16S%2C 23S) complete rRNAs :: 1%2C 1 (16S%2C 23S) tRNAs :: 40 ncRNAs :: 4 Pseudo Genes (total) :: 39 Pseudo Genes (ambiguous residues) :: 0 of 39 Pseudo Genes (frameshifted) :: 2 of 39 Pseudo Genes (incomplete) :: 36 of 39 Pseudo Genes (internal stop) :: 2 of 39 Pseudo Genes (multiple problems) :: 1 of 39 ##Genome-Annotation-Data-END## ;country=USA: Oswego%2C NY;date=10-MAR-2016;host=Trachelipus rathkei;isolation_source=Rice Creek Field Station;mol_type=genomic DNA;organism=Candidatus Rickettsiella isopodorum;strain=RCFS May 2013
339	GenBank	region	1	350	.	+	1	ID=unknown.region.3;Alias=unknown;Dbxref=taxon:1225476;Name=unknown;Note=Candidatus Rickettsiella isopodorum strain RCFS May 2013%2C whole genome shotgun sequence.,Annotation was added by the NCBI Prokaryotic Genome Annotation Pipeline (released 2013). Information about the Pipeline can be found here: https://www.ncbi.nlm.nih.gov/genome/annotation_prok/ ##Genome-Assembly-Data-START## Assembly Date :: 2016 Assembly Method :: SOAPdenovo v. 2 Genome Representation :: Full Expected Final Version :: Yes Genome Coverage :: 1000.0x Sequencing Technology :: Illumina HiSeq ##Genome-Assembly-Data-END## ##Genome-Annotation-Data-START## Annotation Provider :: NCBI Annotation Date :: 03/14/2016 17:54:59 Annotation Pipeline :: NCBI Prokaryotic Genome Annotation Pipeline Annotation Method :: Best-placed reference protein set,GeneMarkS+ Annotation Software revision :: 3.1 Features Annotated :: Gene,CDS,rRNA,tRNA,ncRNA,repeat_region Genes (total) :: 1,330 CDS (total) :: 1,284 Genes (coding) :: 1,245 CDS (coding) :: 1,245 Genes (RNA) :: 46 rRNAs :: 1,1 (16S,23S) complete rRNAs :: 1,1 (16S,23S) tRNAs :: 40 ncRNAs :: 4 Pseudo Genes (total) :: 39 Pseudo Genes (ambiguous residues) :: 0 of 39 Pseudo Genes (frameshifted) :: 2 of 39 Pseudo Genes (incomplete) :: 36 of 39 Pseudo Genes (internal stop) :: 2 of 39 Pseudo Genes (multiple problems) :: 1 of 39 ##Genome-Annotation-Data-END## ;collection_date=May-2013;comment1=Annotation was added by the NCBI Prokaryotic Genome Annotation Pipeline (released 2013). Information about the Pipeline can be found here: https://www.ncbi.nlm.nih.gov/genome/annotation_prok/ ##Genome-Assembly-Data-START## Assembly Date :: 2016 Assembly Method :: SOAPdenovo v. 2 Genome Representation :: Full Expected Final Version :: Yes Genome Coverage :: 1000.0x Sequencing Technology :: Illumina HiSeq ##Genome-Assembly-Data-END## ##Genome-Annotation-Data-START## Annotation Provider :: NCBI Annotation Date :: 03/14/2016 17:54:59 Annotation Pipeline :: NCBI Prokaryotic Genome Annotation Pipeline Annotation Method :: Best-placed reference protein set%3B GeneMarkS+ Annotation Software revision :: 3.1 Features Annotated :: Gene%3B CDS%3B rRNA%3B tRNA%3B ncRNA%3B repeat_region Genes (total) :: 1%2C330 CDS (total) :: 1%2C284 Genes (coding) :: 1%2C245 CDS (coding) :: 1%2C245 Genes (RNA) :: 46 rRNAs :: 1%2C 1 (16S%2C 23S) complete rRNAs :: 1%2C 1 (16S%2C 23S) tRNAs :: 40 ncRNAs :: 4 Pseudo Genes (total) :: 39 Pseudo Genes (ambiguous residues) :: 0 of 39 Pseudo Genes (frameshifted) :: 2 of 39 Pseudo Genes (incomplete) :: 36 of 39 Pseudo Genes (internal stop) :: 2 of 39 Pseudo Genes (multiple problems) :: 1 of 39 ##Genome-Annotation-Data-END## ;country=USA: Oswego%2C NY;date=10-MAR-2016;host=Trachelipus rathkei;isolation_source=Rice Creek Field Station;mol_type=genomic DNA;organism=Candidatus Rickettsiella isopodorum;strain=RCFS May 2013
339	GenBank	pseudogenic_exon	1	312	.	+	1	ID=A1D18_00020;Name=A1D18_00020;Note=incomplete%3B too short partial abutting assembly gap%3B missing start%3B Derived by automated computational analysis using gene prediction method: GeneMarkS+.;codon_start=1;inference=COORDINATES: ab initio prediction:GeneMarkS+;product=hypothetical protein;pseudo=_no_value;transl_table=11
339	GenBank	pseudogene	1	312	.	+	1	ID=A1D18_00020.pseudogene;Alias=A1D18_00020;Name=A1D18_00020;pseudo=_no_value
341	GenBank	region	1	361	.	+	1	ID=unknown.region.4;Alias=unknown;Dbxref=taxon:1225476;Name=unknown;Note=Candidatus Rickettsiella isopodorum strain RCFS May 2013%2C whole genome shotgun sequence.,Annotation was added by the NCBI Prokaryotic Genome Annotation Pipeline (released 2013). Information about the Pipeline can be found here: https://www.ncbi.nlm.nih.gov/genome/annotation_prok/ ##Genome-Assembly-Data-START## Assembly Date :: 2016 Assembly Method :: SOAPdenovo v. 2 Genome Representation :: Full Expected Final Version :: Yes Genome Coverage :: 1000.0x Sequencing Technology :: Illumina HiSeq ##Genome-Assembly-Data-END## ##Genome-Annotation-Data-START## Annotation Provider :: NCBI Annotation Date :: 03/14/2016 17:54:59 Annotation Pipeline :: NCBI Prokaryotic Genome Annotation Pipeline Annotation Method :: Best-placed reference protein set,GeneMarkS+ Annotation Software revision :: 3.1 Features Annotated :: Gene,CDS,rRNA,tRNA,ncRNA,repeat_region Genes (total) :: 1,330 CDS (total) :: 1,284 Genes (coding) :: 1,245 CDS (coding) :: 1,245 Genes (RNA) :: 46 rRNAs :: 1,1 (16S,23S) complete rRNAs :: 1,1 (16S,23S) tRNAs :: 40 ncRNAs :: 4 Pseudo Genes (total) :: 39 Pseudo Genes (ambiguous residues) :: 0 of 39 Pseudo Genes (frameshifted) :: 2 of 39 Pseudo Genes (incomplete) :: 36 of 39 Pseudo Genes (internal stop) :: 2 of 39 Pseudo Genes (multiple problems) :: 1 of 39 ##Genome-Annotation-Data-END## ;collection_date=May-2013;comment1=Annotation was added by the NCBI Prokaryotic Genome Annotation Pipeline (released 2013). Information about the Pipeline can be found here: https://www.ncbi.nlm.nih.gov/genome/annotation_prok/ ##Genome-Assembly-Data-START## Assembly Date :: 2016 Assembly Method :: SOAPdenovo v. 2 Genome Representation :: Full Expected Final Version :: Yes Genome Coverage :: 1000.0x Sequencing Technology :: Illumina HiSeq ##Genome-Assembly-Data-END## ##Genome-Annotation-Data-START## Annotation Provider :: NCBI Annotation Date :: 03/14/2016 17:54:59 Annotation Pipeline :: NCBI Prokaryotic Genome Annotation Pipeline Annotation Method :: Best-placed reference protein set%3B GeneMarkS+ Annotation Software revision :: 3.1 Features Annotated :: Gene%3B CDS%3B rRNA%3B tRNA%3B ncRNA%3B repeat_region Genes (total) :: 1%2C330 CDS (total) :: 1%2C284 Genes (coding) :: 1%2C245 CDS (coding) :: 1%2C245 Genes (RNA) :: 46 rRNAs :: 1%2C 1 (16S%2C 23S) complete rRNAs :: 1%2C 1 (16S%2C 23S) tRNAs :: 40 ncRNAs :: 4 Pseudo Genes (total) :: 39 Pseudo Genes (ambiguous residues) :: 0 of 39 Pseudo Genes (frameshifted) :: 2 of 39 Pseudo Genes (incomplete) :: 36 of 39 Pseudo Genes (internal stop) :: 2 of 39 Pseudo Genes (multiple problems) :: 1 of 39 ##Genome-Annotation-Data-END## ;country=USA: Oswego%2C NY;date=10-MAR-2016;host=Trachelipus rathkei;isolation_source=Rice Creek Field Station;mol_type=genomic DNA;organism=Candidatus Rickettsiella isopodorum;strain=RCFS May 2013
343	GenBank	region	1	362	.	+	1	ID=unknown.region.5;Alias=unknown;Dbxref=taxon:1225476;Name=unknown;Note=Candidatus Rickettsiella isopodorum strain RCFS May 2013%2C whole genome shotgun sequence.,Annotation was added by the NCBI Prokaryotic Genome Annotation Pipeline (released 2013). Information about the Pipeline can be found here: https://www.ncbi.nlm.nih.gov/genome/annotation_prok/ ##Genome-Assembly-Data-START## Assembly Date :: 2016 Assembly Method :: SOAPdenovo v. 2 Genome Representation :: Full Expected Final Version :: Yes Genome Coverage :: 1000.0x Sequencing Technology :: Illumina HiSeq ##Genome-Assembly-Data-END## ##Genome-Annotation-Data-START## Annotation Provider :: NCBI Annotation Date :: 03/14/2016 17:54:59 Annotation Pipeline :: NCBI Prokaryotic Genome Annotation Pipeline Annotation Method :: Best-placed reference protein set,GeneMarkS+ Annotation Software revision :: 3.1 Features Annotated :: Gene,CDS,rRNA,tRNA,ncRNA,repeat_region Genes (total) :: 1,330 CDS (total) :: 1,284 Genes (coding) :: 1,245 CDS (coding) :: 1,245 Genes (RNA) :: 46 rRNAs :: 1,1 (16S,23S) complete rRNAs :: 1,1 (16S,23S) tRNAs :: 40 ncRNAs :: 4 Pseudo Genes (total) :: 39 Pseudo Genes (ambiguous residues) :: 0 of 39 Pseudo Genes (frameshifted) :: 2 of 39 Pseudo Genes (incomplete) :: 36 of 39 Pseudo Genes (internal stop) :: 2 of 39 Pseudo Genes (multiple problems) :: 1 of 39 ##Genome-Annotation-Data-END## ;collection_date=May-2013;comment1=Annotation was added by the NCBI Prokaryotic Genome Annotation Pipeline (released 2013). Information about the Pipeline can be found here: https://www.ncbi.nlm.nih.gov/genome/annotation_prok/ ##Genome-Assembly-Data-START## Assembly Date :: 2016 Assembly Method :: SOAPdenovo v. 2 Genome Representation :: Full Expected Final Version :: Yes Genome Coverage :: 1000.0x Sequencing Technology :: Illumina HiSeq ##Genome-Assembly-Data-END## ##Genome-Annotation-Data-START## Annotation Provider :: NCBI Annotation Date :: 03/14/2016 17:54:59 Annotation Pipeline :: NCBI Prokaryotic Genome Annotation Pipeline Annotation Method :: Best-placed reference protein set%3B GeneMarkS+ Annotation Software revision :: 3.1 Features Annotated :: Gene%3B CDS%3B rRNA%3B tRNA%3B ncRNA%3B repeat_region Genes (total) :: 1%2C330 CDS (total) :: 1%2C284 Genes (coding) :: 1%2C245 CDS (coding) :: 1%2C245 Genes (RNA) :: 46 rRNAs :: 1%2C 1 (16S%2C 23S) complete rRNAs :: 1%2C 1 (16S%2C 23S) tRNAs :: 40 ncRNAs :: 4 Pseudo Genes (total) :: 39 Pseudo Genes (ambiguous residues) :: 0 of 39 Pseudo Genes (frameshifted) :: 2 of 39 Pseudo Genes (incomplete) :: 36 of 39 Pseudo Genes (internal stop) :: 2 of 39 Pseudo Genes (multiple problems) :: 1 of 39 ##Genome-Annotation-Data-END## ;country=USA: Oswego%2C NY;date=10-MAR-2016;host=Trachelipus rathkei;isolation_source=Rice Creek Field Station;mol_type=genomic DNA;organism=Candidatus Rickettsiella isopodorum;strain=RCFS May 2013
345	GenBank	region	1	374	.	+	1	ID=unknown.region.6;Alias=unknown;Dbxref=taxon:1225476;Name=unknown;Note=Candidatus Rickettsiella isopodorum strain RCFS May 2013%2C whole genome shotgun sequence.,Annotation was added by the NCBI Prokaryotic Genome Annotation Pipeline (released 2013). Information about the Pipeline can be found here: https://www.ncbi.nlm.nih.gov/genome/annotation_prok/ ##Genome-Assembly-Data-START## Assembly Date :: 2016 Assembly Method :: SOAPdenovo v. 2 Genome Representation :: Full Expected Final Version :: Yes Genome Coverage :: 1000.0x Sequencing Technology :: Illumina HiSeq ##Genome-Assembly-Data-END## ##Genome-Annotation-Data-START## Annotation Provider :: NCBI Annotation Date :: 03/14/2016 17:54:59 Annotation Pipeline :: NCBI Prokaryotic Genome Annotation Pipeline Annotation Method :: Best-placed reference protein set,GeneMarkS+ Annotation Software revision :: 3.1 Features Annotated :: Gene,CDS,rRNA,tRNA,ncRNA,repeat_region Genes (total) :: 1,330 CDS (total) :: 1,284 Genes (coding) :: 1,245 CDS (coding) :: 1,245 Genes (RNA) :: 46 rRNAs :: 1,1 (16S,23S) complete rRNAs :: 1,1 (16S,23S) tRNAs :: 40 ncRNAs :: 4 Pseudo Genes (total) :: 39 Pseudo Genes (ambiguous residues) :: 0 of 39 Pseudo Genes (frameshifted) :: 2 of 39 Pseudo Genes (incomplete) :: 36 of 39 Pseudo Genes (internal stop) :: 2 of 39 Pseudo Genes (multiple problems) :: 1 of 39 ##Genome-Annotation-Data-END## ;collection_date=May-2013;comment1=Annotation was added by the NCBI Prokaryotic Genome Annotation Pipeline (released 2013). Information about the Pipeline can be found here: https://www.ncbi.nlm.nih.gov/genome/annotation_prok/ ##Genome-Assembly-Data-START## Assembly Date :: 2016 Assembly Method :: SOAPdenovo v. 2 Genome Representation :: Full Expected Final Version :: Yes Genome Coverage :: 1000.0x Sequencing Technology :: Illumina HiSeq ##Genome-Assembly-Data-END## ##Genome-Annotation-Data-START## Annotation Provider :: NCBI Annotation Date :: 03/14/2016 17:54:59 Annotation Pipeline :: NCBI Prokaryotic Genome Annotation Pipeline Annotation Method :: Best-placed reference protein set%3B GeneMarkS+ Annotation Software revision :: 3.1 Features Annotated :: Gene%3B CDS%3B rRNA%3B tRNA%3B ncRNA%3B repeat_region Genes (total) :: 1%2C330 CDS (total) :: 1%2C284 Genes (coding) :: 1%2C245 CDS (coding) :: 1%2C245 Genes (RNA) :: 46 rRNAs :: 1%2C 1 (16S%2C 23S) complete rRNAs :: 1%2C 1 (16S%2C 23S) tRNAs :: 40 ncRNAs :: 4 Pseudo Genes (total) :: 39 Pseudo Genes (ambiguous residues) :: 0 of 39 Pseudo Genes (frameshifted) :: 2 of 39 Pseudo Genes (incomplete) :: 36 of 39 Pseudo Genes (internal stop) :: 2 of 39 Pseudo Genes (multiple problems) :: 1 of 39 ##Genome-Annotation-Data-END## ;country=USA: Oswego%2C NY;date=10-MAR-2016;host=Trachelipus rathkei;isolation_source=Rice Creek Field Station;mol_type=genomic DNA;organism=Candidatus Rickettsiella isopodorum;strain=RCFS May 2013
345	GenBank	pseudogenic_exon	1	341	.	-	1	ID=A1D18_00025;Name=A1D18_00025;Note=incomplete%3B too short partial abutting assembly gap%3B missing stop%3B Derived by automated computational analysis using gene prediction method: GeneMarkS+.;codon_start=1;inference=COORDINATES: ab initio prediction:GeneMarkS+;product=hypothetical protein;pseudo=_no_value;transl_table=11
345	GenBank	pseudogene	1	341	.	-	1	ID=A1D18_00025.pseudogene;Alias=A1D18_00025;Name=A1D18_00025;pseudo=_no_value
347	GenBank	region	1	387	.	+	1	ID=unknown.region.7;Alias=unknown;Dbxref=taxon:1225476;Name=unknown;Note=Candidatus Rickettsiella isopodorum strain RCFS May 2013%2C whole genome shotgun sequence.,Annotation was added by the NCBI Prokaryotic Genome Annotation Pipeline (released 2013). Information about the Pipeline can be found here: https://www.ncbi.nlm.nih.gov/genome/annotation_prok/ ##Genome-Assembly-Data-START## Assembly Date :: 2016 Assembly Method :: SOAPdenovo v. 2 Genome Representation :: Full Expected Final Version :: Yes Genome Coverage :: 1000.0x Sequencing Technology :: Illumina HiSeq ##Genome-Assembly-Data-END## ##Genome-Annotation-Data-START## Annotation Provider :: NCBI Annotation Date :: 03/14/2016 17:54:59 Annotation Pipeline :: NCBI Prokaryotic Genome Annotation Pipeline Annotation Method :: Best-placed reference protein set,GeneMarkS+ Annotation Software revision :: 3.1 Features Annotated :: Gene,CDS,rRNA,tRNA,ncRNA,repeat_region Genes (total) :: 1,330 CDS (total) :: 1,284 Genes (coding) :: 1,245 CDS (coding) :: 1,245 Genes (RNA) :: 46 rRNAs :: 1,1 (16S,23S) complete rRNAs :: 1,1 (16S,23S) tRNAs :: 40 ncRNAs :: 4 Pseudo Genes (total) :: 39 Pseudo Genes (ambiguous residues) :: 0 of 39 Pseudo Genes (frameshifted) :: 2 of 39 Pseudo Genes (incomplete) :: 36 of 39 Pseudo Genes (internal stop) :: 2 of 39 Pseudo Genes (multiple problems) :: 1 of 39 ##Genome-Annotation-Data-END## ;collection_date=May-2013;comment1=Annotation was added by the NCBI Prokaryotic Genome Annotation Pipeline (released 2013). Information about the Pipeline can be found here: https://www.ncbi.nlm.nih.gov/genome/annotation_prok/ ##Genome-Assembly-Data-START## Assembly Date :: 2016 Assembly Method :: SOAPdenovo v. 2 Genome Representation :: Full Expected Final Version :: Yes Genome Coverage :: 1000.0x Sequencing Technology :: Illumina HiSeq ##Genome-Assembly-Data-END## ##Genome-Annotation-Data-START## Annotation Provider :: NCBI Annotation Date :: 03/14/2016 17:54:59 Annotation Pipeline :: NCBI Prokaryotic Genome Annotation Pipeline Annotation Method :: Best-placed reference protein set%3B GeneMarkS+ Annotation Software revision :: 3.1 Features Annotated :: Gene%3B CDS%3B rRNA%3B tRNA%3B ncRNA%3B repeat_region Genes (total) :: 1%2C330 CDS (total) :: 1%2C284 Genes (coding) :: 1%2C245 CDS (coding) :: 1%2C245 Genes (RNA) :: 46 rRNAs :: 1%2C 1 (16S%2C 23S) complete rRNAs :: 1%2C 1 (16S%2C 23S) tRNAs :: 40 ncRNAs :: 4 Pseudo Genes (total) :: 39 Pseudo Genes (ambiguous residues) :: 0 of 39 Pseudo Genes (frameshifted) :: 2 of 39 Pseudo Genes (incomplete) :: 36 of 39 Pseudo Genes (internal stop) :: 2 of 39 Pseudo Genes (multiple problems) :: 1 of 39 ##Genome-Annotation-Data-END## ;country=USA: Oswego%2C NY;date=10-MAR-2016;host=Trachelipus rathkei;isolation_source=Rice Creek Field Station;mol_type=genomic DNA;organism=Candidatus Rickettsiella isopodorum;strain=RCFS May 2013
347	GenBank	pseudogenic_exon	1	387	.	+	1	ID=A1D18_00030;Name=A1D18_00030;Note=incomplete%3B too short partial abutting assembly gap%3B missing start and stop%3B Derived by automated computational analysis using gene prediction method: GeneMarkS+.;codon_start=1;inference=COORDINATES: ab initio prediction:GeneMarkS+;product=hypothetical protein;pseudo=_no_value;transl_table=11
347	GenBank	pseudogene	1	387	.	+	1	ID=A1D18_00030.pseudogene;Alias=A1D18_00030;Name=A1D18_00030;pseudo=_no_value
331	GenBank	region	1	223	.	+	1	ID=unknown;Dbxref=taxon:1225476;Name=unknown;Note=Candidatus Rickettsiella isopodorum strain RCFS May 2013%2C whole genome shotgun sequence.,Annotation was added by the NCBI Prokaryotic Genome Annotation Pipeline (released 2013). Information about the Pipeline can be found here: https://www.ncbi.nlm.nih.gov/genome/annotation_prok/ ##Genome-Assembly-Data-START## Assembly Date :: 2016 Assembly Method :: SOAPdenovo v. 2 Genome Representation :: Full Expected Final Version :: Yes Genome Coverage :: 1000.0x Sequencing Technology :: Illumina HiSeq ##Genome-Assembly-Data-END## ##Genome-Annotation-Data-START## Annotation Provider :: NCBI Annotation Date :: 03/14/2016 17:54:59 Annotation Pipeline :: NCBI Prokaryotic Genome Annotation Pipeline Annotation Method :: Best-placed reference protein set,GeneMarkS+ Annotation Software revision :: 3.1 Features Annotated :: Gene,CDS,rRNA,tRNA,ncRNA,repeat_region Genes (total) :: 1,330 CDS (total) :: 1,284 Genes (coding) :: 1,245 CDS (coding) :: 1,245 Genes (RNA) :: 46 rRNAs :: 1,1 (16S,23S) complete rRNAs :: 1,1 (16S,23S) tRNAs :: 40 ncRNAs :: 4 Pseudo Genes (total) :: 39 Pseudo Genes (ambiguous residues) :: 0 of 39 Pseudo Genes (frameshifted) :: 2 of 39 Pseudo Genes (incomplete) :: 36 of 39 Pseudo Genes (internal stop) :: 2 of 39 Pseudo Genes (multiple problems) :: 1 of 39 ##Genome-Annotation-Data-END## ;collection_date=May-2013;comment1=Annotation was added by the NCBI Prokaryotic Genome Annotation Pipeline (released 2013). Information about the Pipeline can be found here: https://www.ncbi.nlm.nih.gov/genome/annotation_prok/ ##Genome-Assembly-Data-START## Assembly Date :: 2016 Assembly Method :: SOAPdenovo v. 2 Genome Representation :: Full Expected Final Version :: Yes Genome Coverage :: 1000.0x Sequencing Technology :: Illumina HiSeq ##Genome-Assembly-Data-END## ##Genome-Annotation-Data-START## Annotation Provider :: NCBI Annotation Date :: 03/14/2016 17:54:59 Annotation Pipeline :: NCBI Prokaryotic Genome Annotation Pipeline Annotation Method :: Best-placed reference protein set%3B GeneMarkS+ Annotation Software revision :: 3.1 Features Annotated :: Gene%3B CDS%3B rRNA%3B tRNA%3B ncRNA%3B repeat_region Genes (total) :: 1%2C330 CDS (total) :: 1%2C284 Genes (coding) :: 1%2C245 CDS (coding) :: 1%2C245 Genes (RNA) :: 46 rRNAs :: 1%2C 1 (16S%2C 23S) complete rRNAs :: 1%2C 1 (16S%2C 23S) tRNAs :: 40 ncRNAs :: 4 Pseudo Genes (total) :: 39 Pseudo Genes (ambiguous residues) :: 0 of 39 Pseudo Genes (frameshifted) :: 2 of 39 Pseudo Genes (incomplete) :: 36 of 39 Pseudo Genes (internal stop) :: 2 of 39 Pseudo Genes (multiple problems) :: 1 of 39 ##Genome-Annotation-Data-END## ;country=USA: Oswego%2C NY;date=10-MAR-2016;host=Trachelipus rathkei;isolation_source=Rice Creek Field Station;mol_type=genomic DNA;organism=Candidatus Rickettsiella isopodorum;strain=RCFS May 2013
331	GenBank	pseudogenic_exon	1	223	.	+	1	ID=A1D18_00005;Name=A1D18_00005;Note=incomplete%3B too short partial abutting assembly gap%3B missing start and stop%3B Derived by automated computational analysis using gene prediction method: GeneMarkS+.;codon_start=2;inference=COORDINATES: ab initio prediction:GeneMarkS+;product=hypothetical protein;pseudo=_no_value;transl_table=11
331	GenBank	pseudogene	1	223	.	+	1	ID=A1D18_00005.pseudogene;Alias=A1D18_00005;Name=A1D18_00005;pseudo=_no_value
333	GenBank	region	1	223	.	+	1	ID=unknown.region;Alias=unknown;Dbxref=taxon:1225476;Name=unknown;Note=Candidatus Rickettsiella isopodorum strain RCFS May 2013%2C whole genome shotgun sequence.,Annotation was added by the NCBI Prokaryotic Genome Annotation Pipeline (released 2013). Information about the Pipeline can be found here: https://www.ncbi.nlm.nih.gov/genome/annotation_prok/ ##Genome-Assembly-Data-START## Assembly Date :: 2016 Assembly Method :: SOAPdenovo v. 2 Genome Representation :: Full Expected Final Version :: Yes Genome Coverage :: 1000.0x Sequencing Technology :: Illumina HiSeq ##Genome-Assembly-Data-END## ##Genome-Annotation-Data-START## Annotation Provider :: NCBI Annotation Date :: 03/14/2016 17:54:59 Annotation Pipeline :: NCBI Prokaryotic Genome Annotation Pipeline Annotation Method :: Best-placed reference protein set,GeneMarkS+ Annotation Software revision :: 3.1 Features Annotated :: Gene,CDS,rRNA,tRNA,ncRNA,repeat_region Genes (total) :: 1,330 CDS (total) :: 1,284 Genes (coding) :: 1,245 CDS (coding) :: 1,245 Genes (RNA) :: 46 rRNAs :: 1,1 (16S,23S) complete rRNAs :: 1,1 (16S,23S) tRNAs :: 40 ncRNAs :: 4 Pseudo Genes (total) :: 39 Pseudo Genes (ambiguous residues) :: 0 of 39 Pseudo Genes (frameshifted) :: 2 of 39 Pseudo Genes (incomplete) :: 36 of 39 Pseudo Genes (internal stop) :: 2 of 39 Pseudo Genes (multiple problems) :: 1 of 39 ##Genome-Annotation-Data-END## ;collection_date=May-2013;comment1=Annotation was added by the NCBI Prokaryotic Genome Annotation Pipeline (released 2013). Information about the Pipeline can be found here: https://www.ncbi.nlm.nih.gov/genome/annotation_prok/ ##Genome-Assembly-Data-START## Assembly Date :: 2016 Assembly Method :: SOAPdenovo v. 2 Genome Representation :: Full Expected Final Version :: Yes Genome Coverage :: 1000.0x Sequencing Technology :: Illumina HiSeq ##Genome-Assembly-Data-END## ##Genome-Annotation-Data-START## Annotation Provider :: NCBI Annotation Date :: 03/14/2016 17:54:59 Annotation Pipeline :: NCBI Prokaryotic Genome Annotation Pipeline Annotation Method :: Best-placed reference protein set%3B GeneMarkS+ Annotation Software revision :: 3.1 Features Annotated :: Gene%3B CDS%3B rRNA%3B tRNA%3B ncRNA%3B repeat_region Genes (total) :: 1%2C330 CDS (total) :: 1%2C284 Genes (coding) :: 1%2C245 CDS (coding) :: 1%2C245 Genes (RNA) :: 46 rRNAs :: 1%2C 1 (16S%2C 23S) complete rRNAs :: 1%2C 1 (16S%2C 23S) tRNAs :: 40 ncRNAs :: 4 Pseudo Genes (total) :: 39 Pseudo Genes (ambiguous residues) :: 0 of 39 Pseudo Genes (frameshifted) :: 2 of 39 Pseudo Genes (incomplete) :: 36 of 39 Pseudo Genes (internal stop) :: 2 of 39 Pseudo Genes (multiple problems) :: 1 of 39 ##Genome-Annotation-Data-END## ;country=USA: Oswego%2C NY;date=10-MAR-2016;host=Trachelipus rathkei;isolation_source=Rice Creek Field Station;mol_type=genomic DNA;organism=Candidatus Rickettsiella isopodorum;strain=RCFS May 2013
333	GenBank	pseudogenic_exon	1	223	.	+	1	ID=A1D18_00010;Name=A1D18_00010;Note=incomplete%3B too short partial abutting assembly gap%3B missing start and stop%3B Derived by automated computational analysis using gene prediction method: GeneMarkS+.;codon_start=2;inference=COORDINATES: ab initio prediction:GeneMarkS+;product=hypothetical protein;pseudo=_no_value;transl_table=11
333	GenBank	pseudogene	1	223	.	+	1	ID=A1D18_00010.pseudogene;Alias=A1D18_00010;Name=A1D18_00010;pseudo=_no_value
335	GenBank	region	1	254	.	+	1	ID=unknown.region.1;Alias=unknown;Dbxref=taxon:1225476;Name=unknown;Note=Candidatus Rickettsiella isopodorum strain RCFS May 2013%2C whole genome shotgun sequence.,Annotation was added by the NCBI Prokaryotic Genome Annotation Pipeline (released 2013). Information about the Pipeline can be found here: https://www.ncbi.nlm.nih.gov/genome/annotation_prok/ ##Genome-Assembly-Data-START## Assembly Date :: 2016 Assembly Method :: SOAPdenovo v. 2 Genome Representation :: Full Expected Final Version :: Yes Genome Coverage :: 1000.0x Sequencing Technology :: Illumina HiSeq ##Genome-Assembly-Data-END## ##Genome-Annotation-Data-START## Annotation Provider :: NCBI Annotation Date :: 03/14/2016 17:54:59 Annotation Pipeline :: NCBI Prokaryotic Genome Annotation Pipeline Annotation Method :: Best-placed reference protein set,GeneMarkS+ Annotation Software revision :: 3.1 Features Annotated :: Gene,CDS,rRNA,tRNA,ncRNA,repeat_region Genes (total) :: 1,330 CDS (total) :: 1,284 Genes (coding) :: 1,245 CDS (coding) :: 1,245 Genes (RNA) :: 46 rRNAs :: 1,1 (16S,23S) complete rRNAs :: 1,1 (16S,23S) tRNAs :: 40 ncRNAs :: 4 Pseudo Genes (total) :: 39 Pseudo Genes (ambiguous residues) :: 0 of 39 Pseudo Genes (frameshifted) :: 2 of 39 Pseudo Genes (incomplete) :: 36 of 39 Pseudo Genes (internal stop) :: 2 of 39 Pseudo Genes (multiple problems) :: 1 of 39 ##Genome-Annotation-Data-END## ;collection_date=May-2013;comment1=Annotation was added by the NCBI Prokaryotic Genome Annotation Pipeline (released 2013). Information about the Pipeline can be found here: https://www.ncbi.nlm.nih.gov/genome/annotation_prok/ ##Genome-Assembly-Data-START## Assembly Date :: 2016 Assembly Method :: SOAPdenovo v. 2 Genome Representation :: Full Expected Final Version :: Yes Genome Coverage :: 1000.0x Sequencing Technology :: Illumina HiSeq ##Genome-Assembly-Data-END## ##Genome-Annotation-Data-START## Annotation Provider :: NCBI Annotation Date :: 03/14/2016 17:54:59 Annotation Pipeline :: NCBI Prokaryotic Genome Annotation Pipeline Annotation Method :: Best-placed reference protein set%3B GeneMarkS+ Annotation Software revision :: 3.1 Features Annotated :: Gene%3B CDS%3B rRNA%3B tRNA%3B ncRNA%3B repeat_region Genes (total) :: 1%2C330 CDS (total) :: 1%2C284 Genes (coding) :: 1%2C245 CDS (coding) :: 1%2C245 Genes (RNA) :: 46 rRNAs :: 1%2C 1 (16S%2C 23S) complete rRNAs :: 1%2C 1 (16S%2C 23S) tRNAs :: 40 ncRNAs :: 4 Pseudo Genes (total) :: 39 Pseudo Genes (ambiguous residues) :: 0 of 39 Pseudo Genes (frameshifted) :: 2 of 39 Pseudo Genes (incomplete) :: 36 of 39 Pseudo Genes (internal stop) :: 2 of 39 Pseudo Genes (multiple problems) :: 1 of 39 ##Genome-Annotation-Data-END## ;country=USA: Oswego%2C NY;date=10-MAR-2016;host=Trachelipus rathkei;isolation_source=Rice Creek Field Station;mol_type=genomic DNA;organism=Candidatus Rickettsiella isopodorum;strain=RCFS May 2013
335	GenBank	pseudogenic_exon	1	254	.	+	1	ID=A1D18_00015;Name=A1D18_00015;Note=incomplete%3B too short partial abutting assembly gap%3B missing start and stop%3B Derived by automated computational analysis using gene prediction method: GeneMarkS+.;codon_start=3;inference=COORDINATES: ab initio prediction:GeneMarkS+;product=hypothetical protein;pseudo=_no_value;transl_table=11
335	GenBank	pseudogene	1	254	.	+	1	ID=A1D18_00015.pseudogene;Alias=A1D18_00015;Name=A1D18_00015;pseudo=_no_value
337	GenBank	region	1	325	.	+	1	ID=unknown.region.2;Alias=unknown;Dbxref=taxon:1225476;Name=unknown;Note=Candidatus Rickettsiella isopodorum strain RCFS May 2013%2C whole genome shotgun sequence.,Annotation was added by the NCBI Prokaryotic Genome Annotation Pipeline (released 2013). Information about the Pipeline can be found here: https://www.ncbi.nlm.nih.gov/genome/annotation_prok/ ##Genome-Assembly-Data-START## Assembly Date :: 2016 Assembly Method :: SOAPdenovo v. 2 Genome Representation :: Full Expected Final Version :: Yes Genome Coverage :: 1000.0x Sequencing Technology :: Illumina HiSeq ##Genome-Assembly-Data-END## ##Genome-Annotation-Data-START## Annotation Provider :: NCBI Annotation Date :: 03/14/2016 17:54:59 Annotation Pipeline :: NCBI Prokaryotic Genome Annotation Pipeline Annotation Method :: Best-placed reference protein set,GeneMarkS+ Annotation Software revision :: 3.1 Features Annotated :: Gene,CDS,rRNA,tRNA,ncRNA,repeat_region Genes (total) :: 1,330 CDS (total) :: 1,284 Genes (coding) :: 1,245 CDS (coding) :: 1,245 Genes (RNA) :: 46 rRNAs :: 1,1 (16S,23S) complete rRNAs :: 1,1 (16S,23S) tRNAs :: 40 ncRNAs :: 4 Pseudo Genes (total) :: 39 Pseudo Genes (ambiguous residues) :: 0 of 39 Pseudo Genes (frameshifted) :: 2 of 39 Pseudo Genes (incomplete) :: 36 of 39 Pseudo Genes (internal stop) :: 2 of 39 Pseudo Genes (multiple problems) :: 1 of 39 ##Genome-Annotation-Data-END## ;collection_date=May-2013;comment1=Annotation was added by the NCBI Prokaryotic Genome Annotation Pipeline (released 2013). Information about the Pipeline can be found here: https://www.ncbi.nlm.nih.gov/genome/annotation_prok/ ##Genome-Assembly-Data-START## Assembly Date :: 2016 Assembly Method :: SOAPdenovo v. 2 Genome Representation :: Full Expected Final Version :: Yes Genome Coverage :: 1000.0x Sequencing Technology :: Illumina HiSeq ##Genome-Assembly-Data-END## ##Genome-Annotation-Data-START## Annotation Provider :: NCBI Annotation Date :: 03/14/2016 17:54:59 Annotation Pipeline :: NCBI Prokaryotic Genome Annotation Pipeline Annotation Method :: Best-placed reference protein set%3B GeneMarkS+ Annotation Software revision :: 3.1 Features Annotated :: Gene%3B CDS%3B rRNA%3B tRNA%3B ncRNA%3B repeat_region Genes (total) :: 1%2C330 CDS (total) :: 1%2C284 Genes (coding) :: 1%2C245 CDS (coding) :: 1%2C245 Genes (RNA) :: 46 rRNAs :: 1%2C 1 (16S%2C 23S) complete rRNAs :: 1%2C 1 (16S%2C 23S) tRNAs :: 40 ncRNAs :: 4 Pseudo Genes (total) :: 39 Pseudo Genes (ambiguous residues) :: 0 of 39 Pseudo Genes (frameshifted) :: 2 of 39 Pseudo Genes (incomplete) :: 36 of 39 Pseudo Genes (internal stop) :: 2 of 39 Pseudo Genes (multiple problems) :: 1 of 39 ##Genome-Annotation-Data-END## ;country=USA: Oswego%2C NY;date=10-MAR-2016;host=Trachelipus rathkei;isolation_source=Rice Creek Field Station;mol_type=genomic DNA;organism=Candidatus Rickettsiella isopodorum;strain=RCFS May 2013
339	GenBank	region	1	350	.	+	1	ID=unknown.region.3;Alias=unknown;Dbxref=taxon:1225476;Name=unknown;Note=Candidatus Rickettsiella isopodorum strain RCFS May 2013%2C whole genome shotgun sequence.,Annotation was added by the NCBI Prokaryotic Genome Annotation Pipeline (released 2013). Information about the Pipeline can be found here: https://www.ncbi.nlm.nih.gov/genome/annotation_prok/ ##Genome-Assembly-Data-START## Assembly Date :: 2016 Assembly Method :: SOAPdenovo v. 2 Genome Representation :: Full Expected Final Version :: Yes Genome Coverage :: 1000.0x Sequencing Technology :: Illumina HiSeq ##Genome-Assembly-Data-END## ##Genome-Annotation-Data-START## Annotation Provider :: NCBI Annotation Date :: 03/14/2016 17:54:59 Annotation Pipeline :: NCBI Prokaryotic Genome Annotation Pipeline Annotation Method :: Best-placed reference protein set,GeneMarkS+ Annotation Software revision :: 3.1 Features Annotated :: Gene,CDS,rRNA,tRNA,ncRNA,repeat_region Genes (total) :: 1,330 CDS (total) :: 1,284 Genes (coding) :: 1,245 CDS (coding) :: 1,245 Genes (RNA) :: 46 rRNAs :: 1,1 (16S,23S) complete rRNAs :: 1,1 (16S,23S) tRNAs :: 40 ncRNAs :: 4 Pseudo Genes (total) :: 39 Pseudo Genes (ambiguous residues) :: 0 of 39 Pseudo Genes (frameshifted) :: 2 of 39 Pseudo Genes (incomplete) :: 36 of 39 Pseudo Genes (internal stop) :: 2 of 39 Pseudo Genes (multiple problems) :: 1 of 39 ##Genome-Annotation-Data-END## ;collection_date=May-2013;comment1=Annotation was added by the NCBI Prokaryotic Genome Annotation Pipeline (released 2013). Information about the Pipeline can be found here: https://www.ncbi.nlm.nih.gov/genome/annotation_prok/ ##Genome-Assembly-Data-START## Assembly Date :: 2016 Assembly Method :: SOAPdenovo v. 2 Genome Representation :: Full Expected Final Version :: Yes Genome Coverage :: 1000.0x Sequencing Technology :: Illumina HiSeq ##Genome-Assembly-Data-END## ##Genome-Annotation-Data-START## Annotation Provider :: NCBI Annotation Date :: 03/14/2016 17:54:59 Annotation Pipeline :: NCBI Prokaryotic Genome Annotation Pipeline Annotation Method :: Best-placed reference protein set%3B GeneMarkS+ Annotation Software revision :: 3.1 Features Annotated :: Gene%3B CDS%3B rRNA%3B tRNA%3B ncRNA%3B repeat_region Genes (total) :: 1%2C330 CDS (total) :: 1%2C284 Genes (coding) :: 1%2C245 CDS (coding) :: 1%2C245 Genes (RNA) :: 46 rRNAs :: 1%2C 1 (16S%2C 23S) complete rRNAs :: 1%2C 1 (16S%2C 23S) tRNAs :: 40 ncRNAs :: 4 Pseudo Genes (total) :: 39 Pseudo Genes (ambiguous residues) :: 0 of 39 Pseudo Genes (frameshifted) :: 2 of 39 Pseudo Genes (incomplete) :: 36 of 39 Pseudo Genes (internal stop) :: 2 of 39 Pseudo Genes (multiple problems) :: 1 of 39 ##Genome-Annotation-Data-END## ;country=USA: Oswego%2C NY;date=10-MAR-2016;host=Trachelipus rathkei;isolation_source=Rice Creek Field Station;mol_type=genomic DNA;organism=Candidatus Rickettsiella isopodorum;strain=RCFS May 2013
339	GenBank	pseudogenic_exon	1	312	.	+	1	ID=A1D18_00020;Name=A1D18_00020;Note=incomplete%3B too short partial abutting assembly gap%3B missing start%3B Derived by automated computational analysis using gene prediction method: GeneMarkS+.;codon_start=1;inference=COORDINATES: ab initio prediction:GeneMarkS+;product=hypothetical protein;pseudo=_no_value;transl_table=11
339	GenBank	pseudogene	1	312	.	+	1	ID=A1D18_00020.pseudogene;Alias=A1D18_00020;Name=A1D18_00020;pseudo=_no_value
341	GenBank	region	1	361	.	+	1	ID=unknown.region.4;Alias=unknown;Dbxref=taxon:1225476;Name=unknown;Note=Candidatus Rickettsiella isopodorum strain RCFS May 2013%2C whole genome shotgun sequence.,Annotation was added by the NCBI Prokaryotic Genome Annotation Pipeline (released 2013). Information about the Pipeline can be found here: https://www.ncbi.nlm.nih.gov/genome/annotation_prok/ ##Genome-Assembly-Data-START## Assembly Date :: 2016 Assembly Method :: SOAPdenovo v. 2 Genome Representation :: Full Expected Final Version :: Yes Genome Coverage :: 1000.0x Sequencing Technology :: Illumina HiSeq ##Genome-Assembly-Data-END## ##Genome-Annotation-Data-START## Annotation Provider :: NCBI Annotation Date :: 03/14/2016 17:54:59 Annotation Pipeline :: NCBI Prokaryotic Genome Annotation Pipeline Annotation Method :: Best-placed reference protein set,GeneMarkS+ Annotation Software revision :: 3.1 Features Annotated :: Gene,CDS,rRNA,tRNA,ncRNA,repeat_region Genes (total) :: 1,330 CDS (total) :: 1,284 Genes (coding) :: 1,245 CDS (coding) :: 1,245 Genes (RNA) :: 46 rRNAs :: 1,1 (16S,23S) complete rRNAs :: 1,1 (16S,23S) tRNAs :: 40 ncRNAs :: 4 Pseudo Genes (total) :: 39 Pseudo Genes (ambiguous residues) :: 0 of 39 Pseudo Genes (frameshifted) :: 2 of 39 Pseudo Genes (incomplete) :: 36 of 39 Pseudo Genes (internal stop) :: 2 of 39 Pseudo Genes (multiple problems) :: 1 of 39 ##Genome-Annotation-Data-END## ;collection_date=May-2013;comment1=Annotation was added by the NCBI Prokaryotic Genome Annotation Pipeline (released 2013). Information about the Pipeline can be found here: https://www.ncbi.nlm.nih.gov/genome/annotation_prok/ ##Genome-Assembly-Data-START## Assembly Date :: 2016 Assembly Method :: SOAPdenovo v. 2 Genome Representation :: Full Expected Final Version :: Yes Genome Coverage :: 1000.0x Sequencing Technology :: Illumina HiSeq ##Genome-Assembly-Data-END## ##Genome-Annotation-Data-START## Annotation Provider :: NCBI Annotation Date :: 03/14/2016 17:54:59 Annotation Pipeline :: NCBI Prokaryotic Genome Annotation Pipeline Annotation Method :: Best-placed reference protein set%3B GeneMarkS+ Annotation Software revision :: 3.1 Features Annotated :: Gene%3B CDS%3B rRNA%3B tRNA%3B ncRNA%3B repeat_region Genes (total) :: 1%2C330 CDS (total) :: 1%2C284 Genes (coding) :: 1%2C245 CDS (coding) :: 1%2C245 Genes (RNA) :: 46 rRNAs :: 1%2C 1 (16S%2C 23S) complete rRNAs :: 1%2C 1 (16S%2C 23S) tRNAs :: 40 ncRNAs :: 4 Pseudo Genes (total) :: 39 Pseudo Genes (ambiguous residues) :: 0 of 39 Pseudo Genes (frameshifted) :: 2 of 39 Pseudo Genes (incomplete) :: 36 of 39 Pseudo Genes (internal stop) :: 2 of 39 Pseudo Genes (multiple problems) :: 1 of 39 ##Genome-Annotation-Data-END## ;country=USA: Oswego%2C NY;date=10-MAR-2016;host=Trachelipus rathkei;isolation_source=Rice Creek Field Station;mol_type=genomic DNA;organism=Candidatus Rickettsiella isopodorum;strain=RCFS May 2013
343	GenBank	region	1	362	.	+	1	ID=unknown.region.5;Alias=unknown;Dbxref=taxon:1225476;Name=unknown;Note=Candidatus Rickettsiella isopodorum strain RCFS May 2013%2C whole genome shotgun sequence.,Annotation was added by the NCBI Prokaryotic Genome Annotation Pipeline (released 2013). Information about the Pipeline can be found here: https://www.ncbi.nlm.nih.gov/genome/annotation_prok/ ##Genome-Assembly-Data-START## Assembly Date :: 2016 Assembly Method :: SOAPdenovo v. 2 Genome Representation :: Full Expected Final Version :: Yes Genome Coverage :: 1000.0x Sequencing Technology :: Illumina HiSeq ##Genome-Assembly-Data-END## ##Genome-Annotation-Data-START## Annotation Provider :: NCBI Annotation Date :: 03/14/2016 17:54:59 Annotation Pipeline :: NCBI Prokaryotic Genome Annotation Pipeline Annotation Method :: Best-placed reference protein set,GeneMarkS+ Annotation Software revision :: 3.1 Features Annotated :: Gene,CDS,rRNA,tRNA,ncRNA,repeat_region Genes (total) :: 1,330 CDS (total) :: 1,284 Genes (coding) :: 1,245 CDS (coding) :: 1,245 Genes (RNA) :: 46 rRNAs :: 1,1 (16S,23S) complete rRNAs :: 1,1 (16S,23S) tRNAs :: 40 ncRNAs :: 4 Pseudo Genes (total) :: 39 Pseudo Genes (ambiguous residues) :: 0 of 39 Pseudo Genes (frameshifted) :: 2 of 39 Pseudo Genes (incomplete) :: 36 of 39 Pseudo Genes (internal stop) :: 2 of 39 Pseudo Genes (multiple problems) :: 1 of 39 ##Genome-Annotation-Data-END## ;collection_date=May-2013;comment1=Annotation was added by the NCBI Prokaryotic Genome Annotation Pipeline (released 2013). Information about the Pipeline can be found here: https://www.ncbi.nlm.nih.gov/genome/annotation_prok/ ##Genome-Assembly-Data-START## Assembly Date :: 2016 Assembly Method :: SOAPdenovo v. 2 Genome Representation :: Full Expected Final Version :: Yes Genome Coverage :: 1000.0x Sequencing Technology :: Illumina HiSeq ##Genome-Assembly-Data-END## ##Genome-Annotation-Data-START## Annotation Provider :: NCBI Annotation Date :: 03/14/2016 17:54:59 Annotation Pipeline :: NCBI Prokaryotic Genome Annotation Pipeline Annotation Method :: Best-placed reference protein set%3B GeneMarkS+ Annotation Software revision :: 3.1 Features Annotated :: Gene%3B CDS%3B rRNA%3B tRNA%3B ncRNA%3B repeat_region Genes (total) :: 1%2C330 CDS (total) :: 1%2C284 Genes (coding) :: 1%2C245 CDS (coding) :: 1%2C245 Genes (RNA) :: 46 rRNAs :: 1%2C 1 (16S%2C 23S) complete rRNAs :: 1%2C 1 (16S%2C 23S) tRNAs :: 40 ncRNAs :: 4 Pseudo Genes (total) :: 39 Pseudo Genes (ambiguous residues) :: 0 of 39 Pseudo Genes (frameshifted) :: 2 of 39 Pseudo Genes (incomplete) :: 36 of 39 Pseudo Genes (internal stop) :: 2 of 39 Pseudo Genes (multiple problems) :: 1 of 39 ##Genome-Annotation-Data-END## ;country=USA: Oswego%2C NY;date=10-MAR-2016;host=Trachelipus rathkei;isolation_source=Rice Creek Field Station;mol_type=genomic DNA;organism=Candidatus Rickettsiella isopodorum;strain=RCFS May 2013
345	GenBank	region	1	374	.	+	1	ID=unknown.region.6;Alias=unknown;Dbxref=taxon:1225476;Name=unknown;Note=Candidatus Rickettsiella isopodorum strain RCFS May 2013%2C whole genome shotgun sequence.,Annotation was added by the NCBI Prokaryotic Genome Annotation Pipeline (released 2013). Information about the Pipeline can be found here: https://www.ncbi.nlm.nih.gov/genome/annotation_prok/ ##Genome-Assembly-Data-START## Assembly Date :: 2016 Assembly Method :: SOAPdenovo v. 2 Genome Representation :: Full Expected Final Version :: Yes Genome Coverage :: 1000.0x Sequencing Technology :: Illumina HiSeq ##Genome-Assembly-Data-END## ##Genome-Annotation-Data-START## Annotation Provider :: NCBI Annotation Date :: 03/14/2016 17:54:59 Annotation Pipeline :: NCBI Prokaryotic Genome Annotation Pipeline Annotation Method :: Best-placed reference protein set,GeneMarkS+ Annotation Software revision :: 3.1 Features Annotated :: Gene,CDS,rRNA,tRNA,ncRNA,repeat_region Genes (total) :: 1,330 CDS (total) :: 1,284 Genes (coding) :: 1,245 CDS (coding) :: 1,245 Genes (RNA) :: 46 rRNAs :: 1,1 (16S,23S) complete rRNAs :: 1,1 (16S,23S) tRNAs :: 40 ncRNAs :: 4 Pseudo Genes (total) :: 39 Pseudo Genes (ambiguous residues) :: 0 of 39 Pseudo Genes (frameshifted) :: 2 of 39 Pseudo Genes (incomplete) :: 36 of 39 Pseudo Genes (internal stop) :: 2 of 39 Pseudo Genes (multiple problems) :: 1 of 39 ##Genome-Annotation-Data-END## ;collection_date=May-2013;comment1=Annotation was added by the NCBI Prokaryotic Genome Annotation Pipeline (released 2013). Information about the Pipeline can be found here: https://www.ncbi.nlm.nih.gov/genome/annotation_prok/ ##Genome-Assembly-Data-START## Assembly Date :: 2016 Assembly Method :: SOAPdenovo v. 2 Genome Representation :: Full Expected Final Version :: Yes Genome Coverage :: 1000.0x Sequencing Technology :: Illumina HiSeq ##Genome-Assembly-Data-END## ##Genome-Annotation-Data-START## Annotation Provider :: NCBI Annotation Date :: 03/14/2016 17:54:59 Annotation Pipeline :: NCBI Prokaryotic Genome Annotation Pipeline Annotation Method :: Best-placed reference protein set%3B GeneMarkS+ Annotation Software revision :: 3.1 Features Annotated :: Gene%3B CDS%3B rRNA%3B tRNA%3B ncRNA%3B repeat_region Genes (total) :: 1%2C330 CDS (total) :: 1%2C284 Genes (coding) :: 1%2C245 CDS (coding) :: 1%2C245 Genes (RNA) :: 46 rRNAs :: 1%2C 1 (16S%2C 23S) complete rRNAs :: 1%2C 1 (16S%2C 23S) tRNAs :: 40 ncRNAs :: 4 Pseudo Genes (total) :: 39 Pseudo Genes (ambiguous residues) :: 0 of 39 Pseudo Genes (frameshifted) :: 2 of 39 Pseudo Genes (incomplete) :: 36 of 39 Pseudo Genes (internal stop) :: 2 of 39 Pseudo Genes (multiple problems) :: 1 of 39 ##Genome-Annotation-Data-END## ;country=USA: Oswego%2C NY;date=10-MAR-2016;host=Trachelipus rathkei;isolation_source=Rice Creek Field Station;mol_type=genomic DNA;organism=Candidatus Rickettsiella isopodorum;strain=RCFS May 2013
345	GenBank	pseudogenic_exon	1	341	.	-	1	ID=A1D18_00025;Name=A1D18_00025;Note=incomplete%3B too short partial abutting assembly gap%3B missing stop%3B Derived by automated computational analysis using gene prediction method: GeneMarkS+.;codon_start=1;inference=COORDINATES: ab initio prediction:GeneMarkS+;product=hypothetical protein;pseudo=_no_value;transl_table=11
345	GenBank	pseudogene	1	341	.	-	1	ID=A1D18_00025.pseudogene;Alias=A1D18_00025;Name=A1D18_00025;pseudo=_no_value
347	GenBank	region	1	387	.	+	1	ID=unknown.region.7;Alias=unknown;Dbxref=taxon:1225476;Name=unknown;Note=Candidatus Rickettsiella isopodorum strain RCFS May 2013%2C whole genome shotgun sequence.,Annotation was added by the NCBI Prokaryotic Genome Annotation Pipeline (released 2013). Information about the Pipeline can be found here: https://www.ncbi.nlm.nih.gov/genome/annotation_prok/ ##Genome-Assembly-Data-START## Assembly Date :: 2016 Assembly Method :: SOAPdenovo v. 2 Genome Representation :: Full Expected Final Version :: Yes Genome Coverage :: 1000.0x Sequencing Technology :: Illumina HiSeq ##Genome-Assembly-Data-END## ##Genome-Annotation-Data-START## Annotation Provider :: NCBI Annotation Date :: 03/14/2016 17:54:59 Annotation Pipeline :: NCBI Prokaryotic Genome Annotation Pipeline Annotation Method :: Best-placed reference protein set,GeneMarkS+ Annotation Software revision :: 3.1 Features Annotated :: Gene,CDS,rRNA,tRNA,ncRNA,repeat_region Genes (total) :: 1,330 CDS (total) :: 1,284 Genes (coding) :: 1,245 CDS (coding) :: 1,245 Genes (RNA) :: 46 rRNAs :: 1,1 (16S,23S) complete rRNAs :: 1,1 (16S,23S) tRNAs :: 40 ncRNAs :: 4 Pseudo Genes (total) :: 39 Pseudo Genes (ambiguous residues) :: 0 of 39 Pseudo Genes (frameshifted) :: 2 of 39 Pseudo Genes (incomplete) :: 36 of 39 Pseudo Genes (internal stop) :: 2 of 39 Pseudo Genes (multiple problems) :: 1 of 39 ##Genome-Annotation-Data-END## ;collection_date=May-2013;comment1=Annotation was added by the NCBI Prokaryotic Genome Annotation Pipeline (released 2013). Information about the Pipeline can be found here: https://www.ncbi.nlm.nih.gov/genome/annotation_prok/ ##Genome-Assembly-Data-START## Assembly Date :: 2016 Assembly Method :: SOAPdenovo v. 2 Genome Representation :: Full Expected Final Version :: Yes Genome Coverage :: 1000.0x Sequencing Technology :: Illumina HiSeq ##Genome-Assembly-Data-END## ##Genome-Annotation-Data-START## Annotation Provider :: NCBI Annotation Date :: 03/14/2016 17:54:59 Annotation Pipeline :: NCBI Prokaryotic Genome Annotation Pipeline Annotation Method :: Best-placed reference protein set%3B GeneMarkS+ Annotation Software revision :: 3.1 Features Annotated :: Gene%3B CDS%3B rRNA%3B tRNA%3B ncRNA%3B repeat_region Genes (total) :: 1%2C330 CDS (total) :: 1%2C284 Genes (coding) :: 1%2C245 CDS (coding) :: 1%2C245 Genes (RNA) :: 46 rRNAs :: 1%2C 1 (16S%2C 23S) complete rRNAs :: 1%2C 1 (16S%2C 23S) tRNAs :: 40 ncRNAs :: 4 Pseudo Genes (total) :: 39 Pseudo Genes (ambiguous residues) :: 0 of 39 Pseudo Genes (frameshifted) :: 2 of 39 Pseudo Genes (incomplete) :: 36 of 39 Pseudo Genes (internal stop) :: 2 of 39 Pseudo Genes (multiple problems) :: 1 of 39 ##Genome-Annotation-Data-END## ;country=USA: Oswego%2C NY;date=10-MAR-2016;host=Trachelipus rathkei;isolation_source=Rice Creek Field Station;mol_type=genomic DNA;organism=Candidatus Rickettsiella isopodorum;strain=RCFS May 2013
347	GenBank	pseudogenic_exon	1	387	.	+	1	ID=A1D18_00030;Name=A1D18_00030;Note=incomplete%3B too short partial abutting assembly gap%3B missing start and stop%3B Derived by automated computational analysis using gene prediction method: GeneMarkS+.;codon_start=1;inference=COORDINATES: ab initio prediction:GeneMarkS+;product=hypothetical protein;pseudo=_no_value;transl_table=11
347	GenBank	pseudogene	1	387	.	+	1	ID=A1D18_00030.pseudogene;Alias=A1D18_00030;Name=A1D18_00030;pseudo=_no_value
349	GenBank	region	1	581	.	+	1	ID=unknown.region.8;Alias=unknown;Dbxref=taxon:1225476;Name=unknown;Note=Candidatus Rickettsiella isopodorum strain RCFS May 2013%2C whole genome shotgun sequence.,Annotation was added by the NCBI Prokaryotic Genome Annotation Pipeline (released 2013). Information about the Pipeline can be found here: https://www.ncbi.nlm.nih.gov/genome/annotation_prok/ ##Genome-Assembly-Data-START## Assembly Date :: 2016 Assembly Method :: SOAPdenovo v. 2 Genome Representation :: Full Expected Final Version :: Yes Genome Coverage :: 1000.0x Sequencing Technology :: Illumina HiSeq ##Genome-Assembly-Data-END## ##Genome-Annotation-Data-START## Annotation Provider :: NCBI Annotation Date :: 03/14/2016 17:54:59 Annotation Pipeline :: NCBI Prokaryotic Genome Annotation Pipeline Annotation Method :: Best-placed reference protein set,GeneMarkS+ Annotation Software revision :: 3.1 Features Annotated :: Gene,CDS,rRNA,tRNA,ncRNA,repeat_region Genes (total) :: 1,330 CDS (total) :: 1,284 Genes (coding) :: 1,245 CDS (coding) :: 1,245 Genes (RNA) :: 46 rRNAs :: 1,1 (16S,23S) complete rRNAs :: 1,1 (16S,23S) tRNAs :: 40 ncRNAs :: 4 Pseudo Genes (total) :: 39 Pseudo Genes (ambiguous residues) :: 0 of 39 Pseudo Genes (frameshifted) :: 2 of 39 Pseudo Genes (incomplete) :: 36 of 39 Pseudo Genes (internal stop) :: 2 of 39 Pseudo Genes (multiple problems) :: 1 of 39 ##Genome-Annotation-Data-END## ;collection_date=May-2013;comment1=Annotation was added by the NCBI Prokaryotic Genome Annotation Pipeline (released 2013). Information about the Pipeline can be found here: https://www.ncbi.nlm.nih.gov/genome/annotation_prok/ ##Genome-Assembly-Data-START## Assembly Date :: 2016 Assembly Method :: SOAPdenovo v. 2 Genome Representation :: Full Expected Final Version :: Yes Genome Coverage :: 1000.0x Sequencing Technology :: Illumina HiSeq ##Genome-Assembly-Data-END## ##Genome-Annotation-Data-START## Annotation Provider :: NCBI Annotation Date :: 03/14/2016 17:54:59 Annotation Pipeline :: NCBI Prokaryotic Genome Annotation Pipeline Annotation Method :: Best-placed reference protein set%3B GeneMarkS+ Annotation Software revision :: 3.1 Features Annotated :: Gene%3B CDS%3B rRNA%3B tRNA%3B ncRNA%3B repeat_region Genes (total) :: 1%2C330 CDS (total) :: 1%2C284 Genes (coding) :: 1%2C245 CDS (coding) :: 1%2C245 Genes (RNA) :: 46 rRNAs :: 1%2C 1 (16S%2C 23S) complete rRNAs :: 1%2C 1 (16S%2C 23S) tRNAs :: 40 ncRNAs :: 4 Pseudo Genes (total) :: 39 Pseudo Genes (ambiguous residues) :: 0 of 39 Pseudo Genes (frameshifted) :: 2 of 39 Pseudo Genes (incomplete) :: 36 of 39 Pseudo Genes (internal stop) :: 2 of 39 Pseudo Genes (multiple problems) :: 1 of 39 ##Genome-Annotation-Data-END## ;country=USA: Oswego%2C NY;date=10-MAR-2016;host=Trachelipus rathkei;isolation_source=Rice Creek Field Station;mol_type=genomic DNA;organism=Candidatus Rickettsiella isopodorum;strain=RCFS May 2013
349	GenBank	pseudogenic_exon	1	581	.	+	1	ID=A1D18_00035;Name=A1D18_00035;Note=incomplete%3B too short partial abutting assembly gap%3B missing start and stop%3B Derived by automated computational analysis using gene prediction method: GeneMarkS+.;codon_start=1;inference=COORDINATES: ab initio prediction:GeneMarkS+;product=hypothetical protein;pseudo=_no_value;transl_table=11
349	GenBank	pseudogene	1	581	.	+	1	ID=A1D18_00035.pseudogene;Alias=A1D18_00035;Name=A1D18_00035;pseudo=_no_value
331	GenBank	region	1	223	.	+	1	ID=unknown;Dbxref=taxon:1225476;Name=unknown;Note=Candidatus Rickettsiella isopodorum strain RCFS May 2013%2C whole genome shotgun sequence.,Annotation was added by the NCBI Prokaryotic Genome Annotation Pipeline (released 2013). Information about the Pipeline can be found here: https://www.ncbi.nlm.nih.gov/genome/annotation_prok/ ##Genome-Assembly-Data-START## Assembly Date :: 2016 Assembly Method :: SOAPdenovo v. 2 Genome Representation :: Full Expected Final Version :: Yes Genome Coverage :: 1000.0x Sequencing Technology :: Illumina HiSeq ##Genome-Assembly-Data-END## ##Genome-Annotation-Data-START## Annotation Provider :: NCBI Annotation Date :: 03/14/2016 17:54:59 Annotation Pipeline :: NCBI Prokaryotic Genome Annotation Pipeline Annotation Method :: Best-placed reference protein set,GeneMarkS+ Annotation Software revision :: 3.1 Features Annotated :: Gene,CDS,rRNA,tRNA,ncRNA,repeat_region Genes (total) :: 1,330 CDS (total) :: 1,284 Genes (coding) :: 1,245 CDS (coding) :: 1,245 Genes (RNA) :: 46 rRNAs :: 1,1 (16S,23S) complete rRNAs :: 1,1 (16S,23S) tRNAs :: 40 ncRNAs :: 4 Pseudo Genes (total) :: 39 Pseudo Genes (ambiguous residues) :: 0 of 39 Pseudo Genes (frameshifted) :: 2 of 39 Pseudo Genes (incomplete) :: 36 of 39 Pseudo Genes (internal stop) :: 2 of 39 Pseudo Genes (multiple problems) :: 1 of 39 ##Genome-Annotation-Data-END## ;collection_date=May-2013;comment1=Annotation was added by the NCBI Prokaryotic Genome Annotation Pipeline (released 2013). Information about the Pipeline can be found here: https://www.ncbi.nlm.nih.gov/genome/annotation_prok/ ##Genome-Assembly-Data-START## Assembly Date :: 2016 Assembly Method :: SOAPdenovo v. 2 Genome Representation :: Full Expected Final Version :: Yes Genome Coverage :: 1000.0x Sequencing Technology :: Illumina HiSeq ##Genome-Assembly-Data-END## ##Genome-Annotation-Data-START## Annotation Provider :: NCBI Annotation Date :: 03/14/2016 17:54:59 Annotation Pipeline :: NCBI Prokaryotic Genome Annotation Pipeline Annotation Method :: Best-placed reference protein set%3B GeneMarkS+ Annotation Software revision :: 3.1 Features Annotated :: Gene%3B CDS%3B rRNA%3B tRNA%3B ncRNA%3B repeat_region Genes (total) :: 1%2C330 CDS (total) :: 1%2C284 Genes (coding) :: 1%2C245 CDS (coding) :: 1%2C245 Genes (RNA) :: 46 rRNAs :: 1%2C 1 (16S%2C 23S) complete rRNAs :: 1%2C 1 (16S%2C 23S) tRNAs :: 40 ncRNAs :: 4 Pseudo Genes (total) :: 39 Pseudo Genes (ambiguous residues) :: 0 of 39 Pseudo Genes (frameshifted) :: 2 of 39 Pseudo Genes (incomplete) :: 36 of 39 Pseudo Genes (internal stop) :: 2 of 39 Pseudo Genes (multiple problems) :: 1 of 39 ##Genome-Annotation-Data-END## ;country=USA: Oswego%2C NY;date=10-MAR-2016;host=Trachelipus rathkei;isolation_source=Rice Creek Field Station;mol_type=genomic DNA;organism=Candidatus Rickettsiella isopodorum;strain=RCFS May 2013
331	GenBank	pseudogenic_exon	1	223	.	+	1	ID=A1D18_00005;Name=A1D18_00005;Note=incomplete%3B too short partial abutting assembly gap%3B missing start and stop%3B Derived by automated computational analysis using gene prediction method: GeneMarkS+.;codon_start=2;inference=COORDINATES: ab initio prediction:GeneMarkS+;product=hypothetical protein;pseudo=_no_value;transl_table=11
331	GenBank	pseudogene	1	223	.	+	1	ID=A1D18_00005.pseudogene;Alias=A1D18_00005;Name=A1D18_00005;pseudo=_no_value
333	GenBank	region	1	223	.	+	1	ID=unknown.region;Alias=unknown;Dbxref=taxon:1225476;Name=unknown;Note=Candidatus Rickettsiella isopodorum strain RCFS May 2013%2C whole genome shotgun sequence.,Annotation was added by the NCBI Prokaryotic Genome Annotation Pipeline (released 2013). Information about the Pipeline can be found here: https://www.ncbi.nlm.nih.gov/genome/annotation_prok/ ##Genome-Assembly-Data-START## Assembly Date :: 2016 Assembly Method :: SOAPdenovo v. 2 Genome Representation :: Full Expected Final Version :: Yes Genome Coverage :: 1000.0x Sequencing Technology :: Illumina HiSeq ##Genome-Assembly-Data-END## ##Genome-Annotation-Data-START## Annotation Provider :: NCBI Annotation Date :: 03/14/2016 17:54:59 Annotation Pipeline :: NCBI Prokaryotic Genome Annotation Pipeline Annotation Method :: Best-placed reference protein set,GeneMarkS+ Annotation Software revision :: 3.1 Features Annotated :: Gene,CDS,rRNA,tRNA,ncRNA,repeat_region Genes (total) :: 1,330 CDS (total) :: 1,284 Genes (coding) :: 1,245 CDS (coding) :: 1,245 Genes (RNA) :: 46 rRNAs :: 1,1 (16S,23S) complete rRNAs :: 1,1 (16S,23S) tRNAs :: 40 ncRNAs :: 4 Pseudo Genes (total) :: 39 Pseudo Genes (ambiguous residues) :: 0 of 39 Pseudo Genes (frameshifted) :: 2 of 39 Pseudo Genes (incomplete) :: 36 of 39 Pseudo Genes (internal stop) :: 2 of 39 Pseudo Genes (multiple problems) :: 1 of 39 ##Genome-Annotation-Data-END## ;collection_date=May-2013;comment1=Annotation was added by the NCBI Prokaryotic Genome Annotation Pipeline (released 2013). Information about the Pipeline can be found here: https://www.ncbi.nlm.nih.gov/genome/annotation_prok/ ##Genome-Assembly-Data-START## Assembly Date :: 2016 Assembly Method :: SOAPdenovo v. 2 Genome Representation :: Full Expected Final Version :: Yes Genome Coverage :: 1000.0x Sequencing Technology :: Illumina HiSeq ##Genome-Assembly-Data-END## ##Genome-Annotation-Data-START## Annotation Provider :: NCBI Annotation Date :: 03/14/2016 17:54:59 Annotation Pipeline :: NCBI Prokaryotic Genome Annotation Pipeline Annotation Method :: Best-placed reference protein set%3B GeneMarkS+ Annotation Software revision :: 3.1 Features Annotated :: Gene%3B CDS%3B rRNA%3B tRNA%3B ncRNA%3B repeat_region Genes (total) :: 1%2C330 CDS (total) :: 1%2C284 Genes (coding) :: 1%2C245 CDS (coding) :: 1%2C245 Genes (RNA) :: 46 rRNAs :: 1%2C 1 (16S%2C 23S) complete rRNAs :: 1%2C 1 (16S%2C 23S) tRNAs :: 40 ncRNAs :: 4 Pseudo Genes (total) :: 39 Pseudo Genes (ambiguous residues) :: 0 of 39 Pseudo Genes (frameshifted) :: 2 of 39 Pseudo Genes (incomplete) :: 36 of 39 Pseudo Genes (internal stop) :: 2 of 39 Pseudo Genes (multiple problems) :: 1 of 39 ##Genome-Annotation-Data-END## ;country=USA: Oswego%2C NY;date=10-MAR-2016;host=Trachelipus rathkei;isolation_source=Rice Creek Field Station;mol_type=genomic DNA;organism=Candidatus Rickettsiella isopodorum;strain=RCFS May 2013
333	GenBank	pseudogenic_exon	1	223	.	+	1	ID=A1D18_00010;Name=A1D18_00010;Note=incomplete%3B too short partial abutting assembly gap%3B missing start and stop%3B Derived by automated computational analysis using gene prediction method: GeneMarkS+.;codon_start=2;inference=COORDINATES: ab initio prediction:GeneMarkS+;product=hypothetical protein;pseudo=_no_value;transl_table=11
333	GenBank	pseudogene	1	223	.	+	1	ID=A1D18_00010.pseudogene;Alias=A1D18_00010;Name=A1D18_00010;pseudo=_no_value
335	GenBank	region	1	254	.	+	1	ID=unknown.region.1;Alias=unknown;Dbxref=taxon:1225476;Name=unknown;Note=Candidatus Rickettsiella isopodorum strain RCFS May 2013%2C whole genome shotgun sequence.,Annotation was added by the NCBI Prokaryotic Genome Annotation Pipeline (released 2013). Information about the Pipeline can be found here: https://www.ncbi.nlm.nih.gov/genome/annotation_prok/ ##Genome-Assembly-Data-START## Assembly Date :: 2016 Assembly Method :: SOAPdenovo v. 2 Genome Representation :: Full Expected Final Version :: Yes Genome Coverage :: 1000.0x Sequencing Technology :: Illumina HiSeq ##Genome-Assembly-Data-END## ##Genome-Annotation-Data-START## Annotation Provider :: NCBI Annotation Date :: 03/14/2016 17:54:59 Annotation Pipeline :: NCBI Prokaryotic Genome Annotation Pipeline Annotation Method :: Best-placed reference protein set,GeneMarkS+ Annotation Software revision :: 3.1 Features Annotated :: Gene,CDS,rRNA,tRNA,ncRNA,repeat_region Genes (total) :: 1,330 CDS (total) :: 1,284 Genes (coding) :: 1,245 CDS (coding) :: 1,245 Genes (RNA) :: 46 rRNAs :: 1,1 (16S,23S) complete rRNAs :: 1,1 (16S,23S) tRNAs :: 40 ncRNAs :: 4 Pseudo Genes (total) :: 39 Pseudo Genes (ambiguous residues) :: 0 of 39 Pseudo Genes (frameshifted) :: 2 of 39 Pseudo Genes (incomplete) :: 36 of 39 Pseudo Genes (internal stop) :: 2 of 39 Pseudo Genes (multiple problems) :: 1 of 39 ##Genome-Annotation-Data-END## ;collection_date=May-2013;comment1=Annotation was added by the NCBI Prokaryotic Genome Annotation Pipeline (released 2013). Information about the Pipeline can be found here: https://www.ncbi.nlm.nih.gov/genome/annotation_prok/ ##Genome-Assembly-Data-START## Assembly Date :: 2016 Assembly Method :: SOAPdenovo v. 2 Genome Representation :: Full Expected Final Version :: Yes Genome Coverage :: 1000.0x Sequencing Technology :: Illumina HiSeq ##Genome-Assembly-Data-END## ##Genome-Annotation-Data-START## Annotation Provider :: NCBI Annotation Date :: 03/14/2016 17:54:59 Annotation Pipeline :: NCBI Prokaryotic Genome Annotation Pipeline Annotation Method :: Best-placed reference protein set%3B GeneMarkS+ Annotation Software revision :: 3.1 Features Annotated :: Gene%3B CDS%3B rRNA%3B tRNA%3B ncRNA%3B repeat_region Genes (total) :: 1%2C330 CDS (total) :: 1%2C284 Genes (coding) :: 1%2C245 CDS (coding) :: 1%2C245 Genes (RNA) :: 46 rRNAs :: 1%2C 1 (16S%2C 23S) complete rRNAs :: 1%2C 1 (16S%2C 23S) tRNAs :: 40 ncRNAs :: 4 Pseudo Genes (total) :: 39 Pseudo Genes (ambiguous residues) :: 0 of 39 Pseudo Genes (frameshifted) :: 2 of 39 Pseudo Genes (incomplete) :: 36 of 39 Pseudo Genes (internal stop) :: 2 of 39 Pseudo Genes (multiple problems) :: 1 of 39 ##Genome-Annotation-Data-END## ;country=USA: Oswego%2C NY;date=10-MAR-2016;host=Trachelipus rathkei;isolation_source=Rice Creek Field Station;mol_type=genomic DNA;organism=Candidatus Rickettsiella isopodorum;strain=RCFS May 2013
335	GenBank	pseudogenic_exon	1	254	.	+	1	ID=A1D18_00015;Name=A1D18_00015;Note=incomplete%3B too short partial abutting assembly gap%3B missing start and stop%3B Derived by automated computational analysis using gene prediction method: GeneMarkS+.;codon_start=3;inference=COORDINATES: ab initio prediction:GeneMarkS+;product=hypothetical protein;pseudo=_no_value;transl_table=11
335	GenBank	pseudogene	1	254	.	+	1	ID=A1D18_00015.pseudogene;Alias=A1D18_00015;Name=A1D18_00015;pseudo=_no_value
337	GenBank	region	1	325	.	+	1	ID=unknown.region.2;Alias=unknown;Dbxref=taxon:1225476;Name=unknown;Note=Candidatus Rickettsiella isopodorum strain RCFS May 2013%2C whole genome shotgun sequence.,Annotation was added by the NCBI Prokaryotic Genome Annotation Pipeline (released 2013). Information about the Pipeline can be found here: https://www.ncbi.nlm.nih.gov/genome/annotation_prok/ ##Genome-Assembly-Data-START## Assembly Date :: 2016 Assembly Method :: SOAPdenovo v. 2 Genome Representation :: Full Expected Final Version :: Yes Genome Coverage :: 1000.0x Sequencing Technology :: Illumina HiSeq ##Genome-Assembly-Data-END## ##Genome-Annotation-Data-START## Annotation Provider :: NCBI Annotation Date :: 03/14/2016 17:54:59 Annotation Pipeline :: NCBI Prokaryotic Genome Annotation Pipeline Annotation Method :: Best-placed reference protein set,GeneMarkS+ Annotation Software revision :: 3.1 Features Annotated :: Gene,CDS,rRNA,tRNA,ncRNA,repeat_region Genes (total) :: 1,330 CDS (total) :: 1,284 Genes (coding) :: 1,245 CDS (coding) :: 1,245 Genes (RNA) :: 46 rRNAs :: 1,1 (16S,23S) complete rRNAs :: 1,1 (16S,23S) tRNAs :: 40 ncRNAs :: 4 Pseudo Genes (total) :: 39 Pseudo Genes (ambiguous residues) :: 0 of 39 Pseudo Genes (frameshifted) :: 2 of 39 Pseudo Genes (incomplete) :: 36 of 39 Pseudo Genes (internal stop) :: 2 of 39 Pseudo Genes (multiple problems) :: 1 of 39 ##Genome-Annotation-Data-END## ;collection_date=May-2013;comment1=Annotation was added by the NCBI Prokaryotic Genome Annotation Pipeline (released 2013). Information about the Pipeline can be found here: https://www.ncbi.nlm.nih.gov/genome/annotation_prok/ ##Genome-Assembly-Data-START## Assembly Date :: 2016 Assembly Method :: SOAPdenovo v. 2 Genome Representation :: Full Expected Final Version :: Yes Genome Coverage :: 1000.0x Sequencing Technology :: Illumina HiSeq ##Genome-Assembly-Data-END## ##Genome-Annotation-Data-START## Annotation Provider :: NCBI Annotation Date :: 03/14/2016 17:54:59 Annotation Pipeline :: NCBI Prokaryotic Genome Annotation Pipeline Annotation Method :: Best-placed reference protein set%3B GeneMarkS+ Annotation Software revision :: 3.1 Features Annotated :: Gene%3B CDS%3B rRNA%3B tRNA%3B ncRNA%3B repeat_region Genes (total) :: 1%2C330 CDS (total) :: 1%2C284 Genes (coding) :: 1%2C245 CDS (coding) :: 1%2C245 Genes (RNA) :: 46 rRNAs :: 1%2C 1 (16S%2C 23S) complete rRNAs :: 1%2C 1 (16S%2C 23S) tRNAs :: 40 ncRNAs :: 4 Pseudo Genes (total) :: 39 Pseudo Genes (ambiguous residues) :: 0 of 39 Pseudo Genes (frameshifted) :: 2 of 39 Pseudo Genes (incomplete) :: 36 of 39 Pseudo Genes (internal stop) :: 2 of 39 Pseudo Genes (multiple problems) :: 1 of 39 ##Genome-Annotation-Data-END## ;country=USA: Oswego%2C NY;date=10-MAR-2016;host=Trachelipus rathkei;isolation_source=Rice Creek Field Station;mol_type=genomic DNA;organism=Candidatus Rickettsiella isopodorum;strain=RCFS May 2013
339	GenBank	region	1	350	.	+	1	ID=unknown.region.3;Alias=unknown;Dbxref=taxon:1225476;Name=unknown;Note=Candidatus Rickettsiella isopodorum strain RCFS May 2013%2C whole genome shotgun sequence.,Annotation was added by the NCBI Prokaryotic Genome Annotation Pipeline (released 2013). Information about the Pipeline can be found here: https://www.ncbi.nlm.nih.gov/genome/annotation_prok/ ##Genome-Assembly-Data-START## Assembly Date :: 2016 Assembly Method :: SOAPdenovo v. 2 Genome Representation :: Full Expected Final Version :: Yes Genome Coverage :: 1000.0x Sequencing Technology :: Illumina HiSeq ##Genome-Assembly-Data-END## ##Genome-Annotation-Data-START## Annotation Provider :: NCBI Annotation Date :: 03/14/2016 17:54:59 Annotation Pipeline :: NCBI Prokaryotic Genome Annotation Pipeline Annotation Method :: Best-placed reference protein set,GeneMarkS+ Annotation Software revision :: 3.1 Features Annotated :: Gene,CDS,rRNA,tRNA,ncRNA,repeat_region Genes (total) :: 1,330 CDS (total) :: 1,284 Genes (coding) :: 1,245 CDS (coding) :: 1,245 Genes (RNA) :: 46 rRNAs :: 1,1 (16S,23S) complete rRNAs :: 1,1 (16S,23S) tRNAs :: 40 ncRNAs :: 4 Pseudo Genes (total) :: 39 Pseudo Genes (ambiguous residues) :: 0 of 39 Pseudo Genes (frameshifted) :: 2 of 39 Pseudo Genes (incomplete) :: 36 of 39 Pseudo Genes (internal stop) :: 2 of 39 Pseudo Genes (multiple problems) :: 1 of 39 ##Genome-Annotation-Data-END## ;collection_date=May-2013;comment1=Annotation was added by the NCBI Prokaryotic Genome Annotation Pipeline (released 2013). Information about the Pipeline can be found here: https://www.ncbi.nlm.nih.gov/genome/annotation_prok/ ##Genome-Assembly-Data-START## Assembly Date :: 2016 Assembly Method :: SOAPdenovo v. 2 Genome Representation :: Full Expected Final Version :: Yes Genome Coverage :: 1000.0x Sequencing Technology :: Illumina HiSeq ##Genome-Assembly-Data-END## ##Genome-Annotation-Data-START## Annotation Provider :: NCBI Annotation Date :: 03/14/2016 17:54:59 Annotation Pipeline :: NCBI Prokaryotic Genome Annotation Pipeline Annotation Method :: Best-placed reference protein set%3B GeneMarkS+ Annotation Software revision :: 3.1 Features Annotated :: Gene%3B CDS%3B rRNA%3B tRNA%3B ncRNA%3B repeat_region Genes (total) :: 1%2C330 CDS (total) :: 1%2C284 Genes (coding) :: 1%2C245 CDS (coding) :: 1%2C245 Genes (RNA) :: 46 rRNAs :: 1%2C 1 (16S%2C 23S) complete rRNAs :: 1%2C 1 (16S%2C 23S) tRNAs :: 40 ncRNAs :: 4 Pseudo Genes (total) :: 39 Pseudo Genes (ambiguous residues) :: 0 of 39 Pseudo Genes (frameshifted) :: 2 of 39 Pseudo Genes (incomplete) :: 36 of 39 Pseudo Genes (internal stop) :: 2 of 39 Pseudo Genes (multiple problems) :: 1 of 39 ##Genome-Annotation-Data-END## ;country=USA: Oswego%2C NY;date=10-MAR-2016;host=Trachelipus rathkei;isolation_source=Rice Creek Field Station;mol_type=genomic DNA;organism=Candidatus Rickettsiella isopodorum;strain=RCFS May 2013
339	GenBank	pseudogenic_exon	1	312	.	+	1	ID=A1D18_00020;Name=A1D18_00020;Note=incomplete%3B too short partial abutting assembly gap%3B missing start%3B Derived by automated computational analysis using gene prediction method: GeneMarkS+.;codon_start=1;inference=COORDINATES: ab initio prediction:GeneMarkS+;product=hypothetical protein;pseudo=_no_value;transl_table=11
339	GenBank	pseudogene	1	312	.	+	1	ID=A1D18_00020.pseudogene;Alias=A1D18_00020;Name=A1D18_00020;pseudo=_no_value
341	GenBank	region	1	361	.	+	1	ID=unknown.region.4;Alias=unknown;Dbxref=taxon:1225476;Name=unknown;Note=Candidatus Rickettsiella isopodorum strain RCFS May 2013%2C whole genome shotgun sequence.,Annotation was added by the NCBI Prokaryotic Genome Annotation Pipeline (released 2013). Information about the Pipeline can be found here: https://www.ncbi.nlm.nih.gov/genome/annotation_prok/ ##Genome-Assembly-Data-START## Assembly Date :: 2016 Assembly Method :: SOAPdenovo v. 2 Genome Representation :: Full Expected Final Version :: Yes Genome Coverage :: 1000.0x Sequencing Technology :: Illumina HiSeq ##Genome-Assembly-Data-END## ##Genome-Annotation-Data-START## Annotation Provider :: NCBI Annotation Date :: 03/14/2016 17:54:59 Annotation Pipeline :: NCBI Prokaryotic Genome Annotation Pipeline Annotation Method :: Best-placed reference protein set,GeneMarkS+ Annotation Software revision :: 3.1 Features Annotated :: Gene,CDS,rRNA,tRNA,ncRNA,repeat_region Genes (total) :: 1,330 CDS (total) :: 1,284 Genes (coding) :: 1,245 CDS (coding) :: 1,245 Genes (RNA) :: 46 rRNAs :: 1,1 (16S,23S) complete rRNAs :: 1,1 (16S,23S) tRNAs :: 40 ncRNAs :: 4 Pseudo Genes (total) :: 39 Pseudo Genes (ambiguous residues) :: 0 of 39 Pseudo Genes (frameshifted) :: 2 of 39 Pseudo Genes (incomplete) :: 36 of 39 Pseudo Genes (internal stop) :: 2 of 39 Pseudo Genes (multiple problems) :: 1 of 39 ##Genome-Annotation-Data-END## ;collection_date=May-2013;comment1=Annotation was added by the NCBI Prokaryotic Genome Annotation Pipeline (released 2013). Information about the Pipeline can be found here: https://www.ncbi.nlm.nih.gov/genome/annotation_prok/ ##Genome-Assembly-Data-START## Assembly Date :: 2016 Assembly Method :: SOAPdenovo v. 2 Genome Representation :: Full Expected Final Version :: Yes Genome Coverage :: 1000.0x Sequencing Technology :: Illumina HiSeq ##Genome-Assembly-Data-END## ##Genome-Annotation-Data-START## Annotation Provider :: NCBI Annotation Date :: 03/14/2016 17:54:59 Annotation Pipeline :: NCBI Prokaryotic Genome Annotation Pipeline Annotation Method :: Best-placed reference protein set%3B GeneMarkS+ Annotation Software revision :: 3.1 Features Annotated :: Gene%3B CDS%3B rRNA%3B tRNA%3B ncRNA%3B repeat_region Genes (total) :: 1%2C330 CDS (total) :: 1%2C284 Genes (coding) :: 1%2C245 CDS (coding) :: 1%2C245 Genes (RNA) :: 46 rRNAs :: 1%2C 1 (16S%2C 23S) complete rRNAs :: 1%2C 1 (16S%2C 23S) tRNAs :: 40 ncRNAs :: 4 Pseudo Genes (total) :: 39 Pseudo Genes (ambiguous residues) :: 0 of 39 Pseudo Genes (frameshifted) :: 2 of 39 Pseudo Genes (incomplete) :: 36 of 39 Pseudo Genes (internal stop) :: 2 of 39 Pseudo Genes (multiple problems) :: 1 of 39 ##Genome-Annotation-Data-END## ;country=USA: Oswego%2C NY;date=10-MAR-2016;host=Trachelipus rathkei;isolation_source=Rice Creek Field Station;mol_type=genomic DNA;organism=Candidatus Rickettsiella isopodorum;strain=RCFS May 2013
343	GenBank	region	1	362	.	+	1	ID=unknown.region.5;Alias=unknown;Dbxref=taxon:1225476;Name=unknown;Note=Candidatus Rickettsiella isopodorum strain RCFS May 2013%2C whole genome shotgun sequence.,Annotation was added by the NCBI Prokaryotic Genome Annotation Pipeline (released 2013). Information about the Pipeline can be found here: https://www.ncbi.nlm.nih.gov/genome/annotation_prok/ ##Genome-Assembly-Data-START## Assembly Date :: 2016 Assembly Method :: SOAPdenovo v. 2 Genome Representation :: Full Expected Final Version :: Yes Genome Coverage :: 1000.0x Sequencing Technology :: Illumina HiSeq ##Genome-Assembly-Data-END## ##Genome-Annotation-Data-START## Annotation Provider :: NCBI Annotation Date :: 03/14/2016 17:54:59 Annotation Pipeline :: NCBI Prokaryotic Genome Annotation Pipeline Annotation Method :: Best-placed reference protein set,GeneMarkS+ Annotation Software revision :: 3.1 Features Annotated :: Gene,CDS,rRNA,tRNA,ncRNA,repeat_region Genes (total) :: 1,330 CDS (total) :: 1,284 Genes (coding) :: 1,245 CDS (coding) :: 1,245 Genes (RNA) :: 46 rRNAs :: 1,1 (16S,23S) complete rRNAs :: 1,1 (16S,23S) tRNAs :: 40 ncRNAs :: 4 Pseudo Genes (total) :: 39 Pseudo Genes (ambiguous residues) :: 0 of 39 Pseudo Genes (frameshifted) :: 2 of 39 Pseudo Genes (incomplete) :: 36 of 39 Pseudo Genes (internal stop) :: 2 of 39 Pseudo Genes (multiple problems) :: 1 of 39 ##Genome-Annotation-Data-END## ;collection_date=May-2013;comment1=Annotation was added by the NCBI Prokaryotic Genome Annotation Pipeline (released 2013). Information about the Pipeline can be found here: https://www.ncbi.nlm.nih.gov/genome/annotation_prok/ ##Genome-Assembly-Data-START## Assembly Date :: 2016 Assembly Method :: SOAPdenovo v. 2 Genome Representation :: Full Expected Final Version :: Yes Genome Coverage :: 1000.0x Sequencing Technology :: Illumina HiSeq ##Genome-Assembly-Data-END## ##Genome-Annotation-Data-START## Annotation Provider :: NCBI Annotation Date :: 03/14/2016 17:54:59 Annotation Pipeline :: NCBI Prokaryotic Genome Annotation Pipeline Annotation Method :: Best-placed reference protein set%3B GeneMarkS+ Annotation Software revision :: 3.1 Features Annotated :: Gene%3B CDS%3B rRNA%3B tRNA%3B ncRNA%3B repeat_region Genes (total) :: 1%2C330 CDS (total) :: 1%2C284 Genes (coding) :: 1%2C245 CDS (coding) :: 1%2C245 Genes (RNA) :: 46 rRNAs :: 1%2C 1 (16S%2C 23S) complete rRNAs :: 1%2C 1 (16S%2C 23S) tRNAs :: 40 ncRNAs :: 4 Pseudo Genes (total) :: 39 Pseudo Genes (ambiguous residues) :: 0 of 39 Pseudo Genes (frameshifted) :: 2 of 39 Pseudo Genes (incomplete) :: 36 of 39 Pseudo Genes (internal stop) :: 2 of 39 Pseudo Genes (multiple problems) :: 1 of 39 ##Genome-Annotation-Data-END## ;country=USA: Oswego%2C NY;date=10-MAR-2016;host=Trachelipus rathkei;isolation_source=Rice Creek Field Station;mol_type=genomic DNA;organism=Candidatus Rickettsiella isopodorum;strain=RCFS May 2013
345	GenBank	region	1	374	.	+	1	ID=unknown.region.6;Alias=unknown;Dbxref=taxon:1225476;Name=unknown;Note=Candidatus Rickettsiella isopodorum strain RCFS May 2013%2C whole genome shotgun sequence.,Annotation was added by the NCBI Prokaryotic Genome Annotation Pipeline (released 2013). Information about the Pipeline can be found here: https://www.ncbi.nlm.nih.gov/genome/annotation_prok/ ##Genome-Assembly-Data-START## Assembly Date :: 2016 Assembly Method :: SOAPdenovo v. 2 Genome Representation :: Full Expected Final Version :: Yes Genome Coverage :: 1000.0x Sequencing Technology :: Illumina HiSeq ##Genome-Assembly-Data-END## ##Genome-Annotation-Data-START## Annotation Provider :: NCBI Annotation Date :: 03/14/2016 17:54:59 Annotation Pipeline :: NCBI Prokaryotic Genome Annotation Pipeline Annotation Method :: Best-placed reference protein set,GeneMarkS+ Annotation Software revision :: 3.1 Features Annotated :: Gene,CDS,rRNA,tRNA,ncRNA,repeat_region Genes (total) :: 1,330 CDS (total) :: 1,284 Genes (coding) :: 1,245 CDS (coding) :: 1,245 Genes (RNA) :: 46 rRNAs :: 1,1 (16S,23S) complete rRNAs :: 1,1 (16S,23S) tRNAs :: 40 ncRNAs :: 4 Pseudo Genes (total) :: 39 Pseudo Genes (ambiguous residues) :: 0 of 39 Pseudo Genes (frameshifted) :: 2 of 39 Pseudo Genes (incomplete) :: 36 of 39 Pseudo Genes (internal stop) :: 2 of 39 Pseudo Genes (multiple problems) :: 1 of 39 ##Genome-Annotation-Data-END## ;collection_date=May-2013;comment1=Annotation was added by the NCBI Prokaryotic Genome Annotation Pipeline (released 2013). Information about the Pipeline can be found here: https://www.ncbi.nlm.nih.gov/genome/annotation_prok/ ##Genome-Assembly-Data-START## Assembly Date :: 2016 Assembly Method :: SOAPdenovo v. 2 Genome Representation :: Full Expected Final Version :: Yes Genome Coverage :: 1000.0x Sequencing Technology :: Illumina HiSeq ##Genome-Assembly-Data-END## ##Genome-Annotation-Data-START## Annotation Provider :: NCBI Annotation Date :: 03/14/2016 17:54:59 Annotation Pipeline :: NCBI Prokaryotic Genome Annotation Pipeline Annotation Method :: Best-placed reference protein set%3B GeneMarkS+ Annotation Software revision :: 3.1 Features Annotated :: Gene%3B CDS%3B rRNA%3B tRNA%3B ncRNA%3B repeat_region Genes (total) :: 1%2C330 CDS (total) :: 1%2C284 Genes (coding) :: 1%2C245 CDS (coding) :: 1%2C245 Genes (RNA) :: 46 rRNAs :: 1%2C 1 (16S%2C 23S) complete rRNAs :: 1%2C 1 (16S%2C 23S) tRNAs :: 40 ncRNAs :: 4 Pseudo Genes (total) :: 39 Pseudo Genes (ambiguous residues) :: 0 of 39 Pseudo Genes (frameshifted) :: 2 of 39 Pseudo Genes (incomplete) :: 36 of 39 Pseudo Genes (internal stop) :: 2 of 39 Pseudo Genes (multiple problems) :: 1 of 39 ##Genome-Annotation-Data-END## ;country=USA: Oswego%2C NY;date=10-MAR-2016;host=Trachelipus rathkei;isolation_source=Rice Creek Field Station;mol_type=genomic DNA;organism=Candidatus Rickettsiella isopodorum;strain=RCFS May 2013
345	GenBank	pseudogenic_exon	1	341	.	-	1	ID=A1D18_00025;Name=A1D18_00025;Note=incomplete%3B too short partial abutting assembly gap%3B missing stop%3B Derived by automated computational analysis using gene prediction method: GeneMarkS+.;codon_start=1;inference=COORDINATES: ab initio prediction:GeneMarkS+;product=hypothetical protein;pseudo=_no_value;transl_table=11
345	GenBank	pseudogene	1	341	.	-	1	ID=A1D18_00025.pseudogene;Alias=A1D18_00025;Name=A1D18_00025;pseudo=_no_value
347	GenBank	region	1	387	.	+	1	ID=unknown.region.7;Alias=unknown;Dbxref=taxon:1225476;Name=unknown;Note=Candidatus Rickettsiella isopodorum strain RCFS May 2013%2C whole genome shotgun sequence.,Annotation was added by the NCBI Prokaryotic Genome Annotation Pipeline (released 2013). Information about the Pipeline can be found here: https://www.ncbi.nlm.nih.gov/genome/annotation_prok/ ##Genome-Assembly-Data-START## Assembly Date :: 2016 Assembly Method :: SOAPdenovo v. 2 Genome Representation :: Full Expected Final Version :: Yes Genome Coverage :: 1000.0x Sequencing Technology :: Illumina HiSeq ##Genome-Assembly-Data-END## ##Genome-Annotation-Data-START## Annotation Provider :: NCBI Annotation Date :: 03/14/2016 17:54:59 Annotation Pipeline :: NCBI Prokaryotic Genome Annotation Pipeline Annotation Method :: Best-placed reference protein set,GeneMarkS+ Annotation Software revision :: 3.1 Features Annotated :: Gene,CDS,rRNA,tRNA,ncRNA,repeat_region Genes (total) :: 1,330 CDS (total) :: 1,284 Genes (coding) :: 1,245 CDS (coding) :: 1,245 Genes (RNA) :: 46 rRNAs :: 1,1 (16S,23S) complete rRNAs :: 1,1 (16S,23S) tRNAs :: 40 ncRNAs :: 4 Pseudo Genes (total) :: 39 Pseudo Genes (ambiguous residues) :: 0 of 39 Pseudo Genes (frameshifted) :: 2 of 39 Pseudo Genes (incomplete) :: 36 of 39 Pseudo Genes (internal stop) :: 2 of 39 Pseudo Genes (multiple problems) :: 1 of 39 ##Genome-Annotation-Data-END## ;collection_date=May-2013;comment1=Annotation was added by the NCBI Prokaryotic Genome Annotation Pipeline (released 2013). Information about the Pipeline can be found here: https://www.ncbi.nlm.nih.gov/genome/annotation_prok/ ##Genome-Assembly-Data-START## Assembly Date :: 2016 Assembly Method :: SOAPdenovo v. 2 Genome Representation :: Full Expected Final Version :: Yes Genome Coverage :: 1000.0x Sequencing Technology :: Illumina HiSeq ##Genome-Assembly-Data-END## ##Genome-Annotation-Data-START## Annotation Provider :: NCBI Annotation Date :: 03/14/2016 17:54:59 Annotation Pipeline :: NCBI Prokaryotic Genome Annotation Pipeline Annotation Method :: Best-placed reference protein set%3B GeneMarkS+ Annotation Software revision :: 3.1 Features Annotated :: Gene%3B CDS%3B rRNA%3B tRNA%3B ncRNA%3B repeat_region Genes (total) :: 1%2C330 CDS (total) :: 1%2C284 Genes (coding) :: 1%2C245 CDS (coding) :: 1%2C245 Genes (RNA) :: 46 rRNAs :: 1%2C 1 (16S%2C 23S) complete rRNAs :: 1%2C 1 (16S%2C 23S) tRNAs :: 40 ncRNAs :: 4 Pseudo Genes (total) :: 39 Pseudo Genes (ambiguous residues) :: 0 of 39 Pseudo Genes (frameshifted) :: 2 of 39 Pseudo Genes (incomplete) :: 36 of 39 Pseudo Genes (internal stop) :: 2 of 39 Pseudo Genes (multiple problems) :: 1 of 39 ##Genome-Annotation-Data-END## ;country=USA: Oswego%2C NY;date=10-MAR-2016;host=Trachelipus rathkei;isolation_source=Rice Creek Field Station;mol_type=genomic DNA;organism=Candidatus Rickettsiella isopodorum;strain=RCFS May 2013
347	GenBank	pseudogenic_exon	1	387	.	+	1	ID=A1D18_00030;Name=A1D18_00030;Note=incomplete%3B too short partial abutting assembly gap%3B missing start and stop%3B Derived by automated computational analysis using gene prediction method: GeneMarkS+.;codon_start=1;inference=COORDINATES: ab initio prediction:GeneMarkS+;product=hypothetical protein;pseudo=_no_value;transl_table=11
347	GenBank	pseudogene	1	387	.	+	1	ID=A1D18_00030.pseudogene;Alias=A1D18_00030;Name=A1D18_00030;pseudo=_no_value
349	GenBank	region	1	581	.	+	1	ID=unknown.region.8;Alias=unknown;Dbxref=taxon:1225476;Name=unknown;Note=Candidatus Rickettsiella isopodorum strain RCFS May 2013%2C whole genome shotgun sequence.,Annotation was added by the NCBI Prokaryotic Genome Annotation Pipeline (released 2013). Information about the Pipeline can be found here: https://www.ncbi.nlm.nih.gov/genome/annotation_prok/ ##Genome-Assembly-Data-START## Assembly Date :: 2016 Assembly Method :: SOAPdenovo v. 2 Genome Representation :: Full Expected Final Version :: Yes Genome Coverage :: 1000.0x Sequencing Technology :: Illumina HiSeq ##Genome-Assembly-Data-END## ##Genome-Annotation-Data-START## Annotation Provider :: NCBI Annotation Date :: 03/14/2016 17:54:59 Annotation Pipeline :: NCBI Prokaryotic Genome Annotation Pipeline Annotation Method :: Best-placed reference protein set,GeneMarkS+ Annotation Software revision :: 3.1 Features Annotated :: Gene,CDS,rRNA,tRNA,ncRNA,repeat_region Genes (total) :: 1,330 CDS (total) :: 1,284 Genes (coding) :: 1,245 CDS (coding) :: 1,245 Genes (RNA) :: 46 rRNAs :: 1,1 (16S,23S) complete rRNAs :: 1,1 (16S,23S) tRNAs :: 40 ncRNAs :: 4 Pseudo Genes (total) :: 39 Pseudo Genes (ambiguous residues) :: 0 of 39 Pseudo Genes (frameshifted) :: 2 of 39 Pseudo Genes (incomplete) :: 36 of 39 Pseudo Genes (internal stop) :: 2 of 39 Pseudo Genes (multiple problems) :: 1 of 39 ##Genome-Annotation-Data-END## ;collection_date=May-2013;comment1=Annotation was added by the NCBI Prokaryotic Genome Annotation Pipeline (released 2013). Information about the Pipeline can be found here: https://www.ncbi.nlm.nih.gov/genome/annotation_prok/ ##Genome-Assembly-Data-START## Assembly Date :: 2016 Assembly Method :: SOAPdenovo v. 2 Genome Representation :: Full Expected Final Version :: Yes Genome Coverage :: 1000.0x Sequencing Technology :: Illumina HiSeq ##Genome-Assembly-Data-END## ##Genome-Annotation-Data-START## Annotation Provider :: NCBI Annotation Date :: 03/14/2016 17:54:59 Annotation Pipeline :: NCBI Prokaryotic Genome Annotation Pipeline Annotation Method :: Best-placed reference protein set%3B GeneMarkS+ Annotation Software revision :: 3.1 Features Annotated :: Gene%3B CDS%3B rRNA%3B tRNA%3B ncRNA%3B repeat_region Genes (total) :: 1%2C330 CDS (total) :: 1%2C284 Genes (coding) :: 1%2C245 CDS (coding) :: 1%2C245 Genes (RNA) :: 46 rRNAs :: 1%2C 1 (16S%2C 23S) complete rRNAs :: 1%2C 1 (16S%2C 23S) tRNAs :: 40 ncRNAs :: 4 Pseudo Genes (total) :: 39 Pseudo Genes (ambiguous residues) :: 0 of 39 Pseudo Genes (frameshifted) :: 2 of 39 Pseudo Genes (incomplete) :: 36 of 39 Pseudo Genes (internal stop) :: 2 of 39 Pseudo Genes (multiple problems) :: 1 of 39 ##Genome-Annotation-Data-END## ;country=USA: Oswego%2C NY;date=10-MAR-2016;host=Trachelipus rathkei;isolation_source=Rice Creek Field Station;mol_type=genomic DNA;organism=Candidatus Rickettsiella isopodorum;strain=RCFS May 2013
349	GenBank	pseudogenic_exon	1	581	.	+	1	ID=A1D18_00035;Name=A1D18_00035;Note=incomplete%3B too short partial abutting assembly gap%3B missing start and stop%3B Derived by automated computational analysis using gene prediction method: GeneMarkS+.;codon_start=1;inference=COORDINATES: ab initio prediction:GeneMarkS+;product=hypothetical protein;pseudo=_no_value;transl_table=11
349	GenBank	pseudogene	1	581	.	+	1	ID=A1D18_00035.pseudogene;Alias=A1D18_00035;Name=A1D18_00035;pseudo=_no_value
351	GenBank	region	1	667	.	+	1	ID=unknown.region.9;Alias=unknown;Dbxref=taxon:1225476;Name=unknown;Note=Candidatus Rickettsiella isopodorum strain RCFS May 2013%2C whole genome shotgun sequence.,Annotation was added by the NCBI Prokaryotic Genome Annotation Pipeline (released 2013). Information about the Pipeline can be found here: https://www.ncbi.nlm.nih.gov/genome/annotation_prok/ ##Genome-Assembly-Data-START## Assembly Date :: 2016 Assembly Method :: SOAPdenovo v. 2 Genome Representation :: Full Expected Final Version :: Yes Genome Coverage :: 1000.0x Sequencing Technology :: Illumina HiSeq ##Genome-Assembly-Data-END## ##Genome-Annotation-Data-START## Annotation Provider :: NCBI Annotation Date :: 03/14/2016 17:54:59 Annotation Pipeline :: NCBI Prokaryotic Genome Annotation Pipeline Annotation Method :: Best-placed reference protein set,GeneMarkS+ Annotation Software revision :: 3.1 Features Annotated :: Gene,CDS,rRNA,tRNA,ncRNA,repeat_region Genes (total) :: 1,330 CDS (total) :: 1,284 Genes (coding) :: 1,245 CDS (coding) :: 1,245 Genes (RNA) :: 46 rRNAs :: 1,1 (16S,23S) complete rRNAs :: 1,1 (16S,23S) tRNAs :: 40 ncRNAs :: 4 Pseudo Genes (total) :: 39 Pseudo Genes (ambiguous residues) :: 0 of 39 Pseudo Genes (frameshifted) :: 2 of 39 Pseudo Genes (incomplete) :: 36 of 39 Pseudo Genes (internal stop) :: 2 of 39 Pseudo Genes (multiple problems) :: 1 of 39 ##Genome-Annotation-Data-END## ;collection_date=May-2013;comment1=Annotation was added by the NCBI Prokaryotic Genome Annotation Pipeline (released 2013). Information about the Pipeline can be found here: https://www.ncbi.nlm.nih.gov/genome/annotation_prok/ ##Genome-Assembly-Data-START## Assembly Date :: 2016 Assembly Method :: SOAPdenovo v. 2 Genome Representation :: Full Expected Final Version :: Yes Genome Coverage :: 1000.0x Sequencing Technology :: Illumina HiSeq ##Genome-Assembly-Data-END## ##Genome-Annotation-Data-START## Annotation Provider :: NCBI Annotation Date :: 03/14/2016 17:54:59 Annotation Pipeline :: NCBI Prokaryotic Genome Annotation Pipeline Annotation Method :: Best-placed reference protein set%3B GeneMarkS+ Annotation Software revision :: 3.1 Features Annotated :: Gene%3B CDS%3B rRNA%3B tRNA%3B ncRNA%3B repeat_region Genes (total) :: 1%2C330 CDS (total) :: 1%2C284 Genes (coding) :: 1%2C245 CDS (coding) :: 1%2C245 Genes (RNA) :: 46 rRNAs :: 1%2C 1 (16S%2C 23S) complete rRNAs :: 1%2C 1 (16S%2C 23S) tRNAs :: 40 ncRNAs :: 4 Pseudo Genes (total) :: 39 Pseudo Genes (ambiguous residues) :: 0 of 39 Pseudo Genes (frameshifted) :: 2 of 39 Pseudo Genes (incomplete) :: 36 of 39 Pseudo Genes (internal stop) :: 2 of 39 Pseudo Genes (multiple problems) :: 1 of 39 ##Genome-Annotation-Data-END## ;country=USA: Oswego%2C NY;date=10-MAR-2016;host=Trachelipus rathkei;isolation_source=Rice Creek Field Station;mol_type=genomic DNA;organism=Candidatus Rickettsiella isopodorum;strain=RCFS May 2013
351	GenBank	pseudogenic_exon	1	667	.	+	1	ID=A1D18_00040;Name=A1D18_00040;Note=incomplete%3B too short partial abutting assembly gap%3B missing start and stop%3B Derived by automated computational analysis using gene prediction method: GeneMarkS+.;codon_start=1;inference=COORDINATES: ab initio prediction:GeneMarkS+;product=hypothetical protein;pseudo=_no_value;transl_table=11
351	GenBank	pseudogene	1	667	.	+	1	ID=A1D18_00040.pseudogene;Alias=A1D18_00040;Name=A1D18_00040;pseudo=_no_value
331	GenBank	region	1	223	.	+	1	ID=unknown;Dbxref=taxon:1225476;Name=unknown;Note=Candidatus Rickettsiella isopodorum strain RCFS May 2013%2C whole genome shotgun sequence.,Annotation was added by the NCBI Prokaryotic Genome Annotation Pipeline (released 2013). Information about the Pipeline can be found here: https://www.ncbi.nlm.nih.gov/genome/annotation_prok/ ##Genome-Assembly-Data-START## Assembly Date :: 2016 Assembly Method :: SOAPdenovo v. 2 Genome Representation :: Full Expected Final Version :: Yes Genome Coverage :: 1000.0x Sequencing Technology :: Illumina HiSeq ##Genome-Assembly-Data-END## ##Genome-Annotation-Data-START## Annotation Provider :: NCBI Annotation Date :: 03/14/2016 17:54:59 Annotation Pipeline :: NCBI Prokaryotic Genome Annotation Pipeline Annotation Method :: Best-placed reference protein set,GeneMarkS+ Annotation Software revision :: 3.1 Features Annotated :: Gene,CDS,rRNA,tRNA,ncRNA,repeat_region Genes (total) :: 1,330 CDS (total) :: 1,284 Genes (coding) :: 1,245 CDS (coding) :: 1,245 Genes (RNA) :: 46 rRNAs :: 1,1 (16S,23S) complete rRNAs :: 1,1 (16S,23S) tRNAs :: 40 ncRNAs :: 4 Pseudo Genes (total) :: 39 Pseudo Genes (ambiguous residues) :: 0 of 39 Pseudo Genes (frameshifted) :: 2 of 39 Pseudo Genes (incomplete) :: 36 of 39 Pseudo Genes (internal stop) :: 2 of 39 Pseudo Genes (multiple problems) :: 1 of 39 ##Genome-Annotation-Data-END## ;collection_date=May-2013;comment1=Annotation was added by the NCBI Prokaryotic Genome Annotation Pipeline (released 2013). Information about the Pipeline can be found here: https://www.ncbi.nlm.nih.gov/genome/annotation_prok/ ##Genome-Assembly-Data-START## Assembly Date :: 2016 Assembly Method :: SOAPdenovo v. 2 Genome Representation :: Full Expected Final Version :: Yes Genome Coverage :: 1000.0x Sequencing Technology :: Illumina HiSeq ##Genome-Assembly-Data-END## ##Genome-Annotation-Data-START## Annotation Provider :: NCBI Annotation Date :: 03/14/2016 17:54:59 Annotation Pipeline :: NCBI Prokaryotic Genome Annotation Pipeline Annotation Method :: Best-placed reference protein set%3B GeneMarkS+ Annotation Software revision :: 3.1 Features Annotated :: Gene%3B CDS%3B rRNA%3B tRNA%3B ncRNA%3B repeat_region Genes (total) :: 1%2C330 CDS (total) :: 1%2C284 Genes (coding) :: 1%2C245 CDS (coding) :: 1%2C245 Genes (RNA) :: 46 rRNAs :: 1%2C 1 (16S%2C 23S) complete rRNAs :: 1%2C 1 (16S%2C 23S) tRNAs :: 40 ncRNAs :: 4 Pseudo Genes (total) :: 39 Pseudo Genes (ambiguous residues) :: 0 of 39 Pseudo Genes (frameshifted) :: 2 of 39 Pseudo Genes (incomplete) :: 36 of 39 Pseudo Genes (internal stop) :: 2 of 39 Pseudo Genes (multiple problems) :: 1 of 39 ##Genome-Annotation-Data-END## ;country=USA: Oswego%2C NY;date=10-MAR-2016;host=Trachelipus rathkei;isolation_source=Rice Creek Field Station;mol_type=genomic DNA;organism=Candidatus Rickettsiella isopodorum;strain=RCFS May 2013
331	GenBank	pseudogenic_exon	1	223	.	+	1	ID=A1D18_00005;Name=A1D18_00005;Note=incomplete%3B too short partial abutting assembly gap%3B missing start and stop%3B Derived by automated computational analysis using gene prediction method: GeneMarkS+.;codon_start=2;inference=COORDINATES: ab initio prediction:GeneMarkS+;product=hypothetical protein;pseudo=_no_value;transl_table=11
331	GenBank	pseudogene	1	223	.	+	1	ID=A1D18_00005.pseudogene;Alias=A1D18_00005;Name=A1D18_00005;pseudo=_no_value
333	GenBank	region	1	223	.	+	1	ID=unknown.region;Alias=unknown;Dbxref=taxon:1225476;Name=unknown;Note=Candidatus Rickettsiella isopodorum strain RCFS May 2013%2C whole genome shotgun sequence.,Annotation was added by the NCBI Prokaryotic Genome Annotation Pipeline (released 2013). Information about the Pipeline can be found here: https://www.ncbi.nlm.nih.gov/genome/annotation_prok/ ##Genome-Assembly-Data-START## Assembly Date :: 2016 Assembly Method :: SOAPdenovo v. 2 Genome Representation :: Full Expected Final Version :: Yes Genome Coverage :: 1000.0x Sequencing Technology :: Illumina HiSeq ##Genome-Assembly-Data-END## ##Genome-Annotation-Data-START## Annotation Provider :: NCBI Annotation Date :: 03/14/2016 17:54:59 Annotation Pipeline :: NCBI Prokaryotic Genome Annotation Pipeline Annotation Method :: Best-placed reference protein set,GeneMarkS+ Annotation Software revision :: 3.1 Features Annotated :: Gene,CDS,rRNA,tRNA,ncRNA,repeat_region Genes (total) :: 1,330 CDS (total) :: 1,284 Genes (coding) :: 1,245 CDS (coding) :: 1,245 Genes (RNA) :: 46 rRNAs :: 1,1 (16S,23S) complete rRNAs :: 1,1 (16S,23S) tRNAs :: 40 ncRNAs :: 4 Pseudo Genes (total) :: 39 Pseudo Genes (ambiguous residues) :: 0 of 39 Pseudo Genes (frameshifted) :: 2 of 39 Pseudo Genes (incomplete) :: 36 of 39 Pseudo Genes (internal stop) :: 2 of 39 Pseudo Genes (multiple problems) :: 1 of 39 ##Genome-Annotation-Data-END## ;collection_date=May-2013;comment1=Annotation was added by the NCBI Prokaryotic Genome Annotation Pipeline (released 2013). Information about the Pipeline can be found here: https://www.ncbi.nlm.nih.gov/genome/annotation_prok/ ##Genome-Assembly-Data-START## Assembly Date :: 2016 Assembly Method :: SOAPdenovo v. 2 Genome Representation :: Full Expected Final Version :: Yes Genome Coverage :: 1000.0x Sequencing Technology :: Illumina HiSeq ##Genome-Assembly-Data-END## ##Genome-Annotation-Data-START## Annotation Provider :: NCBI Annotation Date :: 03/14/2016 17:54:59 Annotation Pipeline :: NCBI Prokaryotic Genome Annotation Pipeline Annotation Method :: Best-placed reference protein set%3B GeneMarkS+ Annotation Software revision :: 3.1 Features Annotated :: Gene%3B CDS%3B rRNA%3B tRNA%3B ncRNA%3B repeat_region Genes (total) :: 1%2C330 CDS (total) :: 1%2C284 Genes (coding) :: 1%2C245 CDS (coding) :: 1%2C245 Genes (RNA) :: 46 rRNAs :: 1%2C 1 (16S%2C 23S) complete rRNAs :: 1%2C 1 (16S%2C 23S) tRNAs :: 40 ncRNAs :: 4 Pseudo Genes (total) :: 39 Pseudo Genes (ambiguous residues) :: 0 of 39 Pseudo Genes (frameshifted) :: 2 of 39 Pseudo Genes (incomplete) :: 36 of 39 Pseudo Genes (internal stop) :: 2 of 39 Pseudo Genes (multiple problems) :: 1 of 39 ##Genome-Annotation-Data-END## ;country=USA: Oswego%2C NY;date=10-MAR-2016;host=Trachelipus rathkei;isolation_source=Rice Creek Field Station;mol_type=genomic DNA;organism=Candidatus Rickettsiella isopodorum;strain=RCFS May 2013
333	GenBank	pseudogenic_exon	1	223	.	+	1	ID=A1D18_00010;Name=A1D18_00010;Note=incomplete%3B too short partial abutting assembly gap%3B missing start and stop%3B Derived by automated computational analysis using gene prediction method: GeneMarkS+.;codon_start=2;inference=COORDINATES: ab initio prediction:GeneMarkS+;product=hypothetical protein;pseudo=_no_value;transl_table=11
333	GenBank	pseudogene	1	223	.	+	1	ID=A1D18_00010.pseudogene;Alias=A1D18_00010;Name=A1D18_00010;pseudo=_no_value
335	GenBank	region	1	254	.	+	1	ID=unknown.region.1;Alias=unknown;Dbxref=taxon:1225476;Name=unknown;Note=Candidatus Rickettsiella isopodorum strain RCFS May 2013%2C whole genome shotgun sequence.,Annotation was added by the NCBI Prokaryotic Genome Annotation Pipeline (released 2013). Information about the Pipeline can be found here: https://www.ncbi.nlm.nih.gov/genome/annotation_prok/ ##Genome-Assembly-Data-START## Assembly Date :: 2016 Assembly Method :: SOAPdenovo v. 2 Genome Representation :: Full Expected Final Version :: Yes Genome Coverage :: 1000.0x Sequencing Technology :: Illumina HiSeq ##Genome-Assembly-Data-END## ##Genome-Annotation-Data-START## Annotation Provider :: NCBI Annotation Date :: 03/14/2016 17:54:59 Annotation Pipeline :: NCBI Prokaryotic Genome Annotation Pipeline Annotation Method :: Best-placed reference protein set,GeneMarkS+ Annotation Software revision :: 3.1 Features Annotated :: Gene,CDS,rRNA,tRNA,ncRNA,repeat_region Genes (total) :: 1,330 CDS (total) :: 1,284 Genes (coding) :: 1,245 CDS (coding) :: 1,245 Genes (RNA) :: 46 rRNAs :: 1,1 (16S,23S) complete rRNAs :: 1,1 (16S,23S) tRNAs :: 40 ncRNAs :: 4 Pseudo Genes (total) :: 39 Pseudo Genes (ambiguous residues) :: 0 of 39 Pseudo Genes (frameshifted) :: 2 of 39 Pseudo Genes (incomplete) :: 36 of 39 Pseudo Genes (internal stop) :: 2 of 39 Pseudo Genes (multiple problems) :: 1 of 39 ##Genome-Annotation-Data-END## ;collection_date=May-2013;comment1=Annotation was added by the NCBI Prokaryotic Genome Annotation Pipeline (released 2013). Information about the Pipeline can be found here: https://www.ncbi.nlm.nih.gov/genome/annotation_prok/ ##Genome-Assembly-Data-START## Assembly Date :: 2016 Assembly Method :: SOAPdenovo v. 2 Genome Representation :: Full Expected Final Version :: Yes Genome Coverage :: 1000.0x Sequencing Technology :: Illumina HiSeq ##Genome-Assembly-Data-END## ##Genome-Annotation-Data-START## Annotation Provider :: NCBI Annotation Date :: 03/14/2016 17:54:59 Annotation Pipeline :: NCBI Prokaryotic Genome Annotation Pipeline Annotation Method :: Best-placed reference protein set%3B GeneMarkS+ Annotation Software revision :: 3.1 Features Annotated :: Gene%3B CDS%3B rRNA%3B tRNA%3B ncRNA%3B repeat_region Genes (total) :: 1%2C330 CDS (total) :: 1%2C284 Genes (coding) :: 1%2C245 CDS (coding) :: 1%2C245 Genes (RNA) :: 46 rRNAs :: 1%2C 1 (16S%2C 23S) complete rRNAs :: 1%2C 1 (16S%2C 23S) tRNAs :: 40 ncRNAs :: 4 Pseudo Genes (total) :: 39 Pseudo Genes (ambiguous residues) :: 0 of 39 Pseudo Genes (frameshifted) :: 2 of 39 Pseudo Genes (incomplete) :: 36 of 39 Pseudo Genes (internal stop) :: 2 of 39 Pseudo Genes (multiple problems) :: 1 of 39 ##Genome-Annotation-Data-END## ;country=USA: Oswego%2C NY;date=10-MAR-2016;host=Trachelipus rathkei;isolation_source=Rice Creek Field Station;mol_type=genomic DNA;organism=Candidatus Rickettsiella isopodorum;strain=RCFS May 2013
335	GenBank	pseudogenic_exon	1	254	.	+	1	ID=A1D18_00015;Name=A1D18_00015;Note=incomplete%3B too short partial abutting assembly gap%3B missing start and stop%3B Derived by automated computational analysis using gene prediction method: GeneMarkS+.;codon_start=3;inference=COORDINATES: ab initio prediction:GeneMarkS+;product=hypothetical protein;pseudo=_no_value;transl_table=11
335	GenBank	pseudogene	1	254	.	+	1	ID=A1D18_00015.pseudogene;Alias=A1D18_00015;Name=A1D18_00015;pseudo=_no_value
337	GenBank	region	1	325	.	+	1	ID=unknown.region.2;Alias=unknown;Dbxref=taxon:1225476;Name=unknown;Note=Candidatus Rickettsiella isopodorum strain RCFS May 2013%2C whole genome shotgun sequence.,Annotation was added by the NCBI Prokaryotic Genome Annotation Pipeline (released 2013). Information about the Pipeline can be found here: https://www.ncbi.nlm.nih.gov/genome/annotation_prok/ ##Genome-Assembly-Data-START## Assembly Date :: 2016 Assembly Method :: SOAPdenovo v. 2 Genome Representation :: Full Expected Final Version :: Yes Genome Coverage :: 1000.0x Sequencing Technology :: Illumina HiSeq ##Genome-Assembly-Data-END## ##Genome-Annotation-Data-START## Annotation Provider :: NCBI Annotation Date :: 03/14/2016 17:54:59 Annotation Pipeline :: NCBI Prokaryotic Genome Annotation Pipeline Annotation Method :: Best-placed reference protein set,GeneMarkS+ Annotation Software revision :: 3.1 Features Annotated :: Gene,CDS,rRNA,tRNA,ncRNA,repeat_region Genes (total) :: 1,330 CDS (total) :: 1,284 Genes (coding) :: 1,245 CDS (coding) :: 1,245 Genes (RNA) :: 46 rRNAs :: 1,1 (16S,23S) complete rRNAs :: 1,1 (16S,23S) tRNAs :: 40 ncRNAs :: 4 Pseudo Genes (total) :: 39 Pseudo Genes (ambiguous residues) :: 0 of 39 Pseudo Genes (frameshifted) :: 2 of 39 Pseudo Genes (incomplete) :: 36 of 39 Pseudo Genes (internal stop) :: 2 of 39 Pseudo Genes (multiple problems) :: 1 of 39 ##Genome-Annotation-Data-END## ;collection_date=May-2013;comment1=Annotation was added by the NCBI Prokaryotic Genome Annotation Pipeline (released 2013). Information about the Pipeline can be found here: https://www.ncbi.nlm.nih.gov/genome/annotation_prok/ ##Genome-Assembly-Data-START## Assembly Date :: 2016 Assembly Method :: SOAPdenovo v. 2 Genome Representation :: Full Expected Final Version :: Yes Genome Coverage :: 1000.0x Sequencing Technology :: Illumina HiSeq ##Genome-Assembly-Data-END## ##Genome-Annotation-Data-START## Annotation Provider :: NCBI Annotation Date :: 03/14/2016 17:54:59 Annotation Pipeline :: NCBI Prokaryotic Genome Annotation Pipeline Annotation Method :: Best-placed reference protein set%3B GeneMarkS+ Annotation Software revision :: 3.1 Features Annotated :: Gene%3B CDS%3B rRNA%3B tRNA%3B ncRNA%3B repeat_region Genes (total) :: 1%2C330 CDS (total) :: 1%2C284 Genes (coding) :: 1%2C245 CDS (coding) :: 1%2C245 Genes (RNA) :: 46 rRNAs :: 1%2C 1 (16S%2C 23S) complete rRNAs :: 1%2C 1 (16S%2C 23S) tRNAs :: 40 ncRNAs :: 4 Pseudo Genes (total) :: 39 Pseudo Genes (ambiguous residues) :: 0 of 39 Pseudo Genes (frameshifted) :: 2 of 39 Pseudo Genes (incomplete) :: 36 of 39 Pseudo Genes (internal stop) :: 2 of 39 Pseudo Genes (multiple problems) :: 1 of 39 ##Genome-Annotation-Data-END## ;country=USA: Oswego%2C NY;date=10-MAR-2016;host=Trachelipus rathkei;isolation_source=Rice Creek Field Station;mol_type=genomic DNA;organism=Candidatus Rickettsiella isopodorum;strain=RCFS May 2013
339	GenBank	region	1	350	.	+	1	ID=unknown.region.3;Alias=unknown;Dbxref=taxon:1225476;Name=unknown;Note=Candidatus Rickettsiella isopodorum strain RCFS May 2013%2C whole genome shotgun sequence.,Annotation was added by the NCBI Prokaryotic Genome Annotation Pipeline (released 2013). Information about the Pipeline can be found here: https://www.ncbi.nlm.nih.gov/genome/annotation_prok/ ##Genome-Assembly-Data-START## Assembly Date :: 2016 Assembly Method :: SOAPdenovo v. 2 Genome Representation :: Full Expected Final Version :: Yes Genome Coverage :: 1000.0x Sequencing Technology :: Illumina HiSeq ##Genome-Assembly-Data-END## ##Genome-Annotation-Data-START## Annotation Provider :: NCBI Annotation Date :: 03/14/2016 17:54:59 Annotation Pipeline :: NCBI Prokaryotic Genome Annotation Pipeline Annotation Method :: Best-placed reference protein set,GeneMarkS+ Annotation Software revision :: 3.1 Features Annotated :: Gene,CDS,rRNA,tRNA,ncRNA,repeat_region Genes (total) :: 1,330 CDS (total) :: 1,284 Genes (coding) :: 1,245 CDS (coding) :: 1,245 Genes (RNA) :: 46 rRNAs :: 1,1 (16S,23S) complete rRNAs :: 1,1 (16S,23S) tRNAs :: 40 ncRNAs :: 4 Pseudo Genes (total) :: 39 Pseudo Genes (ambiguous residues) :: 0 of 39 Pseudo Genes (frameshifted) :: 2 of 39 Pseudo Genes (incomplete) :: 36 of 39 Pseudo Genes (internal stop) :: 2 of 39 Pseudo Genes (multiple problems) :: 1 of 39 ##Genome-Annotation-Data-END## ;collection_date=May-2013;comment1=Annotation was added by the NCBI Prokaryotic Genome Annotation Pipeline (released 2013). Information about the Pipeline can be found here: https://www.ncbi.nlm.nih.gov/genome/annotation_prok/ ##Genome-Assembly-Data-START## Assembly Date :: 2016 Assembly Method :: SOAPdenovo v. 2 Genome Representation :: Full Expected Final Version :: Yes Genome Coverage :: 1000.0x Sequencing Technology :: Illumina HiSeq ##Genome-Assembly-Data-END## ##Genome-Annotation-Data-START## Annotation Provider :: NCBI Annotation Date :: 03/14/2016 17:54:59 Annotation Pipeline :: NCBI Prokaryotic Genome Annotation Pipeline Annotation Method :: Best-placed reference protein set%3B GeneMarkS+ Annotation Software revision :: 3.1 Features Annotated :: Gene%3B CDS%3B rRNA%3B tRNA%3B ncRNA%3B repeat_region Genes (total) :: 1%2C330 CDS (total) :: 1%2C284 Genes (coding) :: 1%2C245 CDS (coding) :: 1%2C245 Genes (RNA) :: 46 rRNAs :: 1%2C 1 (16S%2C 23S) complete rRNAs :: 1%2C 1 (16S%2C 23S) tRNAs :: 40 ncRNAs :: 4 Pseudo Genes (total) :: 39 Pseudo Genes (ambiguous residues) :: 0 of 39 Pseudo Genes (frameshifted) :: 2 of 39 Pseudo Genes (incomplete) :: 36 of 39 Pseudo Genes (internal stop) :: 2 of 39 Pseudo Genes (multiple problems) :: 1 of 39 ##Genome-Annotation-Data-END## ;country=USA: Oswego%2C NY;date=10-MAR-2016;host=Trachelipus rathkei;isolation_source=Rice Creek Field Station;mol_type=genomic DNA;organism=Candidatus Rickettsiella isopodorum;strain=RCFS May 2013
339	GenBank	pseudogenic_exon	1	312	.	+	1	ID=A1D18_00020;Name=A1D18_00020;Note=incomplete%3B too short partial abutting assembly gap%3B missing start%3B Derived by automated computational analysis using gene prediction method: GeneMarkS+.;codon_start=1;inference=COORDINATES: ab initio prediction:GeneMarkS+;product=hypothetical protein;pseudo=_no_value;transl_table=11
339	GenBank	pseudogene	1	312	.	+	1	ID=A1D18_00020.pseudogene;Alias=A1D18_00020;Name=A1D18_00020;pseudo=_no_value
341	GenBank	region	1	361	.	+	1	ID=unknown.region.4;Alias=unknown;Dbxref=taxon:1225476;Name=unknown;Note=Candidatus Rickettsiella isopodorum strain RCFS May 2013%2C whole genome shotgun sequence.,Annotation was added by the NCBI Prokaryotic Genome Annotation Pipeline (released 2013). Information about the Pipeline can be found here: https://www.ncbi.nlm.nih.gov/genome/annotation_prok/ ##Genome-Assembly-Data-START## Assembly Date :: 2016 Assembly Method :: SOAPdenovo v. 2 Genome Representation :: Full Expected Final Version :: Yes Genome Coverage :: 1000.0x Sequencing Technology :: Illumina HiSeq ##Genome-Assembly-Data-END## ##Genome-Annotation-Data-START## Annotation Provider :: NCBI Annotation Date :: 03/14/2016 17:54:59 Annotation Pipeline :: NCBI Prokaryotic Genome Annotation Pipeline Annotation Method :: Best-placed reference protein set,GeneMarkS+ Annotation Software revision :: 3.1 Features Annotated :: Gene,CDS,rRNA,tRNA,ncRNA,repeat_region Genes (total) :: 1,330 CDS (total) :: 1,284 Genes (coding) :: 1,245 CDS (coding) :: 1,245 Genes (RNA) :: 46 rRNAs :: 1,1 (16S,23S) complete rRNAs :: 1,1 (16S,23S) tRNAs :: 40 ncRNAs :: 4 Pseudo Genes (total) :: 39 Pseudo Genes (ambiguous residues) :: 0 of 39 Pseudo Genes (frameshifted) :: 2 of 39 Pseudo Genes (incomplete) :: 36 of 39 Pseudo Genes (internal stop) :: 2 of 39 Pseudo Genes (multiple problems) :: 1 of 39 ##Genome-Annotation-Data-END## ;collection_date=May-2013;comment1=Annotation was added by the NCBI Prokaryotic Genome Annotation Pipeline (released 2013). Information about the Pipeline can be found here: https://www.ncbi.nlm.nih.gov/genome/annotation_prok/ ##Genome-Assembly-Data-START## Assembly Date :: 2016 Assembly Method :: SOAPdenovo v. 2 Genome Representation :: Full Expected Final Version :: Yes Genome Coverage :: 1000.0x Sequencing Technology :: Illumina HiSeq ##Genome-Assembly-Data-END## ##Genome-Annotation-Data-START## Annotation Provider :: NCBI Annotation Date :: 03/14/2016 17:54:59 Annotation Pipeline :: NCBI Prokaryotic Genome Annotation Pipeline Annotation Method :: Best-placed reference protein set%3B GeneMarkS+ Annotation Software revision :: 3.1 Features Annotated :: Gene%3B CDS%3B rRNA%3B tRNA%3B ncRNA%3B repeat_region Genes (total) :: 1%2C330 CDS (total) :: 1%2C284 Genes (coding) :: 1%2C245 CDS (coding) :: 1%2C245 Genes (RNA) :: 46 rRNAs :: 1%2C 1 (16S%2C 23S) complete rRNAs :: 1%2C 1 (16S%2C 23S) tRNAs :: 40 ncRNAs :: 4 Pseudo Genes (total) :: 39 Pseudo Genes (ambiguous residues) :: 0 of 39 Pseudo Genes (frameshifted) :: 2 of 39 Pseudo Genes (incomplete) :: 36 of 39 Pseudo Genes (internal stop) :: 2 of 39 Pseudo Genes (multiple problems) :: 1 of 39 ##Genome-Annotation-Data-END## ;country=USA: Oswego%2C NY;date=10-MAR-2016;host=Trachelipus rathkei;isolation_source=Rice Creek Field Station;mol_type=genomic DNA;organism=Candidatus Rickettsiella isopodorum;strain=RCFS May 2013
343	GenBank	region	1	362	.	+	1	ID=unknown.region.5;Alias=unknown;Dbxref=taxon:1225476;Name=unknown;Note=Candidatus Rickettsiella isopodorum strain RCFS May 2013%2C whole genome shotgun sequence.,Annotation was added by the NCBI Prokaryotic Genome Annotation Pipeline (released 2013). Information about the Pipeline can be found here: https://www.ncbi.nlm.nih.gov/genome/annotation_prok/ ##Genome-Assembly-Data-START## Assembly Date :: 2016 Assembly Method :: SOAPdenovo v. 2 Genome Representation :: Full Expected Final Version :: Yes Genome Coverage :: 1000.0x Sequencing Technology :: Illumina HiSeq ##Genome-Assembly-Data-END## ##Genome-Annotation-Data-START## Annotation Provider :: NCBI Annotation Date :: 03/14/2016 17:54:59 Annotation Pipeline :: NCBI Prokaryotic Genome Annotation Pipeline Annotation Method :: Best-placed reference protein set,GeneMarkS+ Annotation Software revision :: 3.1 Features Annotated :: Gene,CDS,rRNA,tRNA,ncRNA,repeat_region Genes (total) :: 1,330 CDS (total) :: 1,284 Genes (coding) :: 1,245 CDS (coding) :: 1,245 Genes (RNA) :: 46 rRNAs :: 1,1 (16S,23S) complete rRNAs :: 1,1 (16S,23S) tRNAs :: 40 ncRNAs :: 4 Pseudo Genes (total) :: 39 Pseudo Genes (ambiguous residues) :: 0 of 39 Pseudo Genes (frameshifted) :: 2 of 39 Pseudo Genes (incomplete) :: 36 of 39 Pseudo Genes (internal stop) :: 2 of 39 Pseudo Genes (multiple problems) :: 1 of 39 ##Genome-Annotation-Data-END## ;collection_date=May-2013;comment1=Annotation was added by the NCBI Prokaryotic Genome Annotation Pipeline (released 2013). Information about the Pipeline can be found here: https://www.ncbi.nlm.nih.gov/genome/annotation_prok/ ##Genome-Assembly-Data-START## Assembly Date :: 2016 Assembly Method :: SOAPdenovo v. 2 Genome Representation :: Full Expected Final Version :: Yes Genome Coverage :: 1000.0x Sequencing Technology :: Illumina HiSeq ##Genome-Assembly-Data-END## ##Genome-Annotation-Data-START## Annotation Provider :: NCBI Annotation Date :: 03/14/2016 17:54:59 Annotation Pipeline :: NCBI Prokaryotic Genome Annotation Pipeline Annotation Method :: Best-placed reference protein set%3B GeneMarkS+ Annotation Software revision :: 3.1 Features Annotated :: Gene%3B CDS%3B rRNA%3B tRNA%3B ncRNA%3B repeat_region Genes (total) :: 1%2C330 CDS (total) :: 1%2C284 Genes (coding) :: 1%2C245 CDS (coding) :: 1%2C245 Genes (RNA) :: 46 rRNAs :: 1%2C 1 (16S%2C 23S) complete rRNAs :: 1%2C 1 (16S%2C 23S) tRNAs :: 40 ncRNAs :: 4 Pseudo Genes (total) :: 39 Pseudo Genes (ambiguous residues) :: 0 of 39 Pseudo Genes (frameshifted) :: 2 of 39 Pseudo Genes (incomplete) :: 36 of 39 Pseudo Genes (internal stop) :: 2 of 39 Pseudo Genes (multiple problems) :: 1 of 39 ##Genome-Annotation-Data-END## ;country=USA: Oswego%2C NY;date=10-MAR-2016;host=Trachelipus rathkei;isolation_source=Rice Creek Field Station;mol_type=genomic DNA;organism=Candidatus Rickettsiella isopodorum;strain=RCFS May 2013
345	GenBank	region	1	374	.	+	1	ID=unknown.region.6;Alias=unknown;Dbxref=taxon:1225476;Name=unknown;Note=Candidatus Rickettsiella isopodorum strain RCFS May 2013%2C whole genome shotgun sequence.,Annotation was added by the NCBI Prokaryotic Genome Annotation Pipeline (released 2013). Information about the Pipeline can be found here: https://www.ncbi.nlm.nih.gov/genome/annotation_prok/ ##Genome-Assembly-Data-START## Assembly Date :: 2016 Assembly Method :: SOAPdenovo v. 2 Genome Representation :: Full Expected Final Version :: Yes Genome Coverage :: 1000.0x Sequencing Technology :: Illumina HiSeq ##Genome-Assembly-Data-END## ##Genome-Annotation-Data-START## Annotation Provider :: NCBI Annotation Date :: 03/14/2016 17:54:59 Annotation Pipeline :: NCBI Prokaryotic Genome Annotation Pipeline Annotation Method :: Best-placed reference protein set,GeneMarkS+ Annotation Software revision :: 3.1 Features Annotated :: Gene,CDS,rRNA,tRNA,ncRNA,repeat_region Genes (total) :: 1,330 CDS (total) :: 1,284 Genes (coding) :: 1,245 CDS (coding) :: 1,245 Genes (RNA) :: 46 rRNAs :: 1,1 (16S,23S) complete rRNAs :: 1,1 (16S,23S) tRNAs :: 40 ncRNAs :: 4 Pseudo Genes (total) :: 39 Pseudo Genes (ambiguous residues) :: 0 of 39 Pseudo Genes (frameshifted) :: 2 of 39 Pseudo Genes (incomplete) :: 36 of 39 Pseudo Genes (internal stop) :: 2 of 39 Pseudo Genes (multiple problems) :: 1 of 39 ##Genome-Annotation-Data-END## ;collection_date=May-2013;comment1=Annotation was added by the NCBI Prokaryotic Genome Annotation Pipeline (released 2013). Information about the Pipeline can be found here: https://www.ncbi.nlm.nih.gov/genome/annotation_prok/ ##Genome-Assembly-Data-START## Assembly Date :: 2016 Assembly Method :: SOAPdenovo v. 2 Genome Representation :: Full Expected Final Version :: Yes Genome Coverage :: 1000.0x Sequencing Technology :: Illumina HiSeq ##Genome-Assembly-Data-END## ##Genome-Annotation-Data-START## Annotation Provider :: NCBI Annotation Date :: 03/14/2016 17:54:59 Annotation Pipeline :: NCBI Prokaryotic Genome Annotation Pipeline Annotation Method :: Best-placed reference protein set%3B GeneMarkS+ Annotation Software revision :: 3.1 Features Annotated :: Gene%3B CDS%3B rRNA%3B tRNA%3B ncRNA%3B repeat_region Genes (total) :: 1%2C330 CDS (total) :: 1%2C284 Genes (coding) :: 1%2C245 CDS (coding) :: 1%2C245 Genes (RNA) :: 46 rRNAs :: 1%2C 1 (16S%2C 23S) complete rRNAs :: 1%2C 1 (16S%2C 23S) tRNAs :: 40 ncRNAs :: 4 Pseudo Genes (total) :: 39 Pseudo Genes (ambiguous residues) :: 0 of 39 Pseudo Genes (frameshifted) :: 2 of 39 Pseudo Genes (incomplete) :: 36 of 39 Pseudo Genes (internal stop) :: 2 of 39 Pseudo Genes (multiple problems) :: 1 of 39 ##Genome-Annotation-Data-END## ;country=USA: Oswego%2C NY;date=10-MAR-2016;host=Trachelipus rathkei;isolation_source=Rice Creek Field Station;mol_type=genomic DNA;organism=Candidatus Rickettsiella isopodorum;strain=RCFS May 2013
345	GenBank	pseudogenic_exon	1	341	.	-	1	ID=A1D18_00025;Name=A1D18_00025;Note=incomplete%3B too short partial abutting assembly gap%3B missing stop%3B Derived by automated computational analysis using gene prediction method: GeneMarkS+.;codon_start=1;inference=COORDINATES: ab initio prediction:GeneMarkS+;product=hypothetical protein;pseudo=_no_value;transl_table=11
345	GenBank	pseudogene	1	341	.	-	1	ID=A1D18_00025.pseudogene;Alias=A1D18_00025;Name=A1D18_00025;pseudo=_no_value
347	GenBank	region	1	387	.	+	1	ID=unknown.region.7;Alias=unknown;Dbxref=taxon:1225476;Name=unknown;Note=Candidatus Rickettsiella isopodorum strain RCFS May 2013%2C whole genome shotgun sequence.,Annotation was added by the NCBI Prokaryotic Genome Annotation Pipeline (released 2013). Information about the Pipeline can be found here: https://www.ncbi.nlm.nih.gov/genome/annotation_prok/ ##Genome-Assembly-Data-START## Assembly Date :: 2016 Assembly Method :: SOAPdenovo v. 2 Genome Representation :: Full Expected Final Version :: Yes Genome Coverage :: 1000.0x Sequencing Technology :: Illumina HiSeq ##Genome-Assembly-Data-END## ##Genome-Annotation-Data-START## Annotation Provider :: NCBI Annotation Date :: 03/14/2016 17:54:59 Annotation Pipeline :: NCBI Prokaryotic Genome Annotation Pipeline Annotation Method :: Best-placed reference protein set,GeneMarkS+ Annotation Software revision :: 3.1 Features Annotated :: Gene,CDS,rRNA,tRNA,ncRNA,repeat_region Genes (total) :: 1,330 CDS (total) :: 1,284 Genes (coding) :: 1,245 CDS (coding) :: 1,245 Genes (RNA) :: 46 rRNAs :: 1,1 (16S,23S) complete rRNAs :: 1,1 (16S,23S) tRNAs :: 40 ncRNAs :: 4 Pseudo Genes (total) :: 39 Pseudo Genes (ambiguous residues) :: 0 of 39 Pseudo Genes (frameshifted) :: 2 of 39 Pseudo Genes (incomplete) :: 36 of 39 Pseudo Genes (internal stop) :: 2 of 39 Pseudo Genes (multiple problems) :: 1 of 39 ##Genome-Annotation-Data-END## ;collection_date=May-2013;comment1=Annotation was added by the NCBI Prokaryotic Genome Annotation Pipeline (released 2013). Information about the Pipeline can be found here: https://www.ncbi.nlm.nih.gov/genome/annotation_prok/ ##Genome-Assembly-Data-START## Assembly Date :: 2016 Assembly Method :: SOAPdenovo v. 2 Genome Representation :: Full Expected Final Version :: Yes Genome Coverage :: 1000.0x Sequencing Technology :: Illumina HiSeq ##Genome-Assembly-Data-END## ##Genome-Annotation-Data-START## Annotation Provider :: NCBI Annotation Date :: 03/14/2016 17:54:59 Annotation Pipeline :: NCBI Prokaryotic Genome Annotation Pipeline Annotation Method :: Best-placed reference protein set%3B GeneMarkS+ Annotation Software revision :: 3.1 Features Annotated :: Gene%3B CDS%3B rRNA%3B tRNA%3B ncRNA%3B repeat_region Genes (total) :: 1%2C330 CDS (total) :: 1%2C284 Genes (coding) :: 1%2C245 CDS (coding) :: 1%2C245 Genes (RNA) :: 46 rRNAs :: 1%2C 1 (16S%2C 23S) complete rRNAs :: 1%2C 1 (16S%2C 23S) tRNAs :: 40 ncRNAs :: 4 Pseudo Genes (total) :: 39 Pseudo Genes (ambiguous residues) :: 0 of 39 Pseudo Genes (frameshifted) :: 2 of 39 Pseudo Genes (incomplete) :: 36 of 39 Pseudo Genes (internal stop) :: 2 of 39 Pseudo Genes (multiple problems) :: 1 of 39 ##Genome-Annotation-Data-END## ;country=USA: Oswego%2C NY;date=10-MAR-2016;host=Trachelipus rathkei;isolation_source=Rice Creek Field Station;mol_type=genomic DNA;organism=Candidatus Rickettsiella isopodorum;strain=RCFS May 2013
347	GenBank	pseudogenic_exon	1	387	.	+	1	ID=A1D18_00030;Name=A1D18_00030;Note=incomplete%3B too short partial abutting assembly gap%3B missing start and stop%3B Derived by automated computational analysis using gene prediction method: GeneMarkS+.;codon_start=1;inference=COORDINATES: ab initio prediction:GeneMarkS+;product=hypothetical protein;pseudo=_no_value;transl_table=11
347	GenBank	pseudogene	1	387	.	+	1	ID=A1D18_00030.pseudogene;Alias=A1D18_00030;Name=A1D18_00030;pseudo=_no_value
349	GenBank	region	1	581	.	+	1	ID=unknown.region.8;Alias=unknown;Dbxref=taxon:1225476;Name=unknown;Note=Candidatus Rickettsiella isopodorum strain RCFS May 2013%2C whole genome shotgun sequence.,Annotation was added by the NCBI Prokaryotic Genome Annotation Pipeline (released 2013). Information about the Pipeline can be found here: https://www.ncbi.nlm.nih.gov/genome/annotation_prok/ ##Genome-Assembly-Data-START## Assembly Date :: 2016 Assembly Method :: SOAPdenovo v. 2 Genome Representation :: Full Expected Final Version :: Yes Genome Coverage :: 1000.0x Sequencing Technology :: Illumina HiSeq ##Genome-Assembly-Data-END## ##Genome-Annotation-Data-START## Annotation Provider :: NCBI Annotation Date :: 03/14/2016 17:54:59 Annotation Pipeline :: NCBI Prokaryotic Genome Annotation Pipeline Annotation Method :: Best-placed reference protein set,GeneMarkS+ Annotation Software revision :: 3.1 Features Annotated :: Gene,CDS,rRNA,tRNA,ncRNA,repeat_region Genes (total) :: 1,330 CDS (total) :: 1,284 Genes (coding) :: 1,245 CDS (coding) :: 1,245 Genes (RNA) :: 46 rRNAs :: 1,1 (16S,23S) complete rRNAs :: 1,1 (16S,23S) tRNAs :: 40 ncRNAs :: 4 Pseudo Genes (total) :: 39 Pseudo Genes (ambiguous residues) :: 0 of 39 Pseudo Genes (frameshifted) :: 2 of 39 Pseudo Genes (incomplete) :: 36 of 39 Pseudo Genes (internal stop) :: 2 of 39 Pseudo Genes (multiple problems) :: 1 of 39 ##Genome-Annotation-Data-END## ;collection_date=May-2013;comment1=Annotation was added by the NCBI Prokaryotic Genome Annotation Pipeline (released 2013). Information about the Pipeline can be found here: https://www.ncbi.nlm.nih.gov/genome/annotation_prok/ ##Genome-Assembly-Data-START## Assembly Date :: 2016 Assembly Method :: SOAPdenovo v. 2 Genome Representation :: Full Expected Final Version :: Yes Genome Coverage :: 1000.0x Sequencing Technology :: Illumina HiSeq ##Genome-Assembly-Data-END## ##Genome-Annotation-Data-START## Annotation Provider :: NCBI Annotation Date :: 03/14/2016 17:54:59 Annotation Pipeline :: NCBI Prokaryotic Genome Annotation Pipeline Annotation Method :: Best-placed reference protein set%3B GeneMarkS+ Annotation Software revision :: 3.1 Features Annotated :: Gene%3B CDS%3B rRNA%3B tRNA%3B ncRNA%3B repeat_region Genes (total) :: 1%2C330 CDS (total) :: 1%2C284 Genes (coding) :: 1%2C245 CDS (coding) :: 1%2C245 Genes (RNA) :: 46 rRNAs :: 1%2C 1 (16S%2C 23S) complete rRNAs :: 1%2C 1 (16S%2C 23S) tRNAs :: 40 ncRNAs :: 4 Pseudo Genes (total) :: 39 Pseudo Genes (ambiguous residues) :: 0 of 39 Pseudo Genes (frameshifted) :: 2 of 39 Pseudo Genes (incomplete) :: 36 of 39 Pseudo Genes (internal stop) :: 2 of 39 Pseudo Genes (multiple problems) :: 1 of 39 ##Genome-Annotation-Data-END## ;country=USA: Oswego%2C NY;date=10-MAR-2016;host=Trachelipus rathkei;isolation_source=Rice Creek Field Station;mol_type=genomic DNA;organism=Candidatus Rickettsiella isopodorum;strain=RCFS May 2013
349	GenBank	pseudogenic_exon	1	581	.	+	1	ID=A1D18_00035;Name=A1D18_00035;Note=incomplete%3B too short partial abutting assembly gap%3B missing start and stop%3B Derived by automated computational analysis using gene prediction method: GeneMarkS+.;codon_start=1;inference=COORDINATES: ab initio prediction:GeneMarkS+;product=hypothetical protein;pseudo=_no_value;transl_table=11
349	GenBank	pseudogene	1	581	.	+	1	ID=A1D18_00035.pseudogene;Alias=A1D18_00035;Name=A1D18_00035;pseudo=_no_value
351	GenBank	region	1	667	.	+	1	ID=unknown.region.9;Alias=unknown;Dbxref=taxon:1225476;Name=unknown;Note=Candidatus Rickettsiella isopodorum strain RCFS May 2013%2C whole genome shotgun sequence.,Annotation was added by the NCBI Prokaryotic Genome Annotation Pipeline (released 2013). Information about the Pipeline can be found here: https://www.ncbi.nlm.nih.gov/genome/annotation_prok/ ##Genome-Assembly-Data-START## Assembly Date :: 2016 Assembly Method :: SOAPdenovo v. 2 Genome Representation :: Full Expected Final Version :: Yes Genome Coverage :: 1000.0x Sequencing Technology :: Illumina HiSeq ##Genome-Assembly-Data-END## ##Genome-Annotation-Data-START## Annotation Provider :: NCBI Annotation Date :: 03/14/2016 17:54:59 Annotation Pipeline :: NCBI Prokaryotic Genome Annotation Pipeline Annotation Method :: Best-placed reference protein set,GeneMarkS+ Annotation Software revision :: 3.1 Features Annotated :: Gene,CDS,rRNA,tRNA,ncRNA,repeat_region Genes (total) :: 1,330 CDS (total) :: 1,284 Genes (coding) :: 1,245 CDS (coding) :: 1,245 Genes (RNA) :: 46 rRNAs :: 1,1 (16S,23S) complete rRNAs :: 1,1 (16S,23S) tRNAs :: 40 ncRNAs :: 4 Pseudo Genes (total) :: 39 Pseudo Genes (ambiguous residues) :: 0 of 39 Pseudo Genes (frameshifted) :: 2 of 39 Pseudo Genes (incomplete) :: 36 of 39 Pseudo Genes (internal stop) :: 2 of 39 Pseudo Genes (multiple problems) :: 1 of 39 ##Genome-Annotation-Data-END## ;collection_date=May-2013;comment1=Annotation was added by the NCBI Prokaryotic Genome Annotation Pipeline (released 2013). Information about the Pipeline can be found here: https://www.ncbi.nlm.nih.gov/genome/annotation_prok/ ##Genome-Assembly-Data-START## Assembly Date :: 2016 Assembly Method :: SOAPdenovo v. 2 Genome Representation :: Full Expected Final Version :: Yes Genome Coverage :: 1000.0x Sequencing Technology :: Illumina HiSeq ##Genome-Assembly-Data-END## ##Genome-Annotation-Data-START## Annotation Provider :: NCBI Annotation Date :: 03/14/2016 17:54:59 Annotation Pipeline :: NCBI Prokaryotic Genome Annotation Pipeline Annotation Method :: Best-placed reference protein set%3B GeneMarkS+ Annotation Software revision :: 3.1 Features Annotated :: Gene%3B CDS%3B rRNA%3B tRNA%3B ncRNA%3B repeat_region Genes (total) :: 1%2C330 CDS (total) :: 1%2C284 Genes (coding) :: 1%2C245 CDS (coding) :: 1%2C245 Genes (RNA) :: 46 rRNAs :: 1%2C 1 (16S%2C 23S) complete rRNAs :: 1%2C 1 (16S%2C 23S) tRNAs :: 40 ncRNAs :: 4 Pseudo Genes (total) :: 39 Pseudo Genes (ambiguous residues) :: 0 of 39 Pseudo Genes (frameshifted) :: 2 of 39 Pseudo Genes (incomplete) :: 36 of 39 Pseudo Genes (internal stop) :: 2 of 39 Pseudo Genes (multiple problems) :: 1 of 39 ##Genome-Annotation-Data-END## ;country=USA: Oswego%2C NY;date=10-MAR-2016;host=Trachelipus rathkei;isolation_source=Rice Creek Field Station;mol_type=genomic DNA;organism=Candidatus Rickettsiella isopodorum;strain=RCFS May 2013
351	GenBank	pseudogenic_exon	1	667	.	+	1	ID=A1D18_00040;Name=A1D18_00040;Note=incomplete%3B too short partial abutting assembly gap%3B missing start and stop%3B Derived by automated computational analysis using gene prediction method: GeneMarkS+.;codon_start=1;inference=COORDINATES: ab initio prediction:GeneMarkS+;product=hypothetical protein;pseudo=_no_value;transl_table=11
351	GenBank	pseudogene	1	667	.	+	1	ID=A1D18_00040.pseudogene;Alias=A1D18_00040;Name=A1D18_00040;pseudo=_no_value
353	GenBank	region	1	672	.	+	1	ID=unknown.region.10;Alias=unknown;Dbxref=taxon:1225476;Name=unknown;Note=Candidatus Rickettsiella isopodorum strain RCFS May 2013%2C whole genome shotgun sequence.,Annotation was added by the NCBI Prokaryotic Genome Annotation Pipeline (released 2013). Information about the Pipeline can be found here: https://www.ncbi.nlm.nih.gov/genome/annotation_prok/ ##Genome-Assembly-Data-START## Assembly Date :: 2016 Assembly Method :: SOAPdenovo v. 2 Genome Representation :: Full Expected Final Version :: Yes Genome Coverage :: 1000.0x Sequencing Technology :: Illumina HiSeq ##Genome-Assembly-Data-END## ##Genome-Annotation-Data-START## Annotation Provider :: NCBI Annotation Date :: 03/14/2016 17:54:59 Annotation Pipeline :: NCBI Prokaryotic Genome Annotation Pipeline Annotation Method :: Best-placed reference protein set,GeneMarkS+ Annotation Software revision :: 3.1 Features Annotated :: Gene,CDS,rRNA,tRNA,ncRNA,repeat_region Genes (total) :: 1,330 CDS (total) :: 1,284 Genes (coding) :: 1,245 CDS (coding) :: 1,245 Genes (RNA) :: 46 rRNAs :: 1,1 (16S,23S) complete rRNAs :: 1,1 (16S,23S) tRNAs :: 40 ncRNAs :: 4 Pseudo Genes (total) :: 39 Pseudo Genes (ambiguous residues) :: 0 of 39 Pseudo Genes (frameshifted) :: 2 of 39 Pseudo Genes (incomplete) :: 36 of 39 Pseudo Genes (internal stop) :: 2 of 39 Pseudo Genes (multiple problems) :: 1 of 39 ##Genome-Annotation-Data-END## ;collection_date=May-2013;comment1=Annotation was added by the NCBI Prokaryotic Genome Annotation Pipeline (released 2013). Information about the Pipeline can be found here: https://www.ncbi.nlm.nih.gov/genome/annotation_prok/ ##Genome-Assembly-Data-START## Assembly Date :: 2016 Assembly Method :: SOAPdenovo v. 2 Genome Representation :: Full Expected Final Version :: Yes Genome Coverage :: 1000.0x Sequencing Technology :: Illumina HiSeq ##Genome-Assembly-Data-END## ##Genome-Annotation-Data-START## Annotation Provider :: NCBI Annotation Date :: 03/14/2016 17:54:59 Annotation Pipeline :: NCBI Prokaryotic Genome Annotation Pipeline Annotation Method :: Best-placed reference protein set%3B GeneMarkS+ Annotation Software revision :: 3.1 Features Annotated :: Gene%3B CDS%3B rRNA%3B tRNA%3B ncRNA%3B repeat_region Genes (total) :: 1%2C330 CDS (total) :: 1%2C284 Genes (coding) :: 1%2C245 CDS (coding) :: 1%2C245 Genes (RNA) :: 46 rRNAs :: 1%2C 1 (16S%2C 23S) complete rRNAs :: 1%2C 1 (16S%2C 23S) tRNAs :: 40 ncRNAs :: 4 Pseudo Genes (total) :: 39 Pseudo Genes (ambiguous residues) :: 0 of 39 Pseudo Genes (frameshifted) :: 2 of 39 Pseudo Genes (incomplete) :: 36 of 39 Pseudo Genes (internal stop) :: 2 of 39 Pseudo Genes (multiple problems) :: 1 of 39 ##Genome-Annotation-Data-END## ;country=USA: Oswego%2C NY;date=10-MAR-2016;host=Trachelipus rathkei;isolation_source=Rice Creek Field Station;mol_type=genomic DNA;organism=Candidatus Rickettsiella isopodorum;strain=RCFS May 2013
353	GenBank	pseudogenic_exon	1	672	.	-	1	ID=A1D18_00045;Name=A1D18_00045;Note=incomplete%3B too short partial abutting assembly gap%3B missing start and stop%3B Derived by automated computational analysis using gene prediction method: GeneMarkS+.;codon_start=1;inference=COORDINATES: ab initio prediction:GeneMarkS+;product=hypothetical protein;pseudo=_no_value;transl_table=11
353	GenBank	pseudogene	1	672	.	-	1	ID=A1D18_00045.pseudogene;Alias=A1D18_00045;Name=A1D18_00045;pseudo=_no_value
331	GenBank	region	1	223	.	+	1	ID=unknown;Dbxref=taxon:1225476;Name=unknown;Note=Candidatus Rickettsiella isopodorum strain RCFS May 2013%2C whole genome shotgun sequence.,Annotation was added by the NCBI Prokaryotic Genome Annotation Pipeline (released 2013). Information about the Pipeline can be found here: https://www.ncbi.nlm.nih.gov/genome/annotation_prok/ ##Genome-Assembly-Data-START## Assembly Date :: 2016 Assembly Method :: SOAPdenovo v. 2 Genome Representation :: Full Expected Final Version :: Yes Genome Coverage :: 1000.0x Sequencing Technology :: Illumina HiSeq ##Genome-Assembly-Data-END## ##Genome-Annotation-Data-START## Annotation Provider :: NCBI Annotation Date :: 03/14/2016 17:54:59 Annotation Pipeline :: NCBI Prokaryotic Genome Annotation Pipeline Annotation Method :: Best-placed reference protein set,GeneMarkS+ Annotation Software revision :: 3.1 Features Annotated :: Gene,CDS,rRNA,tRNA,ncRNA,repeat_region Genes (total) :: 1,330 CDS (total) :: 1,284 Genes (coding) :: 1,245 CDS (coding) :: 1,245 Genes (RNA) :: 46 rRNAs :: 1,1 (16S,23S) complete rRNAs :: 1,1 (16S,23S) tRNAs :: 40 ncRNAs :: 4 Pseudo Genes (total) :: 39 Pseudo Genes (ambiguous residues) :: 0 of 39 Pseudo Genes (frameshifted) :: 2 of 39 Pseudo Genes (incomplete) :: 36 of 39 Pseudo Genes (internal stop) :: 2 of 39 Pseudo Genes (multiple problems) :: 1 of 39 ##Genome-Annotation-Data-END## ;collection_date=May-2013;comment1=Annotation was added by the NCBI Prokaryotic Genome Annotation Pipeline (released 2013). Information about the Pipeline can be found here: https://www.ncbi.nlm.nih.gov/genome/annotation_prok/ ##Genome-Assembly-Data-START## Assembly Date :: 2016 Assembly Method :: SOAPdenovo v. 2 Genome Representation :: Full Expected Final Version :: Yes Genome Coverage :: 1000.0x Sequencing Technology :: Illumina HiSeq ##Genome-Assembly-Data-END## ##Genome-Annotation-Data-START## Annotation Provider :: NCBI Annotation Date :: 03/14/2016 17:54:59 Annotation Pipeline :: NCBI Prokaryotic Genome Annotation Pipeline Annotation Method :: Best-placed reference protein set%3B GeneMarkS+ Annotation Software revision :: 3.1 Features Annotated :: Gene%3B CDS%3B rRNA%3B tRNA%3B ncRNA%3B repeat_region Genes (total) :: 1%2C330 CDS (total) :: 1%2C284 Genes (coding) :: 1%2C245 CDS (coding) :: 1%2C245 Genes (RNA) :: 46 rRNAs :: 1%2C 1 (16S%2C 23S) complete rRNAs :: 1%2C 1 (16S%2C 23S) tRNAs :: 40 ncRNAs :: 4 Pseudo Genes (total) :: 39 Pseudo Genes (ambiguous residues) :: 0 of 39 Pseudo Genes (frameshifted) :: 2 of 39 Pseudo Genes (incomplete) :: 36 of 39 Pseudo Genes (internal stop) :: 2 of 39 Pseudo Genes (multiple problems) :: 1 of 39 ##Genome-Annotation-Data-END## ;country=USA: Oswego%2C NY;date=10-MAR-2016;host=Trachelipus rathkei;isolation_source=Rice Creek Field Station;mol_type=genomic DNA;organism=Candidatus Rickettsiella isopodorum;strain=RCFS May 2013
331	GenBank	pseudogenic_exon	1	223	.	+	1	ID=A1D18_00005;Name=A1D18_00005;Note=incomplete%3B too short partial abutting assembly gap%3B missing start and stop%3B Derived by automated computational analysis using gene prediction method: GeneMarkS+.;codon_start=2;inference=COORDINATES: ab initio prediction:GeneMarkS+;product=hypothetical protein;pseudo=_no_value;transl_table=11
331	GenBank	pseudogene	1	223	.	+	1	ID=A1D18_00005.pseudogene;Alias=A1D18_00005;Name=A1D18_00005;pseudo=_no_value
333	GenBank	region	1	223	.	+	1	ID=unknown.region;Alias=unknown;Dbxref=taxon:1225476;Name=unknown;Note=Candidatus Rickettsiella isopodorum strain RCFS May 2013%2C whole genome shotgun sequence.,Annotation was added by the NCBI Prokaryotic Genome Annotation Pipeline (released 2013). Information about the Pipeline can be found here: https://www.ncbi.nlm.nih.gov/genome/annotation_prok/ ##Genome-Assembly-Data-START## Assembly Date :: 2016 Assembly Method :: SOAPdenovo v. 2 Genome Representation :: Full Expected Final Version :: Yes Genome Coverage :: 1000.0x Sequencing Technology :: Illumina HiSeq ##Genome-Assembly-Data-END## ##Genome-Annotation-Data-START## Annotation Provider :: NCBI Annotation Date :: 03/14/2016 17:54:59 Annotation Pipeline :: NCBI Prokaryotic Genome Annotation Pipeline Annotation Method :: Best-placed reference protein set,GeneMarkS+ Annotation Software revision :: 3.1 Features Annotated :: Gene,CDS,rRNA,tRNA,ncRNA,repeat_region Genes (total) :: 1,330 CDS (total) :: 1,284 Genes (coding) :: 1,245 CDS (coding) :: 1,245 Genes (RNA) :: 46 rRNAs :: 1,1 (16S,23S) complete rRNAs :: 1,1 (16S,23S) tRNAs :: 40 ncRNAs :: 4 Pseudo Genes (total) :: 39 Pseudo Genes (ambiguous residues) :: 0 of 39 Pseudo Genes (frameshifted) :: 2 of 39 Pseudo Genes (incomplete) :: 36 of 39 Pseudo Genes (internal stop) :: 2 of 39 Pseudo Genes (multiple problems) :: 1 of 39 ##Genome-Annotation-Data-END## ;collection_date=May-2013;comment1=Annotation was added by the NCBI Prokaryotic Genome Annotation Pipeline (released 2013). Information about the Pipeline can be found here: https://www.ncbi.nlm.nih.gov/genome/annotation_prok/ ##Genome-Assembly-Data-START## Assembly Date :: 2016 Assembly Method :: SOAPdenovo v. 2 Genome Representation :: Full Expected Final Version :: Yes Genome Coverage :: 1000.0x Sequencing Technology :: Illumina HiSeq ##Genome-Assembly-Data-END## ##Genome-Annotation-Data-START## Annotation Provider :: NCBI Annotation Date :: 03/14/2016 17:54:59 Annotation Pipeline :: NCBI Prokaryotic Genome Annotation Pipeline Annotation Method :: Best-placed reference protein set%3B GeneMarkS+ Annotation Software revision :: 3.1 Features Annotated :: Gene%3B CDS%3B rRNA%3B tRNA%3B ncRNA%3B repeat_region Genes (total) :: 1%2C330 CDS (total) :: 1%2C284 Genes (coding) :: 1%2C245 CDS (coding) :: 1%2C245 Genes (RNA) :: 46 rRNAs :: 1%2C 1 (16S%2C 23S) complete rRNAs :: 1%2C 1 (16S%2C 23S) tRNAs :: 40 ncRNAs :: 4 Pseudo Genes (total) :: 39 Pseudo Genes (ambiguous residues) :: 0 of 39 Pseudo Genes (frameshifted) :: 2 of 39 Pseudo Genes (incomplete) :: 36 of 39 Pseudo Genes (internal stop) :: 2 of 39 Pseudo Genes (multiple problems) :: 1 of 39 ##Genome-Annotation-Data-END## ;country=USA: Oswego%2C NY;date=10-MAR-2016;host=Trachelipus rathkei;isolation_source=Rice Creek Field Station;mol_type=genomic DNA;organism=Candidatus Rickettsiella isopodorum;strain=RCFS May 2013
333	GenBank	pseudogenic_exon	1	223	.	+	1	ID=A1D18_00010;Name=A1D18_00010;Note=incomplete%3B too short partial abutting assembly gap%3B missing start and stop%3B Derived by automated computational analysis using gene prediction method: GeneMarkS+.;codon_start=2;inference=COORDINATES: ab initio prediction:GeneMarkS+;product=hypothetical protein;pseudo=_no_value;transl_table=11
333	GenBank	pseudogene	1	223	.	+	1	ID=A1D18_00010.pseudogene;Alias=A1D18_00010;Name=A1D18_00010;pseudo=_no_value
335	GenBank	region	1	254	.	+	1	ID=unknown.region.1;Alias=unknown;Dbxref=taxon:1225476;Name=unknown;Note=Candidatus Rickettsiella isopodorum strain RCFS May 2013%2C whole genome shotgun sequence.,Annotation was added by the NCBI Prokaryotic Genome Annotation Pipeline (released 2013). Information about the Pipeline can be found here: https://www.ncbi.nlm.nih.gov/genome/annotation_prok/ ##Genome-Assembly-Data-START## Assembly Date :: 2016 Assembly Method :: SOAPdenovo v. 2 Genome Representation :: Full Expected Final Version :: Yes Genome Coverage :: 1000.0x Sequencing Technology :: Illumina HiSeq ##Genome-Assembly-Data-END## ##Genome-Annotation-Data-START## Annotation Provider :: NCBI Annotation Date :: 03/14/2016 17:54:59 Annotation Pipeline :: NCBI Prokaryotic Genome Annotation Pipeline Annotation Method :: Best-placed reference protein set,GeneMarkS+ Annotation Software revision :: 3.1 Features Annotated :: Gene,CDS,rRNA,tRNA,ncRNA,repeat_region Genes (total) :: 1,330 CDS (total) :: 1,284 Genes (coding) :: 1,245 CDS (coding) :: 1,245 Genes (RNA) :: 46 rRNAs :: 1,1 (16S,23S) complete rRNAs :: 1,1 (16S,23S) tRNAs :: 40 ncRNAs :: 4 Pseudo Genes (total) :: 39 Pseudo Genes (ambiguous residues) :: 0 of 39 Pseudo Genes (frameshifted) :: 2 of 39 Pseudo Genes (incomplete) :: 36 of 39 Pseudo Genes (internal stop) :: 2 of 39 Pseudo Genes (multiple problems) :: 1 of 39 ##Genome-Annotation-Data-END## ;collection_date=May-2013;comment1=Annotation was added by the NCBI Prokaryotic Genome Annotation Pipeline (released 2013). Information about the Pipeline can be found here: https://www.ncbi.nlm.nih.gov/genome/annotation_prok/ ##Genome-Assembly-Data-START## Assembly Date :: 2016 Assembly Method :: SOAPdenovo v. 2 Genome Representation :: Full Expected Final Version :: Yes Genome Coverage :: 1000.0x Sequencing Technology :: Illumina HiSeq ##Genome-Assembly-Data-END## ##Genome-Annotation-Data-START## Annotation Provider :: NCBI Annotation Date :: 03/14/2016 17:54:59 Annotation Pipeline :: NCBI Prokaryotic Genome Annotation Pipeline Annotation Method :: Best-placed reference protein set%3B GeneMarkS+ Annotation Software revision :: 3.1 Features Annotated :: Gene%3B CDS%3B rRNA%3B tRNA%3B ncRNA%3B repeat_region Genes (total) :: 1%2C330 CDS (total) :: 1%2C284 Genes (coding) :: 1%2C245 CDS (coding) :: 1%2C245 Genes (RNA) :: 46 rRNAs :: 1%2C 1 (16S%2C 23S) complete rRNAs :: 1%2C 1 (16S%2C 23S) tRNAs :: 40 ncRNAs :: 4 Pseudo Genes (total) :: 39 Pseudo Genes (ambiguous residues) :: 0 of 39 Pseudo Genes (frameshifted) :: 2 of 39 Pseudo Genes (incomplete) :: 36 of 39 Pseudo Genes (internal stop) :: 2 of 39 Pseudo Genes (multiple problems) :: 1 of 39 ##Genome-Annotation-Data-END## ;country=USA: Oswego%2C NY;date=10-MAR-2016;host=Trachelipus rathkei;isolation_source=Rice Creek Field Station;mol_type=genomic DNA;organism=Candidatus Rickettsiella isopodorum;strain=RCFS May 2013
335	GenBank	pseudogenic_exon	1	254	.	+	1	ID=A1D18_00015;Name=A1D18_00015;Note=incomplete%3B too short partial abutting assembly gap%3B missing start and stop%3B Derived by automated computational analysis using gene prediction method: GeneMarkS+.;codon_start=3;inference=COORDINATES: ab initio prediction:GeneMarkS+;product=hypothetical protein;pseudo=_no_value;transl_table=11
335	GenBank	pseudogene	1	254	.	+	1	ID=A1D18_00015.pseudogene;Alias=A1D18_00015;Name=A1D18_00015;pseudo=_no_value
337	GenBank	region	1	325	.	+	1	ID=unknown.region.2;Alias=unknown;Dbxref=taxon:1225476;Name=unknown;Note=Candidatus Rickettsiella isopodorum strain RCFS May 2013%2C whole genome shotgun sequence.,Annotation was added by the NCBI Prokaryotic Genome Annotation Pipeline (released 2013). Information about the Pipeline can be found here: https://www.ncbi.nlm.nih.gov/genome/annotation_prok/ ##Genome-Assembly-Data-START## Assembly Date :: 2016 Assembly Method :: SOAPdenovo v. 2 Genome Representation :: Full Expected Final Version :: Yes Genome Coverage :: 1000.0x Sequencing Technology :: Illumina HiSeq ##Genome-Assembly-Data-END## ##Genome-Annotation-Data-START## Annotation Provider :: NCBI Annotation Date :: 03/14/2016 17:54:59 Annotation Pipeline :: NCBI Prokaryotic Genome Annotation Pipeline Annotation Method :: Best-placed reference protein set,GeneMarkS+ Annotation Software revision :: 3.1 Features Annotated :: Gene,CDS,rRNA,tRNA,ncRNA,repeat_region Genes (total) :: 1,330 CDS (total) :: 1,284 Genes (coding) :: 1,245 CDS (coding) :: 1,245 Genes (RNA) :: 46 rRNAs :: 1,1 (16S,23S) complete rRNAs :: 1,1 (16S,23S) tRNAs :: 40 ncRNAs :: 4 Pseudo Genes (total) :: 39 Pseudo Genes (ambiguous residues) :: 0 of 39 Pseudo Genes (frameshifted) :: 2 of 39 Pseudo Genes (incomplete) :: 36 of 39 Pseudo Genes (internal stop) :: 2 of 39 Pseudo Genes (multiple problems) :: 1 of 39 ##Genome-Annotation-Data-END## ;collection_date=May-2013;comment1=Annotation was added by the NCBI Prokaryotic Genome Annotation Pipeline (released 2013). Information about the Pipeline can be found here: https://www.ncbi.nlm.nih.gov/genome/annotation_prok/ ##Genome-Assembly-Data-START## Assembly Date :: 2016 Assembly Method :: SOAPdenovo v. 2 Genome Representation :: Full Expected Final Version :: Yes Genome Coverage :: 1000.0x Sequencing Technology :: Illumina HiSeq ##Genome-Assembly-Data-END## ##Genome-Annotation-Data-START## Annotation Provider :: NCBI Annotation Date :: 03/14/2016 17:54:59 Annotation Pipeline :: NCBI Prokaryotic Genome Annotation Pipeline Annotation Method :: Best-placed reference protein set%3B GeneMarkS+ Annotation Software revision :: 3.1 Features Annotated :: Gene%3B CDS%3B rRNA%3B tRNA%3B ncRNA%3B repeat_region Genes (total) :: 1%2C330 CDS (total) :: 1%2C284 Genes (coding) :: 1%2C245 CDS (coding) :: 1%2C245 Genes (RNA) :: 46 rRNAs :: 1%2C 1 (16S%2C 23S) complete rRNAs :: 1%2C 1 (16S%2C 23S) tRNAs :: 40 ncRNAs :: 4 Pseudo Genes (total) :: 39 Pseudo Genes (ambiguous residues) :: 0 of 39 Pseudo Genes (frameshifted) :: 2 of 39 Pseudo Genes (incomplete) :: 36 of 39 Pseudo Genes (internal stop) :: 2 of 39 Pseudo Genes (multiple problems) :: 1 of 39 ##Genome-Annotation-Data-END## ;country=USA: Oswego%2C NY;date=10-MAR-2016;host=Trachelipus rathkei;isolation_source=Rice Creek Field Station;mol_type=genomic DNA;organism=Candidatus Rickettsiella isopodorum;strain=RCFS May 2013
339	GenBank	region	1	350	.	+	1	ID=unknown.region.3;Alias=unknown;Dbxref=taxon:1225476;Name=unknown;Note=Candidatus Rickettsiella isopodorum strain RCFS May 2013%2C whole genome shotgun sequence.,Annotation was added by the NCBI Prokaryotic Genome Annotation Pipeline (released 2013). Information about the Pipeline can be found here: https://www.ncbi.nlm.nih.gov/genome/annotation_prok/ ##Genome-Assembly-Data-START## Assembly Date :: 2016 Assembly Method :: SOAPdenovo v. 2 Genome Representation :: Full Expected Final Version :: Yes Genome Coverage :: 1000.0x Sequencing Technology :: Illumina HiSeq ##Genome-Assembly-Data-END## ##Genome-Annotation-Data-START## Annotation Provider :: NCBI Annotation Date :: 03/14/2016 17:54:59 Annotation Pipeline :: NCBI Prokaryotic Genome Annotation Pipeline Annotation Method :: Best-placed reference protein set,GeneMarkS+ Annotation Software revision :: 3.1 Features Annotated :: Gene,CDS,rRNA,tRNA,ncRNA,repeat_region Genes (total) :: 1,330 CDS (total) :: 1,284 Genes (coding) :: 1,245 CDS (coding) :: 1,245 Genes (RNA) :: 46 rRNAs :: 1,1 (16S,23S) complete rRNAs :: 1,1 (16S,23S) tRNAs :: 40 ncRNAs :: 4 Pseudo Genes (total) :: 39 Pseudo Genes (ambiguous residues) :: 0 of 39 Pseudo Genes (frameshifted) :: 2 of 39 Pseudo Genes (incomplete) :: 36 of 39 Pseudo Genes (internal stop) :: 2 of 39 Pseudo Genes (multiple problems) :: 1 of 39 ##Genome-Annotation-Data-END## ;collection_date=May-2013;comment1=Annotation was added by the NCBI Prokaryotic Genome Annotation Pipeline (released 2013). Information about the Pipeline can be found here: https://www.ncbi.nlm.nih.gov/genome/annotation_prok/ ##Genome-Assembly-Data-START## Assembly Date :: 2016 Assembly Method :: SOAPdenovo v. 2 Genome Representation :: Full Expected Final Version :: Yes Genome Coverage :: 1000.0x Sequencing Technology :: Illumina HiSeq ##Genome-Assembly-Data-END## ##Genome-Annotation-Data-START## Annotation Provider :: NCBI Annotation Date :: 03/14/2016 17:54:59 Annotation Pipeline :: NCBI Prokaryotic Genome Annotation Pipeline Annotation Method :: Best-placed reference protein set%3B GeneMarkS+ Annotation Software revision :: 3.1 Features Annotated :: Gene%3B CDS%3B rRNA%3B tRNA%3B ncRNA%3B repeat_region Genes (total) :: 1%2C330 CDS (total) :: 1%2C284 Genes (coding) :: 1%2C245 CDS (coding) :: 1%2C245 Genes (RNA) :: 46 rRNAs :: 1%2C 1 (16S%2C 23S) complete rRNAs :: 1%2C 1 (16S%2C 23S) tRNAs :: 40 ncRNAs :: 4 Pseudo Genes (total) :: 39 Pseudo Genes (ambiguous residues) :: 0 of 39 Pseudo Genes (frameshifted) :: 2 of 39 Pseudo Genes (incomplete) :: 36 of 39 Pseudo Genes (internal stop) :: 2 of 39 Pseudo Genes (multiple problems) :: 1 of 39 ##Genome-Annotation-Data-END## ;country=USA: Oswego%2C NY;date=10-MAR-2016;host=Trachelipus rathkei;isolation_source=Rice Creek Field Station;mol_type=genomic DNA;organism=Candidatus Rickettsiella isopodorum;strain=RCFS May 2013
339	GenBank	pseudogenic_exon	1	312	.	+	1	ID=A1D18_00020;Name=A1D18_00020;Note=incomplete%3B too short partial abutting assembly gap%3B missing start%3B Derived by automated computational analysis using gene prediction method: GeneMarkS+.;codon_start=1;inference=COORDINATES: ab initio prediction:GeneMarkS+;product=hypothetical protein;pseudo=_no_value;transl_table=11
339	GenBank	pseudogene	1	312	.	+	1	ID=A1D18_00020.pseudogene;Alias=A1D18_00020;Name=A1D18_00020;pseudo=_no_value
341	GenBank	region	1	361	.	+	1	ID=unknown.region.4;Alias=unknown;Dbxref=taxon:1225476;Name=unknown;Note=Candidatus Rickettsiella isopodorum strain RCFS May 2013%2C whole genome shotgun sequence.,Annotation was added by the NCBI Prokaryotic Genome Annotation Pipeline (released 2013). Information about the Pipeline can be found here: https://www.ncbi.nlm.nih.gov/genome/annotation_prok/ ##Genome-Assembly-Data-START## Assembly Date :: 2016 Assembly Method :: SOAPdenovo v. 2 Genome Representation :: Full Expected Final Version :: Yes Genome Coverage :: 1000.0x Sequencing Technology :: Illumina HiSeq ##Genome-Assembly-Data-END## ##Genome-Annotation-Data-START## Annotation Provider :: NCBI Annotation Date :: 03/14/2016 17:54:59 Annotation Pipeline :: NCBI Prokaryotic Genome Annotation Pipeline Annotation Method :: Best-placed reference protein set,GeneMarkS+ Annotation Software revision :: 3.1 Features Annotated :: Gene,CDS,rRNA,tRNA,ncRNA,repeat_region Genes (total) :: 1,330 CDS (total) :: 1,284 Genes (coding) :: 1,245 CDS (coding) :: 1,245 Genes (RNA) :: 46 rRNAs :: 1,1 (16S,23S) complete rRNAs :: 1,1 (16S,23S) tRNAs :: 40 ncRNAs :: 4 Pseudo Genes (total) :: 39 Pseudo Genes (ambiguous residues) :: 0 of 39 Pseudo Genes (frameshifted) :: 2 of 39 Pseudo Genes (incomplete) :: 36 of 39 Pseudo Genes (internal stop) :: 2 of 39 Pseudo Genes (multiple problems) :: 1 of 39 ##Genome-Annotation-Data-END## ;collection_date=May-2013;comment1=Annotation was added by the NCBI Prokaryotic Genome Annotation Pipeline (released 2013). Information about the Pipeline can be found here: https://www.ncbi.nlm.nih.gov/genome/annotation_prok/ ##Genome-Assembly-Data-START## Assembly Date :: 2016 Assembly Method :: SOAPdenovo v. 2 Genome Representation :: Full Expected Final Version :: Yes Genome Coverage :: 1000.0x Sequencing Technology :: Illumina HiSeq ##Genome-Assembly-Data-END## ##Genome-Annotation-Data-START## Annotation Provider :: NCBI Annotation Date :: 03/14/2016 17:54:59 Annotation Pipeline :: NCBI Prokaryotic Genome Annotation Pipeline Annotation Method :: Best-placed reference protein set%3B GeneMarkS+ Annotation Software revision :: 3.1 Features Annotated :: Gene%3B CDS%3B rRNA%3B tRNA%3B ncRNA%3B repeat_region Genes (total) :: 1%2C330 CDS (total) :: 1%2C284 Genes (coding) :: 1%2C245 CDS (coding) :: 1%2C245 Genes (RNA) :: 46 rRNAs :: 1%2C 1 (16S%2C 23S) complete rRNAs :: 1%2C 1 (16S%2C 23S) tRNAs :: 40 ncRNAs :: 4 Pseudo Genes (total) :: 39 Pseudo Genes (ambiguous residues) :: 0 of 39 Pseudo Genes (frameshifted) :: 2 of 39 Pseudo Genes (incomplete) :: 36 of 39 Pseudo Genes (internal stop) :: 2 of 39 Pseudo Genes (multiple problems) :: 1 of 39 ##Genome-Annotation-Data-END## ;country=USA: Oswego%2C NY;date=10-MAR-2016;host=Trachelipus rathkei;isolation_source=Rice Creek Field Station;mol_type=genomic DNA;organism=Candidatus Rickettsiella isopodorum;strain=RCFS May 2013
343	GenBank	region	1	362	.	+	1	ID=unknown.region.5;Alias=unknown;Dbxref=taxon:1225476;Name=unknown;Note=Candidatus Rickettsiella isopodorum strain RCFS May 2013%2C whole genome shotgun sequence.,Annotation was added by the NCBI Prokaryotic Genome Annotation Pipeline (released 2013). Information about the Pipeline can be found here: https://www.ncbi.nlm.nih.gov/genome/annotation_prok/ ##Genome-Assembly-Data-START## Assembly Date :: 2016 Assembly Method :: SOAPdenovo v. 2 Genome Representation :: Full Expected Final Version :: Yes Genome Coverage :: 1000.0x Sequencing Technology :: Illumina HiSeq ##Genome-Assembly-Data-END## ##Genome-Annotation-Data-START## Annotation Provider :: NCBI Annotation Date :: 03/14/2016 17:54:59 Annotation Pipeline :: NCBI Prokaryotic Genome Annotation Pipeline Annotation Method :: Best-placed reference protein set,GeneMarkS+ Annotation Software revision :: 3.1 Features Annotated :: Gene,CDS,rRNA,tRNA,ncRNA,repeat_region Genes (total) :: 1,330 CDS (total) :: 1,284 Genes (coding) :: 1,245 CDS (coding) :: 1,245 Genes (RNA) :: 46 rRNAs :: 1,1 (16S,23S) complete rRNAs :: 1,1 (16S,23S) tRNAs :: 40 ncRNAs :: 4 Pseudo Genes (total) :: 39 Pseudo Genes (ambiguous residues) :: 0 of 39 Pseudo Genes (frameshifted) :: 2 of 39 Pseudo Genes (incomplete) :: 36 of 39 Pseudo Genes (internal stop) :: 2 of 39 Pseudo Genes (multiple problems) :: 1 of 39 ##Genome-Annotation-Data-END## ;collection_date=May-2013;comment1=Annotation was added by the NCBI Prokaryotic Genome Annotation Pipeline (released 2013). Information about the Pipeline can be found here: https://www.ncbi.nlm.nih.gov/genome/annotation_prok/ ##Genome-Assembly-Data-START## Assembly Date :: 2016 Assembly Method :: SOAPdenovo v. 2 Genome Representation :: Full Expected Final Version :: Yes Genome Coverage :: 1000.0x Sequencing Technology :: Illumina HiSeq ##Genome-Assembly-Data-END## ##Genome-Annotation-Data-START## Annotation Provider :: NCBI Annotation Date :: 03/14/2016 17:54:59 Annotation Pipeline :: NCBI Prokaryotic Genome Annotation Pipeline Annotation Method :: Best-placed reference protein set%3B GeneMarkS+ Annotation Software revision :: 3.1 Features Annotated :: Gene%3B CDS%3B rRNA%3B tRNA%3B ncRNA%3B repeat_region Genes (total) :: 1%2C330 CDS (total) :: 1%2C284 Genes (coding) :: 1%2C245 CDS (coding) :: 1%2C245 Genes (RNA) :: 46 rRNAs :: 1%2C 1 (16S%2C 23S) complete rRNAs :: 1%2C 1 (16S%2C 23S) tRNAs :: 40 ncRNAs :: 4 Pseudo Genes (total) :: 39 Pseudo Genes (ambiguous residues) :: 0 of 39 Pseudo Genes (frameshifted) :: 2 of 39 Pseudo Genes (incomplete) :: 36 of 39 Pseudo Genes (internal stop) :: 2 of 39 Pseudo Genes (multiple problems) :: 1 of 39 ##Genome-Annotation-Data-END## ;country=USA: Oswego%2C NY;date=10-MAR-2016;host=Trachelipus rathkei;isolation_source=Rice Creek Field Station;mol_type=genomic DNA;organism=Candidatus Rickettsiella isopodorum;strain=RCFS May 2013
345	GenBank	region	1	374	.	+	1	ID=unknown.region.6;Alias=unknown;Dbxref=taxon:1225476;Name=unknown;Note=Candidatus Rickettsiella isopodorum strain RCFS May 2013%2C whole genome shotgun sequence.,Annotation was added by the NCBI Prokaryotic Genome Annotation Pipeline (released 2013). Information about the Pipeline can be found here: https://www.ncbi.nlm.nih.gov/genome/annotation_prok/ ##Genome-Assembly-Data-START## Assembly Date :: 2016 Assembly Method :: SOAPdenovo v. 2 Genome Representation :: Full Expected Final Version :: Yes Genome Coverage :: 1000.0x Sequencing Technology :: Illumina HiSeq ##Genome-Assembly-Data-END## ##Genome-Annotation-Data-START## Annotation Provider :: NCBI Annotation Date :: 03/14/2016 17:54:59 Annotation Pipeline :: NCBI Prokaryotic Genome Annotation Pipeline Annotation Method :: Best-placed reference protein set,GeneMarkS+ Annotation Software revision :: 3.1 Features Annotated :: Gene,CDS,rRNA,tRNA,ncRNA,repeat_region Genes (total) :: 1,330 CDS (total) :: 1,284 Genes (coding) :: 1,245 CDS (coding) :: 1,245 Genes (RNA) :: 46 rRNAs :: 1,1 (16S,23S) complete rRNAs :: 1,1 (16S,23S) tRNAs :: 40 ncRNAs :: 4 Pseudo Genes (total) :: 39 Pseudo Genes (ambiguous residues) :: 0 of 39 Pseudo Genes (frameshifted) :: 2 of 39 Pseudo Genes (incomplete) :: 36 of 39 Pseudo Genes (internal stop) :: 2 of 39 Pseudo Genes (multiple problems) :: 1 of 39 ##Genome-Annotation-Data-END## ;collection_date=May-2013;comment1=Annotation was added by the NCBI Prokaryotic Genome Annotation Pipeline (released 2013). Information about the Pipeline can be found here: https://www.ncbi.nlm.nih.gov/genome/annotation_prok/ ##Genome-Assembly-Data-START## Assembly Date :: 2016 Assembly Method :: SOAPdenovo v. 2 Genome Representation :: Full Expected Final Version :: Yes Genome Coverage :: 1000.0x Sequencing Technology :: Illumina HiSeq ##Genome-Assembly-Data-END## ##Genome-Annotation-Data-START## Annotation Provider :: NCBI Annotation Date :: 03/14/2016 17:54:59 Annotation Pipeline :: NCBI Prokaryotic Genome Annotation Pipeline Annotation Method :: Best-placed reference protein set%3B GeneMarkS+ Annotation Software revision :: 3.1 Features Annotated :: Gene%3B CDS%3B rRNA%3B tRNA%3B ncRNA%3B repeat_region Genes (total) :: 1%2C330 CDS (total) :: 1%2C284 Genes (coding) :: 1%2C245 CDS (coding) :: 1%2C245 Genes (RNA) :: 46 rRNAs :: 1%2C 1 (16S%2C 23S) complete rRNAs :: 1%2C 1 (16S%2C 23S) tRNAs :: 40 ncRNAs :: 4 Pseudo Genes (total) :: 39 Pseudo Genes (ambiguous residues) :: 0 of 39 Pseudo Genes (frameshifted) :: 2 of 39 Pseudo Genes (incomplete) :: 36 of 39 Pseudo Genes (internal stop) :: 2 of 39 Pseudo Genes (multiple problems) :: 1 of 39 ##Genome-Annotation-Data-END## ;country=USA: Oswego%2C NY;date=10-MAR-2016;host=Trachelipus rathkei;isolation_source=Rice Creek Field Station;mol_type=genomic DNA;organism=Candidatus Rickettsiella isopodorum;strain=RCFS May 2013
345	GenBank	pseudogenic_exon	1	341	.	-	1	ID=A1D18_00025;Name=A1D18_00025;Note=incomplete%3B too short partial abutting assembly gap%3B missing stop%3B Derived by automated computational analysis using gene prediction method: GeneMarkS+.;codon_start=1;inference=COORDINATES: ab initio prediction:GeneMarkS+;product=hypothetical protein;pseudo=_no_value;transl_table=11
345	GenBank	pseudogene	1	341	.	-	1	ID=A1D18_00025.pseudogene;Alias=A1D18_00025;Name=A1D18_00025;pseudo=_no_value
347	GenBank	region	1	387	.	+	1	ID=unknown.region.7;Alias=unknown;Dbxref=taxon:1225476;Name=unknown;Note=Candidatus Rickettsiella isopodorum strain RCFS May 2013%2C whole genome shotgun sequence.,Annotation was added by the NCBI Prokaryotic Genome Annotation Pipeline (released 2013). Information about the Pipeline can be found here: https://www.ncbi.nlm.nih.gov/genome/annotation_prok/ ##Genome-Assembly-Data-START## Assembly Date :: 2016 Assembly Method :: SOAPdenovo v. 2 Genome Representation :: Full Expected Final Version :: Yes Genome Coverage :: 1000.0x Sequencing Technology :: Illumina HiSeq ##Genome-Assembly-Data-END## ##Genome-Annotation-Data-START## Annotation Provider :: NCBI Annotation Date :: 03/14/2016 17:54:59 Annotation Pipeline :: NCBI Prokaryotic Genome Annotation Pipeline Annotation Method :: Best-placed reference protein set,GeneMarkS+ Annotation Software revision :: 3.1 Features Annotated :: Gene,CDS,rRNA,tRNA,ncRNA,repeat_region Genes (total) :: 1,330 CDS (total) :: 1,284 Genes (coding) :: 1,245 CDS (coding) :: 1,245 Genes (RNA) :: 46 rRNAs :: 1,1 (16S,23S) complete rRNAs :: 1,1 (16S,23S) tRNAs :: 40 ncRNAs :: 4 Pseudo Genes (total) :: 39 Pseudo Genes (ambiguous residues) :: 0 of 39 Pseudo Genes (frameshifted) :: 2 of 39 Pseudo Genes (incomplete) :: 36 of 39 Pseudo Genes (internal stop) :: 2 of 39 Pseudo Genes (multiple problems) :: 1 of 39 ##Genome-Annotation-Data-END## ;collection_date=May-2013;comment1=Annotation was added by the NCBI Prokaryotic Genome Annotation Pipeline (released 2013). Information about the Pipeline can be found here: https://www.ncbi.nlm.nih.gov/genome/annotation_prok/ ##Genome-Assembly-Data-START## Assembly Date :: 2016 Assembly Method :: SOAPdenovo v. 2 Genome Representation :: Full Expected Final Version :: Yes Genome Coverage :: 1000.0x Sequencing Technology :: Illumina HiSeq ##Genome-Assembly-Data-END## ##Genome-Annotation-Data-START## Annotation Provider :: NCBI Annotation Date :: 03/14/2016 17:54:59 Annotation Pipeline :: NCBI Prokaryotic Genome Annotation Pipeline Annotation Method :: Best-placed reference protein set%3B GeneMarkS+ Annotation Software revision :: 3.1 Features Annotated :: Gene%3B CDS%3B rRNA%3B tRNA%3B ncRNA%3B repeat_region Genes (total) :: 1%2C330 CDS (total) :: 1%2C284 Genes (coding) :: 1%2C245 CDS (coding) :: 1%2C245 Genes (RNA) :: 46 rRNAs :: 1%2C 1 (16S%2C 23S) complete rRNAs :: 1%2C 1 (16S%2C 23S) tRNAs :: 40 ncRNAs :: 4 Pseudo Genes (total) :: 39 Pseudo Genes (ambiguous residues) :: 0 of 39 Pseudo Genes (frameshifted) :: 2 of 39 Pseudo Genes (incomplete) :: 36 of 39 Pseudo Genes (internal stop) :: 2 of 39 Pseudo Genes (multiple problems) :: 1 of 39 ##Genome-Annotation-Data-END## ;country=USA: Oswego%2C NY;date=10-MAR-2016;host=Trachelipus rathkei;isolation_source=Rice Creek Field Station;mol_type=genomic DNA;organism=Candidatus Rickettsiella isopodorum;strain=RCFS May 2013
347	GenBank	pseudogenic_exon	1	387	.	+	1	ID=A1D18_00030;Name=A1D18_00030;Note=incomplete%3B too short partial abutting assembly gap%3B missing start and stop%3B Derived by automated computational analysis using gene prediction method: GeneMarkS+.;codon_start=1;inference=COORDINATES: ab initio prediction:GeneMarkS+;product=hypothetical protein;pseudo=_no_value;transl_table=11
347	GenBank	pseudogene	1	387	.	+	1	ID=A1D18_00030.pseudogene;Alias=A1D18_00030;Name=A1D18_00030;pseudo=_no_value
349	GenBank	region	1	581	.	+	1	ID=unknown.region.8;Alias=unknown;Dbxref=taxon:1225476;Name=unknown;Note=Candidatus Rickettsiella isopodorum strain RCFS May 2013%2C whole genome shotgun sequence.,Annotation was added by the NCBI Prokaryotic Genome Annotation Pipeline (released 2013). Information about the Pipeline can be found here: https://www.ncbi.nlm.nih.gov/genome/annotation_prok/ ##Genome-Assembly-Data-START## Assembly Date :: 2016 Assembly Method :: SOAPdenovo v. 2 Genome Representation :: Full Expected Final Version :: Yes Genome Coverage :: 1000.0x Sequencing Technology :: Illumina HiSeq ##Genome-Assembly-Data-END## ##Genome-Annotation-Data-START## Annotation Provider :: NCBI Annotation Date :: 03/14/2016 17:54:59 Annotation Pipeline :: NCBI Prokaryotic Genome Annotation Pipeline Annotation Method :: Best-placed reference protein set,GeneMarkS+ Annotation Software revision :: 3.1 Features Annotated :: Gene,CDS,rRNA,tRNA,ncRNA,repeat_region Genes (total) :: 1,330 CDS (total) :: 1,284 Genes (coding) :: 1,245 CDS (coding) :: 1,245 Genes (RNA) :: 46 rRNAs :: 1,1 (16S,23S) complete rRNAs :: 1,1 (16S,23S) tRNAs :: 40 ncRNAs :: 4 Pseudo Genes (total) :: 39 Pseudo Genes (ambiguous residues) :: 0 of 39 Pseudo Genes (frameshifted) :: 2 of 39 Pseudo Genes (incomplete) :: 36 of 39 Pseudo Genes (internal stop) :: 2 of 39 Pseudo Genes (multiple problems) :: 1 of 39 ##Genome-Annotation-Data-END## ;collection_date=May-2013;comment1=Annotation was added by the NCBI Prokaryotic Genome Annotation Pipeline (released 2013). Information about the Pipeline can be found here: https://www.ncbi.nlm.nih.gov/genome/annotation_prok/ ##Genome-Assembly-Data-START## Assembly Date :: 2016 Assembly Method :: SOAPdenovo v. 2 Genome Representation :: Full Expected Final Version :: Yes Genome Coverage :: 1000.0x Sequencing Technology :: Illumina HiSeq ##Genome-Assembly-Data-END## ##Genome-Annotation-Data-START## Annotation Provider :: NCBI Annotation Date :: 03/14/2016 17:54:59 Annotation Pipeline :: NCBI Prokaryotic Genome Annotation Pipeline Annotation Method :: Best-placed reference protein set%3B GeneMarkS+ Annotation Software revision :: 3.1 Features Annotated :: Gene%3B CDS%3B rRNA%3B tRNA%3B ncRNA%3B repeat_region Genes (total) :: 1%2C330 CDS (total) :: 1%2C284 Genes (coding) :: 1%2C245 CDS (coding) :: 1%2C245 Genes (RNA) :: 46 rRNAs :: 1%2C 1 (16S%2C 23S) complete rRNAs :: 1%2C 1 (16S%2C 23S) tRNAs :: 40 ncRNAs :: 4 Pseudo Genes (total) :: 39 Pseudo Genes (ambiguous residues) :: 0 of 39 Pseudo Genes (frameshifted) :: 2 of 39 Pseudo Genes (incomplete) :: 36 of 39 Pseudo Genes (internal stop) :: 2 of 39 Pseudo Genes (multiple problems) :: 1 of 39 ##Genome-Annotation-Data-END## ;country=USA: Oswego%2C NY;date=10-MAR-2016;host=Trachelipus rathkei;isolation_source=Rice Creek Field Station;mol_type=genomic DNA;organism=Candidatus Rickettsiella isopodorum;strain=RCFS May 2013
349	GenBank	pseudogenic_exon	1	581	.	+	1	ID=A1D18_00035;Name=A1D18_00035;Note=incomplete%3B too short partial abutting assembly gap%3B missing start and stop%3B Derived by automated computational analysis using gene prediction method: GeneMarkS+.;codon_start=1;inference=COORDINATES: ab initio prediction:GeneMarkS+;product=hypothetical protein;pseudo=_no_value;transl_table=11
349	GenBank	pseudogene	1	581	.	+	1	ID=A1D18_00035.pseudogene;Alias=A1D18_00035;Name=A1D18_00035;pseudo=_no_value
351	GenBank	region	1	667	.	+	1	ID=unknown.region.9;Alias=unknown;Dbxref=taxon:1225476;Name=unknown;Note=Candidatus Rickettsiella isopodorum strain RCFS May 2013%2C whole genome shotgun sequence.,Annotation was added by the NCBI Prokaryotic Genome Annotation Pipeline (released 2013). Information about the Pipeline can be found here: https://www.ncbi.nlm.nih.gov/genome/annotation_prok/ ##Genome-Assembly-Data-START## Assembly Date :: 2016 Assembly Method :: SOAPdenovo v. 2 Genome Representation :: Full Expected Final Version :: Yes Genome Coverage :: 1000.0x Sequencing Technology :: Illumina HiSeq ##Genome-Assembly-Data-END## ##Genome-Annotation-Data-START## Annotation Provider :: NCBI Annotation Date :: 03/14/2016 17:54:59 Annotation Pipeline :: NCBI Prokaryotic Genome Annotation Pipeline Annotation Method :: Best-placed reference protein set,GeneMarkS+ Annotation Software revision :: 3.1 Features Annotated :: Gene,CDS,rRNA,tRNA,ncRNA,repeat_region Genes (total) :: 1,330 CDS (total) :: 1,284 Genes (coding) :: 1,245 CDS (coding) :: 1,245 Genes (RNA) :: 46 rRNAs :: 1,1 (16S,23S) complete rRNAs :: 1,1 (16S,23S) tRNAs :: 40 ncRNAs :: 4 Pseudo Genes (total) :: 39 Pseudo Genes (ambiguous residues) :: 0 of 39 Pseudo Genes (frameshifted) :: 2 of 39 Pseudo Genes (incomplete) :: 36 of 39 Pseudo Genes (internal stop) :: 2 of 39 Pseudo Genes (multiple problems) :: 1 of 39 ##Genome-Annotation-Data-END## ;collection_date=May-2013;comment1=Annotation was added by the NCBI Prokaryotic Genome Annotation Pipeline (released 2013). Information about the Pipeline can be found here: https://www.ncbi.nlm.nih.gov/genome/annotation_prok/ ##Genome-Assembly-Data-START## Assembly Date :: 2016 Assembly Method :: SOAPdenovo v. 2 Genome Representation :: Full Expected Final Version :: Yes Genome Coverage :: 1000.0x Sequencing Technology :: Illumina HiSeq ##Genome-Assembly-Data-END## ##Genome-Annotation-Data-START## Annotation Provider :: NCBI Annotation Date :: 03/14/2016 17:54:59 Annotation Pipeline :: NCBI Prokaryotic Genome Annotation Pipeline Annotation Method :: Best-placed reference protein set%3B GeneMarkS+ Annotation Software revision :: 3.1 Features Annotated :: Gene%3B CDS%3B rRNA%3B tRNA%3B ncRNA%3B repeat_region Genes (total) :: 1%2C330 CDS (total) :: 1%2C284 Genes (coding) :: 1%2C245 CDS (coding) :: 1%2C245 Genes (RNA) :: 46 rRNAs :: 1%2C 1 (16S%2C 23S) complete rRNAs :: 1%2C 1 (16S%2C 23S) tRNAs :: 40 ncRNAs :: 4 Pseudo Genes (total) :: 39 Pseudo Genes (ambiguous residues) :: 0 of 39 Pseudo Genes (frameshifted) :: 2 of 39 Pseudo Genes (incomplete) :: 36 of 39 Pseudo Genes (internal stop) :: 2 of 39 Pseudo Genes (multiple problems) :: 1 of 39 ##Genome-Annotation-Data-END## ;country=USA: Oswego%2C NY;date=10-MAR-2016;host=Trachelipus rathkei;isolation_source=Rice Creek Field Station;mol_type=genomic DNA;organism=Candidatus Rickettsiella isopodorum;strain=RCFS May 2013
351	GenBank	pseudogenic_exon	1	667	.	+	1	ID=A1D18_00040;Name=A1D18_00040;Note=incomplete%3B too short partial abutting assembly gap%3B missing start and stop%3B Derived by automated computational analysis using gene prediction method: GeneMarkS+.;codon_start=1;inference=COORDINATES: ab initio prediction:GeneMarkS+;product=hypothetical protein;pseudo=_no_value;transl_table=11
351	GenBank	pseudogene	1	667	.	+	1	ID=A1D18_00040.pseudogene;Alias=A1D18_00040;Name=A1D18_00040;pseudo=_no_value
353	GenBank	region	1	672	.	+	1	ID=unknown.region.10;Alias=unknown;Dbxref=taxon:1225476;Name=unknown;Note=Candidatus Rickettsiella isopodorum strain RCFS May 2013%2C whole genome shotgun sequence.,Annotation was added by the NCBI Prokaryotic Genome Annotation Pipeline (released 2013). Information about the Pipeline can be found here: https://www.ncbi.nlm.nih.gov/genome/annotation_prok/ ##Genome-Assembly-Data-START## Assembly Date :: 2016 Assembly Method :: SOAPdenovo v. 2 Genome Representation :: Full Expected Final Version :: Yes Genome Coverage :: 1000.0x Sequencing Technology :: Illumina HiSeq ##Genome-Assembly-Data-END## ##Genome-Annotation-Data-START## Annotation Provider :: NCBI Annotation Date :: 03/14/2016 17:54:59 Annotation Pipeline :: NCBI Prokaryotic Genome Annotation Pipeline Annotation Method :: Best-placed reference protein set,GeneMarkS+ Annotation Software revision :: 3.1 Features Annotated :: Gene,CDS,rRNA,tRNA,ncRNA,repeat_region Genes (total) :: 1,330 CDS (total) :: 1,284 Genes (coding) :: 1,245 CDS (coding) :: 1,245 Genes (RNA) :: 46 rRNAs :: 1,1 (16S,23S) complete rRNAs :: 1,1 (16S,23S) tRNAs :: 40 ncRNAs :: 4 Pseudo Genes (total) :: 39 Pseudo Genes (ambiguous residues) :: 0 of 39 Pseudo Genes (frameshifted) :: 2 of 39 Pseudo Genes (incomplete) :: 36 of 39 Pseudo Genes (internal stop) :: 2 of 39 Pseudo Genes (multiple problems) :: 1 of 39 ##Genome-Annotation-Data-END## ;collection_date=May-2013;comment1=Annotation was added by the NCBI Prokaryotic Genome Annotation Pipeline (released 2013). Information about the Pipeline can be found here: https://www.ncbi.nlm.nih.gov/genome/annotation_prok/ ##Genome-Assembly-Data-START## Assembly Date :: 2016 Assembly Method :: SOAPdenovo v. 2 Genome Representation :: Full Expected Final Version :: Yes Genome Coverage :: 1000.0x Sequencing Technology :: Illumina HiSeq ##Genome-Assembly-Data-END## ##Genome-Annotation-Data-START## Annotation Provider :: NCBI Annotation Date :: 03/14/2016 17:54:59 Annotation Pipeline :: NCBI Prokaryotic Genome Annotation Pipeline Annotation Method :: Best-placed reference protein set%3B GeneMarkS+ Annotation Software revision :: 3.1 Features Annotated :: Gene%3B CDS%3B rRNA%3B tRNA%3B ncRNA%3B repeat_region Genes (total) :: 1%2C330 CDS (total) :: 1%2C284 Genes (coding) :: 1%2C245 CDS (coding) :: 1%2C245 Genes (RNA) :: 46 rRNAs :: 1%2C 1 (16S%2C 23S) complete rRNAs :: 1%2C 1 (16S%2C 23S) tRNAs :: 40 ncRNAs :: 4 Pseudo Genes (total) :: 39 Pseudo Genes (ambiguous residues) :: 0 of 39 Pseudo Genes (frameshifted) :: 2 of 39 Pseudo Genes (incomplete) :: 36 of 39 Pseudo Genes (internal stop) :: 2 of 39 Pseudo Genes (multiple problems) :: 1 of 39 ##Genome-Annotation-Data-END## ;country=USA: Oswego%2C NY;date=10-MAR-2016;host=Trachelipus rathkei;isolation_source=Rice Creek Field Station;mol_type=genomic DNA;organism=Candidatus Rickettsiella isopodorum;strain=RCFS May 2013
353	GenBank	pseudogenic_exon	1	672	.	-	1	ID=A1D18_00045;Name=A1D18_00045;Note=incomplete%3B too short partial abutting assembly gap%3B missing start and stop%3B Derived by automated computational analysis using gene prediction method: GeneMarkS+.;codon_start=1;inference=COORDINATES: ab initio prediction:GeneMarkS+;product=hypothetical protein;pseudo=_no_value;transl_table=11
353	GenBank	pseudogene	1	672	.	-	1	ID=A1D18_00045.pseudogene;Alias=A1D18_00045;Name=A1D18_00045;pseudo=_no_value
355	GenBank	region	1	675	.	+	1	ID=unknown.region.111;Alias=unknown;Dbxref=taxon:1225476;Name=unknown;Note=Candidatus Rickettsiella isopodorum strain RCFS May 2013%2C whole genome shotgun sequence.,Annotation was added by the NCBI Prokaryotic Genome Annotation Pipeline (released 2013). Information about the Pipeline can be found here: https://www.ncbi.nlm.nih.gov/genome/annotation_prok/ ##Genome-Assembly-Data-START## Assembly Date :: 2016 Assembly Method :: SOAPdenovo v. 2 Genome Representation :: Full Expected Final Version :: Yes Genome Coverage :: 1000.0x Sequencing Technology :: Illumina HiSeq ##Genome-Assembly-Data-END## ##Genome-Annotation-Data-START## Annotation Provider :: NCBI Annotation Date :: 03/14/2016 17:54:59 Annotation Pipeline :: NCBI Prokaryotic Genome Annotation Pipeline Annotation Method :: Best-placed reference protein set,GeneMarkS+ Annotation Software revision :: 3.1 Features Annotated :: Gene,CDS,rRNA,tRNA,ncRNA,repeat_region Genes (total) :: 1,330 CDS (total) :: 1,284 Genes (coding) :: 1,245 CDS (coding) :: 1,245 Genes (RNA) :: 46 rRNAs :: 1,1 (16S,23S) complete rRNAs :: 1,1 (16S,23S) tRNAs :: 40 ncRNAs :: 4 Pseudo Genes (total) :: 39 Pseudo Genes (ambiguous residues) :: 0 of 39 Pseudo Genes (frameshifted) :: 2 of 39 Pseudo Genes (incomplete) :: 36 of 39 Pseudo Genes (internal stop) :: 2 of 39 Pseudo Genes (multiple problems) :: 1 of 39 ##Genome-Annotation-Data-END## ;collection_date=May-2013;comment1=Annotation was added by the NCBI Prokaryotic Genome Annotation Pipeline (released 2013). Information about the Pipeline can be found here: https://www.ncbi.nlm.nih.gov/genome/annotation_prok/ ##Genome-Assembly-Data-START## Assembly Date :: 2016 Assembly Method :: SOAPdenovo v. 2 Genome Representation :: Full Expected Final Version :: Yes Genome Coverage :: 1000.0x Sequencing Technology :: Illumina HiSeq ##Genome-Assembly-Data-END## ##Genome-Annotation-Data-START## Annotation Provider :: NCBI Annotation Date :: 03/14/2016 17:54:59 Annotation Pipeline :: NCBI Prokaryotic Genome Annotation Pipeline Annotation Method :: Best-placed reference protein set%3B GeneMarkS+ Annotation Software revision :: 3.1 Features Annotated :: Gene%3B CDS%3B rRNA%3B tRNA%3B ncRNA%3B repeat_region Genes (total) :: 1%2C330 CDS (total) :: 1%2C284 Genes (coding) :: 1%2C245 CDS (coding) :: 1%2C245 Genes (RNA) :: 46 rRNAs :: 1%2C 1 (16S%2C 23S) complete rRNAs :: 1%2C 1 (16S%2C 23S) tRNAs :: 40 ncRNAs :: 4 Pseudo Genes (total) :: 39 Pseudo Genes (ambiguous residues) :: 0 of 39 Pseudo Genes (frameshifted) :: 2 of 39 Pseudo Genes (incomplete) :: 36 of 39 Pseudo Genes (internal stop) :: 2 of 39 Pseudo Genes (multiple problems) :: 1 of 39 ##Genome-Annotation-Data-END## ;country=USA: Oswego%2C NY;date=10-MAR-2016;host=Trachelipus rathkei;isolation_source=Rice Creek Field Station;mol_type=genomic DNA;organism=Candidatus Rickettsiella isopodorum;strain=RCFS May 2013
355	GenBank	pseudogenic_exon	1	675	.	-	1	ID=A1D18_00050;Name=A1D18_00050;Note=incomplete%3B too short partial abutting assembly gap%3B missing start and stop%3B Derived by automated computational analysis using gene prediction method: GeneMarkS+.;codon_start=1;inference=COORDINATES: ab initio prediction:GeneMarkS+;product=hypothetical protein;pseudo=_no_value;transl_table=11
355	GenBank	pseudogene	1	675	.	-	1	ID=A1D18_00050.pseudogene;Alias=A1D18_00050;Name=A1D18_00050;pseudo=_no_value
331	GenBank	region	1	223	.	+	1	ID=unknown;Dbxref=taxon:1225476;Name=unknown;Note=Candidatus Rickettsiella isopodorum strain RCFS May 2013%2C whole genome shotgun sequence.,Annotation was added by the NCBI Prokaryotic Genome Annotation Pipeline (released 2013). Information about the Pipeline can be found here: https://www.ncbi.nlm.nih.gov/genome/annotation_prok/ ##Genome-Assembly-Data-START## Assembly Date :: 2016 Assembly Method :: SOAPdenovo v. 2 Genome Representation :: Full Expected Final Version :: Yes Genome Coverage :: 1000.0x Sequencing Technology :: Illumina HiSeq ##Genome-Assembly-Data-END## ##Genome-Annotation-Data-START## Annotation Provider :: NCBI Annotation Date :: 03/14/2016 17:54:59 Annotation Pipeline :: NCBI Prokaryotic Genome Annotation Pipeline Annotation Method :: Best-placed reference protein set,GeneMarkS+ Annotation Software revision :: 3.1 Features Annotated :: Gene,CDS,rRNA,tRNA,ncRNA,repeat_region Genes (total) :: 1,330 CDS (total) :: 1,284 Genes (coding) :: 1,245 CDS (coding) :: 1,245 Genes (RNA) :: 46 rRNAs :: 1,1 (16S,23S) complete rRNAs :: 1,1 (16S,23S) tRNAs :: 40 ncRNAs :: 4 Pseudo Genes (total) :: 39 Pseudo Genes (ambiguous residues) :: 0 of 39 Pseudo Genes (frameshifted) :: 2 of 39 Pseudo Genes (incomplete) :: 36 of 39 Pseudo Genes (internal stop) :: 2 of 39 Pseudo Genes (multiple problems) :: 1 of 39 ##Genome-Annotation-Data-END## ;collection_date=May-2013;comment1=Annotation was added by the NCBI Prokaryotic Genome Annotation Pipeline (released 2013). Information about the Pipeline can be found here: https://www.ncbi.nlm.nih.gov/genome/annotation_prok/ ##Genome-Assembly-Data-START## Assembly Date :: 2016 Assembly Method :: SOAPdenovo v. 2 Genome Representation :: Full Expected Final Version :: Yes Genome Coverage :: 1000.0x Sequencing Technology :: Illumina HiSeq ##Genome-Assembly-Data-END## ##Genome-Annotation-Data-START## Annotation Provider :: NCBI Annotation Date :: 03/14/2016 17:54:59 Annotation Pipeline :: NCBI Prokaryotic Genome Annotation Pipeline Annotation Method :: Best-placed reference protein set%3B GeneMarkS+ Annotation Software revision :: 3.1 Features Annotated :: Gene%3B CDS%3B rRNA%3B tRNA%3B ncRNA%3B repeat_region Genes (total) :: 1%2C330 CDS (total) :: 1%2C284 Genes (coding) :: 1%2C245 CDS (coding) :: 1%2C245 Genes (RNA) :: 46 rRNAs :: 1%2C 1 (16S%2C 23S) complete rRNAs :: 1%2C 1 (16S%2C 23S) tRNAs :: 40 ncRNAs :: 4 Pseudo Genes (total) :: 39 Pseudo Genes (ambiguous residues) :: 0 of 39 Pseudo Genes (frameshifted) :: 2 of 39 Pseudo Genes (incomplete) :: 36 of 39 Pseudo Genes (internal stop) :: 2 of 39 Pseudo Genes (multiple problems) :: 1 of 39 ##Genome-Annotation-Data-END## ;country=USA: Oswego%2C NY;date=10-MAR-2016;host=Trachelipus rathkei;isolation_source=Rice Creek Field Station;mol_type=genomic DNA;organism=Candidatus Rickettsiella isopodorum;strain=RCFS May 2013
331	GenBank	pseudogenic_exon	1	223	.	+	1	ID=A1D18_00005;Name=A1D18_00005;Note=incomplete%3B too short partial abutting assembly gap%3B missing start and stop%3B Derived by automated computational analysis using gene prediction method: GeneMarkS+.;codon_start=2;inference=COORDINATES: ab initio prediction:GeneMarkS+;product=hypothetical protein;pseudo=_no_value;transl_table=11
331	GenBank	pseudogene	1	223	.	+	1	ID=A1D18_00005.pseudogene;Alias=A1D18_00005;Name=A1D18_00005;pseudo=_no_value
333	GenBank	region	1	223	.	+	1	ID=unknown.region;Alias=unknown;Dbxref=taxon:1225476;Name=unknown;Note=Candidatus Rickettsiella isopodorum strain RCFS May 2013%2C whole genome shotgun sequence.,Annotation was added by the NCBI Prokaryotic Genome Annotation Pipeline (released 2013). Information about the Pipeline can be found here: https://www.ncbi.nlm.nih.gov/genome/annotation_prok/ ##Genome-Assembly-Data-START## Assembly Date :: 2016 Assembly Method :: SOAPdenovo v. 2 Genome Representation :: Full Expected Final Version :: Yes Genome Coverage :: 1000.0x Sequencing Technology :: Illumina HiSeq ##Genome-Assembly-Data-END## ##Genome-Annotation-Data-START## Annotation Provider :: NCBI Annotation Date :: 03/14/2016 17:54:59 Annotation Pipeline :: NCBI Prokaryotic Genome Annotation Pipeline Annotation Method :: Best-placed reference protein set,GeneMarkS+ Annotation Software revision :: 3.1 Features Annotated :: Gene,CDS,rRNA,tRNA,ncRNA,repeat_region Genes (total) :: 1,330 CDS (total) :: 1,284 Genes (coding) :: 1,245 CDS (coding) :: 1,245 Genes (RNA) :: 46 rRNAs :: 1,1 (16S,23S) complete rRNAs :: 1,1 (16S,23S) tRNAs :: 40 ncRNAs :: 4 Pseudo Genes (total) :: 39 Pseudo Genes (ambiguous residues) :: 0 of 39 Pseudo Genes (frameshifted) :: 2 of 39 Pseudo Genes (incomplete) :: 36 of 39 Pseudo Genes (internal stop) :: 2 of 39 Pseudo Genes (multiple problems) :: 1 of 39 ##Genome-Annotation-Data-END## ;collection_date=May-2013;comment1=Annotation was added by the NCBI Prokaryotic Genome Annotation Pipeline (released 2013). Information about the Pipeline can be found here: https://www.ncbi.nlm.nih.gov/genome/annotation_prok/ ##Genome-Assembly-Data-START## Assembly Date :: 2016 Assembly Method :: SOAPdenovo v. 2 Genome Representation :: Full Expected Final Version :: Yes Genome Coverage :: 1000.0x Sequencing Technology :: Illumina HiSeq ##Genome-Assembly-Data-END## ##Genome-Annotation-Data-START## Annotation Provider :: NCBI Annotation Date :: 03/14/2016 17:54:59 Annotation Pipeline :: NCBI Prokaryotic Genome Annotation Pipeline Annotation Method :: Best-placed reference protein set%3B GeneMarkS+ Annotation Software revision :: 3.1 Features Annotated :: Gene%3B CDS%3B rRNA%3B tRNA%3B ncRNA%3B repeat_region Genes (total) :: 1%2C330 CDS (total) :: 1%2C284 Genes (coding) :: 1%2C245 CDS (coding) :: 1%2C245 Genes (RNA) :: 46 rRNAs :: 1%2C 1 (16S%2C 23S) complete rRNAs :: 1%2C 1 (16S%2C 23S) tRNAs :: 40 ncRNAs :: 4 Pseudo Genes (total) :: 39 Pseudo Genes (ambiguous residues) :: 0 of 39 Pseudo Genes (frameshifted) :: 2 of 39 Pseudo Genes (incomplete) :: 36 of 39 Pseudo Genes (internal stop) :: 2 of 39 Pseudo Genes (multiple problems) :: 1 of 39 ##Genome-Annotation-Data-END## ;country=USA: Oswego%2C NY;date=10-MAR-2016;host=Trachelipus rathkei;isolation_source=Rice Creek Field Station;mol_type=genomic DNA;organism=Candidatus Rickettsiella isopodorum;strain=RCFS May 2013
333	GenBank	pseudogenic_exon	1	223	.	+	1	ID=A1D18_00010;Name=A1D18_00010;Note=incomplete%3B too short partial abutting assembly gap%3B missing start and stop%3B Derived by automated computational analysis using gene prediction method: GeneMarkS+.;codon_start=2;inference=COORDINATES: ab initio prediction:GeneMarkS+;product=hypothetical protein;pseudo=_no_value;transl_table=11
333	GenBank	pseudogene	1	223	.	+	1	ID=A1D18_00010.pseudogene;Alias=A1D18_00010;Name=A1D18_00010;pseudo=_no_value
335	GenBank	region	1	254	.	+	1	ID=unknown.region.1;Alias=unknown;Dbxref=taxon:1225476;Name=unknown;Note=Candidatus Rickettsiella isopodorum strain RCFS May 2013%2C whole genome shotgun sequence.,Annotation was added by the NCBI Prokaryotic Genome Annotation Pipeline (released 2013). Information about the Pipeline can be found here: https://www.ncbi.nlm.nih.gov/genome/annotation_prok/ ##Genome-Assembly-Data-START## Assembly Date :: 2016 Assembly Method :: SOAPdenovo v. 2 Genome Representation :: Full Expected Final Version :: Yes Genome Coverage :: 1000.0x Sequencing Technology :: Illumina HiSeq ##Genome-Assembly-Data-END## ##Genome-Annotation-Data-START## Annotation Provider :: NCBI Annotation Date :: 03/14/2016 17:54:59 Annotation Pipeline :: NCBI Prokaryotic Genome Annotation Pipeline Annotation Method :: Best-placed reference protein set,GeneMarkS+ Annotation Software revision :: 3.1 Features Annotated :: Gene,CDS,rRNA,tRNA,ncRNA,repeat_region Genes (total) :: 1,330 CDS (total) :: 1,284 Genes (coding) :: 1,245 CDS (coding) :: 1,245 Genes (RNA) :: 46 rRNAs :: 1,1 (16S,23S) complete rRNAs :: 1,1 (16S,23S) tRNAs :: 40 ncRNAs :: 4 Pseudo Genes (total) :: 39 Pseudo Genes (ambiguous residues) :: 0 of 39 Pseudo Genes (frameshifted) :: 2 of 39 Pseudo Genes (incomplete) :: 36 of 39 Pseudo Genes (internal stop) :: 2 of 39 Pseudo Genes (multiple problems) :: 1 of 39 ##Genome-Annotation-Data-END## ;collection_date=May-2013;comment1=Annotation was added by the NCBI Prokaryotic Genome Annotation Pipeline (released 2013). Information about the Pipeline can be found here: https://www.ncbi.nlm.nih.gov/genome/annotation_prok/ ##Genome-Assembly-Data-START## Assembly Date :: 2016 Assembly Method :: SOAPdenovo v. 2 Genome Representation :: Full Expected Final Version :: Yes Genome Coverage :: 1000.0x Sequencing Technology :: Illumina HiSeq ##Genome-Assembly-Data-END## ##Genome-Annotation-Data-START## Annotation Provider :: NCBI Annotation Date :: 03/14/2016 17:54:59 Annotation Pipeline :: NCBI Prokaryotic Genome Annotation Pipeline Annotation Method :: Best-placed reference protein set%3B GeneMarkS+ Annotation Software revision :: 3.1 Features Annotated :: Gene%3B CDS%3B rRNA%3B tRNA%3B ncRNA%3B repeat_region Genes (total) :: 1%2C330 CDS (total) :: 1%2C284 Genes (coding) :: 1%2C245 CDS (coding) :: 1%2C245 Genes (RNA) :: 46 rRNAs :: 1%2C 1 (16S%2C 23S) complete rRNAs :: 1%2C 1 (16S%2C 23S) tRNAs :: 40 ncRNAs :: 4 Pseudo Genes (total) :: 39 Pseudo Genes (ambiguous residues) :: 0 of 39 Pseudo Genes (frameshifted) :: 2 of 39 Pseudo Genes (incomplete) :: 36 of 39 Pseudo Genes (internal stop) :: 2 of 39 Pseudo Genes (multiple problems) :: 1 of 39 ##Genome-Annotation-Data-END## ;country=USA: Oswego%2C NY;date=10-MAR-2016;host=Trachelipus rathkei;isolation_source=Rice Creek Field Station;mol_type=genomic DNA;organism=Candidatus Rickettsiella isopodorum;strain=RCFS May 2013
335	GenBank	pseudogenic_exon	1	254	.	+	1	ID=A1D18_00015;Name=A1D18_00015;Note=incomplete%3B too short partial abutting assembly gap%3B missing start and stop%3B Derived by automated computational analysis using gene prediction method: GeneMarkS+.;codon_start=3;inference=COORDINATES: ab initio prediction:GeneMarkS+;product=hypothetical protein;pseudo=_no_value;transl_table=11
335	GenBank	pseudogene	1	254	.	+	1	ID=A1D18_00015.pseudogene;Alias=A1D18_00015;Name=A1D18_00015;pseudo=_no_value
337	GenBank	region	1	325	.	+	1	ID=unknown.region.2;Alias=unknown;Dbxref=taxon:1225476;Name=unknown;Note=Candidatus Rickettsiella isopodorum strain RCFS May 2013%2C whole genome shotgun sequence.,Annotation was added by the NCBI Prokaryotic Genome Annotation Pipeline (released 2013). Information about the Pipeline can be found here: https://www.ncbi.nlm.nih.gov/genome/annotation_prok/ ##Genome-Assembly-Data-START## Assembly Date :: 2016 Assembly Method :: SOAPdenovo v. 2 Genome Representation :: Full Expected Final Version :: Yes Genome Coverage :: 1000.0x Sequencing Technology :: Illumina HiSeq ##Genome-Assembly-Data-END## ##Genome-Annotation-Data-START## Annotation Provider :: NCBI Annotation Date :: 03/14/2016 17:54:59 Annotation Pipeline :: NCBI Prokaryotic Genome Annotation Pipeline Annotation Method :: Best-placed reference protein set,GeneMarkS+ Annotation Software revision :: 3.1 Features Annotated :: Gene,CDS,rRNA,tRNA,ncRNA,repeat_region Genes (total) :: 1,330 CDS (total) :: 1,284 Genes (coding) :: 1,245 CDS (coding) :: 1,245 Genes (RNA) :: 46 rRNAs :: 1,1 (16S,23S) complete rRNAs :: 1,1 (16S,23S) tRNAs :: 40 ncRNAs :: 4 Pseudo Genes (total) :: 39 Pseudo Genes (ambiguous residues) :: 0 of 39 Pseudo Genes (frameshifted) :: 2 of 39 Pseudo Genes (incomplete) :: 36 of 39 Pseudo Genes (internal stop) :: 2 of 39 Pseudo Genes (multiple problems) :: 1 of 39 ##Genome-Annotation-Data-END## ;collection_date=May-2013;comment1=Annotation was added by the NCBI Prokaryotic Genome Annotation Pipeline (released 2013). Information about the Pipeline can be found here: https://www.ncbi.nlm.nih.gov/genome/annotation_prok/ ##Genome-Assembly-Data-START## Assembly Date :: 2016 Assembly Method :: SOAPdenovo v. 2 Genome Representation :: Full Expected Final Version :: Yes Genome Coverage :: 1000.0x Sequencing Technology :: Illumina HiSeq ##Genome-Assembly-Data-END## ##Genome-Annotation-Data-START## Annotation Provider :: NCBI Annotation Date :: 03/14/2016 17:54:59 Annotation Pipeline :: NCBI Prokaryotic Genome Annotation Pipeline Annotation Method :: Best-placed reference protein set%3B GeneMarkS+ Annotation Software revision :: 3.1 Features Annotated :: Gene%3B CDS%3B rRNA%3B tRNA%3B ncRNA%3B repeat_region Genes (total) :: 1%2C330 CDS (total) :: 1%2C284 Genes (coding) :: 1%2C245 CDS (coding) :: 1%2C245 Genes (RNA) :: 46 rRNAs :: 1%2C 1 (16S%2C 23S) complete rRNAs :: 1%2C 1 (16S%2C 23S) tRNAs :: 40 ncRNAs :: 4 Pseudo Genes (total) :: 39 Pseudo Genes (ambiguous residues) :: 0 of 39 Pseudo Genes (frameshifted) :: 2 of 39 Pseudo Genes (incomplete) :: 36 of 39 Pseudo Genes (internal stop) :: 2 of 39 Pseudo Genes (multiple problems) :: 1 of 39 ##Genome-Annotation-Data-END## ;country=USA: Oswego%2C NY;date=10-MAR-2016;host=Trachelipus rathkei;isolation_source=Rice Creek Field Station;mol_type=genomic DNA;organism=Candidatus Rickettsiella isopodorum;strain=RCFS May 2013
339	GenBank	region	1	350	.	+	1	ID=unknown.region.3;Alias=unknown;Dbxref=taxon:1225476;Name=unknown;Note=Candidatus Rickettsiella isopodorum strain RCFS May 2013%2C whole genome shotgun sequence.,Annotation was added by the NCBI Prokaryotic Genome Annotation Pipeline (released 2013). Information about the Pipeline can be found here: https://www.ncbi.nlm.nih.gov/genome/annotation_prok/ ##Genome-Assembly-Data-START## Assembly Date :: 2016 Assembly Method :: SOAPdenovo v. 2 Genome Representation :: Full Expected Final Version :: Yes Genome Coverage :: 1000.0x Sequencing Technology :: Illumina HiSeq ##Genome-Assembly-Data-END## ##Genome-Annotation-Data-START## Annotation Provider :: NCBI Annotation Date :: 03/14/2016 17:54:59 Annotation Pipeline :: NCBI Prokaryotic Genome Annotation Pipeline Annotation Method :: Best-placed reference protein set,GeneMarkS+ Annotation Software revision :: 3.1 Features Annotated :: Gene,CDS,rRNA,tRNA,ncRNA,repeat_region Genes (total) :: 1,330 CDS (total) :: 1,284 Genes (coding) :: 1,245 CDS (coding) :: 1,245 Genes (RNA) :: 46 rRNAs :: 1,1 (16S,23S) complete rRNAs :: 1,1 (16S,23S) tRNAs :: 40 ncRNAs :: 4 Pseudo Genes (total) :: 39 Pseudo Genes (ambiguous residues) :: 0 of 39 Pseudo Genes (frameshifted) :: 2 of 39 Pseudo Genes (incomplete) :: 36 of 39 Pseudo Genes (internal stop) :: 2 of 39 Pseudo Genes (multiple problems) :: 1 of 39 ##Genome-Annotation-Data-END## ;collection_date=May-2013;comment1=Annotation was added by the NCBI Prokaryotic Genome Annotation Pipeline (released 2013). Information about the Pipeline can be found here: https://www.ncbi.nlm.nih.gov/genome/annotation_prok/ ##Genome-Assembly-Data-START## Assembly Date :: 2016 Assembly Method :: SOAPdenovo v. 2 Genome Representation :: Full Expected Final Version :: Yes Genome Coverage :: 1000.0x Sequencing Technology :: Illumina HiSeq ##Genome-Assembly-Data-END## ##Genome-Annotation-Data-START## Annotation Provider :: NCBI Annotation Date :: 03/14/2016 17:54:59 Annotation Pipeline :: NCBI Prokaryotic Genome Annotation Pipeline Annotation Method :: Best-placed reference protein set%3B GeneMarkS+ Annotation Software revision :: 3.1 Features Annotated :: Gene%3B CDS%3B rRNA%3B tRNA%3B ncRNA%3B repeat_region Genes (total) :: 1%2C330 CDS (total) :: 1%2C284 Genes (coding) :: 1%2C245 CDS (coding) :: 1%2C245 Genes (RNA) :: 46 rRNAs :: 1%2C 1 (16S%2C 23S) complete rRNAs :: 1%2C 1 (16S%2C 23S) tRNAs :: 40 ncRNAs :: 4 Pseudo Genes (total) :: 39 Pseudo Genes (ambiguous residues) :: 0 of 39 Pseudo Genes (frameshifted) :: 2 of 39 Pseudo Genes (incomplete) :: 36 of 39 Pseudo Genes (internal stop) :: 2 of 39 Pseudo Genes (multiple problems) :: 1 of 39 ##Genome-Annotation-Data-END## ;country=USA: Oswego%2C NY;date=10-MAR-2016;host=Trachelipus rathkei;isolation_source=Rice Creek Field Station;mol_type=genomic DNA;organism=Candidatus Rickettsiella isopodorum;strain=RCFS May 2013
339	GenBank	pseudogenic_exon	1	312	.	+	1	ID=A1D18_00020;Name=A1D18_00020;Note=incomplete%3B too short partial abutting assembly gap%3B missing start%3B Derived by automated computational analysis using gene prediction method: GeneMarkS+.;codon_start=1;inference=COORDINATES: ab initio prediction:GeneMarkS+;product=hypothetical protein;pseudo=_no_value;transl_table=11
339	GenBank	pseudogene	1	312	.	+	1	ID=A1D18_00020.pseudogene;Alias=A1D18_00020;Name=A1D18_00020;pseudo=_no_value
341	GenBank	region	1	361	.	+	1	ID=unknown.region.4;Alias=unknown;Dbxref=taxon:1225476;Name=unknown;Note=Candidatus Rickettsiella isopodorum strain RCFS May 2013%2C whole genome shotgun sequence.,Annotation was added by the NCBI Prokaryotic Genome Annotation Pipeline (released 2013). Information about the Pipeline can be found here: https://www.ncbi.nlm.nih.gov/genome/annotation_prok/ ##Genome-Assembly-Data-START## Assembly Date :: 2016 Assembly Method :: SOAPdenovo v. 2 Genome Representation :: Full Expected Final Version :: Yes Genome Coverage :: 1000.0x Sequencing Technology :: Illumina HiSeq ##Genome-Assembly-Data-END## ##Genome-Annotation-Data-START## Annotation Provider :: NCBI Annotation Date :: 03/14/2016 17:54:59 Annotation Pipeline :: NCBI Prokaryotic Genome Annotation Pipeline Annotation Method :: Best-placed reference protein set,GeneMarkS+ Annotation Software revision :: 3.1 Features Annotated :: Gene,CDS,rRNA,tRNA,ncRNA,repeat_region Genes (total) :: 1,330 CDS (total) :: 1,284 Genes (coding) :: 1,245 CDS (coding) :: 1,245 Genes (RNA) :: 46 rRNAs :: 1,1 (16S,23S) complete rRNAs :: 1,1 (16S,23S) tRNAs :: 40 ncRNAs :: 4 Pseudo Genes (total) :: 39 Pseudo Genes (ambiguous residues) :: 0 of 39 Pseudo Genes (frameshifted) :: 2 of 39 Pseudo Genes (incomplete) :: 36 of 39 Pseudo Genes (internal stop) :: 2 of 39 Pseudo Genes (multiple problems) :: 1 of 39 ##Genome-Annotation-Data-END## ;collection_date=May-2013;comment1=Annotation was added by the NCBI Prokaryotic Genome Annotation Pipeline (released 2013). Information about the Pipeline can be found here: https://www.ncbi.nlm.nih.gov/genome/annotation_prok/ ##Genome-Assembly-Data-START## Assembly Date :: 2016 Assembly Method :: SOAPdenovo v. 2 Genome Representation :: Full Expected Final Version :: Yes Genome Coverage :: 1000.0x Sequencing Technology :: Illumina HiSeq ##Genome-Assembly-Data-END## ##Genome-Annotation-Data-START## Annotation Provider :: NCBI Annotation Date :: 03/14/2016 17:54:59 Annotation Pipeline :: NCBI Prokaryotic Genome Annotation Pipeline Annotation Method :: Best-placed reference protein set%3B GeneMarkS+ Annotation Software revision :: 3.1 Features Annotated :: Gene%3B CDS%3B rRNA%3B tRNA%3B ncRNA%3B repeat_region Genes (total) :: 1%2C330 CDS (total) :: 1%2C284 Genes (coding) :: 1%2C245 CDS (coding) :: 1%2C245 Genes (RNA) :: 46 rRNAs :: 1%2C 1 (16S%2C 23S) complete rRNAs :: 1%2C 1 (16S%2C 23S) tRNAs :: 40 ncRNAs :: 4 Pseudo Genes (total) :: 39 Pseudo Genes (ambiguous residues) :: 0 of 39 Pseudo Genes (frameshifted) :: 2 of 39 Pseudo Genes (incomplete) :: 36 of 39 Pseudo Genes (internal stop) :: 2 of 39 Pseudo Genes (multiple problems) :: 1 of 39 ##Genome-Annotation-Data-END## ;country=USA: Oswego%2C NY;date=10-MAR-2016;host=Trachelipus rathkei;isolation_source=Rice Creek Field Station;mol_type=genomic DNA;organism=Candidatus Rickettsiella isopodorum;strain=RCFS May 2013
343	GenBank	region	1	362	.	+	1	ID=unknown.region.5;Alias=unknown;Dbxref=taxon:1225476;Name=unknown;Note=Candidatus Rickettsiella isopodorum strain RCFS May 2013%2C whole genome shotgun sequence.,Annotation was added by the NCBI Prokaryotic Genome Annotation Pipeline (released 2013). Information about the Pipeline can be found here: https://www.ncbi.nlm.nih.gov/genome/annotation_prok/ ##Genome-Assembly-Data-START## Assembly Date :: 2016 Assembly Method :: SOAPdenovo v. 2 Genome Representation :: Full Expected Final Version :: Yes Genome Coverage :: 1000.0x Sequencing Technology :: Illumina HiSeq ##Genome-Assembly-Data-END## ##Genome-Annotation-Data-START## Annotation Provider :: NCBI Annotation Date :: 03/14/2016 17:54:59 Annotation Pipeline :: NCBI Prokaryotic Genome Annotation Pipeline Annotation Method :: Best-placed reference protein set,GeneMarkS+ Annotation Software revision :: 3.1 Features Annotated :: Gene,CDS,rRNA,tRNA,ncRNA,repeat_region Genes (total) :: 1,330 CDS (total) :: 1,284 Genes (coding) :: 1,245 CDS (coding) :: 1,245 Genes (RNA) :: 46 rRNAs :: 1,1 (16S,23S) complete rRNAs :: 1,1 (16S,23S) tRNAs :: 40 ncRNAs :: 4 Pseudo Genes (total) :: 39 Pseudo Genes (ambiguous residues) :: 0 of 39 Pseudo Genes (frameshifted) :: 2 of 39 Pseudo Genes (incomplete) :: 36 of 39 Pseudo Genes (internal stop) :: 2 of 39 Pseudo Genes (multiple problems) :: 1 of 39 ##Genome-Annotation-Data-END## ;collection_date=May-2013;comment1=Annotation was added by the NCBI Prokaryotic Genome Annotation Pipeline (released 2013). Information about the Pipeline can be found here: https://www.ncbi.nlm.nih.gov/genome/annotation_prok/ ##Genome-Assembly-Data-START## Assembly Date :: 2016 Assembly Method :: SOAPdenovo v. 2 Genome Representation :: Full Expected Final Version :: Yes Genome Coverage :: 1000.0x Sequencing Technology :: Illumina HiSeq ##Genome-Assembly-Data-END## ##Genome-Annotation-Data-START## Annotation Provider :: NCBI Annotation Date :: 03/14/2016 17:54:59 Annotation Pipeline :: NCBI Prokaryotic Genome Annotation Pipeline Annotation Method :: Best-placed reference protein set%3B GeneMarkS+ Annotation Software revision :: 3.1 Features Annotated :: Gene%3B CDS%3B rRNA%3B tRNA%3B ncRNA%3B repeat_region Genes (total) :: 1%2C330 CDS (total) :: 1%2C284 Genes (coding) :: 1%2C245 CDS (coding) :: 1%2C245 Genes (RNA) :: 46 rRNAs :: 1%2C 1 (16S%2C 23S) complete rRNAs :: 1%2C 1 (16S%2C 23S) tRNAs :: 40 ncRNAs :: 4 Pseudo Genes (total) :: 39 Pseudo Genes (ambiguous residues) :: 0 of 39 Pseudo Genes (frameshifted) :: 2 of 39 Pseudo Genes (incomplete) :: 36 of 39 Pseudo Genes (internal stop) :: 2 of 39 Pseudo Genes (multiple problems) :: 1 of 39 ##Genome-Annotation-Data-END## ;country=USA: Oswego%2C NY;date=10-MAR-2016;host=Trachelipus rathkei;isolation_source=Rice Creek Field Station;mol_type=genomic DNA;organism=Candidatus Rickettsiella isopodorum;strain=RCFS May 2013
345	GenBank	region	1	374	.	+	1	ID=unknown.region.6;Alias=unknown;Dbxref=taxon:1225476;Name=unknown;Note=Candidatus Rickettsiella isopodorum strain RCFS May 2013%2C whole genome shotgun sequence.,Annotation was added by the NCBI Prokaryotic Genome Annotation Pipeline (released 2013). Information about the Pipeline can be found here: https://www.ncbi.nlm.nih.gov/genome/annotation_prok/ ##Genome-Assembly-Data-START## Assembly Date :: 2016 Assembly Method :: SOAPdenovo v. 2 Genome Representation :: Full Expected Final Version :: Yes Genome Coverage :: 1000.0x Sequencing Technology :: Illumina HiSeq ##Genome-Assembly-Data-END## ##Genome-Annotation-Data-START## Annotation Provider :: NCBI Annotation Date :: 03/14/2016 17:54:59 Annotation Pipeline :: NCBI Prokaryotic Genome Annotation Pipeline Annotation Method :: Best-placed reference protein set,GeneMarkS+ Annotation Software revision :: 3.1 Features Annotated :: Gene,CDS,rRNA,tRNA,ncRNA,repeat_region Genes (total) :: 1,330 CDS (total) :: 1,284 Genes (coding) :: 1,245 CDS (coding) :: 1,245 Genes (RNA) :: 46 rRNAs :: 1,1 (16S,23S) complete rRNAs :: 1,1 (16S,23S) tRNAs :: 40 ncRNAs :: 4 Pseudo Genes (total) :: 39 Pseudo Genes (ambiguous residues) :: 0 of 39 Pseudo Genes (frameshifted) :: 2 of 39 Pseudo Genes (incomplete) :: 36 of 39 Pseudo Genes (internal stop) :: 2 of 39 Pseudo Genes (multiple problems) :: 1 of 39 ##Genome-Annotation-Data-END## ;collection_date=May-2013;comment1=Annotation was added by the NCBI Prokaryotic Genome Annotation Pipeline (released 2013). Information about the Pipeline can be found here: https://www.ncbi.nlm.nih.gov/genome/annotation_prok/ ##Genome-Assembly-Data-START## Assembly Date :: 2016 Assembly Method :: SOAPdenovo v. 2 Genome Representation :: Full Expected Final Version :: Yes Genome Coverage :: 1000.0x Sequencing Technology :: Illumina HiSeq ##Genome-Assembly-Data-END## ##Genome-Annotation-Data-START## Annotation Provider :: NCBI Annotation Date :: 03/14/2016 17:54:59 Annotation Pipeline :: NCBI Prokaryotic Genome Annotation Pipeline Annotation Method :: Best-placed reference protein set%3B GeneMarkS+ Annotation Software revision :: 3.1 Features Annotated :: Gene%3B CDS%3B rRNA%3B tRNA%3B ncRNA%3B repeat_region Genes (total) :: 1%2C330 CDS (total) :: 1%2C284 Genes (coding) :: 1%2C245 CDS (coding) :: 1%2C245 Genes (RNA) :: 46 rRNAs :: 1%2C 1 (16S%2C 23S) complete rRNAs :: 1%2C 1 (16S%2C 23S) tRNAs :: 40 ncRNAs :: 4 Pseudo Genes (total) :: 39 Pseudo Genes (ambiguous residues) :: 0 of 39 Pseudo Genes (frameshifted) :: 2 of 39 Pseudo Genes (incomplete) :: 36 of 39 Pseudo Genes (internal stop) :: 2 of 39 Pseudo Genes (multiple problems) :: 1 of 39 ##Genome-Annotation-Data-END## ;country=USA: Oswego%2C NY;date=10-MAR-2016;host=Trachelipus rathkei;isolation_source=Rice Creek Field Station;mol_type=genomic DNA;organism=Candidatus Rickettsiella isopodorum;strain=RCFS May 2013
345	GenBank	pseudogenic_exon	1	341	.	-	1	ID=A1D18_00025;Name=A1D18_00025;Note=incomplete%3B too short partial abutting assembly gap%3B missing stop%3B Derived by automated computational analysis using gene prediction method: GeneMarkS+.;codon_start=1;inference=COORDINATES: ab initio prediction:GeneMarkS+;product=hypothetical protein;pseudo=_no_value;transl_table=11
345	GenBank	pseudogene	1	341	.	-	1	ID=A1D18_00025.pseudogene;Alias=A1D18_00025;Name=A1D18_00025;pseudo=_no_value
347	GenBank	region	1	387	.	+	1	ID=unknown.region.7;Alias=unknown;Dbxref=taxon:1225476;Name=unknown;Note=Candidatus Rickettsiella isopodorum strain RCFS May 2013%2C whole genome shotgun sequence.,Annotation was added by the NCBI Prokaryotic Genome Annotation Pipeline (released 2013). Information about the Pipeline can be found here: https://www.ncbi.nlm.nih.gov/genome/annotation_prok/ ##Genome-Assembly-Data-START## Assembly Date :: 2016 Assembly Method :: SOAPdenovo v. 2 Genome Representation :: Full Expected Final Version :: Yes Genome Coverage :: 1000.0x Sequencing Technology :: Illumina HiSeq ##Genome-Assembly-Data-END## ##Genome-Annotation-Data-START## Annotation Provider :: NCBI Annotation Date :: 03/14/2016 17:54:59 Annotation Pipeline :: NCBI Prokaryotic Genome Annotation Pipeline Annotation Method :: Best-placed reference protein set,GeneMarkS+ Annotation Software revision :: 3.1 Features Annotated :: Gene,CDS,rRNA,tRNA,ncRNA,repeat_region Genes (total) :: 1,330 CDS (total) :: 1,284 Genes (coding) :: 1,245 CDS (coding) :: 1,245 Genes (RNA) :: 46 rRNAs :: 1,1 (16S,23S) complete rRNAs :: 1,1 (16S,23S) tRNAs :: 40 ncRNAs :: 4 Pseudo Genes (total) :: 39 Pseudo Genes (ambiguous residues) :: 0 of 39 Pseudo Genes (frameshifted) :: 2 of 39 Pseudo Genes (incomplete) :: 36 of 39 Pseudo Genes (internal stop) :: 2 of 39 Pseudo Genes (multiple problems) :: 1 of 39 ##Genome-Annotation-Data-END## ;collection_date=May-2013;comment1=Annotation was added by the NCBI Prokaryotic Genome Annotation Pipeline (released 2013). Information about the Pipeline can be found here: https://www.ncbi.nlm.nih.gov/genome/annotation_prok/ ##Genome-Assembly-Data-START## Assembly Date :: 2016 Assembly Method :: SOAPdenovo v. 2 Genome Representation :: Full Expected Final Version :: Yes Genome Coverage :: 1000.0x Sequencing Technology :: Illumina HiSeq ##Genome-Assembly-Data-END## ##Genome-Annotation-Data-START## Annotation Provider :: NCBI Annotation Date :: 03/14/2016 17:54:59 Annotation Pipeline :: NCBI Prokaryotic Genome Annotation Pipeline Annotation Method :: Best-placed reference protein set%3B GeneMarkS+ Annotation Software revision :: 3.1 Features Annotated :: Gene%3B CDS%3B rRNA%3B tRNA%3B ncRNA%3B repeat_region Genes (total) :: 1%2C330 CDS (total) :: 1%2C284 Genes (coding) :: 1%2C245 CDS (coding) :: 1%2C245 Genes (RNA) :: 46 rRNAs :: 1%2C 1 (16S%2C 23S) complete rRNAs :: 1%2C 1 (16S%2C 23S) tRNAs :: 40 ncRNAs :: 4 Pseudo Genes (total) :: 39 Pseudo Genes (ambiguous residues) :: 0 of 39 Pseudo Genes (frameshifted) :: 2 of 39 Pseudo Genes (incomplete) :: 36 of 39 Pseudo Genes (internal stop) :: 2 of 39 Pseudo Genes (multiple problems) :: 1 of 39 ##Genome-Annotation-Data-END## ;country=USA: Oswego%2C NY;date=10-MAR-2016;host=Trachelipus rathkei;isolation_source=Rice Creek Field Station;mol_type=genomic DNA;organism=Candidatus Rickettsiella isopodorum;strain=RCFS May 2013
347	GenBank	pseudogenic_exon	1	387	.	+	1	ID=A1D18_00030;Name=A1D18_00030;Note=incomplete%3B too short partial abutting assembly gap%3B missing start and stop%3B Derived by automated computational analysis using gene prediction method: GeneMarkS+.;codon_start=1;inference=COORDINATES: ab initio prediction:GeneMarkS+;product=hypothetical protein;pseudo=_no_value;transl_table=11
347	GenBank	pseudogene	1	387	.	+	1	ID=A1D18_00030.pseudogene;Alias=A1D18_00030;Name=A1D18_00030;pseudo=_no_value
349	GenBank	region	1	581	.	+	1	ID=unknown.region.8;Alias=unknown;Dbxref=taxon:1225476;Name=unknown;Note=Candidatus Rickettsiella isopodorum strain RCFS May 2013%2C whole genome shotgun sequence.,Annotation was added by the NCBI Prokaryotic Genome Annotation Pipeline (released 2013). Information about the Pipeline can be found here: https://www.ncbi.nlm.nih.gov/genome/annotation_prok/ ##Genome-Assembly-Data-START## Assembly Date :: 2016 Assembly Method :: SOAPdenovo v. 2 Genome Representation :: Full Expected Final Version :: Yes Genome Coverage :: 1000.0x Sequencing Technology :: Illumina HiSeq ##Genome-Assembly-Data-END## ##Genome-Annotation-Data-START## Annotation Provider :: NCBI Annotation Date :: 03/14/2016 17:54:59 Annotation Pipeline :: NCBI Prokaryotic Genome Annotation Pipeline Annotation Method :: Best-placed reference protein set,GeneMarkS+ Annotation Software revision :: 3.1 Features Annotated :: Gene,CDS,rRNA,tRNA,ncRNA,repeat_region Genes (total) :: 1,330 CDS (total) :: 1,284 Genes (coding) :: 1,245 CDS (coding) :: 1,245 Genes (RNA) :: 46 rRNAs :: 1,1 (16S,23S) complete rRNAs :: 1,1 (16S,23S) tRNAs :: 40 ncRNAs :: 4 Pseudo Genes (total) :: 39 Pseudo Genes (ambiguous residues) :: 0 of 39 Pseudo Genes (frameshifted) :: 2 of 39 Pseudo Genes (incomplete) :: 36 of 39 Pseudo Genes (internal stop) :: 2 of 39 Pseudo Genes (multiple problems) :: 1 of 39 ##Genome-Annotation-Data-END## ;collection_date=May-2013;comment1=Annotation was added by the NCBI Prokaryotic Genome Annotation Pipeline (released 2013). Information about the Pipeline can be found here: https://www.ncbi.nlm.nih.gov/genome/annotation_prok/ ##Genome-Assembly-Data-START## Assembly Date :: 2016 Assembly Method :: SOAPdenovo v. 2 Genome Representation :: Full Expected Final Version :: Yes Genome Coverage :: 1000.0x Sequencing Technology :: Illumina HiSeq ##Genome-Assembly-Data-END## ##Genome-Annotation-Data-START## Annotation Provider :: NCBI Annotation Date :: 03/14/2016 17:54:59 Annotation Pipeline :: NCBI Prokaryotic Genome Annotation Pipeline Annotation Method :: Best-placed reference protein set%3B GeneMarkS+ Annotation Software revision :: 3.1 Features Annotated :: Gene%3B CDS%3B rRNA%3B tRNA%3B ncRNA%3B repeat_region Genes (total) :: 1%2C330 CDS (total) :: 1%2C284 Genes (coding) :: 1%2C245 CDS (coding) :: 1%2C245 Genes (RNA) :: 46 rRNAs :: 1%2C 1 (16S%2C 23S) complete rRNAs :: 1%2C 1 (16S%2C 23S) tRNAs :: 40 ncRNAs :: 4 Pseudo Genes (total) :: 39 Pseudo Genes (ambiguous residues) :: 0 of 39 Pseudo Genes (frameshifted) :: 2 of 39 Pseudo Genes (incomplete) :: 36 of 39 Pseudo Genes (internal stop) :: 2 of 39 Pseudo Genes (multiple problems) :: 1 of 39 ##Genome-Annotation-Data-END## ;country=USA: Oswego%2C NY;date=10-MAR-2016;host=Trachelipus rathkei;isolation_source=Rice Creek Field Station;mol_type=genomic DNA;organism=Candidatus Rickettsiella isopodorum;strain=RCFS May 2013
349	GenBank	pseudogenic_exon	1	581	.	+	1	ID=A1D18_00035;Name=A1D18_00035;Note=incomplete%3B too short partial abutting assembly gap%3B missing start and stop%3B Derived by automated computational analysis using gene prediction method: GeneMarkS+.;codon_start=1;inference=COORDINATES: ab initio prediction:GeneMarkS+;product=hypothetical protein;pseudo=_no_value;transl_table=11
349	GenBank	pseudogene	1	581	.	+	1	ID=A1D18_00035.pseudogene;Alias=A1D18_00035;Name=A1D18_00035;pseudo=_no_value
351	GenBank	region	1	667	.	+	1	ID=unknown.region.9;Alias=unknown;Dbxref=taxon:1225476;Name=unknown;Note=Candidatus Rickettsiella isopodorum strain RCFS May 2013%2C whole genome shotgun sequence.,Annotation was added by the NCBI Prokaryotic Genome Annotation Pipeline (released 2013). Information about the Pipeline can be found here: https://www.ncbi.nlm.nih.gov/genome/annotation_prok/ ##Genome-Assembly-Data-START## Assembly Date :: 2016 Assembly Method :: SOAPdenovo v. 2 Genome Representation :: Full Expected Final Version :: Yes Genome Coverage :: 1000.0x Sequencing Technology :: Illumina HiSeq ##Genome-Assembly-Data-END## ##Genome-Annotation-Data-START## Annotation Provider :: NCBI Annotation Date :: 03/14/2016 17:54:59 Annotation Pipeline :: NCBI Prokaryotic Genome Annotation Pipeline Annotation Method :: Best-placed reference protein set,GeneMarkS+ Annotation Software revision :: 3.1 Features Annotated :: Gene,CDS,rRNA,tRNA,ncRNA,repeat_region Genes (total) :: 1,330 CDS (total) :: 1,284 Genes (coding) :: 1,245 CDS (coding) :: 1,245 Genes (RNA) :: 46 rRNAs :: 1,1 (16S,23S) complete rRNAs :: 1,1 (16S,23S) tRNAs :: 40 ncRNAs :: 4 Pseudo Genes (total) :: 39 Pseudo Genes (ambiguous residues) :: 0 of 39 Pseudo Genes (frameshifted) :: 2 of 39 Pseudo Genes (incomplete) :: 36 of 39 Pseudo Genes (internal stop) :: 2 of 39 Pseudo Genes (multiple problems) :: 1 of 39 ##Genome-Annotation-Data-END## ;collection_date=May-2013;comment1=Annotation was added by the NCBI Prokaryotic Genome Annotation Pipeline (released 2013). Information about the Pipeline can be found here: https://www.ncbi.nlm.nih.gov/genome/annotation_prok/ ##Genome-Assembly-Data-START## Assembly Date :: 2016 Assembly Method :: SOAPdenovo v. 2 Genome Representation :: Full Expected Final Version :: Yes Genome Coverage :: 1000.0x Sequencing Technology :: Illumina HiSeq ##Genome-Assembly-Data-END## ##Genome-Annotation-Data-START## Annotation Provider :: NCBI Annotation Date :: 03/14/2016 17:54:59 Annotation Pipeline :: NCBI Prokaryotic Genome Annotation Pipeline Annotation Method :: Best-placed reference protein set%3B GeneMarkS+ Annotation Software revision :: 3.1 Features Annotated :: Gene%3B CDS%3B rRNA%3B tRNA%3B ncRNA%3B repeat_region Genes (total) :: 1%2C330 CDS (total) :: 1%2C284 Genes (coding) :: 1%2C245 CDS (coding) :: 1%2C245 Genes (RNA) :: 46 rRNAs :: 1%2C 1 (16S%2C 23S) complete rRNAs :: 1%2C 1 (16S%2C 23S) tRNAs :: 40 ncRNAs :: 4 Pseudo Genes (total) :: 39 Pseudo Genes (ambiguous residues) :: 0 of 39 Pseudo Genes (frameshifted) :: 2 of 39 Pseudo Genes (incomplete) :: 36 of 39 Pseudo Genes (internal stop) :: 2 of 39 Pseudo Genes (multiple problems) :: 1 of 39 ##Genome-Annotation-Data-END## ;country=USA: Oswego%2C NY;date=10-MAR-2016;host=Trachelipus rathkei;isolation_source=Rice Creek Field Station;mol_type=genomic DNA;organism=Candidatus Rickettsiella isopodorum;strain=RCFS May 2013
351	GenBank	pseudogenic_exon	1	667	.	+	1	ID=A1D18_00040;Name=A1D18_00040;Note=incomplete%3B too short partial abutting assembly gap%3B missing start and stop%3B Derived by automated computational analysis using gene prediction method: GeneMarkS+.;codon_start=1;inference=COORDINATES: ab initio prediction:GeneMarkS+;product=hypothetical protein;pseudo=_no_value;transl_table=11
351	GenBank	pseudogene	1	667	.	+	1	ID=A1D18_00040.pseudogene;Alias=A1D18_00040;Name=A1D18_00040;pseudo=_no_value
353	GenBank	region	1	672	.	+	1	ID=unknown.region.10;Alias=unknown;Dbxref=taxon:1225476;Name=unknown;Note=Candidatus Rickettsiella isopodorum strain RCFS May 2013%2C whole genome shotgun sequence.,Annotation was added by the NCBI Prokaryotic Genome Annotation Pipeline (released 2013). Information about the Pipeline can be found here: https://www.ncbi.nlm.nih.gov/genome/annotation_prok/ ##Genome-Assembly-Data-START## Assembly Date :: 2016 Assembly Method :: SOAPdenovo v. 2 Genome Representation :: Full Expected Final Version :: Yes Genome Coverage :: 1000.0x Sequencing Technology :: Illumina HiSeq ##Genome-Assembly-Data-END## ##Genome-Annotation-Data-START## Annotation Provider :: NCBI Annotation Date :: 03/14/2016 17:54:59 Annotation Pipeline :: NCBI Prokaryotic Genome Annotation Pipeline Annotation Method :: Best-placed reference protein set,GeneMarkS+ Annotation Software revision :: 3.1 Features Annotated :: Gene,CDS,rRNA,tRNA,ncRNA,repeat_region Genes (total) :: 1,330 CDS (total) :: 1,284 Genes (coding) :: 1,245 CDS (coding) :: 1,245 Genes (RNA) :: 46 rRNAs :: 1,1 (16S,23S) complete rRNAs :: 1,1 (16S,23S) tRNAs :: 40 ncRNAs :: 4 Pseudo Genes (total) :: 39 Pseudo Genes (ambiguous residues) :: 0 of 39 Pseudo Genes (frameshifted) :: 2 of 39 Pseudo Genes (incomplete) :: 36 of 39 Pseudo Genes (internal stop) :: 2 of 39 Pseudo Genes (multiple problems) :: 1 of 39 ##Genome-Annotation-Data-END## ;collection_date=May-2013;comment1=Annotation was added by the NCBI Prokaryotic Genome Annotation Pipeline (released 2013). Information about the Pipeline can be found here: https://www.ncbi.nlm.nih.gov/genome/annotation_prok/ ##Genome-Assembly-Data-START## Assembly Date :: 2016 Assembly Method :: SOAPdenovo v. 2 Genome Representation :: Full Expected Final Version :: Yes Genome Coverage :: 1000.0x Sequencing Technology :: Illumina HiSeq ##Genome-Assembly-Data-END## ##Genome-Annotation-Data-START## Annotation Provider :: NCBI Annotation Date :: 03/14/2016 17:54:59 Annotation Pipeline :: NCBI Prokaryotic Genome Annotation Pipeline Annotation Method :: Best-placed reference protein set%3B GeneMarkS+ Annotation Software revision :: 3.1 Features Annotated :: Gene%3B CDS%3B rRNA%3B tRNA%3B ncRNA%3B repeat_region Genes (total) :: 1%2C330 CDS (total) :: 1%2C284 Genes (coding) :: 1%2C245 CDS (coding) :: 1%2C245 Genes (RNA) :: 46 rRNAs :: 1%2C 1 (16S%2C 23S) complete rRNAs :: 1%2C 1 (16S%2C 23S) tRNAs :: 40 ncRNAs :: 4 Pseudo Genes (total) :: 39 Pseudo Genes (ambiguous residues) :: 0 of 39 Pseudo Genes (frameshifted) :: 2 of 39 Pseudo Genes (incomplete) :: 36 of 39 Pseudo Genes (internal stop) :: 2 of 39 Pseudo Genes (multiple problems) :: 1 of 39 ##Genome-Annotation-Data-END## ;country=USA: Oswego%2C NY;date=10-MAR-2016;host=Trachelipus rathkei;isolation_source=Rice Creek Field Station;mol_type=genomic DNA;organism=Candidatus Rickettsiella isopodorum;strain=RCFS May 2013
353	GenBank	pseudogenic_exon	1	672	.	-	1	ID=A1D18_00045;Name=A1D18_00045;Note=incomplete%3B too short partial abutting assembly gap%3B missing start and stop%3B Derived by automated computational analysis using gene prediction method: GeneMarkS+.;codon_start=1;inference=COORDINATES: ab initio prediction:GeneMarkS+;product=hypothetical protein;pseudo=_no_value;transl_table=11
353	GenBank	pseudogene	1	672	.	-	1	ID=A1D18_00045.pseudogene;Alias=A1D18_00045;Name=A1D18_00045;pseudo=_no_value
355	GenBank	region	1	675	.	+	1	ID=unknown.region.111;Alias=unknown;Dbxref=taxon:1225476;Name=unknown;Note=Candidatus Rickettsiella isopodorum strain RCFS May 2013%2C whole genome shotgun sequence.,Annotation was added by the NCBI Prokaryotic Genome Annotation Pipeline (released 2013). Information about the Pipeline can be found here: https://www.ncbi.nlm.nih.gov/genome/annotation_prok/ ##Genome-Assembly-Data-START## Assembly Date :: 2016 Assembly Method :: SOAPdenovo v. 2 Genome Representation :: Full Expected Final Version :: Yes Genome Coverage :: 1000.0x Sequencing Technology :: Illumina HiSeq ##Genome-Assembly-Data-END## ##Genome-Annotation-Data-START## Annotation Provider :: NCBI Annotation Date :: 03/14/2016 17:54:59 Annotation Pipeline :: NCBI Prokaryotic Genome Annotation Pipeline Annotation Method :: Best-placed reference protein set,GeneMarkS+ Annotation Software revision :: 3.1 Features Annotated :: Gene,CDS,rRNA,tRNA,ncRNA,repeat_region Genes (total) :: 1,330 CDS (total) :: 1,284 Genes (coding) :: 1,245 CDS (coding) :: 1,245 Genes (RNA) :: 46 rRNAs :: 1,1 (16S,23S) complete rRNAs :: 1,1 (16S,23S) tRNAs :: 40 ncRNAs :: 4 Pseudo Genes (total) :: 39 Pseudo Genes (ambiguous residues) :: 0 of 39 Pseudo Genes (frameshifted) :: 2 of 39 Pseudo Genes (incomplete) :: 36 of 39 Pseudo Genes (internal stop) :: 2 of 39 Pseudo Genes (multiple problems) :: 1 of 39 ##Genome-Annotation-Data-END## ;collection_date=May-2013;comment1=Annotation was added by the NCBI Prokaryotic Genome Annotation Pipeline (released 2013). Information about the Pipeline can be found here: https://www.ncbi.nlm.nih.gov/genome/annotation_prok/ ##Genome-Assembly-Data-START## Assembly Date :: 2016 Assembly Method :: SOAPdenovo v. 2 Genome Representation :: Full Expected Final Version :: Yes Genome Coverage :: 1000.0x Sequencing Technology :: Illumina HiSeq ##Genome-Assembly-Data-END## ##Genome-Annotation-Data-START## Annotation Provider :: NCBI Annotation Date :: 03/14/2016 17:54:59 Annotation Pipeline :: NCBI Prokaryotic Genome Annotation Pipeline Annotation Method :: Best-placed reference protein set%3B GeneMarkS+ Annotation Software revision :: 3.1 Features Annotated :: Gene%3B CDS%3B rRNA%3B tRNA%3B ncRNA%3B repeat_region Genes (total) :: 1%2C330 CDS (total) :: 1%2C284 Genes (coding) :: 1%2C245 CDS (coding) :: 1%2C245 Genes (RNA) :: 46 rRNAs :: 1%2C 1 (16S%2C 23S) complete rRNAs :: 1%2C 1 (16S%2C 23S) tRNAs :: 40 ncRNAs :: 4 Pseudo Genes (total) :: 39 Pseudo Genes (ambiguous residues) :: 0 of 39 Pseudo Genes (frameshifted) :: 2 of 39 Pseudo Genes (incomplete) :: 36 of 39 Pseudo Genes (internal stop) :: 2 of 39 Pseudo Genes (multiple problems) :: 1 of 39 ##Genome-Annotation-Data-END## ;country=USA: Oswego%2C NY;date=10-MAR-2016;host=Trachelipus rathkei;isolation_source=Rice Creek Field Station;mol_type=genomic DNA;organism=Candidatus Rickettsiella isopodorum;strain=RCFS May 2013
355	GenBank	pseudogenic_exon	1	675	.	-	1	ID=A1D18_00050;Name=A1D18_00050;Note=incomplete%3B too short partial abutting assembly gap%3B missing start and stop%3B Derived by automated computational analysis using gene prediction method: GeneMarkS+.;codon_start=1;inference=COORDINATES: ab initio prediction:GeneMarkS+;product=hypothetical protein;pseudo=_no_value;transl_table=11
355	GenBank	pseudogene	1	675	.	-	1	ID=A1D18_00050.pseudogene;Alias=A1D18_00050;Name=A1D18_00050;pseudo=_no_value
357	GenBank	region	1	1010	.	+	1	ID=unknown.region.1112;Alias=unknown;Dbxref=taxon:1225476;Name=unknown;Note=Candidatus Rickettsiella isopodorum strain RCFS May 2013%2C whole genome shotgun sequence.,Annotation was added by the NCBI Prokaryotic Genome Annotation Pipeline (released 2013). Information about the Pipeline can be found here: https://www.ncbi.nlm.nih.gov/genome/annotation_prok/ ##Genome-Assembly-Data-START## Assembly Date :: 2016 Assembly Method :: SOAPdenovo v. 2 Genome Representation :: Full Expected Final Version :: Yes Genome Coverage :: 1000.0x Sequencing Technology :: Illumina HiSeq ##Genome-Assembly-Data-END## ##Genome-Annotation-Data-START## Annotation Provider :: NCBI Annotation Date :: 03/14/2016 17:54:59 Annotation Pipeline :: NCBI Prokaryotic Genome Annotation Pipeline Annotation Method :: Best-placed reference protein set,GeneMarkS+ Annotation Software revision :: 3.1 Features Annotated :: Gene,CDS,rRNA,tRNA,ncRNA,repeat_region Genes (total) :: 1,330 CDS (total) :: 1,284 Genes (coding) :: 1,245 CDS (coding) :: 1,245 Genes (RNA) :: 46 rRNAs :: 1,1 (16S,23S) complete rRNAs :: 1,1 (16S,23S) tRNAs :: 40 ncRNAs :: 4 Pseudo Genes (total) :: 39 Pseudo Genes (ambiguous residues) :: 0 of 39 Pseudo Genes (frameshifted) :: 2 of 39 Pseudo Genes (incomplete) :: 36 of 39 Pseudo Genes (internal stop) :: 2 of 39 Pseudo Genes (multiple problems) :: 1 of 39 ##Genome-Annotation-Data-END## ;collection_date=May-2013;comment1=Annotation was added by the NCBI Prokaryotic Genome Annotation Pipeline (released 2013). Information about the Pipeline can be found here: https://www.ncbi.nlm.nih.gov/genome/annotation_prok/ ##Genome-Assembly-Data-START## Assembly Date :: 2016 Assembly Method :: SOAPdenovo v. 2 Genome Representation :: Full Expected Final Version :: Yes Genome Coverage :: 1000.0x Sequencing Technology :: Illumina HiSeq ##Genome-Assembly-Data-END## ##Genome-Annotation-Data-START## Annotation Provider :: NCBI Annotation Date :: 03/14/2016 17:54:59 Annotation Pipeline :: NCBI Prokaryotic Genome Annotation Pipeline Annotation Method :: Best-placed reference protein set%3B GeneMarkS+ Annotation Software revision :: 3.1 Features Annotated :: Gene%3B CDS%3B rRNA%3B tRNA%3B ncRNA%3B repeat_region Genes (total) :: 1%2C330 CDS (total) :: 1%2C284 Genes (coding) :: 1%2C245 CDS (coding) :: 1%2C245 Genes (RNA) :: 46 rRNAs :: 1%2C 1 (16S%2C 23S) complete rRNAs :: 1%2C 1 (16S%2C 23S) tRNAs :: 40 ncRNAs :: 4 Pseudo Genes (total) :: 39 Pseudo Genes (ambiguous residues) :: 0 of 39 Pseudo Genes (frameshifted) :: 2 of 39 Pseudo Genes (incomplete) :: 36 of 39 Pseudo Genes (internal stop) :: 2 of 39 Pseudo Genes (multiple problems) :: 1 of 39 ##Genome-Annotation-Data-END## ;country=USA: Oswego%2C NY;date=10-MAR-2016;host=Trachelipus rathkei;isolation_source=Rice Creek Field Station;mol_type=genomic DNA;organism=Candidatus Rickettsiella isopodorum;strain=RCFS May 2013
357	GenBank	pseudogenic_exon	1	1010	.	-	1	ID=A1D18_00055;Name=A1D18_00055;Note=incomplete%3B too short partial abutting assembly gap%3B missing start and stop%3B Derived by automated computational analysis using gene prediction method: GeneMarkS+.;codon_start=2;inference=COORDINATES: ab initio prediction:GeneMarkS+;product=hypothetical protein;pseudo=_no_value;transl_table=11
357	GenBank	pseudogene	1	1010	.	-	1	ID=A1D18_00055.pseudogene;Alias=A1D18_00055;Name=A1D18_00055;pseudo=_no_value
331	GenBank	region	1	223	.	+	1	ID=unknown;Dbxref=taxon:1225476;Name=unknown;Note=Candidatus Rickettsiella isopodorum strain RCFS May 2013%2C whole genome shotgun sequence.,Annotation was added by the NCBI Prokaryotic Genome Annotation Pipeline (released 2013). Information about the Pipeline can be found here: https://www.ncbi.nlm.nih.gov/genome/annotation_prok/ ##Genome-Assembly-Data-START## Assembly Date :: 2016 Assembly Method :: SOAPdenovo v. 2 Genome Representation :: Full Expected Final Version :: Yes Genome Coverage :: 1000.0x Sequencing Technology :: Illumina HiSeq ##Genome-Assembly-Data-END## ##Genome-Annotation-Data-START## Annotation Provider :: NCBI Annotation Date :: 03/14/2016 17:54:59 Annotation Pipeline :: NCBI Prokaryotic Genome Annotation Pipeline Annotation Method :: Best-placed reference protein set,GeneMarkS+ Annotation Software revision :: 3.1 Features Annotated :: Gene,CDS,rRNA,tRNA,ncRNA,repeat_region Genes (total) :: 1,330 CDS (total) :: 1,284 Genes (coding) :: 1,245 CDS (coding) :: 1,245 Genes (RNA) :: 46 rRNAs :: 1,1 (16S,23S) complete rRNAs :: 1,1 (16S,23S) tRNAs :: 40 ncRNAs :: 4 Pseudo Genes (total) :: 39 Pseudo Genes (ambiguous residues) :: 0 of 39 Pseudo Genes (frameshifted) :: 2 of 39 Pseudo Genes (incomplete) :: 36 of 39 Pseudo Genes (internal stop) :: 2 of 39 Pseudo Genes (multiple problems) :: 1 of 39 ##Genome-Annotation-Data-END## ;collection_date=May-2013;comment1=Annotation was added by the NCBI Prokaryotic Genome Annotation Pipeline (released 2013). Information about the Pipeline can be found here: https://www.ncbi.nlm.nih.gov/genome/annotation_prok/ ##Genome-Assembly-Data-START## Assembly Date :: 2016 Assembly Method :: SOAPdenovo v. 2 Genome Representation :: Full Expected Final Version :: Yes Genome Coverage :: 1000.0x Sequencing Technology :: Illumina HiSeq ##Genome-Assembly-Data-END## ##Genome-Annotation-Data-START## Annotation Provider :: NCBI Annotation Date :: 03/14/2016 17:54:59 Annotation Pipeline :: NCBI Prokaryotic Genome Annotation Pipeline Annotation Method :: Best-placed reference protein set%3B GeneMarkS+ Annotation Software revision :: 3.1 Features Annotated :: Gene%3B CDS%3B rRNA%3B tRNA%3B ncRNA%3B repeat_region Genes (total) :: 1%2C330 CDS (total) :: 1%2C284 Genes (coding) :: 1%2C245 CDS (coding) :: 1%2C245 Genes (RNA) :: 46 rRNAs :: 1%2C 1 (16S%2C 23S) complete rRNAs :: 1%2C 1 (16S%2C 23S) tRNAs :: 40 ncRNAs :: 4 Pseudo Genes (total) :: 39 Pseudo Genes (ambiguous residues) :: 0 of 39 Pseudo Genes (frameshifted) :: 2 of 39 Pseudo Genes (incomplete) :: 36 of 39 Pseudo Genes (internal stop) :: 2 of 39 Pseudo Genes (multiple problems) :: 1 of 39 ##Genome-Annotation-Data-END## ;country=USA: Oswego%2C NY;date=10-MAR-2016;host=Trachelipus rathkei;isolation_source=Rice Creek Field Station;mol_type=genomic DNA;organism=Candidatus Rickettsiella isopodorum;strain=RCFS May 2013
331	GenBank	pseudogenic_exon	1	223	.	+	1	ID=A1D18_00005;Name=A1D18_00005;Note=incomplete%3B too short partial abutting assembly gap%3B missing start and stop%3B Derived by automated computational analysis using gene prediction method: GeneMarkS+.;codon_start=2;inference=COORDINATES: ab initio prediction:GeneMarkS+;product=hypothetical protein;pseudo=_no_value;transl_table=11
331	GenBank	pseudogene	1	223	.	+	1	ID=A1D18_00005.pseudogene;Alias=A1D18_00005;Name=A1D18_00005;pseudo=_no_value
333	GenBank	region	1	223	.	+	1	ID=unknown.region;Alias=unknown;Dbxref=taxon:1225476;Name=unknown;Note=Candidatus Rickettsiella isopodorum strain RCFS May 2013%2C whole genome shotgun sequence.,Annotation was added by the NCBI Prokaryotic Genome Annotation Pipeline (released 2013). Information about the Pipeline can be found here: https://www.ncbi.nlm.nih.gov/genome/annotation_prok/ ##Genome-Assembly-Data-START## Assembly Date :: 2016 Assembly Method :: SOAPdenovo v. 2 Genome Representation :: Full Expected Final Version :: Yes Genome Coverage :: 1000.0x Sequencing Technology :: Illumina HiSeq ##Genome-Assembly-Data-END## ##Genome-Annotation-Data-START## Annotation Provider :: NCBI Annotation Date :: 03/14/2016 17:54:59 Annotation Pipeline :: NCBI Prokaryotic Genome Annotation Pipeline Annotation Method :: Best-placed reference protein set,GeneMarkS+ Annotation Software revision :: 3.1 Features Annotated :: Gene,CDS,rRNA,tRNA,ncRNA,repeat_region Genes (total) :: 1,330 CDS (total) :: 1,284 Genes (coding) :: 1,245 CDS (coding) :: 1,245 Genes (RNA) :: 46 rRNAs :: 1,1 (16S,23S) complete rRNAs :: 1,1 (16S,23S) tRNAs :: 40 ncRNAs :: 4 Pseudo Genes (total) :: 39 Pseudo Genes (ambiguous residues) :: 0 of 39 Pseudo Genes (frameshifted) :: 2 of 39 Pseudo Genes (incomplete) :: 36 of 39 Pseudo Genes (internal stop) :: 2 of 39 Pseudo Genes (multiple problems) :: 1 of 39 ##Genome-Annotation-Data-END## ;collection_date=May-2013;comment1=Annotation was added by the NCBI Prokaryotic Genome Annotation Pipeline (released 2013). Information about the Pipeline can be found here: https://www.ncbi.nlm.nih.gov/genome/annotation_prok/ ##Genome-Assembly-Data-START## Assembly Date :: 2016 Assembly Method :: SOAPdenovo v. 2 Genome Representation :: Full Expected Final Version :: Yes Genome Coverage :: 1000.0x Sequencing Technology :: Illumina HiSeq ##Genome-Assembly-Data-END## ##Genome-Annotation-Data-START## Annotation Provider :: NCBI Annotation Date :: 03/14/2016 17:54:59 Annotation Pipeline :: NCBI Prokaryotic Genome Annotation Pipeline Annotation Method :: Best-placed reference protein set%3B GeneMarkS+ Annotation Software revision :: 3.1 Features Annotated :: Gene%3B CDS%3B rRNA%3B tRNA%3B ncRNA%3B repeat_region Genes (total) :: 1%2C330 CDS (total) :: 1%2C284 Genes (coding) :: 1%2C245 CDS (coding) :: 1%2C245 Genes (RNA) :: 46 rRNAs :: 1%2C 1 (16S%2C 23S) complete rRNAs :: 1%2C 1 (16S%2C 23S) tRNAs :: 40 ncRNAs :: 4 Pseudo Genes (total) :: 39 Pseudo Genes (ambiguous residues) :: 0 of 39 Pseudo Genes (frameshifted) :: 2 of 39 Pseudo Genes (incomplete) :: 36 of 39 Pseudo Genes (internal stop) :: 2 of 39 Pseudo Genes (multiple problems) :: 1 of 39 ##Genome-Annotation-Data-END## ;country=USA: Oswego%2C NY;date=10-MAR-2016;host=Trachelipus rathkei;isolation_source=Rice Creek Field Station;mol_type=genomic DNA;organism=Candidatus Rickettsiella isopodorum;strain=RCFS May 2013
333	GenBank	pseudogenic_exon	1	223	.	+	1	ID=A1D18_00010;Name=A1D18_00010;Note=incomplete%3B too short partial abutting assembly gap%3B missing start and stop%3B Derived by automated computational analysis using gene prediction method: GeneMarkS+.;codon_start=2;inference=COORDINATES: ab initio prediction:GeneMarkS+;product=hypothetical protein;pseudo=_no_value;transl_table=11
333	GenBank	pseudogene	1	223	.	+	1	ID=A1D18_00010.pseudogene;Alias=A1D18_00010;Name=A1D18_00010;pseudo=_no_value
335	GenBank	region	1	254	.	+	1	ID=unknown.region.1;Alias=unknown;Dbxref=taxon:1225476;Name=unknown;Note=Candidatus Rickettsiella isopodorum strain RCFS May 2013%2C whole genome shotgun sequence.,Annotation was added by the NCBI Prokaryotic Genome Annotation Pipeline (released 2013). Information about the Pipeline can be found here: https://www.ncbi.nlm.nih.gov/genome/annotation_prok/ ##Genome-Assembly-Data-START## Assembly Date :: 2016 Assembly Method :: SOAPdenovo v. 2 Genome Representation :: Full Expected Final Version :: Yes Genome Coverage :: 1000.0x Sequencing Technology :: Illumina HiSeq ##Genome-Assembly-Data-END## ##Genome-Annotation-Data-START## Annotation Provider :: NCBI Annotation Date :: 03/14/2016 17:54:59 Annotation Pipeline :: NCBI Prokaryotic Genome Annotation Pipeline Annotation Method :: Best-placed reference protein set,GeneMarkS+ Annotation Software revision :: 3.1 Features Annotated :: Gene,CDS,rRNA,tRNA,ncRNA,repeat_region Genes (total) :: 1,330 CDS (total) :: 1,284 Genes (coding) :: 1,245 CDS (coding) :: 1,245 Genes (RNA) :: 46 rRNAs :: 1,1 (16S,23S) complete rRNAs :: 1,1 (16S,23S) tRNAs :: 40 ncRNAs :: 4 Pseudo Genes (total) :: 39 Pseudo Genes (ambiguous residues) :: 0 of 39 Pseudo Genes (frameshifted) :: 2 of 39 Pseudo Genes (incomplete) :: 36 of 39 Pseudo Genes (internal stop) :: 2 of 39 Pseudo Genes (multiple problems) :: 1 of 39 ##Genome-Annotation-Data-END## ;collection_date=May-2013;comment1=Annotation was added by the NCBI Prokaryotic Genome Annotation Pipeline (released 2013). Information about the Pipeline can be found here: https://www.ncbi.nlm.nih.gov/genome/annotation_prok/ ##Genome-Assembly-Data-START## Assembly Date :: 2016 Assembly Method :: SOAPdenovo v. 2 Genome Representation :: Full Expected Final Version :: Yes Genome Coverage :: 1000.0x Sequencing Technology :: Illumina HiSeq ##Genome-Assembly-Data-END## ##Genome-Annotation-Data-START## Annotation Provider :: NCBI Annotation Date :: 03/14/2016 17:54:59 Annotation Pipeline :: NCBI Prokaryotic Genome Annotation Pipeline Annotation Method :: Best-placed reference protein set%3B GeneMarkS+ Annotation Software revision :: 3.1 Features Annotated :: Gene%3B CDS%3B rRNA%3B tRNA%3B ncRNA%3B repeat_region Genes (total) :: 1%2C330 CDS (total) :: 1%2C284 Genes (coding) :: 1%2C245 CDS (coding) :: 1%2C245 Genes (RNA) :: 46 rRNAs :: 1%2C 1 (16S%2C 23S) complete rRNAs :: 1%2C 1 (16S%2C 23S) tRNAs :: 40 ncRNAs :: 4 Pseudo Genes (total) :: 39 Pseudo Genes (ambiguous residues) :: 0 of 39 Pseudo Genes (frameshifted) :: 2 of 39 Pseudo Genes (incomplete) :: 36 of 39 Pseudo Genes (internal stop) :: 2 of 39 Pseudo Genes (multiple problems) :: 1 of 39 ##Genome-Annotation-Data-END## ;country=USA: Oswego%2C NY;date=10-MAR-2016;host=Trachelipus rathkei;isolation_source=Rice Creek Field Station;mol_type=genomic DNA;organism=Candidatus Rickettsiella isopodorum;strain=RCFS May 2013
335	GenBank	pseudogenic_exon	1	254	.	+	1	ID=A1D18_00015;Name=A1D18_00015;Note=incomplete%3B too short partial abutting assembly gap%3B missing start and stop%3B Derived by automated computational analysis using gene prediction method: GeneMarkS+.;codon_start=3;inference=COORDINATES: ab initio prediction:GeneMarkS+;product=hypothetical protein;pseudo=_no_value;transl_table=11
335	GenBank	pseudogene	1	254	.	+	1	ID=A1D18_00015.pseudogene;Alias=A1D18_00015;Name=A1D18_00015;pseudo=_no_value
337	GenBank	region	1	325	.	+	1	ID=unknown.region.2;Alias=unknown;Dbxref=taxon:1225476;Name=unknown;Note=Candidatus Rickettsiella isopodorum strain RCFS May 2013%2C whole genome shotgun sequence.,Annotation was added by the NCBI Prokaryotic Genome Annotation Pipeline (released 2013). Information about the Pipeline can be found here: https://www.ncbi.nlm.nih.gov/genome/annotation_prok/ ##Genome-Assembly-Data-START## Assembly Date :: 2016 Assembly Method :: SOAPdenovo v. 2 Genome Representation :: Full Expected Final Version :: Yes Genome Coverage :: 1000.0x Sequencing Technology :: Illumina HiSeq ##Genome-Assembly-Data-END## ##Genome-Annotation-Data-START## Annotation Provider :: NCBI Annotation Date :: 03/14/2016 17:54:59 Annotation Pipeline :: NCBI Prokaryotic Genome Annotation Pipeline Annotation Method :: Best-placed reference protein set,GeneMarkS+ Annotation Software revision :: 3.1 Features Annotated :: Gene,CDS,rRNA,tRNA,ncRNA,repeat_region Genes (total) :: 1,330 CDS (total) :: 1,284 Genes (coding) :: 1,245 CDS (coding) :: 1,245 Genes (RNA) :: 46 rRNAs :: 1,1 (16S,23S) complete rRNAs :: 1,1 (16S,23S) tRNAs :: 40 ncRNAs :: 4 Pseudo Genes (total) :: 39 Pseudo Genes (ambiguous residues) :: 0 of 39 Pseudo Genes (frameshifted) :: 2 of 39 Pseudo Genes (incomplete) :: 36 of 39 Pseudo Genes (internal stop) :: 2 of 39 Pseudo Genes (multiple problems) :: 1 of 39 ##Genome-Annotation-Data-END## ;collection_date=May-2013;comment1=Annotation was added by the NCBI Prokaryotic Genome Annotation Pipeline (released 2013). Information about the Pipeline can be found here: https://www.ncbi.nlm.nih.gov/genome/annotation_prok/ ##Genome-Assembly-Data-START## Assembly Date :: 2016 Assembly Method :: SOAPdenovo v. 2 Genome Representation :: Full Expected Final Version :: Yes Genome Coverage :: 1000.0x Sequencing Technology :: Illumina HiSeq ##Genome-Assembly-Data-END## ##Genome-Annotation-Data-START## Annotation Provider :: NCBI Annotation Date :: 03/14/2016 17:54:59 Annotation Pipeline :: NCBI Prokaryotic Genome Annotation Pipeline Annotation Method :: Best-placed reference protein set%3B GeneMarkS+ Annotation Software revision :: 3.1 Features Annotated :: Gene%3B CDS%3B rRNA%3B tRNA%3B ncRNA%3B repeat_region Genes (total) :: 1%2C330 CDS (total) :: 1%2C284 Genes (coding) :: 1%2C245 CDS (coding) :: 1%2C245 Genes (RNA) :: 46 rRNAs :: 1%2C 1 (16S%2C 23S) complete rRNAs :: 1%2C 1 (16S%2C 23S) tRNAs :: 40 ncRNAs :: 4 Pseudo Genes (total) :: 39 Pseudo Genes (ambiguous residues) :: 0 of 39 Pseudo Genes (frameshifted) :: 2 of 39 Pseudo Genes (incomplete) :: 36 of 39 Pseudo Genes (internal stop) :: 2 of 39 Pseudo Genes (multiple problems) :: 1 of 39 ##Genome-Annotation-Data-END## ;country=USA: Oswego%2C NY;date=10-MAR-2016;host=Trachelipus rathkei;isolation_source=Rice Creek Field Station;mol_type=genomic DNA;organism=Candidatus Rickettsiella isopodorum;strain=RCFS May 2013
339	GenBank	region	1	350	.	+	1	ID=unknown.region.3;Alias=unknown;Dbxref=taxon:1225476;Name=unknown;Note=Candidatus Rickettsiella isopodorum strain RCFS May 2013%2C whole genome shotgun sequence.,Annotation was added by the NCBI Prokaryotic Genome Annotation Pipeline (released 2013). Information about the Pipeline can be found here: https://www.ncbi.nlm.nih.gov/genome/annotation_prok/ ##Genome-Assembly-Data-START## Assembly Date :: 2016 Assembly Method :: SOAPdenovo v. 2 Genome Representation :: Full Expected Final Version :: Yes Genome Coverage :: 1000.0x Sequencing Technology :: Illumina HiSeq ##Genome-Assembly-Data-END## ##Genome-Annotation-Data-START## Annotation Provider :: NCBI Annotation Date :: 03/14/2016 17:54:59 Annotation Pipeline :: NCBI Prokaryotic Genome Annotation Pipeline Annotation Method :: Best-placed reference protein set,GeneMarkS+ Annotation Software revision :: 3.1 Features Annotated :: Gene,CDS,rRNA,tRNA,ncRNA,repeat_region Genes (total) :: 1,330 CDS (total) :: 1,284 Genes (coding) :: 1,245 CDS (coding) :: 1,245 Genes (RNA) :: 46 rRNAs :: 1,1 (16S,23S) complete rRNAs :: 1,1 (16S,23S) tRNAs :: 40 ncRNAs :: 4 Pseudo Genes (total) :: 39 Pseudo Genes (ambiguous residues) :: 0 of 39 Pseudo Genes (frameshifted) :: 2 of 39 Pseudo Genes (incomplete) :: 36 of 39 Pseudo Genes (internal stop) :: 2 of 39 Pseudo Genes (multiple problems) :: 1 of 39 ##Genome-Annotation-Data-END## ;collection_date=May-2013;comment1=Annotation was added by the NCBI Prokaryotic Genome Annotation Pipeline (released 2013). Information about the Pipeline can be found here: https://www.ncbi.nlm.nih.gov/genome/annotation_prok/ ##Genome-Assembly-Data-START## Assembly Date :: 2016 Assembly Method :: SOAPdenovo v. 2 Genome Representation :: Full Expected Final Version :: Yes Genome Coverage :: 1000.0x Sequencing Technology :: Illumina HiSeq ##Genome-Assembly-Data-END## ##Genome-Annotation-Data-START## Annotation Provider :: NCBI Annotation Date :: 03/14/2016 17:54:59 Annotation Pipeline :: NCBI Prokaryotic Genome Annotation Pipeline Annotation Method :: Best-placed reference protein set%3B GeneMarkS+ Annotation Software revision :: 3.1 Features Annotated :: Gene%3B CDS%3B rRNA%3B tRNA%3B ncRNA%3B repeat_region Genes (total) :: 1%2C330 CDS (total) :: 1%2C284 Genes (coding) :: 1%2C245 CDS (coding) :: 1%2C245 Genes (RNA) :: 46 rRNAs :: 1%2C 1 (16S%2C 23S) complete rRNAs :: 1%2C 1 (16S%2C 23S) tRNAs :: 40 ncRNAs :: 4 Pseudo Genes (total) :: 39 Pseudo Genes (ambiguous residues) :: 0 of 39 Pseudo Genes (frameshifted) :: 2 of 39 Pseudo Genes (incomplete) :: 36 of 39 Pseudo Genes (internal stop) :: 2 of 39 Pseudo Genes (multiple problems) :: 1 of 39 ##Genome-Annotation-Data-END## ;country=USA: Oswego%2C NY;date=10-MAR-2016;host=Trachelipus rathkei;isolation_source=Rice Creek Field Station;mol_type=genomic DNA;organism=Candidatus Rickettsiella isopodorum;strain=RCFS May 2013
339	GenBank	pseudogenic_exon	1	312	.	+	1	ID=A1D18_00020;Name=A1D18_00020;Note=incomplete%3B too short partial abutting assembly gap%3B missing start%3B Derived by automated computational analysis using gene prediction method: GeneMarkS+.;codon_start=1;inference=COORDINATES: ab initio prediction:GeneMarkS+;product=hypothetical protein;pseudo=_no_value;transl_table=11
339	GenBank	pseudogene	1	312	.	+	1	ID=A1D18_00020.pseudogene;Alias=A1D18_00020;Name=A1D18_00020;pseudo=_no_value
341	GenBank	region	1	361	.	+	1	ID=unknown.region.4;Alias=unknown;Dbxref=taxon:1225476;Name=unknown;Note=Candidatus Rickettsiella isopodorum strain RCFS May 2013%2C whole genome shotgun sequence.,Annotation was added by the NCBI Prokaryotic Genome Annotation Pipeline (released 2013). Information about the Pipeline can be found here: https://www.ncbi.nlm.nih.gov/genome/annotation_prok/ ##Genome-Assembly-Data-START## Assembly Date :: 2016 Assembly Method :: SOAPdenovo v. 2 Genome Representation :: Full Expected Final Version :: Yes Genome Coverage :: 1000.0x Sequencing Technology :: Illumina HiSeq ##Genome-Assembly-Data-END## ##Genome-Annotation-Data-START## Annotation Provider :: NCBI Annotation Date :: 03/14/2016 17:54:59 Annotation Pipeline :: NCBI Prokaryotic Genome Annotation Pipeline Annotation Method :: Best-placed reference protein set,GeneMarkS+ Annotation Software revision :: 3.1 Features Annotated :: Gene,CDS,rRNA,tRNA,ncRNA,repeat_region Genes (total) :: 1,330 CDS (total) :: 1,284 Genes (coding) :: 1,245 CDS (coding) :: 1,245 Genes (RNA) :: 46 rRNAs :: 1,1 (16S,23S) complete rRNAs :: 1,1 (16S,23S) tRNAs :: 40 ncRNAs :: 4 Pseudo Genes (total) :: 39 Pseudo Genes (ambiguous residues) :: 0 of 39 Pseudo Genes (frameshifted) :: 2 of 39 Pseudo Genes (incomplete) :: 36 of 39 Pseudo Genes (internal stop) :: 2 of 39 Pseudo Genes (multiple problems) :: 1 of 39 ##Genome-Annotation-Data-END## ;collection_date=May-2013;comment1=Annotation was added by the NCBI Prokaryotic Genome Annotation Pipeline (released 2013). Information about the Pipeline can be found here: https://www.ncbi.nlm.nih.gov/genome/annotation_prok/ ##Genome-Assembly-Data-START## Assembly Date :: 2016 Assembly Method :: SOAPdenovo v. 2 Genome Representation :: Full Expected Final Version :: Yes Genome Coverage :: 1000.0x Sequencing Technology :: Illumina HiSeq ##Genome-Assembly-Data-END## ##Genome-Annotation-Data-START## Annotation Provider :: NCBI Annotation Date :: 03/14/2016 17:54:59 Annotation Pipeline :: NCBI Prokaryotic Genome Annotation Pipeline Annotation Method :: Best-placed reference protein set%3B GeneMarkS+ Annotation Software revision :: 3.1 Features Annotated :: Gene%3B CDS%3B rRNA%3B tRNA%3B ncRNA%3B repeat_region Genes (total) :: 1%2C330 CDS (total) :: 1%2C284 Genes (coding) :: 1%2C245 CDS (coding) :: 1%2C245 Genes (RNA) :: 46 rRNAs :: 1%2C 1 (16S%2C 23S) complete rRNAs :: 1%2C 1 (16S%2C 23S) tRNAs :: 40 ncRNAs :: 4 Pseudo Genes (total) :: 39 Pseudo Genes (ambiguous residues) :: 0 of 39 Pseudo Genes (frameshifted) :: 2 of 39 Pseudo Genes (incomplete) :: 36 of 39 Pseudo Genes (internal stop) :: 2 of 39 Pseudo Genes (multiple problems) :: 1 of 39 ##Genome-Annotation-Data-END## ;country=USA: Oswego%2C NY;date=10-MAR-2016;host=Trachelipus rathkei;isolation_source=Rice Creek Field Station;mol_type=genomic DNA;organism=Candidatus Rickettsiella isopodorum;strain=RCFS May 2013
343	GenBank	region	1	362	.	+	1	ID=unknown.region.5;Alias=unknown;Dbxref=taxon:1225476;Name=unknown;Note=Candidatus Rickettsiella isopodorum strain RCFS May 2013%2C whole genome shotgun sequence.,Annotation was added by the NCBI Prokaryotic Genome Annotation Pipeline (released 2013). Information about the Pipeline can be found here: https://www.ncbi.nlm.nih.gov/genome/annotation_prok/ ##Genome-Assembly-Data-START## Assembly Date :: 2016 Assembly Method :: SOAPdenovo v. 2 Genome Representation :: Full Expected Final Version :: Yes Genome Coverage :: 1000.0x Sequencing Technology :: Illumina HiSeq ##Genome-Assembly-Data-END## ##Genome-Annotation-Data-START## Annotation Provider :: NCBI Annotation Date :: 03/14/2016 17:54:59 Annotation Pipeline :: NCBI Prokaryotic Genome Annotation Pipeline Annotation Method :: Best-placed reference protein set,GeneMarkS+ Annotation Software revision :: 3.1 Features Annotated :: Gene,CDS,rRNA,tRNA,ncRNA,repeat_region Genes (total) :: 1,330 CDS (total) :: 1,284 Genes (coding) :: 1,245 CDS (coding) :: 1,245 Genes (RNA) :: 46 rRNAs :: 1,1 (16S,23S) complete rRNAs :: 1,1 (16S,23S) tRNAs :: 40 ncRNAs :: 4 Pseudo Genes (total) :: 39 Pseudo Genes (ambiguous residues) :: 0 of 39 Pseudo Genes (frameshifted) :: 2 of 39 Pseudo Genes (incomplete) :: 36 of 39 Pseudo Genes (internal stop) :: 2 of 39 Pseudo Genes (multiple problems) :: 1 of 39 ##Genome-Annotation-Data-END## ;collection_date=May-2013;comment1=Annotation was added by the NCBI Prokaryotic Genome Annotation Pipeline (released 2013). Information about the Pipeline can be found here: https://www.ncbi.nlm.nih.gov/genome/annotation_prok/ ##Genome-Assembly-Data-START## Assembly Date :: 2016 Assembly Method :: SOAPdenovo v. 2 Genome Representation :: Full Expected Final Version :: Yes Genome Coverage :: 1000.0x Sequencing Technology :: Illumina HiSeq ##Genome-Assembly-Data-END## ##Genome-Annotation-Data-START## Annotation Provider :: NCBI Annotation Date :: 03/14/2016 17:54:59 Annotation Pipeline :: NCBI Prokaryotic Genome Annotation Pipeline Annotation Method :: Best-placed reference protein set%3B GeneMarkS+ Annotation Software revision :: 3.1 Features Annotated :: Gene%3B CDS%3B rRNA%3B tRNA%3B ncRNA%3B repeat_region Genes (total) :: 1%2C330 CDS (total) :: 1%2C284 Genes (coding) :: 1%2C245 CDS (coding) :: 1%2C245 Genes (RNA) :: 46 rRNAs :: 1%2C 1 (16S%2C 23S) complete rRNAs :: 1%2C 1 (16S%2C 23S) tRNAs :: 40 ncRNAs :: 4 Pseudo Genes (total) :: 39 Pseudo Genes (ambiguous residues) :: 0 of 39 Pseudo Genes (frameshifted) :: 2 of 39 Pseudo Genes (incomplete) :: 36 of 39 Pseudo Genes (internal stop) :: 2 of 39 Pseudo Genes (multiple problems) :: 1 of 39 ##Genome-Annotation-Data-END## ;country=USA: Oswego%2C NY;date=10-MAR-2016;host=Trachelipus rathkei;isolation_source=Rice Creek Field Station;mol_type=genomic DNA;organism=Candidatus Rickettsiella isopodorum;strain=RCFS May 2013
345	GenBank	region	1	374	.	+	1	ID=unknown.region.6;Alias=unknown;Dbxref=taxon:1225476;Name=unknown;Note=Candidatus Rickettsiella isopodorum strain RCFS May 2013%2C whole genome shotgun sequence.,Annotation was added by the NCBI Prokaryotic Genome Annotation Pipeline (released 2013). Information about the Pipeline can be found here: https://www.ncbi.nlm.nih.gov/genome/annotation_prok/ ##Genome-Assembly-Data-START## Assembly Date :: 2016 Assembly Method :: SOAPdenovo v. 2 Genome Representation :: Full Expected Final Version :: Yes Genome Coverage :: 1000.0x Sequencing Technology :: Illumina HiSeq ##Genome-Assembly-Data-END## ##Genome-Annotation-Data-START## Annotation Provider :: NCBI Annotation Date :: 03/14/2016 17:54:59 Annotation Pipeline :: NCBI Prokaryotic Genome Annotation Pipeline Annotation Method :: Best-placed reference protein set,GeneMarkS+ Annotation Software revision :: 3.1 Features Annotated :: Gene,CDS,rRNA,tRNA,ncRNA,repeat_region Genes (total) :: 1,330 CDS (total) :: 1,284 Genes (coding) :: 1,245 CDS (coding) :: 1,245 Genes (RNA) :: 46 rRNAs :: 1,1 (16S,23S) complete rRNAs :: 1,1 (16S,23S) tRNAs :: 40 ncRNAs :: 4 Pseudo Genes (total) :: 39 Pseudo Genes (ambiguous residues) :: 0 of 39 Pseudo Genes (frameshifted) :: 2 of 39 Pseudo Genes (incomplete) :: 36 of 39 Pseudo Genes (internal stop) :: 2 of 39 Pseudo Genes (multiple problems) :: 1 of 39 ##Genome-Annotation-Data-END## ;collection_date=May-2013;comment1=Annotation was added by the NCBI Prokaryotic Genome Annotation Pipeline (released 2013). Information about the Pipeline can be found here: https://www.ncbi.nlm.nih.gov/genome/annotation_prok/ ##Genome-Assembly-Data-START## Assembly Date :: 2016 Assembly Method :: SOAPdenovo v. 2 Genome Representation :: Full Expected Final Version :: Yes Genome Coverage :: 1000.0x Sequencing Technology :: Illumina HiSeq ##Genome-Assembly-Data-END## ##Genome-Annotation-Data-START## Annotation Provider :: NCBI Annotation Date :: 03/14/2016 17:54:59 Annotation Pipeline :: NCBI Prokaryotic Genome Annotation Pipeline Annotation Method :: Best-placed reference protein set%3B GeneMarkS+ Annotation Software revision :: 3.1 Features Annotated :: Gene%3B CDS%3B rRNA%3B tRNA%3B ncRNA%3B repeat_region Genes (total) :: 1%2C330 CDS (total) :: 1%2C284 Genes (coding) :: 1%2C245 CDS (coding) :: 1%2C245 Genes (RNA) :: 46 rRNAs :: 1%2C 1 (16S%2C 23S) complete rRNAs :: 1%2C 1 (16S%2C 23S) tRNAs :: 40 ncRNAs :: 4 Pseudo Genes (total) :: 39 Pseudo Genes (ambiguous residues) :: 0 of 39 Pseudo Genes (frameshifted) :: 2 of 39 Pseudo Genes (incomplete) :: 36 of 39 Pseudo Genes (internal stop) :: 2 of 39 Pseudo Genes (multiple problems) :: 1 of 39 ##Genome-Annotation-Data-END## ;country=USA: Oswego%2C NY;date=10-MAR-2016;host=Trachelipus rathkei;isolation_source=Rice Creek Field Station;mol_type=genomic DNA;organism=Candidatus Rickettsiella isopodorum;strain=RCFS May 2013
345	GenBank	pseudogenic_exon	1	341	.	-	1	ID=A1D18_00025;Name=A1D18_00025;Note=incomplete%3B too short partial abutting assembly gap%3B missing stop%3B Derived by automated computational analysis using gene prediction method: GeneMarkS+.;codon_start=1;inference=COORDINATES: ab initio prediction:GeneMarkS+;product=hypothetical protein;pseudo=_no_value;transl_table=11
345	GenBank	pseudogene	1	341	.	-	1	ID=A1D18_00025.pseudogene;Alias=A1D18_00025;Name=A1D18_00025;pseudo=_no_value
347	GenBank	region	1	387	.	+	1	ID=unknown.region.7;Alias=unknown;Dbxref=taxon:1225476;Name=unknown;Note=Candidatus Rickettsiella isopodorum strain RCFS May 2013%2C whole genome shotgun sequence.,Annotation was added by the NCBI Prokaryotic Genome Annotation Pipeline (released 2013). Information about the Pipeline can be found here: https://www.ncbi.nlm.nih.gov/genome/annotation_prok/ ##Genome-Assembly-Data-START## Assembly Date :: 2016 Assembly Method :: SOAPdenovo v. 2 Genome Representation :: Full Expected Final Version :: Yes Genome Coverage :: 1000.0x Sequencing Technology :: Illumina HiSeq ##Genome-Assembly-Data-END## ##Genome-Annotation-Data-START## Annotation Provider :: NCBI Annotation Date :: 03/14/2016 17:54:59 Annotation Pipeline :: NCBI Prokaryotic Genome Annotation Pipeline Annotation Method :: Best-placed reference protein set,GeneMarkS+ Annotation Software revision :: 3.1 Features Annotated :: Gene,CDS,rRNA,tRNA,ncRNA,repeat_region Genes (total) :: 1,330 CDS (total) :: 1,284 Genes (coding) :: 1,245 CDS (coding) :: 1,245 Genes (RNA) :: 46 rRNAs :: 1,1 (16S,23S) complete rRNAs :: 1,1 (16S,23S) tRNAs :: 40 ncRNAs :: 4 Pseudo Genes (total) :: 39 Pseudo Genes (ambiguous residues) :: 0 of 39 Pseudo Genes (frameshifted) :: 2 of 39 Pseudo Genes (incomplete) :: 36 of 39 Pseudo Genes (internal stop) :: 2 of 39 Pseudo Genes (multiple problems) :: 1 of 39 ##Genome-Annotation-Data-END## ;collection_date=May-2013;comment1=Annotation was added by the NCBI Prokaryotic Genome Annotation Pipeline (released 2013). Information about the Pipeline can be found here: https://www.ncbi.nlm.nih.gov/genome/annotation_prok/ ##Genome-Assembly-Data-START## Assembly Date :: 2016 Assembly Method :: SOAPdenovo v. 2 Genome Representation :: Full Expected Final Version :: Yes Genome Coverage :: 1000.0x Sequencing Technology :: Illumina HiSeq ##Genome-Assembly-Data-END## ##Genome-Annotation-Data-START## Annotation Provider :: NCBI Annotation Date :: 03/14/2016 17:54:59 Annotation Pipeline :: NCBI Prokaryotic Genome Annotation Pipeline Annotation Method :: Best-placed reference protein set%3B GeneMarkS+ Annotation Software revision :: 3.1 Features Annotated :: Gene%3B CDS%3B rRNA%3B tRNA%3B ncRNA%3B repeat_region Genes (total) :: 1%2C330 CDS (total) :: 1%2C284 Genes (coding) :: 1%2C245 CDS (coding) :: 1%2C245 Genes (RNA) :: 46 rRNAs :: 1%2C 1 (16S%2C 23S) complete rRNAs :: 1%2C 1 (16S%2C 23S) tRNAs :: 40 ncRNAs :: 4 Pseudo Genes (total) :: 39 Pseudo Genes (ambiguous residues) :: 0 of 39 Pseudo Genes (frameshifted) :: 2 of 39 Pseudo Genes (incomplete) :: 36 of 39 Pseudo Genes (internal stop) :: 2 of 39 Pseudo Genes (multiple problems) :: 1 of 39 ##Genome-Annotation-Data-END## ;country=USA: Oswego%2C NY;date=10-MAR-2016;host=Trachelipus rathkei;isolation_source=Rice Creek Field Station;mol_type=genomic DNA;organism=Candidatus Rickettsiella isopodorum;strain=RCFS May 2013
347	GenBank	pseudogenic_exon	1	387	.	+	1	ID=A1D18_00030;Name=A1D18_00030;Note=incomplete%3B too short partial abutting assembly gap%3B missing start and stop%3B Derived by automated computational analysis using gene prediction method: GeneMarkS+.;codon_start=1;inference=COORDINATES: ab initio prediction:GeneMarkS+;product=hypothetical protein;pseudo=_no_value;transl_table=11
347	GenBank	pseudogene	1	387	.	+	1	ID=A1D18_00030.pseudogene;Alias=A1D18_00030;Name=A1D18_00030;pseudo=_no_value
349	GenBank	region	1	581	.	+	1	ID=unknown.region.8;Alias=unknown;Dbxref=taxon:1225476;Name=unknown;Note=Candidatus Rickettsiella isopodorum strain RCFS May 2013%2C whole genome shotgun sequence.,Annotation was added by the NCBI Prokaryotic Genome Annotation Pipeline (released 2013). Information about the Pipeline can be found here: https://www.ncbi.nlm.nih.gov/genome/annotation_prok/ ##Genome-Assembly-Data-START## Assembly Date :: 2016 Assembly Method :: SOAPdenovo v. 2 Genome Representation :: Full Expected Final Version :: Yes Genome Coverage :: 1000.0x Sequencing Technology :: Illumina HiSeq ##Genome-Assembly-Data-END## ##Genome-Annotation-Data-START## Annotation Provider :: NCBI Annotation Date :: 03/14/2016 17:54:59 Annotation Pipeline :: NCBI Prokaryotic Genome Annotation Pipeline Annotation Method :: Best-placed reference protein set,GeneMarkS+ Annotation Software revision :: 3.1 Features Annotated :: Gene,CDS,rRNA,tRNA,ncRNA,repeat_region Genes (total) :: 1,330 CDS (total) :: 1,284 Genes (coding) :: 1,245 CDS (coding) :: 1,245 Genes (RNA) :: 46 rRNAs :: 1,1 (16S,23S) complete rRNAs :: 1,1 (16S,23S) tRNAs :: 40 ncRNAs :: 4 Pseudo Genes (total) :: 39 Pseudo Genes (ambiguous residues) :: 0 of 39 Pseudo Genes (frameshifted) :: 2 of 39 Pseudo Genes (incomplete) :: 36 of 39 Pseudo Genes (internal stop) :: 2 of 39 Pseudo Genes (multiple problems) :: 1 of 39 ##Genome-Annotation-Data-END## ;collection_date=May-2013;comment1=Annotation was added by the NCBI Prokaryotic Genome Annotation Pipeline (released 2013). Information about the Pipeline can be found here: https://www.ncbi.nlm.nih.gov/genome/annotation_prok/ ##Genome-Assembly-Data-START## Assembly Date :: 2016 Assembly Method :: SOAPdenovo v. 2 Genome Representation :: Full Expected Final Version :: Yes Genome Coverage :: 1000.0x Sequencing Technology :: Illumina HiSeq ##Genome-Assembly-Data-END## ##Genome-Annotation-Data-START## Annotation Provider :: NCBI Annotation Date :: 03/14/2016 17:54:59 Annotation Pipeline :: NCBI Prokaryotic Genome Annotation Pipeline Annotation Method :: Best-placed reference protein set%3B GeneMarkS+ Annotation Software revision :: 3.1 Features Annotated :: Gene%3B CDS%3B rRNA%3B tRNA%3B ncRNA%3B repeat_region Genes (total) :: 1%2C330 CDS (total) :: 1%2C284 Genes (coding) :: 1%2C245 CDS (coding) :: 1%2C245 Genes (RNA) :: 46 rRNAs :: 1%2C 1 (16S%2C 23S) complete rRNAs :: 1%2C 1 (16S%2C 23S) tRNAs :: 40 ncRNAs :: 4 Pseudo Genes (total) :: 39 Pseudo Genes (ambiguous residues) :: 0 of 39 Pseudo Genes (frameshifted) :: 2 of 39 Pseudo Genes (incomplete) :: 36 of 39 Pseudo Genes (internal stop) :: 2 of 39 Pseudo Genes (multiple problems) :: 1 of 39 ##Genome-Annotation-Data-END## ;country=USA: Oswego%2C NY;date=10-MAR-2016;host=Trachelipus rathkei;isolation_source=Rice Creek Field Station;mol_type=genomic DNA;organism=Candidatus Rickettsiella isopodorum;strain=RCFS May 2013
349	GenBank	pseudogenic_exon	1	581	.	+	1	ID=A1D18_00035;Name=A1D18_00035;Note=incomplete%3B too short partial abutting assembly gap%3B missing start and stop%3B Derived by automated computational analysis using gene prediction method: GeneMarkS+.;codon_start=1;inference=COORDINATES: ab initio prediction:GeneMarkS+;product=hypothetical protein;pseudo=_no_value;transl_table=11
349	GenBank	pseudogene	1	581	.	+	1	ID=A1D18_00035.pseudogene;Alias=A1D18_00035;Name=A1D18_00035;pseudo=_no_value
351	GenBank	region	1	667	.	+	1	ID=unknown.region.9;Alias=unknown;Dbxref=taxon:1225476;Name=unknown;Note=Candidatus Rickettsiella isopodorum strain RCFS May 2013%2C whole genome shotgun sequence.,Annotation was added by the NCBI Prokaryotic Genome Annotation Pipeline (released 2013). Information about the Pipeline can be found here: https://www.ncbi.nlm.nih.gov/genome/annotation_prok/ ##Genome-Assembly-Data-START## Assembly Date :: 2016 Assembly Method :: SOAPdenovo v. 2 Genome Representation :: Full Expected Final Version :: Yes Genome Coverage :: 1000.0x Sequencing Technology :: Illumina HiSeq ##Genome-Assembly-Data-END## ##Genome-Annotation-Data-START## Annotation Provider :: NCBI Annotation Date :: 03/14/2016 17:54:59 Annotation Pipeline :: NCBI Prokaryotic Genome Annotation Pipeline Annotation Method :: Best-placed reference protein set,GeneMarkS+ Annotation Software revision :: 3.1 Features Annotated :: Gene,CDS,rRNA,tRNA,ncRNA,repeat_region Genes (total) :: 1,330 CDS (total) :: 1,284 Genes (coding) :: 1,245 CDS (coding) :: 1,245 Genes (RNA) :: 46 rRNAs :: 1,1 (16S,23S) complete rRNAs :: 1,1 (16S,23S) tRNAs :: 40 ncRNAs :: 4 Pseudo Genes (total) :: 39 Pseudo Genes (ambiguous residues) :: 0 of 39 Pseudo Genes (frameshifted) :: 2 of 39 Pseudo Genes (incomplete) :: 36 of 39 Pseudo Genes (internal stop) :: 2 of 39 Pseudo Genes (multiple problems) :: 1 of 39 ##Genome-Annotation-Data-END## ;collection_date=May-2013;comment1=Annotation was added by the NCBI Prokaryotic Genome Annotation Pipeline (released 2013). Information about the Pipeline can be found here: https://www.ncbi.nlm.nih.gov/genome/annotation_prok/ ##Genome-Assembly-Data-START## Assembly Date :: 2016 Assembly Method :: SOAPdenovo v. 2 Genome Representation :: Full Expected Final Version :: Yes Genome Coverage :: 1000.0x Sequencing Technology :: Illumina HiSeq ##Genome-Assembly-Data-END## ##Genome-Annotation-Data-START## Annotation Provider :: NCBI Annotation Date :: 03/14/2016 17:54:59 Annotation Pipeline :: NCBI Prokaryotic Genome Annotation Pipeline Annotation Method :: Best-placed reference protein set%3B GeneMarkS+ Annotation Software revision :: 3.1 Features Annotated :: Gene%3B CDS%3B rRNA%3B tRNA%3B ncRNA%3B repeat_region Genes (total) :: 1%2C330 CDS (total) :: 1%2C284 Genes (coding) :: 1%2C245 CDS (coding) :: 1%2C245 Genes (RNA) :: 46 rRNAs :: 1%2C 1 (16S%2C 23S) complete rRNAs :: 1%2C 1 (16S%2C 23S) tRNAs :: 40 ncRNAs :: 4 Pseudo Genes (total) :: 39 Pseudo Genes (ambiguous residues) :: 0 of 39 Pseudo Genes (frameshifted) :: 2 of 39 Pseudo Genes (incomplete) :: 36 of 39 Pseudo Genes (internal stop) :: 2 of 39 Pseudo Genes (multiple problems) :: 1 of 39 ##Genome-Annotation-Data-END## ;country=USA: Oswego%2C NY;date=10-MAR-2016;host=Trachelipus rathkei;isolation_source=Rice Creek Field Station;mol_type=genomic DNA;organism=Candidatus Rickettsiella isopodorum;strain=RCFS May 2013
351	GenBank	pseudogenic_exon	1	667	.	+	1	ID=A1D18_00040;Name=A1D18_00040;Note=incomplete%3B too short partial abutting assembly gap%3B missing start and stop%3B Derived by automated computational analysis using gene prediction method: GeneMarkS+.;codon_start=1;inference=COORDINATES: ab initio prediction:GeneMarkS+;product=hypothetical protein;pseudo=_no_value;transl_table=11
351	GenBank	pseudogene	1	667	.	+	1	ID=A1D18_00040.pseudogene;Alias=A1D18_00040;Name=A1D18_00040;pseudo=_no_value
353	GenBank	region	1	672	.	+	1	ID=unknown.region.10;Alias=unknown;Dbxref=taxon:1225476;Name=unknown;Note=Candidatus Rickettsiella isopodorum strain RCFS May 2013%2C whole genome shotgun sequence.,Annotation was added by the NCBI Prokaryotic Genome Annotation Pipeline (released 2013). Information about the Pipeline can be found here: https://www.ncbi.nlm.nih.gov/genome/annotation_prok/ ##Genome-Assembly-Data-START## Assembly Date :: 2016 Assembly Method :: SOAPdenovo v. 2 Genome Representation :: Full Expected Final Version :: Yes Genome Coverage :: 1000.0x Sequencing Technology :: Illumina HiSeq ##Genome-Assembly-Data-END## ##Genome-Annotation-Data-START## Annotation Provider :: NCBI Annotation Date :: 03/14/2016 17:54:59 Annotation Pipeline :: NCBI Prokaryotic Genome Annotation Pipeline Annotation Method :: Best-placed reference protein set,GeneMarkS+ Annotation Software revision :: 3.1 Features Annotated :: Gene,CDS,rRNA,tRNA,ncRNA,repeat_region Genes (total) :: 1,330 CDS (total) :: 1,284 Genes (coding) :: 1,245 CDS (coding) :: 1,245 Genes (RNA) :: 46 rRNAs :: 1,1 (16S,23S) complete rRNAs :: 1,1 (16S,23S) tRNAs :: 40 ncRNAs :: 4 Pseudo Genes (total) :: 39 Pseudo Genes (ambiguous residues) :: 0 of 39 Pseudo Genes (frameshifted) :: 2 of 39 Pseudo Genes (incomplete) :: 36 of 39 Pseudo Genes (internal stop) :: 2 of 39 Pseudo Genes (multiple problems) :: 1 of 39 ##Genome-Annotation-Data-END## ;collection_date=May-2013;comment1=Annotation was added by the NCBI Prokaryotic Genome Annotation Pipeline (released 2013). Information about the Pipeline can be found here: https://www.ncbi.nlm.nih.gov/genome/annotation_prok/ ##Genome-Assembly-Data-START## Assembly Date :: 2016 Assembly Method :: SOAPdenovo v. 2 Genome Representation :: Full Expected Final Version :: Yes Genome Coverage :: 1000.0x Sequencing Technology :: Illumina HiSeq ##Genome-Assembly-Data-END## ##Genome-Annotation-Data-START## Annotation Provider :: NCBI Annotation Date :: 03/14/2016 17:54:59 Annotation Pipeline :: NCBI Prokaryotic Genome Annotation Pipeline Annotation Method :: Best-placed reference protein set%3B GeneMarkS+ Annotation Software revision :: 3.1 Features Annotated :: Gene%3B CDS%3B rRNA%3B tRNA%3B ncRNA%3B repeat_region Genes (total) :: 1%2C330 CDS (total) :: 1%2C284 Genes (coding) :: 1%2C245 CDS (coding) :: 1%2C245 Genes (RNA) :: 46 rRNAs :: 1%2C 1 (16S%2C 23S) complete rRNAs :: 1%2C 1 (16S%2C 23S) tRNAs :: 40 ncRNAs :: 4 Pseudo Genes (total) :: 39 Pseudo Genes (ambiguous residues) :: 0 of 39 Pseudo Genes (frameshifted) :: 2 of 39 Pseudo Genes (incomplete) :: 36 of 39 Pseudo Genes (internal stop) :: 2 of 39 Pseudo Genes (multiple problems) :: 1 of 39 ##Genome-Annotation-Data-END## ;country=USA: Oswego%2C NY;date=10-MAR-2016;host=Trachelipus rathkei;isolation_source=Rice Creek Field Station;mol_type=genomic DNA;organism=Candidatus Rickettsiella isopodorum;strain=RCFS May 2013
353	GenBank	pseudogenic_exon	1	672	.	-	1	ID=A1D18_00045;Name=A1D18_00045;Note=incomplete%3B too short partial abutting assembly gap%3B missing start and stop%3B Derived by automated computational analysis using gene prediction method: GeneMarkS+.;codon_start=1;inference=COORDINATES: ab initio prediction:GeneMarkS+;product=hypothetical protein;pseudo=_no_value;transl_table=11
353	GenBank	pseudogene	1	672	.	-	1	ID=A1D18_00045.pseudogene;Alias=A1D18_00045;Name=A1D18_00045;pseudo=_no_value
355	GenBank	region	1	675	.	+	1	ID=unknown.region.111;Alias=unknown;Dbxref=taxon:1225476;Name=unknown;Note=Candidatus Rickettsiella isopodorum strain RCFS May 2013%2C whole genome shotgun sequence.,Annotation was added by the NCBI Prokaryotic Genome Annotation Pipeline (released 2013). Information about the Pipeline can be found here: https://www.ncbi.nlm.nih.gov/genome/annotation_prok/ ##Genome-Assembly-Data-START## Assembly Date :: 2016 Assembly Method :: SOAPdenovo v. 2 Genome Representation :: Full Expected Final Version :: Yes Genome Coverage :: 1000.0x Sequencing Technology :: Illumina HiSeq ##Genome-Assembly-Data-END## ##Genome-Annotation-Data-START## Annotation Provider :: NCBI Annotation Date :: 03/14/2016 17:54:59 Annotation Pipeline :: NCBI Prokaryotic Genome Annotation Pipeline Annotation Method :: Best-placed reference protein set,GeneMarkS+ Annotation Software revision :: 3.1 Features Annotated :: Gene,CDS,rRNA,tRNA,ncRNA,repeat_region Genes (total) :: 1,330 CDS (total) :: 1,284 Genes (coding) :: 1,245 CDS (coding) :: 1,245 Genes (RNA) :: 46 rRNAs :: 1,1 (16S,23S) complete rRNAs :: 1,1 (16S,23S) tRNAs :: 40 ncRNAs :: 4 Pseudo Genes (total) :: 39 Pseudo Genes (ambiguous residues) :: 0 of 39 Pseudo Genes (frameshifted) :: 2 of 39 Pseudo Genes (incomplete) :: 36 of 39 Pseudo Genes (internal stop) :: 2 of 39 Pseudo Genes (multiple problems) :: 1 of 39 ##Genome-Annotation-Data-END## ;collection_date=May-2013;comment1=Annotation was added by the NCBI Prokaryotic Genome Annotation Pipeline (released 2013). Information about the Pipeline can be found here: https://www.ncbi.nlm.nih.gov/genome/annotation_prok/ ##Genome-Assembly-Data-START## Assembly Date :: 2016 Assembly Method :: SOAPdenovo v. 2 Genome Representation :: Full Expected Final Version :: Yes Genome Coverage :: 1000.0x Sequencing Technology :: Illumina HiSeq ##Genome-Assembly-Data-END## ##Genome-Annotation-Data-START## Annotation Provider :: NCBI Annotation Date :: 03/14/2016 17:54:59 Annotation Pipeline :: NCBI Prokaryotic Genome Annotation Pipeline Annotation Method :: Best-placed reference protein set%3B GeneMarkS+ Annotation Software revision :: 3.1 Features Annotated :: Gene%3B CDS%3B rRNA%3B tRNA%3B ncRNA%3B repeat_region Genes (total) :: 1%2C330 CDS (total) :: 1%2C284 Genes (coding) :: 1%2C245 CDS (coding) :: 1%2C245 Genes (RNA) :: 46 rRNAs :: 1%2C 1 (16S%2C 23S) complete rRNAs :: 1%2C 1 (16S%2C 23S) tRNAs :: 40 ncRNAs :: 4 Pseudo Genes (total) :: 39 Pseudo Genes (ambiguous residues) :: 0 of 39 Pseudo Genes (frameshifted) :: 2 of 39 Pseudo Genes (incomplete) :: 36 of 39 Pseudo Genes (internal stop) :: 2 of 39 Pseudo Genes (multiple problems) :: 1 of 39 ##Genome-Annotation-Data-END## ;country=USA: Oswego%2C NY;date=10-MAR-2016;host=Trachelipus rathkei;isolation_source=Rice Creek Field Station;mol_type=genomic DNA;organism=Candidatus Rickettsiella isopodorum;strain=RCFS May 2013
355	GenBank	pseudogenic_exon	1	675	.	-	1	ID=A1D18_00050;Name=A1D18_00050;Note=incomplete%3B too short partial abutting assembly gap%3B missing start and stop%3B Derived by automated computational analysis using gene prediction method: GeneMarkS+.;codon_start=1;inference=COORDINATES: ab initio prediction:GeneMarkS+;product=hypothetical protein;pseudo=_no_value;transl_table=11
355	GenBank	pseudogene	1	675	.	-	1	ID=A1D18_00050.pseudogene;Alias=A1D18_00050;Name=A1D18_00050;pseudo=_no_value
357	GenBank	region	1	1010	.	+	1	ID=unknown.region.1112;Alias=unknown;Dbxref=taxon:1225476;Name=unknown;Note=Candidatus Rickettsiella isopodorum strain RCFS May 2013%2C whole genome shotgun sequence.,Annotation was added by the NCBI Prokaryotic Genome Annotation Pipeline (released 2013). Information about the Pipeline can be found here: https://www.ncbi.nlm.nih.gov/genome/annotation_prok/ ##Genome-Assembly-Data-START## Assembly Date :: 2016 Assembly Method :: SOAPdenovo v. 2 Genome Representation :: Full Expected Final Version :: Yes Genome Coverage :: 1000.0x Sequencing Technology :: Illumina HiSeq ##Genome-Assembly-Data-END## ##Genome-Annotation-Data-START## Annotation Provider :: NCBI Annotation Date :: 03/14/2016 17:54:59 Annotation Pipeline :: NCBI Prokaryotic Genome Annotation Pipeline Annotation Method :: Best-placed reference protein set,GeneMarkS+ Annotation Software revision :: 3.1 Features Annotated :: Gene,CDS,rRNA,tRNA,ncRNA,repeat_region Genes (total) :: 1,330 CDS (total) :: 1,284 Genes (coding) :: 1,245 CDS (coding) :: 1,245 Genes (RNA) :: 46 rRNAs :: 1,1 (16S,23S) complete rRNAs :: 1,1 (16S,23S) tRNAs :: 40 ncRNAs :: 4 Pseudo Genes (total) :: 39 Pseudo Genes (ambiguous residues) :: 0 of 39 Pseudo Genes (frameshifted) :: 2 of 39 Pseudo Genes (incomplete) :: 36 of 39 Pseudo Genes (internal stop) :: 2 of 39 Pseudo Genes (multiple problems) :: 1 of 39 ##Genome-Annotation-Data-END## ;collection_date=May-2013;comment1=Annotation was added by the NCBI Prokaryotic Genome Annotation Pipeline (released 2013). Information about the Pipeline can be found here: https://www.ncbi.nlm.nih.gov/genome/annotation_prok/ ##Genome-Assembly-Data-START## Assembly Date :: 2016 Assembly Method :: SOAPdenovo v. 2 Genome Representation :: Full Expected Final Version :: Yes Genome Coverage :: 1000.0x Sequencing Technology :: Illumina HiSeq ##Genome-Assembly-Data-END## ##Genome-Annotation-Data-START## Annotation Provider :: NCBI Annotation Date :: 03/14/2016 17:54:59 Annotation Pipeline :: NCBI Prokaryotic Genome Annotation Pipeline Annotation Method :: Best-placed reference protein set%3B GeneMarkS+ Annotation Software revision :: 3.1 Features Annotated :: Gene%3B CDS%3B rRNA%3B tRNA%3B ncRNA%3B repeat_region Genes (total) :: 1%2C330 CDS (total) :: 1%2C284 Genes (coding) :: 1%2C245 CDS (coding) :: 1%2C245 Genes (RNA) :: 46 rRNAs :: 1%2C 1 (16S%2C 23S) complete rRNAs :: 1%2C 1 (16S%2C 23S) tRNAs :: 40 ncRNAs :: 4 Pseudo Genes (total) :: 39 Pseudo Genes (ambiguous residues) :: 0 of 39 Pseudo Genes (frameshifted) :: 2 of 39 Pseudo Genes (incomplete) :: 36 of 39 Pseudo Genes (internal stop) :: 2 of 39 Pseudo Genes (multiple problems) :: 1 of 39 ##Genome-Annotation-Data-END## ;country=USA: Oswego%2C NY;date=10-MAR-2016;host=Trachelipus rathkei;isolation_source=Rice Creek Field Station;mol_type=genomic DNA;organism=Candidatus Rickettsiella isopodorum;strain=RCFS May 2013
357	GenBank	pseudogenic_exon	1	1010	.	-	1	ID=A1D18_00055;Name=A1D18_00055;Note=incomplete%3B too short partial abutting assembly gap%3B missing start and stop%3B Derived by automated computational analysis using gene prediction method: GeneMarkS+.;codon_start=2;inference=COORDINATES: ab initio prediction:GeneMarkS+;product=hypothetical protein;pseudo=_no_value;transl_table=11
357	GenBank	pseudogene	1	1010	.	-	1	ID=A1D18_00055.pseudogene;Alias=A1D18_00055;Name=A1D18_00055;pseudo=_no_value
359	GenBank	region	1	1013	.	+	1	ID=unknown.region.11113;Alias=unknown;Dbxref=taxon:1225476;Name=unknown;Note=Candidatus Rickettsiella isopodorum strain RCFS May 2013%2C whole genome shotgun sequence.,Annotation was added by the NCBI Prokaryotic Genome Annotation Pipeline (released 2013). Information about the Pipeline can be found here: https://www.ncbi.nlm.nih.gov/genome/annotation_prok/ ##Genome-Assembly-Data-START## Assembly Date :: 2016 Assembly Method :: SOAPdenovo v. 2 Genome Representation :: Full Expected Final Version :: Yes Genome Coverage :: 1000.0x Sequencing Technology :: Illumina HiSeq ##Genome-Assembly-Data-END## ##Genome-Annotation-Data-START## Annotation Provider :: NCBI Annotation Date :: 03/14/2016 17:54:59 Annotation Pipeline :: NCBI Prokaryotic Genome Annotation Pipeline Annotation Method :: Best-placed reference protein set,GeneMarkS+ Annotation Software revision :: 3.1 Features Annotated :: Gene,CDS,rRNA,tRNA,ncRNA,repeat_region Genes (total) :: 1,330 CDS (total) :: 1,284 Genes (coding) :: 1,245 CDS (coding) :: 1,245 Genes (RNA) :: 46 rRNAs :: 1,1 (16S,23S) complete rRNAs :: 1,1 (16S,23S) tRNAs :: 40 ncRNAs :: 4 Pseudo Genes (total) :: 39 Pseudo Genes (ambiguous residues) :: 0 of 39 Pseudo Genes (frameshifted) :: 2 of 39 Pseudo Genes (incomplete) :: 36 of 39 Pseudo Genes (internal stop) :: 2 of 39 Pseudo Genes (multiple problems) :: 1 of 39 ##Genome-Annotation-Data-END## ;collection_date=May-2013;comment1=Annotation was added by the NCBI Prokaryotic Genome Annotation Pipeline (released 2013). Information about the Pipeline can be found here: https://www.ncbi.nlm.nih.gov/genome/annotation_prok/ ##Genome-Assembly-Data-START## Assembly Date :: 2016 Assembly Method :: SOAPdenovo v. 2 Genome Representation :: Full Expected Final Version :: Yes Genome Coverage :: 1000.0x Sequencing Technology :: Illumina HiSeq ##Genome-Assembly-Data-END## ##Genome-Annotation-Data-START## Annotation Provider :: NCBI Annotation Date :: 03/14/2016 17:54:59 Annotation Pipeline :: NCBI Prokaryotic Genome Annotation Pipeline Annotation Method :: Best-placed reference protein set%3B GeneMarkS+ Annotation Software revision :: 3.1 Features Annotated :: Gene%3B CDS%3B rRNA%3B tRNA%3B ncRNA%3B repeat_region Genes (total) :: 1%2C330 CDS (total) :: 1%2C284 Genes (coding) :: 1%2C245 CDS (coding) :: 1%2C245 Genes (RNA) :: 46 rRNAs :: 1%2C 1 (16S%2C 23S) complete rRNAs :: 1%2C 1 (16S%2C 23S) tRNAs :: 40 ncRNAs :: 4 Pseudo Genes (total) :: 39 Pseudo Genes (ambiguous residues) :: 0 of 39 Pseudo Genes (frameshifted) :: 2 of 39 Pseudo Genes (incomplete) :: 36 of 39 Pseudo Genes (internal stop) :: 2 of 39 Pseudo Genes (multiple problems) :: 1 of 39 ##Genome-Annotation-Data-END## ;country=USA: Oswego%2C NY;date=10-MAR-2016;host=Trachelipus rathkei;isolation_source=Rice Creek Field Station;mol_type=genomic DNA;organism=Candidatus Rickettsiella isopodorum;strain=RCFS May 2013
359	GenBank	pseudogenic_exon	1	1013	.	-	1	ID=A1D18_00060;Name=A1D18_00060;Note=incomplete%3B too short partial abutting assembly gap%3B missing start and stop%3B Derived by automated computational analysis using gene prediction method: GeneMarkS+.;codon_start=2;inference=COORDINATES: ab initio prediction:GeneMarkS+;product=hypothetical protein;pseudo=_no_value;transl_table=11
359	GenBank	pseudogene	1	1013	.	-	1	ID=A1D18_00060.pseudogene;Alias=A1D18_00060;Name=A1D18_00060;pseudo=_no_value
331	GenBank	region	1	223	.	+	1	ID=unknown;Dbxref=taxon:1225476;Name=unknown;Note=Candidatus Rickettsiella isopodorum strain RCFS May 2013%2C whole genome shotgun sequence.,Annotation was added by the NCBI Prokaryotic Genome Annotation Pipeline (released 2013). Information about the Pipeline can be found here: https://www.ncbi.nlm.nih.gov/genome/annotation_prok/ ##Genome-Assembly-Data-START## Assembly Date :: 2016 Assembly Method :: SOAPdenovo v. 2 Genome Representation :: Full Expected Final Version :: Yes Genome Coverage :: 1000.0x Sequencing Technology :: Illumina HiSeq ##Genome-Assembly-Data-END## ##Genome-Annotation-Data-START## Annotation Provider :: NCBI Annotation Date :: 03/14/2016 17:54:59 Annotation Pipeline :: NCBI Prokaryotic Genome Annotation Pipeline Annotation Method :: Best-placed reference protein set,GeneMarkS+ Annotation Software revision :: 3.1 Features Annotated :: Gene,CDS,rRNA,tRNA,ncRNA,repeat_region Genes (total) :: 1,330 CDS (total) :: 1,284 Genes (coding) :: 1,245 CDS (coding) :: 1,245 Genes (RNA) :: 46 rRNAs :: 1,1 (16S,23S) complete rRNAs :: 1,1 (16S,23S) tRNAs :: 40 ncRNAs :: 4 Pseudo Genes (total) :: 39 Pseudo Genes (ambiguous residues) :: 0 of 39 Pseudo Genes (frameshifted) :: 2 of 39 Pseudo Genes (incomplete) :: 36 of 39 Pseudo Genes (internal stop) :: 2 of 39 Pseudo Genes (multiple problems) :: 1 of 39 ##Genome-Annotation-Data-END## ;collection_date=May-2013;comment1=Annotation was added by the NCBI Prokaryotic Genome Annotation Pipeline (released 2013). Information about the Pipeline can be found here: https://www.ncbi.nlm.nih.gov/genome/annotation_prok/ ##Genome-Assembly-Data-START## Assembly Date :: 2016 Assembly Method :: SOAPdenovo v. 2 Genome Representation :: Full Expected Final Version :: Yes Genome Coverage :: 1000.0x Sequencing Technology :: Illumina HiSeq ##Genome-Assembly-Data-END## ##Genome-Annotation-Data-START## Annotation Provider :: NCBI Annotation Date :: 03/14/2016 17:54:59 Annotation Pipeline :: NCBI Prokaryotic Genome Annotation Pipeline Annotation Method :: Best-placed reference protein set%3B GeneMarkS+ Annotation Software revision :: 3.1 Features Annotated :: Gene%3B CDS%3B rRNA%3B tRNA%3B ncRNA%3B repeat_region Genes (total) :: 1%2C330 CDS (total) :: 1%2C284 Genes (coding) :: 1%2C245 CDS (coding) :: 1%2C245 Genes (RNA) :: 46 rRNAs :: 1%2C 1 (16S%2C 23S) complete rRNAs :: 1%2C 1 (16S%2C 23S) tRNAs :: 40 ncRNAs :: 4 Pseudo Genes (total) :: 39 Pseudo Genes (ambiguous residues) :: 0 of 39 Pseudo Genes (frameshifted) :: 2 of 39 Pseudo Genes (incomplete) :: 36 of 39 Pseudo Genes (internal stop) :: 2 of 39 Pseudo Genes (multiple problems) :: 1 of 39 ##Genome-Annotation-Data-END## ;country=USA: Oswego%2C NY;date=10-MAR-2016;host=Trachelipus rathkei;isolation_source=Rice Creek Field Station;mol_type=genomic DNA;organism=Candidatus Rickettsiella isopodorum;strain=RCFS May 2013
331	GenBank	pseudogenic_exon	1	223	.	+	1	ID=A1D18_00005;Name=A1D18_00005;Note=incomplete%3B too short partial abutting assembly gap%3B missing start and stop%3B Derived by automated computational analysis using gene prediction method: GeneMarkS+.;codon_start=2;inference=COORDINATES: ab initio prediction:GeneMarkS+;product=hypothetical protein;pseudo=_no_value;transl_table=11
331	GenBank	pseudogene	1	223	.	+	1	ID=A1D18_00005.pseudogene;Alias=A1D18_00005;Name=A1D18_00005;pseudo=_no_value
333	GenBank	region	1	223	.	+	1	ID=unknown.region;Alias=unknown;Dbxref=taxon:1225476;Name=unknown;Note=Candidatus Rickettsiella isopodorum strain RCFS May 2013%2C whole genome shotgun sequence.,Annotation was added by the NCBI Prokaryotic Genome Annotation Pipeline (released 2013). Information about the Pipeline can be found here: https://www.ncbi.nlm.nih.gov/genome/annotation_prok/ ##Genome-Assembly-Data-START## Assembly Date :: 2016 Assembly Method :: SOAPdenovo v. 2 Genome Representation :: Full Expected Final Version :: Yes Genome Coverage :: 1000.0x Sequencing Technology :: Illumina HiSeq ##Genome-Assembly-Data-END## ##Genome-Annotation-Data-START## Annotation Provider :: NCBI Annotation Date :: 03/14/2016 17:54:59 Annotation Pipeline :: NCBI Prokaryotic Genome Annotation Pipeline Annotation Method :: Best-placed reference protein set,GeneMarkS+ Annotation Software revision :: 3.1 Features Annotated :: Gene,CDS,rRNA,tRNA,ncRNA,repeat_region Genes (total) :: 1,330 CDS (total) :: 1,284 Genes (coding) :: 1,245 CDS (coding) :: 1,245 Genes (RNA) :: 46 rRNAs :: 1,1 (16S,23S) complete rRNAs :: 1,1 (16S,23S) tRNAs :: 40 ncRNAs :: 4 Pseudo Genes (total) :: 39 Pseudo Genes (ambiguous residues) :: 0 of 39 Pseudo Genes (frameshifted) :: 2 of 39 Pseudo Genes (incomplete) :: 36 of 39 Pseudo Genes (internal stop) :: 2 of 39 Pseudo Genes (multiple problems) :: 1 of 39 ##Genome-Annotation-Data-END## ;collection_date=May-2013;comment1=Annotation was added by the NCBI Prokaryotic Genome Annotation Pipeline (released 2013). Information about the Pipeline can be found here: https://www.ncbi.nlm.nih.gov/genome/annotation_prok/ ##Genome-Assembly-Data-START## Assembly Date :: 2016 Assembly Method :: SOAPdenovo v. 2 Genome Representation :: Full Expected Final Version :: Yes Genome Coverage :: 1000.0x Sequencing Technology :: Illumina HiSeq ##Genome-Assembly-Data-END## ##Genome-Annotation-Data-START## Annotation Provider :: NCBI Annotation Date :: 03/14/2016 17:54:59 Annotation Pipeline :: NCBI Prokaryotic Genome Annotation Pipeline Annotation Method :: Best-placed reference protein set%3B GeneMarkS+ Annotation Software revision :: 3.1 Features Annotated :: Gene%3B CDS%3B rRNA%3B tRNA%3B ncRNA%3B repeat_region Genes (total) :: 1%2C330 CDS (total) :: 1%2C284 Genes (coding) :: 1%2C245 CDS (coding) :: 1%2C245 Genes (RNA) :: 46 rRNAs :: 1%2C 1 (16S%2C 23S) complete rRNAs :: 1%2C 1 (16S%2C 23S) tRNAs :: 40 ncRNAs :: 4 Pseudo Genes (total) :: 39 Pseudo Genes (ambiguous residues) :: 0 of 39 Pseudo Genes (frameshifted) :: 2 of 39 Pseudo Genes (incomplete) :: 36 of 39 Pseudo Genes (internal stop) :: 2 of 39 Pseudo Genes (multiple problems) :: 1 of 39 ##Genome-Annotation-Data-END## ;country=USA: Oswego%2C NY;date=10-MAR-2016;host=Trachelipus rathkei;isolation_source=Rice Creek Field Station;mol_type=genomic DNA;organism=Candidatus Rickettsiella isopodorum;strain=RCFS May 2013
333	GenBank	pseudogenic_exon	1	223	.	+	1	ID=A1D18_00010;Name=A1D18_00010;Note=incomplete%3B too short partial abutting assembly gap%3B missing start and stop%3B Derived by automated computational analysis using gene prediction method: GeneMarkS+.;codon_start=2;inference=COORDINATES: ab initio prediction:GeneMarkS+;product=hypothetical protein;pseudo=_no_value;transl_table=11
333	GenBank	pseudogene	1	223	.	+	1	ID=A1D18_00010.pseudogene;Alias=A1D18_00010;Name=A1D18_00010;pseudo=_no_value
[truncated: 5,570,859 more chars]
