# Supplementary material for: Candidate pathogenicity islands in the genome of ‘Candidatus Rickettsiella isopodorum’, an intracellular bacterium infecting terrestrial isopod crustaceans
Source: PeerJ. 2016 Dec 21;4:e2806. doi: 10.7717/peerj.2806 (PMC5181103; doi:10.7717/peerj.2806)
Supplement: Supplemental Information 2 [file peerj-04-2806-s002.zip › Supplement/raw_data_links.txt]

# Female -- F
https://f001.backblaze.com/b2api/v1/b2_download_file_by_id?fileId=4_z8d573d0498ebb819532a081b_f2007b64a907e9eb3_d20160714_m144427_c001_v0001029_t0006

# Female -- R
https://f001.backblaze.com/b2api/v1/b2_download_file_by_id?fileId=4_z8d573d0498ebb819532a081b_f2007b64a907ea2d3_d20160714_m165938_c001_v0001029_t0037

# Male -- F
https://f001.backblaze.com/b2api/v1/b2_download_file_by_id?fileId=4_z8d573d0498ebb819532a081b_f2007b64a907ea42a_d20160714_m174355_c001_v0001001_t0017

# Male -- R
https://f001.backblaze.com/b2api/v1/b2_download_file_by_id?fileId=4_z8d573d0498ebb819532a081b_f20121b1d94384445_d20160714_m184238_c001_v0001000_t0020
